# Supplementary material for: LA-iMageS: a software for elemental distribution bioimaging using LA–ICP–MS data
Source: J Cheminform. 2016 Nov 18;8:65. doi: 10.1186/s13321-016-0178-7 (PMC5116144; doi:10.1186/s13321-016-0178-7)
Supplement: Supplementary file 1 — Additional file 1. Dataset corresponding to LA–ICP–MS analysis of a human tissue used to illustrate LA-iMageS features. [file 13321_2016_178_MOESM1_ESM.zip]

Archive with 74 entries (74 files):
- Line 1.xl
- Line 2.xl
- Line 3.xl
- Line 4.xl
- Line 5.xl
- Line 6.xl
- Line 7.xl
- Line 8.xl
- Line 9.xl
- Line 10.xl
- Line 11.xl
- Line 12.xl
- Line 13.xl
- Line 14.xl
- Line 15.xl
- Line 16.xl
- Line 17.xl
- Line 18.xl
- Line 19.xl
- Line 20.xl
- Line 21.xl
- Line 22.xl
- Line 23.xl
- Line 24.xl
- Line 25.xl
- Line 26.xl
- Line 27.xl
- Line 28.xl
- Line 29.xl
- Line 30.xl
- Line 31.xl
- Line 32.xl
- Line 33.xl
- Line 34.xl
- Line 35.xl
- Line 36.xl
- Line 37.xl
- Line 38.xl
- Line 39.xl
- Line 40.xl
- Line 41.xl
- Line 42.xl
- Line 43.xl
- Line 44.xl
- Line 45.xl
- Line 46.xl
- Line 47.xl
- Line 48.xl
- Line 49.xl
- Line 50.xl
- Line 51.xl
- Line 52.xl
- Line 53.xl
- Line 54.xl
- Line 55.xl
- Line 56.xl
- Line 57.xl
- Line 58.xl
- Line 59.xl
- Line 60.xl
- Line 61.xl
- Line 62.xl
- Line 63.xl
- Line 64.xl
- Line 65.xl
- Line 66.xl
- Line 67.xl
- Line 68.xl
- Line 69.xl
- Line 70.xl
- Line 71.xl
- Line 72.xl
- parameters.conf
- positions.txt
