# Supplementary material for: LA-iMageS: a software for elemental distribution bioimaging using LA–ICP–MS data
Source: J Cheminform. 2016 Nov 18;8:65. doi: 10.1186/s13321-016-0178-7 (PMC5116144; doi:10.1186/s13321-016-0178-7)
Supplement: Supplementary file 1 — Additional file 1. Dataset corresponding to LA–ICP–MS analysis of a human tissue used to illustrate LA-iMageS features. [file 13321_2016_178_MOESM1_ESM.zip › Line 1.xl]

Intensity Vs Time	Counts Per Second
Time in Seconds	Na23	Ca44	Zn64	P31	C12	C13	Si28
0.	133.33440000853	2956.0797670342	0.	333.34000013334	453478.40259459	6802.7755324172	56524.38575719
0.	155.55700742096	2933.8496908789	22.222251851891	400.00960023041	456128.43100861	6224.5460527486	60686.83851680
0.	29005.948556848	2622.6348501053	22.222251851891	2178.0623779285	459717.83025606	6180.068523177	59791.51250447
0.	40386.51656159	3022.7703512459	44.444562963279	1933.557626018	469367.39702729	6958.4595526755	64112.34517337
0.	47959.834975378	2956.0797670342	111.11185185679	1711.2868032229	470777.00255599	6802.7755324172	76527.55974418
0.	96623.605126616	3222.845305648	177.7796740943	1911.3302769829	444385.43032699	6647.0944194197	107151.1482013
0.	86468.51505124	3934.2618191226	200.0024000288	1911.3302769829	470001.69081794	6669.3344004268	94173.57436762
0.	97253.086461145	2889.3897164397	133.33440000853	1466.7957446922	438906.19212615	6513.6557793022	99501.62005895
0.	81597.54323062	3400.6937415233	88.889362965491	1889.1029872274	498334.30830539	7047.4231552981	100221.2782091
0.	177038.57118666	4623.5044741297	133.33440000853	2933.8496908789	467394.33881486	6269.0238196228	127162.8773069
0.	174065.81088801	4156.5919324774	177.7796740943	3022.7703512459	453267.37365146	7025.1821656413	129058.3510360
0.	164723.20218314	4490.09822201	88.889362965491	3245.0761526022	473291.37471605	7247.5947322881	127749.5258376
0.	205525.8005068	4512.332449094	222.22518522469	3400.6937415233	432237.49876318	6091.1141759345	134792.506459
0.	214275.42494958	4512.332449094	177.7796740943	3334.00013336	468028.48654492	7203.1117442735	139242.5599119
0.	261850.30044732	5802.0191026477	155.55700742096	3045.0006645658	499277.19932362	6580.3748323783	174996.1039620
0.	281038.13956683	5134.9148871186	222.22518522469	3756.4019981391	448860.40256632	6936.2188003543	165267.1474764
0.	261529.34288354	4267.7592130252	288.89389638309	3311.7690492289	469978.19761796	6469.1767072291	159829.2761286
0.	260566.54321071	4579.0354861913	200.0024000288	3600.7777679979	465703.50765863	6825.0159287424	150004.7086679
0.	346408.90269292	4356.6941049483	377.78634093484	4223.2921228934	472163.34081957	6758.2949177622	150004.7086679
0.	359965.71063261	4868.088148406	222.22518522469	4556.8010811844	418448.64419359	6135.5912309063	171003.376963
0.	361380.57049861	4712.4431617115	200.0024000288	4934.7940323669	476558.81063502	7803.6521091871	182510.2847376
0.	398296.23410399	5179.3868406229	222.22518522469	4868.088148406	496660.93182681	6558.1350886904	196807.9915781
0.	420877.60716055	5601.8822324301	377.78634093484	4579.0354861913	455284.08512395	6869.4968993892	182374.01635
0.	366183.56961303	5268.3314594078	288.89389638309	3734.1697873657	453173.58467998	6869.4968993892	184440.9903418
0.	364953.55817797	5179.3868406229	288.89389638309	3400.6937415233	480980.05888731	6891.7374737114	175608.7921169
0.	333104.85640406	5223.8590313854	355.56314090256	3956.4945635986	504040.38183989	6713.8145404327	186781.144272
0.	340020.36267327	4801.3827982459	133.33440000853	3445.1564434428	482038.67467488	6469.1767072291	195010.9218706
0.	341200.49236642	6380.2192750204	200.0024000288	3778.6342682119	461853.41549542	6135.5912309063	185463.3077450
0.	308310.85846309	5268.3314594078	288.89389638309	3133.9225107654	477170.12400709	6224.5460527486	179195.0463283
0.	360244.02514353	5668.5939886228	200.0024000288	4023.1931528364	486862.9121936	6491.4162136014	176493.8648226
0.	311238.96605913	5068.2074017168	88.889362965491	4223.2921228934	481262.3436509	7136.387707272	166967.2031433
0.	301996.96283546	4712.4431617115	222.22518522469	3400.6937415233	428870.03061241	6002.16077788	166468.4845554
0.	398668.99483353	4734.6779818802	155.55700742096	4712.4431617115	463332.20960541	7403.2870594544	185372.4300640
0.	327442.49533342	4690.2084008523	155.55700742096	4667.9736993025	467676.1764554	6802.7755324172	170028.1689129
0.	303079.6695651	5223.8590313854	133.33440000853	3623.0096229803	426251.80558195	6380.2192750204	181783.5454890
0.	338100.10955604	4957.0294456441	222.22518522469	3534.0825588358	447759.0142821	7292.077957649	181079.5766228
0.	292442.88511085	5001.500450135	111.11185185679	3089.4614690812	456269.16341902	6847.2563843996	173317.1130609
0.	322961.50512702	5979.9225766753	88.889362965491	3578.5459723132	466055.7366294	7069.6642042893	198377.8975270
0.	266046.7938923	5335.0405463082	155.55700742096	2733.7816735278	454369.47104673	6513.6557793022	190644.9562474
0.	271668.30855594	5001.500450135	244.44802968221	2844.9299791609	466008.77192982	7381.0451204177	191372.4601678
0.	241836.68730406	5290.5677623922	311.11691862693	2689.3227662952	465914.84330313	6847.2563843996	172205.5330288
0.	213295.19812349	4890.3233837481	133.33440000853	2266.9749752633	484344.55695508	6736.0546994319	171683.8215781
0.	249319.07518727	4801.3827982459	88.889362965491	2911.6196740142	443776.45274506	6780.5351954239	186349.4165036
0.	214161.4392369	4534.5667354854	88.889362965491	2600.4056632835	445228.70162239	7670.1949563466	162661.0622761
0.	195898.03499409	5335.0405463082	133.33440000853	2400.3456497736	457465.48231602	6380.2192750204	173362.486791
0.	213135.63708875	5179.3868406229	155.55700742096	3334.00013336	467770.12439601	7047.4231552981	172863.3892001
0.	198082.09579807	5690.8313593262	266.6709334016	3133.9225107654	463825.19772014	6113.3526737582	173475.9221886
0.	228284.58126201	5312.8041246922	177.7796740943	2400.3456497736	446165.76721619	6780.5351954239	167533.9646831
0.	190508.55625262	5268.3314594078	111.11185185679	2200.2904383379	453595.64314434	7247.5947322881	167919.3843300
0.	236166.38337518	4868.088148406	88.889362965491	2244.746737005	455565.52449963	7091.9053126152	182124.1967058
0.	220136.36431184	5112.6789993376	266.6709334016	3756.4019981391	453478.40259459	6602.6146353956	187735.568361
0.	339927.81040776	5690.8313593262	244.44802968221	5179.3868406229	469978.19761796	7425.5290578293	240167.2108412
0.	296562.48077501	5935.4463522347	155.55700742096	3445.1564434428	470659.52657108	7358.8032407191	191008.7003586
0.	213659.92038788	4957.0294456441	222.22518522469	3667.4735108391	480627.21600195	6446.937260185	184009.3824564
0.	269786.40648662	5935.4463522347	244.44802968221	3267.3070588502	453830.12906115	6736.0546994319	194647.0050260
0.	262217.12399482	5045.9716918765	155.55700742096	3000.5400972175	442675.71864941	7225.3532086126	186281.2509830
0.	294283.79785984	5001.500450135	222.22518522469	3222.845305648	465867.87937599	6669.3344004268	190985.965891
0.	236760.67226057	5068.2074017168	222.22518522469	3222.845305648	476394.23371432	5779.781435342	173770.8613726
0.	208213.521684	4912.5586784017	222.22518522469	2600.4056632835	457277.81339558	6091.1141759345	159466.8762978
0.	262377.61429588	5423.9868259363	177.7796740943	2578.1765357486	446259.47942022	6402.4585440809	191349.7247198
0.	296056.05388265	5979.9225766753	111.11185185679	3600.7777679979	422699.78266883	6602.6146353956	200175.6850299
0.	317190.51675763	5646.3566772391	200.0024000288	2555.9474675006	469978.19761796	7381.0451204177	217330.8155916
0.	305890.74470603	5735.3062786932	177.7796740943	3222.845305648	483309.18616733	7269.8363153001	197604.2841544
0.	282830.61124407	5868.7324604928	222.22518522469	2800.4704790405	454041.17187821	6180.068523177	200312.2415135
0.	254608.79139226	5246.095215739	266.6709334016	2378.1170558111	460726.8865824	6624.8544977427	200744.6849662
0.	258366.26944743	5535.1710101087	266.6709334016	2778.2408179141	497344.38421021	7336.5614203583	199879.820234
0.	306328.61891416	5779.781435342	66.6669333344	2911.6196740142	449868.17985964	6869.4968993892	224882.8289516
0.	296585.5008977	5690.8313593262	177.7796740943	2800.4704790405	452751.54702476	6936.2188003543	215073.3680421
0.	324785.95300753	5068.2074017168	200.0024000288	2733.7816735278	432635.13464218	6647.0944194197	219337.9425371
0.	311953.85437324	5557.4080248972	288.89389638309	2956.0797670342	481003.58226263	7425.5290578293	203385.347077
0.	357925.01552643	5713.0687893496	222.22518522469	3245.0761526022	455706.24765709	6402.4585440809	220159.1774719
0.	315921.42541428	5290.5677623922	222.22518522469	2933.8496908789	478816.18442139	6269.0238196228	228124.7367228
0.	307849.83120541	6113.3526737582	222.22518522469	3400.6937415233	464482.55934801	6713.8145404327	215939.7916731
0.	399997.08728939	7069.6642042893	333.34000013334	3800.8665975842	441481.46526042	6402.4585440809	249525.1061096
0.	291177.48938891	5335.0405463082	244.44802968221	3467.3878833464	455565.52449963	6980.7003643303	203430.882985
0.	343121.44580477	5735.3062786932	222.22518522469	4000.9602304553	433664.3957427	6113.3526737582	219816.986541
0.	377401.11145502	5957.6844347936	155.55700742096	4023.1931528364	445462.95839973	6335.740914881	232121.7577984
0.	288923.25221779	6224.5460527486	444.45629661235	3489.6193825463	439070.05004454	6780.5351954239	186008.5944149
0.	303448.28210395	5045.9716918765	222.22518522469	3445.1564434428	487569.12585217	6380.2192750204	189667.4717251
0.	258595.43794229	4467.8640542332	200.0024000288	3178.3837896203	458966.98177833	7091.9053126152	174496.9095342
0.	296792.6848135	5446.2235441355	133.33440000853	3534.0825588358	426649.16311126	6669.3344004268	200403.2803977
0.	313499.14125641	5557.4080248972	288.89389638309	4045.4261345198	418215.12645318	7336.5614203583	189508.3570668
0.	321206.70980227	5957.6844347936	155.55700742096	3867.5639415011	417514.61153077	7292.077957649	197809.0572578
0.	331925.84987296	5179.3868406229	311.11691862693	3823.0989862564	460867.69459277	7736.9232657286	201427.5355669
0.	330700.78106303	5557.4080248972	333.34000013334	3600.7777679979	459060.83423757	6713.8145404327	181579.161370
0.	371035.72420003	5223.8590313854	333.34000013334	6002.16077788	454627.42922628	7247.5947322881	195989.0262333
0.	433874.94168715	5935.4463522347	266.6709334016	6780.5351954239	459389.32594584	7292.077957649	198992.2881212
0.	427163.41792728	5357.2770272403	311.11691862693	7603.4671810346	482438.63021178	6891.7374737114	238155.1294638
0.	387190.77945679	5601.8822324301	288.89389638309	5713.0687893496	443940.40398371	7403.2870594544	199037.8003163
0.	446329.7642468	5512.9340546385	266.6709334016	5090.4431708704	481003.58226263	7514.4976447163	202064.9126784
0.	430483.44357576	5468.4603216522	222.22518522469	4112.1254353852	462698.40943568	6780.5351954239	221231.465531
0.	417748.11012204	5134.9148871186	333.34000013334	4823.6178556551	478110.69125456	7803.6521091871	222965.66630
0.	409299.52565243	6758.2949177622	266.6709334016	4512.332449094	461595.23953075	7091.9053126152	261345.9440256
0.	384655.08359013	5935.4463522347	355.56314090256	3489.6193825463	437618.84627717	7581.224707945	223536.2049380
0.	352848.59030759	5535.1710101087	333.34000013334	3578.5459723132	454205.31988865	6602.6146353956	249662.462846
0.	404495.49708265	6335.740914881	377.78634093484	3689.7055437159	486886.45171206	7002.9412353188	269143.901550
0.	345899.49520314	5557.4080248972	222.22518522469	3222.845305648	485215.30643095	6647.0944194197	234086.7013154
0.	329129.25325458	5868.7324604928	311.11691862693	3356.2312767859	454088.07098858	6558.1350886904	241310.6522962
0.	295089.32286861	7158.6289936035	288.89389638309	3267.3070588502	459483.18303424	6980.7003643303	204728.7597004
0.	312991.70260694	6157.8298473792	288.89389638309	4623.5044741297	454861.94340764	6936.2188003543	211198.3509200
0.	314652.52371837	4934.7940323669	177.7796740943	3467.3878833464	465961.80748774	6802.7755324172	198946.7761717
0.	305545.0705003	5023.7360413493	288.89389638309	3623.0096229803	455682.79363688	6691.5744407644	212839.3174557
0.	287359.43982089	5601.8822324301	244.44802968221	4356.6941049483	463801.72145219	7158.6289936035	209557.7034113
0.	339788.98389829	6068.8757374351	333.34000013334	3756.4019981391	473667.41901306	5957.6844347936	206846.7767989
0.	330007.42414724	5068.2074017168	288.89389638309	3800.8665975842	420083.44713109	6513.6557793022	190599.4893372
0.	288141.30996011	5579.6450990042	333.34000013334	3111.691960277	440591.73778724	6402.4585440809	198309.6346686
0.	317167.4406766	5646.3566772391	311.11691862693	4490.09822201	497038.00227293	5868.7324604928	218425.55295
0.	344394.60581515	6380.2192750204	333.34000013334	4401.1619067434	436893.33672668	7425.5290578293	225179.5715867
0.	339395.65442956	5824.2568292746	177.7796740943	4156.5919324774	472915.34691885	7937.111398359	221915.9759236
0.	298611.51639276	5335.0405463082	355.56314090256	3578.5459723132	466478.43051253	7514.4976447163	199561.2082156
0.	284761.38943849	5446.2235441355	311.11691862693	3467.3878833464	456808.65909033	5557.4080248972	210355.2005530
0.	297759.6100082	5357.2770272403	177.7796740943	3422.9250628351	450829.19432283	6802.7755324172	227508.2218317
0.	282187.1162497	5490.6971584864	266.6709334016	2867.1598181554	481662.2629758	7292.077957649	192782.1777192
0.	276489.7213777	4957.0294456441	200.0024000288	3734.1697873657	465914.84330313	6046.6373582597	198673.7096328
0.	258320.43649316	5468.4603216522	311.11691862693	3867.5639415011	448860.40256632	6291.2627920491	185849.5488244
0.	322684.40807968	6269.0238196228	533.35040054615	4178.8252699788	458802.74244984	7136.387707272	207780.6951822
0.	323215.51869431	5112.6789993376	333.34000013334	3756.4019981391	478557.49685214	7447.7711155427	204432.7351516
0.	310685.54548233	6157.8298473792	333.34000013334	3845.3314342286	488369.57163188	7047.4231552981	237583.6027870
0.	291775.65292264	5846.4946152228	422.2329187895	3311.7690492289	463073.98905981	6958.4595526755	227348.391982
0.	299118.095887	5668.5939886228	200.0024000288	3623.0096229803	447852.74393667	5802.0191026477	200152.9258309
0.	275731.88902774	5824.2568292746	311.11691862693	3556.3142359259	452399.8648735	6380.2192750204	205662.4436351
0.	299831.96379756	6068.8757374351	400.00960023041	3889.7965080741	454088.07098858	7292.077957649	213067.2547115
0.	277684.01903732	5179.3868406229	133.33440000853	4401.1619067434	421648.48014247	6446.937260185	193305.1974122
0.	310362.73347377	5824.2568292746	311.11691862693	4445.6299457633	468286.8564854	6958.4595526755	199834.3034944
0.	330885.68579458	5246.095215739	355.56314090256	4556.8010811844	432026.99313772	7269.8363153001	186417.5825756
0.	285152.19568999	5490.6971584864	355.56314090256	4312.2265403762	507060.00454302	6713.8145404327	181533.7433511
0.	275938.56385442	5646.3566772391	288.89389638309	5201.6229063468	462651.46314068	6580.3748323783	202998.3017870
0.	337683.72633788	6157.8298473792	333.34000013334	5179.3868406229	459600.50584143	7047.4231552981	211813.6759799
0.	342936.27476995	5802.0191026477	377.78634093484	4467.8640542332	464529.51568053	6535.8954043318	204751.5312499
0.	330307.87186547	7069.6642042893	533.35040054615	4667.9736993025	464365.1696429	6780.5351954239	226686.2719658
0.	364443.03956713	5979.9225766753	466.67973369921	4934.7940323669	454510.17454469	7025.1821656413	222395.1662153
0.	350809.60076093	5512.9340546385	333.34000013334	4979.2649182334	465257.3717527	6958.4595526755	268455.5574974
0.	434413.02710088	6736.0546994319	555.57407469138	4623.5044741297	453642.53981385	7069.6642042893	232738.6094628
0.	429501.32985392	7002.9412353188	488.9032300503	5157.1508342136	468521.74501103	7292.077957649	243071.8546646
0.	375542.11266127	6380.2192750204	444.45629661235	5868.7324604928	516054.38903972	6580.3748323783	243460.7409972
0.	442301.03297103	6958.4595526755	377.78634093484	5713.0687893496	473479.39480201	6825.0159287424	246984.4087709
0.	382654.97492386	6246.7849065228	444.45629661235	4201.058666784	432635.13464218	7136.387707272	224882.8289516
0.	332133.89796549	6691.5744407644	377.78634093484	3800.8665975842	442090.27948865	6180.068523177	214845.3766040
0.	306282.5258283	5512.9340546385	377.78634093484	4601.2699505063	471904.85396337	6513.6557793022	215392.5664016
0.	323515.72633936	6091.1141759345	266.6709334016	4089.8922757939	463050.51485078	7091.9053126152	205821.8634156
0.	384934.20582965	5757.5438273573	400.00960023041	4423.3958966001	422442.78566155	7025.1821656413	206596.2309180
0.	347010.96905825	5357.2770272403	288.89389638309	4801.3827982459	460421.81050224	6891.7374737114	199106.0690696
0.	357739.52204547	6402.4585440809	444.45629661235	5446.2235441355	481309.39201508	6913.9781073663	210514.7090261
0.	357345.36181927	6113.3526737582	177.7796740943	5223.8590313854	450266.6361757	6380.2192750204	235754.9770870
0.	353821.91667041	6202.3072583001	266.6709334016	5223.8590313854	494186.81808489	6180.068523177	227645.2212524
0.	413126.02564155	6135.5912309063	333.34000013334	4645.7390570617	442863.06764287	7492.255408986	237606.4631121
0.	437689.0601453	6647.0944194197	222.22518522469	4934.7940323669	481379.96504542	6091.1141759345	240327.2833346
0.	365997.89612527	6157.8298473792	177.7796740943	4690.2084008523	478486.94705165	6936.2188003543	220980.4922906
0.	336920.41006304	5490.6971584864	288.89389638309	4223.2921228934	507366.74438489	7381.0451204177	220615.4536194
0.	392310.99562562	6157.8298473792	311.11691862693	4734.6779818802	442488.37375884	6958.4595526755	228010.5639037
0.	362331.67402774	6802.7755324172	222.22518522469	5201.6229063468	443635.92561262	6869.4968993892	233835.3458451
0.	412075.90066457	6046.6373582597	288.89389638309	5557.4080248972	450008.80938231	6402.4585440809	238841.0124911
0.	334330.2717938	6669.3344004268	377.78634093484	5223.8590313854	444291.73864677	6736.0546994319	223056.9498960
0.	359872.94115083	5846.4946152228	288.89389638309	4534.5667354854	487969.3394047	6624.8544977427	242682.986218
0.	308218.65100813	6313.5018238017	244.44802968221	3845.3314342286	456597.54803989	6713.8145404327	219474.8094792
0.	335995.27008615	6936.2188003543	377.78634093484	4112.1254353852	439725.51311194	7002.9412353188	220501.38227
0.	292718.99654707	5979.9225766753	311.11691862693	3022.7703512459	464952.13425707	6736.0546994319	211904.8390639
0.	326656.99633261	6157.8298473792	155.55700742096	3178.3837896203	470189.63873679	8359.7465751719	222942.8455614
0.	280302.87623967	5423.9868259363	177.7796740943	3400.6937415233	469296.9228379	7581.224707945	203817.9481261
0.	260704.07931579	5223.8590313854	133.33440000853	3067.2310371775	432331.05848268	6980.7003643303	195374.8544243
0.	331764.03821066	5913.2083289985	222.22518522469	3845.3314342286	480203.82370639	6602.6146353956	204000.1025736
0.	330562.10515438	5401.7501670541	288.89389638309	3778.6342682119	457348.1887587	7025.1821656413	200494.3202646
0.	299739.84843344	4734.6779818802	311.11691862693	4134.3586542796	457113.60646448	6357.9800652871	204227.8011645
0.	314145.01613177	5401.7501670541	355.56314090256	4423.3958966001	477969.59958816	6847.2563843996	213500.3524578
0.	340251.74774432	6180.068523177	200.0024000288	5246.095215739	484156.29842249	7269.8363153001	234863.6654957
0.	365394.48524569	7425.5290578293	333.34000013334	5112.6789993376	460562.61349644	7203.1117442735	245245.2723313
0.	390797.8845105	10606.745890386	400.00960023041	6269.0238196228	472257.33797318	6869.4968993892	225681.7751831
0.	357020.77298436	11496.814026024	266.6709334016	6847.2563843996	446587.48021708	6135.5912309063	192509.3107609
0.	410465.95980999	8026.0854446829	200.0024000288	5045.9716918765	454580.52716092	6624.8544977427	203021.0686654
0.	322938.41336117	8248.52471467	155.55700742096	5090.4431708704	485285.91161484	6424.6978724691	198810.2417969
0.	354818.53281152	8048.3291046256	133.33440000853	5557.4080248972	476182.63945936	7047.4231552981	230933.8740565
0.	353196.19408635	5668.5939886228	311.11691862693	4467.8640542332	468145.92646104	7047.4231552981	210423.5609580
0.	343769.57617704	7203.1117442735	400.00960023041	5268.3314594078	468051.97439936	6802.7755324172	215666.1746029
0.	366694.19257782	6491.4162136014	311.11691862693	5045.9716918765	461290.13251558	7002.9412353188	230294.3135192
0.	402793.7472063	7114.146480276	311.11691862693	4712.4431617115	464388.64745522	8003.8418440852	243346.3608073
0.	372196.93654864	7069.6642042893	311.11691862693	3889.7965080741	481027.1057025	7225.3532086126	267606.6768904
0.	421928.81483527	6936.2188003543	200.0024000288	4112.1254353852	445697.22159097	7269.8363153001	275938.5638544
0.	327396.28749967	6424.6978724691	311.11691862693	3222.845305648	475853.50322257	6691.5744407644	243803.8908512
0.	336827.89153493	6669.3344004268	155.55700742096	4245.525638307	483238.59725666	6913.9781073663	254998.2085597
0.	334260.90394159	5868.7324604928	288.89389638309	3556.3142359259	489852.94803908	6825.0159287424	230317.1541333
0.	308310.85846309	6313.5018238017	377.78634093484	3422.9250628351	483191.53830569	6580.3748323783	227211.39737
0.	280877.29526237	6113.3526737582	244.44802968221	4245.525638307	484697.55284335	6335.740914881	224517.621559
0.	310823.89724408	5535.1710101087	288.89389638309	3378.462479507	474466.56793374	6624.8544977427	226480.7969961
0.	283864.90200333	5935.4463522347	466.67973369921	3734.1697873657	440755.62799979	6091.1141759345	224540.4465584
0.	349628.13723755	6513.6557793022	177.7796740943	3711.9376358914	445392.68069308	6958.4595526755	260474.8537156
0.	305199.41037474	5423.9868259363	88.889362965491	3289.5380243924	471528.88699988	6736.0546994319	235046.4909789
0.	284393.58825016	4979.2649182334	355.56314090256	2800.4704790405	471176.43295219	7069.6642042893	233629.6969303
0.	287244.46500012	5535.1710101087	311.11691862693	3156.1531205464	509726.64800623	7069.6642042893	216988.7392771
0.	276696.41469401	4957.0294456441	155.55700742096	3133.9225107654	464013.01018019	7180.8703392706	205275.2938529
0.	284278.65365196	5890.9703650846	200.0024000288	2978.3099024804	468709.66046823	6135.5912309063	217422.0382832
0.	310178.27498052	6469.1767072291	333.34000013334	3245.0761526022	442020.02948169	7403.2870594544	220980.4922906
0.	269878.19688575	5401.7501670541	266.6709334016	2844.9299791609	475829.99397498	7114.146480276	216509.8557231
0.	261047.92935681	5179.3868406229	177.7796740943	2200.2904383379	433945.12482079	6357.9800652871	191236.0483997
0.	329475.88881894	6202.3072583001	200.0024000288	3245.0761526022	461454.41955767	7247.5947322881	233332.6573333
0.	355305.29474112	6580.3748323783	155.55700742096	3823.0989862564	413032.67596987	6691.5744407644	267790.2114323
0.	391356.54043275	6424.6978724691	333.34000013334	3222.845305648	468686.17081068	6424.6978724691	305176.3668669
0.	339303.10896337	6157.8298473792	177.7796740943	2933.8496908789	457090.14858855	5890.9703650846	241127.6912699
0.	333682.86051961	5779.781435342	333.34000013334	3800.8665975842	424475.60957268	6780.5351954239	288946.2516113
0.	319660.01980379	5557.4080248972	333.34000013334	3267.3070588502	461853.41549542	6825.0159287424	230111.5908294
0.	300154.37544906	6157.8298473792	155.55700742096	3734.1697873657	453009.45645257	5134.9148871186	227531.0549142
0.	351087.61602138	5713.0687893496	222.22518522469	3245.0761526022	445345.82920934	6669.3344004268	225430.6696522
0.	416440.60021383	6891.7374737114	200.0024000288	4112.1254353852	484932.89150813	7136.387707272	255112.7464318
0.	359339.53624791	6913.9781073663	311.11691862693	3467.3878833464	474466.56793374	7136.387707272	236600.6672959
0.	363514.90231715	7069.6642042893	155.55700742096	2733.7816735278	428706.36804925	6446.937260185	271484.6899437
0.	430249.59674074	8070.5728239134	311.11691862693	4845.8529723751	403772.79472683	6736.0546994319	295250.4370520
0.	449446.3051561	5979.9225766753	333.34000013334	4223.2921228934	484321.02441249	6825.0159287424	282807.628438
0.	350415.76135788	6713.8145404327	311.11691862693	3400.6937415233	442675.71864941	6469.1767072291	213500.3524578
0.	349743.95974144	6002.16077788	377.78634093484	4512.332449094	455424.80365527	7047.4231552981	231025.243799
0.	383468.91601149	5824.2568292746	266.6709334016	4556.8010811844	451813.76006281	6713.8145404327	214275.4249495
0.	406360.8181759	6736.0546994319	333.34000013334	5134.9148871186	441340.97582251	7403.2870594544	228627.1154597
0.	385120.2923995	5824.2568292746	333.34000013334	4423.3958966001	417537.96110268	6780.5351954239	203772.4101289
0.	333890.95162321	5690.8313593262	288.89389638309	4023.1931528364	450641.67083188	6513.6557793022	214161.439236
0.	396619.01232242	5357.2770272403	244.44802968221	5179.3868406229	435746.68908679	7114.146480276	198514.4249018
0.	381213.32716882	5979.9225766753	311.11691862693	5023.7360413493	429618.24223749	7781.4091020254	220729.5265089
0.	480909.48914856	7736.9232657286	333.34000013334	5757.5438273573	494257.49715014	7114.146480276	298381.2629867
0.	397597.35162622	6002.16077788	155.55700742096	3823.0989862564	448133.93906036	6758.2949177622	235937.8218537
0.	368063.74168989	6602.6146353956	488.9032300503	4000.9602304553	414526.39317627	6780.5351954239	247876.9992426
0.	328297.38558537	5979.9225766753	244.44802968221	3111.691960277	474725.13206871	6980.7003643303	210537.49619
0.	368806.6401095	6024.3990384081	533.35040054615	4067.6591755055	455565.52449963	6469.1767072291	251768.8788310
0.	379446.47861395	6113.3526737582	311.11691862693	3689.7055437159	491524.9971975	7581.224707945	247190.3828259
0.	361380.57049861	5846.4946152228	177.7796740943	3889.7965080741	434740.57393235	6758.2949177622	242431.3749892
0.	334422.763144	6024.3990384081	177.7796740943	3867.5639415011	478204.75365563	6269.0238196228	230020.2309664
0.	284209.69364116	5557.4080248972	333.34000013334	4312.2265403762	433921.7303789	6580.3748323783	231527.7950514
0.	369503.16622895	7091.9053126152	222.22518522469	3889.7965080741	425760.97766863	6647.0944194197	270451.90942
0.	343352.91526788	5868.7324604928	200.0024000288	3311.7690492289	474419.5571109	6825.0159287424	234063.8505092
0.	291131.4785572	6691.5744407644	311.11691862693	3245.0761526022	462768.82936067	6802.7755324172	213477.5572855
0.	307596.2768878	4756.9128613587	155.55700742096	3912.0291339479	447852.74393667	6758.2949177622	225156.7448600
0.	305706.38337739	5134.9148871186	377.78634093484	4356.6941049483	439304.13823084	5957.6844347936	217786.9389070
0.	255800.00622747	4445.6299457633	444.45629661235	3889.7965080741	482862.13288004	6869.4968993892	189758.3957358
0.	282508.85763913	5268.3314594078	222.22518522469	4089.8922757939	479992.13539916	6046.6373582597	211175.5619646
0.	301628.41334224	5401.7501670541	266.6709334016	4089.8922757939	474866.1703393	7047.4231552981	215620.5726201
0.	302549.81709447	5646.3566772391	244.44802968221	3823.0989862564	462721.88267968	7025.1821656413	217353.6211721
0.	301835.72046225	5401.7501670541	355.56314090256	4356.6941049483	453923.92522639	6825.0159287424	235800.6879078
0.	291545.58503119	5312.8041246922	177.7796740943	4401.1619067434	435723.2897154	6624.8544977427	207826.2548210
0.	286071.81089604	5802.0191026477	266.6709334016	4579.0354861913	449563.49048771	7114.146480276	188485.5488419
0.	253051.30193846	5446.2235441355	377.78634093484	5268.3314594078	482485.68503089	7670.1949563466	189622.010087
0.	307250.53320732	4445.6299457633	200.0024000288	6135.5912309063	449235.37560277	6357.9800652871	199037.8003163
0.	313268.48356501	5335.0405463082	355.56314090256	4134.3586542796	439889.38672768	7203.1117442735	208213.52168
0.	280096.09492356	5179.3868406229	266.6709334016	4512.332449094	464271.25903714	6580.3748323783	195943.5304909
0.	261712.74571543	5068.2074017168	244.44802968221	4312.2265403762	465797.43396806	6046.6373582597	208304.645882
0.	282393.94859779	5201.6229063468	333.34000013334	3711.9376358914	457700.07425125	6825.0159287424	191872.6555391
0.	290970.44261242	5357.2770272403	222.22518522469	3956.4945635986	451719.98701742	7091.9053126152	209626.0573559
0.	270383.0618663	6113.3526737582	111.11185185679	3978.7273673761	450993.28074788	6913.9781073663	203521.9555382
0.	296838.72637097	5824.2568292746	133.33440000853	3133.9225107654	461031.97353108	6380.2192750204	231938.9955829
0.	336781.63264843	6357.9800652871	244.44802968221	2933.8496908789	466267.08096385	6869.4968993892	261414.7181316
0.	334168.41435251	5824.2568292746	244.44802968221	2778.2408179141	456714.83131414	6936.2188003543	250257.7011478
0.	337383.01780619	6291.2627920491	200.0024000288	2733.7816735278	453595.64314434	7358.8032407191	238498.0640205
0.	318759.83739285	5890.9703650846	466.67973369921	3022.7703512459	461571.76937444	5913.2083289985	257724.6306759
0.	358852.54356717	7091.9053126152	222.22518522469	3378.462479507	480580.17138102	7358.8032407191	274124.5902587
0.	378168.06661576	7069.6642042893	177.7796740943	3245.0761526022	504158.31592212	6891.7374737114	277821.8334478
0.	436074.28700953	6913.9781073663	244.44802968221	3845.3314342286	474066.98415876	7425.5290578293	307988.1367532
0.	440404.43853224	7825.8951756913	288.89389638309	4979.2649182334	427888.10223547	6913.9781073663	276328.963395
0.	700136.89672356	7692.4376667992	622.24545271912	13099.176108526	469602.31517848	7025.1821656413	259030.8751804
0.	1420676.3894576	8137.3043378502	911.16092124147	23834.035001983	528818.48675145	7692.4376667992	257793.3753601
0.	1161467.2696855	6780.5351954239	977.83514410623	21628.029926785	523332.32943739	7492.255408986	264991.7418658
0.	1046694.3089569	7269.8363153001	888.93629882483	16906.020322816	498357.87931843	7647.9523052351	267629.6184906
0.	963848.51109124	6736.0546994319	488.9032300503	14857.677682701	518794.70797777	7158.6289936035	276283.0331042
0.	833914.35262317	6624.8544977427	666.69333440004	13121.433305311	515936.29149026	7091.9053126152	255845.8255320
0.	667792.71314798	5890.9703650846	422.2329187895	11029.516409074	475500.87127924	6691.5744407644	265886.2340151
0.	674189.36122298	6825.0159287424	844.48723179752	10161.747447	494917.19650197	7603.4671810346	265771.5502527
0.	618939.95441209	6580.3748323783	444.45629661235	8915.8781339534	478628.04723323	6002.16077788	236554.9521481
0.	510765.21107399	5935.4463522347	355.56314090256	7736.9232657286	469273.43157025	7447.7711155427	245451.2040300
0.	474701.62591592	6469.1767072291	377.78634093484	6802.7755324172	491501.44494653	7470.0132325949	252501.6682
0.	407853.36857514	5957.6844347936	288.89389638309	5735.3062786932	472116.34262941	6446.937260185	249685.3558523
0.	408949.62647659	5290.5677623922	222.22518522469	5379.5135674889	429641.62490608	6224.5460527486	253692.5864009
0.	341455.05161625	6469.1767072291	155.55700742096	4378.9279761929	453056.3499107	6802.7755324172	233218.4141147
0.	346918.34069001	5646.3566772391	400.00960023041	4623.5044741297	439702.1028517	6802.7755324172	226640.6104295
0.	333544.13594729	5802.0191026477	355.56314090256	3978.7273673761	463332.20960541	7180.8703392706	243643.7525196
0.	307296.63155093	5379.5135674889	244.44802968221	4312.2265403762	460726.8865824	7336.5614203583	218060.624725
0.	349975.6094794	6046.6373582597	311.11691862693	3400.6937415233	467535.25647616	7670.1949563466	219497.6208520
0.	342218.77508811	6202.3072583001	288.89389638309	3667.4735108391	416954.24095194	6535.8954043318	220067.9252012
0.	312876.37987086	5335.0405463082	266.6709334016	3689.7055437159	426205.0588519	6380.2192750204	215278.5656018
0.	249204.6157323	5290.5677623922	200.0024000288	3511.8509410427	476182.63945936	6580.3748323783	198628.1994026
0.	298542.43971469	4934.7940323669	177.7796740943	4134.3586542796	459483.18303424	7292.077957649	188758.2855650
0.	294905.196121	5757.5438273573	244.44802968221	3267.3070588502	476300.19117837	7625.7097134645	213728.307567
0.	272058.51132546	5735.3062786932	133.33440000853	3222.845305648	431839.8813774	6691.5744407644	201609.6383981
0.	270796.15560244	5446.2235441355	177.7796740943	3889.7965080741	456925.94525656	7425.5290578293	197922.8222418
0.	303978.19068488	5268.3314594078	266.6709334016	3267.3070588502	426158.31237753	6691.5744407644	192350.1424474
0.	337313.62504002	5401.7501670541	155.55700742096	4512.332449094	442535.20959685	7247.5947322881	207962.9352135
0.	301605.37953047	5023.7360413493	288.89389638309	3600.7777679979	455471.71034638	7180.8703392706	210150.122660
0.	309232.98811144	5401.7501670541	244.44802968221	4401.1619067434	491760.5232634	7136.387707272	222737.4616441
0.	353729.2141252	5601.8822324301	244.44802968221	4467.8640542332	423634.38240437	6535.8954043318	211904.8390639
0.	380213.61786622	5846.4946152228	200.0024000288	4756.9128613587	485450.65930452	7136.387707272	243003.2295214
0.	350485.26110437	5312.8041246922	266.6709334016	4734.6779818802	458826.20501818	7536.7399397861	194828.9614847
0.	394546.235432	5201.6229063468	311.11691862693	4868.088148406	420223.58765461	6825.0159287424	212223.9176130
0.	321553.02227224	5757.5438273573	177.7796740943	4601.2699505063	461031.97353108	6713.8145404327	187326.5162301
0.	310939.19210138	4756.9128613587	155.55700742096	3934.2618191226	468263.36798702	6402.4585440809	198264.1264033
0.	417351.16631451	7180.8703392706	333.34000013334	4712.4431617115	450876.07583756	6313.5018238017	246114.7958424
0.	468075.46231819	6580.3748323783	377.78634093484	4356.6941049483	462275.90204437	7203.1117442735	259878.8962086
0.	400766.07740786	6780.5351954239	222.22518522469	4045.4261345198	432588.35299064	6980.7003643303	248655.2319090
0.	426392.04730629	7647.9523052351	311.11691862693	3978.7273673761	470189.63873679	6224.5460527486	280670.4999283
0.	449047.88703081	6224.5460527486	377.78634093484	4512.332449094	500408.80529057	6602.6146353956	283474.1551032
0.	384817.90378598	6802.7755324172	222.22518522469	4245.525638307	436401.89748284	7314.319659335	258687.1070779
0.	450336.95392194	8048.3291046256	400.00960023041	4779.1478001472	482203.35998954	6535.8954043318	277270.5892559
0.	384701.60332879	6380.2192750204	88.889362965491	3623.0096229803	476676.36751304	7358.8032407191	248334.7744914
0.	392799.90428502	5512.9340546385	133.33440000853	3400.6937415233	455354.44410048	7736.9232657286	227987.7295251
0.	408879.64836214	6802.7755324172	222.22518522469	4045.4261345198	453431.5068243	6224.5460527486	251402.5079345
0.	397807.01035882	6736.0546994319	311.11691862693	3867.5639415011	446915.49358765	6647.0944194197	275203.7429335
0.	378935.09080306	6691.5744407644	222.22518522469	4667.9736993025	460281.0098231	7269.8363153001	263271.8302527
0.	383468.91601149	6313.5018238017	177.7796740943	3689.7055437159	445673.79498321	6469.1767072291	258572.5208135
0.	293915.58333774	5757.5438273573	222.22518522469	3334.00013336	432284.27849495	5957.6844347936	219155.4567322
0.	369549.60332874	6224.5460527486	222.22518522469	3734.1697873657	491925.39535684	6847.2563843996	230431.3581301
0.	299440.48040777	5379.5135674889	222.22518522469	3823.0989862564	489476.19322117	6313.5018238017	217536.0680338
0.	331555.99917139	5668.5939886228	288.89389638309	3556.3142359259	499253.62578568	6825.0159287424	213454.7621748
0.	339719.57149349	5757.5438273573	177.7796740943	3467.3878833464	462111.59924323	6558.1350886904	220706.7118077
0.	388633.43839398	5201.6229063468	177.7796740943	4267.7592130252	441340.97582251	6580.3748323783	207507.3425155
0.	369009.95745561	5779.781435342	222.22518522469	4067.6591755055	471129.44017447	7158.6289936035	216076.6035342
0.	403283.25692824	6246.7849065228	200.0024000288	4312.2265403762	488463.74663474	6847.2563843996	264234.9377055
0.	366856.66994165	5779.781435342	111.11185185679	3600.7777679979	446306.33590712	6068.8757374351	239755.6097763
0.	406617.33170522	6691.5744407644	288.89389638309	3356.2312767859	473620.41257357	6780.5351954239	229540.60789
0.	391798.83565738	5846.4946152228	155.55700742096	4045.4261345198	449399.43147275	7002.9412353188	240738.9122361
0.	428729.74822356	7781.4091020254	266.6709334016	5423.9868259363	434108.88770628	7247.5947322881	264120.2763104
0.	423377.35728674	6758.2949177622	244.44802968221	3534.0825588358	456644.4611568	6936.2188003543	270268.3171822
0.	404192.42090274	7825.8951756913	355.56314090256	4957.0294456441	484532.81962061	7069.6642042893	258274.6037871
0.	405801.17904739	6758.2949177622	288.89389638309	4490.09822201	436004.08639813	6380.2192750204	269924.0924584
0.	479639.33316873	6580.3748323783	355.56314090256	4134.3586542796	439187.09333684	5957.6844347936	315898.3527817
0.	472750.83994572	7047.4231552981	311.11691862693	3645.2415372606	457043.23302949	6847.2563843996	320791.1534755
0.	465515.65812936	7114.146480276	288.89389638309	3289.5380243924	453290.8210549	7225.3532086126	291269.5118013
0.	455635.88578922	8204.0363859019	400.00960023041	3378.462479507	438508.26453632	6758.2949177622	283060.4427268
0.	467182.96666895	7914.8680351385	266.6709334016	3378.462479507	495859.71213638	6758.2949177622	289084.24928
0.	505455.69775599	7136.387707272	222.22518522469	3489.6193825463	452071.64123507	7314.319659335	308472.2239197
0.	496236.74737808	7381.0451204177	288.89389638309	4223.2921228934	471152.93653111	7581.224707945	283772.9599354
0.	538617.14481297	7425.5290578293	244.44802968221	3556.3142359259	459577.0411514	6513.6557793022	292327.8413325
0.	470683.02163922	6491.4162136014	244.44802968221	3667.4735108391	459436.25436145	6224.5460527486	278993.3464560
0.	502507.38617868	6313.5018238017	177.7796740943	4000.9602304553	493008.91937057	7247.5947322881	277706.9879500
0.	425387.03246396	6558.1350886904	111.11185185679	4601.2699505063	494116.13960182	7203.1117442735	290464.3495538
0.	454650.88035532	6180.068523177	155.55700742096	3778.6342682119	453314.26852256	6558.1350886904	269396.308389
0.	390425.46755764	6558.1350886904	133.33440000853	4467.8640542332	464271.25903714	6558.1350886904	246801.3249334
0.	419896.59667555	6402.4585440809	200.0024000288	3334.00013336	449563.49048771	7781.4091020254	257060.1275191
0.	345413.27105551	5601.8822324301	222.22518522469	3800.8665975842	461736.06181937	6713.8145404327	223878.5466203
0.	364489.44908525	5557.4080248972	333.34000013334	3378.462479507	439585.05251163	6669.3344004268	223444.9161664
0.	358017.76378273	5846.4946152228	288.89389638309	3245.0761526022	450243.19705534	6135.5912309063	250395.0697817
0.	401162.25087797	6958.4595526755	266.6709334016	2933.8496908789	433991.91389659	7180.8703392706	261804.4486216
0.	477993.11470463	6802.7755324172	155.55700742096	4023.1931528364	453642.53981385	6513.6557793022	325732.9728225
0.	472351.33615784	7381.0451204177	155.55700742096	3022.7703512459	472868.34460429	7603.4671810346	317767.4391640
0.	424756.03703233	7581.224707945	133.33440000853	3178.3837896203	454510.17454469	5979.9225766753	314283.424283
0.	467112.51044589	7625.7097134645	177.7796740943	2867.1598181554	453806.68018043	6669.3344004268	312299.789687
0.	426368.67352576	7225.3532086126	266.6709334016	3045.0006645658	471058.9514911	7558.9822941956	284899.3189990
0.	408972.95264219	7358.8032407191	177.7796740943	3200.6145179875	421858.73029978	6402.4585440809	290993.4475601
0.	398552.5053562	7914.8680351385	133.33440000853	2822.700199456	500479.53561725	7269.8363153001	269143.901550
0.	454697.78280613	6224.5460527486	177.7796740943	3289.5380243924	430693.91119677	6046.6373582597	282462.8938356
0.	389191.9525456	6647.0944194197	111.11185185679	2578.1765357486	440872.6943599	6068.8757374351	249135.9408028
0.	437127.36534069	6936.2188003543	222.22518522469	3156.1531205464	462299.37413042	6469.1767072291	291844.6745073
0.	430997.92913086	6758.2949177622	155.55700742096	3623.0096229803	474231.51639813	7091.9053126152	306397.7590123
0.	480580.17138102	7625.7097134645	177.7796740943	2889.3897164397	469390.88855257	6602.6146353956	325686.7742849
0.	472421.83547298	7136.387707272	222.22518522469	3089.4614690812	418868.9922131	5624.119425175	325571.2790397
0.	443589.08374809	6758.2949177622	177.7796740943	2778.2408179141	472045.84582745	6291.2627920491	309071.6081909
0.	502743.21384798	7736.9232657286	177.7796740943	3623.0096229803	466008.77192982	7025.1821656413	298726.6454395
0.	393661.38296933	6736.0546994319	177.7796740943	3267.3070588502	443565.662912	6602.6146353956	293179.2022540
0.	403283.25692824	6558.1350886904	177.7796740943	3133.9225107654	432752.08989096	6135.5912309063	280808.3629236
0.	498075.03143436	7114.146480276	200.0024000288	3734.1697873657	437876.29994527	6068.8757374351	323192.4262379
0.	447501.26302559	7069.6642042893	133.33440000853	3067.2310371775	467840.58602756	6847.2563843996	278648.7669910
0.	424148.45583346	7403.2870594544	200.0024000288	3222.845305648	439678.69265554	6180.068523177	287635.3857533
0.	420994.40162656	6869.4968993892	266.6709334016	3222.845305648	462768.82936067	7002.9412353188	259282.9806642
0.	382957.28682742	6647.0944194197	311.11691862693	3400.6937415233	451251.13720034	6669.3344004268	248380.5533791
0.	367622.67640937	6402.4585440809	288.89389638309	3289.5380243924	464740.82236238	6825.0159287424	234612.2869143
0.	408109.92695638	6180.068523177	244.44802968221	3756.4019981391	398342.82830462	6113.3526737582	266780.8206806
0.	383794.51420735	6869.4968993892	333.34000013334	3200.6145179875	474584.09611899	6958.4595526755	250624.0224625
0.	423073.6102965	5935.4463522347	244.44802968221	4245.525638307	450477.59114765	7269.8363153001	256693.5274239
0.	426158.31237753	6402.4585440809	377.78634093484	3845.3314342286	442113.69628584	7269.8363153001	255227.2858545
0.	445861.20964124	5446.2235441355	177.7796740943	3156.1531205464	482909.19002325	6780.5351954239	258251.6875271
0.	401768.19882041	6936.2188003543	177.7796740943	3645.2415372606	459741.29533189	6802.7755324172	291154.4839418
0.	411912.55949608	6357.9800652871	200.0024000288	3045.0006645658	438648.70745395	6669.3344004268	262515.1798330
0.	343977.91428631	6113.3526737582	133.33440000853	3222.845305648	451790.31670515	6246.7849065228	235389.2994210
0.	435302.11197913	6825.0159287424	222.22518522469	2822.700199456	405801.17904739	7002.9412353188	267606.6768904
0.	415997.0262499	6980.7003643303	266.6709334016	3133.9225107654	471199.92943769	7180.8703392706	260429.009340
0.	402956.91399413	6624.8544977427	222.22518522469	2956.0797670342	483403.30561882	7091.9053126152	268088.4635480
0.	450758.87253224	6002.16077788	266.6709334016	3511.8509410427	439163.68455024	7314.319659335	287152.4862662
0.	400463.13363426	6802.7755324172	133.33440000853	3089.4614690812	457324.73024006	7136.387707272	265725.6771828
0.	459999.4154098	6825.0159287424	133.33440000853	3267.3070588502	475101.23928125	6335.740914881	296079.0726308
0.	495011.44340696	6135.5912309063	177.7796740943	3334.00013336	427630.94915746	6802.7755324172	283428.1860641
0.	424779.40640268	6736.0546994319	88.889362965491	3467.3878833464	456621.00456621	7025.1821656413	295503.6226672
0.	348493.16013262	6046.6373582597	88.889362965491	3556.3142359259	475618.41364837	7158.6289936035	248815.4651712
0.	459272.00603198	7514.4976447163	266.6709334016	3311.7690492289	479239.5081914	6513.6557793022	286370.7073214
0.	426205.0588519	6980.7003643303	111.11185185679	2822.700199456	441294.14652261	6802.7755324172	276191.1732680
0.	427069.91475012	6580.3748323783	177.7796740943	3200.6145179875	459037.37102632	7447.7711155427	284669.4376450
0.	414853.17864309	7225.3532086126	311.11691862693	2844.9299791609	464928.65490023	6602.6146353956	267216.6791977
0.	404682.01085009	6491.4162136014	288.89389638309	3133.9225107654	462862.72349468	7269.8363153001	263432.3405523
0.	402863.67544769	5957.6844347936	200.0024000288	3311.7690492289	470330.60238145	6246.7849065228	270337.1638061
0.	403236.63574511	6313.5018238017	200.0024000288	2933.8496908789	450266.6361757	7091.9053126152	228581.4434308
0.	395221.57933027	6313.5018238017	44.444562963279	2644.8640962144	476159.12930902	6847.2563843996	240281.5480272
0.	353636.5125898	6380.2192750204	66.6669333344	3178.3837896203	457676.61476849	7403.2870594544	240395.8867596
0.	423330.62627776	7381.0451204177	222.22518522469	2956.0797670342	465210.41143002	6291.2627920491	263134.2524183
0.	404495.49708265	6424.6978724691	177.7796740943	3000.5400972175	423447.45427939	6269.0238196228	265519.2514438
0.	408016.63210751	5779.781435342	244.44802968221	3133.9225107654	448180.80581266	7492.255408986	251929.1710880
0.	356974.40416121	6113.3526737582	222.22518522469	3111.691960277	469038.52243612	6046.6373582597	227987.7295251
0.	374798.62668512	6602.6146353956	177.7796740943	3734.1697873657	449352.55804613	7091.9053126152	271255.1722767
0.	454932.29891481	6825.0159287424	177.7796740943	4289.9928470482	439468.00377339	6513.6557793022	268501.4453601
0.	407480.20651067	6180.068523177	200.0024000288	3467.3878833464	460820.75833207	6558.1350886904	251196.4312782
0.	426415.42115075	7158.6289936035	200.0024000288	2911.6196740142	483262.12682898	7314.319659335	273137.4007835
0.	394476.37532149	5201.6229063468	222.22518522469	2756.0112160766	435185.12184499	6357.9800652871	240007.1413790
0.	371732.4326154	5423.9868259363	311.11691862693	2911.6196740142	462815.77629901	6068.8757374351	233881.0462836
0.	428472.56982339	6135.5912309063	333.34000013334	3623.0096229803	486368.59722935	7225.3532086126	252707.7766859
0.	337568.06795164	6180.068523177	133.33440000853	3889.7965080741	451813.76006281	6780.5351954239	225248.0521370
0.	421531.67673503	5312.8041246922	311.11691862693	3578.5459723132	470025.18408234	6180.068523177	263157.1819021
0.	389005.77709737	5579.6450990042	155.55700742096	3356.2312767859	463027.04070609	6869.4968993892	241425.0049484
0.	384841.16406779	5890.9703650846	200.0024000288	4000.9602304553	451462.11643979	7047.4231552981	244055.5429288
0.	417257.77045219	6113.3526737582	311.11691862693	3289.5380243924	449329.12142909	7603.4671810346	238841.0124911
0.	428215.39916094	6335.740914881	200.0024000288	3711.9376358914	490418.1112932	7069.6642042893	284531.5118253
0.	446774.91488915	6513.6557793022	377.78634093484	3000.5400972175	493503.61713509	7603.4671810346	298657.5678239
0.	449446.3051561	6758.2949177622	355.56314090256	2733.7816735278	459858.62167551	6269.0238196228	319636.9370116
0.	477475.79704261	6691.5744407644	200.0024000288	3756.4019981391	434951.14637845	6713.8145404327	319359.9483987
0.	523285.05019695	6357.9800652871	333.34000013334	4979.2649182334	455096.46401348	7403.2870594544	317513.5884764
0.	743846.77633897	6958.4595526755	177.7796740943	6357.9800652871	447243.51953268	7959.3548209234	253394.8411409
0.	775599.43254494	7180.8703392706	377.78634093484	8115.0604405255	506965.6252576	7314.319659335	304876.8069602
0.	664884.52102987	6936.2188003543	222.22518522469	6936.2188003543	456433.35415502	6446.937260185	324485.7004727
0.	702743.16247392	6802.7755324172	200.0024000288	5401.7501670541	464083.44091444	6780.5351954239	312576.5480881
0.	511166.50771445	6024.3990384081	266.6709334016	5001.500450135	474913.18361192	6958.4595526755	274813.3952442
0.	586944.85929795	7225.3532086126	355.56314090256	4979.2649182334	507909.46479441	7558.9822941956	299993.1680916
0.	520070.67186394	7492.255408986	222.22518522469	5312.8041246922	471246.92260198	6980.7003643303	287106.4972736
0.	534166.12885396	7536.7399397861	222.22518522469	4556.8010811844	468756.63997653	6157.8298473792	324531.892479
0.	555281.53522417	6224.5460527486	355.56314090256	3956.4945635986	474302.03118194	7047.4231552981	290832.4142368
0.	466267.08096385	6046.6373582597	155.55700742096	3889.7965080741	465891.36130737	6669.3344004268	303609.5551253
0.	583278.13350997	6758.2949177622	155.55700742096	3800.8665975842	463566.96231166	7358.8032407191	326218.0726352
0.	498570.02134898	7492.255408986	400.00960023041	3600.7777679979	459764.76047201	7203.1117442735	284830.3539382
0.	486180.29426052	7670.1949563466	377.78634093484	3867.5639415011	457183.9804779	6736.0546994319	308841.0707697
0.	445790.92866341	7692.4376667992	222.22518522469	4067.6591755055	478416.39783176	7358.8032407191	281382.8162144
0.	548308.43359335	6624.8544977427	333.34000013334	3800.8665975842	483403.30561882	7180.8703392706	278327.1721335
0.	645801.21870541	6558.1350886904	311.11691862693	4667.9736993025	460093.27918537	6513.6557793022	327881.4822871
0.	511756.68389548	6624.8544977427	222.22518522469	3711.9376358914	472774.34074854	7314.319659335	276397.8593002
0.	412682.62378885	6224.5460527486	355.56314090256	3756.4019981391	434717.17731399	6869.4968993892	300707.1096463
0.	487733.91740636	6313.5018238017	133.33440000853	4112.1254353852	419896.59667555	6113.3526737582	286439.6849163
0.	504205.49000861	6424.6978724691	244.44802968221	3489.6193825463	471787.36251532	7180.8703392706	270360.1128051
0.	417164.37561103	6580.3748323783	200.0024000288	4690.2084008523	468756.63997653	6446.937260185	310016.87708
0.	517424.4392602	8115.0604405255	333.34000013334	4067.6591755055	457606.23670586	5779.781435342	322615.1352301
0.	553478.4233878	7892.6247312617	288.89389638309	4512.332449094	443308.03794673	6736.0546994319	351365.6403658
0.	547146.7989422	7558.9822941956	200.0024000288	4245.525638307	460750.35442335	7158.6289936035	305222.4539450
0.	578066.44694577	7603.4671810346	244.44802968221	4067.6591755055	490276.81698894	7203.1117442735	324693.5664819
0.	603703.04359179	8493.2147662765	311.11691862693	4023.1931528364	483897.44968825	6424.6978724691	345806.8789369
0.	537291.0694026	7692.4376667992	177.7796740943	4089.8922757939	467300.39499505	6624.8544977427	355328.4745750
0.	549754.76929307	6936.2188003543	222.22518522469	4534.5667354854	450149.44121583	6113.3526737582	303955.1504932
0.	525625.68482631	7247.5947322881	155.55700742096	3200.6145179875	455635.88578922	6825.0159287424	273895.0010435
0.	509490.62845956	7892.6247312617	288.89389638309	3956.4945635986	442792.81128951	5579.6450990042	319336.8664220
0.	500573.84362612	6491.4162136014	244.44802968221	3511.8509410427	470213.13251652	6891.7374737114	285956.8535388
0.	458920.05593445	6446.937260185	288.89389638309	3623.0096229803	452141.97381233	6802.7755324172	295549.6572275
0.	541364.66571678	8315.2576529274	133.33440000853	3778.6342682119	463731.29303441	7336.5614203583	320075.5207908
0.	550774.46345862	6825.0159287424	311.11691862693	3334.00013336	427186.7938814	5935.4463522347	272035.5577237
0.	590994.35421372	7447.7711155427	222.22518522469	4801.3827982459	452352.97501171	6936.2188003543	355838.4468938
0.	562046.56898216	7002.9412353188	311.11691862693	4712.4431617115	448813.53209198	6647.0944194197	357646.7768207
0.	537220.03541707	6357.9800652871	177.7796740943	3800.8665975842	458450.81163923	6046.6373582597	327188.3553573
0.	564136.49553033	6602.6146353956	377.78634093484	4601.2699505063	483591.54762101	7937.111398359	330908.7991688
0.	466854.17591877	6624.8544977427	288.89389638309	3334.00013336	445626.94196012	6046.6373582597	281566.6494924
0.	432026.99313772	7047.4231552981	244.44802968221	2978.3099024804	442113.69628584	6780.5351954239	296033.0351969
0.	540488.20598662	6980.7003643303	244.44802968221	4534.5667354854	470636.03156737	7959.3548209234	288141.3099601
0.	438508.26453632	6624.8544977427	422.2329187895	3556.3142359259	489570.38037436	6691.5744407644	289222.2492009
0.	503262.05752521	7558.9822941956	355.56314090256	4045.4261345198	459905.55266307	6691.5744407644	336203.4178035
0.	495364.87852028	6802.7755324172	333.34000013334	3667.4735108391	445861.20964124	6802.7755324172	334700.2432328
0.	623482.78938523	7225.3532086126	200.0024000288	4601.2699505063	461313.60190006	7892.6247312617	332642.4814095
0.	582659.2296773	7914.8680351385	177.7796740943	4067.6591755055	458497.73491159	6491.4162136014	316082.9355973
0.	536201.94608025	8915.8781339534	244.44802968221	3889.7965080741	473643.91576109	6246.7849065228	357090.3266927
0.	586540.01432706	7425.5290578293	377.78634093484	4334.4602930095	464952.13425707	7336.5614203583	349002.7229608
0.	529859.35993154	6980.7003643303	288.89389638309	5312.8041246922	469719.77666947	7069.6642042893	337729.9901329
0.	498900.03048605	5957.6844347936	333.34000013334	4556.8010811844	463801.72145219	6535.8954043318	293869.557646
0.	579256.05228412	7180.8703392706	333.34000013334	4579.0354861913	445650.36843959	7069.6642042893	292373.8586565
0.	635377.18916994	6647.0944194197	222.22518522469	5690.8313593262	438344.41738052	7736.9232657286	286232.7538154
0.	706098.6745275	8737.9119992209	133.33440000853	5090.4431708704	453197.03182651	7225.3532086126	360406.379476
0.	662337.65033489	7403.2870594544	200.0024000288	5023.7360413493	451204.25363116	7447.7711155427	340413.7210403
0.	557559.6899823	8248.52471467	311.11691862693	4779.1478001472	475406.83854452	7180.8703392706	311538.7506032
0.	588874.08746949	7470.0132325949	466.67973369921	5535.1710101087	452657.76370493	7247.5947322881	330885.6857945
0.	696856.04482104	8003.8418440852	311.11691862693	5068.2074017168	460726.8865824	7002.9412353188	366415.667165
0.	740403.9461597	7425.5290578293	355.56314090256	5134.9148871186	425036.4736945	7158.6289936035	371964.6814162
0.	675560.68577179	7470.0132325949	288.89389638309	4667.9736993025	471951.85099365	6736.0546994319	332642.4814095
0.	701150.35157093	9338.5629285733	444.45629661235	5045.9716918765	463872.15044907	7625.7097134645	349813.454000
0.	630995.65805612	8115.0604405255	222.22518522469	5735.3062786932	462228.95806527	6825.0159287424	327026.6338756
0.	558556.57222651	7247.5947322881	355.56314090256	5779.781435342	484391.62223399	6736.0546994319	347867.8292811
0.	656357.85026347	8248.52471467	444.45629661235	4445.6299457633	472069.344697	6980.7003643303	333752.2236547
0.	702646.62016323	9027.1088971719	133.33440000853	6313.5018238017	471246.92260198	6958.4595526755	369735.3542594
0.	620661.16883542	8204.0363859019	466.67973369921	5624.119425175	465046.05232802	6446.937260185	341107.9272557
0.	695601.92901749	7225.3532086126	400.00960023041	6091.1141759345	453994.27302478	6513.6557793022	321876.259983
0.	597262.90754959	6758.2949177622	333.34000013334	5335.0405463082	454252.21989834	6424.6978724691	309855.4822622
0.	731294.29230894	8115.0604405255	333.34000013334	4868.088148406	454557.0762246	7247.5947322881	322984.5969556
0.	609383.88996768	7314.319659335	400.00960023041	5601.8822324301	479263.02679154	7558.9822941956	311446.5080775
0.	550229.0306245	7314.319659335	200.0024000288	4934.7940323669	493574.29057276	6825.0159287424	307158.3372712
0.	724371.52266191	6224.5460527486	133.33440000853	6157.8298473792	446048.62840446	6446.937260185	340367.4426409
0.	685599.60871796	8181.7923105381	422.2329187895	5890.9703650846	474631.10784436	6669.3344004268	355398.0144555
0.	696228.96427318	7180.8703392706	155.55700742096	5490.6971584864	450641.67083188	6624.8544977427	300522.8609124
0.	654293.49651063	8092.8166025467	311.11691862693	6380.2192750204	435653.0919854	7025.1821656413	340691.3967258
0.	734612.39694963	7581.224707945	377.78634093484	5157.1508342136	421531.67673503	7225.3532086126	308679.6983005
0.	731996.55924036	7358.8032407191	466.67973369921	7203.1117442735	461313.60190006	6802.7755324172	327442.4953334
0.	754062.04938382	7759.166154206	333.34000013334	7470.0132325949	466361.01345285	5868.7324604928	376982.8013669
0.	784609.37063718	7959.3548209234	355.56314090256	8915.8781339534	438578.48570686	6313.5018238017	372800.8295267
0.	726186.40129347	7025.1821656413	355.56314090256	7514.4976447163	487404.33746403	6269.0238196228	300315.585869
0.	639880.74635063	7403.2870594544	377.78634093484	6113.3526737582	515204.1229159	6469.1767072291	312161.4138700
0.	664163.63261598	7180.8703392706	311.11691862693	7914.8680351385	458873.13034774	6691.5744407644	322915.3216580
0.	713490.19967715	6980.7003643303	355.56314090256	6291.2627920491	494540.21923327	7336.5614203583	328713.3092406
0.	579327.43382367	7803.6521091871	266.6709334016	6802.7755324172	455213.72672566	6602.6146353956	302987.5189324
0.	739991.86760913	8003.8418440852	377.78634093484	6180.068523177	471951.85099365	6780.5351954239	327095.9427051
0.	699075.30897128	6713.8145404327	333.34000013334	5690.8313593262	455401.35040609	7292.077957649	329267.905783
0.	658806.90782802	7158.6289936035	200.0024000288	5001.500450135	472186.84001132	6091.1141759345	387632.8586780
0.	604228.00712758	7914.8680351385	311.11691862693	6713.8145404327	448415.14342439	6580.3748323783	356765.747582
0.	738925.40195314	8604.4398909837	355.56314090256	6602.6146353956	498900.03048605	7314.319659335	399810.6758780
0.	714819.40867721	9316.3158262194	288.89389638309	5201.6229063468	461125.84862503	6091.1141759345	387260.5799153
0.	836193.30065199	8782.4031767842	244.44802968221	5646.3566772391	461783.00309682	6869.4968993892	432026.9931377
0.	721008.94885705	9405.3045917898	533.35040054615	6002.16077788	497815.76239596	7581.224707945	411749.2214519
0.	762685.19848314	9116.0945761461	444.45629661235	5335.0405463082	426438.79505914	6491.4162136014	384003.833900
0.	695963.67459931	8537.704638108	288.89389638309	5134.9148871186	480039.17679351	7047.4231552981	383747.9994180
0.	688153.32219848	7381.0451204177	222.22518522469	4623.5044741297	470471.56834519	6891.7374737114	406524.0531663
0.	786485.58206728	8737.9119992209	311.11691862693	5868.7324604928	467112.51044589	6913.9781073663	412122.5701437
0.	690273.95732229	7825.8951756913	266.6709334016	5068.2074017168	457066.69077688	7269.8363153001	364094.9762432
0.	680927.777107	7825.8951756913	377.78634093484	5446.2235441355	465351.2931704	7225.3532086126	361055.8277720
0.	693383.55248661	7470.0132325949	311.11691862693	4667.9736993025	496943.73310815	6647.0944194197	377633.5148210
0.	670413.32523345	7914.8680351385	377.78634093484	5379.5135674889	425947.956407	7581.224707945	346594.1493437
0.	516574.03754378	6357.9800652871	333.34000013334	5423.9868259363	448087.07256473	7047.4231552981	343329.7680380
0.	698858.18201015	7069.6642042893	288.89389638309	4890.3233837481	440989.76232219	6491.4162136014	312253.664164
0.	672433.42016755	7136.387707272	422.2329187895	5201.6229063468	472938.8481728	7425.5290578293	344903.9231857
0.	816731.09881523	8604.4398909837	288.89389638309	5713.0687893496	427093.29044851	6691.5744407644	441364.3905685
0.	834183.87466964	8671.1756780192	266.6709334016	5468.4603216522	481921.04424381	6469.1767072291	392357.5571477
0.	823556.2986957	8737.9119992209	222.22518522469	5713.0687893496	477123.09835369	6958.4595526755	424312.0311374
0.	734951.54461404	8381.9911253168	444.45629661235	8181.7923105381	476065.08935249	6825.0159287424	429103.8397100
0.	821084.91212755	7714.6804365931	444.45629661235	5579.6450990042	460069.81314502	6713.8145404327	410116.0128308
0.	749595.94270746	7670.1949563466	288.89389638309	5957.6844347936	465844.39750898	6624.8544977427	399833.9770817
0.	758919.11182486	7447.7711155427	200.0024000288	6202.3072583001	466689.78527564	6736.0546994319	309671.0347915
0.	778958.80785435	7336.5614203583	488.9032300503	6269.0238196228	465867.87937599	6847.2563843996	367088.7858384
0.	805465.28287382	7981.5983028321	266.6709334016	6446.937260185	497957.18090049	6758.2949177622	366624.5603707
0.	810717.59809473	7336.5614203583	355.56314090256	5490.6971584864	462252.43002266	6335.740914881	378354.005534
0.	802803.68694336	9405.3045917898	266.6709334016	7403.2870594544	482438.63021178	7114.146480276	380306.6091342
0.	830386.82952457	8915.8781339534	311.11691862693	7492.255408986	474490.07344186	6335.740914881	445064.7256943
0.	828378.73647516	9071.6016179468	422.2329187895	8626.6850939775	463543.4867515	6802.7755324172	432822.2638081
0.	886677.94761614	8893.6321593739	800.03840184329	8515.4596725172	464459.08127828	7714.6804365931	394755.8191962
0.	922938.29894917	9538.7895209393	333.34000013334	8026.0854446829	488887.54694331	7848.1383015384	423330.6262777
0.	844456.39870446	9049.3552278814	333.34000013334	7803.6521091871	532367.43557815	8693.4210590677	403539.6779876
0.	910126.34198815	8871.3862441486	377.78634093484	6980.7003643303	491430.78858158	7091.9053126152	364930.3521225
0.	851917.04693672	8159.548294521	355.56314090256	6335.740914881	494116.13960182	7292.077957649	437431.6121137
0.	891732.5691918	9004.8626258179	555.57407469138	6736.0546994319	473032.8538331	7002.9412353188	448532.3146366
0.	853463.96342731	8626.6850939775	377.78634093484	7225.3532086126	469531.83905682	6602.6146353956	402677.2014105
0.	769808.76603691	9449.7993307319	377.78634093484	6602.6146353956	482297.46730378	7603.4671810346	380283.3612221
0.	753552.21489954	8604.4398909837	511.12678566587	7603.4671810346	459178.1512582	7047.4231552981	409486.1444096
0.	750712.25468202	8404.2357348103	377.78634093484	6402.4585440809	487781.0012891	6780.5351954239	386190.3690010
0.	755834.56336192	8938.1241678873	355.56314090256	7158.6289936035	445322.40356367	5979.9225766753	376518.0364615
0.	880616.24185865	12320.211640776	511.12678566587	8381.9911253168	471787.36251532	7114.146480276	414409.6871111
0.	1066898.5744105	34069.501783639	1755.7404935542	9716.7727507005	474795.65091389	8515.4596725172	421625.1193332
0.	1115536.9039998	32418.490652075	2600.4056632835	13655.623848502	459811.69094516	7180.8703392706	435559.4959084
0.	1062119.7766267	26263.543530711	3067.2310371775	12097.663727646	484768.15376467	6357.9800652871	451415.2317149
0.	934777.49662404	21628.029926785	1800.1944209975	11207.531461142	471693.37051672	7358.8032407191	439561.6426358
0.	996659.04082018	18620.780791363	1889.1029872274	11630.332440711	471246.92260198	7358.8032407191	430530.213710
0.	1037487.0110526	19422.607915614	1644.6067123067	10940.510308095	479921.5737916	6624.8544977427	431044.7020803
0.	987005.01458429	18888.047936931	822.26278718639	8760.1575583262	486109.68171308	6891.7374737114	443659.3466410
0.	959075.37707337	14991.249914367	1066.7349377027	7692.4376667992	505597.24218021	7314.319659335	445252.1270115
0.	874952.57915597	13210.462686448	711.14145314645	7114.146480276	478651.56415595	6291.2627920491	451555.8866600
0.	949387.90082396	13922.73195138	1022.2849223641	8582.1947473411	473902.455078	7047.4231552981	435208.5197437
0.	963997.71318529	11385.550313458	755.58980896023	8137.3043378502	492726.24773954	6780.5351954239	403306.567615
0.	850861.37188871	10006.003602161	755.58980896023	6424.6978724691	461571.76937444	6580.3748323783	329083.0362476
0.	901554.24879224	10562.244977375	555.57407469138	6869.4968993892	483944.51251331	7625.7097134645	410116.0128308
0.	794189.58578658	9160.5877717715	555.57407469138	6647.0944194197	471176.43295219	7558.9822941956	369154.8960496
0.	806100.27877217	10450.993733851	511.12678566587	6335.740914881	457043.23302949	6936.2188003543	464646.9076380
0.	747509.30845753	9182.8344586197	600.02160077763	5824.2568292746	501210.44978922	6580.3748323783	416650.722237
0.	863857.48198096	8804.6488545952	511.12678566587	5090.4431708704	513787.19969139	6758.2949177622	416207.1373613
0.	898764.56467006	9360.8100902862	600.02160077763	5846.4946152228	440287.37858054	6446.937260185	410582.6119903
0.	625539.80504536	10161.747447	377.78634093484	5668.5939886228	514779.021409	6980.7003643303	420971.0426056
0.	863021.61340446	8693.4210590677	400.00960023041	5713.0687893496	507390.3402112	7603.4671810346	422536.238224
0.	896222.52695786	9249.5748753086	200.0024000288	4623.5044741297	458544.65844109	7158.6289936035	465069.5320066
0.	790775.58062289	10317.494200857	422.2329187895	5179.3868406229	470025.18408234	6291.2627920491	387609.5907792
0.	1022229.5179092	9449.7993307319	422.2329187895	6157.8298473792	474396.05179618	7736.9232657286	468498.2558686
0.	908544.69282514	9672.2765870872	222.22518522469	4957.0294456441	461736.06181937	7870.3814867284	448719.7919134
0.	884952.6457311	8159.548294521	377.78634093484	5690.8313593262	485238.84142766	7136.387707272	455307.5380518
0.	734491.27598747	9360.8100902862	266.6709334016	7114.146480276	493550.73269552	7025.1821656413	390192.7152200
0.	824412.88276312	9093.8480673683	422.2329187895	6936.2188003543	482979.77622227	6913.9781073663	409649.4391682
0.	949660.99139055	8982.6164138194	311.11691862693	4957.0294456441	444362.00731074	7581.224707945	425527.2599982
0.	774990.98847688	8960.3702611759	222.22518522469	5757.5438273573	453267.37365146	6357.9800652871	373799.6695512
0.	739482.85633521	7625.7097134645	333.34000013334	5246.095215739	471904.85396337	6024.3990384081	397946.7857094
0.	679122.33082999	8893.6321593739	266.6709334016	5890.9703650846	429711.77329564	6780.5351954239	435606.2938188
0.	767522.75510403	7314.319659335	311.11691862693	6313.5018238017	444853.9041189	7203.1117442735	385097.0313561
0.	826395.58484438	8048.3291046256	400.00960023041	6113.3526737582	435489.29952306	7047.4231552981	375216.8295643
0.	859728.08382758	8048.3291046256	355.56314090256	5379.5135674889	487357.25564893	6891.7374737114	412915.9903151
0.	888896.69136149	9449.7993307319	400.00960023041	6602.6146353956	488652.0997424	7180.8703392706	510009.8800243
0.	807516.97442199	8782.4031767842	222.22518522469	6602.6146353956	480274.38763701	7314.319659335	370315.8520263
0.	783946.23159764	8092.8166025467	333.34000013334	6736.0546994319	473714.42571039	7025.1821656413	419499.5530258
0.	855084.83564831	10072.750608034	244.44802968221	7825.8951756913	464552.99394331	7069.6642042893	494328.176797
0.	800167.30898037	8893.6321593739	422.2329187895	6602.6146353956	473479.39480201	7002.9412353188	388703.2506625
0.	898443.6843826	7492.255408986	222.22518522469	6313.5018238017	468451.27777717	7158.6289936035	421765.2851466
0.	954255.14718873	8737.9119992209	266.6709334016	7470.0132325949	471317.41283164	7047.4231552981	432284.2784949
0.	1000678.4260516	8782.4031767842	511.12678566587	7647.9523052351	486368.59722935	6958.4595526755	425410.4035598
0.	1102847.1025742	9872.5111932931	377.78634093484	8381.9911253168	453032.90314952	7892.6247312617	470894.4801515
0.	968375.43170583	9294.0687832241	422.2329187895	6335.740914881	474725.13206871	7714.6804365931	403935.980232
0.	992866.01971557	8381.9911253168	288.89389638309	8048.3291046256	498475.7353547	6558.1350886904	408856.3224514
0.	1027387.5649018	9828.0141985899	400.00960023041	6446.937260185	447524.69463719	7069.6642042893	514165.0230337
0.	1150971.9403076	8826.8945917595	333.34000013334	6736.0546994319	460069.81314502	7403.2870594544	480744.8286836
0.	1084602.5490823	10384.243700188	533.35040054615	7781.4091020254	470424.57943293	7292.077957649	453197.0318265
0.	861518.29386153	9138.3411442804	533.35040054615	7692.4376667992	429968.98898247	7692.4376667992	484462.220636
0.	1150971.9403076	9694.5246392125	377.78634093484	6980.7003643303	469884.22546217	7114.146480276	450852.635048
0.	790312.35423423	8515.4596725172	511.12678566587	6713.8145404327	513999.72327673	7114.146480276	453595.6431443
0.	1104186.007278	9249.5748753086	444.45629661235	7203.1117442735	514424.78622141	7025.1821656413	426766.0364887
0.	930887.13257481	8070.5728239134	600.02160077763	7959.3548209234	493291.60031483	7158.6289936035	448438.577538
0.	1062371.2280881	9182.8344586197	533.35040054615	7937.111398359	452165.41813318	6558.1350886904	519763.4780568
0.	1039794.2084291	9294.0687832241	511.12678566587	8270.7689680748	461665.65038562	7692.4376667992	405661.2749978
0.	832370.88626792	8804.6488545952	333.34000013334	6958.4595526755	446704.62640598	5913.2083289985	370942.8340495
0.	817648.37941479	9316.3158262194	555.57407469138	7225.3532086126	463285.25983625	6647.0944194197	412705.9601545
0.	912252.13138531	7692.4376667992	488.9032300503	7158.6289936035	470706.51677178	6446.937260185	412845.9796876
0.	1155366.7845772	10117.248908782	511.12678566587	7914.8680351385	478181.2379586	8159.548294521	432564.9622608
0.	1166477.8731098	9093.8480673683	466.67973369921	8960.3702611759	452141.97381233	7314.319659335	469884.2254621
0.	1275805.4614971	8960.3702611759	444.45629661235	7759.166154206	460891.16281959	8426.4804036529	515818.1955641
0.	1034603.8597266	10050.50154671	377.78634093484	8003.8418440852	527328.36495653	6758.2949177622	457230.896808
0.	901702.3983869	8493.2147662765	355.56314090256	7203.1117442735	480203.82370639	7425.5290578293	427256.9221273
0.	936005.75276588	8159.548294521	533.35040054615	7714.6804365931	447407.53722083	7670.1949563466	470659.5265710
0.	1039769.1269641	10562.244977375	444.45629661235	8826.8945917595	446985.783803	6446.937260185	481144.7238699
0.	994363.07026876	10028.252544752	555.57407469138	9427.5519315809	479051.36171293	6847.2563843996	425363.6614319
0.	1261214.4872578	8893.6321593739	688.91736413994	9071.6016179468	482509.21253728	7336.5614203583	509113.0106760
0.	1025609.4517329	10361.993807708	400.00960023041	8960.3702611759	466642.81709987	6469.1767072291	433921.730378
0.	1291426.3275221	9650.0285943244	400.00960023041	9694.5246392125	444432.27655186	6736.0546994319	464764.3012043
0.	1235948.8338475	8871.3862441486	511.12678566587	10473.243863813	469719.77666947	6180.068523177	505833.1547393
0.	867116.27773624	8404.2357348103	422.2329187895	10317.494200857	457090.14858855	7158.6289936035	428192.0203934
0.	1162484.423265	8626.6850939775	466.67973369921	8849.1403882772	454392.92146912	7047.4231552981	489994.2353619
0.	1232718.740036	9605.5327868852	622.24545271912	9071.6016179468	469015.03187694	6780.5351954239	616263.1909081
0.	1109290.8530611	9071.6016179468	555.57407469138	8181.7923105381	478063.66044107	7136.387707272	496943.7331081
0.	1050510.4909312	8648.9303563226	444.45629661235	8849.1403882772	485050.56326239	6913.9781073663	531941.4843728
0.	1131488.0206554	9294.0687832241	266.6709334016	8915.8781339534	436097.6873414	7069.6642042893	447969.9074486
0.	1104842.9022249	8448.7251318446	600.02160077763	7069.6642042893	472633.33689831	7292.077957649	447665.2856541
0.	1139220.671923	9516.5418843464	400.00960023041	9316.3158262194	480086.21844597	7647.9523052351	400253.4096292
0.	1213030.1508903	9271.8217995872	488.9032300503	10606.745890386	458098.89529279	7381.0451204177	510718.000937
0.	1034904.6664174	8359.7465751719	688.91736413994	8693.4210590677	484768.15376467	6802.7755324172	424779.4064026
0.	971958.81874831	9093.8480673683	444.45629661235	7781.4091020254	470213.13251652	7158.6289936035	429127.2209715
0.	1087981.1450375	8582.1947473411	533.35040054615	8559.9496630493	438297.60448396	7514.4976447163	536959.5824886
0.	1214053.1968105	9360.8100902862	600.02160077763	8404.2357348103	477946.0845362	6357.9800652871	504512.1278891
0.	987204.4741971	9605.5327868852	355.56314090256	7069.6642042893	469367.39702729	7091.9053126152	439585.0525116
0.	1066345.1080532	9249.5748753086	533.35040054615	8515.4596725172	475218.77616995	7892.6247312617	512394.1197220
0.	1241129.6715471	11563.572966145	555.57407469138	8849.1403882772	469578.82307352	6847.2563843996	473314.8770012
0.	1394515.9506732	11385.550313458	466.67973369921	8915.8781339534	439187.09333684	6469.1767072291	582016.5688551
0.	1136390.7265668	10050.50154671	488.9032300503	7381.0451204177	436635.91264819	7069.6642042893	482697.4349124
0.	1117484.9510509	10050.50154671	555.57407469138	8181.7923105381	474772.1445677	6713.8145404327	527186.462064
0.	1082989.3449998	10317.494200857	511.12678566587	7581.224707945	509396.22245704	6402.4585440809	521819.5227284
0.	1136735.3498179	9227.328010388	488.9032300503	7425.5290578293	452306.08540678	7180.8703392706	468568.7234889
0.	1087048.1206154	9783.5174413434	577.79780810179	7536.7399397861	483003.3050844	6469.1767072291	543260.0190456
0.	1173960.8667024	10450.993733851	777.81407576798	8070.5728239134	456996.31772751	6691.5744407644	521370.4594935
0.	1099589.1020366	10117.248908782	533.35040054615	8804.6488545952	457324.73024006	6091.1141759345	469108.994500
0.	1047924.3459419	9004.8626258179	444.45629661235	8270.7689680748	464482.55934801	7180.8703392706	470730.0119687
0.	1176889.5969212	11318.79279849	666.69333440004	8515.4596725172	470072.17080439	7492.255408986	416580.6809883
0.	1143254.4567547	10807.002937904	400.00960023041	8604.4398909837	459037.37102632	7180.8703392706	420503.8755981
0.	1125537.492524	10006.003602161	422.2329187895	7514.4976447163	510269.51758002	8048.3291046256	463707.8170238
0.	1225083.9480939	9605.5327868852	511.12678566587	7625.7097134645	472374.83586511	6091.1141759345	470800.4979462
0.	1226390.1115811	8938.1241678873	422.2329187895	7136.387707272	488816.91210445	7025.1821656413	541222.5310464
0.	1157196.4916934	9538.7895209393	622.24545271912	8003.8418440852	439795.74427709	6424.6978724691	458169.2774049
0.	1263065.9938475	9983.7547189362	555.57407469138	8092.8166025467	439304.13823084	7002.9412353188	560028.3712182
0.	1021574.9348508	9828.0141985899	555.57407469138	7603.4671810346	442699.13704921	6825.0159287424	478722.115311
0.	1092218.8140948	8671.1756780192	444.45629661235	7314.319659335	493480.0594519	7203.1117442735	473902.45507
0.	1275753.952476	9805.7657902847	422.2329187895	7314.319659335	488840.45698611	7470.0132325949	520047.041181
0.	1202014.2530129	10584.495404194	444.45629661235	7002.9412353188	483262.12682898	7247.5947322881	489146.5463289
0.	1159636.6856766	11786.10662646	444.45629661235	6335.740914881	446610.90932655	7047.4231552981	516786.6300819
0.	1043933.6235038	11385.550313458	377.78634093484	7447.7711155427	455964.24612024	5935.4463522347	477734.4519712
0.	1109543.252882	9983.7547189362	511.12678566587	6046.6373582597	433430.46188502	5935.4463522347	518534.8126354
0.	1107829.5843489	10628.996435951	622.24545271912	6224.5460527486	468615.70222443	6936.2188003543	472703.8385334
0.	1073556.2136874	10562.244977375	577.79780810179	6958.4595526755	457817.37262923	7492.255408986	493527.1748829
0.	1018400.4870703	9316.3158262194	511.12678566587	6135.5912309063	499607.23565311	7647.9523052351	476558.8106350
0.	934749.06250829	9138.3411442804	444.45629661235	5535.1710101087	496331.00877693	6180.068523177	483215.0677488
0.	816734.42286382	10072.750608034	533.35040054615	5446.2235441355	471082.44765446	6869.4968993892	488816.9121044
0.	907444.61054795	10006.003602161	355.56314090256	6113.3526737582	447032.64426734	6713.8145404327	466314.047079
0.	1226236.4353902	10117.248908782	511.12678566587	6424.6978724691	482085.72729917	7514.4976447163	518015.0455325
0.	1114600.9812415	9850.2626662593	555.57407469138	4734.6779818802	493668.52272852	7180.8703392706	558176.7939559
0.	1189302.7981971	9828.0141985899	444.45629661235	5557.4080248972	440544.91258899	6535.8954043318	642468.9566422
0.	1207737.7581779	11207.531461142	288.89389638309	6113.3526737582	470917.97586388	7425.5290578293	535586.4156330
0.	944002.8725869	10317.494200857	622.24545271912	6113.3526737582	501965.00712384	7002.9412353188	542833.5281448
0.	1178876.5873611	11407.802937209	622.24545271912	6291.2627920491	502530.96865408	7114.146480276	495793.9984433
0.	1254608.7546625	11207.531461142	755.58980896023	5357.2770272403	410022.69605861	7225.3532086126	614112.8209098
0.	1117311.8835653	9027.1088971719	533.35040054615	5535.1710101087	460633.01586171	7781.4091020254	486580.443011
0.	1117768.8618408	12275.701583032	1066.7349377027	6469.1767072291	476817.43789487	6491.4162136014	500243.770128
0.	1125078.8174325	10317.494200857	755.58980896023	5757.5438273573	439655.28252345	6024.3990384081	564920.3487121
0.	1078302.6345364	10384.243700188	733.3656014198	5579.6450990042	472562.8358432	7314.319659335	481921.0442438
0.	1159763.7974195	10762.500956173	844.48723179752	4845.8529723751	470354.09654769	7292.077957649	510434.745565
0.	1203342.5971461	8559.9496630493	755.58980896023	4445.6299457633	431348.73248992	6713.8145404327	472421.8354729
0.	1180354.3799683	10028.252544752	511.12678566587	4734.6779818802	510269.51758002	6980.7003643303	446422.236848
0.	1104564.9792053	11051.768082761	644.46936392652	5023.7360413493	476276.68070559	7336.5614203583	537930.4016699
0.	1028815.3228718	9538.7895209393	688.91736413994	4356.6941049483	474137.49758886	7025.1821656413	542170.1398688
0.	969822.1451519	9716.7727507005	711.14145314645	4467.8640542332	483826.85593494	7825.8951756913	505573.651280
0.	887337.56642653	8537.704638108	688.91736413994	3711.9376358914	475571.39650728	7447.7711155427	444877.3284818
0.	998381.41052818	10450.993733851	1000.0600036002	4667.9736993025	453478.40259459	7203.1117442735	447735.5820288
0.	1167579.4938688	10606.745890386	666.69333440004	3289.5380243924	457887.75242735	7247.5947322881	493762.755919
0.	874731.03190196	9316.3158262194	577.79780810179	4023.1931528364	468051.97439936	6091.1141759345	561357.9542478
0.	992442.5697885	10117.248908782	622.24545271912	5068.2074017168	443940.40398371	6936.2188003543	529433.5329456
0.	971311.71058288	9249.5748753086	1155.6356796293	3667.4735108391	440053.26348317	6558.1350886904	535231.3219498
0.	987187.3196204	8537.704638108	600.02160077763	4089.8922757939	511898.33221329	6424.6978724691	474443.0624900
0.	812164.64010895	10139.498148207	1044.5099003982	3711.9376358914	485403.5882131	6936.2188003543	578328.1460388
0.	941261.00293398	11163.027341856	933.3856029271	3178.3837896203	498452.16401797	7047.4231552981	487145.3906792
0.	826787.94492453	9116.0945761461	1000.0600036002	2778.2408179141	480791.87420807	6669.3344004268	547123.0937449
0.	978357.78933723	11229.783609853	511.12678566587	4245.525638307	466314.0470796	7203.1117442735	501422.6623357
0.	797655.57986224	9271.8217995872	733.3656014198	3267.3070588502	480674.26088102	6357.9800652871	471058.951491
0.	670272.88557029	7403.2870594544	600.02160077763	3267.3070588502	459975.94962666	6869.4968993892	583135.3056066
0.	804624.49856342	8893.6321593739	688.91736413994	2178.0623779285	472327.83651502	6825.0159287424	402164.418815
0.	640912.03137026	12030.900511791	466.67973369921	3133.9225107654	439936.20833744	7269.8363153001	503875.2768463
0.	706831.14760924	9027.1088971719	644.46936392652	2178.0623779285	429688.39043516	6713.8145404327	437127.3653406
0.	880345.28776164	9249.5748753086	400.00960023041	2066.9229651143	456433.35415502	7269.8363153001	398109.8598458
0.	621261.96552433	8048.3291046256	711.14145314645	2533.718458539	470542.05219674	6936.2188003543	521181.3872564
0.	808508.81390505	9828.0141985899	422.2329187895	1889.1029872274	461806.47383203	6357.9800652871	517707.9252044
0.	634562.96632581	9894.7597796915	533.35040054615	2667.0934016109	454674.3315486	7848.1383015384	417841.5113457
0.	1045223.5606072	8426.4804036529	644.46936392652	2133.606434957	503969.62216816	7158.6289936035	385053.598604
0.	775818.48280148	13655.623848502	622.24545271912	1777.9674276367	471082.44765446	6825.0159287424	457395.1059888
0.	800054.71580855	10918.258931291	1044.5099003982	2333.6600457397	492726.24773954	6913.9781073663	525720.2693198
0.	714577.7191914	7558.9822941956	866.71173567692	1955.7850343329	433336.89013407	7447.7711155427	478533.9801874
0.	937355.50031805	11808.360319106	533.35040054615	2133.606434957	455518.6172945	7558.9822941956	419663.0393527
0.	890650.65892381	10183.99680516	577.79780810179	2867.1598181554	478675.08114319	7381.0451204177	588969.3691753
0.	715513.73484349	9383.0573113583	866.71173567692	2555.9474675006	483120.95036348	7203.1117442735	435933.8863630
0.	1018604.5760601	10717.999211938	644.46936392652	2489.2606184746	464623.4291178	6491.4162136014	499041.4668578
0.	863292.03275064	9739.0209215515	1044.5099003982	2311.4316296304	468169.41463745	7358.8032407191	469226.4492281
0.	892135.83831914	7403.2870594544	377.78634093484	2444.8030155534	512913.5468549	6936.2188003543	438414.6372057
0.	601484.23210605	8915.8781339534	777.81407576798	1733.5136187497	481897.51835125	7180.8703392706	336272.8015085
0.	421835.3689157	6936.2188003543	288.89389638309	1978.012501928	463801.72145219	6558.1350886904	310073.1195476
0.	375425.93870118	5601.8822324301	488.9032300503	1200.0864062212	465586.10122009	7736.9232657286	196148.2632649
0.	304001.23093911	4957.0294456441	266.6709334016	1200.0864062212	439608.4624515	7136.387707272	247121.7242502
0.	248710.4264337	4712.4431617115	200.0024000288	800.03840184329	468991.54138216	6491.4162136014	197900.0691222
0.	161233.72293288	4267.7592130252	222.22518522469	866.71173567692	468239.87955303	7914.8680351385	122786.8701996
0.	132331.30670222	4423.3958966001	333.34000013334	688.91736413994	457090.14858855	7314.319659335	141683.1836717
0.	97905.099112148	3378.462479507	422.2329187895	577.79780810179	463073.98905981	8270.7689680748	121839.7875067
