# Supplementary material for: LA-iMageS: a software for elemental distribution bioimaging using LA–ICP–MS data
Source: J Cheminform. 2016 Nov 18;8:65. doi: 10.1186/s13321-016-0178-7 (PMC5116144; doi:10.1186/s13321-016-0178-7)
Supplement: Supplementary file 1 — Additional file 1. Dataset corresponding to LA–ICP–MS analysis of a human tissue used to illustrate LA-iMageS features. [file 13321_2016_178_MOESM1_ESM.zip › Line 2.xl]

Intensity Vs Time	Counts Per Second
Time in Seconds	Na23	Ca44	Zn64	P31	C12	C13	Si28
0.	4289.9928470482	25884.582804179	22.222251851891	31950.019927016	363329.28700629	8315.2576529274	60440.61430859
0.	421648.48014247	36033.291376151	66.6669333344	27935.634517315	372382.7452135	8115.0604405255	236463.522594
0.	1210652.0215672	52162.747773052	244.44802968221	27333.643173979	349998.77480009	7914.8680351385	566725.8576255
0.	1302268.6379787	48876.247480968	288.89389638309	30165.610313745	380771.58069303	8426.4804036529	660560.0898982
0.	1569606.1317284	60597.301602383	355.56314090256	27534.302131204	375216.82956435	8760.1575583262	1009622.500454
0.	1868712.1816487	54645.247334957	200.0024000288	27913.337767414	365139.2088976	8315.2576529274	820546.6829321
0.	1486778.8192964	61246.465949552	222.22518522469	29072.847741089	340043.50089705	9427.5519315809	901974.0124667
0.	1824028.7866056	67830.495162615	266.6709334016	28537.669278242	380190.37020773	9605.5327868852	1099008.343708
0.	1933703.5727225	71146.866056428	311.11691862693	29786.472400095	390984.09908539	8115.0604405255	1198183.597304
0.	1918394.8004937	70698.631017418	266.6709334016	32931.607797243	382027.13060936	9338.5629285733	1089519.588624
0.	1930961.7030696	65612.845393291	288.89389638309	32552.34425863	360591.93107729	9027.1088971719	1124015.285753
0.	1931989.9041894	63328.608782668	311.11691862693	32396.18192627	369805.01190281	9160.5877717715	1107445.69416
0.	1910283.4361038	72469.299308696	511.12678566587	26018.331684096	365394.48524569	7870.3814867284	1052469.43330
0.	1915881.4199785	62298.66690221	422.2329187895	30834.719225948	381934.12056952	9494.2943071144	1067779.160276
0.	1924449.7626439	73590.16904981	333.34000013334	30009.492616952	379376.74210564	8626.6850939775	1082586.089792
0.	2052175.1906424	74150.660213193	355.56314090256	34404.205997689	357461.28940291	8871.3862441486	1350234.628099
0.	2125634.4484269	81709.745723916	400.00960023041	29853.377839577	361310.98172875	7803.6521091871	1355325.931340
0.	2371260.2715011	81664.864546194	355.56314090256	33065.469629867	361403.76688163	9516.5418843464	1392767.654060
0.	2098101.5073289	67001.607770848	288.89389638309	27690.373544029	398086.56334982	8515.4596725172	1094767.434150
0.	2079136.9088962	76572.413392805	400.00960023041	33489.37959143	370385.51441675	8226.2805206124	1373090.070821
0.	1985456.3624214	74240.342282353	533.35040054615	29496.555024989	368040.52715832	7692.4376667992	1144497.941266
0.	2030582.9671257	67696.075412625	288.89389638309	28314.688378156	391822.11498877	9182.8344586197	1167953.61286
0.	2203206.5106908	72020.993438881	266.6709334016	29184.347572891	373822.89978238	8515.4596725172	1122167.068931
0.	2158079.9059865	76101.462067808	377.78634093484	32329.256106489	382515.44996883	8159.548294521	1272869.919224
0.	2071139.7890751	72760.711001598	488.9032300503	32886.98766326	397783.71468967	8804.6488545952	1198949.59704
0.	2269125.6269298	76191.165039484	311.11691862693	34203.381859381	400369.92232905	8893.6321593739	1200073.182166
0.	2113410.2795577	76034.185469836	422.2329187895	28381.582022772	366438.87726853	8426.4804036529	1135264.771686
0.	1996652.3301708	70205.600202092	200.0024000288	31950.019927016	386539.33606185	8604.4398909837	1308366.730945
0.	1868812.6576033	66239.999857213	333.34000013334	30946.242591826	367576.24981376	9694.5246392125	1109568.923916
0.	1978373.1991513	71102.041472174	288.89389638309	31124.68307592	367019.15040517	9227.328010388	1289801.109374
0.	2497157.7863977	75518.416180362	422.2329187895	30567.069225841	368040.52715832	8337.5020843755	1309943.606175
0.	1812832.8188562	65187.303066079	200.0024000288	31726.947867615	382236.40690958	8404.2357348103	1230668.491717
0.	1785299.8777581	68637.05901359	355.56314090256	27311.348032047	378307.52042442	8648.9303563226	1083972.356338
0.	2271753.2520139	65702.436009843	88.889362965491	30366.33735665	382050.38327789	8782.4031767842	1344912.617423
0.	1788041.7474111	71303.753992006	333.34000013334	27891.041077071	372429.19801292	8493.2147662765	1182698.966878
0.	2099015.4638798	71169.278438588	244.44802968221	31771.561802701	375983.58815504	9516.5418843464	1138104.727190
0.	2000079.6672369	69219.62570525	355.56314090256	28448.476203451	377889.16584398	9205.0812048251	1198438.923253
0.	1816831.3787667	75877.208843813	244.44802968221	32039.250419583	346964.65474805	8849.1403882772	1045313.858656
0.	2265812.5344325	78905.134326279	400.00960023041	30477.854465907	354679.46308774	8960.3702611759	1249060.618699
0.	1994253.1942245	71326.166794322	422.2329187895	30990.852355305	381910.86821813	9205.0812048251	1138155.448916
0.	2034010.3041918	71774.435445859	311.11691862693	29474.25410547	375937.11597333	9227.328010388	1203700.262003
0.	1930847.4585007	64291.495230115	222.22518522469	31771.561802701	355676.17965971	8715.6664994682	1105272.436717
0.	2199550.6844869	66016.010723195	377.78634093484	27489.710834953	367947.66966476	9093.8480673683	1100296.163425
0.	1963064.4269225	70653.808833913	511.12678566587	31080.07259735	375890.64404506	7603.4671810346	1157628.560
0.	1896117.1095637	68749.087919841	444.45629661235	26419.591184092	374868.32573963	8782.4031767842	1021803.988160
0.	1942271.9153879	66083.206833744	377.78634093484	30455.550924887	355096.67907667	8248.52471467	1106788.606788
0.	1789526.9268064	68256.171951109	311.11691862693	29563.458140993	365649.76924618	8871.3862441486	1070144.595215
0.	1741315.7187425	73948.879070704	511.12678566587	32931.607797243	372615.01174347	8559.9496630493	1060837.485114
0.	2017102.1079988	76056.610942419	511.12678566587	32061.558191728	367367.3332652	9294.0687832241	1122065.807874
0.	2082906.9796689	64963.342114093	422.2329187895	28961.349398534	380399.60141686	9850.2626662593	1299815.065014
0.	2259757.5722823	66128.004540611	400.00960023041	29563.458140993	411492.55369487	8826.8945917595	1209603.799875
0.	1947184.4318493	66239.999857213	333.34000013334	31548.494511185	376843.36923378	9761.2691517657	1087199.415211
0.	1924449.7626439	67360.035485061	311.11691862693	28069.41626744	402141.11124766	8137.3043378502	1075607.637410
0.	2140486.2423803	76572.413392805	333.34000013334	31258.515941843	364443.03956713	8293.0132808272	1136709.992964
0.	2072739.2130393	69735.006973501	444.45629661235	30388.640659333	360336.79866908	9071.6016179468	1122977.198894
0.	1859444.6029559	69421.2928561	622.24545271912	28849.852545198	363607.71148989	7447.7711155427	1196702.85070
0.	2054345.837451	73365.983093013	511.12678566587	32864.677685685	356673.0129677	9093.8480673683	1230053.508807
0.	1874296.3969092	68032.128836653	533.35040054615	30321.730930036	366415.6671654	8693.4210590677	1079033.195342
0.	2096616.3279335	63418.174939582	511.12678566587	33020.848780544	366183.56961303	8404.2357348103	1135746.48604
0.	1878980.4242329	68278.576592497	377.78634093484	31347.739044321	385957.73222832	8426.4804036529	1093101.916444
0.	1737545.6479698	69981.504887994	355.56314090256	29162.047487389	379934.65014919	9004.8626258179	1151352.910347
0.	2069997.3433864	69107.590499257	355.56314090256	31660.027411973	379051.31261119	8915.8781339534	1160907.884684
0.	2044406.5599592	77020.963096912	377.78634093484	33087.780143947	366415.6671654	9205.0812048251	1139169.944127
0.	2043949.5816837	67987.320933624	488.9032300503	34939.760645938	341941.04952634	9071.6016179468	1174139.109758
0.	1932789.6161715	69129.997420456	777.81407576798	31972.327460756	395710.65484039	9360.8100902862	1067728.838728
0.	2380971.0598552	74666.345233073	488.9032300503	26910.045660271	385748.36455972	8826.8945917595	1281035.166009
0.	2089304.6755257	73522.912632281	422.2329187895	31838.483152322	362470.86882206	9472.046789243	1220475.483167
0.	1699844.9402421	67024.00905315	488.9032300503	31816.175976182	381027.32586235	9116.0945761461	1069515.428586
0.	1796495.8455076	66172.802487348	733.3656014198	31816.175976182	385422.69173824	8181.7923105381	1146604.647981
0.	2169504.3628737	74890.566020889	622.24545271912	31860.79038806	370315.85202631	9294.0687832241	1214718.239441
0.	2482420.2370133	71998.57877573	488.9032300503	28426.178083662	375518.87774254	8470.9699193857	1315012.1604
0.	2215316.4349912	63373.391741249	644.46936392652	34448.83423987	381050.5758037	9294.0687832241	1256921.492294
0.	2090104.3875078	77357.3911471	422.2329187895	34225.695414024	365069.58940344	8648.9303563226	1205437.694984
0.	1947641.4101248	72245.143372127	355.56314090256	34248.009028292	356974.40416121	8515.4596725172	1138637.319727
0.	1762222.474846	58739.626903017	266.6709334016	28983.648947907	378981.57933613	7492.255408986	955770.5022958
0.	1968319.6770906	74060.979104893	444.45629661235	33020.848780544	380213.61786622	8648.9303563226	1228772.430143
0.	2107126.8282697	64224.313509235	244.44802968221	31392.350953125	402257.64972291	10006.003602161	1166681.408901
0.	2196237.5919897	64089.951686036	422.2329187895	30923.937799471	382724.73825774	8871.3862441486	1144447.18339
0.	1937816.3772019	62522.556523469	577.79780810179	33243.955411684	363004.46994808	9338.5629285733	1139753.331225
0.	1860929.7823512	77626.543321505	444.45629661235	32663.890569955	374798.62668512	8715.6664994682	1063754.33863
0.	1964892.3400245	60821.145685713	377.78634093484	28916.750478495	355768.9034147	8626.6850939775	1008872.649388
0.	1888691.212587	67113.614782131	555.57407469138	29340.449839407	366183.56961303	8626.6850939775	1096054.639078
0.	1882407.7612991	71864.092057456	488.9032300503	31950.019927016	373869.3604346	8515.4596725172	1122673.391511
0.	1848591.3689131	72020.993438881	533.35040054615	29295.84889397	388889.41950619	8715.6664994682	1072057.535906
0.	1878751.9350952	69286.847548852	533.35040054615	32663.890569955	337082.31990989	7892.6247312617	1070169.762808
0.	1956895.2202034	69510.924260986	466.67973369921	30723.19734979	373009.87937727	9071.6016179468	1059052.643022
0.	1708984.5057518	60507.765646487	466.67973369921	29050.547953439	387376.91528279	8248.52471467	1027187.196255
0.	1766678.013032	64470.649123511	466.67973369921	31503.881768047	388424.00501738	8537.704638108	1179003.97363
0.	1786556.5680157	64269.101263208	533.35040054615	30410.9440216	389261.76938656	8359.7465751719	1042102.007229
0.	1957123.7093412	69197.218544051	533.35040054615	30745.501605846	389424.67757165	8604.4398909837	1189685.4091
0.	2073653.1695903	69354.069932467	511.12678566587	30990.852355305	355189.39651846	9316.3158262194	1146756.959348
0.	1812261.5960119	70945.157317929	533.35040054615	33957.936693499	379585.95334236	8893.6321593739	1122521.491711
0.	1859330.358387	56904.738969578	511.12678566587	29741.869071662	370106.86827303	7492.255408986	1094136.519479
0.	2112267.833869	75294.178574665	688.91736413994	33712.498741905	381957.37298434	9405.3045917898	1168793.366921
0.	2048862.0981452	69129.997420456	711.14145314645	30388.640659333	362424.47030444	8737.9119992209	1123027.834467
0.	1998137.5095661	72155.482678444	822.26278718639	30299.427806103	367506.61039484	9205.0812048251	1171847.684774
0.	2016073.906879	77738.69261469	488.9032300503	32150.789876331	368760.20705994	9160.5877717715	1104034.423032
0.	1966834.4976953	70631.397832185	733.3656014198	35118.286494848	380167.12261265	8381.9911253168	1055785.553602
0.	1974603.1283785	73029.715416234	511.12678566587	32976.22816967	369479.94777399	8938.1241678873	1178316.10935
0.	1993224.9931046	69555.740323451	511.12678566587	31972.327460756	390611.6740013	8982.6164138194	1237154.008665
0.	2458543.1221191	74935.410899185	666.69333440004	32663.890569955	370408.73534016	9027.1088971719	1253144.329502
0.	2074224.3924347	70900.333814036	466.67973369921	30121.004959614	363050.87162636	8648.9303563226	1234487.45654
0.	2064856.3377872	71595.125104	600.02160077763	31927.712452877	382608.46635178	9027.1088971719	1136253.581947
0.	1915081.7079964	65120.114150942	577.79780810179	31749.254805359	398971.87491752	9939.2571305832	1171160.372054
0.	2115352.4372285	71169.278438588	422.2329187895	37863.60194218	361218.19758704	8871.3862441486	1308237.491144
0.	1713668.5330756	62209.112731656	600.02160077763	31660.027411973	392823.18634877	10006.003602161	1043231.040964
0.	1895545.8867193	64425.86029047	422.2329187895	35698.521862951	360499.15477149	9138.3411442804	1047572.88937
0.	2087134.0287172	64896.154997629	422.2329187895	32574.65340168	390122.8907574	9316.3158262194	1188920.203620
0.	2062457.2018409	68502.626305901	422.2329187895	29162.047487389	382887.52159042	8381.9911253168	1117080.126923
0.	2138658.3292783	76258.442899035	333.34000013334	33444.756476749	372034.35729111	9605.5327868852	1146122.345835
0.	2222056.8645547	65232.095975956	688.91736413994	31414.656996919	380608.83776222	8537.704638108	1195988.095374
0.	1910397.6806726	68009.724855145	511.12678566587	32240.022514579	376285.66351395	7892.6247312617	1123331.653957
0.	1911540.1263614	67449.644812803	355.56314090256	33578.6265362	363607.71148989	8715.6664994682	1270192.718400
0.	1702586.809895	64112.345173371	422.2329187895	32886.98766326	372011.13193616	9828.0141985899	1008872.649388
0.	2013103.5480883	66172.802487348	488.9032300503	31905.405038338	360290.41177993	9093.8480673683	1205642.121076
0.	1812490.0851496	68569.842389774	444.45629661235	30455.550924887	369294.20241266	8315.2576529274	1197443.193321
0.	1903314.5174026	84133.686574211	400.00960023041	32507.726151352	381980.62546259	8982.6164138194	1180201.493521
0.	2042235.9131506	72738.294357303	511.12678566587	32083.866023475	375263.29781795	8582.1947473411	1266075.507843
0.	2044063.8262525	76863.967966724	555.57407469138	31191.599240715	376541.27410478	9138.3411442804	1168717.022375
0.	1839794.5371099	72177.897761816	666.69333440004	30388.640659333	376913.08501519	8537.704638108	1172433.215167
0.	1823114.8300547	73321.146622205	466.67973369921	30611.676963322	366206.77908363	8693.4210590677	1079385.901400
0.	2052060.9460736	74397.288215496	422.2329187895	32061.558191728	376727.17753217	8204.0363859019	1295684.245820
0.	1879437.4025084	66777.598246514	355.56314090256	32083.866023475	372336.29266737	8604.4398909837	1160043.449634
0.	2011504.1241241	68345.790876607	377.78634093484	30054.097375275	365905.06089939	8960.3702611759	1117864.490409
0.	2158651.1288309	72110.652691796	488.9032300503	29541.15704275	369897.88964668	8715.6664994682	1276887.219261
0.	1831340.4390134	64582.622255239	422.2329187895	30076.399843808	381701.5999098	9294.0687832241	991219.5572155
0.	1881722.2938858	64403.465963872	377.78634093484	30968.54744377	368388.75177562	7203.1117442735	1006273.658176
0.	2074681.3707102	73791.941544997	422.2329187895	31080.07259735	392753.34034817	9694.5246392125	994862.1435255
0.	1915652.9308407	72222.728108657	600.02160077763	34560.405888808	381097.07587664	8737.9119992209	1195349.969301
0.	1934731.7738423	69802.232957365	311.11691862693	33154.712043867	384701.60332879	10272.994831483	1082611.292705
0.	1835453.2434928	68413.005700638	488.9032300503	29050.547953439	386981.38150921	9894.7597796915	1084602.549082
0.	1885035.3863831	70788.276104627	600.02160077763	34069.501783639	390169.44033564	9116.0945761461	1168640.678483
0.	2110439.920767	73007.298051457	400.00960023041	30656.284939148	375774.46533318	8448.7251318446	1193844.172520
0.	1955410.0408081	74890.566020889	666.69333440004	33333.199733334	372615.01174347	8204.0363859019	1197698.498107
0.	1945927.7415917	68659.46467485	288.89389638309	32039.250419583	376750.41574575	8448.7251318446	1043682.69476
0.	1863671.6520041	67740.881756015	444.45629661235	31927.712452877	359641.02186904	8026.0854446829	1146426.954678
0.	1795696.1335255	63328.608782668	644.46936392652	31660.027411973	369874.67011577	8982.6164138194	999929.33361
0.	2043149.8697016	69354.069932467	444.45629661235	28805.254220838	363723.72437835	8938.1241678873	1131792.129189
0.	2176244.7924371	73926.459244022	644.46936392652	32864.677685685	366415.6671654	8293.0132808272	1204441.184754
0.	1868355.6793279	68076.936979633	333.34000013334	28091.71343425	378330.76294772	9271.8217995872	1070572.454020
0.	1878980.4242329	69040.370095657	533.35040054615	29117.447495098	376703.93938196	9049.3552278814	1116650.021482
0.	2118894.0188635	71953.749629519	400.00960023041	29853.377839577	393195.70801158	9739.0209215515	1205233.273569
0.	2317793.8132691	67472.047294692	622.24545271912	30500.158066513	387656.1266404	8604.4398909837	1166808.6211
0.	2099815.1758619	71707.193617457	444.45629661235	32530.035175188	377749.71888076	9116.0945761461	1182316.655243
0.	2089304.6755257	73657.426007768	377.78634093484	30834.719225948	385725.10180278	9071.6016179468	1130297.028951
0.	2234509.5225617	68300.981293876	533.35040054615	30723.19734979	404868.52869315	8092.8166025467	1309917.75353
0.	2246619.4468621	75563.264422315	466.67973369921	34292.636435704	356626.64603897	9227.328010388	1264171.937137
0.	1820487.2049706	71146.866056428	533.35040054615	29117.447495098	369526.3847472	8537.704638108	1110782.425830
0.	2017102.1079988	63776.449157522	533.35040054615	33355.510962785	377238.43286974	8648.9303563226	1152546.721977
0.	2152938.9003873	67225.623292864	288.89389638309	33467.068004281	389750.50327802	9650.0285943244	1350728.046885
0.	2055031.3048642	67763.285017687	377.78634093484	35386.082424408	367622.67640937	9538.7895209393	1135492.948920
0.	2037323.3966891	73904.039477391	333.34000013334	31570.800972149	367645.88980208	8626.6850939775	1186293.496952
0.	2253017.1427189	77828.413130899	311.11691862693	33154.712043867	372986.65136279	8760.1575583262	1382519.53162
0.	2085877.3384596	66799.998929058	355.56314090256	31682.334170923	372963.42341163	9027.1088971719	1138916.309486
0.	1902514.8054205	72783.127705932	288.89389638309	29028.248225359	366787.03640617	7959.3548209234	1197570.844802
0.	2050804.255816	73545.331378077	422.2329187895	27244.462963557	372568.5579309	8559.9496630493	1163272.797122
0.	2199664.9290558	75675.386078408	422.2329187895	33734.810984856	392287.71495988	8849.1403882772	1171007.643086
0.	2238393.8379033	77020.963096912	444.45629661235	33243.955411684	380050.88558834	8359.7465751719	1364294.657642
0.	2077080.5066565	67382.437727025	311.11691862693	31146.988404593	359571.44731651	8181.7923105381	1205999.877989
0.	1947412.9209871	64269.101263208	333.34000013334	29407.351704357	370548.06220991	8737.9119992209	1085661.373632
0.	2168590.4063227	74016.138911061	444.45629661235	34404.205997689	375030.95908402	8470.9699193857	1465305.076468
0.	1724293.2779806	69264.440207651	266.6709334016	33489.37959143	363561.30677708	9917.0084254548	1005399.169554
0.	1900801.1368874	62724.062306497	244.44802968221	31503.881768047	380887.82754603	9516.5418843464	1174240.964531
0.	1667742.2163891	71639.952329303	355.56314090256	30611.676963322	377168.71442667	8226.2805206124	1044535.881479
0.	1787927.5028422	67763.285017687	533.35040054615	34805.868763837	378377.24818448	8804.6488545952	1118775.450967
0.	1921707.8929909	68950.743730838	377.78634093484	31615.414072867	383608.45657272	8493.2147662765	1121078.57297
0.	2039037.0652222	67449.644812803	311.11691862693	31191.599240715	376936.32373574	8226.2805206124	1136988.922328
0.	1929133.7899676	66531.194696781	244.44802968221	27445.119776913	374450.13996437	8893.6321593739	1123838.042835
0.	2120836.1765343	81911.714000382	311.11691862693	30544.765446479	344695.56239337	9538.7895209393	1212697.686171
0.	2174188.3901974	70407.291115738	333.34000013334	29385.051023134	365116.00233631	8915.8781339534	1239590.495836
0.	1969119.3890727	67875.302225828	355.56314090256	31146.988404593	382654.97492386	8448.7251318446	1207175.4658
0.	1960665.2909762	68592.247871052	311.11691862693	28894.451107828	373520.9117182	8804.6488545952	1070220.098210
0.	1979744.1339778	63888.412997544	355.56314090256	26196.666858078	373497.68231045	8715.6664994682	1167775.493383
0.	2273238.4314092	76393.000240207	555.57407469138	29206.647717964	370710.61310479	8381.9911253168	1313020.601844
0.	2143113.8674643	64605.017061435	266.6709334016	29162.047487389	372498.87768696	9516.5418843464	1230950.373010
0.	1643179.6340817	71258.928567443	400.00960023041	30299.427806103	385003.98781738	9627.7806609238	981596.3912831
0.	1838652.0914212	71752.02144303	422.2329187895	26174.374752946	376727.17753217	8003.8418440852	1112173.100473
0.	2104841.9368923	67315.231181076	622.24545271912	29875.679771894	379655.69156248	9116.0945761461	1200788.26446
0.	1934846.0184112	68032.128836653	577.79780810179	28247.795269596	367970.88394324	8515.4596725172	1073442.158256
0.	1794782.1769745	68121.745362567	222.22518522469	31860.79038806	388261.11594713	8804.6488545952	1070924.823830
0.	2060629.2887389	69466.108438537	600.02160077763	28961.349398534	368922.72384083	8337.5020843755	1201018.12450
0.	2194295.4343188	70474.52250052	511.12678566587	32217.714265612	383422.40299863	7692.4376667992	1279592.184428
0.	1829169.7922049	71460.644868715	355.56314090256	33600.938421437	305614.20421501	7581.224707945	1033300.482194
0.	2303970.2204357	76706.975780598	511.12678566587	33110.090717641	429852.07180173	9538.7895209393	1431806.401357
0.	2077651.7295008	60910.684996523	533.35040054615	27244.462963557	397783.71468967	8381.9911253168	1158772.373896
0.	1630498.486937	62836.012061302	400.00960023041	32351.564653478	351411.97863982	8426.4804036529	1081074.045940
0.	1832368.6401333	66934.404283802	288.89389638309	28225.497685865	372452.42450761	8915.8781339534	1057821.060189
0.	2012760.8143817	70362.470492618	333.34000013334	30054.097375275	355792.08451129	8559.9496630493	1278793.490822
0.	2433752.0506739	75585.688633395	355.56314090256	29897.981763789	399647.56923349	9716.7727507005	1270269.934154
0.	1916224.1536851	69533.332262217	377.78634093484	35252.183386178	360684.70839412	7647.9523052351	1157171.076521
0.	2065998.7834759	77491.966152688	466.67973369921	27980.228195789	371616.31058927	8115.0604405255	1222984.241841
0.	2007619.8087825	68681.870396106	400.00960023041	28626.86330606	391961.79231143	8693.4210590677	1255379.60088
0.	1962493.2040781	73433.238249566	422.2329187895	32552.34425863	363398.89227371	8671.1756780192	1157120.24639
0.	2092046.5451787	68390.600699302	311.11691862693	32463.108282501	370431.95632687	8626.6850939775	1274389.0711
0.	2262956.4202107	71191.690880768	555.57407469138	26820.869975538	390122.8907574	8515.4596725172	1277943.346712
0.	2024756.4941132	65075.321840634	377.78634093484	30455.550924887	380864.5780486	8626.6850939775	1101432.630000
0.	1828598.5693605	71348.579656661	333.34000013334	27846.447875056	386795.25431714	7914.8680351385	1167546.48784
0.	2379257.3913221	72872.795123661	355.56314090256	28872.151796729	357530.84671095	8003.8418440852	1361018.088257
0.	2146998.1828059	73276.310391576	377.78634093484	28426.178083662	374891.55888449	9027.1088971719	1173833.552414
0.	2347497.4011758	73231.474401125	644.46936392652	32083.866023475	379864.90964656	8515.4596725172	1352520.163470
0.	1942957.3828011	68995.556793251	422.2329187895	31280.821628072	372289.84037451	8582.1947473411	1209706.05999
0.	1854760.5756321	68950.743730838	400.00960023041	32998.538445301	378423.73367478	8604.4398909837	1001327.690882
0.	1937473.6434952	68793.89990231	577.79780810179	31660.027411973	390309.09059483	9316.3158262194	1109745.882627
0.	2120836.1765343	68681.870396106	733.3656014198	31905.405038338	380632.08656209	8893.6321593739	1260545.981627
0.	2052974.9026245	75226.908464255	422.2329187895	30790.11029672	398016.67424339	8115.0604405255	1218453.628652
0.	2106212.8717187	68637.05901359	488.9032300503	32373.873260071	397317.81466329	9405.3045917898	1184279.362069
0.	1942043.4262501	64045.164891204	533.35040054615	32284.639191325	366346.03723553	8137.3043378502	1171542.205915
0.	2270839.2954629	70541.754425429	688.91736413994	31035.462357146	366021.10508987	8849.1403882772	1320212.983841
0.	2066684.2508891	68390.600699302	600.02160077763	35006.707392027	378842.11449764	8737.9119992209	1178494.439447
0.	2162535.4441725	72446.883444883	600.02160077763	31414.656996919	394569.52226264	8515.4596725172	1177093.370448
0.	2060400.7996012	77312.533292612	600.02160077763	32485.417187124	384887.6848218	8537.704638108	1238923.601859
0.	2136373.4379009	67964.917072091	600.02160077763	36167.202938986	372405.97158155	8293.0132808272	1209399.283145
0.	2174873.8576106	74554.237091403	1066.7349377027	37975.219220584	389471.22333898	9027.1088971719	1207788.877417
0.	2243763.3326403	78860.268178497	1155.6356796293	46172.002296121	393591.53010499	9739.0209215515	1265458.089277
0.	1863785.896573	70855.510550218	1466.7957446922	44831.378756522	413732.82338093	8693.4210590677	1054654.918611
0.	2112839.0567133	62589.724578445	1333.440008534	44451.574521561	395314.73440865	8804.6488545952	1043908.530310
0.	2244905.778329	69040.370095657	1955.7850343329	52073.302089352	403912.66782656	9583.2849722085	1088687.282763
0.	2669895.5745317	67651.269309172	2200.2904383379	63798.841805641	426298.55256771	9828.0141985899	1186344.493607
0.	2552566.4023005	66374.396216102	2533.718458539	81642.424047535	418121.72114436	9316.3158262194	1195477.590868
0.	2989666.1228036	76617.267281748	3978.7273673761	109717.55279528	447688.71771491	10829.254017831	1265895.423036
0.	2866396.2329911	67964.917072091	3445.1564434428	114537.31088142	487027.69017958	12231.191762848	1067753.999466
0.	2694115.4231325	62544.945815199	3511.8509410427	120734.99273441	479357.10183732	10985.013239832	1097922.679980
0.	3202732.2437494	72133.067655104	5735.3062786932	159874.57720511	502295.14681523	12119.918251707	1190603.742407
0.	3550606.9559637	69062.776836858	4201.058666784	131247.70428504	523001.38021575	11919.629673117	1098781.10078
0.	3696383.025844	77245.246961538	4801.3827982459	159897.22783482	531988.81124269	11897.375683543	1141757.430268
0.	3156006.2150808	64963.342114093	3956.4945635986	146136.88850152	495482.69345976	11741.599419325	986930.2183914
0.	3563859.3259528	72940.046317376	5757.5438273573	148647.3761384	549778.48173909	12275.701583032	1036709.72127
0.	3966685.6757945	75137.215824621	5179.3868406229	165879.12795742	537551.53236825	12409.232468957	1204824.444768
0.	3831877.0845259	70608.986890473	4912.5586784017	155753.17786726	512394.11972202	12431.487824481	1122344.27855
0.	3962915.6050217	75114.792814874	4067.6591755055	147765.22748581	498310.73735708	12119.918251707	1163501.692915
0.	2788709.9261583	62432.999955835	3311.7690492289	122538.81440451	481474.06332282	11452.308362854	1077421.003321
0.	3571056.7337917	84447.952500093	4401.1619067434	123215.34747444	484674.01933208	11452.308362854	1248957.907837
0.	3237119.8589798	73410.819804003	2978.3099024804	110280.46581753	422886.69443833	10807.002937904	1107799.530564
0.	2940312.4690511	74105.819538937	2667.0934016109	98467.21969255	449305.68487624	11363.297749089	1082031.643799
0.	2910608.8811444	74217.921674981	2622.6348501053	85750.036967	453337.71605446	9783.5174413434	1266667.240533
0.	2692173.2654617	64672.201839733	1911.3302769829	73657.426007768	445135.00070729	9516.5418843464	1121432.952383
0.	2252674.4090123	66419.195482156	1800.1944209975	64605.017061435	420620.6649552	9449.7993307319	1062899.299374
0.	2349211.0697089	66710.396558725	1577.9271548818	60776.376389772	401371.99721996	10139.498148207	1111009.97588
0.	2564219.3483254	73545.331378077	1244.5373699014	54376.83346242	407456.88442321	9405.3045917898	1215127.52103
0.	2180928.8197608	72334.805026343	1000.0600036002	50508.157535523	414012.89841824	10384.243700188	1108380.863810
0.	2508924.9769915	68861.118325983	1022.2849223641	43066.552416651	356487.54676828	9138.3411442804	1323448.84426
0.	2518635.7653456	78052.718627987	977.83514410623	48228.042868579	409812.73704999	9249.5748753086	1407155.498490
0.	1916566.8873917	73859.200124282	911.16092124147	40431.176781144	380306.60913427	9004.8626258179	1058474.531808
0.	2018244.5536875	68233.767369711	800.03840184329	37350.181672887	387609.59077923	9360.8100902862	1095448.872342
0.	1986027.5852657	71191.690880768	422.2329187895	38622.628851237	393218.9911557	8849.1403882772	1139195.307989
0.	1893717.9736174	68233.767369711	466.67973369921	39024.494552608	384864.42441306	8960.3702611759	1166681.408901
0.	1886292.0766407	73702.264279981	466.67973369921	35408.399139509	376308.90052356	7937.111398359	1218683.943438
0.	2177387.2381258	71572.711581389	444.45629661235	35140.602494315	391659.1610033	9249.5748753086	1307798.089721
0.	2188240.4721686	73926.459244022	400.00960023041	33578.6265362	394639.38313597	9561.0372168932	1225186.385397
0.	2271524.7628761	70608.986890473	288.89389638309	32976.22816967	394918.83235059	9494.2943071144	1223547.529289
0.	1824371.5203123	71214.103382971	288.89389638309	35006.707392027	373102.79206846	7647.9523052351	1128852.848611
0.	2069997.3433864	68009.724855145	400.00960023041	32976.22816967	368156.6004489	8582.1947473411	1150514.797763
0.	2287747.4916559	68749.087919841	533.35040054615	30076.399843808	380097.38020784	8115.0604405255	1301054.681286
0.	2294716.4103571	86333.795716146	711.14145314645	37394.825660824	373637.05970695	9004.8626258179	1352676.016543
0.	2253017.1427189	75204.485214249	533.35040054615	34381.891966039	380446.09793862	10384.243700188	1322102.584914
0.	2051603.9677981	66643.1954107	466.67973369921	29920.283815264	405661.27499787	8671.1756780192	1192006.933927
0.	1938044.8663396	67651.269309172	466.67973369921	30946.242591826	352779.07125565	8715.6664994682	1116877.721771
0.	2217944.0600753	82338.107469654	422.2329187895	25215.870552893	388773.06350263	8849.1403882772	1202065.339520
0.	2214059.7447336	76998.535040919	488.9032300503	33600.938421437	405008.41975015	8893.6321593739	1213311.476848
0.	2505611.8844942	81126.309174977	422.2329187895	28983.648947907	369340.63837327	9316.3158262194	1398405.16728
0.	2381085.3044241	78209.73605163	355.56314090256	32262.33082315	357925.01552643	8782.4031767842	1246544.541557
0.	2082678.4905312	73747.10279239	377.78634093484	31258.515941843	377796.20094831	8515.4596725172	1045790.717160
0.	1860358.5595068	65657.640581642	400.00960023041	33377.822251852	373033.10745507	8648.9303563226	1142138.006363
0.	1950383.2797777	71886.506360427	266.6709334016	30745.501605846	378795.62672528	8693.4210590677	1164315.592219
0.	2095016.9039693	69219.62570525	377.78634093484	31436.963100308	374705.69549931	8515.4596725172	1194482.191005
0.	2295059.1440637	80812.167869582	222.22518522469	34984.391750364	364675.08968705	8381.9911253168	1303586.095720
0.	2176930.2598503	74330.025312387	266.6709334016	33868.685694589	386702.19224467	9472.046789243	1296587.700200
0.	2206862.3368947	65411.270013796	288.89389638309	28983.648947907	370780.27872355	8849.1403882772	1264171.937137
0.	2020300.9559272	70160.78065919	222.22518522469	31191.599240715	375774.46533318	9205.0812048251	1164697.133097
0.	2206519.6031881	76415.426674007	422.2329187895	29139.747461458	361148.61014431	8448.7251318446	1379106.074977
0.	2296772.8125968	77985.426347866	355.56314090256	31749.254805359	361426.96332784	8871.3862441486	1409194.105823
0.	2123463.8016184	64873.759412049	311.11691862693	31704.64098947	361705.32561199	8448.7251318446	1206050.987288
0.	2103128.2683592	72536.54726035	288.89389638309	28091.71343425	388191.30729807	8626.6850939775	1198949.59704
0.	1727606.3704779	70340.060271077	355.56314090256	29831.075966839	384306.19364085	8381.9911253168	1045213.470664
0.	2252217.4307368	76258.442899035	422.2329187895	28493.072621719	364675.08968705	9116.0945761461	1340268.164075
0.	2107355.3174075	74173.080640402	355.56314090256	30656.284939148	378935.09080306	8293.0132808272	1218658.352613
0.	1878523.4459574	69174.811442853	288.89389638309	28827.553353234	366183.56961303	8448.7251318446	1106081.028563
0.	2237479.8813523	68390.600699302	333.34000013334	28403.880023435	351527.82542872	9227.328010388	1118724.839599
0.	1979972.6231155	73141.803140745	466.67973369921	30388.640659333	355513.91551914	7225.3532086126	1024833.204539
0.	2227426.3592916	70631.397832185	311.11691862693	29251.248186823	362772.46534963	8226.2805206124	1238667.117403
0.	1792497.285597	67539.255100251	400.00960023041	28292.390615741	360475.96085301	8804.6488545952	1150565.590220
0.	1930276.2356563	73769.522138669	177.7796740943	33043.1591754	360893.46105366	8582.1947473411	1266847.340842
0.	2046348.71763	65545.653060478	377.78634093484	25951.456976223	353775.56527158	9071.6016179468	1097140.074484
0.	2006591.6076626	70317.650109549	400.00960023041	29162.047487389	382794.50216255	9672.2765870872	1200430.716160
0.	1954267.5951194	72827.961294717	155.55700742096	29117.447495098	351713.18357159	8470.9699193857	1122875.928614
0.	1892004.3050843	70564.165187095	177.7796740943	29987.190327161	368458.39840751	9205.0812048251	1079713.426721
0.	2047833.8970253	66732.797061347	200.0024000288	28782.955148008	397224.63771084	9138.3411442804	1107774.256068
0.	1801979.5848134	72827.961294717	266.6709334016	27801.854911268	367645.88980208	8938.1241678873	1093631.820013
0.	1816945.6233356	68525.031607199	177.7796740943	26553.348637677	364675.08968705	8960.3702611759	1046644.106994
0.	2283748.9317454	75025.101376524	244.44802968221	30522.461726703	364257.40402393	8315.2576529274	1328291.865750
0.	1976659.5306182	62992.744235182	266.6709334016	28359.284081671	363027.67075561	8648.9303563226	1020877.905945
0.	2011846.8578307	78748.103860867	155.55700742096	35430.715914248	367251.27073028	8359.7465751719	1099488.097860
0.	2179100.9066589	68928.337289628	355.56314090256	26753.988837221	372196.93654864	8604.4398909837	1253581.062837
0.	2078794.1751895	72895.212128192	377.78634093484	31793.868859642	359780.17267995	8293.0132808272	1208862.448995
0.	1869612.3695854	69354.069932467	200.0024000288	27957.931326773	377052.51828905	9004.8626258179	1134200.021930
0.	2081993.0231179	81530.22245625	244.44802968221	31950.019927016	356997.58854121	8871.3862441486	1316279.745591
0.	1841051.2273675	67740.881756015	422.2329187895	29251.248186823	363839.7388474	8204.0363859019	1126193.129868
0.	2496243.8298468	86266.436861099	377.78634093484	29139.747461458	361380.57049861	7759.166154206	1448487.746909
0.	2350125.0262598	76684.548565765	355.56314090256	31013.15732643	360499.15477149	7937.111398359	1305549.724569
0.	1998023.2649972	71617.538686638	266.6709334016	29764.17070609	384724.86329331	8849.1403882772	1274955.600465
0.	1874524.8860469	68368.195757959	244.44802968221	29608.060516204	383492.17261308	8782.4031767842	1054303.194925
0.	2313909.4979275	70788.276104627	266.6709334016	31526.188109818	356626.64603897	8559.9496630493	1290523.392232
0.	2376287.0325315	72626.2120364	333.34000013334	28470.774382803	377540.5527141	8782.4031767842	1239975.264958
0.	2227197.8701539	69242.03292645	288.89389638309	29318.149336902	382050.38327789	8938.1241678873	1299711.771379
0.	2351952.9393618	77738.69261469	377.78634093484	31035.462357146	367460.1844319	8493.2147662765	1448198.971751
0.	2058572.8864992	69354.069932467	333.34000013334	31526.188109818	389285.0417939	9716.7727507005	1217558.016424
0.	2337900.8573906	71258.928567443	377.78634093484	28515.370920198	384120.12483904	8915.8781339534	1356365.326377
0.	2237936.8596278	68099.341141106	288.89389638309	26597.93493188	360916.65610957	9116.0945761461	1144142.642259
0.	2352067.1839307	69959.095686637	533.35040054615	29518.856004082	374891.55888449	8715.6664994682	1210089.545863
0.	2492816.4927806	81709.745723916	844.48723179752	31392.350953125	391682.43995347	8982.6164138194	1480098.563550
0.	2454658.8067774	82764.522650144	466.67973369921	32619.271866602	365324.86366459	8515.4596725172	1449117.83375
0.	2324305.7536948	69488.51631976	466.67973369921	29652.663129718	357785.89503676	8804.6488545952	1214539.184636
0.	2014931.4611903	68726.682018601	333.34000013334	33288.577453279	364860.73433588	9894.7597796915	1191037.43260
0.	1689791.4181814	72177.897761816	177.7796740943	31771.561802701	369503.16622895	8137.3043378502	1058801.285687
0.	2116266.3937795	71931.335146458	355.56314090256	27801.854911268	360313.60519291	8026.0854446829	1198004.873482
0.	2405990.6204381	72245.143372127	466.67973369921	27222.168059827	387120.97956956	8737.9119992209	1311727.618217
0.	2454544.5622086	77581.684024871	355.56314090256	30009.492616952	367483.39738174	9138.3411442804	1428610.031828
0.	2284777.1328652	68726.682018601	400.00960023041	28760.656134746	367204.84615916	9516.5418843464	1232436.803038
0.	1955067.3071015	68188.958386885	333.34000013334	28604.564709758	380422.84964603	9049.3552278814	1169022.404479
0.	1776388.8013861	67046.410395429	377.78634093484	32976.22816967	394290.08449041	9116.0945761461	1207584.402213
0.	2181385.7980363	72446.883444883	377.78634093484	28916.750478495	371291.17733652	8715.6664994682	1263786.127471
0.	2135459.4813499	71550.298118803	311.11691862693	29541.15704275	346987.81187163	8515.4596725172	1239359.642299
0.	1905599.40878	66799.998929058	444.45629661235	29897.981763789	365417.69256588	8760.1575583262	1122749.342384
0.	2052974.9026245	68300.981293876	377.78634093484	27623.48543835	382166.64757197	9627.7806609238	1082661.69874
0.	1894517.6855995	63306.217393283	288.89389638309	30299.427806103	388819.60571354	8782.4031767842	1211751.508104
0.	2334359.2757555	80385.852090032	333.34000013334	30723.19734979	396386.09092742	9427.5519315809	1428976.770984
0.	2471795.4921082	74778.454876225	466.67973369921	29608.060516204	374241.05477311	8849.1403882772	1275393.39760
0.	2125063.2255826	71953.749629519	288.89389638309	28292.390615741	374031.97471251	8115.0604405255	1117105.427891
0.	2001107.8683568	70765.864742799	355.56314090256	30455.550924887	348516.32141726	8115.0604405255	1145690.834473
0.	1957466.4430478	74083.399291889	244.44802968221	30946.242591826	371964.68141621	8915.8781339534	1134073.274491
0.	2318822.014389	78075.149508218	333.34000013334	31905.405038338	376308.90052356	8137.3043378502	1423293.984050
0.	2249589.8056527	68076.936979633	444.45629661235	29563.458140993	366253.19821459	8626.6850939775	1276938.734789
0.	2038237.3532401	67180.819708635	244.44802968221	27980.228195789	364094.97624322	9850.2626662593	1210473.048185
0.	2037437.641258	65478.461267315	266.6709334016	29630.361793173	389122.13627621	8737.9119992209	1145005.535867
0.	2056173.7505529	66844.800474072	244.44802968221	27645.781414022	355884.809529	8849.1403882772	1217711.543579
0.	1798095.2694718	68793.89990231	333.34000013334	29028.248225359	378842.11449764	9205.0812048251	1039618.639666
0.	1968091.1879529	72200.31290522	377.78634093484	31838.483152322	391403.09674473	9472.046789243	1273127.384497
0.	1880694.092766	64022.771583705	244.44802968221	29608.060516204	367111.99777607	8248.52471467	1153283.408961
0.	2179443.6403655	70452.111978912	222.22518522469	33110.090717641	363236.48086815	9694.5246392125	1217993.01687
0.	2283634.6871765	82293.22292419	266.6709334016	31436.963100308	381585.34195839	8315.2576529274	1326012.472045
0.	2298486.4811298	70317.650109549	377.78634093484	30321.730930036	381724.85169036	8493.2147662765	1418975.359156
0.	2130889.698595	67897.705847414	311.11691862693	33243.955411684	365371.27798875	8737.9119992209	1134580.275079
0.	1826085.1888453	76908.823417788	244.44802968221	26508.762581646	372080.80819096	8626.6850939775	1133135.399534
0.	1967177.2314019	72940.046317376	311.11691862693	28493.072621719	379748.6767436	8315.2576529274	1128219.510123
0.	2209032.9837033	75406.296626673	466.67973369921	28805.254220838	375379.46956063	9071.6016179468	1230847.869694
0.	2222056.8645547	73635.006961733	355.56314090256	32708.509511741	365232.03577516	8448.7251318446	1272329.266204
0.	2229939.7398068	66844.800474072	333.34000013334	30700.893153322	381213.32716882	9805.7657902847	1176380.183464
0.	2115580.9263662	81956.596501101	288.89389638309	29385.051023134	377865.92452499	9249.5748753086	1192925.505974
0.	2418557.523014	72917.629192764	244.44802968221	27801.854911268	390658.22624745	8982.6164138194	1248598.42909
0.	2334930.4985999	79757.636816054	288.89389638309	29920.283815264	383422.40299863	9160.5877717715	1312529.246158
0.	2200350.396469	76841.540331316	244.44802968221	28537.669278242	355490.73518017	9027.1088971719	1372283.03352
0.	2292088.785273	73590.16904981	200.0024000288	30901.633066707	364976.76429659	7803.6521091871	1294574.411984
0.	2126205.6712713	70048.732852119	577.79780810179	29340.449839407	380329.8571098	7759.166154206	1202627.310380
0.	2415015.941379	80228.793852862	400.00960023041	30522.461726703	351968.05761103	7825.8951756913	1383692.391075
0.	2047376.9187498	72379.636213655	244.44802968221	29585.759298811	370803.50072307	8493.2147662765	1312270.648689
0.	2060400.7996012	63955.592020876	288.89389638309	29541.15704275	367715.53035981	8960.3702611759	1251885.628986
0.	1880122.8699216	67270.42711701	222.22518522469	29362.750401484	389657.40894879	8982.6164138194	1186522.984196
0.	2317451.0795625	68838.712124762	222.22518522469	28983.648947907	373683.5193458	9227.328010388	1356495.259187
0.	2225369.9570519	72043.408162063	355.56314090256	29117.447495098	368156.6004489	8626.6850939775	1180685.642923
0.	2495444.1178646	78120.011448969	355.56314090256	26375.005842565	372916.96769931	8493.2147662765	1289259.435360
0.	2337101.1454085	74800.876985036	377.78634093484	27578.893665669	367761.95771464	8092.8166025467	1465357.679565
0.	2342927.6184209	63328.608782668	266.6709334016	27244.462963557	352616.86234304	9383.0573113583	1193053.092898
0.	2087362.5178549	67024.00905315	355.56314090256	28872.151796729	382538.70396942	8915.8781339534	1229105.492952
0.	2165848.5366698	74711.188910154	311.11691862693	29920.283815264	358272.82669837	8559.9496630493	1224520.563892
0.	2044406.5599592	71976.164172609	377.78634093484	29005.948556848	403003.53364933	8137.3043378502	1255765.048868
0.	2405419.3975937	81687.305104988	311.11691862693	30299.427806103	379423.23304778	8226.2805206124	1376944.018615
0.	2279636.127266	73635.006961733	311.11691862693	31258.515941843	376030.0605902	8426.4804036529	1204722.240490
0.	2380742.5707175	68099.341141106	311.11691862693	30589.373064788	351087.61602138	10094.999728725	1309374.865179
0.	2365776.5321953	80722.415375443	444.45629661235	28537.669278242	360800.68146195	8582.1947473411	1293542.131536
0.	2426668.8874039	72850.378179169	222.22518522469	25817.709167958	384073.60827311	9093.8480673683	1308832.009617
0.	2217258.592662	69981.504887994	488.9032300503	29942.585926317	372800.82952672	8693.4210590677	1213950.886950
0.	2388054.2231252	66195.201550668	244.44802968221	29407.351704357	372916.96769931	8715.6664994682	1335081.663131
0.	2175902.0587305	70586.576008777	311.11691862693	26062.915120363	375007.72555906	9049.3552278814	1166579.640424
0.	2689774.1295154	78635.941045818	422.2329187895	29831.075966839	358087.32563814	8448.7251318446	1442163.053834
0.	2021786.1353226	75406.296626673	377.78634093484	31303.127373895	401768.19882041	9160.5877717715	1232180.504384
0.	1993224.9931046	67897.705847414	466.67973369921	28180.902697086	380167.12261265	8337.5020843755	1316952.414384
0.	1955867.0190836	76572.413392805	333.34000013334	31526.188109818	378958.3350379	7937.111398359	1204236.786134
0.	2168476.1617538	71707.193617457	244.44802968221	29295.84889397	390215.99016796	9516.5418843464	1296974.922756
0.	2030011.7442813	70519.343723778	311.11691862693	29050.547953439	364373.42576419	9027.1088971719	1164366.463392
0.	1911997.1046369	63552.525973108	288.89389638309	28582.266173022	366415.6671654	8893.6321593739	1114322.752933
0.	2123692.2907561	73522.912632281	200.0024000288	29786.472400095	370037.20816126	7336.5614203583	1419812.749472
0.	2302713.5301781	67136.01636432	222.22518522469	27266.757926836	371941.45625122	8181.7923105381	1186395.490554
0.	2309910.938017	66508.794733914	288.89389638309	24302.050452125	367854.81318354	8537.704638108	1164620.823615
0.	2043606.8479771	68547.43696849	622.24545271912	25305.029090768	375774.46533318	8470.9699193857	1193895.212321
0.	1946384.7198672	69129.997420456	266.6709334016	31347.739044321	377610.27419924	8515.4596725172	1288975.714395
0.	2344755.5315229	72558.963364308	244.44802968221	29251.248186823	380004.39122246	8293.0132808272	1351585.101644
0.	2126091.4267024	71057.217128003	200.0024000288	28916.750478495	369131.67854403	8493.2147662765	1143178.330690
0.	2046234.4730611	68323.386055246	577.79780810179	30656.284939148	378330.76294772	8470.9699193857	1310874.350890
0.	2299171.9485431	67718.478554328	377.78634093484	29139.747461458	373846.13007682	8648.9303563226	1307513.782601
0.	2163335.1561546	73881.619770811	155.55700742096	28894.451107828	387958.61592847	9828.0141985899	1315607.127118
0.	2338129.3465283	75069.946975572	177.7796740943	27846.447875056	385050.50945984	9049.3552278814	1378767.405422
0.	2637907.0952477	77312.533292612	311.11691862693	27289.052949666	357878.64177724	9850.2626662593	1375798.078357
0.	2160593.2865017	70496.933082142	244.44802968221	28091.71343425	370849.94491203	9071.6016179468	1290084.85642
0.	2283291.9534699	78411.619923339	311.11691862693	28270.092912888	382027.13060936	9027.1088971719	1238897.953083
0.	2328304.3136053	76886.395662214	466.67973369921	31459.269263292	347682.55489283	9160.5877717715	1404751.578237
0.	2644304.7911045	79017.300747572	333.34000013334	29385.051023134	359780.17267995	9004.8626258179	1385230.371089
0.	2418214.7893074	77447.107577136	333.34000013334	29340.449839407	420480.51791827	8448.7251318446	1404594.823041
0.	2403134.5062163	80655.101636146	288.89389638309	27556.59786866	366067.5232088	8671.1756780192	1348391.039166
0.	2239193.5498854	71841.677814513	266.6709334016	29518.856004082	378470.21941864	8470.9699193857	1336585.44079
0.	2318365.0361135	74912.988430006	422.2329187895	27690.373544029	365464.10739599	8404.2357348103	1145284.725230
0.	2419242.9904272	72962.463502029	200.0024000288	25773.127041485	367994.098285	8448.7251318446	1205386.589192
0.	2189382.9178574	70071.142293513	311.11691862693	27110.694434428	378586.43488759	8604.4398909837	1218069.78385
0.	2290489.3613088	76863.967966724	288.89389638309	28203.200161695	368667.34172017	8226.2805206124	1312348.227149
0.	2796135.823135	77805.982911708	311.11691862693	31035.462357146	360661.51397013	9917.0084254548	1341513.369032
0.	2315166.1881851	73612.587975748	311.11691862693	30723.19734979	366903.09261493	8404.2357348103	1403445.368027
0.	2183899.1785515	67875.302225828	200.0024000288	29251.248186823	360012.09575259	7825.8951756913	1187568.500748
0.	2261699.7299531	74486.972927099	311.11691862693	28626.86330606	378958.3350379	8181.7923105381	1340812.920054
0.	2505726.1290631	78075.149508218	355.56314090256	28002.525124364	384096.86652435	9316.3158262194	1248238.964776
0.	2297229.7908722	72783.127705932	377.78634093484	30232.518791803	360081.67390644	8715.6664994682	1206485.428138
0.	2295287.6332014	70340.060271077	466.67973369921	30834.719225948	361450.15983726	9294.0687832241	1309659.231178
0.	2126319.9158402	70474.52250052	200.0024000288	26352.713261113	370710.61310479	7381.0451204177	1223496.319874
0.	2183556.4448449	65545.653060478	422.2329187895	26709.401709402	364257.40402393	7848.1383015384	1274569.326610
0.	2134431.2802301	74643.923484621	555.57407469138	28716.05828692	375751.22978088	8537.704638108	1252296.613793
0.	2302370.7964715	65881.620121179	266.6709334016	27088.399887996	363282.88381078	8070.5728239134	1275032.857232
0.	2131118.1877328	69242.03292645	311.11691862693	30790.11029672	373729.97923798	8115.0604405255	1275161.619989
0.	2541713.1682577	75765.084484543	488.9032300503	31883.097683399	355722.54141093	8204.0363859019	1545297.282386
0.	2317679.5687003	73993.718904223	377.78634093484	31459.269263292	368411.96725631	9739.0209215515	1360732.095067
0.	2148597.6067702	71998.57877573	377.78634093484	28336.986200133	378400.49089793	8715.6664994682	1253812.283221
0.	2264098.8658994	73702.264279981	200.0024000288	28247.795269596	349465.98838093	8003.8418440852	1341279.879985
0.	2219886.2177461	73948.879070704	288.89389638309	31124.68307592	385283.12147991	8204.0363859019	1413246.549749
0.	2273238.4314092	73881.619770811	288.89389638309	28470.774382803	370106.86827303	8782.4031767842	1271222.316455
0.	2016302.3960167	74419.709303312	355.56314090256	27422.824337222	389703.95598638	8626.6850939775	1323837.225758
0.	1849848.0591706	68525.031607199	177.7796740943	27668.077449248	368133.38566424	8604.4398909837	1138688.044487
0.	2001222.1129257	67449.644812803	244.44802968221	27690.373544029	377610.27419924	9205.0812048251	1120243.305955
0.	2073881.6587281	70183.190400636	444.45629661235	29184.347572891	376425.0865221	9316.3158262194	1342992.273616
0.	2341556.6835945	76662.121411012	555.57407469138	29563.458140993	377610.27419924	8715.6664994682	1298265.785187
0.	3010687.123476	76011.760057327	511.12678566587	27132.989040409	351133.95278128	8181.7923105381	1584945.680768
0.	2419471.479565	79824.943341037	444.45629661235	29897.981763789	369712.13517163	8737.9119992209	1396212.382850
0.	2169847.0965803	68928.337289628	311.11691862693	28359.284081671	387819.00415447	8448.7251318446	1253632.444629
0.	1998023.2649972	68883.524587201	266.6709334016	28604.564709758	368249.46022029	7981.5983028321	1212339.661071
0.	2289346.9156201	77402.24924194	400.00960023041	26976.928049061	341362.48373465	8737.9119992209	1435292.2549
0.	2084049.4253576	72827.961294717	244.44802968221	30433.247443451	373126.02039959	8559.9496630493	1361174.088368
0.	2182985.2220005	73993.718904223	311.11691862693	29407.351704357	355027.14165817	8760.1575583262	1235487.320501
0.	2519778.2110343	81754.627142179	377.78634093484	26910.045660271	375890.64404506	9116.0945761461	1415835.835951
0.	2130432.7203196	66710.396558725	422.2329187895	28537.669278242	369340.63837327	8515.4596725172	1270861.943691
0.	2341785.1727322	73096.967870814	222.22518522469	29518.856004082	348261.55075417	8426.4804036529	1327851.483324
0.	2203891.9781041	73365.983093013	466.67973369921	29831.075966839	365185.6222099	8915.8781339534	1313589.573561
0.	2113181.7904199	67248.025174947	266.6709334016	26375.005842565	377563.79314576	7981.5983028321	1255148.340057
0.	2409189.4683665	77290.1044555	155.55700742096	28403.880023435	381817.85944684	10339.743974598	1397152.082421
0.	2481734.7696	74509.394255143	355.56314090256	30299.427806103	377865.92452499	7892.6247312617	1443894.688293
0.	2409646.446642	75585.688633395	488.9032300503	27913.337767414	361844.51016693	8204.0363859019	1507009.708135
0.	2909809.1691623	82293.22292419	400.00960023041	27199.873215648	377377.871467	9294.0687832241	1563730.551812
0.	2234852.2562683	70945.157317929	155.55700742096	27935.634517315	373939.05188796	9516.5418843464	1274492.073835
0.	1919651.4907513	69869.459481292	377.78634093484	27467.415276157	369688.91614706	8671.1756780192	1171898.598935
0.	2255873.2569407	74083.399291889	355.56314090256	27400.528957084	387237.31303237	9316.3158262194	1181118.851497
0.	2292774.2526862	70496.933082142	555.57407469138	29518.856004082	381376.08164149	9894.7597796915	1338815.642586
0.	2217944.0600753	75922.059008026	266.6709334016	28180.902697086	386934.84933029	8515.4596725172	1242130.277662
0.	2209147.2282722	69578.14844469	177.7796740943	29407.351704357	387493.25223739	8159.548294521	1368353.013146
0.	2408618.2455222	73567.750183919	266.6709334016	27199.873215648	385887.94243421	8826.8945917595	1345561.47477
0.	2222285.3536924	73007.298051457	377.78634093484	31057.767447452	376355.37473288	8404.2357348103	1238590.173499
0.	2141171.7097935	72827.961294717	200.0024000288	30656.284939148	373474.45296603	8626.6850939775	1238590.173499
0.	2162992.422448	73948.879070704	400.00960023041	26062.915120363	350925.43934885	7981.5983028321	1126750.338430
0.	2455344.2741907	80789.72965586	288.89389638309	29853.377839577	359733.7888236	8671.1756780192	1344030.24644
0.	2298372.236561	74173.080640402	288.89389638309	30611.676963322	361032.63233701	7581.224707945	1255585.17108
0.	2044749.2936658	71057.217128003	266.6709334016	30410.9440216	386748.72315395	8537.704638108	1323397.061335
0.	2473394.9160724	73298.728476868	155.55700742096	29920.283815264	363491.70018202	8782.4031767842	1446230.295583
0.	2124492.0027382	79892.250407053	333.34000013334	27779.558518708	338007.57818976	7870.3814867284	1277659.983242
0.	2499328.4332063	76572.413392805	377.78634093484	25996.040055268	375170.36156416	9427.5519315809	1370304.795958
0.	2048519.3644385	76505.133009989	555.57407469138	29541.15704275	378842.11449764	8626.6850939775	1286164.782098
0.	2271067.7846006	69219.62570525	266.6709334016	28671.460677359	380399.60141686	9605.5327868852	1182291.168383
0.	2696628.8036477	70115.961356331	400.00960023041	30410.9440216	368853.07341219	8559.9496630493	1410135.156631
0.	2342127.9064388	78434.051765135	311.11691862693	27846.447875056	378261.03556799	8359.7465751719	1410448.862009
0.	2245933.9794488	70429.701517318	488.9032300503	29964.888096949	365394.48524569	8426.4804036529	1364684.804763
0.	2210061.1848231	77155.532694657	288.89389638309	28671.460677359	368017.31269002	8871.3862441486	1334640.948318
0.	2328075.8244676	71841.677814513	244.44802968221	25996.040055268	377377.871467	8048.3291046256	1343225.807071
0.	2496815.0526911	85256.119030676	444.45629661235	31905.405038338	378191.30875874	9316.3158262194	1430784.488312
0.	2359036.1026318	75832.35891989	377.78634093484	28314.688378156	397550.76149639	9449.7993307319	1235794.993421
0.	2263527.6430551	73007.298051457	377.78634093484	29162.047487389	357414.91817999	7937.111398359	1313046.463414
0.	1959865.5789941	69690.189950956	400.00960023041	28916.750478495	349489.15231411	8804.6488545952	1209399.283145
0.	2427697.0885237	80340.978007383	333.34000013334	30990.852355305	369596.04068169	8893.6321593739	1293103.448275
0.	2283634.6871765	70698.631017418	222.22518522469	27333.643173979	361079.02327034	8582.1947473411	1327696.059378
0.	1927420.1214345	69085.183638058	333.34000013334	27289.052949666	381655.09653896	8849.1403882772	1207431.048880
0.	1989454.9223319	68637.05901359	333.34000013334	28537.669278242	348608.96718638	8293.0132808272	1222292.982995
0.	2186755.2927733	74576.65859962	400.00960023041	31593.10749271	385445.95367009	9828.0141985899	1306299.1171
0.	2415701.4087922	73702.264279981	400.00960023041	29496.555024989	376146.24278691	8582.1947473411	1382128.61234
0.	2413645.0065525	74195.501127664	422.2329187895	24926.111882634	369874.67011577	8671.1756780192	1359952.159757
0.	2366690.4887462	70810.687526473	355.56314090256	27489.710834953	395920.26721376	9093.8480673683	1331116.00650
0.	2523434.0372382	81462.90222308	244.44802968221	28693.759452357	374635.99777509	9027.1088971719	1334511.330421
0.	2142199.9109133	64672.201839733	266.6709334016	26263.543530711	348377.35465523	8559.9496630493	1136507.140734
0.	2136487.6824698	75832.35891989	444.45629661235	25795.418074954	388354.19503485	8359.7465751719	1388359.274794
0.	2329104.0255874	75047.524146016	222.22518522469	30678.589016442	367274.48311073	8226.2805206124	1428950.574837
0.	2209718.4511165	68681.870396106	288.89389638309	26308.128276831	379446.47861395	8604.4398909837	1106106.298244
0.	2186983.781911	73365.983093013	355.56314090256	32886.98766326	356093.44451238	8226.2805206124	1278097.912377
0.	2182413.9991562	66665.595733402	288.89389638309	30879.328393531	360638.31960933	8938.1241678873	1236282.163841
0.	2120150.7091211	66912.003241406	488.9032300503	27043.810973778	369503.16622895	7536.7399397861	1167266.600181
0.	1807691.813257	66665.595733402	355.56314090256	28604.564709758	370733.8349144	9227.328010388	1171313.103637
0.	1982371.7590618	70452.111978912	288.89389638309	28292.390615741	383352.63395518	8181.7923105381	1210779.861890
0.	1932561.1270338	67472.047294692	288.89389638309	29541.15704275	368829.8567292	7892.6247312617	1089443.921231
0.	2005906.1402494	65254.492520831	400.00960023041	28827.553353234	359130.82168769	9049.3552278814	1120648.274108
0.	2145513.0034106	77357.3911471	288.89389638309	31102.377806839	367529.82347121	7647.9523052351	1321714.278313
0.	2184698.8905336	73186.638650848	333.34000013334	29808.774153678	366462.08743491	8671.1756780192	1235589.876966
0.	2155566.5254713	73388.401418485	600.02160077763	31994.635054097	362981.26920377	7736.9232657286	1363358.373432
0.	2272438.7194271	71550.298118803	377.78634093484	27043.810973778	399833.97708174	8960.3702611759	1350598.197216
0.	2536115.184383	73164.220865775	311.11691862693	30990.852355305	352871.76345111	8826.8945917595	1337544.87849
0.	2237365.6367835	71146.866056428	444.45629661235	30700.893153322	370199.74930819	8826.8945917595	1221089.807985
0.	2429639.2461945	73971.298957438	377.78634093484	29563.458140993	398645.69681083	9160.5877717715	1345872.942907
0.	2393080.9841556	78703.23855454	422.2329187895	27222.168059827	361334.17792218	8671.1756780192	1272921.411687
0.	2408732.490091	75989.334704892	577.79780810179	30277.124741754	385376.16806493	8648.9303563226	1196932.605641
0.	2351153.2273797	73007.298051457	444.45629661235	28827.553353234	385027.24860688	9983.7547189362	1271042.128263
0.	2682462.4771076	80206.357202317	355.56314090256	32418.490652075	384492.2665037	9049.3552278814	1336066.868393
0.	2291746.0515664	75787.509236254	711.14145314645	32173.097946488	373451.22368495	8470.9699193857	1292251.947824
0.	2166534.004083	73365.983093013	244.44802968221	29050.547953439	370106.86827303	7981.5983028321	1227542.767160
0.	2118779.7742946	71617.538686638	777.81407576798	30567.069225841	374031.97471251	7848.1383015384	1339697.502685
0.	2553937.337127	81036.553313745	377.78634093484	27868.744446285	367251.27073028	8115.0604405255	1377100.294474
0.	2594265.6699387	82427.877282287	400.00960023041	31615.414072867	361682.12840737	9561.0372168932	1302940.258963
0.	2206291.1140504	75114.792814874	666.69333440004	29764.17070609	367158.42184109	9093.8480673683	1226133.986062
0.	2021786.1353226	67696.075412625	422.2329187895	35095.970555015	361519.74974469	8337.5020843755	1383249.292924
0.	2605690.1268258	69869.459481292	355.56314090256	30611.676963322	372080.80819096	8159.548294521	1432802.222518
0.	2117294.5948993	80722.415375443	533.35040054615	30477.854465907	377424.35150642	8626.6850939775	1255610.867686
0.	2171446.5205445	72738.294357303	400.00960023041	31660.027411973	388563.62669694	7492.255408986	1245312.435069
0.	2199550.6844869	66374.396216102	288.89389638309	32396.18192627	358829.3541344	8804.6488545952	1168818.815248
0.	2222856.5765368	66956.805386174	111.11185185679	30812.41473154	380074.13286639	8381.9911253168	1259003.466585
0.	2277579.7250263	72760.711001598	422.2329187895	30767.805921489	375937.11597333	8137.3043378502	1333863.268934
0.	2785396.833661	82540.090901295	422.2329187895	30098.70237192	395501.0476171	8626.6850939775	1503733.896179
0.	2598721.2081247	67315.231181076	488.9032300503	27445.119776913	391496.21013109	7781.4091020254	1438412.314929
0.	2073538.9250214	69735.006973501	266.6709334016	31526.188109818	374961.25869918	9004.8626258179	1221806.573608
0.	2319964.4600777	71707.193617457	266.6709334016	30589.373064788	364907.14613045	8648.9303563226	1293800.190524
0.	2370689.0486567	72020.993438881	288.89389638309	29897.981763789	384817.90378598	9027.1088971719	1299685.948156
0.	2352295.6730684	70407.291115738	377.78634093484	28649.161961927	372266.61432306	8737.9119992209	1374808.5198
0.	2192010.5429414	73410.819804003	311.11691862693	26910.045660271	385120.2923995	9093.8480673683	1212211.798438
0.	2170646.8085624	71864.092057456	355.56314090256	31749.254805359	356835.29920734	7714.6804365931	1216355.478237
0.	2320992.6611976	73276.310391576	400.00960023041	27489.710834953	349002.72296085	8448.7251318446	1339853.134022
0.	2396051.3429463	77738.69261469	377.78634093484	29206.647717964	366972.72709929	8582.1947473411	1353948.917561
0.	2236908.658508	73635.006961733	333.34000013334	25572.510419296	369131.67854403	9427.5519315809	1333344.853340
0.	2474080.3834856	77043.39121299	355.56314090256	27043.810973778	395314.73440865	9049.3552278814	1371918.588738
0.	2446433.1978187	71976.164172609	511.12678566587	29385.051023134	393754.52101161	8871.3862441486	1323707.763398
0.	2217829.8155064	74621.501796229	488.9032300503	28381.582022772	372475.65106563	8893.6321593739	1364086.586081
0.	2449403.5566094	70250.419985039	511.12678566587	29295.84889397	381864.36370563	8782.4031767842	1328784.083383
0.	2282149.5077812	75339.025615269	288.89389638309	29407.351704357	363816.53582714	7981.5983028321	1254069.201757
0.	2341785.1727322	69914.277463948	355.56314090256	30031.794966324	365394.48524569	9049.3552278814	1226825.541791
0.	2426668.8874039	73209.056495965	444.45629661235	32240.022514579	390402.19203803	9650.0285943244	1295013.167108
0.	2320764.1720598	75451.144267945	511.12678566587	32864.677685685	388959.23387038	7914.8680351385	1230360.994979
0.	2488932.177439	75361.44922567	422.2329187895	32329.256106489	356278.90212442	8426.4804036529	1280648.630332
0.	2403248.7507852	76280.868972371	400.00960023041	32240.022514579	363723.72437835	8693.4210590677	1307487.936945
0.	2348297.1131579	71819.2636316	266.6709334016	34181.068364364	353288.89082538	7759.166154206	1412383.61912
0.	2228226.0712737	71258.928567443	422.2329187895	32842.367767721	374055.205577	9783.5174413434	1299531.010375
0.	2268782.8932232	73635.006961733	200.0024000288	28961.349398534	370431.95632687	8181.7923105381	1287454.091313
0.	2240564.4847119	76236.016885775	422.2329187895	28559.967695849	357646.77682078	7959.3548209234	1228874.909687
0.	2022243.113598	71370.992579024	600.02160077763	27512.006453302	394150.36903685	8426.4804036529	1249240.365541
0.	2171446.5205445	76572.413392805	444.45629661235	30544.765446479	361867.70781396	8048.3291046256	1248187.613908
0.	2374916.097705	73365.983093013	355.56314090256	26976.928049061	370803.50072307	9583.2849722085	1330856.874094
0.	2535772.4506764	74240.342282353	200.0024000288	26731.695243539	391077.20789751	8515.4596725172	1310796.785150
0.	2221714.130848	71639.952329303	511.12678566587	28002.525124364	373567.3707237	9605.5327868852	1247391.713099
0.	2224227.5113632	63216.652435113	333.34000013334	27467.415276157	381399.33253412	9138.3411442804	1296200.494338
0.	2264898.5778815	74599.080167895	444.45629661235	27311.348032047	372452.42450761	8715.6664994682	1316693.689662
0.	2312424.3185322	68413.005700638	466.67973369921	24948.400653955	373590.60032145	8315.2576529274	1411965.258172
0.	2172703.2108021	67136.01636432	400.00960023041	27088.399887996	399577.66734021	8381.9911253168	1291710.125938
0.	2203891.9781041	73365.983093013	177.7796740943	26062.915120363	367204.84615916	8826.8945917595	1354546.463733
0.	2314023.7424964	75406.296626673	422.2329187895	28716.05828692	371407.29493088	9027.1088971719	1308056.558545
0.	2313566.7642209	73052.132841052	444.45629661235	27757.262185705	379423.23304778	8515.4596725172	1346859.329733
0.	2243420.5989337	68704.276177356	355.56314090256	25171.291641128	363561.30677708	8826.8945917595	1317728.633219
0.	2199664.9290558	73791.941544997	555.57407469138	29987.190327161	350902.2715051	8270.7689680748	1308444.275718
0.	2387368.755712	80071.738561531	222.22518522469	26910.045660271	358620.65208212	9360.8100902862	1252065.4325
0.	1993339.2376735	70272.829966531	244.44802968221	23789.463470823	385771.62738012	9093.8480673683	1115536.903999
0.	2050347.2775405	71527.884716243	266.6709334016	25728.545153152	366903.09261493	8404.2357348103	1271222.316455
0.	2200578.8856068	67718.478554328	400.00960023041	28604.564709758	355050.32073454	7848.1383015384	1220245.122239
0.	2123806.535325	69712.598432225	244.44802968221	29206.647717964	362192.48150893	7670.1949563466	1180609.196534
0.	2147226.6719437	64963.342114093	311.11691862693	28894.451107828	392031.63183053	8804.6488545952	1253015.88257
0.	2225255.7124831	71393.40556141	466.67973369921	25238.160098068	372359.51890878	7959.3548209234	1218786.307469
0.	2527546.8417176	70384.880774171	533.35040054615	23499.75432075	380283.36122214	7870.3814867284	1314856.958178
0.	1969005.1445038	72088.23778852	244.44802968221	27467.415276157	386562.60104038	8626.6850939775	1218837.489924
0.	2273809.6542535	68054.532878149	266.6709334016	25929.165526006	374310.74926678	8804.6488545952	1192823.437747
0.	2071025.5445063	69914.277463948	422.2329187895	26397.298483558	373799.66955128	8426.4804036529	1181832.417348
0.	1917823.5776493	68166.553985456	355.56314090256	25238.160098068	382096.88880524	9427.5519315809	1187798.020773
0.	2283291.9534699	71483.058091199	555.57407469138	29050.547953439	372336.29266737	8826.8945917595	1365257.051083
0.	2024528.0049755	68323.386055246	355.56314090256	24636.36327219	361496.55304568	8960.3702611759	1257641.132414
0.	1974831.6175163	66755.197623943	444.45629661235	25527.929602561	384864.42441306	8915.8781339534	1184993.180665
0.	2015045.7057591	68592.247871052	355.56314090256	26999.222297752	378168.06661576	8381.9911253168	1237949.000015
0.	2098215.7518977	64873.759412049	377.78634093484	25505.639283492	370199.74930819	8270.7689680748	1211700.366196
0.	2041093.4674619	68793.89990231	400.00960023041	25929.165526006	372940.19552381	9383.0573113583	1310926.061756
0.	2218172.549213	72581.379528301	288.89389638309	26976.928049061	381445.83450965	8248.52471467	1246493.200403
0.	2279064.9044216	76886.395662214	600.02160077763	28114.010660619	353613.33736374	8626.6850939775	1273050.144139
0.	2081421.8002736	69869.459481292	488.9032300503	26687.108234809	371128.61536337	9116.0945761461	1251680.143652
0.	2140828.9760869	69398.885154887	333.34000013334	25416.47860253	367831.59922141	8604.4398909837	1218351.268429
0.	1953582.1277062	68009.724855145	422.2329187895	27289.052949666	381422.58349018	8782.4031767842	1271093.61023
0.	2048176.6307319	63731.664041109	244.44802968221	24168.329073832	355282.11497033	8381.9911253168	1106131.567996
0.	2060058.0658946	71483.058091199	311.11691862693	27289.052949666	388540.35625826	8648.9303563226	1192721.370686
0.	2093417.4800051	73074.550325912	377.78634093484	25661.672767156	376634.22531153	8604.4398909837	1239077.496060
0.	2227197.8701539	80453.163664913	444.45629661235	27333.643173979	361450.15983726	8204.0363859019	1327177.998950
0.	2245591.2457422	67270.42711701	333.34000013334	25327.31887406	360707.9028813	8137.3043378502	1215178.682551
0.	1799009.2260227	74957.833428426	444.45629661235	23120.919068772	386888.31740531	9383.0573113583	1106055.758954
0.	2158308.3951242	70698.631017418	244.44802968221	26798.57620322	383701.48488246	8915.8781339534	1314210.3110
0.	2183784.9339826	66463.994988093	422.2329187895	26887.751649768	366346.03723553	8115.0604405255	1195375.493468
0.	2091703.811472	66598.394945215	488.9032300503	29295.84889397	389494.49631792	9338.5629285733	1154706.149324
0.	2210289.6739609	69690.189950956	222.22518522469	27132.989040409	366508.50795745	8782.4031767842	1240411.356621
0.	1932218.3933271	63037.525395691	311.11691862693	28983.648947907	381376.08164149	8515.4596725172	1215536.821364
0.	1984542.4058704	70160.78065919	555.57407469138	28805.254220838	380097.38020784	8559.9496630493	1179462.579284
0.	2193609.9669056	69712.598432225	466.67973369921	26419.591184092	378865.3584789	8760.1575583262	1227619.616146
0.	2314937.6990474	72177.897761816	466.67973369921	27378.233636497	366206.77908363	8426.4804036529	1409220.244800
0.	2441634.9259261	74576.65859962	466.67973369921	27311.348032047	359826.55678903	7959.3548209234	1293309.884787
0.	2377886.4564957	76594.840307237	644.46936392652	26954.633859917	362888.46685867	8559.9496630493	1295374.510953
0.	2169847.0965803	72760.711001598	444.45629661235	25661.672767156	373567.3707237	8537.704638108	1229259.2184
0.	1998594.4878416	63664.486816053	533.35040054615	28760.656134746	395827.10552311	7558.9822941956	1346781.453161
0.	2429867.7353323	74935.410899185	355.56314090256	28649.161961927	376703.93938196	8960.3702611759	1397230.395132
0.	2197722.771385	73119.385475758	422.2329187895	24725.51561936	385166.81467658	8181.7923105381	1396525.605177
0.	2512466.5586265	73590.16904981	533.35040054615	26486.469642945	341362.48373465	8559.9496630493	1349144.008782
0.	2387939.9785564	73814.361011375	400.00960023041	27556.59786866	348168.90876827	8381.9911253168	1314546.561752
0.	2378000.7010645	74711.188910154	488.9032300503	27222.168059827	371198.28440059	8381.9911253168	1281834.059170
0.	2055488.2831397	68121.745362567	600.02160077763	27734.965912258	362238.87876237	7692.4376667992	1238077.231038
0.	2251760.4524613	70003.91414936	288.89389638309	26152.082707353	379702.18402623	8248.52471467	1288975.714395
0.	2461627.7254786	66710.396558725	288.89389638309	30254.821736987	367111.99777607	9205.0812048251	1383953.047209
0.	2473966.1389168	71707.193617457	600.02160077763	25594.800916962	354586.75120102	9271.8217995872	1474067.699285
0.	2368404.1572793	78120.011448969	466.67973369921	31035.462357146	366949.51554124	8270.7689680748	1288124.605293
0.	2154652.5689204	67785.688339344	466.67973369921	26441.883944168	361566.14333231	9249.5748753086	1197953.810190
0.	2083135.4688067	70608.986890473	555.57407469138	27222.168059827	363886.1450776	8671.1756780192	1245055.767550
0.	2582498.4793449	78075.149508218	644.46936392652	25929.165526006	357577.21856541	9249.5748753086	1364684.804763
0.	2239650.5281609	71281.341249713	466.67973369921	27155.283705939	368899.506968	8537.704638108	1279952.908070
0.	2005220.6728362	71595.125104	400.00960023041	23655.750305655	388982.50545212	8537.704638108	1210779.861890
0.	2037437.641258	66441.595205139	444.45629661235	28002.525124364	365301.65659737	8737.9119992209	1300667.282826
0.	2089190.4309569	69757.415574782	644.46936392652	26107.498794782	369340.63837327	9271.8217995872	1126066.496425
0.	2150311.2753032	67606.463445654	600.02160077763	25104.423719941	367924.45544955	8982.6164138194	1216457.815616
0.	2202863.7769842	70496.933082142	400.00960023041	25282.739367006	375263.29781795	8470.9699193857	1250806.883558
0.	2331731.6506715	76303.295105784	466.67973369921	28203.200161695	384701.60332879	7870.3814867284	1369185.722145
0.	2164591.8464122	75518.416180362	311.11691862693	26575.641755007	372893.73993814	8715.6664994682	1238333.698595
0.	2436950.8986023	74531.815643244	355.56314090256	29585.759298811	344718.71334046	8537.704638108	1369133.675580
0.	2607860.7736344	80722.415375443	466.67973369921	27913.337767414	372382.7452135	8537.704638108	1535829.550854
0.	2234738.0116994	68928.337289628	377.78634093484	27400.528957084	372940.19552381	8048.3291046256	1455342.295754
0.	2347611.6457447	72402.051897362	533.35040054615	28114.010660619	361032.63233701	8760.1575583262	1213311.476848
0.	2366005.021333	69757.415574782	488.9032300503	30433.247443451	381073.82580846	8359.7465751719	1329328.144728
0.	2115123.9480907	69578.14844469	444.45629661235	28537.669278242	360591.93107729	7647.9523052351	1200456.254850
0.	2229368.5169624	69690.189950956	333.34000013334	25683.963502954	388354.19503485	9116.0945761461	1263889.008425
0.	2348639.8468645	70205.600202092	422.2329187895	26976.928049061	382910.77660598	8982.6164138194	1275007.104902
0.	2190068.3852706	78546.211875616	422.2329187895	28582.266173022	368110.17094285	8782.4031767842	1267336.202773
0.	2476593.7640008	70160.78065919	600.02160077763	27556.59786866	388703.25066254	9294.0687832241	1267825.091358
0.	2596093.5830406	79667.895624339	422.2329187895	29028.248225359	361728.52287981	8626.6850939775	1348676.640921
0.	2665897.0146212	74912.988430006	533.35040054615	27556.59786866	373660.28949471	8470.9699193857	1388489.66932
0.	2388739.6905385	77738.69261469	311.11691862693	27266.757926836	378121.58251996	9650.0285943244	1361876.122276
0.	2166876.7377896	72424.467641105	355.56314090256	26620.228168297	376262.4265677	8003.8418440852	1304231.978902
0.	2119579.4862767	72065.822945276	422.2329187895	28448.476203451	374101.66749598	7714.6804365931	1213158.025228
0.	2320078.7046466	76146.313433496	311.11691862693	27400.528957084	365626.56129355	8404.2357348103	1255071.254440
0.	2159336.5962441	65657.640581642	488.9032300503	24970.689484803	360244.02514353	8715.6664994682	1294393.754340
0.	2345555.243505	73612.587975748	288.89389638309	27021.516605991	372382.7452135	8515.4596725172	1362526.20242
0.	2307397.5575018	77290.1044555	422.2329187895	25104.423719941	373985.51317356	8048.3291046256	1336844.738197
0.	2271067.7846006	78142.442509489	466.67973369921	26687.108234809	348215.22963511	7514.4976447163	1417902.56612
0.	1889833.6582757	70765.864742799	422.2329187895	27846.447875056	391635.88211667	8537.704638108	1274955.600465
0.	2261471.2408154	68435.410761965	377.78634093484	27021.516605991	342797.39913955	9093.8480673683	1393733.089445
0.	1999851.1780992	64425.86029047	44.444562963279	27222.168059827	380515.84319683	9694.5246392125	1216381.062472
0.	2004877.9391295	67360.035485061	288.89389638309	23834.035001983	352107.0830321	8871.3862441486	1220373.099800
0.	2175330.8358861	71729.60750023	400.00960023041	23566.609385786	378307.52042442	8204.0363859019	1289568.959366
0.	2177844.2164013	70317.650109549	244.44802968221	27623.48543835	360754.29204524	8849.1403882772	1288692.00239
0.	2086448.5613039	74374.867187737	288.89389638309	25082.134531934	370455.17737688	8648.9303563226	1107420.420672
0.	2065313.3160627	73141.803140745	222.22518522469	22786.6669515	399321.36529725	9739.0209215515	1158136.90399
0.	2001107.8683568	71819.2636316	222.22518522469	25371.898619235	380725.08239573	8849.1403882772	1241771.072858
0.	2078337.1969141	66889.602258985	266.6709334016	26196.666858078	368644.12554343	9783.5174413434	1312270.648689
0.	2159907.8190885	66643.1954107	311.11691862693	26285.835874001	378563.19166702	8648.9303563226	1341954.420420
0.	2093988.7028495	65052.925775415	488.9032300503	25728.545153152	370083.64817248	8915.8781339534	1258078.084968
0.	2631966.3776663	74016.138911061	644.46936392652	26129.790721298	359269.96415927	8626.6850939775	1509203.048699
0.	2166534.004083	72850.378179169	400.00960023041	27132.989040409	369387.07458702	8226.2805206124	1392480.652633
0.	2353895.0970326	68323.386055246	244.44802968221	25215.870552893	372382.7452135	8737.9119992209	1328784.083383
0.	2101300.3552573	74285.183677259	311.11691862693	27378.233636497	378144.82453617	8137.3043378502	1149778.339668
0.	1949469.3232268	65635.242957486	466.67973369921	24992.978375176	405684.59218023	8515.4596725172	1322698.0209
0.	2160136.3082262	71057.217128003	466.67973369921	27734.965912258	378842.11449764	8782.4031767842	1346755.49445
0.	2335044.7431688	72603.795752332	511.12678566587	25906.874135325	388959.23387038	9405.3045917898	1310589.94644
0.	2164477.6018433	73433.238249566	488.9032300503	29028.248225359	392683.4949195	8092.8166025467	1354468.520681
0.	2234395.2779928	74330.025312387	466.67973369921	26397.298483558	362146.08450832	8715.6664994682	1304877.908514
0.	2327161.8679166	72514.13121643	466.67973369921	28916.750478495	351319.30234426	8381.9911253168	1380408.768664
0.	1971518.525019	67987.320933624	355.56314090256	28493.072621719	384748.12332129	7670.1949563466	1198898.528353
0.	2256558.7243539	70407.291115738	711.14145314645	28270.092912888	369387.07458702	8448.7251318446	1255765.048868
0.	2172017.7433889	74352.446220034	577.79780810179	26910.045660271	349813.4540006	8181.7923105381	1265715.341846
0.	2240221.7510053	75294.178574665	600.02160077763	24569.499636799	356093.44451238	8604.4398909837	962403.2873459
0.	2158422.6396931	70250.419985039	622.24545271912	25082.134531934	371639.53486787	8159.548294521	1249240.365541
0.	2346811.9337626	73253.892366328	600.02160077763	28047.119160189	371291.17733652	8960.3702611759	1312555.106314
0.	2444262.5510101	72155.482678444	488.9032300503	26352.713261113	383817.7716972	8559.9496630493	1377959.860089
0.	2260328.7951267	66665.595733402	511.12678566587	28359.284081671	368969.15777634	8337.5020843755	1260391.718177
0.	2338814.8139415	65568.050444787	555.57407469138	26375.005842565	362981.26920377	8693.4210590677	1313434.395885
0.	2119122.5080013	69757.415574782	866.71173567692	28916.750478495	390192.71522004	9004.8626258179	1282890.769045
0.	2679492.118317	71415.818603821	777.81407576798	26954.633859917	376332.13759654	8270.7689680748	1445337.970006
0.	2102557.0455149	76594.840307237	844.48723179752	24814.668918904	389936.69498518	7981.5983028321	1224802.251557
0.	2090104.3875078	66463.994988093	600.02160077763	24435.773973097	358667.02987379	8092.8166025467	1221422.584881
0.	2305341.1552621	77626.543321505	711.14145314645	28359.284081671	381143.57620326	8849.1403882772	1464016.395939
0.	2249475.5610839	74778.454876225	800.03840184329	27913.337767414	380911.07710688	7736.9232657286	1322154.360394
0.	2334702.0094622	71953.749629519	1066.7349377027	26196.666858078	390844.43777306	8092.8166025467	1246416.189223
0.	2286148.0676917	68502.626305901	1000.0600036002	27623.48543835	387353.64808233	8671.1756780192	1316460.843777
0.	2262956.4202107	69690.189950956	888.93629882483	28649.161961927	354331.79872011	8448.7251318446	1267773.628146
0.	2250846.4959103	64000.378336151	1311.2142599662	27534.302131204	386981.38150921	9205.0812048251	1308961.25796
0.	2419471.479565	68749.087919841	888.93629882483	25951.456976223	357067.14206011	8248.52471467	1317444.011866
0.	2560449.2775526	73881.619770811	1066.7349377027	29741.869071662	374008.74391137	7803.6521091871	1369862.3548
0.	2229025.7832558	73657.426007768	1088.9600342778	26352.713261113	380167.12261265	8960.3702611759	1171669.487502
0.	2191667.8092348	68861.118325983	666.69333440004	29005.948556848	341339.3419217	8070.5728239134	1163145.635333
0.	2605347.3931192	80632.663843295	1333.440008534	26218.95902275	365580.14557802	8048.3291046256	1255739.351820
0.	2344070.0641096	70317.650109549	755.58980896023	28203.200161695	376355.37473288	8715.6664994682	1223854.791940
0.	2261699.7299531	70833.099008337	933.3856029271	26330.420739202	372382.7452135	8337.5020843755	1311934.483100
0.	2358921.858063	68457.815883284	733.3656014198	28470.774382803	384050.35008532	8648.9303563226	1319410.670588
0.	2279978.8609726	76079.036475076	1133.4104052409	29340.449839407	371221.50753961	8048.3291046256	1261754.470511
0.	2408275.5118155	72379.636213655	1022.2849223641	25438.768683474	355096.67907667	7937.111398359	1382988.657115
0.	2332531.3626536	75585.688633395	888.93629882483	28894.451107828	384445.74790726	9093.8480673683	1326038.371002
0.	2249361.316515	70071.142293513	1066.7349377027	25840.000320496	404192.42090274	10094.999728725	1274595.077683
0.	2405876.3758692	67382.437727025	1177.8610132894	27556.59786866	360939.85122867	8693.4210590677	1405378.626216
0.	2423812.7731821	70989.981061899	666.69333440004	29630.361793173	375333.0006735	9583.2849722085	1249368.758351
0.	2020986.4233405	63910.805945378	733.3656014198	27957.931326773	367088.78583845	9338.5629285733	1203904.6483
0.	1539788.2992528	54309.731340728	533.35040054615	24836.9573926	382515.44996883	8404.2357348103	1033350.608550
0.	1979390.8855087	50642.301300295	555.57407469138	26352.713261113	382073.63600985	9294.0687832241	770635.7686967
0.	1340501.6268876	47267.004421838	288.89389638309	26820.869975538	362099.68776054	7536.7399397861	684587.9678534
0.	1070824.1453131	41570.093058195	311.11691862693	29095.147588308	392171.31258433	8226.2805206124	561215.4891064
0.	809666.88244113	39716.641918944	333.34000013334	24970.689484803	380539.09174306	8782.4031767842	435489.2995230
0.	739919.1498902	34939.760645938	222.22518522469	23700.321122661	342450.21998458	8381.9911253168	339465.0641902
0.	611389.78696387	32240.022514579	266.6709334016	26776.282490448	380818.07924398	8315.2576529274	285405.0799256
0.	433243.31940717	31972.327460756	200.0024000288	23655.750305655	373358.30719394	8737.9119992209	244673.2661479
0.	352315.62542264	30009.492616952	111.11185185679	22029.078383466	365649.76924618	8248.52471467	206482.3488863
0.	242820.23186288	30700.893153322	44.444562963279	22608.404629916	351852.20482854	8270.7689680748	175699.5645237
