# Supplementary material for: LA-iMageS: a software for elemental distribution bioimaging using LA–ICP–MS data
Source: J Cheminform. 2016 Nov 18;8:65. doi: 10.1186/s13321-016-0178-7 (PMC5116144; doi:10.1186/s13321-016-0178-7)
Supplement: Supplementary file 1 — Additional file 1. Dataset corresponding to LA–ICP–MS analysis of a human tissue used to illustrate LA-iMageS features. [file 13321_2016_178_MOESM1_ESM.zip › Line 3.xl]

Intensity Vs Time	Counts Per Second
Time in Seconds	Na23	Ca44	Zn64	P31	C12	C13	Si28
0.	444.45629661235	24056.896228653	22.222251851891	17863.570373791	390448.74314077	8559.9496630493	58784.38529730
0.	377.78634093484	20825.990836564	66.6669333344	17217.768737337	367251.27073028	8582.1947473411	54689.98381818
0.	87411.611067699	24859.245925821	44.444562963279	20001.753212629	389191.9525456	8270.7689680748	114357.0831806
0.	518440.30718722	31303.127373895	44.444562963279	18687.596775055	398179.74971559	8782.4031767842	272953.7503190
0.	783293.82662278	35832.428057882	22.222251851891	20514.107565122	400160.20061486	8693.4210590677	381283.0787051
0.	997782.28731532	36725.190897498	88.889362965491	17863.570373791	393149.14191401	8737.9119992209	468028.4865449
0.	1053298.3470344	40096.23095429	66.6669333344	16549.750686014	390774.60797451	8181.7923105381	518274.9251538
0.	1419995.9389414	43401.617356369	111.11185185679	19712.175538926	400742.77365884	8381.9911253168	598407.4695616
0.	999654.68230537	42061.438216025	66.6669333344	20803.713073409	375402.70409923	8115.0604405255	511166.5077144
0.	1364320.6669254	42977.204035446	66.6669333344	15792.728227166	381027.32586235	8515.4596725172	643619.5208328
0.	1596358.8884197	48228.042868579	111.11185185679	19511.704575439	380167.12261265	9071.6016179468	790336.733957
0.	1232411.172843	42887.856609743	88.889362965491	19266.691050377	393195.70801158	8648.9303563226	661833.1704454
0.	1473041.0083162	47557.53927397	44.444562963279	19823.550377849	382841.01174961	8715.6664994682	757631.7265342
0.	1414240.3294872	49770.405308962	88.889362965491	19623.076738244	405404.79019562	8404.2357348103	738755.7490110
0.	1573945.9844386	47535.190080589	22.222251851891	19868.100729713	383701.48488246	9694.5246392125	835066.0048678
0.	1514305.2735485	41771.094402673	44.444562963279	16906.020322816	397620.64678654	9116.0945761461	665052.736955
0.	1666133.7932666	51022.386991766	88.889362965491	18375.793429386	366415.6671654	7914.8680351385	782173.3344500
0.	1604046.8412372	43334.60329343	66.6669333344	19311.238428831	407806.72242507	8048.3291046256	856067.3284185
0.	1597479.6452177	42530.476461643	111.11185185679	19511.704575439	411655.88682947	8404.2357348103	742876.8272476
0.	1391489.2633428	51357.771072735	66.6669333344	22274.173040729	382027.13060936	8003.8418440852	756028.8333995
0.	1238753.8602759	43133.564329612	111.11185185679	16349.355701921	398505.91001057	8604.4398909837	772557.6366363
0.	1568118.5932082	46484.845405577	0.	19511.704575439	410582.61199032	8938.1241678873	763924.7184378
0.	1675280.0448424	44831.378756522	111.11185185679	16727.883602403	388400.7349597	8982.6164138194	721202.4430187
0.	1475199.8266121	44049.447677411	111.11185185679	18576.237099526	399018.47280776	8003.8418440852	691937.090568
0.	1519092.8652173	43803.713021957	22.222251851891	15169.349550747	396129.8847374	8048.3291046256	753358.0000882
0.	1785342.6095274	49837.471002437	177.7796740943	20001.753212629	395431.17968709	9561.0372168932	797726.9276731
0.	1323138.151147	44876.062742707	44.444562963279	19378.059942502	405568.00690538	8404.2357348103	655637.6709769
0.	1352182.4910602	45792.137122382	44.444562963279	19244.417450348	382794.50216255	7870.3814867284	741397.8629395
0.	1463700.8286303	48652.722970103	22.222251851891	19333.512207255	422255.88360211	8493.2147662765	813846.0577481
0.	1516209.4279425	47959.834975378	66.6669333344	19489.430321282	406733.93131212	7692.4376667992	685430.993715
0.	1354806.2787773	41346.763902849	66.6669333344	18754.413293876	383352.63395518	8938.1241678873	627812.6588209
0.	1294084.0639767	41212.769275324	22.222251851891	16883.753024728	415600.16380755	10006.003602161	590660.7945733
0.	1255328.2090766	40051.572525423	88.889362965491	16438.419544947	380515.84319683	9538.7895209393	567676.2774554
0.	1192027.8316074	44295.189560239	0.	17106.428680429	383213.09758124	8470.9699193857	704674.23408
0.	1708903.5272765	44831.378756522	88.889362965491	18108.542693893	398272.93709909	8270.7689680748	666614.8979323
0.	1312012.0586594	43982.428418264	0.	16727.883602403	397713.82806385	8003.8418440852	652997.5258282
0.	1424917.2732172	44272.849090412	44.444562963279	20692.325149852	383585.1996539	8915.8781339534	738683.0416196
0.	1519648.4949006	44071.787549921	44.444562963279	17084.160847374	412495.9351593	8582.1947473411	687045.0146025
0.	1916355.5868741	51111.821430944	0.	18286.708899621	388959.23387038	8559.9496630493	810619.8517739
0.	1579031.362652	44094.127482161	44.444562963279	17329.110280322	391053.93059919	8448.7251318446	706364.2740065
0.	1297439.6118603	40274.867057297	22.222251851891	17240.036927047	384213.15873232	8938.1241678873	595093.4252487
0.	1648324.8131993	48026.886141736	244.44802968221	18464.878910439	377075.75738983	9004.8626258179	767984.7728078
0.	1555970.2217816	45412.289216119	111.11185185679	17841.300519578	391659.1610033	7914.8680351385	718058.6963959
0.	1815899.8373041	51894.413593126	88.889362965491	21962.23563543	395035.27222514	8804.6488545952	868062.6181548
0.	1685513.1318411	54868.9321449	311.11691862693	19266.691050377	402257.64972291	7825.8951756913	853660.4168155
0.	1649881.3820348	51760.249733174	200.0024000288	20603.215881653	389401.40478325	8092.8166025467	817782.6640985
0.	1925172.5570571	50731.731672828	244.44802968221	20625.493109483	418939.05222728	8204.0363859019	927097.5402979
0.	1842693.1464036	59903.423014512	422.2329187895	22474.710387767	400020.38900214	8915.8781339534	913117.4254570
0.	1980225.3439606	49971.604003791	466.67973369921	20224.512108676	384399.22956464	8337.5020843755	868677.5731831
0.	1892792.6443171	49345.668413156	333.34000013334	18932.593293635	397387.69804541	7870.3814867284	833718.3418035
0.	1806663.6121371	61492.7138829	533.35040054615	19533.978889064	366856.66994165	8537.704638108	1109543.644388
0.	1914510.485152	49993.959713294	244.44802968221	18865.775347771	383282.86548272	8871.3862441486	1012147.466767
0.	1748400.0989994	52855.98427384	577.79780810179	19222.143909784	416860.84942943	9093.8480673683	852309.8887381
0.	1556353.7617392	51626.088026492	377.78634093484	21650.309890921	396339.50741149	8782.4031767842	912004.9201529
0.	1635525.2479673	57016.610854161	488.9032300503	18108.542693893	413149.36321891	9160.5877717715	967629.0759911
0.	1639295.3187401	53034.893348368	488.9032300503	22274.173040729	387958.61592847	9627.7806609238	1081225.238732
0.	1559666.8542365	60328.696610219	533.35040054615	21182.44313671	401674.9732596	8270.7689680748	1055308.15678
0.	1701330.1196374	62701.672535329	422.2329187895	21561.190391319	377098.99655398	9116.0945761461	932200.2478859
0.	1878523.4459574	64000.378336151	644.46936392652	17529.528802706	426695.91227048	8804.6488545952	1127358.242121
0.	1933132.3498781	59992.952500747	777.81407576798	19088.503915146	390541.8461085	8715.6664994682	1144244.154815
0.	1805863.900155	59567.695976828	533.35040054615	20870.546541319	405754.54410945	8671.1756780192	1089721.371493
0.	1845621.0101224	65612.845393291	555.57407469138	20447.276952248	411235.89365249	9561.0372168932	1211879.364153
0.	1878523.4459574	57217.98401821	466.67973369921	21071.050157109	381771.35544175	8559.9496630493	1036709.72127
0.	1739145.071934	61134.537467375	511.12678566587	21672.589914547	389471.22333898	8626.6850939775	1187007.476642
0.	2015274.1948969	60418.230649105	533.35040054615	20335.893787006	394522.94866493	8315.2576529274	1268262.540580
0.	1542987.1471812	54063.694835524	422.2329187895	19845.825524045	410769.25879374	9316.3158262194	926082.3059167
0.	1630384.2423681	61336.009813762	555.57407469138	18977.138888184	401558.44274066	9872.5111932931	1060183.839257
0.	1629470.2858171	56904.738969578	400.00960023041	21026.493381661	389098.86431343	8982.6164138194	1025909.952805
0.	1926620.4094524	58381.568372443	622.24545271912	19712.175538926	393754.52101161	8092.8166025467	1294290.523032
0.	1527335.6412458	51603.727951388	222.22518522469	21806.271305617	415926.99036132	8270.7689680748	924002.6794107
0.	1542187.4351991	54287.364086512	400.00960023041	20068.580256967	385585.52659401	8715.6664994682	1006323.631568
0.	1887320.2777606	55562.393089216	466.67973369921	20647.770396793	399740.7726486	9227.328010388	1161721.547199
0.	1748741.6157192	59545.3146535	466.67973369921	21182.44313671	398995.17383083	7492.255408986	1191113.96835
0.	1997041.6778027	53549.278266305	400.00960023041	18977.138888184	392334.27635491	9360.8100902862	879803.4046702
0.	1494204.716273	55942.70254313	488.9032300503	19333.512207255	391775.55638952	7825.8951756913	908717.6718380
0.	1637238.9165004	58269.678225605	600.02160077763	21182.44313671	430740.68248291	8760.1575583262	976838.5473419
0.	1601937.344719	56367.774757226	711.14145314645	22452.428222324	401838.11865933	8604.4398909837	972008.5982662
0.	1545157.7939898	56524.385757193	822.26278718639	23120.919068772	388307.65536399	8715.6664994682	1071780.637373
0.	1702701.0544639	57195.608982721	444.45629661235	20670.047743583	398668.99483353	8671.1756780192	988625.7544106
0.	1781872.540692	59388.647067298	600.02160077763	22875.799540348	402863.67544769	9360.8100902862	1134605.625866
0.	1843907.3415893	56815.242539543	466.67973369921	23588.894526486	394522.94866493	7581.224707945	1055760.426812
0.	1752625.9310608	61671.807842691	511.12678566587	20558.66160443	387865.5411585	8337.5020843755	930515.5317422
0.	1833739.5749597	60731.60733347	644.46936392652	21137.885766415	401232.16575251	8671.1756780192	1107496.24135
0.	1672654.7328506	57285.109483908	711.14145314645	19355.786045146	415436.75522029	8115.0604405255	886283.5629961
0.	1998267.8940728	54712.352149567	333.34000013334	21650.309890921	411399.22187778	9116.0945761461	935174.0634295
0.	1803350.5196399	55405.800106575	511.12678566587	21672.589914547	388191.30729807	7269.8363153001	1061315.179879
0.	1807463.3241192	57956.393778797	466.67973369921	21472.07184355	388889.41950619	8760.1575583262	1154756.965681
0.	1626157.1933198	51849.69206722	355.56314090256	19155.323644878	414689.78434674	9138.3411442804	1131893.5010
0.	1738802.3382273	51402.489966929	333.34000013334	18264.437915816	392124.7520789	7914.8680351385	1060611.217632
0.	1986124.3131421	56233.539091897	422.2329187895	20202.235951436	400742.77365884	8493.2147662765	1045815.815688
0.	1707156.5926499	56479.639457885	600.02160077763	21405.233557354	385166.81467658	8003.8418440852	1054202.70500
0.	1722008.3866032	57665.497301362	622.24545271912	20068.580256967	403259.94630484	9116.0945761461	1046518.603331
0.	1572462.2459501	56479.639457885	555.57407469138	20803.713073409	406850.53251162	7603.4671810346	1069867.756399
0.	1700530.4076553	60216.780409474	422.2329187895	21316.116675255	409299.52565243	8381.9911253168	1123736.762753
0.	1702244.0761884	59187.221626038	822.26278718639	21939.954838405	415646.85254957	7781.4091020254	1086846.398498
0.	1914396.2405832	59299.124050021	866.71173567692	21071.050157109	405987.72134696	9360.8100902862	1144853.254449
0.	1791697.5736149	62231.501184406	444.45629661235	22185.046877872	411445.88765881	8337.5020843755	1064659.764215
0.	1498546.0098902	58224.922586052	600.02160077763	20937.380544568	405124.99738233	8604.4398909837	1038189.137905
0.	1727035.1476336	55942.70254313	488.9032300503	21026.493381661	410465.95980999	8293.0132808272	1026736.383392
0.	1781872.540692	60060.100244389	644.46936392652	18687.596775055	400183.50277302	9627.7806609238	1152267.304917
0.	1678481.2058631	58202.544856099	466.67973369921	24012.323507197	389587.58886877	9227.328010388	1108077.55476
0.	1966377.5194198	61627.033993231	622.24545271912	22363.300155542	425690.86169639	9093.8480673683	1150311.630828
0.	1993475.4191192	62544.945815199	533.35040054615	21873.112804293	401838.11865933	9360.8100902862	1045514.638055
0.	1697331.5597269	61089.766493902	666.69333440004	21227.000744948	403982.605236	8604.4398909837	1139195.307989
0.	1708299.0383386	55808.47370179	622.24545271912	18888.047936931	390239.2651794	8115.0604405255	1001252.773274
0.	1810205.1937722	62701.672535329	444.45629661235	21271.558591129	390029.79236315	8648.9303563226	1049832.496405
0.	2059829.5767568	62522.556523469	577.79780810179	23967.751023804	393777.80568108	8960.3702611759	1235436.042709
0.	1930704.706474	58918.661917492	488.9032300503	18442.607450991	392613.65006276	8537.704638108	1015623.60015
0.	2047948.1415942	61179.308680503	622.24545271912	20224.512108676	420784.17273727	9360.8100902862	1148051.711139
0.	1987512.764661	59097.700764925	666.69333440004	21071.050157109	425363.66143195	8515.4596725172	1205820.997742
0.	1999522.1455664	55271.579884266	577.79780810179	19934.926703546	394103.79772751	8226.2805206124	1012972.612117
0.	1787470.5245667	57822.132608695	288.89389638309	21850.832245242	380585.58902575	7603.4671810346	1086569.038072
0.	1723950.544274	58918.661917492	733.3656014198	18531.69364552	382980.54203329	9383.0573113583	995960.2039821
0.	1511455.6461727	58426.324850366	400.00960023041	22051.359418467	397178.0496162	8693.4210590677	914155.8907944
0.	1799009.2260227	57911.639815914	577.79780810179	22029.078383466	381073.82580846	8226.2805206124	991568.781181
0.	1963521.405198	56971.861920721	777.81407576798	19400.333899325	413756.16261656	8893.6321593739	1001302.71827
0.	1606050.1491984	51536.648084941	511.12678566587	18665.324721032	409346.17995932	8515.4596725172	995885.3318864
0.	1718809.5386748	56837.61655725	533.35040054615	20135.407836567	394150.36903685	9427.5519315809	1126015.843553
0.	1763364.9205348	54801.826073541	644.46936392652	21449.79235533	401931.34600233	8582.1947473411	1068861.142640
0.	1599538.2087727	52788.894358009	622.24545271912	18843.502818071	391030.65336439	9071.6016179468	924250.2282128
0.	1905713.6533489	61067.381097036	511.12678566587	21828.551745683	399018.47280776	8826.8945917595	1115966.955598
0.	1992416.9484188	54555.775086627	466.67973369921	21717.150140271	418892.34548732	8604.4398909837	965091.9390420
0.	1576803.5395673	57508.864927977	444.45629661235	21895.393422837	404751.95456362	8204.0363859019	966385.2901789
0.	1647977.9059743	57710.249946928	400.00960023041	19801.275291123	407107.06075668	8448.7251318446	1126167.803035
0.	1686021.3474086	58650.110833099	622.24545271912	22118.20288044	379818.41629517	8671.1756780192	1011847.43300
0.	1510884.4233283	55249.210056694	400.00960023041	19957.202147101	387400.18254673	8671.1756780192	1050736.500638
0.	1672426.2437129	56971.861920721	666.69333440004	19066.230790828	377656.75550623	8938.1241678873	989024.7513960
0.	1720637.4517767	52364.004060718	444.45629661235	22786.6669515	388098.22998828	9027.1088971719	1048426.450948
0.	1971290.0358813	58381.568372443	600.02160077763	20491.830634686	388144.76851618	8470.9699193857	1143305.207825
0.	1799237.7151605	55405.800106575	533.35040054615	23031.783861729	423353.99175031	8582.1947473411	1095246.959278
0.	1798894.9814539	57777.379364355	577.79780810179	23054.067574231	395687.36489459	9650.0285943244	1065137.665000
0.	1928791.056261	57486.489114137	733.3656014198	20491.830634686	403842.73099017	8693.4210590677	1151835.495786
0.	1990825.8571583	57889.262924291	555.57407469138	21137.885766415	401908.03907111	8715.6664994682	1201375.696317
0.	1787470.5245667	58918.661917492	600.02160077763	21850.832245242	404425.55547058	8693.4210590677	1126421.074607
0.	1621016.1877206	56457.266398026	466.67973369921	23232.339416468	407713.43088951	8737.9119992209	1042277.625244
0.	1666714.0152693	53661.105262712	488.9032300503	21694.869997664	410372.63921316	8515.4596725172	1129992.971505
0.	1984542.4058704	60821.145685713	355.56314090256	20514.107565122	390658.22624745	8381.9911253168	1088283.768613
0.	2105755.8934433	60642.069939777	688.91736413994	21338.395806549	410465.95980999	8671.1756780192	1286783.627410
0.	1872468.4838072	61134.537467375	555.57407469138	20848.2686592	395291.44554369	8737.9119992209	1164849.754020
0.	1850990.5048594	60306.31325026	600.02160077763	20447.276952248	402094.49630313	8715.6664994682	1267130.362922
0.	1877152.511131	68816.305983538	777.81407576798	21650.309890921	395710.65484039	7558.9822941956	1153130.98596
0.	1952896.6602929	63485.350186619	533.35040054615	21026.493381661	382073.63600985	9071.6016179468	1063628.592394
0.	1661116.0313946	52587.627840991	377.78634093484	20246.78832539	403959.29270251	8404.2357348103	997957.027387
0.	1976202.5523427	64649.806853683	488.9032300503	19934.926703546	385748.36455972	9004.8626258179	1127180.932587
0.	1594168.7140358	59321.504714499	488.9032300503	20625.493109483	400835.98903675	8493.2147662765	960342.9887041
0.	1938044.8663396	61985.231500007	466.67973369921	19645.351349211	384492.2665037	9116.0945761461	1183871.491357
0.	1956666.7310657	71864.092057456	422.2329187895	19868.100729713	381213.32716882	8003.8418440852	1236153.958528
0.	1991397.0800027	57553.616735281	266.6709334016	18242.166991466	396292.92414991	8582.1947473411	1130094.322833
0.	1653690.1344179	59992.952500747	422.2329187895	19756.725296084	404891.84371011	9027.1088971719	1057117.375405
0.	1715153.7124709	67696.075412625	511.12678566587	19333.512207255	407060.41868421	7670.1949563466	1145081.677553
0.	1934731.7738423	64336.283343773	488.9032300503	20157.683815382	411679.22038945	8559.9496630493	1278973.834777
0.	2132831.8562659	67539.255100251	466.67973369921	20714.602615602	393707.95186336	8559.9496630493	1361200.08864
0.	1908227.0338641	57620.744895301	333.34000013334	19957.202147101	406174.26772309	9227.328010388	1222728.213817
0.	1643522.3677883	59724.36691725	533.35040054615	20179.959853672	433149.74970429	9449.7993307319	1047422.269396
0.	1993567.7268112	65299.285790456	377.78634093484	17685.413204664	396106.5936471	8849.1403882772	1234128.558260
0.	1988312.4766432	53437.452765706	288.89389638309	18798.957937054	415273.34975933	8359.7465751719	1233923.479989
0.	1840594.249092	53772.933754956	488.9032300503	20603.215881653	415973.6808899	8582.1947473411	1153080.178881
0.	2094331.4365561	59478.171042895	644.46936392652	18821.230347832	402047.88161322	8915.8781339534	1331919.364414
0.	1726463.9247892	59008.180862081	377.78634093484	19244.417450348	427093.29044851	8982.6164138194	1251834.257211
0.	2086334.3167351	61336.009813762	355.56314090256	19890.375994853	382887.52159042	8159.548294521	1274414.821725
0.	2231996.1420465	63888.412997544	511.12678566587	18464.878910439	415856.955047	9605.5327868852	1353325.433368
0.	2168361.917185	62925.572943922	488.9032300503	18999.411774652	427841.34655491	9138.3411442804	1382728.028832
0.	2009219.2327467	67203.22147076	577.79780810179	20001.753212629	393125.85896055	9160.5877717715	1120774.830438
0.	1761651.2520017	59746.74871976	400.00960023041	18553.965342795	388586.89719912	8648.9303563226	1166096.256023
0.	1707499.3263565	56412.5204579	355.56314090256	19979.477650129	400556.34595762	8426.4804036529	1084350.466615
0.	1935417.2412556	60194.397349038	288.89389638309	20825.990836564	392660.21323704	7203.1117442735	1283818.71445
0.	1745314.278653	65142.510396031	422.2329187895	19823.550377849	392869.75066691	9160.5877717715	1179666.411583
0.	2139229.5521227	71976.164172609	577.79780810179	20202.235951436	391449.65331084	9227.328010388	1334848.340836
0.	1768391.6815651	60440.614308591	311.11691862693	19266.691050377	379214.02580519	8070.5728239134	1073265.921589
0.	1538531.6089952	50731.731672828	355.56314090256	18464.878910439	425246.80723056	8693.4210590677	1050485.379097
0.	1761194.2737262	55092.622939489	288.89389638309	17574.06690603	384794.64356762	8826.8945917595	1087174.199266
0.	1680309.118965	52744.168046575	311.11691862693	18954.866061179	413336.06613377	8537.704638108	1072359.616893
0.	1718009.8266927	58985.801036098	466.67973369921	19244.417450348	425877.83890072	7870.3814867284	1141884.287159
0.	2106212.8717187	61895.680685202	511.12678566587	19355.786045146	404915.15879075	8470.9699193857	1217378.904742
0.	1984428.1613015	71012.393023914	377.78634093484	20915.102484002	382003.87800426	8960.3702611759	1272483.735170
0.	1761308.5182951	61000.225265914	222.22518522469	22207.328329341	384980.72709134	8626.6850939775	1155138.097600
0.	1830883.4607379	58247.300375887	422.2329187895	19066.230790828	381585.34195839	8070.5728239134	1107546.788839
0.	1704643.2121347	54891.300955046	688.91736413994	20380.446874672	404518.8110807	8470.9699193857	1245646.113840
0.	1930733.2139318	57710.249946928	533.35040054615	21115.607170495	390797.8845105	7914.8680351385	1215306.587623
0.	2205148.6683616	66284.798403632	511.12678566587	23299.192339172	400859.29304032	8648.9303563226	1451376.004947
0.	1860472.8040757	65635.242957486	288.89389638309	19645.351349211	386027.52259368	8648.9303563226	1218095.372997
0.	2040864.9783241	61962.843706422	400.00960023041	18197.625321128	404751.95456362	9160.5877717715	1147924.766367
0.	2169732.8520114	65478.461267315	511.12678566587	18821.230347832	414876.52094061	8092.8166025467	1248495.723531
0.	1952553.9265863	58985.801036098	444.45629661235	19043.957725973	385934.46890015	8982.6164138194	1178978.496235
0.	1888462.7234493	66038.409366745	466.67973369921	20001.753212629	386562.60104038	8626.6850939775	1268185.342108
0.	1972660.9707077	67718.478554328	333.34000013334	21026.493381661	401605.05475729	7670.1949563466	1475278.817512
0.	2185498.6025157	66643.1954107	444.45629661235	19756.725296084	383561.94279853	7736.9232657286	1341305.822913
0.	2038808.5760844	61470.327407558	288.89389638309	21360.67499733	403819.41883872	8782.4031767842	1237410.449774
0.	1977459.2426003	64560.227508992	222.22518522469	19578.527694717	390472.01878741	9561.0372168932	1073240.745208
0.	1767249.2358764	63239.04358475	488.9032300503	19934.926703546	401628.36086108	9271.8217995872	1233590.237820
0.	1971290.0358813	59008.180862081	355.56314090256	23210.055227915	395268.15674231	9472.046789243	1237897.708120
0.	2301571.0844894	72020.993438881	488.9032300503	20179.959853672	424826.14533512	8470.9699193857	1440746.508287
0.	2114895.458953	64560.227508992	777.81407576798	25149.002274538	379841.66293916	7069.6642042893	1115865.76511
0.	2082335.7568246	62276.278269683	666.69333440004	25015.267325076	410675.93488204	8893.6321593739	1032824.295973
0.	2552794.8914382	64873.759412049	1044.5099003982	26085.206927804	435161.72401024	9182.8344586197	1407286.164654
0.	2711366.3530322	76460.279721841	777.81407576798	26218.95902275	440966.34860155	8938.1241678873	1407050.966919
0.	1872811.2175139	63709.271572816	600.02160077763	26129.790721298	478040.14513109	9338.5629285733	1199613.516627
0.	1983971.183026	63104.697585961	977.83514410623	25149.002274538	435746.68908679	9694.5246392125	1182826.4077
0.	1865271.0759683	66105.605657194	666.69333440004	23232.339416468	420363.73047693	8470.9699193857	1245697.450139
0.	2236108.9465259	62500.167291668	600.02160077763	26196.666858078	441973.19646421	8715.6664994682	1268777.214046
0.	1981686.2916486	67651.269309172	688.91736413994	25416.47860253	424148.45583346	9071.6016179468	1210549.750624
0.	2006477.3630938	54242.6297576	644.46936392652	23254.623664528	416323.86798994	8626.6850939775	1245697.450139
0.	1791583.3290461	52431.090566684	577.79780810179	23566.609385786	416580.68098835	8626.6850939775	1073039.336733
0.	1726806.6584958	59075.320699377	577.79780810179	22385.58208299	395896.97669572	8159.548294521	1054755.413658
0.	1902286.3162828	51424.84950374	888.93629882483	26798.57620322	385701.83910931	9227.328010388	1136000.030383
0.	2113638.7686954	63955.592020876	1022.2849223641	25929.165526006	428753.12846182	9138.3411442804	1208632.387086
0.	2265469.8007259	58202.544856099	1111.1851901238	26397.298483558	423727.84800031	9761.2691517657	1220117.146509
0.	1905485.1642112	66239.999857213	644.46936392652	30344.034113551	426298.55256771	8493.2147662765	1213720.694045
0.	2440378.2356685	67763.285017687	1222.3118584252	32953.917953651	426719.28694599	9761.2691517657	1283586.719110
0.	2299743.1713874	70429.701517318	1755.7404935542	46887.08947055	426602.41420774	8893.6321593739	1344938.5708
0.	2282834.9751944	61559.873668433	1666.8333500017	53079.621215262	457864.29243036	9449.7993307319	1183106.784008
0.	2485047.8620973	70317.650109549	3222.845305648	85233.668907401	447923.04185133	10450.993733851	1205463.247990
0.	2929344.9904394	66508.794733914	3267.3070588502	98197.397109559	471058.9514911	10784.751917351	1328939.526125
0.	2580442.0771052	59657.221869111	2622.6348501053	97725.228487485	490535.85832451	9583.2849722085	1209629.364795
0.	3502738.4816065	71370.992579024	3823.0989862564	120982.99523007	522221.33603955	11207.531461142	1374443.972970
0.	3217812.5268404	61828.518203279	3178.3837896203	116069.40265543	482320.99429373	10517.744301851	1287015.705402
0.	2895300.1089156	69869.459481292	3489.6193825463	111519.00744728	518936.47238686	11296.540412261	1090654.676923
0.	2863654.3633382	63395.783310447	3578.5459723132	116452.46931151	514401.17106158	10695.748428881	1182214.708239
0.	2920091.1803608	59411.027971354	3778.6342682119	114762.60095148	507177.98010857	11185.27937181	1028339.377947
0.	3504223.6610018	70250.419985039	4667.9736993025	148624.75578592	533976.7750032	11897.375683543	1138130.088017
0.	3126988.0945874	57038.985410685	3645.2415372606	142180.43468127	557488.48852297	11674.839054004	1139144.580338
0.	2837492.3570665	58873.902804539	4623.5044741297	157519.24462546	558651.51941087	10962.761744275	999529.8436235
0.	3460125.2574173	62880.792382747	5335.0405463082	171184.82348319	542833.52814488	11786.10662646	1030694.302865
0.	3717518.2710853	67942.513270545	5223.8590313854	213431.96712567	628028.01279346	14902.201522249	1105146.10088
0.	3695469.069293	60753.991831666	6180.068523177	189644.74087579	621593.63644494	12765.325284507	985110.3730314
0.	3716832.803672	58403.946581462	5490.6971584864	187417.414988	609718.17378937	14123.068642562	1034227.865739
0.	3867749.8791516	61806.130829148	6269.0238196228	181306.65692629	649038.81673242	12142.172835157	1011747.424019
0.	3545237.4612267	54958.407744565	5557.4080248972	181238.53219253	639305.69361876	13833.694966581	987453.8050514
0.	4010212.8565346	66239.999857213	6802.7755324172	204068.41150557	641102.86030507	13722.400072237	1038490.066462
0.	4321186.5730034	57978.770850058	6002.16077788	216441.44600444	629894.63857336	14946.72559947	1011222.39538
0.	4036374.8628062	58918.661917492	5757.5438273573	208988.10873862	642732.61409317	14501.49552233	944647.4050550
0.	4355345.699096	64358.677490525	6624.8544977427	231573.48301119	676980.35542914	14123.068642562	1086241.259651
0.	3376383.9884344	59209.601991048	6558.1350886904	208464.1155969	688177.41741408	15325.189852189	919251.0931406
0.	3704037.4119584	58762.006070216	6491.4162136014	201108.86507309	600315.41020594	14412.452358838	951995.0197916
0.	4022894.0036793	59187.221626038	7492.255408986	206801.222449	674502.10036236	15213.875054049	998880.7109181
0.	3630920.8878805	64515.438196352	6224.5460527486	201768.98160081	630971.72135949	14768.630716617	1062798.711942
0.	3838274.7803827	60821.145685713	7047.4231552981	207233.99870498	678207.71481511	14434.713060591	1031220.488773
0.	3492570.7149769	59411.027971354	6424.6978724691	204683.21678605	629272.38521146	12119.918251707	978756.3223550
0.	3811427.3066978	64470.649123511	6446.937260185	209603.27264627	634922.17283964	14034.029519058	1082283.66041
0.	3539525.2327832	57486.489114137	5246.095215739	182532.99634934	602247.62978395	12320.211640776	924101.6980955
0.	4070990.9671743	61694.1948573	7114.146480276	227257.061998	640767.36085631	14234.36888367	1106813.878481
0.	4265777.9571006	62253.889697082	8737.9119992209	227211.397376	665917.89901343	14679.584701204	1051715.942669
0.	4012726.2370498	63709.271572816	9383.0573113583	231093.77175587	682540.96032259	15035.774466942	1050610.938977
0.	4089041.6090561	59992.952500747	8448.7251318446	219953.86124962	649734.45876088	14345.670610058	1003925.227479
0.	4385734.7544159	61336.009813762	9828.0141985899	236189.2398673	738174.106888	16727.883602403	1072535.835554
0.	4484670.5510588	62074.783273578	9383.0573113583	226092.69124631	699871.48761766	14234.36888367	976290.6881882
0.	4104921.6041292	57240.35911357	7759.166154206	225385.01490329	627980.15589164	14501.49552233	925735.6673525
0.	4942448.5385277	59903.423014512	7158.6289936035	248586.56144026	714795.23942616	16082.169878429	1051941.983132
0.	3643944.7687319	60037.717603273	6246.7849065228	226275.32702483	633389.66231674	14635.062049994	900048.203065
0.	4068477.5866592	57307.484758885	6335.740914881	215620.57262017	646568.53986638	14189.848608994	1075809.104208
0.	3870834.4825111	61962.843706422	5379.5135674889	209124.80795349	613682.81112117	12943.377394191	982917.0855501
0.	3888656.6352551	66777.598246514	5601.8822324301	183577.79668001	603225.83170651	13878.213340166	1127484.893951
0.	3926814.3212582	71595.125104	5001.500450135	171797.23436088	581135.96327828	12342.466758735	1131310.628809
0.	3473263.3828376	63597.310130465	3511.8509410427	153987.48184491	542051.68305854	12119.918251707	1193793.133010
0.	3353877.8083666	60933.069974003	4112.1254353852	122741.76860076	522764.99571639	11430.055620341	1121559.519879
0.	2982925.6932402	64851.363886424	3800.8665975842	111473.96636587	521464.99717198	11430.055620341	1168513.440116
0.	2883075.9400463	64358.677490525	2444.8030155534	83101.181550957	498711.45228254	11430.055620341	1200813.804177
0.	2843775.8083545	66822.399671577	1844.6485855546	75271.755144463	471293.91602399	9716.7727507005	1290652.377429
0.	2621227.3881924	69735.006973501	1288.9885706717	68099.341141106	452071.64123507	10094.999728725	1188920.203620
0.	2573244.6692663	67382.437727025	2022.4676149595	58045.902423121	478040.14513109	10050.50154671	1250010.750006
0.	2739813.2506812	73836.780537803	1466.7957446922	50195.163789583	433945.12482079	9872.5111932931	1355793.644271
0.	2255416.2786652	66643.1954107	844.48723179752	42262.451382586	436425.2987112	8693.4210590677	1310460.674674
0.	2319393.2372334	63574.918021816	1489.0219081794	42083.77277347	420877.60716055	9783.5174413434	1337467.082442
0.	2250161.0284971	58180.167186029	800.03840184329	30767.805921489	451204.25363116	9449.7993307319	1266615.783966
0.	2294830.6549259	64403.465963872	911.16092124147	33824.060552862	410162.67159937	9627.7806609238	1272174.799898
0.	2046348.71763	62119.559519906	755.58980896023	30544.765446479	442090.27948865	9538.7895209393	1276861.46160
0.	1740287.5176227	55405.800106575	777.81407576798	27801.854911268	439116.86716926	9516.5418843464	1095146.004468
0.	1861843.7389022	62701.672535329	511.12678566587	26308.128276831	402257.64972291	8737.9119992209	1112501.837180
0.	1909483.7241217	64716.991991691	511.12678566587	23366.04579745	427023.16354513	9093.8480673683	1248290.315938
0.	2060743.5333078	57911.639815914	422.2329187895	22898.082836318	425106.58429799	8248.52471467	1208018.917613
0.	2135002.5030744	56211.166690525	466.67973369921	21605.75002214	427140.04203709	8871.3862441486	1264712.098564
0.	2036409.4401381	59612.458803175	644.46936392652	22385.58208299	394942.12019835	8604.4398909837	1165104.128031
0.	2375487.3205494	67180.819708635	577.79780810179	25193.581067246	417024.28526393	9494.2943071144	1406528.327202
0.	2161735.7321904	63597.310130465	466.67973369921	22385.58208299	392916.31523926	8337.5020843755	1377490.995965
0.	2312538.563101	71998.57877573	311.11691862693	22006.79740796	396083.30262038	8760.1575583262	1399136.213744
0.	1918737.5342003	61761.356260648	422.2329187895	20870.546541319	413569.45051742	8737.9119992209	1266307.050767
0.	1834653.5315107	55472.911025732	577.79780810179	20246.78832539	446165.76721619	9449.7993307319	1236436.012640
0.	1892575.5279287	60664.454198337	533.35040054615	20313.617332388	418425.29213229	8604.4398909837	1205769.88975
0.	1945927.7415917	68480.221064596	222.22518522469	16015.374759769	415973.6808899	8804.6488545952	1102922.884246
0.	1883207.4732812	62030.007266946	644.46936392652	18977.138888184	387586.32294388	8693.4210590677	1195196.825827
0.	1773989.6654398	56233.539091897	355.56314090256	17507.259840215	407923.33827813	9561.0372168932	1121458.265738
0.	1887091.7886228	66956.805386174	266.6709334016	17930.380293133	395640.78519374	8003.8418440852	1101180.069308
0.	2015388.4394657	58359.190223308	422.2329187895	18798.957937054	409182.89100053	8826.8945917595	1204798.893589
0.	1779473.4047457	55696.617980063	400.00960023041	20625.493109483	430717.29680785	9538.7895209393	1149778.339668
0.	1855217.5539076	52565.265193769	111.11185185679	19266.691050377	400509.73966867	9294.0687832241	1084325.258762
0.	1702815.2990328	60798.761007787	177.7796740943	18620.780791363	391147.04017365	9249.5748753086	1231591.045334
0.	2217715.5709375	66553.59471962	244.44802968221	17974.920536614	413756.16261656	8226.2805206124	1316124.521477
0.	2092617.768023	61358.395929603	244.44802968221	17418.184584706	416113.75400705	9027.1088971719	1228055.106199
0.	2006134.6293871	64851.363886424	400.00960023041	20692.325149852	401371.99721996	8493.2147662765	1382284.97802
0.	1670369.8414732	57016.610854161	266.6709334016	19801.275291123	411002.5730355	7692.4376667992	1227363.455427
0.	1913482.2840322	61604.64715838	377.78634093484	17240.036927047	404239.04730689	8915.8781339534	1210830.998532
0.	2222742.3319679	67427.242390896	355.56314090256	20870.546541319	406384.13726915	8559.9496630493	1531324.566269
0.	2004420.9608541	64896.154997629	400.00960023041	17997.190747531	409229.54467009	7848.1383015384	1383405.678023
0.	1999736.9335303	58941.041563804	311.11691862693	18999.411774652	402840.36597023	9071.6016179468	1147010.81741
0.	2017559.0862743	67404.84002897	266.6709334016	18576.237099526	383747.99941801	8671.1756780192	1200992.584206
0.	2022814.3364424	64022.771583705	266.6709334016	17930.380293133	395198.29071962	9093.8480673683	1143533.59122
0.	1860244.314938	63709.271572816	444.45629661235	17908.110260569	410652.60406349	8359.7465751719	1269652.226734
0.	2028755.0540237	64134.738720651	355.56314090256	19556.253262157	363143.67574151	8938.1241678873	1280184.809497
0.	1903771.4956781	66396.795819144	311.11691862693	18932.593293635	404658.69640628	8671.1756780192	1189583.37797
0.	1864128.6302796	62544.945815199	400.00960023041	18353.522207762	417070.98179101	9627.7806609238	1174088.182807
0.	2009447.7218844	64672.201839733	333.34000013334	18108.542693893	387539.78746366	7670.1949563466	1212544.245087
0.	1917937.8222182	66934.404283802	422.2329187895	19801.275291123	427771.21351363	7647.9523052351	1286551.55541
0.	2282377.9969189	60149.631407876	333.34000013334	19199.870428684	413079.35067816	8293.0132808272	1447621.449056
0.	2243649.0880714	66553.59471962	577.79780810179	19177.597007049	398109.85984585	8693.4210590677	1315917.560161
0.	1758452.4040733	56882.364772268	377.78634093484	19177.597007049	389168.68039229	9205.0812048251	1237666.898229
0.	2170418.3194246	64672.201839733	377.78634093484	19244.417450348	419826.52880828	8737.9119992209	1266024.054672
0.	2183899.1785515	67091.213259919	333.34000013334	19133.05034217	426111.56615885	8137.3043378502	1266950.25692
0.	2104841.9368923	66755.197623943	355.56314090256	18910.320585553	389866.87261862	7848.1383015384	1426069.461632
0.	1915538.6862719	63888.412997544	244.44802968221	17863.570373791	398203.04646605	8648.9303563226	1247340.367089
0.	2252902.89815	64493.043629957	288.89389638309	17885.840287455	401371.99721996	8159.548294521	1319462.430573
0.	2074452.8815724	63351.00023199	288.89389638309	19667.626019646	418822.28585618	9538.7895209393	1293026.035807
0.	2646475.437913	67225.623292864	666.69333440004	24413.486570802	421134.55709331	9249.5748753086	1493148.422832
0.	2524347.9937892	75832.35891989	688.91736413994	26129.790721298	410372.63921316	7670.1949563466	1401251.35991
0.	2049204.8318518	71841.677814513	400.00960023041	22630.687211859	420340.37318023	9271.8217995872	1383640.260752
0.	1956552.4864968	67158.418006488	444.45629661235	23276.907972096	411165.89679797	8604.4398909837	1119079.125225
0.	2055716.7722775	63015.13478547	600.02160077763	22563.839644533	410489.29011857	8760.1575583262	1247186.330822
0.	2328761.2918808	66329.597189928	377.78634093484	21472.07184355	421601.75858788	8826.8945917595	1327877.387576
0.	2385198.1089035	68816.305983538	666.69333440004	22764.383953045	408693.04286097	9605.5327868852	1300176.602091
0.	2124263.5136005	66598.394945215	222.22518522469	21449.79235533	392241.15381903	9516.5418843464	1223906.003408
0.	1981229.3133731	68726.682018601	288.89389638309	20625.493109483	409369.50720836	8782.4031767842	1216022.889842
0.	2206976.5814636	73455.656755175	155.55700742096	20425.000200245	407083.73968859	8293.0132808272	1358002.616701
0.	1978258.9545824	64000.378336151	444.45629661235	20825.990836564	401884.73220353	8493.2147662765	1182953.850401
0.	2161392.9984838	56255.911553131	355.56314090256	19155.323644878	407316.95323641	9271.8217995872	1286474.199421
0.	2246847.9359998	59366.266223137	266.6709334016	18932.593293635	395733.94484977	8915.8781339534	1190858.851737
0.	1849391.0808952	65030.529770151	377.78634093484	21026.493381661	407923.33827813	9116.0945761461	1136557.853358
0.	2141971.4217756	70877.922152118	400.00960023041	19845.825524045	402467.42298862	9427.5519315809	1497792.897066
0.	2091132.5886277	66575.994802432	444.45629661235	20491.830634686	411212.56130389	8915.8781339534	1445547.921055
0.	2009561.9664533	64649.806853683	266.6709334016	19623.076738244	410139.34218322	8693.4210590677	1218120.962211
0.	1928905.3008299	64739.387157597	488.9032300503	21628.029926785	393777.80568108	8648.9303563226	1304180.306539
0.	2322820.5742995	70900.333814036	377.78634093484	21494.351391259	389983.24354713	8270.7689680748	1530052.974290
0.	2229939.7398068	74105.819538937	600.02160077763	18420.336051	413896.1993698	8381.9911253168	1374443.972970
0.	2030240.2334191	68995.556793251	288.89389638309	19734.45038777	422582.96488911	9360.8100902862	1276861.46160
0.	1744628.8112398	59746.74871976	422.2329187895	20825.990836564	402001.26717791	8626.6850939775	1202576.220659
0.	2189611.4069951	71819.2636316	422.2329187895	17084.160847374	397876.89774789	8115.0604405255	1297826.871145
0.	2032982.103072	68166.553985456	333.34000013334	19467.156126592	407666.78550403	8871.3862441486	1169353.246892
0.	2008990.7436089	55137.361816585	266.6709334016	19467.156126592	393544.96184654	8915.8781339534	1164824.317018
0.	1885835.0983652	57307.484758885	444.45629661235	18910.320585553	398366.12550035	8960.3702611759	1168004.504800
0.	2003963.9825786	67315.231181076	444.45629661235	19467.156126592	383189.84174096	7959.3548209234	1322257.912248
0.	1840365.7599543	63082.306795936	400.00960023041	18821.230347832	402863.67544769	8381.9911253168	1214002.04173
0.	1739259.3165028	64224.313509235	444.45629661235	18954.866061179	418028.31685685	8537.704638108	1173298.85224
0.	1773875.420871	61403.168341035	311.11691862693	20491.830634686	423634.38240437	9027.1088971719	1160094.296434
0.	1920793.93644	60686.838516806	333.34000013334	18620.780791363	412845.97968768	8537.704638108	1195477.590868
0.	1866870.4999325	61716.581931829	511.12678566587	18353.522207762	382771.24746418	8960.3702611759	1138054.005753
0.	2050804.255816	59231.982415951	333.34000013334	19244.417450348	386795.25431714	8938.1241678873	1196856.020007
0.	2054460.0820199	59187.221626038	488.9032300503	18687.596775055	370222.96972522	9694.5246392125	1103529.160891
0.	1875096.1088913	63037.525395691	511.12678566587	20714.602615602	427724.45847248	8515.4596725172	1250293.240910
0.	2031953.9019521	64627.411927583	422.2329187895	19600.802186746	403120.08390142	8893.6321593739	1182826.4077
0.	2223199.3102434	70115.961356331	400.00960023041	19957.202147101	409626.11115437	8248.52471467	1471461.710652
0.	1850190.7928773	65948.815152343	400.00960023041	18108.542693893	383120.07460077	8737.9119992209	1254043.509572
0.	1860015.8258002	64246.707356248	666.69333440004	19845.825524045	404891.84371011	8760.1575583262	1262603.081348
0.	2214630.967578	67248.025174947	333.34000013334	20759.157725544	402117.80374357	7714.6804365931	1346054.637627
0.	2181614.2871741	66643.1954107	600.02160077763	19511.704575439	384655.08359013	8938.1241678873	1249625.549492
0.	2141285.9543624	66195.201550668	222.22518522469	18999.411774652	378609.67817155	8404.2357348103	1254660.142347
0.	1794439.4432679	63328.608782668	377.78634093484	17440.453309415	411119.23254707	8070.5728239134	1262243.054818
0.	2060857.7778767	57396.986457522	488.9032300503	17974.920536614	389703.95598638	9182.8344586197	1243207.978538
0.	2008762.2544712	53079.621215262	288.89389638309	18442.607450991	401535.13682781	9249.5748753086	1142518.598725
0.	2094102.9474183	62365.833159351	422.2329187895	18977.138888184	403003.53364933	8648.9303563226	1185681.559809
0.	2104956.1814612	69085.183638058	288.89389638309	18353.522207762	400416.52785439	8204.0363859019	1228208.813631
0.	1743143.6318445	59411.027971354	333.34000013334	17752.221697219	384980.72709134	8715.6664994682	1188384.598756
0.	1951411.4808976	59836.276528791	244.44802968221	19444.881991369	402327.57357192	7514.4976447163	1153588.262772
0.	1881722.2938858	59813.894486684	244.44802968221	18108.542693893	399694.17081379	8448.7251318446	1149651.370288
0.	1936102.7086688	66060.808070261	422.2329187895	20380.446874672	366369.2471489	7959.3548209234	1284282.723144
0.	2049433.3209895	56479.639457885	222.22518522469	19957.202147101	352640.03485554	7959.3548209234	1089065.593936
0.	1950954.5026221	63328.608782668	266.6709334016	22185.046877872	386236.89711733	7692.4376667992	1261291.625731
0.	2040522.2446175	68480.221064596	466.67973369921	18798.957937054	406080.99402545	7959.3548209234	1354130.775245
0.	2187326.5156177	69869.459481292	333.34000013334	20335.893787006	411609.21990079	8582.1947473411	1290394.408889
0.	2079708.1317405	52744.168046575	466.67973369921	19623.076738244	412939.32731858	8293.0132808272	1342499.278432
0.	1932789.6161715	64918.550643162	422.2329187895	17507.259840215	403166.7044479	8648.9303563226	1086518.609835
0.	2173959.9010597	62365.833159351	666.69333440004	20447.276952248	390495.29449759	8760.1575583262	1396525.605177
0.	2180700.3306231	60418.230649105	244.44802968221	20892.824482919	417141.0270603	9338.5629285733	1240539.622917
0.	2087248.273286	68032.128836653	355.56314090256	20179.959853672	404588.75345693	8737.9119992209	1453004.338090
0.	1667513.7272514	54936.038754878	222.22518522469	18821.230347832	400300.0145183	9449.7993307319	1182546.040259
0.	1709669.9731651	58605.353157464	422.2329187895	19422.607915614	405148.31309982	8849.1403882772	1078428.589004
0.	1750341.0396834	61940.45597276	333.34000013334	20046.304516048	425784.34978721	9004.8626258179	1197162.366485
0.	1923764.2952306	64627.411927583	333.34000013334	20224.512108676	397410.99263332	7492.255408986	1178876.587361
0.	1979401.4002712	64761.782383457	311.11691862693	18553.965342795	434951.14637845	9338.5629285733	1201222.449501
0.	1887320.2777606	61828.518203279	222.22518522469	21405.233557354	410582.61199032	7981.5983028321	1346495.911492
0.	1873953.6632026	62567.335166857	288.89389638309	19066.230790828	402420.80626176	8804.6488545952	1148483.336896
0.	1738688.0936585	61806.130829148	333.34000013334	19110.777098926	393707.95186336	9116.0945761461	1086745.539159
0.	1969690.6119171	64246.707356248	488.9032300503	18865.775347771	421438.23515875	8648.9303563226	1139474.315235
0.	2145855.7371172	72962.463502029	288.89389638309	20068.580256967	441200.48869193	8493.2147662765	1230053.508807
0.	2121521.6439476	68502.626305901	622.24545271912	22697.535314695	406244.22366515	9249.5748753086	1396421.196527
0.	2065084.8269249	67740.881756015	511.12678566587	19021.684720581	405358.15742319	8293.0132808272	1341772.808408
0.	2076280.7946744	66128.004540611	244.44802968221	19110.777098926	391356.54043275	8737.9119992209	1255122.644778
0.	2083592.4470822	63754.056569345	377.78634093484	19511.704575439	414596.41758086	9093.8480673683	1312399.946494
0.	1869955.1032921	63261.434794324	533.35040054615	20870.546541319	412542.60693407	7581.224707945	1216662.493889
0.	2076509.2838121	57598.368782086	422.2329187895	18687.596775055	416860.84942943	8426.4804036529	1221678.575534
0.	1743257.8764133	65321.682515206	244.44802968221	16015.374759769	397690.53264912	8448.7251318446	1174470.14202
0.	2333673.8083423	71303.753992006	333.34000013334	21115.607170495	416954.24095194	8293.0132808272	1636122.971318
0.	2303627.4867291	69533.332262217	266.6709334016	20714.602615602	384282.93481854	9672.2765870872	1273951.323036
0.	2075366.8381234	63731.664041109	511.12678566587	21048.771739643	394685.95736937	9049.3552278814	1238102.877463
0.	2238165.3487656	63866.020109654	266.6709334016	20179.959853672	398715.59106975	9449.7993307319	1232539.324555
0.	1918623.2896314	64896.154997629	422.2329187895	18531.69364552	413592.78930657	9160.5877717715	1257075.696026
0.	2015045.7057591	74016.138911061	355.56314090256	19957.202147101	398832.08277358	7825.8951756913	1365777.306529
0.	2140828.9760869	63462.958377668	333.34000013334	18019.461017899	389331.58679911	9338.5629285733	1395037.895864
0.	2043492.6034082	66755.197623943	333.34000013334	18286.708899621	405381.47377756	8893.6321593739	1206638.765245
0.	2180471.8414854	66844.800474072	355.56314090256	19600.802186746	379097.80177821	8982.6164138194	1329509.505820
0.	2425412.1971463	73343.564827587	400.00960023041	17974.920536614	431933.43674567	9294.0687832241	1436786.603251
0.	1985684.8515591	62656.893172785	333.34000013334	19645.351349211	423634.38240437	8604.4398909837	1347612.171311
0.	1919879.979889	62276.278269683	311.11691862693	19400.333899325	387679.39466622	8493.2147662765	1225519.31473
0.	2008762.2544712	63462.958377668	444.45629661235	18353.522207762	416907.54506305	8760.1575583262	1358990.332479
0.	1974031.9055342	60821.145685713	266.6709334016	20825.990836564	397807.01035882	9538.7895209393	1224213.278372
0.	2026698.651784	65209.699491039	266.6709334016	21137.885766415	407177.0243432	9271.8217995872	1269343.38897
0.	2100386.3987063	57531.240801691	377.78634093484	18219.89612657	426532.29133192	8115.0604405255	1362630.219601
0.	1849276.8363263	60619.685741126	333.34000013334	21717.150140271	402187.7264468	7292.077957649	1333267.093577
0.	2456372.4753105	66083.206833744	466.67973369921	20046.304516048	407526.85087673	9071.6016179468	1426514.664644
0.	2085077.6264775	62164.336005931	333.34000013334	18041.73134772	387516.51981878	8181.7923105381	1239795.70397
0.	1965120.8291622	63194.261345411	88.889362965491	20090.85605736	406477.41427916	9316.3158262194	1168767.918666
0.	1975745.5740673	64694.596885736	288.89389638309	20291.340937246	433149.74970429	8982.6164138194	1279514.888391
0.	2117180.3503304	67494.449836563	466.67973369921	18954.866061179	424732.66772588	8248.52471467	1293851.803212
0.	2093645.9691429	66598.394945215	200.0024000288	20090.85605736	427397.18034556	8871.3862441486	1313796.481295
0.	2139915.0195359	64067.558258647	244.44802968221	19845.825524045	398505.91001057	8648.9303563226	1206383.204861
0.	1838195.1131457	66284.798403632	177.7796740943	19400.333899325	397224.63771084	8760.1575583262	1213004.576242
0.	2261928.2190909	65187.303066079	266.6709334016	18776.685585735	385283.12147991	9383.0573113583	1347170.842754
0.	2053546.1254689	60910.684996523	311.11691862693	18153.083888604	415623.50814666	8493.2147662765	1226262.047905
0.	1925135.2300571	65344.079299915	444.45629661235	19288.964709871	418775.57975462	8871.3862441486	1244131.825387
0.	2163906.378999	63082.306795936	400.00960023041	21717.150140271	411702.55401319	8693.4210590677	1326297.364678
0.	1732747.3760771	62656.893172785	288.89389638309	17930.380293133	396898.52639051	8115.0604405255	1274414.821725
0.	2233824.0551484	60776.376389772	355.56314090256	18932.593293635	404332.30087932	9338.5629285733	1360108.141420
0.	2022471.6027358	62231.501184406	555.57407469138	21227.000744948	413406.08077918	8671.1756780192	1287763.553081
0.	2166077.0258075	68188.958386885	200.0024000288	22964.933081253	429781.92226085	8381.9911253168	1366661.809690
0.	2152824.6558184	65948.815152343	288.89389638309	18865.775347771	414129.59906133	9205.0812048251	1270758.98270
0.	2141628.688069	63888.412997544	488.9032300503	19734.45038777	427397.18034556	9583.2849722085	1266744.425937
0.	1974260.3946719	54511.039321521	266.6709334016	18487.150429342	366903.09261493	8026.0854446829	1285545.979446
0.	1976659.5306182	62119.559519906	466.67973369921	17974.920536614	403516.36666389	8960.3702611759	1232667.478103
0.	2207547.804308	63082.306795936	466.67973369921	20380.446874672	407386.91854311	7848.1383015384	1385960.35161
0.	2265355.556157	63171.870315645	511.12678566587	17952.650385148	415716.88614113	9049.3552278814	1441166.202381
0.	1910397.6806726	70183.190400636	377.78634093484	20313.617332388	392404.11892401	8337.5020843755	1161035.014556
0.	2105755.8934433	62052.3952403	222.22518522469	18821.230347832	390402.19203803	8470.9699193857	1422089.79644
0.	1908569.7675707	60418.230649105	222.22518522469	17685.413204664	390681.50246581	8804.6488545952	1115916.360213
0.	2291403.3178598	67225.623292864	377.78634093484	18108.542693893	411212.56130389	9427.5519315809	1298394.881634
0.	2100043.6649997	69376.477513676	5824.2568292746	19957.202147101	380074.13286639	8493.2147662765	1369680.179497
0.	2298943.4594053	67337.633303078	511.12678566587	17863.570373791	386446.27678248	8137.3043378502	1362032.137237
0.	2047605.4078876	58448.703179155	400.00960023041	17039.625359589	395407.89050425	9249.5748753086	1204338.984860
0.	2114895.458953	74554.237091403	355.56314090256	19266.691050377	389191.9525456	8737.9119992209	1463306.384941
0.	1818430.8027309	61358.395929603	311.11691862693	15592.351428913	397667.23729799	8515.4596725172	1266281.323480
0.	1887434.5223294	62186.724338831	511.12678566587	17774.491313635	403353.18918043	9583.2849722085	1050962.516111
0.	1903657.2511092	64336.283343773	333.34000013334	19444.881991369	414176.27976508	8493.2147662765	1253349.848420
0.	2036066.7064315	64089.951686036	355.56314090256	18331.251045593	408553.09141162	8115.0604405255	1259131.999367
0.	2456258.2307417	66195.201550668	355.56314090256	19088.503915146	441504.88039107	8826.8945917595	1385595.353973
0.	2255987.5015096	66284.798403632	444.45629661235	17685.413204664	418868.9922131	7848.1383015384	1448960.307936
0.	2062571.4464098	58941.041563804	311.11691862693	19801.275291123	400509.73966867	9605.5327868852	1280519.788807
0.	2495329.8732958	72895.212128192	244.44802968221	18153.083888604	411679.22038945	8092.8166025467	1413325.002073
0.	2761291.2296291	77514.395530599	333.34000013334	16705.616779824	407177.0243432	9672.2765870872	1562746.856641
0.	2048976.342714	60328.696610219	311.11691862693	17596.336046862	401465.21947114	9739.0209215515	1325882.978376
0.	2283634.6871765	68278.576592497	444.45629661235	18999.411774652	377168.71442667	8804.6488545952	1352468.213044
0.	2358807.6134941	69242.03292645	311.11691862693	16794.684426767	420784.17273727	8204.0363859019	1532596.335978
0.	2291174.828722	66575.994802432	266.6709334016	21628.029926785	411352.55635177	8671.1756780192	1477253.813610
0.	2358007.901512	63910.805945378	288.89389638309	18977.138888184	418215.12645318	8760.1575583262	1239487.893529
0.	1955295.7962392	73186.638650848	311.11691862693	19288.964709871	406174.26772309	8026.0854446829	1303095.255551
0.	2522177.3469806	68749.087919841	355.56314090256	18687.596775055	422325.9713953	9049.3552278814	1394620.337298
0.	2189040.1841507	67584.06060387	444.45629661235	17017.357704859	409626.11115437	8915.8781339534	1308030.711328
0.	2135459.4813499	67449.644812803	555.57407469138	20870.546541319	406011.03942104	8982.6164138194	1271711.416940
0.	2324991.2211081	60351.080030082	288.89389638309	17974.920536614	397387.69804541	8826.8945917595	1324743.514456
0.	2189725.651564	70295.240008034	377.78634093484	18843.502818071	414806.49423944	9271.8217995872	1294264.715391
0.	2153281.6340939	70496.933082142	400.00960023041	19912.651319463	425083.21403292	8760.1575583262	1415757.36183
0.	2237022.9030769	70317.650109549	400.00960023041	18798.957937054	409136.23758589	9405.3045917898	1425205.306563
0.	1935874.219531	61582.260383447	555.57407469138	20313.617332388	412099.23537226	8559.9496630493	1244927.4365
0.	2350924.7382419	72558.963364308	244.44802968221	19868.100729713	378028.61508896	9694.5246392125	1507670.297172
0.	1959522.8452875	65792.027585801	600.02160077763	17952.650385148	421274.71485922	9093.8480673683	1230053.508807
0.	2362920.4179735	70407.291115738	288.89389638309	18264.437915816	411702.55401319	7981.5983028321	1593237.505356
0.	1854874.820201	69197.218544051	333.34000013334	19155.323644878	401558.44274066	7981.5983028321	1252039.7460
0.	1951982.7037419	65523.255736129	600.02160077763	18843.502818071	426812.78628729	8737.9119992209	1254685.836301
0.	1976888.019756	67113.614782131	555.57407469138	18086.272185716	414526.39317627	8493.2147662765	1343173.910224
0.	1933018.1053092	64627.411927583	333.34000013334	19288.964709871	402350.88164889	9383.0573113583	1206178.761816
0.	1831797.4172889	60865.915221296	422.2329187895	20024.028834602	391472.9316892	9271.8217995872	1152622.928151
0.	1992196.7919848	64985.73793949	422.2329187895	17685.413204664	381190.07678355	8782.4031767842	1132932.62875
0.	1933932.0618602	65276.889125664	266.6709334016	20558.66160443	406967.13530377	8537.704638108	1218402.448394
0.	2245933.9794488	64493.043629957	377.78634093484	18821.230347832	440802.45435157	8871.3862441486	1416175.898319
0.	2122207.1113608	63485.350186619	288.89389638309	20313.617332388	391519.48863652	8092.8166025467	1289156.263062
0.	2107698.0511141	65299.285790456	422.2329187895	19533.978889064	384469.00717375	8359.7465751719	1260905.940002
0.	2014131.7492082	63798.841805641	377.78634093484	17262.3051762	400369.92232905	8671.1756780192	1261600.186262
0.	2160707.5310706	62612.114049962	311.11691862693	18798.957937054	400952.50969099	8760.1575583262	1340916.686835
0.	1871326.0381185	61895.680685202	333.34000013334	18286.708899621	416277.17554706	8915.8781339534	1271659.93142
0.	2408389.7563844	72603.795752332	400.00960023041	20291.340937246	413056.01329212	9360.8100902862	1368561.183187
0.	2207205.0706013	71393.40556141	400.00960023041	17418.184584706	393102.57607065	8626.6850939775	1374443.972970
0.	2210061.1848231	77267.675678475	333.34000013334	18732.141061476	390122.8907574	8938.1241678873	1406711.247665
0.	2165048.8246877	75809.934048036	311.11691862693	18175.354575139	419522.9080239	8826.8945917595	1341253.937131
0.	2215659.1686978	57777.379364355	333.34000013334	16616.550083884	400766.07740786	9093.8480673683	1186548.483143
0.	1959180.1115809	69667.781529692	200.0024000288	14278.88939599	402327.57357192	9182.8344586197	1189736.425205
0.	2277236.9913197	70317.650109549	466.67973369921	17173.232536246	413242.71416612	8559.9496630493	1438700.778144
0.	2127690.8506666	69152.404401654	422.2329187895	19712.175538926	414059.57848412	10139.498148207	1294445.370439
0.	2189611.4069951	67001.607770848	466.67973369921	19734.45038777	403656.23556135	8293.0132808272	1330260.897859
0.	2037323.3966891	68457.815883284	333.34000013334	17128.696572926	443050.42073935	8915.8781339534	1286912.558887
0.	2152139.1884052	62656.893172785	377.78634093484	19890.375994853	403632.92391927	8760.1575583262	1289104.677358
0.	2306826.3346575	67472.047294692	488.9032300503	18375.793429386	403143.39414282	9516.5418843464	1339827.195279
0.	2270496.5617563	70429.701517318	288.89389638309	20291.340937246	402001.26717791	9316.3158262194	1345224.063117
0.	1791240.5953395	68838.712124762	444.45629661235	18175.354575139	410325.97929722	8982.6164138194	1267490.585763
0.	1762108.2302772	63485.350186619	466.67973369921	18331.251045593	402047.88161322	9049.3552278814	1246390.518977
0.	2144827.5359974	64448.254677016	422.2329187895	17997.190747531	393964.08532499	8938.1241678873	1284463.177445
0.	2283748.9317454	70407.291115738	488.9032300503	18375.793429386	409346.17995932	9049.3552278814	1408775.89246
0.	2152253.432974	71169.278438588	200.0024000288	18242.166991466	388889.41950619	8026.0854446829	1271222.316455
0.	2411931.3380194	69197.218544051	311.11691862693	20001.753212629	395151.71368904	9894.7597796915	1342888.482913
0.	2460599.5243588	65187.303066079	288.89389638309	19333.512207255	426275.17904287	9561.0372168932	1408540.655961
0.	2182071.2654496	69667.781529692	311.11691862693	20692.325149852	407083.73968859	8960.3702611759	1247186.330822
0.	2014474.4829148	68435.410761965	555.57407469138	19110.777098926	399158.26800536	9294.0687832241	1191649.736982
0.	2179443.6403655	67718.478554328	533.35040054615	19467.156126592	406827.21214431	9227.328010388	1476384.762352
0.	2395365.875533	71864.092057456	400.00960023041	18041.73134772	409229.54467009	9249.5748753086	1498268.034026
0.	2242278.153245	67696.075412625	266.6709334016	18665.324721032	408553.09141162	8582.1947473411	1371085.627374
0.	2032525.1247965	67068.811797685	533.35040054615	18598.508915716	408996.27887153	8026.0854446829	1233538.970895
0.	2298829.2148364	72155.482678444	488.9032300503	18977.138888184	414339.66423752	8426.4804036529	1425702.84030
0.	2135916.4596254	65097.71796581	355.56314090256	20157.683815382	404122.48177409	8782.4031767842	1110858.275200
0.	2122892.578774	67696.075412625	311.11691862693	20202.235951436	396106.5936471	9360.8100902862	1244131.825387
0.	1945813.4970229	71370.992579024	555.57407469138	19689.900749551	421601.75858788	8515.4596725172	1355092.083978
0.	2213831.2555959	65254.492520831	377.78634093484	21271.558591129	417537.96110268	9116.0945761461	1206102.096880
0.	2252445.9198745	68435.410761965	355.56314090256	20714.602615602	388679.97984285	8426.4804036529	1327592.444906
0.	1758338.1595044	63933.198953155	111.11185185679	20135.407836567	425363.66143195	8426.4804036529	1228695.571255
0.	2343270.3521275	65702.436009843	377.78634093484	19934.926703546	404029.230494	8204.0363859019	1277041.766732
0.	1869498.1250166	65276.889125664	244.44802968221	20046.304516048	405101.68172852	9338.5629285733	1189812.949804
0.	2447689.8880763	74150.660213193	555.57407469138	19511.704575439	380632.08656209	8003.8418440852	1345120.246689
0.	2047719.6524564	68614.653412324	288.89389638309	19845.825524045	414549.73458067	8537.704638108	1298059.234731
0.	2082906.9796689	66060.808070261	377.78634093484	17685.413204664	425200.06599739	8115.0604405255	1251294.871353
0.	2043264.1142704	61380.782105361	422.2329187895	19311.238428831	435255.3157334	8537.704638108	1212723.25994
0.	2038580.0869467	63552.525973108	488.9032300503	18643.052726469	391798.83565738	8715.6664994682	1180481.787341
0.	1994024.7050867	64403.465963872	444.45629661235	21271.558591129	416137.09974991	8337.5020843755	1288124.605293
0.	1761993.9857083	65052.925775415	333.34000013334	19845.825524045	415763.5755212	8648.9303563226	1153486.643676
0.	1893032.5062041	62365.833159351	288.89389638309	19467.156126592	402071.18892635	8515.4596725172	1202269.688470
0.	2165962.7812387	64470.649123511	422.2329187895	17930.380293133	402117.80374357	8804.6488545952	1273075.890851
0.	2148254.8730635	67068.811797685	511.12678566587	20068.580256967	424335.39929366	8849.1403882772	1497001.057367
0.	1946041.9861606	61582.260383447	244.44802968221	19467.156126592	403959.29270251	8026.0854446829	1308004.864185
0.	1931418.681345	62231.501184406	511.12678566587	17240.036927047	423704.48150548	8293.0132808272	1193512.420921
0.	1901372.3597318	61694.1948573	333.34000013334	20358.170301101	394359.94307532	9561.0372168932	1213848.578260
0.	2300885.6170761	65411.270013796	533.35040054615	18620.780791363	393870.94499455	8159.548294521	1387081.508099
0.	2113296.0349888	69309.254950055	533.35040054615	22474.710387767	417117.67857338	8671.1756780192	1341720.919935
0.	1975745.5740673	59791.512504477	444.45629661235	18464.878910439	404145.7947533	9160.5877717715	1097493.500685
0.	1783928.9429317	61246.465949552	333.34000013334	18108.542693893	399321.36529725	8893.6321593739	1143381.334974
0.	2023842.5375623	59634.840306194	400.00960023041	18108.542693893	399927.18253291	9271.8217995872	1228772.430143
0.	2218401.0383508	66912.003241406	400.00960023041	20046.304516048	413429.41912187	9138.3411442804	1308987.107861
0.	1723607.8105674	65724.833813888	466.67973369921	19890.375994853	414269.64193803	9004.8626258179	1084829.429424
0.	2051375.4786603	68009.724855145	555.57407469138	19801.275291123	395664.07501238	8960.3702611759	1197494.253694
0.	1982714.4927684	57217.98401821	400.00960023041	17752.221697219	408506.4414383	7292.077957649	1149448.223044
0.	2198750.9725048	64470.649123511	711.14145314645	21405.233557354	422209.15872604	8470.9699193857	1300150.77753
0.	2091475.3223343	62097.17136678	533.35040054615	22519.27489715	429103.83971006	9917.0084254548	1167317.488195
0.	1846877.70038	59679.603491926	311.11691862693	20068.580256967	401954.6529972	9049.3552278814	1095448.872342
0.	1839566.0479722	60283.929950207	444.45629661235	21561.190391319	383934.06009814	9004.8626258179	1189583.37797
0.	2145513.0034106	64403.465963872	333.34000013334	22586.122107474	410512.62049088	8470.9699193857	1251757.200100
0.	2223199.3102434	63888.412997544	555.57407469138	20959.658664616	416674.06944765	9027.1088971719	1246595.883006
0.	1930161.9910875	64560.227508992	444.45629661235	21382.954247598	426018.07448855	8537.704638108	1276500.86222
0.	1992768.0148291	62164.336005931	355.56314090256	20425.000200245	412915.99031519	9049.3552278814	1174724.790589
0.	1996081.1073264	59836.276528791	311.11691862693	20335.893787006	426345.29980915	9472.046789243	1131006.536729
0.	2114438.4806775	67382.437727025	577.79780810179	21004.215083162	394592.80915685	8515.4596725172	1163171.067546
0.	2071139.7890751	63843.627281707	355.56314090256	15859.521562944	391891.95336418	8760.1575583262	1213183.600315
0.	2024870.7386821	64269.101263208	466.67973369921	19868.100729713	396432.6746977	8559.9496630493	1274595.077683
0.	2166077.0258075	62724.062306497	511.12678566587	21873.112804293	401069.03193624	8070.5728239134	1235230.934479
0.	2238850.8161788	61358.395929603	466.67973369921	20759.157725544	405241.57660666	8515.4596725172	1203981.294435
0.	2070682.8107996	66598.394945215	466.67973369921	19400.333899325	434085.49281632	9405.3045917898	1385908.208192
0.	2175673.5695927	59209.601991048	422.2329187895	20113.131917226	401698.27955433	8782.4031767842	1280442.484779
0.	1823686.052899	63977.985148541	488.9032300503	20358.170301101	415250.00637725	8982.6164138194	1044410.407690
0.	1805749.6555862	58090.657104565	355.56314090256	18487.150429342	396199.75838981	9561.0372168932	1075582.454382
0.	1857388.2007162	66710.396558725	333.34000013334	20915.102484002	421017.76071136	9672.2765870872	1089040.372689
0.	1742115.4307246	63798.841805641	333.34000013334	19467.156126592	407177.0243432	9027.1088971719	1108962.235083
0.	1670484.0860421	59769.130582169	311.11691862693	17774.491313635	404052.54321851	7759.166154206	1049079.230012
0.	1645578.770028	58694.868748283	333.34000013334	18375.793429386	419055.82019441	8671.1756780192	1103731.262300
0.	1836481.4446127	60149.631407876	311.11691862693	19489.430321282	419779.81721603	8048.3291046256	1149829.127927
0.	1765649.8119122	55204.470581101	333.34000013334	17529.528802706	410279.31963626	7892.6247312617	1141935.030421
0.	1744400.3221021	59769.130582169	400.00960023041	18910.320585553	420317.0159474	7914.8680351385	1111692.660998
0.	1741201.4741737	60933.069974003	377.78634093484	20269.064601581	416253.82942134	8804.6488545952	1158289.412641
0.	1913939.2623077	67203.22147076	444.45629661235	20625.493109483	376030.0605902	8226.2805206124	1327437.025435
0.	1897488.0443901	60888.300078954	311.11691862693	17819.030724814	411399.22187778	8826.8945917595	1171796.770905
0.	2117637.3286059	64448.254677016	533.35040054615	18865.775347771	432705.30759946	8515.4596725172	1338296.941700
0.	2100272.1541374	62030.007266946	266.6709334016	20937.380544568	396083.30262038	8226.2805206124	1275805.461497
0.	1729891.2618554	59881.040792705	444.45629661235	17618.605247141	436916.73929988	8026.0854446829	1224520.563892
0.	1771933.2632001	55249.210056694	288.89389638309	14635.062049994	408273.19539514	7825.8951756913	1053725.393463
0.	1704071.9892903	60015.335022059	200.0024000288	17395.915919443	438438.04394233	9249.5748753086	1010022.447038
0.	1938844.5783217	63306.217393283	333.34000013334	18264.437915816	408483.11654723	8626.6850939775	1190935.385957
0.	1710012.7068717	56412.5204579	377.78634093484	17462.722093569	414479.71055884	9383.0573113583	1223906.003408
0.	1799923.1825737	58135.412025534	333.34000013334	16616.550083884	398785.48590121	9027.1088971719	1098806.349711
0.	1524822.2607306	57822.132608695	288.89389638309	18776.685585735	404868.52869315	8493.2147662765	1041600.260665
0.	1707385.0817876	50619.943856665	333.34000013334	15592.351428913	400672.86279361	7403.2870594544	1110529.599268
0.	1854417.8419255	59075.320699377	666.69333440004	18999.411774652	412705.96015451	8426.4804036529	1133971.877839
0.	1967177.2314019	63462.958377668	444.45629661235	17039.625359589	443589.08374809	8915.8781339534	1328265.960305
0.	1736288.9577122	57329.860093735	333.34000013334	18821.230347832	421484.95581915	8582.1947473411	1116650.021482
0.	1878066.467682	60552.53350462	311.11691862693	19511.704575439	384236.41736428	8871.3862441486	1057921.591148
0.	1884806.8972454	64493.043629957	311.11691862693	19155.323644878	404891.84371011	9004.8626258179	1255122.644778
0.	1616903.3832412	60485.381807282	488.9032300503	19801.275291123	403446.43307469	7959.3548209234	1149956.099841
0.	1683964.9451689	56680.999690507	377.78634093484	18553.965342795	416814.15405109	9205.0812048251	1157196.491693
0.	1692533.2878343	60239.163529814	577.79780810179	16906.020322816	406920.49399579	8404.2357348103	1125737.257910
0.	1785185.6331893	61582.260383447	311.11691862693	18308.97994288	422769.87410326	8604.4398909837	1211393.520895
0.	1872011.5055318	60104.865706327	266.6709334016	18308.97994288	406617.33170522	8693.4210590677	1169862.25918
0.	2063828.1366673	63754.056569345	577.79780810179	19378.059942502	420317.0159474	8626.6850939775	1186828.976366
0.	1986941.5418167	65590.447889058	444.45629661235	17952.650385148	421695.20195254	9004.8626258179	1285417.067596
0.	1902286.3162828	57374.610943053	244.44802968221	18821.230347832	405101.68172852	9160.5877717715	1204338.984860
0.	1890176.3919824	62164.336005931	355.56314090256	18665.324721032	409579.45531784	9116.0945761461	1205335.483692
0.	1807920.3023947	60440.614308591	466.67973369921	17952.650385148	400533.04278133	8115.0604405255	1173655.315464
0.	1756510.2464025	60082.482945407	355.56314090256	17351.378767251	434974.543637	8115.0604405255	995635.7628183
0.	1782900.7418118	62097.17136678	600.02160077763	17484.990937169	433547.4280138	8782.4031767842	1045941.309391
0.	1651633.7321782	68099.341141106	533.35040054615	17574.06690603	410465.95980999	8404.2357348103	1055886.061472
0.	1897145.3106835	58627.731965338	444.45629661235	17351.378767251	417070.98179101	8159.548294521	1106535.89381
0.	1770905.0620803	52207.470973805	755.58980896023	20981.936844148	360104.86675076	7714.6804365931	1108431.416324
0.	1713440.0439378	52878.347698766	311.11691862693	16349.355701921	410909.24657378	9383.0573113583	1025784.742784
0.	1632783.3783144	62858.402192059	488.9032300503	16438.419544947	437782.67953286	9627.7806609238	1247571.426455
0.	2043149.8697016	60328.696610219	533.35040054615	19623.076738244	416277.17554706	8181.7923105381	1104034.423032
0.	1684536.1680133	59478.171042895	266.6709334016	17395.915919443	393312.1243677	8048.3291046256	1021303.391137
0.	1508028.3091065	50843.520984042	577.79780810179	19110.777098926	406454.0949311	8893.6321593739	987902.618337
0.	1903200.2728337	64627.411927583	555.57407469138	17551.797824645	415506.78708916	9249.5748753086	1118142.829567
0.	1655061.0692444	59455.789959153	466.67973369921	16995.090109569	404262.36060448	7736.9232657286	1082157.651210
0.	1718809.5386748	57508.864927977	400.00960023041	16104.435036844	413126.02564155	8359.7465751719	1074348.573575
0.	1549841.8213135	61067.381097036	622.24545271912	19043.957725973	411982.56247142	8315.2576529274	1021528.656291
0.	1637467.4056381	60642.069939777	288.89389638309	18130.813261522	390262.54025435	8070.5728239134	996783.8389319
0.	1627071.1498708	59366.266223137	333.34000013334	17061.893073761	401255.47083798	8938.1241678873	993265.2083801
0.	1534533.0490847	55540.022483564	311.11691862693	16527.48433893	409859.39416129	8026.0854446829	940405.4603521
0.	1760508.806313	61918.06829902	400.00960023041	16549.750686014	409019.6051646	8537.704638108	995286.3779714
0.	1725549.9682382	51559.007980612	488.9032300503	17061.893073761	414736.46811244	7914.8680351385	1097241.051964
0.	1527221.3966769	59366.266223137	466.67973369921	18932.593293635	414479.71055884	8737.9119992209	1004175.030865
0.	1748741.6157192	61179.308680503	466.67973369921	17262.3051762	381771.35544175	9383.0573113583	1225237.604488
0.	1797524.0466274	58605.353157464	600.02160077763	17908.110260569	414993.23338512	8737.9119992209	1193333.790549
0.	1648434.8842498	55853.216409474	400.00960023041	16995.090109569	411912.55949608	8737.9119992209	1136380.360438
0.	1755710.5344204	59231.982415951	355.56314090256	16772.417425874	404192.42090274	8493.2147662765	1161645.263183
0.	1864242.8748485	59097.700764925	266.6709334016	20179.959853672	417024.28526393	9449.7993307319	1097543.991291
0.	1926506.1648836	59970.570039337	311.11691862693	19021.684720581	399507.76601956	8493.2147662765	1234000.383790
0.	1939987.0240104	60821.145685713	377.78634093484	17841.300519578	402980.2237899	8960.3702611759	1178443.487629
0.	2031725.4128144	67964.917072091	422.2329187895	18130.813261522	413546.11179204	9360.8100902862	1249599.870047
0.	1593026.2683471	56636.252553091	288.89389638309	20536.384555037	423564.28387831	8737.9119992209	1077421.003321
0.	1737659.8925386	58784.385297303	311.11691862693	18308.97994288	408902.97433656	9405.3045917898	1188002.043526
0.	1967862.6988151	59881.040792705	444.45629661235	16661.08331298	413966.2186075	8626.6850939775	1217506.841292
0.	1865499.5651061	61044.995760083	577.79780810179	18910.320585553	380143.87508097	7647.9523052351	1149854.522165
0.	1780615.8504344	58538.217093159	533.35040054615	17462.722093569	394732.53185704	9983.7547189362	1054378.563111
0.	1874524.8860469	56345.401996683	466.67973369921	20113.131917226	418542.05307714	8537.704638108	1171669.487502
0.	1867098.9890703	59343.88543887	466.67973369921	17819.030724814	404332.30087932	8760.1575583262	1133414.216900
0.	1863900.1411419	57911.639815914	400.00960023041	19110.777098926	423424.08855128	8982.6164138194	1115840.467675
0.	1941472.2034058	57710.249946928	311.11691862693	18086.272185716	386167.10503818	9160.5877717715	1117687.37002
0.	1849733.8146018	63328.608782668	355.56314090256	20068.580256967	419733.10587918	9071.6016179468	1208734.636092
0.	1887320.2777606	67113.614782131	377.78634093484	20447.276952248	392520.52447675	8582.1947473411	1154934.825215
0.	2223884.7776566	62679.282824092	622.24545271912	18620.780791363	413219.37633365	7647.9523052351	1227798.933012
0.	2035038.5053117	60753.991831666	555.57407469138	18375.793429386	418401.94013483	8626.6850939775	1225980.314271
0.	1655289.5583821	56971.861920721	688.91736413994	18420.336051	421858.73029978	9182.8344586197	1163171.067546
0.	2048290.8753008	64716.991991691	422.2329187895	22006.79740796	376796.89236303	9672.2765870872	1204849.996020
0.	1916909.6210983	63530.133984339	400.00960023041	18398.064710465	401069.03193624	8537.704638108	1244619.449650
0.	1884806.8972454	61246.465949552	533.35040054615	17240.036927047	394220.22647759	9182.8344586197	1229464.189842
0.	1784728.6549138	54399.200955999	533.35040054615	16304.824137012	427981.61436388	9316.3158262194	1153003.96879
0.	1859330.358387	55517.651937767	377.78634093484	19043.957725973	409836.06557377	8982.6164138194	1160551.930687
0.	1823914.5420368	64537.832822697	422.2329187895	19957.202147101	404425.55547058	9627.7806609238	1147417.005371
0.	1880808.3373349	60216.780409474	177.7796740943	18331.251045593	380725.08239573	8604.4398909837	1133236.78665
0.	1896231.3541326	67830.495162615	355.56314090256	17462.722093569	399181.56742762	7692.4376667992	1191904.876199
0.	1861044.0269201	55897.959356587	377.78634093484	16327.08988975	389634.13552527	8693.4210590677	1071755.465207
0.	1816945.6233356	55383.429919895	400.00960023041	15503.296619214	390681.50246581	8404.2357348103	1021678.836248
0.	1853503.8853745	60574.917523547	488.9032300503	16527.48433893	407293.63159493	8204.0363859019	1084905.057493
0.	1922279.1158353	55472.911025732	244.44802968221	18331.251045593	402444.11459336	8782.4031767842	1148077.100310
0.	1687849.2605106	59881.040792705	311.11691862693	17128.696572926	403726.17086963	8537.704638108	1084022.770111
0.	1973003.7044143	55607.13448008	244.44802968221	18531.69364552	391240.1507646	8982.6164138194	1069137.950034
0.	1849848.0591706	57911.639815914	355.56314090256	18108.542693893	403562.98937503	7403.2870594544	1249034.940873
0.	1977002.2643249	59164.841320921	200.0024000288	20202.235951436	399204.86691351	8248.52471467	1277505.425121
0.	1910854.6589481	59813.894486684	355.56314090256	18375.793429386	392334.27635491	8671.1756780192	1261857.328152
0.	1772618.7306134	62970.353744829	488.9032300503	17440.453309415	412262.58011156	8204.0363859019	1127231.592093
0.	1980772.3350976	60216.780409474	333.34000013334	17752.221697219	403376.50005849	9449.7993307319	1286499.9846
0.	1832368.6401333	60530.1495456	222.22518522469	16794.684426767	384399.22956464	7892.6247312617	1116675.321226
0.	1746799.4580484	55271.579884266	333.34000013334	15926.315433578	405847.81424012	10139.498148207	1132527.101052
0.	1681680.0537915	57240.35911357	355.56314090256	17841.300519578	405288.20874221	8226.2805206124	1092723.433254
0.	1937930.6217707	60418.230649105	377.78634093484	20090.85605736	398925.27728174	8671.1756780192	1186599.481255
0.	1996423.841033	62186.724338831	222.22518522469	17128.696572926	412145.90497895	7647.9523052351	1348520.857023
0.	2033667.5704852	61403.168341035	377.78634093484	18420.336051	411165.89679797	8048.3291046256	1155646.298852
0.	1784614.4103449	59992.952500747	355.56314090256	18932.593293635	389285.0417939	7937.111398359	1205616.567558
0.	1926049.1866081	58292.056135205	400.00960023041	17885.840287455	406477.41427916	8693.4210590677	1190705.785264
0.	1791012.1062017	64157.132327878	333.34000013334	16059.904779445	427350.42735043	8782.4031767842	1104034.423032
0.	1840251.5153854	61761.356260648	400.00960023041	16393.887504566	405568.00690538	9605.5327868852	1143939.620619
0.	1833625.3303909	62119.559519906	333.34000013334	17729.952140252	404052.54321851	9338.5629285733	1284875.658043
0.	1945927.7415917	63059.916065846	488.9032300503	16928.287680344	387842.27262474	8181.7923105381	1224699.818653
0.	1838766.3359901	61694.1948573	555.57407469138	18420.336051	407270.31001716	7492.255408986	1226390.111581
0.	1979858.3785466	57262.734268803	466.67973369921	17195.50060707	390309.09059483	8604.4398909837	1117257.235211
0.	1843450.3633138	65456.064122849	622.24545271912	17373.647313625	400439.83071251	8537.704638108	1064307.643279
0.	1970604.568468	60821.145685713	555.57407469138	17173.232536246	393568.24594399	9138.3411442804	1228157.577527
0.	1835567.4880617	62813.621990478	533.35040054615	18509.422007703	409929.38030627	8337.5020843755	1247828.166076
0.	1952553.9265863	58292.056135205	488.9032300503	16349.355701921	410629.27330869	8626.6850939775	1089544.811232
0.	2052517.924349	61492.7138829	755.58980896023	19556.253262157	420106.80372537	8693.4210590677	1268056.679464
0.	1944328.3176275	62477.778119796	577.79780810179	22742.101014093	405614.64082424	8671.1756780192	1233590.237820
0.	1938273.3554773	64560.227508992	466.67973369921	18932.593293635	407573.49549764	8871.3862441486	1189251.784639
0.	2085191.8710464	62209.112731656	555.57407469138	18865.775347771	381701.5999098	9116.0945761461	1144218.776567
0.	2067940.9411467	67248.025174947	688.91736413994	20692.325149852	404798.58402439	9449.7993307319	1219886.794810
0.	2036295.1955693	58448.703179155	577.79780810179	18620.780791363	414759.81009098	9049.3552278814	1159763.797419
0.	2001679.0912011	67763.285017687	977.83514410623	19868.100729713	404075.85600669	7892.6247312617	1172076.800785
0.	2176701.7707126	63015.13478547	800.03840184329	21516.630998456	406757.25142461	8960.3702611759	1256458.897015
0.	2196808.814834	68569.842389774	1155.6356796293	19957.202147101	402444.11459336	9182.8344586197	1188410.103021
0.	2162649.6887414	60731.60733347	866.71173567692	22719.818134643	395920.26721376	8626.6850939775	1201324.613753
0.	2319050.5035267	61761.356260648	622.24545271912	20447.276952248	395990.13914938	8448.7251318446	1202755.035960
0.	2227540.6038605	62343.444347044	911.16092124147	19133.05034217	415226.66305897	9227.328010388	1198362.324702
0.	2212803.0544761	62880.792382747	1444.56964048	22652.969853303	388610.1677648	8826.8945917595	1164773.443232
0.	2419928.4578405	59164.841320921	911.16092124147	21494.351391259	389308.31426475	8048.3291046256	1222446.591456
0.	2238508.0824722	69398.885154887	933.3856029271	21783.990925043	408576.41649387	9004.8626258179	1235384.76521
0.	2375258.8314116	66128.004540611	822.26278718639	20491.830634686	409719.42359228	8871.3862441486	1315943.430065
0.	2239079.3053165	64493.043629957	733.3656014198	19400.333899325	410349.30922332	8893.6321593739	1261728.756285
0.	2072510.7239016	60574.917523547	933.3856029271	19689.900749551	387214.04621283	8293.0132808272	1185299.120397
0.	2230853.6963578	56323.029296002	1155.6356796293	19444.881991369	390285.81539283	8426.4804036529	1261883.042747
0.	1947412.9209871	63127.08843592	1044.5099003982	19801.275291123	404751.95456362	8204.0363859019	1105904.1428
0.	2223313.5548122	51939.135358291	1044.5099003982	18019.461017899	415226.66305897	9739.0209215515	1146731.573939
0.	2030697.2116946	61134.537467375	1066.7349377027	20536.384555037	417444.563198	9182.8344586197	1057695.398093
0.	1841165.4719364	57620.744895301	1022.2849223641	19957.202147101	405288.20874221	8648.9303563226	1182520.552744
0.	1904913.9413668	58762.006070216	1066.7349377027	18665.324721032	413709.48420908	8359.7465751719	1099058.842925
0.	1897945.0226656	57173.234007103	1133.4104052409	18487.150429342	439280.7291239	8604.4398909837	1043607.417535
0.	1852589.9288236	58292.056135205	666.69333440004	20625.493109483	420480.51791827	8426.4804036529	1079209.546618
0.	1825856.6997076	61134.537467375	866.71173567692	17418.184584706	408179.8987621	8293.0132808272	1060284.397021
0.	2120721.9319655	55517.651937767	911.16092124147	19288.964709871	401232.16575251	8359.7465751719	1271067.869212
0.	1721322.91919	55472.911025732	822.26278718639	19021.684720581	400090.29452216	7803.6521091871	1058147.789975
0.	1843734.6980682	53213.806251809	577.79780810179	17106.428680429	407713.43088951	8537.704638108	901974.0124667
0.	1609416.227797	43289.927550084	355.56314090256	18732.141061476	396735.47540458	8493.2147662765	705591.6435268
0.	1208530.1392502	38801.233442654	244.44802968221	14590.539636446	392823.18634877	8181.7923105381	579779.5306299
0.	958702.58481915	37260.894412915	133.33440000853	15970.844977814	401418.60821826	8359.7465751719	448766.6618743
0.	696663.09213585	34181.068364364	222.22518522469	18175.354575139	406244.22366515	7825.8951756913	385632.0514097
0.	668273.50005385	30076.399843808	200.0024000288	17306.841852838	390192.71522004	8982.6164138194	311815.4841946
0.	459858.62167551	30054.097375275	44.444562963279	18464.878910439	373451.22368495	8070.5728239134	247053.0662318
0.	382096.88880524	26330.420739202	22.222251851891	16059.904779445	411165.89679797	8159.548294521	203362.5792160
