# Supplementary material for: LA-iMageS: a software for elemental distribution bioimaging using LA–ICP–MS data
Source: J Cheminform. 2016 Nov 18;8:65. doi: 10.1186/s13321-016-0178-7 (PMC5116144; doi:10.1186/s13321-016-0178-7)
Supplement: Supplementary file 1 — Additional file 1. Dataset corresponding to LA–ICP–MS analysis of a human tissue used to illustrate LA-iMageS features. [file 13321_2016_178_MOESM1_ESM.zip › Line 4.xl]

Intensity Vs Time	Counts Per Second
Time in Seconds	Na23	Ca44	Zn64	P31	C12	C13	Si28
0.	422.2329187895	19890.375994853	22.222251851891	15124.82428513	393358.69135503	7647.9523052351	56658.62609186
0.	444.45629661235	19222.143909784	22.222251851891	13277.235346002	386050.78617575	8293.0132808272	63261.43479432
0.	71796.849508715	22496.992612709	155.55700742096	15703.671278119	399857.27834909	8315.2576529274	93746.57808229
0.	677341.32545222	31459.269263292	111.11185185679	16193.496264819	412075.90066457	8426.4804036529	385003.9878173
0.	1494757.886417	39158.454083037	377.78634093484	14501.49552233	422863.33024355	8115.0604405255	698785.80756
0.	1326090.1691415	44027.107864632	355.56314090256	15636.879190317	390378.91658195	7892.6247312617	678207.7148151
0.	1636203.369778	41994.434901942	377.78634093484	15347.452990084	412379.25683834	8582.1947473411	773214.5747180
0.	1757682.9537917	51693.168610678	355.56314090256	16995.090109569	406034.35755881	8671.1756780192	882660.983492
0.	1919975.3367652	53907.129920196	400.00960023041	17351.378767251	424639.19113914	8559.9496630493	950902.4188687
0.	1914053.5068765	51961.496330595	222.22518522469	17529.528802706	407060.41868421	8693.4210590677	1236487.296160
0.	1696874.5814514	58582.974409476	422.2329187895	18999.411774652	393707.95186336	8181.7923105381	1059857.034404
0.	1699844.9402421	53929.496157161	288.89389638309	17596.336046862	404868.52869315	8293.0132808272	1075935.023280
0.	1906056.3870555	55293.949771689	555.57407469138	18264.437915816	404075.85600669	7670.1949563466	1184534.290728
0.	1765535.5673433	58448.703179155	422.2329187895	17418.184584706	389261.76938656	8003.8418440852	1065439.51034
0.	1832711.3738399	57486.489114137	333.34000013334	15325.189852189	398109.85984585	8070.5728239134	1161263.852896
0.	1911083.1480859	63821.234513703	577.79780810179	17685.413204664	428659.60789248	9227.328010388	1229694.788293
0.	2166419.7595141	60306.31325026	333.34000013334	17240.036927047	379934.65014919	8204.0363859019	1437651.865058
0.	2041550.4457374	61156.923043982	311.11691862693	18531.69364552	388237.84633395	8315.2576529274	1385621.424744
0.	2145170.269704	63283.826063835	577.79780810179	17640.874506867	418004.96594455	7959.3548209234	1241771.072858
0.	2086448.5613039	57083.734703343	311.11691862693	15904.050750604	429688.39043516	7358.8032407191	1180150.531954
0.	1829398.2813426	51737.889299196	288.89389638309	15681.407189425	401535.13682781	8982.6164138194	1169760.454405
0.	1730005.5064242	63664.486816053	311.11691862693	17930.380293133	401628.36086108	8537.704638108	1130575.757403
0.	1918737.5342003	62634.503581409	400.00960023041	13388.524299949	406547.37270553	9360.8100902862	1315219.100886
0.	1948898.1003824	56166.422067361	377.78634093484	15213.875054049	412075.90066457	8582.1947473411	1236410.370989
0.	1615646.6929836	54578.143058944	355.56314090256	15814.992612997	382236.40690958	8026.0854446829	1055810.680462
0.	1663286.6782032	57956.393778797	311.11691862693	16794.684426767	426298.55256771	8092.8166025467	1125357.382456
0.	2171560.7651134	65187.303066079	488.9032300503	17930.380293133	395943.55779538	8804.6488545952	1301648.724704
0.	2010133.1892976	57419.362031865	600.02160077763	18286.708899621	414152.93938131	8626.6850939775	1258283.717070
0.	2107812.295683	66799.998929058	711.14145314645	19533.978889064	438414.63720579	7692.4376667992	1463963.80062
0.	2115123.9480907	61537.487013338	288.89389638309	17752.221697219	406314.1801805	8315.2576529274	1209143.643814
0.	1975974.063205	62253.889697082	377.78634093484	16661.08331298	408179.8987621	8537.704638108	1217660.367568
0.	2168019.1834783	65680.038265761	377.78634093484	15614.615279902	424592.4532292	8337.5020843755	1463096.021991
0.	1808948.5035146	57464.113360172	466.67973369921	18108.542693893	403096.77372367	8181.7923105381	1051489.907974
0.	1653118.9115736	56680.999690507	311.11691862693	16327.08988975	405591.32383296	9049.3552278814	1122496.1753
0.	1862186.4726088	54846.563394601	333.34000013334	14924.46353115	396968.40633839	8381.9911253168	1170269.489944
0.	1857616.6898539	57329.860093735	288.89389638309	17462.722093569	386260.16127067	7647.9523052351	1150616.38296
0.	1556125.2726015	50977.670131008	377.78634093484	15258.400795038	407386.91854311	7225.3532086126	1100548.698989
0.	1980201.1122533	55047.884301788	466.67973369921	15302.926773716	403609.61234085	8782.4031767842	1313848.208972
0.	1981343.557942	55003.145903481	622.24545271912	16460.68565429	426228.43218496	8671.1756780192	1312839.572941
0.	1911425.8817925	56949.487543805	488.9032300503	14991.249914367	386213.63302747	8982.6164138194	1147950.155177
0.	1968319.6770906	56725.747067386	400.00960023041	16861.485786079	399367.96509609	9071.6016179468	1063704.039924
0.	1781187.0732787	53370.358183321	177.7796740943	15948.580175982	401744.89233474	8204.0363859019	1155163.50697
0.	2147340.9165126	59120.080890365	355.56314090256	18420.336051	402886.98498881	8315.2576529274	1285700.676110
0.	1797752.5357651	56837.61655725	400.00960023041	18509.422007703	419919.95275901	7647.9523052351	1162408.132720
0.	1796038.8672321	56591.505655137	555.57407469138	17729.952140252	407596.81790366	8359.7465751719	1155951.233515
0.	1823343.3191924	53169.077666981	466.67973369921	15058.036832358	400905.90123838	7625.7097134645	1167673.712420
0.	1913939.2623077	57799.755956586	266.6709334016	15280.663754666	405498.05650477	8871.3862441486	1164137.545397
0.	1822772.0963481	58403.946581462	422.2329187895	17351.378767251	425994.70173078	8849.1403882772	1097922.679980
0.	1895088.9084438	60373.46350985	400.00960023041	17240.036927047	416440.60021383	8003.8418440852	1077874.402718
0.	1847905.9014998	58762.006070216	222.22518522469	17150.964524865	398971.87491752	9249.5748753086	1108355.587661
0.	1809405.4817901	57486.489114137	155.55700742096	17640.874506867	398808.78430559	7870.3814867284	1189838.458150
0.	1874867.6197535	55897.959356587	555.57407469138	17507.259840215	400020.38900214	8404.2357348103	1086795.968685
0.	1836367.2000438	47669.286137397	644.46936392652	17240.036927047	392846.46847607	7937.111398359	1048526.875365
0.	1816945.6233356	53862.397625774	511.12678566587	16082.169878429	392054.91179731	8871.3862441486	1010672.398838
0.	2064970.5823561	57822.132608695	400.00960023041	17574.06690603	390192.71522004	9294.0687832241	1190476.190476
0.	1946955.9427116	63597.310130465	400.00960023041	15391.979444145	414853.17864309	9004.8626258179	1185681.559809
0.	1976431.0414805	65366.476144583	555.57407469138	18353.522207762	413989.55848098	8404.2357348103	1259491.900961
0.	1898402.0009411	60507.765646487	355.56314090256	16772.417425874	397061.58049256	8404.2357348103	1153537.453079
0.	1846649.2112422	62679.282824092	511.12678566587	16104.435036844	428215.39916094	9027.1088971719	1107167.689728
0.	1917023.8656672	60865.915221296	488.9032300503	17240.036927047	415016.57606542	7781.4091020254	1343563.143865
0.	1970833.0576058	57575.992728745	622.24545271912	19912.651319463	427420.55693904	7959.3548209234	1186242.50058
0.	1561380.5227696	51939.135358291	622.24545271912	16215.761720392	429361.03710431	8337.5020843755	1058876.692139
0.	1888005.7451738	61134.537467375	577.79780810179	16906.020322816	418752.2267996	8293.0132808272	1279076.890093
0.	1830083.7487558	55204.470581101	444.45629661235	16059.904779445	400346.61966184	8915.8781339534	1124774.938263
0.	1623643.8128047	53996.595227076	288.89389638309	17061.893073761	396199.75838981	8604.4398909837	990970.1199824
0.	1794096.7095613	58448.703179155	511.12678566587	16794.684426767	434600.19518246	9227.328010388	1150692.572631
0.	1839908.7816788	57262.734268803	400.00960023041	14078.548961991	405521.37324128	7536.7399397861	1226236.435390
0.	2048747.8535763	55137.361816585	511.12678566587	16727.883602403	443308.03794673	8782.4031767842	1201554.487591
0.	1836138.710906	70407.291115738	311.11691862693	16215.761720392	377424.35150642	7803.6521091871	1156688.202032
0.	1996538.0856019	66150.403483996	644.46936392652	15725.93542624	417304.4682557	8426.4804036529	1290884.555452
0.	1924678.2517816	61962.843706422	622.24545271912	16527.48433893	395501.0476171	7714.6804365931	1180252.455379
0.	1720523.2072079	55987.445969105	688.91736413994	17128.696572926	408926.30037471	8693.4210590677	1164442.770697
0.	2170989.542269	62074.783273578	488.9032300503	15725.93542624	387027.91394205	8293.0132808272	1229336.082159
0.	1863785.896573	57598.368782086	533.35040054615	17618.605247141	424452.24103309	8159.548294521	1267233.282257
0.	1869041.1467411	55070.253590714	422.2329187895	17663.143826042	425854.46652646	8982.6164138194	1318815.45216
0.	1932903.8607404	59209.601991048	666.69333440004	16215.761720392	407456.88442321	9494.2943071144	1145208.58180
0.	1860015.8258002	54801.826073541	577.79780810179	14968.987727209	449469.74209406	9071.6016179468	1093455.181977
0.	1581373.3223221	55763.731233531	755.58980896023	15280.663754666	403026.84357242	8381.9911253168	927468.9967870
0.	1565493.327249	51536.648084941	644.46936392652	16505.218051281	414082.91861273	7581.224707945	985783.4227959
0.	2028755.0540237	63261.434794324	911.16092124147	18709.868888536	423424.08855128	8559.9496630493	1268905.887028
0.	1858987.6246804	61313.623757836	577.79780810179	17529.528802706	413592.78930657	8693.4210590677	1176176.42622
0.	1711040.9079915	51872.052800266	688.91736413994	15859.521562944	392310.99562562	9516.5418843464	952938.7387463
0.	1800837.1391247	59455.789959153	777.81407576798	18620.780791363	434880.9549869	8960.3702611759	1262011.616827
0.	2086105.8275973	57822.132608695	555.57407469138	18576.237099526	400439.83071251	7247.5947322881	1201758.82485
0.	2071939.5010572	62455.389007852	466.67973369921	19489.430321282	405358.15742319	8582.1947473411	1190221.092079
0.	1934731.7738423	58896.282331071	666.69333440004	20536.384555037	411912.55949608	8782.4031767842	1222779.418836
0.	2211660.6087873	61783.743514937	777.81407576798	20246.78832539	408856.32245144	8849.1403882772	1232539.324555
0.	2162078.465897	62164.336005931	933.3856029271	23232.339416468	392869.75066691	9205.0812048251	1182698.966878
0.	2008191.0316268	54622.879183109	844.48723179752	21293.837603449	427841.34655491	8737.9119992209	1092874.824594
0.	1722808.0985853	54846.563394601	1222.3118584252	22341.018287592	419336.06982753	8582.1947473411	909978.0502860
0.	1921136.6701466	56009.81777188	777.81407576798	22140.484153421	403190.01481664	9049.3552278814	1081704.032903
0.	1737317.158832	52229.832663909	955.61034388194	20425.000200245	416207.13736134	9116.0945761461	903850.8483280
0.	1855903.0213208	53705.836480107	511.12678566587	21048.771739643	420246.94463202	9405.3045917898	1052921.558454
0.	2226626.6473095	63059.916065846	1111.1851901238	20892.824482919	394453.08874512	8337.5020843755	1182316.655243
0.	2070111.5879553	58202.544856099	688.91736413994	18954.866061179	426134.93923623	8493.2147662765	1129258.208904
0.	1704757.4567036	56099.305581569	933.3856029271	21071.050157109	422209.15872604	8448.7251318446	1147823.211852
0.	1963635.6497669	66777.598246514	711.14145314645	18888.047936931	400113.59648943	8760.1575583262	1207252.139984
0.	1986598.8081101	59411.027971354	844.48723179752	17262.3051762	429781.92226085	9049.3552278814	1225980.314271
0.	2106212.8717187	58851.523337896	488.9032300503	19110.777098926	382771.24746418	9294.0687832241	1186115.010952
0.	1563779.6587159	59836.276528791	577.79780810179	19244.417450348	381120.32600824	8248.52471467	909805.0464628
0.	1857045.4670096	52140.386262401	444.45629661235	17796.7609895	401395.30268729	8003.8418440852	1114828.629060
0.	1781187.0732787	52654.716141591	466.67973369921	16304.824137012	419686.39479773	8204.0363859019	1070899.654093
0.	2102671.2900837	58157.789575841	511.12678566587	16883.753024728	410046.02515605	8404.2357348103	1250806.883558
0.	1911540.1263614	55383.429919895	444.45629661235	16015.374759769	406827.21214431	8026.0854446829	1066546.364549
0.	1559438.3650988	56099.305581569	355.56314090256	15926.315433578	408972.95264219	8426.4804036529	1046443.301988
0.	1826427.9225519	59634.840306194	555.57407469138	18108.542693893	421695.20195254	8381.9911253168	1303431.090665
0.	1693104.5106787	52923.074728095	488.9032300503	18776.685585735	414479.71055884	8070.5728239134	1079965.37750
0.	1609248.9971268	52923.074728095	444.45629661235	16037.639739892	381213.32716882	8737.9119992209	1009272.562040
0.	1913710.7731699	64470.649123511	733.3656014198	16015.374759769	426205.0588519	8804.6488545952	1167648.267360
0.	2324305.7536948	58045.902423121	622.24545271912	18420.336051	406360.8181759	7825.8951756913	1227004.842743
0.	1769191.3935472	49546.856883804	533.35040054615	17039.625359589	402141.11124766	7403.2870594544	1020827.8502
0.	1855903.0213208	62612.114049962	666.69333440004	21137.885766415	413896.1993698	7759.166154206	1198030.40523
0.	1758416.2093561	50619.943856665	644.46936392652	20670.047743583	420176.87389135	8648.9303563226	1081930.839158
0.	1764964.344499	62432.999955835	511.12678566587	16327.08988975	397224.63771084	8671.1756780192	1013397.717055
0.	2130089.9866129	59052.94069372	644.46936392652	17729.952140252	434927.74918391	8760.1575583262	1207942.236890
0.	1608906.2634202	52364.004060718	577.79780810179	21004.215083162	411189.22901906	8270.7689680748	1087527.229015
0.	1874296.3969092	57665.497301362	622.24545271912	17974.920536614	413196.03856496	8893.6321593739	1158213.157993
0.	1707842.0600631	52565.265193769	577.79780810179	18888.047936931	428308.91487021	8915.8781339534	945416.631442
0.	1899430.202061	53415.08784508	888.93629882483	21048.771739643	411982.56247142	8760.1575583262	1102619.761436
0.	1779816.1384523	63082.306795936	822.26278718639	22140.484153421	420153.5171055	9294.0687832241	1190119.054761
0.	1989569.1669007	57396.986457522	622.24545271912	19533.978889064	417047.63349556	8938.1241678873	1170549.471875
0.	2069883.0988175	62388.222031585	844.48723179752	20224.512108676	400043.69077852	8604.4398909837	1186522.984196
0.	1781986.7852609	58963.421270006	733.3656014198	18821.230347832	391170.31772609	9093.8480673683	1065665.901102
0.	1746342.4797729	58448.703179155	600.02160077763	21382.954247598	436495.50278052	8048.3291046256	1168666.12637
0.	1988312.4766432	61649.420888001	1022.2849223641	21449.79235533	409882.72281254	8804.6488545952	1301958.67599
0.	2344869.7760917	59231.982415951	644.46936392652	22162.765485899	406873.85294264	9205.0812048251	1367416.307427
0.	1715382.2016086	52542.902606369	577.79780810179	20313.617332388	415250.00637725	7581.224707945	1033150.104830
0.	1526992.9075392	57911.639815914	822.26278718639	18932.593293635	397480.87677865	8248.52471467	1072107.882023
0.	1972432.48157	52788.894358009	644.46936392652	19088.503915146	381631.84494868	9027.1088971719	1218965.447343
0.	1663972.1456164	56054.561557006	644.46936392652	18999.411774652	394895.54456639	8515.4596725172	1173859.015126
0.	1865385.3205372	56211.166690525	511.12678566587	19155.323644878	392357.55714773	8537.704638108	1291529.525908
0.	1874524.8860469	60686.838516806	600.02160077763	20157.683815382	382189.90062108	9093.8480673683	1221473.782425
0.	1795696.1335255	56569.132295958	644.46936392652	16794.684426767	414666.44255958	8849.1403882772	1061164.326120
0.	1904799.6967979	62500.167291668	577.79780810179	16572.017092534	404192.42090274	8248.52471467	1292406.760082
0.	1767134.9913075	55428.170353108	511.12678566587	17106.428680429	387260.57991539	8070.5728239134	1154172.595065
0.	1832140.1509955	57038.985410685	400.00960023041	16104.435036844	375681.52350412	8582.1947473411	1084451.298742
0.	2080050.8654471	63843.627281707	266.6709334016	19645.351349211	406967.13530377	9405.3045917898	1279566.419008
0.	1994595.9279311	58001.147981199	488.9032300503	15881.78612706	404005.91783316	7603.4671810346	1217404.491906
0.	1892004.3050843	52788.894358009	444.45629661235	15347.452990084	381608.59342182	8715.6664994682	1270527.324803
0.	2062914.1801164	58985.801036098	377.78634093484	15970.844977814	388377.46496553	7269.8363153001	1406580.589814
0.	1949126.5895202	64246.707356248	577.79780810179	18264.437915816	414759.81009098	8270.7689680748	1236205.240433
0.	1760394.5617441	56591.505655137	311.11691862693	16972.822573721	383864.28686723	8159.548294521	1135619.716578
0.	1892004.3050843	64649.806853683	333.34000013334	17150.964524865	418705.52108107	8626.6850939775	1135214.06642
0.	2095359.6376759	56658.626091866	466.67973369921	15325.189852189	395221.57933027	8804.6488545952	1215229.844360
0.	2021671.8907537	60127.24852715	755.58980896023	17819.030724814	428682.98793889	9360.8100902862	1269008.826743
0.	1897488.0443901	56994.236357506	355.56314090256	20870.546541319	411189.22901906	7981.5983028321	1144294.91152
0.	1851104.7494282	53884.763743067	666.69333440004	18420.336051	397923.48965863	8982.6164138194	1128650.175390
0.	1817174.1124733	54018.961703388	444.45629661235	17128.696572926	411235.89365249	8582.1947473411	1161187.572797
0.	2002021.8249078	55316.319718964	600.02160077763	18531.69364552	395291.44554369	8226.2805206124	1124445.747544
0.	1742572.4090001	58113.034535109	466.67973369921	19199.870428684	398249.6401578	7492.255408986	1225468.094029
0.	1706356.8806678	58672.489760747	400.00960023041	19444.881991369	406757.25142461	7914.8680351385	1067477.235270
0.	2199093.7062114	63351.00023199	511.12678566587	15636.879190317	382957.28682742	7803.6521091871	1196575.211631
0.	2173388.6782153	64313.88925697	511.12678566587	17952.650385148	419499.55302589	9427.5519315809	1322439.130862
0.	1735260.7565923	49300.960521788	400.00960023041	17774.491313635	400509.73966867	8760.1575583262	1145589.305426
0.	1591655.3335206	54376.83346242	333.34000013334	16616.550083884	414526.39317627	8381.9911253168	912227.4099491
0.	1980420.0616796	53996.595227076	555.57407469138	17997.190747531	391705.71896718	7959.3548209234	903233.4238534
0.	1881950.7830236	60709.222895183	577.79780810179	16950.555097312	436869.93421752	7492.255408986	1236384.729413
0.	2126662.6495468	60597.301602383	711.14145314645	18398.064710465	406873.85294264	8737.9119992209	1231027.251267
0.	1726235.4356515	52274.55622357	533.35040054615	15458.769570913	394406.51578309	7892.6247312617	1196753.906849
0.	2037894.6195335	54108.428207011	333.34000013334	17418.184584706	413429.41912187	8604.4398909837	1229259.2184
0.	1699045.22826	50217.520097038	533.35040054615	18553.965342795	412262.58011156	9360.8100902862	1118294.654599
0.	1955295.7962392	58985.801036098	400.00960023041	18286.708899621	422699.78266883	8381.9911253168	1172458.673882
0.	1798552.2477472	53101.985238451	444.45629661235	16549.750686014	383654.9706007	7625.7097134645	1176660.357266
0.	2129861.4974752	61492.7138829	377.78634093484	14590.539636446	412612.61507449	8960.3702611759	1257589.727632
0.	1879780.136215	53951.862453963	333.34000013334	17150.964524865	397084.8741901	9583.2849722085	1092622.507128
0.	2114209.9915398	58202.544856099	333.34000013334	17195.50060707	416674.06944765	9449.7993307319	1160831.607631
0.	2073424.6804526	65232.095975956	488.9032300503	16750.15048442	427958.23623586	8849.1403882772	1264892.159605
0.	2073424.6804526	61112.151950682	644.46936392652	17685.413204664	385376.16806493	7914.8680351385	1219349.33058
0.	2234738.0116994	60351.080030082	644.46936392652	16883.753024728	402537.34855633	8293.0132808272	1501225.000375
0.	1936902.4206509	52498.177611032	466.67973369921	16104.435036844	402747.12869701	7558.9822941956	1267670.702609
0.	1791126.3507706	59120.080890365	355.56314090256	17373.647313625	409136.23758589	7870.3814867284	1121002.636369
0.	1798323.7586095	56479.639457885	377.78634093484	16527.48433893	407503.52866184	9338.5629285733	968649.1112976
0.	1774675.1328531	61403.168341035	600.02160077763	16995.090109569	412542.60693407	8115.0604405255	1163298.229698
0.	1746913.7026172	60731.60733347	511.12678566587	18242.166991466	412519.2710148	8293.0132808272	1185860.037142
0.	1884349.9189699	57329.860093735	466.67973369921	17240.036927047	417327.81725319	8026.0854446829	1199894.42053
0.	1941357.9588369	54936.038754878	755.58980896023	18420.336051	407736.75367783	8048.3291046256	1265226.568275
0.	1915881.4199785	64940.94634865	866.71173567692	19467.156126592	415997.0262499	8204.0363859019	1441979.415056
0.	1754682.3333005	56278.284074227	688.91736413994	17997.190747531	410442.62956517	8248.52471467	1200813.804177
0.	1857959.4235605	57240.35911357	955.61034388194	15147.086888228	426345.29980915	8293.0132808272	1134225.371635
0.	1992539.5256914	63351.00023199	644.46936392652	18553.965342795	399531.06639616	7714.6804365931	1438176.306409
0.	1662372.7216522	56076.933539358	444.45629661235	17819.030724814	435536.0970493	7892.6247312617	1092597.275776
0.	2166305.5149453	57687.873594207	577.79780810179	15659.143160157	393032.72778224	8582.1947473411	1335211.289241
0.	2051603.9677981	61828.518203279	333.34000013334	17574.06690603	416720.7640602	8760.1575583262	1216611.323882
0.	1790098.1496507	54980.776794099	600.02160077763	18375.793429386	420036.73413408	8137.3043378502	1166147.137357
0.	1844707.0535714	61044.995760083	533.35040054615	18487.150429342	412029.23144047	7981.5983028321	1074147.139944
0.	2031839.6573833	59992.952500747	888.93629882483	24926.111882634	416183.79142705	9227.328010388	1333448.534070
0.	2442777.3716148	69891.868442616	1088.9600342778	24235.189495147	404705.32535759	9360.8100902862	1361330.091178
0.	2460599.5243588	65545.653060478	955.61034388194	24391.199228027	397457.58199994	9294.0687832241	1362448.190333
0.	1911882.860068	54488.671528733	644.46936392652	24034.609838167	394057.22667242	8515.4596725172	1203700.262003
0.	1781415.5624165	57329.860093735	755.58980896023	22474.710387767	401348.69181627	8315.2576529274	1072913.458759
0.	1966491.7639887	59500.552186534	1044.5099003982	22987.21661524	410116.01283081	9182.8344586197	1114980.397512
0.	2071596.7673506	66732.797061347	933.3856029271	24324.337556822	413102.68812797	9004.8626258179	1187976.540427
0.	2189382.9178574	61156.923043982	577.79780810179	24391.199228027	446189.19517098	8893.6321593739	1306247.432868
0.	1915881.4199785	58538.217093159	888.93629882483	25394.188581117	413336.06613377	9249.5748753086	1162637.006312
0.	2271182.0291695	58381.568372443	755.58980896023	30054.097375275	433991.91389659	9516.5418843464	1206076.542048
0.	2007277.0750759	57665.497301362	2111.3785523944	48988.011978215	433945.12482079	8226.2805206124	1387029.358198
0.	2344641.286954	60283.929950207	2289.203272805	58829.143931143	479239.5081914	10628.996435951	1104792.370120
0.	3210386.6298638	62074.783273578	3711.9376358914	103550.50093757	501328.3450007	10428.74366326	1443002.592821
0.	2448603.8446272	55808.47370179	2066.9229651143	79959.558014109	471998.84828168	9472.046789243	1124395.103899
0.	2488703.6883012	56032.189634513	3667.4735108391	90668.354018588	516786.63008195	11407.802937209	1044284.935678
0.	3382324.7060157	57508.864927977	3867.5639415011	105575.67479204	537575.21121074	10985.013239832	1167419.26509
0.	3606015.5718665	59276.743445437	4356.6941049483	130028.81865033	548498.10311838	12253.446643245	1184763.732748
0.	2849145.3030914	57419.362031865	3912.0291339479	111676.65313661	548000.22952889	12253.446643245	1113285.796852
0.	3334798.9653651	55875.587853102	4023.1931528364	130683.38338944	536675.46101516	12142.172835157	1143254.456754
0.	3043361.0701733	53549.278266305	4912.5586784017	125583.64264658	561239.23313308	10450.993733851	1133769.088000
0.	3349536.5147495	58336.812134057	4201.058666784	142429.07121902	557037.55961698	12498.254247405	1220065.956730
0.	3136584.6383727	61313.623757836	5290.5677623922	139830.05270517	585373.21452889	11808.360319106	1088233.330634
0.	3335484.4327783	56434.893398032	4000.9602304553	153580.06616861	569743.80259116	11964.137830426	963351.1890154
0.	3447329.8657037	56166.422067361	4067.6591755055	141366.7665288	570171.62834803	12565.021204863	1030869.694691
0.	3732027.331332	60731.60733347	4334.4602930095	146069.04788805	568294.10656261	11852.867882553	1078025.541000
0.	3596647.517219	68457.815883284	4868.088148406	147742.60950664	570266.70362265	11697.092449727	1188971.215283
0.	3578596.8753373	57329.860093735	3956.4945635986	146069.04788805	589588.72591314	11830.614071137	1091789.910355
0.	3086888.2509135	54734.720540792	4623.5044741297	134498.93099784	593901.63409252	12119.918251707	1160628.205347
0.	3929784.6800489	65344.079299915	5045.9716918765	138564.73464764	586682.89861794	12253.446643245	1219016.630823
0.	3444930.7297574	64201.919722169	4556.8010811844	154010.11662784	591018.18039573	11808.360319106	1217839.484888
0.	3568086.3750011	59992.952500747	3823.0989862564	138903.64044505	573594.99912879	11407.802937209	1095650.789996
0.	3818053.4916924	62880.792382747	4334.4602930095	136531.58687612	535657.43612892	11163.027341856	1189022.227237
0.	3428593.7564087	57106.109439477	4000.9602304553	133460.20789149	588683.52721445	11608.079223139	1140666.535604
0.	3525016.1725365	53974.228810601	3889.7965080741	129419.44216391	576472.63306875	10896.007613863	1060762.061978
0.	3976739.1978552	59948.187637827	4556.8010811844	132986.05091236	588111.87170175	11986.39199816	1173197.008231
0.	3772698.3978503	60530.1495456	4045.4261345198	182555.7080223	545724.60265768	12164.427477996	1086795.968685
0.	4235617.3909185	63261.434794324	5423.9868259363	200744.68496623	615379.08512997	12409.232468957	1100043.635040
0.	4048827.5208132	57061.360027079	5757.5438273573	228170.40628254	624152.46168239	13321.750749376	1121053.260702
0.	4290911.7622524	54421.56850942	5713.0687893496	215688.97568671	660007.67918207	14612.800813513	1058122.656487
0.	4108691.674902	51447.20910036	7358.8032407191	221299.91407403	690755.99212945	14612.800813513	1088233.330634
0.	4874016.0417735	54264.996892136	6024.3990384081	234955.07774295	682252.00993006	12542.765492984	1061063.758373
0.	3662109.6551825	56434.893398032	7002.9412353188	237377.86264359	665124.83049508	13900.472616069	941620.7794695
0.	4307362.9801699	51380.130489928	6469.1767072291	207757.91545508	699002.93271428	15236.137894833	907531.5984084
0.	5252736.7875832	57217.98401821	6758.2949177622	250784.29302649	678929.77207424	14924.46353115	1174368.284634
0.	4543392.2594588	60798.761007787	6402.4585440809	220181.99069377	711339.72843969	16460.68565429	929797.1479651
0.	4504663.3506113	56457.266398026	5023.7360413493	249776.92849713	689189.47688987	15592.351428913	920710.9427725
0.	4054311.2601191	55584.763754721	5179.3868406229	232418.75483032	660079.73075622	16238.027235398	925611.8711757
0.	4033632.9931533	60731.60733347	7247.5947322881	245359.67821149	682420.563156	16126.700254691	910521.7987604
0.	4209798.1183535	53101.985238451	6624.8544977427	253600.97135872	701415.79976778	14879.939572766	1007248.190308
0.	4152104.6110732	52095.663420552	6758.2949177622	226983.07796892	672577.73067668	14367.931133572	953187.1026429
0.	4565327.2166822	56792.868581703	6580.3748323783	250303.49044462	747800.4367084	15347.452990084	998081.8438417
0.	4163643.3125293	54488.671528733	6936.2188003543	250738.50112692	741713.03098459	14523.756461737	882587.0688674
0.	3987478.1873291	55651.876110362	7514.4976447163	240121.47639993	690490.86967228	14768.630716617	843328.0383109
0.	4500893.2798386	56994.236357506	7136.387707272	247281.92846076	738319.51377431	13655.623848502	1005424.153742
0.	4106863.7618	53840.031568317	6913.9781073663	220889.23114336	703660.36795448	15102.561741452	921898.7958633
0.	3975710.9967353	56792.868581703	6913.9781073663	218836.11606419	690780.09457263	14056.289210819	876380.4623785
0.	4056024.9286521	53661.105262712	5157.1508342136	228170.40628254	667119.65628257	14968.987727209	909483.7626835
0.	4216195.8142103	50061.027200568	6647.0944194197	233401.2040059	710711.60132309	14946.72559947	858008.0753701
0.	4471989.403914	61268.851825731	8115.0604405255	276696.41469401	734055.2544844	14924.46353115	1002551.435093
0.	5125696.8269979	64067.558258647	7247.5947322881	290142.30606271	710180.14461244	15503.296619214	1077572.133879
0.	4149476.9859892	54354.466028682	6913.9781073663	280739.43114563	773749.89419481	15970.844977814	1036007.71175
0.	4391104.2491528	51313.052417777	7603.4671810346	264372.53342977	768568.40912081	14612.800813513	883646.57132
0.	3716261.5808277	53862.397625774	6647.0944194197	250555.33600761	737762.13390364	13789.176830624	883671.2124381
0.	3693184.1779156	53459.817746163	7692.4376667992	282164.1351893	750566.64065693	15391.979444145	943059.5373103
0.	4166385.1821822	57575.992728745	7403.2870594544	263363.55005126	733134.83639779	15703.671278119	917494.6462090
0.	4527854.9980923	61627.033993231	8248.52471467	284301.64044691	718373.01990193	16215.761720392	969072.0873754
0.	4265206.7342562	57419.362031865	6669.3344004268	244947.82428697	742755.59121005	16438.419544947	922913.5474477
0.	4480215.0128728	61582.260383447	7225.3532086126	256464.4104297	653381.49692327	16928.287680344	920785.1788901
0.	3557690.1192338	56971.861920721	8181.7923105381	267400.20528605	733231.71792677	14323.410145956	858229.2004020
0.	4431204.0928268	57419.362031865	8493.2147662765	276834.2130399	744162.03306479	14924.46353115	982792.4833071
0.	4001301.7801626	55159.731344908	7981.5983028321	266620.24688281	746805.7887026	14434.713060591	947327.5813073
0.	3814740.3991951	52923.074728095	7536.7399397861	240738.91223614	752945.30799268	15169.349550747	878448.8433558
0.	3688385.906023	56927.113226757	6246.7849065228	246183.44624352	733813.0297576	15614.615279902	848554.0601449
0.	4014211.4164451	58650.110833099	7692.4376667992	232601.52742346	702091.52270282	15080.299257195	771925.0763694
0.	4286227.7349286	56725.747067386	9516.5418843464	275318.55450079	720089.91039561	14212.108716627	918756.283857
0.	3931841.0822886	52811.257603461	7314.319659335	257289.26064427	742707.0972678	14056.289210819	907630.4317465
0.	4102979.4464584	58582.974409476	7603.4671810346	259466.33482419	696542.49888528	15481.033065351	883203.0431006
0.	3924986.4081563	59008.180862081	6446.937260185	251906.27200824	711339.72843969	14056.289210819	948121.8642740
0.	4377052.1671816	57396.986457522	6669.3344004268	257747.54550862	677052.54823173	14768.630716617	865898.3195387
0.	4906461.4993331	63373.391741249	8226.2805206124	286554.64882193	719316.0586209	15814.992612997	994038.6877766
0.	4881441.9387502	59858.658630798	8693.4210590677	301766.61752608	766282.7233893	15948.580175982	1013697.803438
0.	4867389.856779	61134.537467375	8760.1575583262	270681.40532113	756223.10776963	15058.036832358	1056036.825414
0.	3913104.9729936	55316.319718964	7781.4091020254	258824.61264321	687647.3381259	14278.88939599	910867.8380335
0.	4523742.1936129	61694.1948573	7492.255408986	251081.9464163	712499.46703891	15926.315433578	935645.0097211
0.	4120801.5992024	61067.381097036	6469.1767072291	226846.08928695	654245.49413791	14011.769886705	1079033.195342
0.	3788464.1483546	58560.595721375	6291.2627920491	193055.05351051	662241.55666276	14256.629110124	977062.6813481
0.	3864779.5203609	56457.266398026	4334.4602930095	185781.38734745	594116.14435538	13321.750749376	1111743.23235
0.	3232892.8099315	65411.270013796	5201.6229063468	161143.10638676	569886.40881703	11318.79279849	1046719.41004
0.	3580310.5438704	57889.262924291	3711.9376358914	129983.67813497	594163.81402675	12475.998713705	1259131.999367
0.	2989209.1445282	59881.040792705	2756.0112160766	103820.49586082	547763.15698871	11007.264794765	1163501.692915
0.	2820698.4054424	57732.626359526	3556.3142359259	84425.504542896	516621.27987544	11719.345904834	1203598.070583
0.	2819098.9814782	66217.600673956	1800.1944209975	73119.385475758	515983.53031524	11430.055620341	1171567.662087
0.	2153395.8786628	60239.163529814	2000.2400288035	61291.237761826	475735.95762947	10006.003602161	1056690.165474
0.	2268668.6486543	59813.894486684	1177.8610132894	56345.401996683	477452.2833452	9182.8344586197	1167877.275509
0.	2424498.2405953	66934.404283802	1555.7007542926	50932.95350947	469273.43157025	10473.243863813	1270527.324803
0.	2486533.0414927	67449.644812803	1333.440008534	41235.101563993	461477.88939238	9138.3411442804	1308211.643407
0.	2112724.8121444	58493.460016386	977.83514410623	37149.286680244	448133.93906036	8648.9303563226	1406528.327202
0.	2002935.7814587	56927.113226757	622.24545271912	32619.271866602	469414.38014225	9561.0372168932	1137673.604187
0.	2135687.9704877	60015.335022059	600.02160077763	26999.222297752	398389.42275969	8849.1403882772	1195043.684980
0.	2111353.877318	64045.164891204	555.57407469138	25527.929602561	427210.16989946	9472.046789243	1316693.689662
0.	1945813.4970229	56994.236357506	622.24545271912	25438.768683474	462721.88267968	9227.328010388	1157069.416560
0.	2018701.531963	56479.639457885	466.67973369921	21316.116675255	413196.03856496	9427.5519315809	1214718.239441
0.	1878409.2013886	57396.986457522	377.78634093484	22652.969853303	419779.81721603	9627.7806609238	1127788.865700
0.	2130204.2311818	55293.949771689	577.79780810179	21204.721911086	422419.42268054	9338.5629285733	1283612.496074
0.	1897259.5552524	67628.866347421	400.00960023041	20981.936844148	410652.60406349	8782.4031767842	1200711.645766
0.	1987398.5200922	62500.167291668	333.34000013334	19110.777098926	433290.10464262	9694.5246392125	1098099.406893
0.	1898516.24551	59075.320699377	444.45629661235	19444.881991369	428004.99255584	8938.1241678873	1290703.972026
0.	1905942.1424867	62858.402192059	377.78634093484	18442.607450991	414479.71055884	9093.8480673683	1058474.531808
0.	2268440.1595166	65545.653060478	577.79780810179	19400.333899325	404635.38202615	9271.8217995872	1280030.207880
0.	2139115.3075538	69107.590499257	488.9032300503	18910.320585553	434951.14637845	9249.5748753086	1295503.5658
0.	2129176.030062	57329.860093735	377.78634093484	17863.570373791	422442.78566155	10517.744301851	1249266.043956
0.	1856245.7550275	57934.016767416	333.34000013334	17930.380293133	428916.79192031	8915.8781339534	1215818.226210
0.	1795467.6443877	66643.1954107	311.11691862693	18019.461017899	436518.90426503	8026.0854446829	1128498.173504
0.	2086105.8275973	57128.484235482	400.00960023041	17150.964524865	422162.43410547	8626.6850939775	1311107.052129
0.	1819116.2701442	58985.801036098	422.2329187895	16950.555097312	423868.04831107	8381.9911253168	1170524.018609
0.	1930047.7465186	55786.102437732	266.6709334016	16928.287680344	410139.34218322	8048.3291046256	1169531.397891
0.	2364748.3310754	61806.130829148	311.11691862693	18375.793429386	402560.65720622	8337.5020843755	1367208.163814
0.	2193038.7440612	63485.350186619	333.34000013334	13366.266390356	421181.27609314	9494.2943071144	1311313.902731
0.	2038808.5760844	58627.731965338	444.45629661235	15792.728227166	382561.95803344	8381.9911253168	1280030.207880
0.	1941929.1816812	62701.672535329	400.00960023041	15525.560232501	417070.98179101	8626.6850939775	1157882.728724
0.	1986027.5852657	60664.454198337	377.78634093484	16482.951823068	409439.48933791	8448.7251318446	1302423.622980
0.	2271867.4965827	64940.94634865	1066.7349377027	20714.602615602	403026.84357242	8804.6488545952	1496710.73344
0.	2516008.1402616	64381.071697224	1466.7957446922	23165.48702933	422653.05536529	9650.0285943244	1323267.605309
0.	2258615.1265936	63910.805945378	933.3856029271	20603.215881653	418285.18110505	8982.6164138194	1389506.811270
0.	1597824.5402397	50664.658803726	800.03840184329	19222.143909784	420527.23334181	9627.7806609238	1150184.653847
0.	1951982.7037419	56323.029296002	444.45629661235	18420.336051	423143.70479745	8493.2147662765	1122445.542783
0.	1849048.3471885	54287.364086512	533.35040054615	20959.658664616	416487.29355008	8515.4596725172	1305523.88456
0.	1871554.5272563	58224.922586052	355.56314090256	14100.808772571	409369.50720836	7959.3548209234	1203955.745667
0.	2137858.6172962	63328.608782668	577.79780810179	17752.221697219	400556.34595762	8537.704638108	1387290.110716
0.	2133974.3019546	61627.033993231	533.35040054615	17507.259840215	421905.45325957	7781.4091020254	1370981.512613
0.	1925363.7191948	60552.53350462	311.11691862693	17418.184584706	413172.70086005	9160.5877717715	1225801.033850
0.	1998023.2649972	61425.554636626	444.45629661235	18420.336051	424195.19131511	9472.046789243	1268777.214046
0.	2174188.3901974	72514.13121643	488.9032300503	17262.3051762	426088.1931454	9182.8344586197	1395899.171385
0.	2069654.6096798	63798.841805641	266.6709334016	15659.143160157	403120.08390142	8715.6664994682	1345353.835335
0.	2460713.7689277	60888.300078954	555.57407469138	18487.150429342	395221.57933027	8426.4804036529	1411703.792408
0.	2035266.9944494	56121.67768364	644.46936392652	20647.770396793	392846.46847607	8982.6164138194	1206204.316941
0.	2243192.1097959	57978.770850058	666.69333440004	19890.375994853	398412.72008264	8804.6488545952	1198158.065110
0.	1849505.325464	56188.794349013	511.12678566587	17574.06690603	415109.94742457	8693.4210590677	1005349.201389
0.	2027726.8529039	55204.470581101	533.35040054615	19489.430321282	431278.57066649	8493.2147662765	1297517.062381
0.	2021786.1353226	55629.505265294	666.69333440004	18576.237099526	414129.59906133	9182.8344586197	1147061.589896
0.	1897031.0661147	54936.038754878	400.00960023041	16171.230868678	420760.8142911	9027.1088971719	1217123.037134
0.	2219543.4840395	63261.434794324	488.9032300503	16727.883602403	419032.4664733	9761.2691517657	1330701.398227
0.	2385997.8208856	63082.306795936	422.2329187895	16438.419544947	404868.52869315	8048.3291046256	1470487.94749
0.	1903999.9848158	52788.894358009	266.6709334016	17507.259840215	417631.36002857	9093.8480673683	1155595.477422
0.	1847106.1895177	68278.576592497	400.00960023041	15681.407189425	413592.78930657	8137.3043378502	1208811.323614
0.	1694475.4455051	60104.865706327	511.12678566587	15881.78612706	435980.6863224	9360.8100902862	1152953.162436
0.	1853503.8853745	61291.237761826	355.56314090256	15993.109839077	424265.29501683	9561.0372168932	1303224.421417
0.	1905256.6750734	58694.868748283	444.45629661235	15636.879190317	408646.39212295	9694.5246392125	1335781.666306
0.	2266612.2464146	65948.815152343	533.35040054615	15681.407189425	407246.98850311	8115.0604405255	1383509.936261
0.	2045891.7393545	56390.147577632	355.56314090256	14968.987727209	408996.27887153	8337.5020843755	1304438.671326
0.	2398678.9680303	72491.715232545	488.9032300503	16661.08331298	394196.94060044	8470.9699193857	1567427.004060
0.	1946955.9427116	56434.893398032	311.11691862693	17351.378767251	427958.23623586	8359.7465751719	1233615.871392
0.	1845049.787278	63507.742055509	311.11691862693	16460.68565429	413499.43453263	7959.3548209234	1309866.048465
0.	2407018.8215579	64246.707356248	244.44802968221	17440.453309415	397014.99328829	8381.9911253168	1542883.003886
0.	2120836.1765343	60597.301602383	400.00960023041	17663.143826042	398622.39885176	8871.3862441486	1419184.699466
0.	2359378.8363384	65635.242957486	511.12678566587	19779.000263868	405754.54410945	8671.1756780192	1263426.053428
0.	2320992.6611976	55472.911025732	666.69333440004	16015.374759769	442441.53817726	8559.9496630493	1249189.008933
0.	2100957.6215507	70877.922152118	355.56314090256	17752.221697219	407410.24043943	9494.2943071144	1283277.401307
0.	2055031.3048642	67875.302225828	511.12678566587	14768.630716617	398948.57606782	7981.5983028321	1322698.0209
0.	1915081.7079964	65254.492520831	666.69333440004	17173.232536246	414479.71055884	8493.2147662765	1185911.03132
0.	2306140.8672442	61492.7138829	622.24545271912	17128.696572926	412705.96015451	8826.8945917595	1434951.473182
0.	1938501.8446151	54511.039321521	444.45629661235	15570.08763735	403819.41883872	8537.704638108	1180201.493521
0.	1876352.7991489	62119.559519906	600.02160077763	17173.232536246	420971.04260563	9783.5174413434	1248290.315938
0.	2086220.0721662	57106.109439477	355.56314090256	15124.82428513	415250.00637725	8181.7923105381	1289311.021953
0.	2056516.4842596	68569.842389774	733.3656014198	16772.417425874	431348.73248992	9049.3552278814	1303792.773287
0.	1928676.8116921	65590.447889058	333.34000013334	14145.328571962	420900.96592602	8270.7689680748	1098402.375497
0.	1901372.3597318	56032.189634513	400.00960023041	16482.951823068	429080.4585125	8559.9496630493	1156916.928792
0.	2419471.479565	62410.610963747	333.34000013334	15481.033065351	447852.74393667	8470.9699193857	1403131.905674
0.	1928562.5671232	53057.257251902	400.00960023041	14501.49552233	438625.30014086	9138.3411442804	1224418.134212
0.	2192239.0320791	66889.602258985	422.2329187895	17752.221697219	429197.36513985	8760.1575583262	1386664.317326
0.	2019386.9993763	66912.003241406	533.35040054615	17841.300519578	388377.46496553	8938.1241678873	1247930.863985
0.	2294259.4320816	66822.399671577	466.67973369921	17507.259840215	434436.42288702	8137.3043378502	1339619.688025
0.	2092732.0125919	57240.35911357	355.56314090256	17195.50060707	408203.22282478	9316.3158262194	1226390.111581
0.	2043264.1142704	61425.554636626	444.45629661235	15703.671278119	414829.83640937	8893.6321593739	1231975.470746
0.	1931989.9041894	58627.731965338	511.12678566587	16772.417425874	438133.76136386	9338.5629285733	1254685.836301
0.	1895660.1312882	60597.301602383	644.46936392652	16282.558443708	401395.30268729	8849.1403882772	1197979.341799
0.	1769648.3718227	62119.559519906	511.12678566587	15436.5061359	416837.50170835	8137.3043378502	1173604.391275
0.	2189611.4069951	62567.335166857	466.67973369921	19600.802186746	444619.66401647	8426.4804036529	1450693.242659
0.	1968548.1662283	58381.568372443	377.78634093484	15258.400795038	402490.73144753	8515.4596725172	1106055.758954
0.	2151339.4764231	56278.284074227	422.2329187895	14100.808772571	401465.21947114	9694.5246392125	1091916.056363
0.	2092389.2788853	57911.639815914	488.9032300503	14790.892369012	420527.23334181	8938.1241678873	1245389.43675
0.	2190068.3852706	62970.353744829	288.89389638309	16950.555097312	409182.89100053	8737.9119992209	1308185.795744
0.	2133517.3236791	60731.60733347	311.11691862693	17574.06690603	407386.91854311	8782.4031767842	1394568.143834
0.	1949469.3232268	60642.069939777	555.57407469138	16727.883602403	432728.69871321	8604.4398909837	1181348.205727
0.	2172017.7433889	59836.276528791	222.22518522469	18687.596775055	404705.32535759	8960.3702611759	1317133.526119
0.	1772504.4860445	61850.905637332	288.89389638309	17930.380293133	411749.22145195	8070.5728239134	1169175.099452
0.	2048062.3861631	58582.974409476	333.34000013334	17863.570373791	422396.05976341	9360.8100902862	1219989.17261
0.	1863900.1411419	60015.335022059	355.56314090256	14835.415852053	425901.21133889	8159.548294521	1149829.127927
0.	2086905.5395794	66396.795819144	422.2329187895	17462.722093569	410582.61199032	8404.2357348103	1405169.605388
0.	2168476.1617538	63776.449157522	355.56314090256	15881.78612706	401208.86073069	8493.2147662765	1249651.229011
0.	1836367.2000438	56255.911553131	311.11691862693	15391.979444145	427397.18034556	9004.8626258179	1214411.290541
0.	1958037.6658921	57665.497301362	466.67973369921	16705.616779824	384073.60827311	7892.6247312617	1292174.542696
0.	1995509.8844821	57643.121068394	244.44802968221	16972.822573721	445228.70162239	8671.1756780192	1228669.951773
0.	2035609.728156	56949.487543805	311.11691862693	15926.315433578	410489.29011857	9694.5246392125	1025484.245965
0.	2090447.1212145	59478.171042895	400.00960023041	17952.650385148	432728.69871321	9694.5246392125	1243182.317486
0.	2011161.3904175	68592.247871052	466.67973369921	17017.357704859	397247.93185355	8938.1241678873	1149346.651159
0.	2073767.4141592	60037.717603273	466.67973369921	14189.848608994	432120.55055359	8782.4031767842	1128979.521719
0.	2350467.7599665	68861.118325983	377.78634093484	16238.027235398	409556.12749518	9093.8480673683	1325183.74477
0.	2372402.7171898	62321.055594664	400.00960023041	15859.521562944	398203.04646605	8982.6164138194	1280081.741456
0.	1896916.8215458	56166.422067361	244.44802968221	16148.965531968	443823.2956355	9338.5629285733	1052293.613094
0.	1804150.231622	58314.434104689	355.56314090256	16393.887504566	399134.96864671	9427.5519315809	1273822.577651
0.	2234395.2779928	58806.764584278	400.00960023041	16215.761720392	412939.32731858	7937.111398359	1266873.069753
0.	2001564.8466323	66038.409366745	400.00960023041	16349.355701921	398599.10095629	7803.6521091871	1366765.874590
0.	2025327.7169576	59746.74871976	400.00960023041	16037.639739892	419756.46151568	8938.1241678873	1195196.825827
0.	1658716.8954483	61156.923043982	377.78634093484	16928.287680344	418355.23633141	8381.9911253168	1229822.901111
0.	2162535.4441725	66128.004540611	311.11691862693	17596.336046862	433828.15325144	9383.0573113583	1413926.492504
0.	1973117.9489832	62388.222031585	222.22518522469	16260.292809836	410769.25879374	8248.52471467	1243130.995603
0.	1949583.5677956	59724.36691725	355.56314090256	18219.89612657	420457.16030228	7959.3548209234	1384317.978443
0.	2240107.5064364	59052.94069372	355.56314090256	18375.793429386	390728.05509311	9160.5877717715	1226979.228101
0.	2100614.887844	56658.626091866	355.56314090256	14902.201522249	405568.00690538	8493.2147662765	1178086.833046
0.	1882864.7395746	59836.276528791	311.11691862693	15035.774466942	411375.8890829	8715.6664994682	1126446.402161
0.	2069997.3433864	61358.395929603	466.67973369921	18197.625321128	431559.22141519	8359.7465751719	1313098.186776
0.	2108383.5185273	62455.389007852	355.56314090256	18130.813261522	390844.43777306	8515.4596725172	1352416.262919
0.	2031611.1682455	59097.700764925	311.11691862693	17663.143826042	442020.02948169	9894.7597796915	1265200.844088
0.	1842993.3850383	63082.306795936	422.2329187895	14902.201522249	424662.56018996	8582.1947473411	1214411.290541
0.	2136487.6824698	59903.423014512	333.34000013334	16393.887504566	394383.22939742	8137.3043378502	1365803.320090
0.	1722922.3431542	59657.221869111	288.89389638309	15703.671278119	430553.59887368	7937.111398359	1236333.446480
0.	1944556.8067653	57799.755956586	244.44802968221	15191.612272687	416860.84942943	7870.3814867284	1147290.069645
0.	1979972.6231155	63664.486816053	355.56314090256	16193.496264819	413009.33871138	8782.4031767842	1422639.514376
0.	1862414.9617465	61761.356260648	311.11691862693	14657.323345891	389587.58886877	7180.8703392706	1249548.511377
0.	2147683.6502192	65568.050444787	222.22518522469	15258.400795038	420340.37318023	8960.3702611759	1280571.325195
0.	2245705.4903111	62768.842028625	333.34000013334	16816.951487099	430132.67572204	8915.8781339534	1481099.706248
0.	2037323.3966891	65097.71796581	222.22518522469	15837.257058256	409556.12749518	8381.9911253168	1338711.900018
0.	1872811.2175139	58045.902423121	222.22518522469	16037.639739892	405264.89264259	8693.4210590677	1105777.797998
0.	1950269.0352089	59276.743445437	266.6709334016	15391.979444145	423073.6102965	9271.8217995872	1190807.829288
0.	2035381.2390183	57643.121068394	222.22518522469	14456.973821757	400230.10728024	7647.9523052351	1146706.188603
0.	2240335.9955741	59299.124050021	266.6709334016	15725.93542624	404635.38202615	8782.4031767842	1285726.459146
0.	1695275.1574872	57620.744895301	266.6709334016	14835.415852053	414456.36934581	8982.6164138194	1202397.408938
0.	2163106.6670169	62567.335166857	377.78634093484	15792.728227166	417047.63349556	8737.9119992209	1407024.834216
0.	2152139.1884052	65321.682515206	244.44802968221	18041.73134772	399461.16545725	8381.9911253168	1342499.278432
0.	2262613.6865041	70541.754425429	400.00960023041	19422.607915614	408786.34510174	8782.4031767842	1468330.250383
0.	2256558.7243539	59970.570039337	466.67973369921	15725.93542624	402374.18978953	9071.6016179468	1414004.95072
0.	2006134.6293871	61694.1948573	266.6709334016	15035.774466942	438016.73248549	8426.4804036529	1290368.612443
0.	2068397.9194222	59075.320699377	577.79780810179	15703.671278119	422396.05976341	8893.6321593739	1213592.811658
0.	2236908.658508	65836.823733561	200.0024000288	18999.411774652	418845.63900272	8404.2357348103	1549862.283041
0.	2127233.8723911	58448.703179155	200.0024000288	15058.036832358	413312.72804619	9160.5877717715	1253555.372052
0.	2028640.8094549	61044.995760083	266.6709334016	15814.992612997	418168.42367111	8938.1241678873	1236641.148485
0.	2330703.4495516	65612.845393291	377.78634093484	15970.844977814	411795.88914575	8181.7923105381	1334278.022910
0.	2002935.7814587	64022.771583705	333.34000013334	15525.560232501	415320.03671488	8604.4398909837	1319772.996742
0.	2241021.4629874	63395.783310447	288.89389638309	17195.50060707	425433.77471974	8715.6664994682	1489086.455759
0.	2186184.0699289	62365.833159351	600.02160077763	17663.143826042	416323.86798994	7937.111398359	1291787.527063
0.	2127119.6278223	61694.1948573	288.89389638309	19712.175538926	413336.06613377	8693.4210590677	1430705.884396
0.	2342127.9064388	60574.917523547	355.56314090256	15035.774466942	432284.27849495	9338.5629285733	1278123.673580
0.	2012189.5915373	62343.444347044	266.6709334016	18219.89612657	404915.15879075	8582.1947473411	1480546.429523
0.	2164706.0909811	63798.841805641	444.45629661235	16037.639739892	387353.64808233	9249.5748753086	1376891.927263
0.	2246048.2240177	59813.894486684	444.45629661235	16460.68565429	410465.95980999	9116.0945761461	1180201.493521
0.	1987055.7863856	61044.995760083	422.2329187895	16594.283558491	408623.06684953	8493.2147662765	1311158.764333
0.	2066912.7400269	67248.025174947	600.02160077763	15792.728227166	413966.2186075	8582.1947473411	1395690.369777
0.	2416958.0990498	74217.921674981	488.9032300503	17997.190747531	399274.76575289	8515.4596725172	1602684.961351
0.	2082564.2459623	61761.356260648	288.89389638309	18932.593293635	348608.96718638	8537.704638108	1153816.909975
0.	2254616.5666831	59455.789959153	244.44802968221	14278.88939599	434296.04913038	8737.9119992209	1418268.871389
0.	2326362.1559345	66687.996116077	622.24545271912	14212.108716627	428379.0523236	9004.8626258179	1526504.05368
0.	2028983.5431615	66351.99667303	422.2329187895	17039.625359589	382538.70396942	7647.9523052351	1430941.698192
0.	2139343.7966915	58448.703179155	288.89389638309	16371.621573526	390402.19203803	8648.9303563226	1328162.339270
0.	2169390.1183048	64806.573015034	400.00960023041	15035.774466942	422068.98563088	8782.4031767842	1353870.979678
0.	1966720.2531264	67024.00905315	422.2329187895	18888.047936931	427023.16354513	8293.0132808272	1256073.419190
0.	2188697.4504441	61582.260383447	244.44802968221	16772.417425874	424732.66772588	9872.5111932931	1206638.765245
0.	2094674.1702627	66463.994988093	533.35040054615	16282.558443708	408856.32245144	8270.7689680748	1381268.649533
0.	2224341.7559321	62880.792382747	222.22518522469	14635.062049994	431559.22141519	9561.0372168932	1235461.681568
0.	2184470.4013959	68166.553985456	533.35040054615	18197.625321128	407900.01498009	8493.2147662765	1394098.416239
0.	2222056.8645547	68032.128836653	400.00960023041	14100.808772571	416137.09974991	7981.5983028321	1393602.619172
0.	2043949.5816837	67046.410395429	311.11691862693	19043.957725973	406920.49399579	8204.0363859019	1364372.685716
0.	2143913.5794464	56457.266398026	355.56314090256	16705.616779824	378725.8955422	8893.6321593739	1223649.949000
0.	2174074.1456285	69891.868442616	355.56314090256	16972.822573721	408879.64836214	9093.8480673683	1271968.848961
0.	2452259.6708311	64224.313509235	444.45629661235	15547.823905213	408063.27940451	8426.4804036529	1455421.11382
0.	2372174.2280521	69286.847548852	422.2329187895	17574.06690603	390192.71522004	8204.0363859019	1572109.555221
0.	2290032.3830333	67920.109528986	244.44802968221	15391.979444145	401861.42539961	9939.2571305832	1279952.908070
0.	2110782.6544736	66799.998929058	244.44802968221	17306.841852838	408109.92695638	8493.2147662765	1247083.641449
0.	2259072.1048691	67718.478554328	622.24545271912	17551.797824645	415273.34975933	8537.704638108	1346392.080402
0.	2300771.3725073	71527.884716243	466.67973369921	15436.5061359	442909.90553232	8337.5020843755	1559025.727387
0.	2371717.2497766	63261.434794324	288.89389638309	14701.846115932	424498.97817618	9338.5629285733	1337441.150572
0.	2469739.0898685	68009.724855145	266.6709334016	16527.48433893	412752.63307714	8760.1575583262	1397387.022591
0.	2265698.2898636	64493.043629957	488.9032300503	17707.682642734	405288.20874221	8293.0132808272	1376006.420304
0.	2178301.1946768	62656.893172785	311.11691862693	17284.573484797	412589.27896391	8604.4398909837	1499297.582715
0.	2241592.6858317	61336.009813762	444.45629661235	15547.823905213	427771.21351363	9605.5327868852	1476542.765479
0.	2389196.668814	68054.532878149	400.00960023041	16193.496264819	403329.87836603	8470.9699193857	1410370.434644
0.	2408161.2672467	70608.986890473	266.6709334016	18932.593293635	397410.99263332	8671.1756780192	1579111.26032
0.	2023499.8038556	62074.783273578	377.78634093484	15881.78612706	415203.31980449	9182.8344586197	1173197.008231
0.	1944671.0513342	57307.484758885	355.56314090256	14968.987727209	386446.27678248	8493.2147662765	1362786.247614
0.	2150197.0307344	62321.055594664	333.34000013334	16972.822573721	432635.13464218	8493.2147662765	1319203.633625
0.	2382684.7283883	61828.518203279	266.6709334016	16572.017092534	408902.97433656	8293.0132808272	1427274.179174
0.	2036980.6629825	63015.13478547	400.00960023041	15458.769570913	431301.95787699	8204.0363859019	1409037.273547
0.	2070911.2999374	61895.680685202	422.2329187895	18153.083888604	411959.22808254	8204.0363859019	1428976.770984
0.	2340871.2161812	60462.998027983	222.22518522469	16282.558443708	404215.73407298	8915.8781339534	1329535.414846
0.	2219886.2177461	62791.231979586	466.67973369921	17863.570373791	422933.42301955	8804.6488545952	1395768.669814
0.	2088504.9635436	57889.262924291	466.67973369921	18776.685585735	433711.18328231	9227.328010388	1294290.523032
0.	2214745.2121469	62186.724338831	644.46936392652	15904.050750604	426719.28694599	8648.9303563226	1359484.230963
0.	2265355.556157	66912.003241406	288.89389638309	17819.030724814	462041.18472192	8559.9496630493	1292097.138235
0.	2080736.3328604	65030.529770151	355.56314090256	16505.218051281	388773.06350263	8938.1241678873	1250113.472940
0.	2090218.6320767	62410.610963747	244.44802968221	17061.893073761	382817.75692436	7514.4976447163	1270089.765095
0.	2099586.6867242	64336.283343773	311.11691862693	16282.558443708	412939.32731858	8559.9496630493	1363410.386670
0.	1969919.1010548	66934.404283802	311.11691862693	14813.154080824	395594.20574721	7381.0451204177	1330416.366115
0.	2205605.6466371	65702.436009843	311.11691862693	16572.017092534	418588.75790193	8893.6321593739	1362318.171678
0.	2028983.5431615	59366.266223137	400.00960023041	14523.756461737	429641.62490608	8426.4804036529	1209961.715412
0.	1987512.764661	62097.17136678	311.11691862693	14434.713060591	402863.67544769	8893.6321593739	1203623.618328
0.	1896345.5987014	61761.356260648	333.34000013334	17484.990937169	412075.90066457	8293.0132808272	1253375.538616
0.	2327961.5798987	65030.529770151	488.9032300503	15325.189852189	402304.26555859	8426.4804036529	1430836.891302
0.	2147112.4273748	66060.808070261	555.57407469138	16616.550083884	413289.39002239	8938.1241678873	1473198.953208
0.	2130432.7203196	64179.52599505	533.35040054615	15570.08763735	425947.956407	7870.3814867284	1222600.202554
0.	2046120.2284922	59679.603491926	466.67973369921	16638.816668713	418145.07237582	8537.704638108	1283586.719110
0.	2039379.7989288	61515.10041816	555.57407469138	16549.750686014	421064.47907254	7203.1117442735	1339438.123101
0.	2086791.2950106	61918.06829902	266.6709334016	15770.463900763	417211.07290397	7647.9523052351	1326634.067603
0.	2208119.0271523	62253.889697082	488.9032300503	15970.844977814	415763.5755212	9138.3411442804	1314417.233070
0.	2223085.0656745	67875.302225828	288.89389638309	14011.769886705	415250.00637725	8982.6164138194	1230719.742201
0.	2177958.4609702	64963.342114093	333.34000013334	16438.419544947	425527.25999825	8515.4596725172	1198949.59704
0.	2303855.9758668	72715.877773046	400.00960023041	15993.109839077	428425.8109456	8181.7923105381	1434427.21863
0.	2375830.054256	64739.387157597	488.9032300503	15191.612272687	432681.91654971	8671.1756780192	1322827.468758
0.	1783014.9863807	64470.649123511	355.56314090256	16015.374759769	416230.48335944	8003.8418440852	1236718.075639
0.	2161849.9767593	69197.218544051	288.89389638309	16861.485786079	377145.4750724	8137.3043378502	1428505.251942
0.	2283520.4426076	68390.600699302	777.81407576798	17729.952140252	403935.9802327	8559.9496630493	1331789.78570
0.	2126434.160409	61112.151950682	400.00960023041	17329.110280322	405124.99738233	8737.9119992209	1256407.499014
0.	2097301.7953468	63328.608782668	422.2329187895	16416.153495039	400766.07740786	7803.6521091871	1178341.584865
0.	2275066.3445111	65657.640581642	377.78634093484	15213.875054049	400183.50277302	8826.8945917595	1465594.397276
0.	2130318.4757507	61850.905637332	444.45629661235	16572.017092534	413592.78930657	8204.0363859019	1378376.648655
0.	1744857.3003775	60776.376389772	333.34000013334	16661.08331298	418728.87390841	7914.8680351385	1242053.303991
0.	1931075.9476384	63821.234513703	288.89389638309	17596.336046862	409462.81684189	8137.3043378502	1206280.982754
0.	2136259.193332	59746.74871976	333.34000013334	18264.437915816	363074.07256032	7247.5947322881	1237513.028274
0.	2081193.3111358	64381.071697224	444.45629661235	15703.671278119	429828.68855748	9160.5877717715	1256073.419190
0.	2421756.3709424	64918.550643162	333.34000013334	16349.355701921	393591.53010499	8671.1756780192	1444865.597941
0.	2367604.4452972	68188.958386885	555.57407469138	16416.153495039	413266.05206237	7647.9523052351	1484288.291375
0.	2145513.0034106	61828.518203279	266.6709334016	17195.50060707	421344.79460438	8760.1575583262	1465120.968034
0.	1958723.1333054	67539.255100251	533.35040054615	17752.221697219	421928.81483527	7959.3548209234	997240.3714617
0.	2011846.8578307	60440.614308591	400.00960023041	16772.417425874	389517.76936036	7714.6804365931	1204466.734910
0.	1986027.5852657	60843.530423549	244.44802968221	17440.453309415	387795.7357477	8760.1575583262	1263991.890560
0.	1896231.3541326	60462.998027983	200.0024000288	14367.931133572	416860.84942943	8871.3862441486	1178010.408919
0.	2199779.1736247	69936.686545288	311.11691862693	15013.512160945	413312.72804619	7892.6247312617	1315038.027709
0.	2240221.7510053	64179.52599505	311.11691862693	17707.682642734	419826.52880828	9294.0687832241	1392741.562644
0.	2442663.1270459	65456.064122849	422.2329187895	17997.190747531	392264.43435769	9405.3045917898	1430758.286931
0.	2284777.1328652	68457.815883284	222.22518522469	15703.671278119	407923.33827813	9405.3045917898	1379262.388289
0.	2165163.0692565	64627.411927583	400.00960023041	16059.904779445	431208.40941888	8826.8945917595	1386481.802426
0.	2217829.8155064	62522.556523469	422.2329187895	13143.690561496	424452.24103309	8559.9496630493	1454475.342199
0.	2231881.8974776	65142.510396031	422.2329187895	14857.677682701	403469.74420742	9093.8480673683	1335729.812352
0.	2148597.6067702	65052.925775415	333.34000013334	14879.939572766	418004.96594455	8804.6488545952	1350130.753904
0.	2054231.5928821	58672.489760747	88.889362965491	14345.670610058	402164.4188154	8782.4031767842	1419420.213107
0.	1968205.4325217	62164.336005931	377.78634093484	16883.753024728	415483.44306907	9360.8100902862	1382154.673104
0.	1958266.1550299	68592.247871052	400.00960023041	15058.036832358	433500.64137028	8671.1756780192	1259723.273903
0.	2037780.3749646	69242.03292645	177.7796740943	18175.354575139	397038.28685863	8559.9496630493	1309323.163237
0.	1891890.0605154	62343.444347044	333.34000013334	15681.407189425	397690.53264912	8960.3702611759	1291400.528110
0.	1969005.1445038	63574.918021816	333.34000013334	17819.030724814	390053.06686643	9271.8217995872	1334381.71439
0.	2101300.3552573	62970.353744829	466.67973369921	15503.296619214	407013.77686657	8426.4804036529	1323604.194851
0.	2175330.8358861	61918.06829902	311.11691862693	14501.49552233	406197.58630674	8582.1947473411	1344912.617423
0.	1633811.5794343	59522.933390069	288.89389638309	15347.452990084	447594.98985695	8026.0854446829	1103402.849845
0.	1838080.8685769	61850.905637332	355.56314090256	13967.250800226	417467.91257843	8181.7923105381	1112350.111035
0.	1919879.979889	60082.482945407	311.11691862693	14857.677682701	409089.58442618	8804.6488545952	1147163.135728
0.	2004649.4499918	59388.647067298	533.35040054615	15258.400795038	394173.65478686	8359.7465751719	1206306.538171
0.	1948555.3666758	62589.724578445	311.11691862693	16393.887504566	405637.95787921	8626.6850939775	1296536.071787
0.	2229482.7615313	65030.529770151	444.45629661235	14635.062049994	391845.3943837	8003.8418440852	1265895.423036
0.	1995509.8844821	60037.717603273	311.11691862693	18286.708899621	426462.16903144	7825.8951756913	1306841.819705
0.	1930047.7465186	57866.886092547	422.2329187895	15258.400795038	412822.64293938	9316.3158262194	1252733.305809
0.	2069311.8759732	60597.301602383	311.11691862693	16171.230868678	416930.89297559	8737.9119992209	1271531.218922
0.	2216801.6143866	57687.873594207	266.6709334016	17173.232536246	421251.3550719	8804.6488545952	1381060.186040
0.	2043492.6034082	62388.222031585	666.69333440004	15058.036832358	432611.74378441	9138.3411442804	1260263.1673
0.	2075823.8163989	61895.680685202	400.00960023041	13633.365226067	407806.72242507	8648.9303563226	1262063.046975
0.	1997109.3084463	58538.217093159	400.00960023041	17217.768737337	427864.72436322	10050.50154671	1255944.930266
0.	2088504.9635436	59992.952500747	288.89389638309	16549.750686014	410699.26576434	8293.0132808272	1209629.364795
0.	2160936.0202083	62119.559519906	488.9032300503	16171.230868678	414479.71055884	8804.6488545952	1358886.357300
0.	1944785.295903	61895.680685202	600.02160077763	15035.774466942	405055.05061196	8826.8945917595	1199511.371941
0.	1936102.7086688	63037.525395691	488.9032300503	17752.221697219	405521.37324128	9271.8217995872	1233590.237820
0.	2062114.4681343	65164.906701076	400.00960023041	18108.542693893	387888.80975575	8293.0132808272	1218428.038486
0.	2276894.2576131	68950.743730838	555.57407469138	16750.15048442	387353.64808233	8671.1756780192	1351377.323306
0.	1969690.6119171	55651.876110362	311.11691862693	17462.722093569	387307.11387188	8515.4596725172	1314184.446132
0.	1731376.4412507	60642.069939777	488.9032300503	15280.663754666	398668.99483353	7870.3814867284	1131665.416037
0.	1890176.3919824	56569.132295958	622.24545271912	17395.915919443	400043.69077852	8537.704638108	1131285.287406
0.	1874296.3969092	57150.859091357	555.57407469138	16215.761720392	388912.69089741	8337.5020843755	1122724.025354
0.	1851447.4831348	60015.335022059	666.69333440004	16371.621573526	411539.21998596	8426.4804036529	1206306.538171
0.	1776503.045955	58672.489760747	400.00960023041	16839.218606869	404262.36060448	9294.0687832241	1235897.553411
0.	1907541.5664509	59411.027971354	400.00960023041	15302.926773716	411515.88680854	8648.9303563226	1195732.839473
0.	1861272.5160578	60574.917523547	511.12678566587	16393.887504566	393824.3752107	8737.9119992209	1177042.426630
0.	1755253.5561449	56546.758996643	377.78634093484	15325.189852189	402327.57357192	9427.5519315809	1152648.330353
0.	1899201.7129232	56479.639457885	377.78634093484	15414.242760311	423727.84800031	8448.7251318446	1107445.69416
0.	1838309.3577146	55763.731233531	311.11691862693	16616.550083884	406780.5716008	9138.3411442804	1133236.78665
0.	1880465.6036283	62119.559519906	533.35040054615	14724.107590077	386888.31740531	8248.52471467	1149829.127927
0.	1713897.0222133	56613.879074181	422.2329187895	14278.88939599	392054.91179731	8760.1575583262	1110782.425830
0.	1716867.381004	64224.313509235	377.78634093484	15458.769570913	398762.18756044	8626.6850939775	1232077.986978
0.	1706813.8589433	58918.661917492	222.22518522469	15948.580175982	385887.94243421	8871.3862441486	1123002.516645
0.	1736403.202281	50977.670131008	377.78634093484	16282.558443708	408786.34510174	8248.52471467	1101079.047042
0.	1701330.1196374	53996.595227076	266.6709334016	14679.584701204	410162.67159937	8070.5728239134	1054202.70500
0.	1683050.988618	57956.393778797	400.00960023041	14212.108716627	428519.32895697	8537.704638108	1084829.429424
0.	1713440.0439378	55763.731233531	444.45629661235	15280.663754666	395291.44554369	9516.5418843464	1088384.645431
0.	1689905.6627503	53034.893348368	400.00960023041	14301.149741267	390844.43777306	7981.5983028321	1247083.641449
0.	1690362.6410257	54063.694835524	400.00960023041	15792.728227166	420900.96592602	8381.9911253168	1064433.399151
0.	1851104.7494282	53549.278266305	355.56314090256	14902.201522249	382143.3945863	8648.9303563226	1094111.283824
0.	1747941.9037371	54868.9321449	400.00960023041	15481.033065351	399577.66734021	8737.9119992209	1071277.207640
0.	1530191.7554676	49770.405308962	511.12678566587	14879.939572766	415390.06762672	8426.4804036529	987079.8114109
0.	1545500.5276964	58381.568372443	266.6709334016	16393.887504566	411889.22529849	8515.4596725172	994687.4646772
0.	1776274.5568173	56412.5204579	555.57407469138	16816.951487099	422022.26177684	8537.704638108	1101255.836762
0.	1985818.1427497	54197.895668048	533.35040054615	13744.658932294	417654.70991961	8915.8781339534	1113614.574709
0.	1630155.7532304	56144.04984557	511.12678566587	15147.086888228	428612.84799151	9160.5877717715	1072384.790773
0.	2138201.3510028	61336.009813762	444.45629661235	14434.713060591	412729.29658394	8893.6321593739	1287454.091313
0.	2100043.6649997	63642.094527583	444.45629661235	17039.625359589	415950.33559371	8381.9911253168	1242694.771469
0.	1733318.5989215	57419.362031865	311.11691862693	15614.615279902	419125.8817408	8582.1947473411	1113563.992709
0.	2249247.0719461	59142.461075697	511.12678566587	14167.588560773	403446.43307469	8003.8418440852	1250678.470135
0.	2058687.1310681	55942.70254313	355.56314090256	15391.979444145	420503.87559811	8515.4596725172	1393837.467021
0.	1956438.2419279	58806.764584278	333.34000013334	16438.419544947	428145.26305041	9004.8626258179	1239923.961453
0.	2059486.8430502	54041.328239537	244.44802968221	14679.584701204	411819.22308829	8982.6164138194	1249189.008933
0.	1923307.3169552	63059.916065846	488.9032300503	16972.822573721	413219.37633365	8337.5020843755	1243618.565371
0.	2043606.8479771	64694.596885736	333.34000013334	16082.169878429	372824.05703458	8582.1947473411	1409011.135099
0.	2309225.4706038	65568.050444787	422.2329187895	14523.756461737	414549.73458067	9805.7657902847	1298653.080094
0.	2411017.3814685	66374.396216102	533.35040054615	13967.250800226	431652.77371218	9049.3552278814	1323008.698847
0.	2295744.6114769	67203.22147076	555.57407469138	16527.48433893	395081.84861998	7892.6247312617	1417326.973554
0.	2313566.7642209	65187.303066079	622.24545271912	14301.149741267	419009.11281603	9561.0372168932	1398849.009865
0.	2431124.4255899	63306.217393283	533.35040054615	14724.107590077	406757.25142461	8381.9911253168	1330545.925047
0.	2254045.3438387	59881.040792705	600.02160077763	17351.378767251	390378.91658195	9227.328010388	1250164.834849
0.	2209718.4511165	64672.201839733	422.2329187895	16505.218051281	433617.60845912	9338.5629285733	1358730.396779
0.	1873953.6632026	61559.873668433	533.35040054615	18041.73134772	420994.40162656	9182.8344586197	1303637.764666
0.	2533030.5810234	60686.838516806	355.56314090256	17373.647313625	401441.91381288	8849.1403882772	1486739.783746
0.	2456029.7416039	72783.127705932	600.02160077763	15703.671278119	410302.64943487	8671.1756780192	1437651.865058
0.	2234852.2562683	65232.095975956	377.78634093484	16171.230868678	407316.95323641	9205.0812048251	1465988.940530
0.	2228226.0712737	66016.010723195	422.2329187895	16683.350016683	398389.42275969	7870.3814867284	1387811.6383
0.	2169275.8737359	62903.182633368	266.6709334016	16104.435036844	388633.43839398	8648.9303563226	1357300.884424
0.	1903885.740247	59254.362900747	355.56314090256	14390.191716499	404472.18314828	9049.3552278814	1256767.291214
0.	2153053.1449561	58963.421270006	422.2329187895	14701.846115932	399484.46570659	8604.4398909837	1230027.885436
0.	1842650.6513317	60037.717603273	422.2329187895	15770.463900763	399181.56742762	8648.9303563226	1200686.106346
0.	1828712.8139294	53795.299632908	488.9032300503	14657.323345891	419592.97340102	8826.8945917595	1180813.055026
0.	2006705.8522315	60530.1495456	266.6709334016	14078.548961991	398599.10095629	8626.6850939775	1304051.126931
0.	1627985.1064218	58918.661917492	311.11691862693	14679.584701204	394057.22667242	8493.2147662765	1139525.044764
0.	2055488.2831397	59052.94069372	488.9032300503	14546.017460559	413732.82338093	8248.52471467	1322050.809732
0.	2123349.5570495	59992.952500747	511.12678566587	15503.296619214	430670.52564965	8559.9496630493	1309685.083079
0.	2085763.0938907	54220.262682904	511.12678566587	14145.328571962	405544.69004148	8226.2805206124	1248367.343233
0.	2214059.7447336	66329.597189928	377.78634093484	14746.369123639	413756.16261656	8915.8781339534	1302526.947800
0.	1881950.7830236	62276.278269683	377.78634093484	16616.550083884	417187.72422559	9271.8217995872	1387863.792770
0.	2342242.1510077	66755.197623943	466.67973369921	15035.774466942	399344.66516486	8626.6850939775	1367182.146201
0.	2059829.5767568	62410.610963747	866.71173567692	15013.512160945	385678.57647931	8470.9699193857	1278793.490822
0.	2026013.1843708	69936.686545288	555.57407469138	17752.221697219	397247.93185355	8515.4596725172	1375824.120837
0.	2127805.0952355	68569.842389774	511.12678566587	16193.496264819	421157.91656129	8915.8781339534	1307074.416560
0.	1942728.8936633	61112.151950682	400.00960023041	15280.663754666	396875.23320174	9093.8480673683	1323681.871149
0.	2139115.3075538	63977.985148541	400.00960023041	16505.218051281	399134.96864671	8181.7923105381	1328991.340969
0.	2158765.3733997	68032.128836653	444.45629661235	16037.639739892	417864.8618112	8915.8781339534	1429867.485112
0.	2101528.844395	61783.743514937	600.02160077763	15614.615279902	404775.26926216	8938.1241678873	1420728.733925
0.	2051489.7232292	63933.198953155	555.57407469138	14857.677682701	408273.19539514	8537.704638108	1343796.692126
0.	1978030.4654447	63731.664041109	311.11691862693	17150.964524865	397294.52032978	8092.8166025467	1434767.980637
0.	2172703.2108021	64806.573015034	422.2329187895	15725.93542624	423587.64998977	9316.3158262194	1350987.751838
0.	2244220.3109158	67113.614782131	511.12678566587	12854.350864177	403073.46360959	8226.2805206124	1312684.408210
0.	1905485.1642112	63037.525395691	422.2329187895	16727.883602403	434389.63137875	8270.7689680748	1353351.411015
0.	2303056.2638847	60530.1495456	555.57407469138	16037.639739892	391077.20789751	7558.9822941956	1397465.337339
0.	2383141.7066638	56882.364772268	511.12678566587	16171.230868678	425457.14594349	9004.8626258179	1412828.148857
0.	2176587.5261437	62836.012061302	444.45629661235	15436.5061359	426321.92615647	8381.9911253168	1244876.104664
0.	2192124.7875103	69443.700617317	488.9032300503	16460.68565429	383515.42927812	8715.6664994682	1291271.532166
0.	2479107.144516	60239.163529814	422.2329187895	14813.154080824	411259.22606483	8003.8418440852	1459888.591774
0.	2198522.4833671	65187.303066079	555.57407469138	16839.218606869	419639.68397168	9071.6016179468	1560035.597964
0.	2088504.9635436	66665.595733402	466.67973369921	14768.630716617	425690.86169639	9049.3552278814	1320860.062798
0.	2219657.7286084	63843.627281707	355.56314090256	14412.452358838	431652.77371218	8315.2576529274	1536386.203736
0.	2511666.8466444	70228.01006356	511.12678566587	16282.558443708	381701.5999098	8582.1947473411	1517928.798822
0.	2268440.1595166	75069.946975572	511.12678566587	15236.137894833	402234.34190056	8559.9496630493	1446886.473426
0.	2251760.4524613	66979.206548523	444.45629661235	16304.824137012	434880.9549869	8737.9119992209	1453293.266477
0.	2349896.5371221	63619.702299054	511.12678566587	14412.452358838	432377.83872637	8470.9699193857	1318297.902953
0.	1952211.1928797	57061.360027079	466.67973369921	15369.716187403	419803.17298023	8715.6664994682	1365387.112130
0.	2103014.0237903	64739.387157597	311.11691862693	16482.951823068	427467.31031779	8982.6164138194	1347222.762638
0.	1938044.8663396	63306.217393283	244.44802968221	16616.550083884	414713.12619769	8026.0854446829	1422534.803623
0.	2150197.0307344	67382.437727025	466.67973369921	14946.72559947	419499.55302589	8537.704638108	1392141.480889
0.	1772504.4860445	65881.620121179	422.2329187895	14657.323345891	420480.51791827	7870.3814867284	1310589.94644
0.	2024528.0049755	67516.852438416	422.2329187895	15058.036832358	379028.06812278	7892.6247312617	1406397.671996
0.	2046120.2284922	63977.985148541	355.56314090256	13967.250800226	413802.84127917	8915.8781339534	1241488.850621
0.	2227540.6038605	64291.495230115	200.0024000288	14056.289210819	410442.62956517	9716.7727507005	1433509.846254
0.	2272324.4748582	61783.743514937	288.89389638309	12765.325284507	423050.24559063	8070.5728239134	1445836.611696
0.	2144370.5577219	65120.114150942	244.44802968221	14390.191716499	407760.07652986	8871.3862441486	1340709.154469
0.	2203891.9781041	59769.130582169	200.0024000288	12921.120672592	407153.70308399	9294.0687832241	1272097.567742
0.	1843564.6078827	61313.623757836	155.55700742096	13655.623848502	444502.54637013	8248.52471467	1352883.824834
0.	2251646.2078924	62858.402192059	177.7796740943	14323.410145956	416347.21430709	9249.5748753086	1243567.240988
0.	2015845.4177412	55249.210056694	288.89389638309	12186.682180224	410885.91511773	8270.7689680748	1234333.641230
0.	1806892.1012749	62656.893172785	377.78634093484	15881.78612706	403749.48276639	8381.9911253168	1185758.049658
0.	1930847.4585007	60373.46350985	266.6709334016	14189.848608994	403353.18918043	8270.7689680748	1261163.061977
0.	2238279.5933344	63440.566628656	266.6709334016	14301.149741267	422933.42301955	9071.6016179468	1331349.232060
0.	2020186.7113584	63216.652435113	288.89389638309	14034.029519058	398296.23410399	8715.6664994682	1311391.472935
0.	2274038.1433913	59701.985174639	311.11691862693	13477.556532345	413242.71416612	8493.2147662765	1277891.825416
0.	2146541.2045305	58113.034535109	222.22518522469	14434.713060591	412122.57014373	8337.5020843755	1275084.362113
0.	2069311.8759732	61313.623757836	288.89389638309	15547.823905213	383003.79730261	7714.6804365931	1377386.807246
0.	2123578.0461872	60462.998027983	244.44802968221	15725.93542624	408459.79171988	8337.5020843755	1425388.605285
0.	1926963.143159	61268.851825731	311.11691862693	13722.400072237	417304.4682557	7514.4976447163	1417405.461293
0.	2149968.5415966	55965.074226188	422.2329187895	14123.068642562	389587.58886877	9472.046789243	1305084.615797
0.	2104042.2249102	61089.766493902	400.00960023041	14523.756461737	421858.73029978	8582.1947473411	1273307.614586
0.	2163906.378999	62858.402192059	355.56314090256	14078.548961991	410069.35431723	8204.0363859019	1332023.028723
0.	2162306.9550348	60933.069974003	244.44802968221	14724.107590077	404705.32535759	8782.4031767842	1292819.605820
0.	2008762.2544712	62746.452137595	355.56314090256	14100.808772571	397760.41908413	7803.6521091871	1285004.56211
0.	2096045.1050892	59276.743445437	355.56314090256	13344.008540165	412589.27896391	8804.6488545952	1289697.930852
0.	1900686.8923186	53795.299632908	244.44802968221	13766.917851756	388517.08588308	8248.52471467	1219426.10921
0.	1892347.0387909	64649.806853683	555.57407469138	13655.623848502	418822.28585618	8337.5020843755	1214411.290541
0.	1980086.8676844	63507.742055509	333.34000013334	13165.94787708	402350.88164889	8715.6664994682	1272457.990157
0.	1939644.2903038	63798.841805641	311.11691862693	14501.49552233	414573.07604887	8204.0363859019	1247776.817563
0.	1905599.40878	61940.45597276	422.2329187895	14546.017460559	419522.9080239	8359.7465751719	1309219.760244
0.	2162535.4441725	60261.546710059	466.67973369921	16171.230868678	394942.12019835	8893.6321593739	1160272.26251
0.	1834196.5532352	54376.83346242	466.67973369921	15213.875054049	411515.88680854	9004.8626258179	1158263.994353
0.	2177044.5044192	61604.64715838	844.48723179752	15525.560232501	397131.46177595	7981.5983028321	1219733.230307
0.	2123806.535325	65971.213615994	644.46936392652	14546.017460559	406290.86127835	8648.9303563226	1335600.178774
0.	1858759.1355426	63574.918021816	800.03840184329	14835.415852053	401302.08119984	7225.3532086126	1135721.13200
0.	2486190.307786	68749.087919841	866.71173567692	16082.169878429	365510.52247907	8871.3862441486	1428269.501636
0.	2602148.5451908	69869.459481292	866.71173567692	15904.050750604	430319.75011956	8671.1756780192	1353195.546258
0.	2475794.0520187	66710.396558725	622.24545271912	16616.550083884	402024.57436374	9627.7806609238	1316305.616537
0.	2320878.4166287	61067.381097036	777.81407576798	16015.374759769	403586.30082611	9716.7727507005	1327177.998950
0.	2194638.1680254	59455.789959153	933.3856029271	16482.951823068	416907.54506305	7470.0132325949	1210140.678555
0.	2529032.0211129	61537.487013338	1244.5373699014	16794.684426767	393707.95186336	8470.9699193857	1345224.063117
0.	2341556.6835945	56524.385757193	1311.2142599662	18509.422007703	405358.15742319	8493.2147662765	1341591.200060
0.	2342470.6401454	59634.840306194	1022.2849223641	19422.607915614	425760.97766863	8470.9699193857	1204083.490238
0.	2499899.6560506	62679.282824092	1155.6356796293	16839.218606869	431021.31557362	9116.0945761461	1237179.652445
0.	2496243.8298468	61134.537467375	977.83514410623	18464.878910439	414409.68711112	9160.5877717715	1337363.355413
0.	2332988.3409291	66419.195482156	1644.6067123067	19868.100729713	407900.01498009	8982.6164138194	1315089.762530
0.	2399821.413719	66732.797061347	1377.8916834903	20825.990836564	401791.50536974	9605.5327868852	1341720.919935
0.	2543198.347653	64313.88925697	1022.2849223641	18977.138888184	388191.30729807	8804.6488545952	1288356.717955
0.	2619399.4750904	61246.465949552	1377.8916834903	18999.411774652	392404.11892401	8381.9911253168	1310331.40476
0.	2322135.1068863	63552.525973108	1133.4104052409	17240.036927047	419943.30890632	8381.9911253168	1307591.320015
0.	2312538.563101	63082.306795936	1022.2849223641	18264.437915816	410955.90967714	8226.2805206124	1294006.643054
0.	2403819.9736295	64313.88925697	1200.0864062212	15904.050750604	421111.19768919	8737.9119992209	1257152.798888
0.	2127462.3615289	64716.991991691	1200.0864062212	17551.797824645	413896.1993698	8915.8781339534	1257898.160748
0.	2575186.8269371	60955.455011395	755.58980896023	15881.78612706	388074.96081957	8871.3862441486	1384604.720479
0.	2281007.0620925	60955.455011395	977.83514410623	16349.355701921	407876.69174576	8092.8166025467	1393524.337913
0.	2308197.2694839	56859.990634825	844.48723179752	15970.844977814	408763.01944595	8404.2357348103	1284798.316487
0.	2056287.9951218	59701.985174639	688.91736413994	16304.824137012	391775.55638952	8626.6850939775	1168208.07544
0.	1532476.646845	47155.26293739	488.9032300503	15926.315433578	420900.96592602	8426.4804036529	964470.2031436
0.	1587104.5624693	44607.962409882	777.81407576798	15725.93542624	402420.80626176	8381.9911253168	683167.0525269
0.	1424655.4326793	41994.434901942	444.45629661235	15191.612272687	404705.32535759	8115.0604405255	646017.0209072
0.	1068961.7988751	33511.691238196	244.44802968221	15325.189852189	402094.49630313	8871.3862441486	498900.0304860
0.	971709.9253732	29897.981763789	244.44802968221	12320.211640776	397900.19367146	8315.2576529274	414969.8907686
0.	687069.10674075	30567.069225841	222.22518522469	14301.149741267	403912.66782656	7492.255408986	342450.2199845
0.	492043.16307775	27534.302131204	177.7796740943	13455.298385142	404472.18314828	9071.6016179468	290878.4234457
0.	432962.61337054	25929.165526006	155.55700742096	13900.472616069	389285.0417939	7803.6521091871	242522.8691152
