# Supplementary material for: LA-iMageS: a software for elemental distribution bioimaging using LA–ICP–MS data
Source: J Cheminform. 2016 Nov 18;8:65. doi: 10.1186/s13321-016-0178-7 (PMC5116144; doi:10.1186/s13321-016-0178-7)
Supplement: Supplementary file 1 — Additional file 1. Dataset corresponding to LA–ICP–MS analysis of a human tissue used to illustrate LA-iMageS features. [file 13321_2016_178_MOESM1_ESM.zip › Line 5.xl]

Intensity Vs Time	Counts Per Second
Time in Seconds	Na23	Ca44	Zn64	P31	C12	C13	Si28
0.	511.12678566587	17908.110260569	22.222251851891	11207.531461142	393451.82609234	8226.2805206124	53862.39762577
0.	488.9032300503	19043.957725973	22.222251851891	11719.345904834	407037.09774354	7959.3548209234	60776.37638977
0.	95679.471758129	19934.926703546	111.11185185679	13366.266390356	405078.3661384	8159.548294521	87254.42102469
0.	434459.81873718	24992.978375176	133.33440000853	14657.323345891	386539.33606185	8448.7251318446	261919.0786515
0.	925908.98492715	31124.68307592	244.44802968221	15169.349550747	399321.36529725	8048.3291046256	484862.2892305
0.	1117484.9510509	38176.134080641	311.11691862693	14501.49552233	411189.22901906	8359.7465751719	596094.6570142
0.	1647358.8000846	44027.107864632	266.6709334016	12676.300655165	404169.10779618	7825.8951756913	851573.3248124
0.	1908181.7997195	42575.148144138	577.79780810179	13566.589715191	412729.29658394	8070.5728239134	902171.5552544
0.	1602394.3229945	46261.384846589	377.78634093484	14857.677682701	406360.8181759	9516.5418843464	971983.7084721
0.	1989882.6776676	48205.691882055	311.11691862693	12386.977172825	428028.37081174	9294.0687832241	1051037.855883
0.	1896117.1095637	52766.53117238	400.00960023041	14367.931133572	417701.40989317	8760.1575583262	1163069.339130
0.	1887777.2560361	56502.012577607	377.78634093484	16193.496264819	425737.60561397	8537.704638108	1202601.765483
0.	2108269.2739584	54868.9321449	422.2329187895	15369.716187403	407993.30855459	8671.1756780192	1299117.856025
0.	1890290.6365512	59388.647067298	355.56314090256	13833.694966581	405941.0853899	7759.166154206	1076186.866787
0.	2116152.1492106	59724.36691725	555.57407469138	15213.875054049	404961.78914308	9071.6016179468	1336144.652348
0.	2172703.2108021	60462.998027983	466.67973369921	15547.823905213	416207.13736134	7603.4671810346	1401068.54995
0.	1707499.3263565	57464.113360172	422.2329187895	12832.094380165	434459.81873718	9138.3411442804	1089771.817927
0.	1783928.9429317	56815.242539543	222.22518522469	14701.846115932	382422.43460083	8760.1575583262	1145716.216915
0.	2007162.830507	62477.778119796	200.0024000288	14657.323345891	385166.81467658	8092.8166025467	1236666.790796
0.	2015845.4177412	62455.389007852	444.45629661235	16015.374759769	400253.40962929	8782.4031767842	1244953.10260
0.	1803693.2533465	61492.7138829	288.89389638309	15859.521562944	422816.60204563	8026.0854446829	1228183.19554
0.	2217144.3480932	60530.1495456	377.78634093484	15080.299257195	403516.36666389	7781.4091020254	1383509.936261
0.	2032753.6139342	64694.596885736	355.56314090256	15681.407189425	402514.0399701	8626.6850939775	1352364.313092
0.	2110211.4316293	56278.284074227	577.79780810179	13121.433305311	395221.57933027	7825.8951756913	1222779.418836
0.	1923992.7843684	55853.216409474	444.45629661235	15213.875054049	447032.64426734	9783.5174413434	1279849.842692
0.	2015845.4177412	54757.088991863	422.2329187895	14546.017460559	388400.7349597	8582.1947473411	1210370.77929
0.	1884464.1635388	55920.33091993	511.12678566587	14635.062049994	403702.85903653	8559.9496630493	1244106.161687
0.	2511209.8683689	65702.436009843	133.33440000853	15058.036832358	379957.89711021	7425.5290578293	1473172.62886
0.	2380057.1033042	59142.461075697	311.11691862693	16304.824137012	390402.19203803	9049.3552278814	1398744.574354
0.	2158651.1288309	58896.282331071	444.45629661235	15837.257058256	402630.58353782	7981.5983028321	1228618.713028
0.	2001907.5803389	60239.163529814	333.34000013334	17440.453309415	422162.43410547	8426.4804036529	1223291.485143
0.	2199436.4399181	63866.020109654	488.9032300503	16148.965531968	409999.36702491	8693.4210590677	1286499.9846
0.	1862072.2280399	58113.034535109	266.6709334016	17863.570373791	410465.95980999	8026.0854446829	1198438.923253
0.	2094674.1702627	56636.252553091	488.9032300503	15837.257058256	430460.05860439	7492.255408986	1246262.168849
0.	2287519.0025181	59209.601991048	400.00960023041	22407.864069936	399717.47169938	9071.6016179468	1231181.009763
0.	2083592.4470822	52744.168046575	511.12678566587	16883.753024728	376030.0605902	8960.3702611759	1049606.509761
0.	1733432.8434904	52878.347698766	377.78634093484	21071.050157109	408086.60314858	8181.7923105381	1188206.070942
0.	2000650.8900813	54712.352149567	266.6709334016	21650.309890921	428916.79192031	9516.5418843464	1271685.674144
0.	2192581.7657858	57061.360027079	511.12678566587	18041.73134772	420153.5171055	9205.0812048251	1452557.830524
0.	1871326.0381185	50105.739157724	311.11691862693	18732.141061476	439327.54740185	8026.0854446829	1275007.104902
0.	1991168.5908649	58314.434104689	488.9032300503	16906.020322816	407876.69174576	7981.5983028321	1219093.406593
0.	2011732.6132619	60037.717603273	333.34000013334	16883.753024728	400253.40962929	7803.6521091871	1184202.884890
0.	1612105.1113486	56837.61655725	422.2329187895	15681.407189425	422793.2380425	9004.8626258179	1051715.942669
0.	1885378.1200897	58113.034535109	311.11691862693	14946.72559947	380143.87508097	8337.5020843755	1135873.257309
0.	1618845.5409121	49882.181763716	377.78634093484	14835.415852053	416533.98714159	8871.3862441486	1083216.184106
0.	1569606.1317284	51983.857362715	422.2329187895	13878.213340166	424148.45583346	8426.4804036529	1026586.117543
0.	1815003.4656648	59701.985174639	244.44802968221	15859.521562944	409252.87160047	8092.8166025467	1282916.544011
0.	1980543.8459599	56904.738969578	555.57407469138	15124.82428513	426251.80558195	8381.9911253168	1237000.147526
0.	2136030.7041943	59836.276528791	400.00960023041	15458.769570913	378865.3584789	8270.7689680748	1297258.896574
0.	1995738.3736198	51201.25682702	377.78634093484	14234.36888367	370269.41074917	8448.7251318446	1170778.554539
0.	1882864.7395746	57061.360027079	400.00960023041	15258.400795038	414433.02819657	9449.7993307319	1115385.126048
0.	1949455.4908376	53236.170633965	333.34000013334	14946.72559947	426859.53634152	7848.1383015384	1109594.203516
0.	1918851.7787692	50664.658803726	577.79780810179	14835.415852053	427888.10223547	8782.4031767842	1076791.320373
0.	1790326.6387885	56546.758996643	555.57407469138	13878.213340166	413079.35067816	7781.4091020254	1091537.623715
0.	2182870.9774317	58068.279733903	711.14145314645	15035.774466942	397853.60188793	8293.0132808272	1412122.141261
0.	1846763.4558111	59231.982415951	555.57407469138	14523.756461737	388517.08588308	8204.0363859019	1285984.293584
0.	2221257.1525726	62656.893172785	311.11691862693	15436.5061359	419686.39479773	8760.1575583262	1395455.473738
0.	2011504.1241241	61044.995760083	466.67973369921	14857.677682701	382445.68834768	8003.8418440852	1329017.248503
0.	2031839.6573833	57016.610854161	711.14145314645	16861.485786079	395244.8680045	9561.0372168932	1179233.273513
0.	1700530.4076553	54421.56850942	533.35040054615	14902.201522249	400812.68509681	8893.6321593739	1223931.609252
0.	2141171.7097935	60082.482945407	577.79780810179	15481.033065351	418682.16831757	8982.6164138194	1309607.527600
0.	2251531.9633236	56792.868581703	555.57407469138	14256.629110124	404845.21373988	8915.8781339534	1204134.588578
0.	2035038.5053117	59254.362900747	511.12678566587	14100.808772571	392450.68095447	7914.8680351385	1204798.893589
0.	2302485.0410403	56166.422067361	577.79780810179	14790.892369012	392031.63183053	9138.3411442804	1318323.779706
0.	2192581.7657858	62186.724338831	511.12678566587	14790.892369012	404308.98739069	7959.3548209234	1291348.929510
0.	2433523.5615362	66329.597189928	311.11691862693	13455.298385142	396851.94007656	7603.4671810346	1461045.239034
0.	2261014.2625399	61201.694376938	488.9032300503	14724.107590077	431652.77371218	8693.4210590677	1522374.217931
0.	2029440.521437	62724.062306497	333.34000013334	17440.453309415	405707.90942627	9093.8480673683	1298549.799819
0.	2347497.4011758	69578.14844469	600.02160077763	15837.257058256	397457.58199994	9783.5174413434	1499772.798397
0.	2229939.7398068	60306.31325026	444.45629661235	14323.410145956	423307.26086911	8426.4804036529	1241360.570726
0.	1801636.8511068	54264.996892136	488.9032300503	14523.756461737	392031.63183053	8582.1947473411	1257692.537491
0.	1990483.1234517	57956.393778797	533.35040054615	15391.979444145	427841.34655491	8359.7465751719	1132704.517148
0.	1777759.7362126	52475.815203095	577.79780810179	15080.299257195	427841.34655491	9205.0812048251	1258977.760250
0.	1918509.0450625	52453.452854979	266.6709334016	14924.46353115	420620.6649552	8337.5020843755	1180176.012701
0.	2071711.0119195	55361.059793066	911.16092124147	16839.218606869	411562.55322715	8404.2357348103	1222830.624147
0.	2016759.3742922	57396.986457522	555.57407469138	14479.234642336	425223.43658202	9472.046789243	1121711.403251
0.	2167219.4714962	67360.035485061	444.45629661235	15525.560232501	423961.51646283	8871.3862441486	1462438.669236
0.	2297686.7691477	55786.102437732	311.11691862693	14367.931133572	396409.38278076	8404.2357348103	1314029.258188
0.	2189382.9178574	63328.608782668	466.67973369921	14011.769886705	409462.81684189	8026.0854446829	1334096.565694
0.	1837623.8903014	56434.893398032	355.56314090256	14879.939572766	411492.55369487	7203.1117442735	1225058.338951
0.	1959294.3561497	60798.761007787	600.02160077763	17395.915919443	410046.02515605	7492.255408986	1305317.167174
0.	1788841.4593932	54511.039321521	400.00960023041	15926.315433578	407526.85087673	8070.5728239134	1047146.13942
0.	1760623.0508818	54264.996892136	400.00960023041	15881.78612706	397900.19367146	6869.4968993892	1187491.995385
0.	1894289.1964617	48853.894760866	511.12678566587	16505.218051281	421181.27609314	8604.4398909837	1184993.180665
0.	1952782.4157241	57844.509320682	666.69333440004	15458.769570913	412355.92136545	9271.8217995872	1171313.103637
0.	2172817.455371	53347.993442187	800.03840184329	14835.415852053	395664.07501238	8470.9699193857	1286835.199779
0.	2423812.7731821	74285.183677259	755.58980896023	17529.528802706	426462.16903144	8626.6850939775	1383900.915380
0.	2346583.4446248	63619.702299054	711.14145314645	17061.893073761	417911.56293366	9027.1088971719	1298782.182107
0.	1723265.0768608	52252.19441383	644.46936392652	16438.419544947	424475.60957268	10072.750608034	1057594.869700
0.	1976888.019756	52296.918093129	600.02160077763	16794.684426767	423540.91783074	8648.9303563226	1214743.818992
0.	1964206.8726112	58538.217093159	888.93629882483	15970.844977814	402234.34190056	8293.0132808272	1198209.129570
0.	1986027.5852657	57195.608982721	711.14145314645	18153.083888604	398948.57606782	8715.6664994682	1174444.677568
0.	1920222.7135956	55607.13448008	1066.7349377027	16816.951487099	434413.02710088	8204.0363859019	1207839.996949
0.	1828598.5693605	60216.780409474	533.35040054615	17373.647313625	410745.92772019	8559.9496630493	1207584.402213
0.	2137173.149883	57911.639815914	888.93629882483	19957.202147101	420597.30695607	8515.4596725172	1292148.741134
0.	2256215.9906473	66508.794733914	822.26278718639	19021.684720581	418845.63900272	8871.3862441486	1229284.839599
0.	2070225.8325242	62052.3952403	666.69333440004	17908.110260569	405614.64082424	9071.6016179468	1183718.544646
0.	2062914.1801164	63037.525395691	666.69333440004	18153.083888604	424054.98563696	8226.2805206124	1327385.219541
0.	2385655.0871789	57978.770850058	733.3656014198	16393.887504566	414526.39317627	7759.166154206	1420362.329011
0.	2193838.4560433	57106.109439477	600.02160077763	16594.283558491	407643.46290686	8760.1575583262	1274260.319501
0.	1643636.6123572	47736.334972682	577.79780810179	15970.844977814	423120.33989991	8604.4398909837	989648.2202905
0.	1744971.5449464	56792.868581703	1022.2849223641	15681.407189425	407083.73968859	8115.0604405255	1178163.257828
0.	1812947.0634251	53840.031568317	466.67973369921	15859.521562944	413219.37633365	8493.2147662765	1053197.868512
0.	1958837.3778743	49144.484785269	377.78634093484	16861.485786079	419546.26308576	8715.6664994682	1247597.100086
0.	2248790.0936706	63306.217393283	511.12678566587	15325.189852189	409369.50720836	8693.4210590677	1295064.786767
0.	2265241.3115882	58202.544856099	488.9032300503	16193.496264819	433898.33600102	8404.2357348103	1375954.334366
0.	1718466.8049682	55450.540659494	422.2329187895	16171.230868678	415460.09911278	9160.5877717715	1157171.076521
0.	1965006.5845933	59411.027971354	577.79780810179	17106.428680429	407013.77686657	8849.1403882772	1325598.098865
0.	2159907.8190885	56144.04984557	666.69333440004	17195.50060707	407480.20651067	8849.1403882772	1280313.646213
0.	2279978.8609726	59388.647067298	666.69333440004	17418.184584706	391193.59534207	8648.9303563226	1404281.32080
0.	2267983.1812411	57620.744895301	555.57407469138	19266.691050377	409882.72281254	8693.4210590677	1232975.054104
0.	1970604.568468	56591.505655137	1000.0600036002	19043.957725973	396409.38278076	9271.8217995872	1097392.520336
0.	1910740.4143793	53034.893348368	533.35040054615	20135.407836567	434436.42288702	8115.0604405255	1083871.529651
0.	1929705.012812	60821.145685713	822.26278718639	19979.477650129	408133.2508279	8648.9303563226	1321766.051558
0.	2150882.4981476	62858.402192059	933.3856029271	20335.893787006	425387.03246396	9116.0945761461	1248803.843752
0.	2087019.7841483	59164.841320921	822.26278718639	16950.555097312	430202.82814136	9383.0573113583	1358496.461059
0.	1916909.6210983	51782.610226965	733.3656014198	19110.777098926	397247.93185355	9071.6016179468	1160068.872998
0.	1918623.2896314	57799.755956586	555.57407469138	20580.938713302	426158.31237753	8626.6850939775	1222344.185522
0.	2133860.0573857	61134.537467375	577.79780810179	18286.708899621	427373.80381603	8849.1403882772	1257281.305131
0.	1716410.4027285	53996.595227076	644.46936392652	16638.816668713	411305.89108079	8181.7923105381	1055006.656260
0.	1595996.6271377	52252.19441383	444.45629661235	15169.349550747	396409.38278076	7470.0132325949	1076035.759825
0.	1890861.8593956	52095.663420552	400.00960023041	13254.977733417	414829.83640937	8426.4804036529	1154731.557466
0.	1728177.5933223	53840.031568317	355.56314090256	15236.137894833	411375.8890829	8137.3043378502	1151251.316744
0.	1680080.6298273	58717.247795706	644.46936392652	13922.73195138	422302.60873369	7714.6804365931	1198643.189267
0.	1908455.5230018	54645.247334957	355.56314090256	16304.824137012	396875.23320174	8115.0604405255	1346469.953607
0.	1888348.4788804	57352.235488457	622.24545271912	15458.769570913	399484.46570659	7625.7097134645	1109771.162730
0.	1836595.6891815	60530.1495456	266.6709334016	16683.350016683	412472.59936757	9182.8344586197	1117231.933811
0.	1969347.8782104	58403.946581462	644.46936392652	16482.951823068	412402.59237499	8115.0604405255	1108027.004262
0.	1864014.3857107	60395.847049525	333.34000013334	17685.413204664	402770.43791982	9093.8480673683	1089519.588624
0.	1995966.8627576	58045.902423121	400.00960023041	14679.584701204	397527.46652688	8804.6488545952	1382910.467840
0.	2107926.5402518	53996.595227076	488.9032300503	15948.580175982	414713.12619769	8826.8945917595	1233564.604321
0.	1763593.4096725	53549.278266305	422.2329187895	15302.926773716	408996.27887153	7692.4376667992	1143787.357427
0.	2246733.6914309	56099.305581569	533.35040054615	14123.068642562	417678.05987448	8270.7689680748	1367052.059258
0.	1999851.1780992	55271.579884266	422.2329187895	17707.682642734	397946.78570941	8626.6850939775	1208121.159601
0.	2464483.8397004	63798.841805641	466.67973369921	14501.49552233	398272.93709909	8582.1947473411	1268133.876829
0.	1954496.0842571	56367.774757226	333.34000013334	15703.671278119	354888.0685256	7937.111398359	1343433.397449
0.	1874753.3751847	55182.100933079	355.56314090256	14679.584701204	398412.72008264	8871.3862441486	1210345.212250
0.	2075595.3272611	57128.484235482	422.2329187895	14056.289210819	406104.31235431	8493.2147662765	1242001.988578
0.	2282834.9751944	56770.494683731	333.34000013334	14991.249914367	392241.15381903	8315.2576529274	1407573.636864
0.	1846420.7221045	58627.731965338	400.00960023041	13789.176830624	417631.36002857	8515.4596725172	1172229.548062
0.	1830197.9933247	49859.826353181	244.44802968221	12854.350864177	429781.92226085	8404.2357348103	1098680.105796
0.	1675396.6025036	55472.911025732	222.22518522469	15058.036832358	382747.99282924	7692.4376667992	1203955.745667
0.	1910054.946966	58045.902423121	466.67973369921	16549.750686014	412939.32731858	8448.7251318446	1240000.916821
0.	1800037.4271426	55786.102437732	266.6709334016	14746.369123639	416440.60021383	8070.5728239134	1199919.957691
0.	1838994.8251278	53974.228810601	444.45629661235	13477.556532345	387888.80975575	7692.4376667992	1089595.256663
0.	2111696.6110246	58851.523337896	511.12678566587	16304.824137012	421975.53817831	8159.548294521	1310641.655676
0.	2080393.5991537	55830.845025704	311.11691862693	13076.91897114	418004.96594455	9205.0812048251	1289311.021953
0.	1726578.1693581	53929.496157161	266.6709334016	16104.435036844	401791.50536974	8003.8418440852	1263143.148254
0.	2293345.4755306	66799.998929058	200.0024000288	14924.46353115	414129.59906133	8626.6850939775	1412488.21239
0.	1994138.9496556	51939.135358291	333.34000013334	14746.369123639	408646.39212295	7803.6521091871	1225237.604488
0.	1882065.0275925	53169.077666981	488.9032300503	13499.814738951	412822.64293938	8003.8418440852	1086669.895406
0.	1989569.1669007	69331.66241126	400.00960023041	15436.5061359	430296.36559599	8871.3862441486	1374079.44086
0.	2113867.2578332	56680.999690507	422.2329187895	16416.153495039	388237.84633395	8671.1756780192	1365959.403028
0.	2424041.2623198	57978.770850058	400.00960023041	15770.463900763	368992.37483901	8693.4210590677	1344627.134998
0.	1836481.4446127	60642.069939777	577.79780810179	15614.615279902	404169.10779618	8559.9496630493	1179003.97363
0.	1821743.8952282	57643.121068394	511.12678566587	16304.824137012	394942.12019835	8782.4031767842	1262731.665755
0.	1769991.1055293	55316.319718964	422.2329187895	11808.360319106	375263.29781795	8671.1756780192	1138434.423575
0.	1967862.6988151	56859.990634825	444.45629661235	14367.931133572	400999.11839817	7647.9523052351	1393289.498207
0.	1654718.3355378	58672.489760747	288.89389638309	15881.78612706	396525.84300134	8026.0854446829	1056388.617923
0.	1873725.1740648	53415.08784508	444.45629661235	14857.677682701	407503.52866184	9071.6016179468	1218376.858375
0.	2061086.2670144	65366.476144583	311.11691862693	18643.052726469	383841.02925049	8760.1575583262	1483128.67624
0.	2327047.6233478	65769.629601866	688.91736413994	16906.020322816	428729.74822356	7692.4376667992	1428112.338178
0.	1952896.6602929	58292.056135205	311.11691862693	15993.109839077	425971.32903693	8826.8945917595	1277428.147059
0.	1970833.0576058	57553.616735281	422.2329187895	15302.926773716	390378.91658195	8448.7251318446	1147721.658495
0.	1798780.736885	57486.489114137	377.78634093484	17707.682642734	381050.5758037	8048.3291046256	1095928.434267
0.	1811576.1285986	61806.130829148	600.02160077763	16750.15048442	400183.50277302	8070.5728239134	1331530.633891
0.	1905370.9196423	49524.502370133	488.9032300503	15391.979444145	404635.38202615	8159.548294521	1198847.459952
0.	2240792.9738496	58605.353157464	622.24545271912	17440.453309415	417514.61153077	8115.0604405255	1429841.286386
0.	2126776.8941157	59321.504714499	311.11691862693	19467.156126592	418238.47793997	8871.3862441486	1139753.331225
0.	2069883.0988175	60462.998027983	733.3656014198	16037.639739892	413312.72804619	8048.3291046256	1324225.624020
0.	1999279.9552548	57016.610854161	488.9032300503	17752.221697219	427140.04203709	9271.8217995872	1216611.323882
0.	1591655.3335206	52878.347698766	444.45629661235	15035.774466942	420153.5171055	7714.6804365931	1080318.12061
0.	1998594.4878416	57777.379364355	600.02160077763	15792.728227166	397574.05652951	9761.2691517657	1136811.420812
0.	1968205.4325217	54354.466028682	377.78634093484	12676.300655165	392497.24323911	8270.7689680748	1180558.232639
0.	1969347.8782104	64672.201839733	400.00960023041	17729.952140252	423167.06975888	7425.5290578293	1199817.809502
0.	2041893.179444	58873.902804539	466.67973369921	17885.840287455	422372.69691016	9004.8626258179	1330442.277752
0.	2289689.6493267	62052.3952403	1400.1176098792	18732.141061476	410372.63921316	8048.3291046256	1322309.688622
0.	2369318.1138303	58001.147981199	488.9032300503	15792.728227166	421882.09174773	8293.0132808272	1448461.49424
0.	1966377.5194198	58694.868748283	555.57407469138	16727.883602403	406803.8918407	7692.4376667992	1160373.959019
0.	1950840.2580532	56166.422067361	644.46936392652	17908.110260569	413499.43453263	8582.1947473411	1122065.807874
0.	1937359.3989264	51648.448161409	600.02160077763	17462.722093569	384562.04487429	8849.1403882772	1124116.569007
0.	1976545.2860494	55875.587853102	777.81407576798	16238.027235398	386981.38150921	7825.8951756913	1201988.709868
0.	1929476.5236742	59791.512504477	800.03840184329	18353.522207762	408436.46695626	8804.6488545952	1285107.686710
0.	2031039.9454012	58605.353157464	733.3656014198	18999.411774652	415063.2616174	9049.3552278814	1181246.269786
0.	1794096.7095613	57374.610943053	822.26278718639	19110.777098926	428823.26956032	7470.0132325949	1133084.706406
0.	1633240.3565899	52296.918093129	1044.5099003982	21650.309890921	422325.9713953	8582.1947473411	906666.8541155
0.	2065084.8269249	54891.300955046	1866.8757567514	44183.487808432	441902.94741875	9405.3045917898	1223521.924545
0.	1959751.3344252	55718.989004697	1955.7850343329	41771.094402673	465304.33233283	9583.2849722085	1150159.25866
0.	2210403.9185297	52296.918093129	2089.1507291136	58448.703179155	478886.73693143	9983.7547189362	1094287.934912
0.	2519892.4556032	61156.923043982	2489.2606184746	81238.505354417	492231.59479376	9405.3045917898	1231924.213070
0.	2742897.8540408	60574.917523547	3422.9250628351	87299.332164577	490300.36587804	9872.5111932931	1259671.857178
0.	3140583.1982832	60753.991831666	3000.5400972175	104698.0394051	504394.18894669	10562.244977375	1395925.271926
0.	3044617.7604309	58829.143931143	4556.8010811844	105800.72430223	567343.61859067	11140.775371281	1188588.634915
0.	2479792.6119292	50865.879025693	3400.6937415233	104293.00789622	540038.16676555	10762.500956173	969569.7322678
0.	3526844.0856384	59276.743445437	4779.1478001472	133211.836612	539232.89217407	11697.092449727	1266307.050767
0.	3654341.0244992	61201.694376938	4267.7592130252	134882.83943498	570504.39639794	12854.350864177	1307617.165968
0.	3157948.3727517	54757.088991863	4756.9128613587	127681.83353083	594616.68903729	10606.745890386	1256844.391422
0.	2917120.8215701	59657.221869111	3489.6193825463	120599.72173427	601603.50854411	10985.013239832	1022129.391420
0.	3055014.0161983	50575.229148807	3556.3142359259	118570.91830021	542999.38320557	11207.531461142	1076766.133985
0.	3677418.4274113	61850.905637332	4045.4261345198	132511.92069713	556206.96290928	12453.743239397	1274466.323058
0.	3607843.4849684	66844.800474072	4957.0294456441	141298.96440521	567937.66128717	11941.883722078	1198336.79199
0.	3018113.0204527	52945.438332497	3823.0989862564	137209.24813634	579850.91650294	10896.007613863	1154020.156860
0.	3269793.8056771	56278.284074227	4312.2265403762	139106.9904848	558983.84279917	12075.409262973	1127155.602942
0.	3590249.8213622	59142.461075697	4289.9928470482	159987.83096347	557251.15457662	13433.040297342	1217813.896479
0.	3298469.1924639	56949.487543805	4134.3586542796	169053.07382081	574712.64367816	11585.826064951	1339801.256611
0.	3211643.3201214	52341.642011702	3756.4019981391	133889.23012685	601436.5219922	12832.094380165	1037035.673196
0.	3114421.1920115	57866.886092547	4067.6591755055	115032.9570205	553763.10015494	11252.035817943	1135898.611779
0.	3311150.3396086	55070.253590714	3534.0825588358	136667.11475557	560574.42512696	12008.646225282	1063150.772949
0.	3510164.3785831	52923.074728095	3912.0291339479	137231.83778637	587373.53938798	12053.154857688	1095297.437114
0.	3296412.7902242	52118.024811568	3978.7273673761	140553.1771472	627286.26057698	11697.092449727	1156942.34323
0.	3133728.5241509	55025.51507271	4378.9279761929	127952.60603227	566013.11154185	10606.745890386	1141985.773973
0.	2853715.0858463	57486.489114137	3067.2310371775	131541.16613607	568769.38986556	11252.035817943	1122369.594504
0.	2979955.3344495	54712.352149567	3511.8509410427	125448.29349572	559719.74736471	12097.663727646	1117054.826027
0.	3435334.1859722	58068.279733903	3934.2618191226	122426.06419343	574237.03254163	12030.900511791	1170804.008531
0.	3731341.8639188	58582.974409476	4490.09822201	144780.18024561	546980.86393231	12275.701583032	1256844.391422
0.	3701409.7868744	61067.381097036	4089.8922757939	135673.29440567	565347.93505323	11385.550313458	1179284.229842
0.	4011583.791361	62880.792382747	4112.1254353852	146905.78705229	580969.37233783	12787.58159033	1395664.269915
0.	3272535.67533	55383.429919895	3867.5639415011	132173.27264248	586397.13240277	13076.91897114	1114626.275155
0.	3403574.1958258	50418.729555005	3645.2415372606	124884.36218525	559268.70162383	11741.599419325	1049280.094787
0.	3210843.6081393	58045.902423121	4579.0354861913	138745.48270521	608906.36409076	11652.585717666	1127864.860260
0.	3936867.8433189	60172.014348505	4023.1931528364	150049.95685952	625444.11904535	11096.271608266	1192797.920872
0.	3365073.7761161	60664.454198337	4445.6299457633	158334.47743341	616143.71186836	11608.079223139	1247571.426455
0.	3718089.4939296	57531.240801691	4089.8922757939	144802.79025562	599886.08679597	12431.487824481	1269575.016298
0.	3647372.105798	58493.460016386	4267.7592130252	166400.47976486	592161.91450575	12275.701583032	1258926.347801
0.	3793148.1756783	54555.775086627	5201.6229063468	172046.7478607	652613.57175747	12565.021204863	1249034.940873
0.	4227049.0482531	54153.161817852	5335.0405463082	201336.48562576	632048.9382971	12676.300655165	1087073.336202
0.	4179409.0630336	58426.324850366	5713.0687893496	222440.80480425	643427.74951232	13566.589715191	1093858.931223
0.	4343007.2856579	54757.088991863	5401.7501670541	214776.98037341	734394.38043174	14790.892369012	1119205.659227
0.	4050312.7002086	59142.461075697	5468.4603216522	222326.70879457	698110.3418129	15191.612272687	966012.1886480
0.	4769482.2612559	62410.610963747	6424.6978724691	235480.71735418	657078.0894358	14278.88939599	1031997.296588
0.	4332039.8070462	55718.989004697	6558.1350886904	197991.08196898	678472.46216331	14100.808772571	993140.4599838
0.	3414655.9190064	48429.204437212	5134.9148871186	200721.92423169	704650.09304077	13299.493017989	899406.3604174
0.	4545105.9279919	51983.857362715	6180.068523177	206710.11448699	745423.17414504	16104.435036844	948667.9753685
0.	4000959.046456	50463.443425665	6313.5018238017	212634.17918886	663803.21089703	13588.848159412	929177.8986807
0.	4196888.4820709	51268.334002051	5913.2083289985	215871.38657411	712451.1415068	13544.331330374	869686.1928110
0.	4402642.9506089	48518.611133027	6424.6978724691	234909.37149574	691310.36525812	13477.556532345	963251.7279670
0.	4980377.7353931	51022.386991766	8648.9303563226	251974.96943365	712523.62990574	14679.584701204	947823.9997670
0.	4123543.4688553	55249.210056694	7759.166154206	268272.0085334	757364.55719729	15258.400795038	842592.2294375
0.	4621078.5662916	51000.028531484	6335.740914881	246503.82215102	709069.02198239	15503.296619214	813430.494705
0.	4381164.971661	56278.284074227	7470.0132325949	284094.76153669	736502.10230279	15058.036832358	877242.228516
0.	4726869.0370668	53817.665570695	9271.8217995872	281015.16162213	702912.11410007	15547.823905213	926973.7249536
0.	4343692.7530711	48026.886141736	7247.5947322881	240944.73420333	768398.1778265	15347.452990084	875469.5445125
0.	4664491.5024628	50754.089415465	7603.4671810346	267629.61849063	745495.93785855	13633.365226067	930986.2287807
0.	4519629.3891335	55271.579884266	7692.4376667992	247098.83818217	732650.44493534	14189.848608994	892965.8453441
0.	4674088.0462481	51983.857362715	7603.4671810346	255296.01025245	682757.67943353	14056.289210819	937181.9571348
0.	4348376.7803948	49949.248354082	7136.387707272	242477.12192845	773749.89419481	16126.700254691	818956.6538392
0.	4421607.5490416	48563.314839603	7025.1821656413	251837.57514072	781978.48093491	15592.351428913	835433.5853635
0.	5777576.3369799	57486.489114137	7781.4091020254	307642.3771094	767620.01995412	15525.560232501	885371.6164350
0.	4451425.3815171	50575.229148807	8070.5728239134	271415.83399053	782928.43292864	15481.033065351	939711.067603
0.	4321415.0621411	45792.137122382	6091.1141759345	250097.44056126	764872.70560268	16260.292809836	831293.0712278
0.	4203171.9333589	53079.621215262	7269.8363153001	249227.50749938	740282.74456068	15703.671278119	876208.1193102
0.	4857107.8455805	59679.603491926	9027.1088971719	302618.92640986	783659.23561988	14412.452358838	1086770.753886
0.	4878471.5799595	56725.747067386	8426.4804036529	283497.13971636	701874.3203111	14456.973821757	980848.9160895
0.	4568411.8200417	48272.745020954	7914.8680351385	269143.9015501	758311.83090987	15748.199633788	865111.4343191
0.	3846386.1447726	48160.99008833	5935.4463522347	241379.26370194	748819.46224694	14724.107590077	820497.7546480
0.	4416580.7880112	53549.278266305	8893.6321593739	265381.63708073	728025.86474815	14189.848608994	914576.2568830
0.	4501464.5026829	55808.47370179	8515.4596725172	270038.83247837	752411.26489447	15681.407189425	856755.1389186
0.	4466962.6428837	56188.794349013	7225.3532086126	290625.37588664	770684.41835507	16661.08331298	880296.0242793
0.	5030873.8348344	55226.840288972	7247.5947322881	285611.99082136	753163.78960747	15814.992612997	908791.8067430
0.	4881099.2050436	51424.84950374	7781.4091020254	301490.21140966	689767.84958868	14434.713060591	971834.3711827
0.	3919388.4242816	54511.039321521	7603.4671810346	275433.36762414	748528.29992402	14078.548961991	890450.1457474
0.	4216995.5261924	54309.731340728	7558.9822941956	280486.68609036	792604.34591518	15636.879190317	973103.8187515
0.	4499179.6113055	53392.722984285	8048.3291046256	255914.55495416	763317.08858847	16282.558443708	1024031.988557
0.	5077142.8852274	59276.743445437	9093.8480673683	290694.38810832	695891.32427702	15102.561741452	1090957.391646
0.	4395102.8090634	57061.360027079	8915.8781339534	258985.03862659	735726.78891964	15837.257058256	1034127.603373
0.	4223164.7329114	52788.894358009	7803.6521091871	247602.34598656	711436.3674111	15102.561741452	980873.8309092
0.	4675573.2256434	55092.622939489	6224.5460527486	254471.35431825	754037.77087453	15414.242760311	959671.8774823
0.	4922798.4726818	60373.46350985	6980.7003643303	257564.22858453	732141.86292523	15102.561741452	1035681.7976
0.	5077485.618934	53571.643545921	7803.6521091871	240167.21084129	809642.44869655	17529.528802706	1042578.692802
0.	4142508.067288	60709.222895183	7180.8703392706	225225.22522523	735193.80103966	15993.109839077	947948.1087540
0.	3927842.5223781	51760.249733174	6535.8954043318	236600.66729592	750154.08080755	15414.242760311	960964.4335513
0.	3725972.3691818	50821.163002193	5890.9703650846	191849.91874195	645393.60700238	14145.328571962	924398.7608384
0.	4319472.9044703	51581.367936094	7492.255408986	244330.08101044	743628.52837042	15080.299257195	963450.6511860
0.	4494838.3176884	54667.615546649	7381.0451204177	220387.31246364	736332.49659713	15570.08763735	894125.2829043
0.	4163300.5788227	55763.731233531	6046.6373582597	251150.63714756	718735.71499438	14323.410145956	941372.7415341
0.	4454624.2294455	50955.311790337	6535.8954043318	248334.77449146	692732.61479308	14991.249914367	961088.7277790
0.	4282800.3978625	56792.868581703	7558.9822941956	260979.15823106	739385.90518204	15792.728227166	899036.0879165
0.	3811541.5512667	50463.443425665	8470.9699193857	261552.2680202	714867.74738095	14123.068642562	988650.691193
0.	5013622.9049348	64873.759412049	8871.3862441486	283244.31240087	714577.7191914	15859.521562944	1124825.58407
0.	4829232.1707758	66038.409366745	8671.1756780192	282623.76823857	718397.19910395	15080.299257195	761686.3126387
0.	3931841.0822886	52162.747773052	6624.8544977427	243277.73343615	806368.94477775	15881.78612706	889192.566240
0.	4462164.370991	54421.56850942	8226.2805206124	246961.52307447	713876.85769043	14924.46353115	1023756.587323
0.	4685626.7477041	59187.221626038	8270.7689680748	264234.93770557	775161.34853703	15080.299257195	1069767.089881
0.	4780906.7181431	51670.808356137	7314.319659335	241745.20060365	741276.64749936	14212.108716627	1050962.516111
0.	5258334.771458	62231.501184406	8626.6850939775	279314.9666006	753794.98950359	15659.143160157	1182163.735174
0.	4071676.4345876	56949.487543805	5846.4946152228	233995.29846118	667720.59741232	14501.49552233	943109.1538432
0.	5137235.5284539	54264.996892136	7981.5983028321	240853.25715481	760838.39776631	15659.143160157	1036709.72127
0.	4575609.2278806	57374.610943053	6135.5912309063	239481.2202001	686225.92170467	15124.82428513	1010322.418853
0.	4973408.8166919	67292.829119053	6446.937260185	238338.02616264	738804.22094273	14234.36888367	1250447.330612
0.	4049512.9882264	57799.755956586	5512.9340546385	196671.49182983	657774.37756748	13544.331330374	1056137.33613
0.	4215281.8576593	62253.889697082	4823.6178556551	184100.24543704	660680.18384546	13254.977733417	1250524.376457
0.	3519075.4549551	59321.504714499	5646.3566772391	137954.73865677	608954.11549052	13410.782268944	1209961.715412
0.	3400261.1033286	60888.300078954	3178.3837896203	127230.56543037	569078.33806972	11407.802937209	1099690.107360
0.	3233121.2990692	59097.700764925	2311.4316296304	108636.86567545	538143.5229854	11496.814026024	1246980.953254
0.	2864454.0753203	55092.622939489	2933.8496908789	77514.395530599	534402.82703017	11652.585717666	1113462.829572
0.	2890844.5707296	63127.08843592	1600.153614747	75204.485214249	488605.01107773	9983.7547189362	1191369.092264
0.	2765289.7895396	64873.759412049	2022.4676149595	66262.399100438	498381.45039622	9516.5418843464	1383275.356919
0.	2362349.1951291	60060.100244389	1755.7404935542	57531.240801691	467464.79735577	10784.751917351	1221499.38130
0.	2409760.6912109	58650.110833099	1600.153614747	42508.140709966	444174.62548931	9338.5629285733	1338426.614120
0.	2328989.7810186	56927.113226757	800.03840184329	37751.986155378	442956.74367822	9294.0687832241	1248418.695132
0.	2362006.4614225	63171.870315645	688.91736413994	32440.799437485	456081.52071921	10028.252544752	1239718.75037
0.	1985456.3624214	58896.282331071	800.03840184329	31080.07259735	481968.09622259	8604.4398909837	1177424.512356
0.	2120607.6873966	62544.945815199	644.46936392652	26375.005842565	446189.19517098	9338.5629285733	1264069.052936
0.	2056516.4842596	53213.806251809	666.69333440004	24324.337556822	437501.82444464	9449.7993307319	1294703.455384
0.	2016073.906879	56658.626091866	755.58980896023	26575.641755007	458427.35009949	9650.0285943244	1154909.416493
0.	2133060.3454036	61224.080133288	977.83514410623	24123.75575721	432307.66845682	8693.4210590677	1243926.517851
0.	1915538.6862719	57285.109483908	1088.9600342778	20425.000200245	395640.78519374	9383.0573113583	1147391.618081
0.	1997223.5530151	68390.600699302	822.26278718639	21249.279638295	415833.61006984	8782.4031767842	1203700.262003
0.	2119579.4862767	63798.841805641	488.9032300503	22207.328329341	418028.31685685	9049.3552278814	1183336.189333
0.	1719951.9843635	60686.838516806	488.9032300503	18709.868888536	419756.46151568	9472.046789243	1176303.773954
0.	1878980.4242329	54846.563394601	466.67973369921	17262.3051762	426789.41135607	9182.8344586197	1223317.089228
0.	1986713.0526789	54354.466028682	555.57407469138	16950.555097312	412752.63307714	8337.5020843755	1329613.142371
0.	2132946.1008347	52632.353314902	400.00960023041	17284.573484797	430951.15643728	9494.2943071144	1295555.188327
0.	1797295.5574897	52878.347698766	355.56314090256	14746.369123639	438765.74498035	9138.3411442804	997882.1383619
0.	2149854.2970277	59903.423014512	400.00960023041	14657.323345891	421017.76071136	9182.8344586197	1371397.978870
0.	2015388.4394657	56815.242539543	466.67973369921	14234.36888367	418542.05307714	9093.8480673683	1321300.10308
0.	1939301.5565972	60485.381807282	466.67973369921	16705.616779824	406407.4564261	9138.3411442804	1322905.138349
0.	1775817.5785418	58292.056135205	355.56314090256	15481.033065351	415436.75522029	9405.3045917898	1135290.124423
0.	1825171.2322944	55830.845025704	488.9032300503	14145.328571962	408949.62647659	9650.0285943244	1161009.588437
0.	1727720.6150468	51424.84950374	400.00960023041	14189.848608994	425176.69547668	8782.4031767842	1100447.683902
0.	1823686.052899	55718.989004697	311.11691862693	12609.532806802	405684.59218023	8404.2357348103	1051665.712239
0.	2034924.2607428	68435.410761965	377.78634093484	13766.917851756	383678.22770986	7892.6247312617	1430312.875059
0.	1954267.5951194	53571.643545921	244.44802968221	14679.584701204	417888.21234052	9405.3045917898	1283973.381354
0.	1787699.0137044	57374.610943053	288.89389638309	14456.973821757	417047.63349556	8782.4031767842	1141123.172920
0.	1948098.3884003	57799.755956586	377.78634093484	13143.690561496	433219.92688544	8048.3291046256	1255919.23270
0.	1652204.9550226	51268.334002051	311.11691862693	15436.5061359	451321.46303564	8915.8781339534	1061038.61661
0.	1694818.1792117	60127.24852715	400.00960023041	13232.720180232	458826.20501818	8938.1241678873	1131462.678746
0.	2066341.5171825	58829.143931143	622.24545271912	11875.121753355	452212.30696752	8782.4031767842	1351195.521191
0.	2016759.3742922	61403.168341035	400.00960023041	14813.154080824	433056.18102542	8804.6488545952	1311469.043807
0.	2281921.0186434	64896.154997629	555.57407469138	15347.452990084	451977.86536437	9650.0285943244	1501330.624121
0.	1736745.9359877	54376.83346242	444.45629661235	13165.94787708	451438.67404525	8648.9303563226	1156002.056973
0.	2036980.6629825	53079.621215262	222.22518522469	12008.646225282	419779.81721603	8715.6664994682	1299531.010375
0.	1940444.0022859	59478.171042895	333.34000013334	13232.720180232	418285.18110505	8293.0132808272	1352883.824834
0.	2214745.2121469	60037.717603273	333.34000013334	13989.510313761	422980.15185632	9383.0573113583	1438517.209580
0.	1976431.0414805	51156.539009369	355.56314090256	12453.743239397	430600.36939215	8871.3862441486	1224751.034958
0.	1923764.2952306	58359.190223308	266.6709334016	14501.49552233	420667.38114506	8137.3043378502	1275316.13773
0.	1988426.721212	61112.151950682	288.89389638309	12431.487824481	425083.21403292	8871.3862441486	1312089.634887
0.	1802779.2967955	56479.639457885	466.67973369921	13611.106663037	436097.6873414	8893.6321593739	1253658.135636
0.	1867213.2336391	53750.567936839	377.78634093484	13388.524299949	406594.01197496	8115.0604405255	1204645.588049
0.	1965463.5628688	59567.695976828	466.67973369921	14123.068642562	401674.9732596	8426.4804036529	1162357.272720
0.	2153510.1232316	59858.658630798	400.00960023041	12921.120672592	413499.43453263	8960.3702611759	1273487.848296
0.	1811119.1503231	59791.512504477	311.11691862693	13967.250800226	435980.6863224	9182.8344586197	1187542.998888
0.	2082564.2459623	51402.489966929	511.12678566587	12431.487824481	404798.58402439	9271.8217995872	1219861.200543
0.	1987627.0092299	56680.999690507	311.11691862693	13499.814738951	412215.90986722	8826.8945917595	1241283.603671
0.	1905713.6533489	60037.717603273	288.89389638309	13566.589715191	402467.42298862	8359.7465751719	1083947.149559
0.	2008305.2761957	60037.717603273	466.67973369921	14078.548961991	396619.01232242	8582.1947473411	1412958.897056
0.	2061086.2670144	56479.639457885	488.9032300503	14724.107590077	407573.49549764	7714.6804365931	1210626.453721
0.	2051832.4569358	59634.840306194	711.14145314645	15414.242760311	413429.41912187	9405.3045917898	1419237.035300
0.	1969005.1445038	60418.230649105	444.45629661235	13633.365226067	416907.54506305	8515.4596725172	1285700.676110
0.	2064856.3377872	64448.254677016	333.34000013334	13010.147915374	450313.514609	8982.6164138194	1268211.074858
0.	1701558.6087752	52587.627840991	244.44802968221	14189.848608994	424218.55915178	8626.6850939775	1155443.014873
0.	2104613.4477545	59545.3146535	400.00960023041	13566.589715191	415740.23079926	8804.6488545952	1313098.186776
0.	2045549.0056479	57083.734703343	355.56314090256	13833.694966581	410232.66023027	8693.4210590677	1382910.467840
0.	1872239.9946695	64784.177669269	444.45629661235	14034.029519058	426625.78862754	8782.4031767842	1241129.671547
0.	1812261.5960119	54421.56850942	377.78634093484	9004.8626258179	400509.73966867	7914.8680351385	1168742.470484
0.	2012418.0806751	63776.449157522	133.33440000853	13522.07300496	442464.955936	8515.4596725172	1385021.816067
0.	1915767.1754096	56032.189634513	466.67973369921	15058.036832358	413919.53905191	7759.166154206	1321118.907417
0.	1819573.2484196	58784.385297303	488.9032300503	14724.107590077	448040.20632578	9071.6016179468	1294393.754340
0.	1930961.7030696	65366.476144583	511.12678566587	12453.743239397	447337.24354095	8960.3702611759	1058952.099233
0.	2245819.73488	64739.387157597	400.00960023041	14301.149741267	401488.52519305	8204.0363859019	1326918.97992
0.	1870983.3044119	58985.801036098	400.00960023041	12409.232468957	405474.73983195	8448.7251318446	1075532.088540
0.	1769648.3718227	60462.998027983	266.6709334016	12921.120672592	409789.40858996	8582.1947473411	1190374.15024
0.	1786328.078878	57799.755956586	333.34000013334	15770.463900763	390634.95009261	9472.046789243	1159484.15397
0.	1921822.1375598	53795.299632908	333.34000013334	13099.176108526	427934.85817179	8648.9303563226	1121584.833594
0.	1816488.6450601	50306.945924825	333.34000013334	13722.400072237	398203.04646605	8960.3702611759	1088233.330634
0.	1756967.2246779	53101.985238451	355.56314090256	15236.137894833	419849.88470019	7425.5290578293	1179946.688596
0.	1893832.2181863	54443.936122682	311.11691862693	13410.782268944	430857.61181781	8671.1756780192	1204875.547345
0.	1633011.8674521	50888.237127148	311.11691862693	13121.433305311	413312.72804619	8826.8945917595	1051062.969283
0.	1758223.9149355	49770.405308962	266.6709334016	13455.298385142	391053.93059919	8092.8166025467	1092773.89674
0.	2065541.8052004	59657.221869111	400.00960023041	15191.612272687	402747.12869701	8760.1575583262	1324795.3051
0.	1973803.4163964	58918.661917492	177.7796740943	14612.800813513	407270.31001716	8537.704638108	1242130.277662
0.	2063599.6475296	60798.761007787	444.45629661235	14701.846115932	423797.94786816	8893.6321593739	1343070.117428
0.	2413188.028277	78164.873630105	355.56314090256	14100.808772571	407293.63159493	8204.0363859019	1431203.720729
0.	1826199.4334142	52028.579606402	377.78634093484	14612.800813513	442113.69628584	8604.4398909837	1245748.786732
0.	1972546.7261389	63776.449157522	333.34000013334	13700.141271587	415086.60448908	8671.1756780192	1329975.879699
0.	2279750.3718349	57531.240801691	222.22518522469	16683.350016683	414292.98264073	8248.52471467	1312477.526069
0.	2111239.6327491	59120.080890365	333.34000013334	15280.663754666	394173.65478686	8448.7251318446	1209603.799875
0.	1898973.2237855	57061.360027079	466.67973369921	14968.987727209	410815.92113209	7759.166154206	1291142.538075
0.	2020872.1787716	65926.416748656	422.2329187895	14546.017460559	433009.39706998	8760.1575583262	1252964.504316
0.	1997680.5312906	57352.235488457	622.24545271912	13054.661893153	435816.88758515	8181.7923105381	1330053.611029
0.	2014017.5046393	56971.861920721	355.56314090256	15525.560232501	422910.058697	8337.5020843755	1208530.139250
0.	1972889.4598455	53392.722984285	466.67973369921	13967.250800226	438040.13813305	7647.9523052351	1262603.081348
0.	2239422.0390232	62321.055594664	355.56314090256	15391.979444145	409789.40858996	8982.6164138194	1279849.842692
0.	1954838.8179637	59769.130582169	377.78634093484	16238.027235398	428145.26305041	8448.7251318446	1395377.176416
0.	2067826.6965779	58560.595721375	488.9032300503	12943.377394191	399740.7726486	8604.4398909837	1206536.540214
0.	1781415.5624165	57307.484758885	333.34000013334	15169.349550747	393870.94499455	8537.704638108	1094035.577291
0.	2067940.9411467	61291.237761826	266.6709334016	15681.407189425	429384.41906935	8115.0604405255	1354546.463733
0.	2146769.6936682	59120.080890365	288.89389638309	14390.191716499	422839.96611265	8448.7251318446	1258515.058825
0.	1861501.0051956	51715.52892503	222.22518522469	14857.677682701	421952.17647485	8293.0132808272	1209501.540925
0.	2007848.2979202	61134.537467375	355.56314090256	13766.917851756	371523.41410798	8404.2357348103	1172484.1326
0.	1986370.3189723	58090.657104565	177.7796740943	14635.062049994	422232.52113213	8026.0854446829	1274698.08271
0.	1954267.5951194	61425.554636626	355.56314090256	14902.201522249	426579.03985188	8938.1241678873	1330079.521622
0.	1777645.4916437	61134.537467375	355.56314090256	14523.756461737	409649.43916824	8448.7251318446	1143457.462774
0.	1790440.8833574	55137.361816585	333.34000013334	15837.257058256	420457.16030228	8871.3862441486	1284308.502108
0.	1894174.9518929	55584.763754721	266.6709334016	13277.235346002	424779.40640268	8315.2576529274	1238615.821394
0.	1867098.9890703	58515.83852483	488.9032300503	16171.230868678	430670.52564965	9405.3045917898	1179717.370385
0.	1838423.6022835	54801.826073541	333.34000013334	12409.232468957	431091.47528576	8804.6488545952	1239257.042638
0.	2040636.4891864	65948.815152343	333.34000013334	13766.917851756	404961.78914308	7914.8680351385	1181934.359984
0.	1923878.5397995	56904.738969578	244.44802968221	14612.800813513	405917.76750691	7959.3548209234	1266255.596267
0.	1756396.0018336	56770.494683731	311.11691862693	13766.917851756	417748.11012204	7981.5983028321	1147061.589896
0.	1913025.3057567	63731.664041109	422.2329187895	15147.086888228	420246.94463202	8270.7689680748	1340735.095753
0.	2327961.5798987	62455.389007852	400.00960023041	13655.623848502	392520.52447675	8582.1947473411	1401956.518701
0.	2088390.7189748	55786.102437732	444.45629661235	15926.315433578	420807.53124729	7647.9523052351	1266512.871718
0.	2002250.3140455	54980.776794099	311.11691862693	13477.556532345	443073.84016491	9561.0372168932	1297646.148068
0.	2121064.6656721	56815.242539543	444.45629661235	15302.926773716	395035.27222514	8737.9119992209	1265458.089277
0.	2267297.7138279	65232.095975956	222.22518522469	13833.694966581	414152.93938131	8270.7689680748	1362968.283708
0.	2168361.917185	64560.227508992	422.2329187895	15837.257058256	423751.21455903	8715.6664994682	1355637.737263
0.	1987512.764661	57755.002832002	244.44802968221	14434.713060591	411772.55526697	8359.7465751719	1284076.494100
0.	2026355.9180774	57352.235488457	355.56314090256	13722.400072237	393777.80568108	8559.9496630493	1207226.581863
0.	1966799.6350822	55137.361816585	200.0024000288	14968.987727209	410582.61199032	7002.9412353188	1106535.89381
0.	2053431.8809	63037.525395691	311.11691862693	13522.07300496	375960.3520325	8404.2357348103	1196039.147429
0.	2245248.5120356	59903.423014512	488.9032300503	13722.400072237	440146.90875317	8137.3043378502	1401930.400727
0.	1679280.9178452	55584.763754721	244.44802968221	14991.249914367	415086.60448908	8804.6488545952	1106712.79214
0.	2195209.3908698	58001.147981199	377.78634093484	14100.808772571	382445.68834768	7536.7399397861	1471540.669004
0.	2159108.1071063	62612.114049962	311.11691862693	15837.257058256	386399.74752367	8582.1947473411	1321248.332520
0.	2058458.6419304	59970.570039337	288.89389638309	14790.892369012	426555.66555994	8715.6664994682	1297026.553691
0.	1979629.8894089	52699.441974437	222.22518522469	13722.400072237	380353.10514875	8871.3862441486	1082384.469059
0.	2073767.4141592	56524.385757193	422.2329187895	14768.630716617	419592.97340102	9405.3045917898	1234718.184465
0.	1903885.740247	52855.98427384	222.22518522469	14123.068642562	398948.57606782	7870.3814867284	1060033.004751
0.	1788727.2148243	53795.299632908	333.34000013334	13944.991346099	419522.9080239	8092.8166025467	1152191.101785
0.	1653347.4007113	53661.105262712	222.22518522469	15814.992612997	420830.88982118	9427.5519315809	1013697.803438
0.	1633697.3348654	55003.145903481	333.34000013334	14189.848608994	419849.88470019	8092.8166025467	1109442.526994
0.	1727035.1476336	55293.949771689	355.56314090256	13833.694966581	409159.56426134	7625.7097134645	1207022.11952
0.	1939415.8011661	60440.614308591	400.00960023041	14256.629110124	403329.87836603	7981.5983028321	1235487.320501
0.	1890176.3919824	63194.261345411	266.6709334016	12943.377394191	408646.39212295	6713.8145404327	1286551.55541
0.	2086562.8058728	67584.06060387	377.78634093484	15703.671278119	390588.39797351	8826.8945917595	1374365.857706
0.	1528706.5760723	48205.691882055	266.6709334016	14635.062049994	431185.0224643	7825.8951756913	1194711.888819
0.	1891318.8376711	56859.990634825	466.67973369921	14056.289210819	376982.80136695	9294.0687832241	1255508.08170
0.	1842193.6730562	62231.501184406	288.89389638309	15124.82428513	393149.14191401	9316.3158262194	1179666.411583
0.	1976888.019756	62321.055594664	511.12678566587	14367.931133572	418075.01887294	8671.1756780192	1255122.644778
0.	2277465.4804574	66441.595205139	355.56314090256	13344.008540165	406384.13726915	8982.6164138194	1260263.1673
0.	2007048.5859381	59299.124050021	311.11691862693	14278.88939599	429244.12823848	9138.3411442804	1268468.406422
0.	2212117.5870628	55428.170353108	422.2329187895	13677.882530342	416183.79142705	8760.1575583262	1384500.449594
0.	1934503.2847046	62097.17136678	333.34000013334	13522.07300496	392893.03292131	8648.9303563226	1140083.088668
0.	1812375.8405807	51849.69206722	155.55700742096	14590.539636446	428168.64168997	8270.7689680748	1089393.476660
0.	1934389.0401357	60127.24852715	400.00960023041	16059.904779445	413639.46707623	8381.9911253168	1233410.804868
0.	1918394.8004937	58694.868748283	266.6709334016	14991.249914367	415623.50814666	8493.2147662765	1265200.844088
0.	2046462.9621988	56703.373349013	555.57407469138	13477.556532345	426602.41420774	9294.0687832241	1298136.690595
0.	1935874.219531	48473.907665563	688.91736413994	17752.221697219	429173.98368647	8137.3043378502	1075431.357715
0.	2674922.3355621	62970.353744829	577.79780810179	23455.184574945	433056.18102542	8426.4804036529	1400676.826777
0.	2282263.75235	57464.113360172	666.69333440004	20380.446874672	454181.86998017	9538.7895209393	1283638.273113
0.	1992311.0365537	60910.684996523	688.91736413994	15703.671278119	410442.62956517	7358.8032407191	1084174.013147
0.	2226169.669034	56994.236357506	555.57407469138	17329.110280322	396572.4275347	8070.5728239134	1275135.8672
0.	2277922.4587329	59791.512504477	711.14145314645	16260.292809836	408669.7174601	9538.7895209393	1231949.841871
0.	2295973.1006147	61850.905637332	488.9032300503	16861.485786079	442207.36411562	9360.8100902862	1262808.817285
0.	2318936.2589579	63194.261345411	466.67973369921	17484.990937169	428238.77799234	9294.0687832241	1407469.100457
0.	2214173.9893025	59769.130582169	311.11691862693	15881.78612706	416300.5217366	8293.0132808272	1291013.545837
0.	2186412.5590667	54757.088991863	466.67973369921	14123.068642562	419125.8817408	8493.2147662765	1307203.639636
0.	1963978.3834735	56255.911553131	333.34000013334	14011.769886705	414456.36934581	9116.0945761461	1320885.946924
0.	2069768.8542487	57061.360027079	377.78634093484	12654.044646316	429641.62490608	8715.6664994682	1248136.263335
0.	2209261.472841	63754.056569345	355.56314090256	14790.892369012	426719.28694599	8782.4031767842	1205207.721221
0.	2201150.1084511	61358.395929603	422.2329187895	15570.08763735	395920.26721376	8559.9496630493	1389898.050228
0.	1852932.6625302	56949.487543805	711.14145314645	15035.774466942	421835.3689157	8026.0854446829	1175285.043020
0.	1617131.872379	52453.452854979	422.2329187895	14456.973821757	414129.59906133	8470.9699193857	1156205.353705
0.	1891090.3485333	58985.801036098	266.6709334016	14813.154080824	415740.23079926	8381.9911253168	1234231.099158
0.	1843793.0970204	53280.899577766	244.44802968221	13143.690561496	408763.01944595	8404.2357348103	1136228.226466
0.	1670484.0860421	59567.695976828	355.56314090256	12542.765492984	403562.98937503	8337.5020843755	1052243.379388
0.	2212574.5653383	62947.963314409	511.12678566587	15280.663754666	411235.89365249	8426.4804036529	1268751.47967
0.	2138772.5738472	61246.465949552	355.56314090256	15035.774466942	421344.79460438	7803.6521091871	1448356.484332
0.	2032296.6356588	51827.331393988	266.6709334016	13232.720180232	420457.16030228	8470.9699193857	1264943.606281
0.	1964321.1171801	53750.567936839	311.11691862693	13143.690561496	406897.17343736	8137.3043378502	1287015.705402
0.	1882522.005868	56099.305581569	355.56314090256	13611.106663037	419102.52782816	9271.8217995872	1310486.528880
0.	2171103.7868379	62253.889697082	444.45629661235	13766.917851756	435980.6863224	8693.4210590677	1404986.7161
0.	2154195.5906449	63015.13478547	577.79780810179	14501.49552233	399041.77184832	9494.2943071144	1333785.504691
0.	1868926.9021722	50239.87646429	311.11691862693	13277.235346002	407270.31001716	8982.6164138194	1222523.396675
0.	1916109.9091162	56300.656655184	400.00960023041	15124.82428513	391659.1610033	8359.7465751719	1303560.26135
0.	2113524.5241265	59657.221869111	533.35040054615	13499.814738951	405707.90942627	8115.0604405255	1127510.22453
0.	2059372.5984814	58873.902804539	311.11691862693	16705.616779824	440755.62799979	8337.5020843755	1350728.046885
0.	1873610.929496	50798.805080148	377.78634093484	13544.331330374	418588.75790193	8737.9119992209	1194762.933580
0.	1704300.4784281	57329.860093735	444.45629661235	14612.800813513	396153.17589128	8893.6321593739	1243772.540287
0.	2071368.2782129	56658.626091866	377.78634093484	12386.977172825	400626.2558683	8915.8781339534	1310589.94644
0.	2112839.0567133	65097.71796581	355.56314090256	15725.93542624	409742.7518611	8315.2576529274	1278381.289679
0.	2002821.5368899	58851.523337896	333.34000013334	14234.36888367	392893.03292131	7470.0132325949	1225186.385397
0.	1826884.9008274	50262.232891338	355.56314090256	15369.716187403	423634.38240437	8003.8418440852	1089267.366487
0.	2057887.419086	60037.717603273	422.2329187895	14278.88939599	418051.66783298	8248.52471467	1271917.361966
0.	2087362.5178549	65030.529770151	244.44802968221	15369.716187403	419172.58975761	10006.003602161	1257898.160748
0.	1825856.6997076	54801.826073541	200.0024000288	14323.410145956	417771.46033221	8537.704638108	1246749.909119
0.	1839109.0696967	55920.33091993	355.56314090256	13410.782268944	412029.23144047	8559.9496630493	1235589.876966
0.	2187326.5156177	57106.109439477	244.44802968221	14635.062049994	409042.9315214	8070.5728239134	1171694.944037
0.	2222628.087399	59164.841320921	355.56314090256	13232.720180232	413056.01329212	7714.6804365931	1408200.880703
0.	2047948.1415942	59008.180862081	244.44802968221	13855.95412367	424312.03113748	8826.8945917595	1331997.112534
0.	1953582.1277062	57396.986457522	288.89389638309	14857.677682701	389610.86216526	7403.2870594544	1299246.964718
0.	1903314.5174026	59433.408935306	400.00960023041	17128.696572926	413779.50191597	9027.1088971719	1296303.747602
0.	1791354.8399083	60977.840108698	222.22518522469	14367.931133572	397690.53264912	9271.8217995872	1156281.591175
0.	1850533.5265839	56211.166690525	355.56314090256	13789.176830624	398785.48590121	7403.2870594544	1138738.769537
0.	1888234.2343115	62276.278269683	688.91736413994	17084.160847374	425597.37462824	9004.8626258179	1256664.491969
0.	1856359.9995963	54018.961703388	400.00960023041	14056.289210819	418635.46298207	8604.4398909837	1149321.258369
0.	1851218.9939971	56457.266398026	311.11691862693	13010.147915374	422723.14641642	8849.1403882772	1231437.279793
0.	1961350.7583894	53303.26413941	355.56314090256	14056.289210819	409439.48933791	7914.8680351385	1062874.152409
0.	1790783.617064	55562.393089216	355.56314090256	13121.433305311	421975.53817831	8693.4210590677	1036107.995422
0.	1768163.1924274	54824.194704148	511.12678566587	14746.369123639	406850.53251162	9116.0945761461	1063955.536327
0.	2021329.1570471	62164.336005931	355.56314090256	13455.298385142	410465.95980999	8115.0604405255	1164646.260036
0.	1776160.3122484	53817.665570695	422.2329187895	15347.452990084	426158.31237753	8293.0132808272	1176940.539866
0.	1657460.2051907	53549.278266305	311.11691862693	15703.671278119	433079.57309914	8315.2576529274	1165485.702655
0.	1833968.0640975	50441.086460436	466.67973369921	14323.410145956	431722.93860675	8226.2805206124	1175539.714848
0.	1856816.9778718	56658.626091866	444.45629661235	13722.400072237	414876.52094061	8270.7689680748	1199894.42053
0.	2164134.8681367	57978.770850058	288.89389638309	14701.846115932	410955.90967714	8826.8945917595	1315632.996129
0.	1747256.4363239	57329.860093735	288.89389638309	14968.987727209	406687.29127825	7558.9822941956	1278716.201665
0.	1678595.450432	52788.894358009	311.11691862693	13433.040297342	430085.90776234	8359.7465751719	1100169.898335
0.	1968205.4325217	60149.631407876	488.9032300503	16549.750686014	392171.31258433	8893.6321593739	1206408.760571
0.	1699502.2065355	57038.985410685	333.34000013334	14879.939572766	406104.31235431	7981.5983028321	1149727.551699
0.	1891661.5713777	52453.452854979	533.35040054615	14546.017460559	386283.42548748	8626.6850939775	1068483.691938
0.	1843336.118745	57083.734703343	400.00960023041	14568.278518795	417211.07290397	7558.9822941956	1230873.495413
0.	1890404.8811201	58269.678225605	244.44802968221	13522.07300496	405381.47377756	10183.99680516	1192032.448541
0.	1707156.5926499	51469.56875679	444.45629661235	13344.008540165	426415.42115075	8648.9303563226	1198924.062663
0.	1720523.2072079	51559.007980612	400.00960023041	13700.141271587	449680.67742395	8693.4210590677	1086619.466596
0.	1647292.4385611	55204.470581101	400.00960023041	13766.917851756	423984.88366052	9027.1088971719	1139169.944127
0.	1996652.3301708	49390.376543672	355.56314090256	12921.120672592	441598.54155461	8559.9496630493	1207712.198667
0.	1951182.9917598	48384.501447969	400.00960023041	12787.58159033	437197.57517376	8515.4596725172	1224751.034958
0.	1913368.0394633	56837.61655725	422.2329187895	13388.524299949	412635.95124884	9093.8480673683	1227696.465791
0.	1715153.7124709	57396.986457522	311.11691862693	12809.83795555	410722.59671039	8048.3291046256	1219426.10921
0.	1682594.0103425	60865.915221296	244.44802968221	13410.782268944	423424.08855128	8092.8166025467	1176940.539866
0.	1811690.3731675	57150.859091357	266.6709334016	13477.556532345	425924.58384098	8693.4210590677	1130955.855726
0.	1771247.7957869	56524.385757193	400.00960023041	12075.409262973	416207.13736134	7848.1383015384	1072737.232596
0.	1910397.6806726	55338.689726089	400.00960023041	13455.298385142	400136.89852033	8026.0854446829	1187134.979025
0.	1929590.7682431	58963.421270006	400.00960023041	14946.72559947	406920.49399579	7803.6521091871	1326064.270034
0.	1980086.8676844	59791.512504477	311.11691862693	11630.332440711	419592.97340102	7848.1383015384	1346418.038062
0.	1863785.896573	56927.113226757	422.2329187895	13299.493017989	407853.36857514	8181.7923105381	1225365.653500
0.	1974603.1283785	57844.509320682	333.34000013334	13299.493017989	413289.39002239	8248.52471467	1106586.435832
0.	1857959.4235605	57464.113360172	288.89389638309	12498.254247405	380818.07924398	8760.1575583262	1219886.794810
0.	1695160.9129184	55003.145903481	266.6709334016	13321.750749376	383096.81901426	8092.8166025467	1186573.982162
0.	1794667.9324056	48317.447412431	466.67973369921	12654.044646316	397946.78570941	8248.52471467	1207993.357299
0.	1561609.0119073	52162.747773052	622.24545271912	13522.07300496	432120.55055359	7825.8951756913	1091285.344243
0.	1573718.9362077	52162.747773052	266.6709334016	11919.629673117	411539.21998596	7470.0132325949	1121660.775172
0.	1749884.0614079	51849.69206722	266.6709334016	11296.540412261	419686.39479773	8337.5020843755	1030193.202518
0.	1690933.8638701	53526.913046522	488.9032300503	13722.400072237	429945.6054184	8315.2576529274	1187364.487903
0.	1759480.6051931	48451.556021499	222.22518522469	11074.019815824	396549.13523622	8626.6850939775	1014823.218106
0.	1547785.4190739	53549.278266305	511.12678566587	11029.516409074	401977.96005573	8626.6850939775	1053750.514482
0.	1775817.5785418	52229.832663909	355.56314090256	11563.572966145	392799.90428502	8226.2805206124	1173680.777667
0.	1836481.4446127	55540.022483564	377.78634093484	12631.788696862	431395.50735878	8137.3043378502	1076589.831268
0.	1663743.6564786	51424.84950374	577.79780810179	14523.756461737	407596.81790366	9338.5629285733	1130449.0615
0.	2049090.5872829	61358.395929603	311.11691862693	15080.299257195	415740.23079926	8826.8945917595	1387498.718154
0.	1705671.4132546	56591.505655137	466.67973369921	11674.839054004	415320.03671488	8137.3043378502	1102543.982350
0.	1776960.0242305	54958.407744565	377.78634093484	12720.812851046	413266.05206237	8648.9303563226	1091209.661800
0.	1758566.6486422	57620.744895301	244.44802968221	13433.040297342	413359.40428513	9761.2691517657	1184279.362069
0.	2205377.1574994	64224.313509235	466.67973369921	13032.404874564	384120.12483904	7625.7097134645	1272741.189358
0.	1848705.6134819	57083.734703343	600.02160077763	14078.548961991	399624.26853877	8782.4031767842	1133819.785027
0.	1673340.2002639	49300.960521788	488.9032300503	13677.882530342	413056.01329212	8115.0604405255	1097013.854249
0.	1854075.1082189	60261.546710059	311.11691862693	14679.584701204	397946.78570941	7670.1949563466	1145437.014026
0.	1532133.9131384	52296.918093129	511.12678566587	12921.120672592	417000.93709611	7603.4671810346	1118370.568087
0.	1674596.8905214	59299.124050021	355.56314090256	15280.663754666	405637.95787921	7603.4671810346	1131842.814955
0.	1828827.0584983	54734.720540792	288.89389638309	15035.774466942	409766.08019366	7803.6521091871	1012122.463565
0.	1640209.2752911	50150.451354062	444.45629661235	14523.756461737	438765.74498035	8871.3862441486	1016123.875728
0.	1606050.1491984	48362.150043013	488.9032300503	14946.72559947	430600.36939215	8270.7689680748	1045364.053079
0.	1607421.0840249	47758.684703983	422.2329187895	14479.234642336	417934.91359064	7937.111398359	1120698.896424
0.	1674368.4013837	56032.189634513	511.12678566587	14790.892369012	405428.10667737	8404.2357348103	1009572.508404
0.	1584457.9256817	54824.194704148	377.78634093484	13900.472616069	405568.00690538	7848.1383015384	1061994.053570
0.	1599766.6979105	50217.520097038	377.78634093484	14657.323345891	397690.53264912	8293.0132808272	934207.4631461
0.	1864040.9395217	47490.491873131	488.9032300503	13433.040297342	421998.89994564	7959.3548209234	1000878.194763
0.	1568692.1751774	50262.232891338	377.78634093484	14501.49552233	413499.43453263	8448.7251318446	1047146.13942
0.	1523222.8367664	45322.915747507	577.79780810179	13566.589715191	435161.72401024	9093.8480673683	956963.0961192
0.	1625700.2150444	50619.943856665	488.9032300503	15481.033065351	412892.65337558	8893.6321593739	941075.105235
0.	1837569.3230361	54891.300955046	488.9032300503	15213.875054049	407153.70308399	8493.2147662765	918583.1071870
0.	1797181.3129208	51290.69318001	444.45629661235	12142.172835157	414199.62021263	8404.2357348103	961138.4459609
0.	1567435.4849198	50374.015923538	266.6709334016	15147.086888228	418285.18110505	8137.3043378502	1082107.248031
0.	1613133.3124685	52006.218454651	577.79780810179	11496.814026024	427350.42735043	8537.704638108	1054077.094213
0.	1578174.4743937	51089.462731441	400.00960023041	14701.846115932	392380.8380041	9093.8480673683	958081.2994374
0.	1585257.6376638	50888.237127148	533.35040054615	14034.029519058	366926.30404645	7002.9412353188	1135949.32093
0.	1556125.2726015	46685.965017839	288.89389638309	14390.191716499	400020.38900214	7937.111398359	1004399.859950
0.	1693561.4889542	49569.211457263	288.89389638309	12542.765492984	433290.10464262	8537.704638108	1034679.060440
0.	1885272.8272958	50754.089415465	355.56314090256	13277.235346002	405218.26063442	8648.9303563226	952293.0253821
0.	1865499.5651061	52967.801996726	577.79780810179	15414.242760311	399647.56923349	8559.9496630493	1046920.221311
0.	1686935.3039596	46641.271352365	444.45629661235	13277.235346002	429127.22097157	8270.7689680748	1052720.611096
0.	1714925.2233332	50597.586472836	466.67973369921	13922.73195138	418191.77503023	7692.4376667992	1117130.728931
0.	1623986.5465113	53772.933754956	377.78634093484	15325.189852189	421905.45325957	8582.1947473411	1009297.557181
0.	1936902.4206509	53996.595227076	533.35040054615	12854.350864177	417070.98179101	8159.548294521	1133642.346697
0.	1652090.7104537	51134.180190253	333.34000013334	13677.882530342	418028.31685685	8426.4804036529	926825.1488409
0.	1732633.1315083	49412.730698612	311.11691862693	13700.141271587	369990.76840322	8515.4596725172	1134504.223149
0.	1725549.9682382	53862.397625774	377.78634093484	13388.524299949	376123.00622085	7336.5614203583	1076262.421233
0.	1776046.0676795	50754.089415465	400.00960023041	12698.556723408	418962.40569302	8893.6321593739	1124217.853413
0.	1723836.2997052	47937.484706137	355.56314090256	13566.589715191	409836.06557377	7848.1383015384	1087527.229015
0.	1728977.3053044	54466.303795786	222.22518522469	14479.234642336	397154.75566428	8626.6850939775	1052821.084205
0.	1628099.3509907	52095.663420552	555.57407469138	12720.812851046	404821.89885029	9138.3411442804	1052795.965821
0.	1774560.8882842	53236.170633965	377.78634093484	15748.199633788	438695.52227232	8337.5020843755	1017674.909927
0.	1773075.7088889	55607.13448008	400.00960023041	14123.068642562	405964.40333658	8404.2357348103	1105171.367910
0.	1864128.6302796	58336.812134057	466.67973369921	13700.141271587	389471.22333898	10228.495699585	1221627.376817
0.	1869840.8587232	52609.990548036	377.78634093484	14034.029519058	425013.10362116	8493.2147662765	1283818.71445
0.	1971747.0141568	54891.300955046	244.44802968221	12409.232468957	408389.81762018	8760.1575583262	1156916.928792
0.	1559666.8542365	56255.911553131	377.78634093484	15102.561741452	413336.06613377	8337.5020843755	1143381.334974
0.	1621587.410565	57106.109439477	577.79780810179	12921.120672592	399414.56514942	8248.52471467	1111819.089921
0.	1871440.2826874	57307.484758885	444.45629661235	13321.750749376	438016.73248549	8293.0132808272	1271685.674144
0.	1918052.0667871	54332.098654784	400.00960023041	13121.433305311	409952.70914874	8537.704638108	1105247.16940
0.	2127119.6278223	62410.610963747	622.24545271912	14189.848608994	420223.58765461	8804.6488545952	1375381.408896
0.	1921479.4038532	54086.061491348	355.56314090256	16082.169878429	402280.95760893	9338.5629285733	1221345.789114
0.	1645578.770028	55114.992348113	266.6709334016	14256.629110124	371848.55622437	7825.8951756913	1084174.013147
0.	1860244.314938	59769.130582169	622.24545271912	12787.58159033	399181.56742762	8181.7923105381	1061013.474927
0.	1720294.7180701	53951.862453963	488.9032300503	12854.350864177	406920.49399579	8204.0363859019	1176558.474865
0.	1653118.9115736	56927.113226757	400.00960023041	15814.992612997	413966.2186075	8048.3291046256	1066169.012366
0.	1960322.5572696	53661.105262712	466.67973369921	11563.572966145	402094.49630313	8204.0363859019	1183361.679178
0.	1944442.5621964	61246.465949552	355.56314090256	13321.750749376	405474.73983195	7892.6247312617	1071931.671865
0.	1788384.4811177	47512.840946976	488.9032300503	12631.788696862	400393.22505991	8960.3702611759	1045765.618704
0.	1858759.1355426	51693.168610678	377.78634093484	14011.769886705	415203.31980449	8315.2576529274	1142772.336004
0.	1783814.6983628	54868.9321449	333.34000013334	12965.634175188	435044.7357968	6958.4595526755	1199741.199126
0.	1725321.4791005	54913.669825039	266.6709334016	13677.882530342	417467.91257843	8315.2576529274	1164442.770697
0.	1697217.315158	50172.807541925	355.56314090256	13544.331330374	423377.35728674	8048.3291046256	1036408.853237
0.	1764507.3662235	52118.024811568	600.02160077763	12809.83795555	384631.82381598	9138.3411442804	1132603.136088
0.	1675967.8253479	53638.739743765	466.67973369921	13254.977733417	413802.84127917	7959.3548209234	1164926.065461
0.	1869840.8587232	54488.671528733	466.67973369921	12631.788696862	394057.22667242	8270.7689680748	1152953.162436
0.	2151110.9872853	61738.969066278	400.00960023041	13522.07300496	405847.81424012	8493.2147662765	1272741.189358
0.	1911997.1046369	56636.252553091	533.35040054615	11452.308362854	394732.53185704	7803.6521091871	1264969.329729
0.	1895317.3975816	57598.368782086	488.9032300503	9894.7597796915	413522.77313045	7914.8680351385	1266461.416038
0.	1999736.9335303	55137.361816585	355.56314090256	13099.176108526	411329.2236844	9182.8344586197	1194711.888819
0.	2018587.2873942	63798.841805641	422.2329187895	11697.092449727	389029.04880612	8871.3862441486	1355949.553976
0.	2010818.6567109	54175.52871303	400.00960023041	11341.045244099	410792.58993104	8026.0854446829	1438543.433433
0.	1762793.6976904	53728.202178556	333.34000013334	13811.435868899	396968.40633839	8426.4804036529	1188435.607359
0.	1713097.3102312	62813.621990478	488.9032300503	12142.172835157	416417.25364143	7914.8680351385	1205539.907445
0.	2144142.0685842	55965.074226188	511.12678566587	13277.235346002	409696.0953872	8003.8418440852	1314468.964320
0.	2061885.9789965	59299.124050021	377.78634093484	13099.176108526	412799.30625486	8115.0604405255	1316564.330093
0.	1873496.6849271	58426.324850366	444.45629661235	12320.211640776	383817.7716972	8115.0604405255	1156179.941360
0.	2433180.8278296	59433.408935306	533.35040054615	14323.410145956	417514.61153077	7647.9523052351	1473909.739264
0.	1948441.1221069	55495.281451823	466.67973369921	14345.670610058	410582.61199032	9205.0812048251	1271634.18877
0.	1994824.4170688	62209.112731656	666.69333440004	14123.068642562	404518.8110807	8426.4804036529	1221908.973386
0.	1963178.6714914	59769.130582169	533.35040054615	13611.106663037	428753.12846182	8559.9496630493	1298833.823432
0.	2205605.6466371	54533.407174153	644.46936392652	13700.141271587	397294.52032978	7870.3814867284	1229848.523895
0.	1760965.7845885	56144.04984557	644.46936392652	12854.350864177	416884.19721433	9561.0372168932	1174852.11759
0.	1943871.3393521	59276.743445437	488.9032300503	15213.875054049	418798.93277348	8359.7465751719	1251911.314984
0.	2167904.9389095	59679.603491926	666.69333440004	14011.769886705	415600.16380755	9182.8344586197	1301132.162982
0.	1761765.4965706	56770.494683731	377.78634093484	12832.094380165	400393.22505991	8003.8418440852	1251371.924488
0.	2266954.9801212	62052.3952403	533.35040054615	14902.201522249	381887.61593017	8226.2805206124	1294651.837802
0.	1989683.4114696	65366.476144583	555.57407469138	13032.404874564	407060.41868421	8003.8418440852	1255508.08170
0.	2308197.2694839	65747.231677895	488.9032300503	14011.769886705	425784.34978721	8626.6850939775	1340709.154469
0.	2178415.4392457	60507.765646487	422.2329187895	13744.658932294	421321.43462546	9249.5748753086	1503179.238504
0.	2205491.4020683	54645.247334957	555.57407469138	12987.891015582	377610.27419924	7514.4976447163	1362708.233270
0.	2287519.0025181	65724.833813888	400.00960023041	14902.201522249	401674.9732596	8826.8945917595	1295038.976901
0.	2037551.8858269	60507.765646487	511.12678566587	14189.848608994	417748.11012204	8671.1756780192	1331737.954747
0.	2261928.2190909	63798.841805641	577.79780810179	13277.235346002	412729.29658394	7870.3814867284	1221115.405768
0.	2096387.8387958	65500.858471742	377.78634093484	13922.73195138	385655.31391278	7536.7399397861	1280648.630332
0.	2261813.974522	61044.995760083	400.00960023041	12943.377394191	396479.25872234	8026.0854446829	1266178.415071
0.	1945242.2741785	67360.035485061	622.24545271912	13677.882530342	412775.96963412	7536.7399397861	1332852.386184
0.	1917595.0885116	54958.407744565	422.2329187895	12743.069038078	403143.39414282	8337.5020843755	1233000.685915
0.	1760166.0726064	50776.447217905	311.11691862693	10450.993733851	387609.59077923	9561.0372168932	1227875.784198
0.	1797524.0466274	56859.990634825	355.56314090256	15503.296619214	422956.787406	7447.7711155427	1189022.227237
0.	1966263.2748509	60194.397349038	555.57407469138	11697.092449727	439023.2331761	9049.3552278814	1264995.053252
0.	2201264.35302	60216.780409474	533.35040054615	12720.812851046	368203.03020805	8092.8166025467	1398561.815117
0.	1969119.3890727	51447.20910036	533.35040054615	10829.254017831	381608.59342182	8048.3291046256	1279025.362287
0.	1798552.2477472	57799.755956586	355.56314090256	12809.83795555	408343.168539	7937.111398359	1154502.886791
0.	1722008.3866032	54287.364086512	355.56314090256	9917.0084254548	407573.49549764	7870.3814867284	1211853.79279
0.	1879894.3807839	57329.860093735	355.56314090256	11608.079223139	411935.89375743	8026.0854446829	1192364.14516
0.	1829512.5259115	53169.077666981	377.78634093484	13076.91897114	394988.6960846	7581.224707945	1212876.704099
0.	1888919.7017248	56882.364772268	466.67973369921	12832.094380165	408436.46695626	8159.548294521	1241822.386948
0.	1941929.1816812	47937.484706137	333.34000013334	9761.2691517657	402047.88161322	8515.4596725172	1257255.603735
0.	1621358.9214272	50642.301300295	577.79780810179	12275.701583032	437735.86971098	9316.3158262194	1126218.456773
0.	1656317.759502	57150.859091357	377.78634093484	11096.271608266	391542.76720548	8092.8166025467	1169811.35665
0.	2023842.5375623	56927.113226757	422.2329187895	12787.58159033	421227.99534845	9472.046789243	1232821.264782
0.	1862414.9617465	54555.775086627	266.6709334016	11830.614071137	394429.80223232	8493.2147662765	1219835.6063
0.	1875553.0871668	55942.70254313	311.11691862693	12364.721936084	413032.67596987	8315.2576529274	1267464.855080
0.	1847791.656931	54399.200955999	422.2329187895	11964.137830426	404262.36060448	8159.548294521	1300202.426725
0.	2001450.6020634	55472.911025732	288.89389638309	11964.137830426	402490.73144753	8092.8166025467	1250447.330612
0.	1766678.013032	54555.775086627	422.2329187895	11674.839054004	414736.46811244	7937.111398359	1229669.165949
0.	2022700.0918735	54645.247334957	400.00960023041	12008.646225282	386609.13118789	8448.7251318446	1309710.935054
0.	2086220.0721662	49189.191839631	311.11691862693	10962.761744275	404262.36060448	8359.7465751719	1195885.992138
0.	2197837.0159539	60127.24852715	222.22518522469	13299.493017989	398529.20765158	8715.6664994682	1306195.748914
0.	2105298.9151678	55338.689726089	444.45629661235	13410.782268944	410722.59671039	7736.9232657286	1383301.420989
0.	1799123.4705916	60127.24852715	311.11691862693	12297.956582209	391961.79231143	8270.7689680748	1115359.829975
0.	2039722.5326354	61313.623757836	333.34000013334	12498.254247405	400859.29304032	8270.7689680748	1297000.73818
0.	1850305.0374461	56792.868581703	377.78634093484	12565.021204863	366183.56961303	7781.4091020254	1349040.147161
0.	1822200.8735037	56994.236357506	444.45629661235	10740.250054368	419826.52880828	7692.4376667992	1326375.064235
0.	1965577.8074377	57419.362031865	422.2329187895	12342.466758735	390588.39797351	8582.1947473411	1178188.732901
0.	1946041.9861606	52319.280022506	533.35040054615	10851.505157133	405171.628881	8404.2357348103	1341461.482054
0.	1863443.1628664	54801.826073541	400.00960023041	12275.701583032	402700.51044236	8537.704638108	1195452.06640
0.	2023956.7821311	53437.452765706	222.22518522469	12832.094380165	398552.5053562	9027.1088971719	1111793.803993
0.	2036066.7064315	55271.579884266	288.89389638309	12654.044646316	402234.34190056	7959.3548209234	1398640.140051
0.	1759137.8714865	55629.505265294	688.91736413994	12275.701583032	404938.47393507	7403.2870594544	1137115.71129
0.	1909940.7023972	56032.189634513	800.03840184329	13388.524299949	382399.18091741	8293.0132808272	1211061.117038
0.	2089647.4092324	57710.249946928	377.78634093484	13210.462686448	407690.10816491	7470.0132325949	1205309.931052
0.	1906170.6316244	55383.429919895	644.46936392652	13455.298385142	387819.00415447	9004.8626258179	1151759.29634
0.	2026812.8963529	53929.496157161	688.91736413994	12765.325284507	379330.25141709	7959.3548209234	1097897.433565
0.	2037437.641258	55875.587853102	733.3656014198	14590.539636446	380655.33542538	8760.1575583262	1146833.116008
0.	1827456.1236718	53325.628760884	933.3856029271	14078.548961991	392730.05847506	7781.4091020254	1136532.497010
0.	2052974.9026245	55003.145903481	755.58980896023	13544.331330374	401022.42284722	8737.9119992209	1203087.131013
0.	2082792.7351001	59321.504714499	888.93629882483	15503.296619214	393288.84096937	7870.3814867284	1182851.896118
0.	2009790.455591	52319.280022506	1044.5099003982	14924.46353115	402653.89244234	8137.3043378502	1145259.344017
0.	1873725.1740648	55853.216409474	933.3856029271	16482.951823068	398459.31491938	8493.2147662765	1099917.373539
0.	1940101.2685793	53124.349321466	844.48723179752	14724.107590077	405731.22673601	8648.9303563226	1004574.73097
0.	1876924.0219932	52878.347698766	911.16092124147	17841.300519578	418215.12645318	7447.7711155427	1243592.903143
0.	2181500.0426052	52766.53117238	977.83514410623	14835.415852053	396153.17589128	8226.2805206124	1118598.312439
0.	1858530.6464049	49479.793522159	1066.7349377027	16482.951823068	433477.24814452	7959.3548209234	1178774.679650
0.	2116951.8611927	51804.97078057	1222.3118584252	15191.612272687	398692.29291983	8137.3043378502	1105120.833937
0.	2142314.1554822	51223.615825556	911.16092124147	14256.629110124	411725.88770069	8159.548294521	1138967.035836
0.	2035838.2172938	55383.429919895	1133.4104052409	15302.926773716	394080.51216818	8115.0604405255	1109543.644388
0.	2346926.1783314	51894.413593126	1133.4104052409	15458.769570913	426649.16311126	8893.6321593739	1208172.281034
0.	2063942.3812362	55875.587853102	1111.1851901238	19177.597007049	416604.02800745	7759.166154206	1134174.672298
0.	2377543.722789	55942.70254313	1177.8610132894	16972.822573721	415576.81953225	8849.1403882772	1247982.213381
0.	2147683.6502192	57956.393778797	1111.1851901238	17462.722093569	413382.74250026	8315.2576529274	1137090.353354
0.	2107126.8282697	52118.024811568	1177.8610132894	17952.650385148	390844.43777306	8181.7923105381	1159051.995006
0.	2233824.0551484	56725.747067386	1133.4104052409	16661.08331298	400043.69077852	7848.1383015384	1259157.706144
0.	2196923.0594029	60037.717603273	1000.0600036002	15837.257058256	382468.94215797	7959.3548209234	1138485.147179
0.	2287176.2688115	54555.775086627	1066.7349377027	17106.428680429	382654.97492386	8181.7923105381	1178443.487629
0.	2465283.5516825	55696.617980063	1022.2849223641	12921.120672592	401581.74871715	8204.0363859019	1251654.458317
0.	2258729.3711625	54242.6297576	1088.9600342778	16816.951487099	405334.84113251	8293.0132808272	1186905.476047
0.	2083135.4688067	52475.815203095	955.61034388194	15302.926773716	425433.77471974	8315.2576529274	1235025.830948
0.	1915424.441703	53594.008885369	977.83514410623	17729.952140252	417421.21388139	7937.111398359	1049757.16688
0.	2048176.6307319	45278.229371667	955.61034388194	13099.176108526	399018.47280776	8626.6850939775	953062.9198194
0.	1925255.5149838	43468.631956819	444.45629661235	12587.276976136	412472.59936757	7647.9523052351	821354.0391498
0.	1514040.8392021	36546.630694627	600.02160077763	11674.839054004	413989.55848098	8092.8166025467	632791.0991291
0.	1221883.3733321	30611.676963322	266.6709334016	12053.154857688	389727.22960044	7603.4671810346	547099.3886129
0.	852899.18447589	27801.854911268	266.6709334016	12832.094380165	386306.68976776	7514.4976447163	413266.0520623
0.	729986.77390428	26508.762581646	266.6709334016	12787.58159033	394033.94124022	7803.6521091871	347705.7139707
0.	600029.19222713	22519.27489715	177.7796740943	11941.883722078	395175.00217254	7625.7097134645	295273.4536138
0.	456574.09157783	21628.029926785	266.6709334016	13388.524299949	402280.95760893	7514.4976447163	233355.5061624
