# Supplementary material for: LA-iMageS: a software for elemental distribution bioimaging using LA–ICP–MS data
Source: J Cheminform. 2016 Nov 18;8:65. doi: 10.1186/s13321-016-0178-7 (PMC5116144; doi:10.1186/s13321-016-0178-7)
Supplement: Supplementary file 1 — Additional file 1. Dataset corresponding to LA–ICP–MS analysis of a human tissue used to illustrate LA-iMageS features. [file 13321_2016_178_MOESM1_ESM.zip › Line 6.xl]

Intensity Vs Time	Counts Per Second
Time in Seconds	Na23	Ca44	Zn64	P31	C12	C13	Si28
0.	644.46936392652	16816.951487099	22.222251851891	9983.7547189362	402956.91399413	8871.3862441486	57464.11336017
0.	511.12678566587	15792.728227166	0.	9805.7657902847	380306.60913427	7381.0451204177	64045.16489120
0.	317998.21910127	21204.721911086	266.6709334016	12565.021204863	389517.76936036	8026.0854446829	203225.9733365
0.	1066345.1080532	27467.415276157	222.22518522469	10829.254017831	418658.8156179	8226.2805206124	545819.408432
0.	1002776.2228668	31704.64098947	355.56314090256	10673.497705198	398715.59106975	8359.7465751719	578328.1460388
0.	1189277.2913819	33779.435649618	200.0024000288	10539.994609927	395733.94484977	8092.8166025467	647503.8045003
0.	1479519.0051051	40118.560258256	155.55700742096	10962.761744275	400300.0145183	9249.5748753086	674429.9287905
0.	1391880.5882174	37015.359369697	377.78634093484	11185.27937181	394429.80223232	9027.1088971719	710784.0752114
0.	1591637.2099364	41235.101563993	177.7796740943	12097.663727646	401208.86073069	8270.7689680748	818271.8073318
0.	1760208.8575779	43356.941254687	533.35040054615	10161.747447	407340.2749416	8159.548294521	937380.2924806
0.	1649920.0636452	47512.840946976	400.00960023041	11875.121753355	396176.46710875	7670.1949563466	994512.7892842
0.	1760371.8428955	42954.867089442	488.9032300503	13121.433305311	441879.53119846	7892.6247312617	892151.8636461
0.	1713782.7776444	45658.071183807	511.12678566587	12765.325284507	386190.36900109	7714.6804365931	986606.1088797
0.	1918897.5538919	46976.47966997	400.00960023041	12342.466758735	418658.8156179	7781.4091020254	986207.2212022
0.	1746456.7243418	48786.83695925	311.11691862693	11919.629673117	405334.84113251	7959.3548209234	1136912.849816
0.	1607192.5948871	46954.132030473	222.22518522469	13989.510313761	434389.63137875	8070.5728239134	1206766.548177
0.	1785206.4198741	46551.884738514	177.7796740943	12921.120672592	405637.95787921	8426.4804036529	908544.6928251
0.	1588227.9964544	59433.408935306	688.91736413994	15035.774466942	417818.16094405	7981.5983028321	1075481.72298
0.	3275963.0123961	65344.079299915	1022.2849223641	28738.35718105	428262.15688768	8337.5020843755	1451717.405389
0.	2887302.9890946	48384.501447969	777.81407576798	27980.228195789	483073.89205816	8337.5020843755	1137673.604187
0.	2639963.4974874	48831.542100545	1155.6356796293	23811.749206646	456550.63518004	9650.0285943244	1149778.339668
0.	2678006.9389216	63283.826063835	1000.0600036002	23232.339416468	462839.24986468	9761.2691517657	1260880.228210
0.	2297001.3017345	47445.793904742	755.58980896023	16972.822573721	450641.67083188	7870.3814867284	1191241.529398
0.	2180814.575192	46529.538234445	600.02160077763	19600.802186746	444151.2030502	8648.9303563226	1045765.618704
0.	2247990.3816885	52162.747773052	688.91736413994	16015.374759769	432167.32964546	9316.3158262194	1181603.050673
0.	2201492.8421578	58627.731965338	444.45629661235	15258.400795038	406524.05316637	8337.5020843755	1395090.092042
0.	2024413.7604066	58672.489760747	644.46936392652	14679.584701204	424312.03113748	8448.7251318446	1188996.721224
0.	1994938.6616377	46931.784450738	355.56314090256	13700.141271587	416440.60021383	8337.5020843755	1247982.213381
0.	1742686.653569	51603.727951388	622.24545271912	14145.328571962	415740.23079926	8493.2147662765	1004050.128289
0.	2100386.3987063	50016.315482591	533.35040054615	14724.107590077	408063.27940451	8204.0363859019	1199843.346440
0.	2185498.6025157	59231.982415951	333.34000013334	15035.774466942	431255.18351997	8470.9699193857	1278561.625349
0.	1871554.5272563	53772.933754956	533.35040054615	14234.36888367	396199.75838981	8537.704638108	1095272.198160
0.	1946270.4752984	51626.088026492	288.89389638309	13344.008540165	435629.69287012	8671.1756780192	1194533.234453
0.	1804378.7207597	50865.879025693	688.91736413994	13944.991346099	440708.80190435	8537.704638108	1132552.445992
0.	1763479.1651036	51894.413593126	311.11691862693	14434.713060591	407153.70308399	8648.9303563226	1035957.570350
0.	1762450.9639838	48786.83695925	511.12678566587	14902.201522249	404985.10441477	8204.0363859019	1079159.160182
0.	1992768.0148291	55651.876110362	355.56314090256	14345.670610058	418939.05222728	9694.5246392125	1245363.769455
0.	1656317.759502	55495.281451823	444.45629661235	13566.589715191	409742.7518611	8204.0363859019	1225288.823873
0.	1760851.5400196	59008.180862081	622.24545271912	14034.029519058	369967.54861915	7603.4671810346	1316848.923602
0.	1825856.6997076	55942.70254313	444.45629661235	12475.998713705	382864.2666383	8092.8166025467	1127839.528668
0.	1721894.1420343	50597.586472836	355.56314090256	12609.532806802	426462.16903144	7558.9822941956	1047497.579064
0.	1701330.1196374	53124.349321466	311.11691862693	12431.487824481	406360.8181759	8604.4398909837	1155773.353693
0.	1656660.4932086	50485.800450694	577.79780810179	11474.561164748	398272.93709909	8226.2805206124	949288.5972626
0.	1784271.6766383	51402.489966929	488.9032300503	11964.137830426	417211.07290397	7848.1383015384	1042779.410195
0.	1964092.6280423	55003.145903481	444.45629661235	12743.069038078	419779.81721603	8893.6321593739	1287144.640212
0.	1958723.1333054	60440.614308591	400.00960023041	13655.623848502	425083.21403292	8915.8781339534	1216099.639912
0.	1647635.1722677	56859.990634825	400.00960023041	13878.213340166	389727.22960044	7870.3814867284	1215460.076125
0.	2101071.8661195	51872.052800266	355.56314090256	12898.86401039	433009.39706998	8248.52471467	1174775.721174
0.	1882978.9841434	50105.739157724	311.11691862693	11585.826064951	430880.99787671	8248.52471467	1173222.469126
0.	1646606.9711479	49278.606665784	377.78634093484	11496.814026024	431442.28248356	8359.7465751719	1186267.998733
0.	1764164.6325169	51313.052417777	355.56314090256	11229.783609853	414363.0051316	7937.111398359	1291942.331314
0.	1878409.2013886	58001.147981199	377.78634093484	13722.400072237	415109.94742457	8381.9911253168	1203751.358151
0.	1692419.0432654	50709.373989992	422.2329187895	12498.254247405	418565.40545762	8604.4398909837	1140945.588959
0.	2046234.4730611	60507.765646487	555.57407469138	11229.783609853	429220.74665718	8493.2147662765	1335807.593395
0.	2078451.4414829	53236.170633965	555.57407469138	12386.977172825	407223.66705276	7002.9412353188	1302578.610656
0.	1967405.7205396	57038.985410685	444.45629661235	11652.585717666	453337.71605446	8359.7465751719	1200864.883820
0.	1831435.4280584	53325.628760884	377.78634093484	12030.900511791	449118.19476394	7558.9822941956	1014247.988265
0.	1564008.1478536	46507.191790132	488.9032300503	13944.991346099	395594.20574721	8003.8418440852	1207661.079866
0.	1581030.5886155	51201.25682702	333.34000013334	12765.325284507	424756.03703233	8826.8945917595	1145411.632379
0.	1955181.5516704	52744.168046575	555.57407469138	11474.561164748	387819.00415447	7959.3548209234	1304903.746665
0.	2021214.9124782	52498.177611032	577.79780810179	12119.918251707	431348.73248992	7136.387707272	1353377.38873
0.	1963978.3834735	53437.452765706	466.67973369921	11986.39199816	424475.60957268	8537.704638108	1289027.299358
0.	1823000.5854858	53437.452765706	511.12678566587	10695.748428881	399134.96864671	7114.146480276	1223035.448325
0.	1903086.0282649	54533.407174153	711.14145314645	14323.410145956	420947.68364857	8515.4596725172	1260340.29761
0.	1881608.049317	52632.353314902	688.91736413994	14034.029519058	402374.18978953	7514.4976447163	1161187.572797
0.	1870869.059843	48630.370847809	333.34000013334	13121.433305311	417911.56293366	8181.7923105381	1127256.921954
0.	1825970.9442765	45814.481654598	555.57407469138	12409.232468957	414876.52094061	8404.2357348103	969544.8493561
0.	1763022.1868281	56345.401996683	555.57407469138	13121.433305311	409066.25794192	8026.0854446829	1216483.400144
0.	1884121.4298322	52811.257603461	511.12678566587	13588.848159412	406080.99402545	8426.4804036529	1246339.178705
0.	1964092.6280423	54578.143058944	488.9032300503	13766.917851756	423704.48150548	8559.9496630493	1140006.98971
0.	1837052.667457	49189.191839631	533.35040054615	13010.147915374	436729.52050743	8270.7689680748	1096130.362825
0.	2313452.519652	58873.902804539	688.91736413994	13299.493017989	381910.86821813	8315.2576529274	1508700.911967
0.	1878523.4459574	54130.794982512	400.00960023041	11697.092449727	402304.26555859	8804.6488545952	1141427.610809
0.	1632440.6446078	50306.945924825	466.67973369921	11919.629673117	427514.06395229	8204.0363859019	1095802.231250
0.	1539674.054684	45926.205211922	444.45629661235	12320.211640776	423914.78225916	8537.704638108	1097493.500685
0.	2012875.0589506	52408.728338209	422.2329187895	12364.721936084	417070.98179101	8070.5728239134	1213030.150890
0.	1926734.6540213	50284.589378183	555.57407469138	12609.532806802	428566.08834634	9271.8217995872	1204773.342483
0.	1998708.7324105	53705.836480107	911.16092124147	14568.278518795	422045.62367192	9294.0687832241	1268288.273552
0.	2007619.8087825	51134.180190253	688.91736413994	12921.120672592	431231.79643744	7358.8032407191	1165307.632465
0.	1884921.1418143	54734.720540792	533.35040054615	13188.205252064	423143.70479745	9227.328010388	1219067.81459
0.	1680651.8526716	54488.671528733	444.45629661235	15280.663754666	399414.56514942	8404.2357348103	1127459.563441
0.	1840480.0045232	49457.439187855	577.79780810179	12654.044646316	421041.11986002	9138.3411442804	1084627.757722
0.	1704528.9675658	53213.806251809	666.69333440004	12320.211640776	428659.60789248	7870.3814867284	1070295.601848
0.	1949926.3015023	52274.55622357	622.24545271912	13344.008540165	425527.25999825	7425.5290578293	1128599.507806
0.	1864242.8748485	55607.13448008	422.2329187895	12275.701583032	439046.64157829	8181.7923105381	1195324.445206
0.	1667399.4826825	47579.888527118	622.24545271912	12342.466758735	418425.29213229	7670.1949563466	1035932.499753
0.	1996484.3600306	47535.190080589	422.2329187895	13210.462686448	417654.70991961	8026.0854446829	1023981.914967
0.	1584115.1919751	46685.965017839	444.45629661235	14056.289210819	425644.11803448	8648.9303563226	1022855.334145
0.	1751254.9962344	53034.893348368	733.3656014198	13878.213340166	441926.36370314	7759.166154206	1087275.063476
0.	1773646.9317332	53661.105262712	977.83514410623	13633.365226067	414269.64193803	8204.0363859019	1095877.952845
0.	2011389.8795552	53236.170633965	777.81407576798	13188.205252064	399764.07366145	8448.7251318446	1335600.178774
0.	2036637.9292759	55249.210056694	622.24545271912	15792.728227166	435512.69825416	8493.2147662765	1388672.224822
0.	1910626.1698104	55763.731233531	622.24545271912	12876.607407585	411095.90051725	8626.6850939775	1198285.726808
0.	1951646.0077869	58851.523337896	644.46936392652	13766.917851756	425503.88858275	8515.4596725172	1150946.542884
0.	1926963.143159	50418.729555005	577.79780810179	14011.769886705	399717.47169938	9405.3045917898	1074499.651
0.	1670598.3306109	61850.905637332	666.69333440004	15236.137894833	420176.87389135	8893.6321593739	1082989.344999
0.	1868355.6793279	49211.545456491	800.03840184329	15058.036832358	418098.36997674	7914.8680351385	1242027.646248
0.	1964549.6063178	51134.180190253	600.02160077763	13588.848159412	410535.95092695	8315.2576529274	1264969.329729
0.	1889833.6582757	47870.434257046	488.9032300503	12409.232468957	416300.5217366	8293.0132808272	1184151.900469
0.	1694246.9563674	53616.374284651	755.58980896023	11986.39199816	393661.38296933	7292.077957649	1101306.348757
0.	1683050.988618	54466.303795786	488.9032300503	12520.509840498	412822.64293938	8226.2805206124	1168666.12637
0.	1893489.4844796	50552.871884579	377.78634093484	13944.991346099	449586.92774659	8204.0363859019	1086266.472946
0.	2140143.5086736	51670.808356137	911.16092124147	12743.069038078	402467.42298862	7759.166154206	1185120.654279
0.	2237365.6367835	56994.236357506	466.67973369921	13165.94787708	437314.59284315	8337.5020843755	1273874.075583
0.	1502658.8143695	51357.771072735	511.12678566587	11830.614071137	435419.10371389	8559.9496630493	989548.4623084
0.	1802208.0739511	48675.075152176	377.78634093484	14078.548961991	396549.13523622	7759.166154206	1130221.013615
0.	1646035.7483035	54488.671528733	355.56314090256	14701.846115932	414689.78434674	7358.8032407191	1071126.184293
0.	1529277.7989166	45255.886273362	600.02160077763	14345.670610058	449024.45124812	8426.4804036529	956093.4805186
0.	1789755.4159441	49032.718195596	533.35040054615	14701.846115932	406547.37270553	8003.8418440852	1082182.852907
0.	1749427.0831324	50687.016366958	888.93629882483	13566.589715191	418004.96594455	8026.0854446829	1120344.546265
0.	1927077.3877279	55696.617980063	511.12678566587	14635.062049994	425059.84383176	8359.7465751719	1213337.052374
0.	1896231.3541326	63239.04358475	822.26278718639	14701.846115932	406454.0949311	8782.4031767842	1131716.101081
0.	1733889.8217659	49658.630349001	666.69333440004	14501.49552233	419569.61821147	7937.111398359	1049506.07310
0.	2046805.6959055	52900.711183518	711.14145314645	14323.410145956	426532.29133192	9116.0945761461	1133540.95495
0.	1723722.0551363	57016.610854161	488.9032300503	14657.323345891	421344.79460438	8515.4596725172	1202831.672184
0.	1773418.4425955	54846.563394601	266.6709334016	14234.36888367	432962.61337054	7647.9523052351	1163145.635333
0.	1749884.0614079	52878.347698766	444.45629661235	11763.8529932	408623.06684953	9004.8626258179	1045012.698093
0.	1818773.5364375	56323.029296002	400.00960023041	14857.677682701	421391.51475383	8960.3702611759	1188231.574697
0.	1954780.1750615	43848.391512663	488.9032300503	13700.141271587	349998.77480009	8648.9303563226	913611.9174598
0.	1862300.7171777	49435.084913339	733.3656014198	15970.844977814	418565.40545762	7870.3814867284	1116295.83262
0.	2015045.7057591	56546.758996643	600.02160077763	16037.639739892	426695.91227048	8204.0363859019	1112855.874923
0.	2348639.8468645	56099.305581569	577.79780810179	13499.814738951	417094.33015029	7736.9232657286	1346833.370801
0.	1748056.148306	53549.278266305	422.2329187895	15547.823905213	442886.48655554	8003.8418440852	1060812.343998
0.	1946572.5581291	46998.827369229	466.67973369921	13499.814738951	429688.39043516	8760.1575583262	996484.3264263
0.	1825579.1648113	46954.132030473	377.78634093484	12320.211640776	406314.1801805	8493.2147662765	1018375.466177
0.	1576689.2949984	49055.071393962	533.35040054615	12431.487824481	424452.24103309	7670.1949563466	1033400.7351
0.	1765764.0564811	57083.734703343	533.35040054615	15258.400795038	407386.91854311	8226.2805206124	1088157.674203
0.	1981477.1716882	48608.018785294	400.00960023041	13188.205252064	442230.78123332	8626.6850939775	1011297.39756
0.	1858987.6246804	56591.505655137	355.56314090256	15770.463900763	396572.4275347	8092.8166025467	1133794.436477
0.	1768505.926134	45859.170898278	266.6709334016	14968.987727209	406407.4564261	7292.077957649	1112248.961711
0.	1527221.3966769	47199.959351876	511.12678566587	16482.951823068	404961.78914308	8582.1947473411	1021753.927183
0.	1976721.1202737	43334.60329343	200.0024000288	15993.109839077	436355.09521822	8648.9303563226	1014873.239861
0.	1535218.516498	44183.487808432	444.45629661235	13900.472616069	435793.48802166	8648.9303563226	880936.4711255
0.	1975517.0849295	55450.540659494	400.00960023041	14924.46353115	393079.2932443	8893.6321593739	1197341.073450
0.	1841508.205643	45456.976308894	466.67973369921	13032.404874564	433173.14203401	9027.1088971719	1116397.027999
0.	1915767.1754096	49904.537234045	466.67973369921	15080.299257195	456409.89814281	7981.5983028321	1200583.949396
0.	1859558.8475247	50932.95350947	511.12678566587	15614.615279902	404682.01085009	8248.52471467	1152597.526020
0.	1754568.0887316	52207.470973805	644.46936392652	13967.250800226	421555.03728878	8270.7689680748	1067250.798262
0.	1853046.9070991	48675.075152176	422.2329187895	13321.750749376	414806.49423944	8826.8945917595	1024507.701793
0.	1902938.9000554	45948.550102638	600.02160077763	12943.377394191	420994.40162656	7759.166154206	953311.2872169
0.	1627413.8835774	51178.897888291	355.56314090256	14568.278518795	436963.54463842	7937.111398359	1051841.519992
0.	1978258.9545824	58762.006070216	422.2329187895	15236.137894833	418075.01887294	8493.2147662765	1367936.68748
0.	1587314.0399035	50798.805080148	222.22518522469	14479.234642336	399927.18253291	8048.3291046256	1011022.392682
0.	1911425.8817925	53482.182786451	644.46936392652	12654.044646316	421438.23515875	8293.0132808272	1174801.186576
0.	1965120.8291622	46998.827369229	311.11691862693	13143.690561496	416767.45892801	8448.7251318446	1199741.199126
0.	1619873.7420319	48630.370847809	400.00960023041	13900.472616069	414152.93938131	7870.3814867284	1130322.367540
0.	1565493.327249	49345.668413156	644.46936392652	13165.94787708	409602.78320424	7848.1383015384	1143863.488698
0.	1692304.7986966	50687.016366958	377.78634093484	13344.008540165	402840.36597023	7914.8680351385	1051213.651177
0.	1596110.8717066	47222.307648766	266.6709334016	12453.743239397	436448.7000036	7848.1383015384	1065414.356176
0.	1777759.7362126	54354.466028682	244.44802968221	13010.147915374	432284.27849495	6958.4595526755	1124876.230166
0.	1913025.3057567	54399.200955999	355.56314090256	14256.629110124	406803.8918407	8137.3043378502	1140970.9578
0.	1862414.9617465	51626.088026492	355.56314090256	12475.998713705	455753.15589027	7736.9232657286	1065766.521071
0.	1537160.6741688	50396.372709372	288.89389638309	11229.783609853	421344.79460438	8204.0363859019	1017574.834994
0.	1904913.9413668	56680.999690507	422.2329187895	13922.73195138	424288.66304521	7736.9232657286	1198464.456249
0.	1629927.2640926	48742.132057078	400.00960023041	15169.349550747	422232.52113213	7870.3814867284	1025033.519874
0.	1756967.2246779	52699.441974437	266.6709334016	12987.891015582	418728.87390841	7336.5614203583	1112476.549310
0.	1840594.249092	46350.768353122	466.67973369921	11919.629673117	434015.3085305	8204.0363859019	1073114.864375
0.	1647635.1722677	48719.779695664	800.03840184329	13121.433305311	439421.18472659	9049.3552278814	1105171.367910
0.	1898173.5118034	52229.832663909	755.58980896023	12631.788696862	408366.49304773	9071.6016179468	1146426.954678
0.	1812490.0851496	47624.58721272	511.12678566587	13677.882530342	456316.07473657	8693.4210590677	1147823.211852
0.	1859673.0920936	51626.088026492	511.12678566587	15058.036832358	429103.83971006	9138.3411442804	1147873.988965
0.	1605593.1709229	51044.745511852	622.24545271912	15325.189852189	415436.75522029	8559.9496630493	978283.0664005
0.	1694932.4237806	51245.9748839	511.12678566587	15124.82428513	393288.84096937	8159.548294521	1131082.558775
0.	1795239.15525	52274.55622357	533.35040054615	15258.400795038	419149.23571728	8137.3043378502	1146528.493274
0.	1927420.1214345	55361.059793066	622.24545271912	14278.88939599	416370.56068806	9427.5519315809	1231078.503805
0.	1739145.071934	50530.514680151	600.02160077763	15258.400795038	405521.37324128	8337.5020843755	1132552.445992
0.	1870183.5924298	50977.670131008	577.79780810179	15725.93542624	424802.77583695	8248.52471467	1246108.151124
0.	1529392.0434855	46462.499080778	622.24545271912	14345.670610058	398063.2669174	7981.5983028321	945044.4167353
0.	1833739.5749597	52140.386262401	666.69333440004	15280.663754666	423914.78225916	8626.6850939775	1127155.602942
0.	1921936.3821287	49971.604003791	533.35040054615	16438.419544947	445392.68069308	8715.6664994682	1120243.305955
0.	1574290.1590521	49837.471002437	866.71173567692	17841.300519578	405288.20874221	8337.5020843755	1067703.678061
0.	1613361.8016062	45345.259025044	622.24545271912	16460.68565429	422442.78566155	9205.0812048251	1022705.134210
0.	1748970.1048569	49278.606665784	1088.9600342778	17796.7609895	428075.12751538	8826.8945917595	1051690.827418
0.	1891318.8376711	55182.100933079	1489.0219081794	24970.689484803	411119.23254707	9004.8626258179	1105474.577781
0.	2339043.3030793	62030.007266946	2600.4056632835	39738.970208246	452986.00981983	8270.7689680748	1263323.177787
0.	2536115.184383	54645.247334957	2000.2400288035	49479.793522159	466220.11510559	9271.8217995872	1261291.625731
0.	1957923.4213233	51111.821430944	2667.0934016109	51581.367936094	457371.64734162	8582.1947473411	992890.968478
0.	2735586.201633	57531.240801691	4912.5586784017	93387.0191373	520945.05280951	10094.999728725	1248598.42909
0.	2679834.8520236	57083.734703343	4067.6591755055	95994.171064071	494351.73680947	10295.244486485	1094994.574404
0.	2420842.4143914	54511.039321521	4156.5919324774	103078.03074006	554925.62797962	10717.999211938	1080620.483019
0.	2998462.9546068	52431.090566684	4779.1478001472	111338.84457258	585444.64671587	10896.007613863	1157374.39992
0.	2589810.1317527	48496.259369406	4378.9279761929	106655.96752327	585087.49169616	11274.288085412	1092647.738552
0.	2722448.0762127	54018.961703388	4934.7940323669	117962.37289	555969.664278	11519.066946682	1054680.042266
0.	3041304.6679337	53594.008885369	5379.5135674889	164247.27889004	582064.17171824	12520.509840498	1018450.52906
0.	3098541.1969384	49613.920783552	4223.2921228934	134611.84342284	616000.33920114	11274.288085412	1038640.534577
0.	2994350.1501274	49882.181763716	4601.2699505063	131157.41039369	611031.55690951	11430.055620341	1019826.794990
0.	2974128.8614371	61268.851825731	5335.0405463082	146860.55577899	579589.17119093	12053.154857688	1099841.617500
0.	2979841.0898807	55651.876110362	3556.3142359259	120216.46573887	565300.42441186	10807.002937904	1177781.140464
0.	2614372.7140601	44116.467474132	3378.462479507	106610.95254773	594878.89069483	12208.936941841	874731.0319019
0.	3434305.9848523	49211.545456491	3867.5639415011	138383.99047803	546127.53441182	11608.079223139	1164213.850742
0.	3354677.5203487	48004.535693177	4089.8922757939	130751.09989492	580874.17895956	11964.137830426	1084829.429424
0.	2785968.0565054	45524.007396147	4289.9928470482	132353.88323919	608285.61991512	11140.775371281	1199102.804878
0.	3100140.6209026	49613.920783552	4645.7390570617	131067.11747305	591542.37304516	12053.154857688	1072686.88290
0.	3051015.4562877	49189.191839631	3645.2415372606	127884.91208836	546814.9321215	12208.936941841	989723.0395168
0.	3027709.5642379	54041.328239537	4267.7592130252	135402.27289428	564777.82464731	11252.035817943	1094313.17106
0.	3136356.1492349	52788.894358009	4067.6591755055	150411.95115782	566535.78623844	12320.211640776	1101079.047042
0.	3162860.8892131	51648.448161409	4534.5667354854	156477.67322007	649974.34828244	11385.550313458	1092471.120090
0.	2965560.5187717	54466.303795786	3645.2415372606	126779.32158061	572311.07574439	11941.883722078	906370.3899480
0.	3423224.2616718	53795.299632908	4534.5667354854	151860.08420924	585920.87641304	11608.079223139	1123787.402650
0.	3410543.114527	54309.731340728	3978.7273673761	157066.37164568	605707.62153879	11252.035817943	1295839.117260
0.	3468922.0892204	56457.266398026	4356.6941049483	170436.38179186	601245.68417311	11363.297749089	1179284.229842
0.	2822183.5848377	47870.434257046	3912.0291339479	124230.24931571	619872.2363434	11719.345904834	949189.2948208
0.	3168001.8948124	54980.776794099	5179.3868406229	140259.40033784	585730.38137919	11185.27937181	1067452.075317
0.	2929002.2567328	47691.635689389	4267.7592130252	131970.09036323	621808.83556355	12587.276976136	970341.1373565
0.	2647275.1498951	47088.218763886	3912.0291339479	132715.11608373	593830.13185639	11207.531461142	951274.8812315
0.	3483773.8831738	48764.484478274	4178.8252699788	147109.33079378	595689.38254624	11763.8529932	1106131.567996
0.	2949566.2791297	47334.050029684	3934.2618191226	132015.24155609	596738.36734224	12453.743239397	957062.4862241
0.	3032050.857855	46239.039119341	4023.1931528364	142203.03769893	600553.93243682	10851.505157133	867496.8976219
0.	2827553.0795747	40721.474028254	3956.4945635986	133144.10026485	619991.76694081	11630.332440711	1000928.137647
0.	2869252.3472129	50575.229148807	4623.5044741297	142948.971386	614710.09223186	11986.39199816	972830.0008796
0.	3833248.0193523	52990.16572078	3800.8665975842	135176.42831348	600005.34115721	11852.867882553	1052720.611096
0.	3246602.1581961	54824.194704148	4467.8640542332	129961.10796828	602295.34437994	11630.332440711	1047597.992950
0.	3589221.6202424	51804.97078057	4356.6941049483	136328.29915604	551865.43280961	11763.8529932	1030418.694162
0.	3550949.6896703	50374.015923538	4623.5044741297	147968.79203659	591018.18039573	12119.918251707	1145868.513090
0.	2757292.6697186	54242.6297576	4134.3586542796	150298.8262655	569577.43164335	11207.531461142	1134757.73210
0.	3448015.3331169	51737.889299196	4223.2921228934	144373.21046481	579517.7874847	11786.10662646	1166401.548385
0.	3336855.3676048	53258.535075951	3711.9376358914	164949.8417828	590589.31918514	12475.998713705	1140844.114000
0.	3286016.5344568	52185.10934352	4201.058666784	134928.00628693	584635.1165659	11852.867882553	1009872.464948
0.	3762759.1203585	51245.9748839	4134.3586542796	136734.87951513	634323.50360276	12297.956582209	1111465.093467
0.	3524787.6833987	49032.718195596	3178.3837896203	127072.62732453	580136.46590468	12475.998713705	977685.3056895
0.	3161832.6880933	49569.211457263	3645.2415372606	116091.93550408	571740.50451072	11519.066946682	972780.216725
0.	3234377.9893268	50284.589378183	3889.7965080741	126508.58691028	614375.61520511	11096.271608266	940107.8567531
0.	3725629.6354752	55741.360089186	4623.5044741297	161550.88852989	614112.82090984	12297.956582209	1101609.426757
0.	3610928.088328	49949.248354082	4779.1478001472	159036.54677344	642684.67577739	12253.446643245	1039894.534999
0.	4414867.1194782	51402.489966929	4289.9928470482	173158.30692849	641965.63290283	13277.235346002	1099690.107360
0.	3895511.3093874	54443.936122682	5601.8822324301	157519.24462546	651461.81167944	13254.977733417	946583.0060791
0.	4241101.1302243	52095.663420552	6046.6373582597	196671.49182983	685985.02674391	12542.765492984	1059932.449839
0.	4136110.3714312	52118.024811568	5913.2083289985	218653.64110544	686490.91388669	13366.266390356	962132.8684971
0.	4937878.7557728	51424.84950374	6313.5018238017	249135.94080281	757558.86135706	15058.036832358	1033927.0820
0.	4633759.7134363	53392.722984285	7158.6289936035	220866.41601064	746902.82253065	14835.415852053	945317.3726489
0.	4739892.9179182	51648.448161409	7136.387707272	268937.39245891	771779.10743989	16816.951487099	1002126.851571
0.	4191861.7210406	47669.286137397	7292.077957649	257220.52005526	797287.73145561	14768.630716617	972232.6095740
0.	4214025.1674017	51424.84950374	8115.0604405255	270130.62561368	760716.91144008	14724.107590077	799215.479149
0.	4197573.9494842	48138.63928113	8760.1575583262	237606.46311217	799215.4791497	15213.875054049	814555.0050136
0.	4348148.2912571	48317.447412431	7225.3532086126	250349.27998925	743531.53102962	13989.510313761	922245.2832401
0.	4174268.0574343	50172.807541925	6802.7755324172	244261.44565437	792775.05022499	14902.201522249	834551.4181120
0.	4353060.8077186	50575.229148807	8248.52471467	250578.23143062	686828.18836918	13677.882530342	905159.9317369
0.	4068249.0975214	50083.383149248	7091.9053126152	249135.94080281	716172.9940203	14345.670610058	802657.2006223
0.	3950462.9470147	50776.447217905	8493.2147662765	236783.53035995	746296.37884664	13433.040297342	815973.0720727
0.	5473114.5609368	48518.611133027	8270.7689680748	288785.25716673	758821.94403398	16906.020322816	1037963.44820
0.	5242569.0209537	59231.982415951	7625.7097134645	303010.55649681	773068.58420044	16349.355701921	889907.638373
0.	4556758.8740168	52744.168046575	8003.8418440852	283428.18606413	773871.56229551	15948.580175982	824559.7341706
0.	4119773.3980825	52252.19441383	6469.1767072291	262698.60402711	759672.19894838	15814.992612997	796092.2536598
0.	4314331.8988711	49479.793522159	7625.7097134645	227645.22125241	714311.86852008	14968.987727209	876848.2677767
0.	4315131.6108532	49278.606665784	7647.9523052351	248517.89152901	681433.36941738	14657.323345891	878153.3304980
0.	4421264.815335	47490.491873131	7581.224707945	257358.00179169	776573.03135597	14879.939572766	970739.3083220
0.	4507176.7311265	51201.25682702	6980.7003643303	267239.61974123	763098.35221325	15614.615279902	904789.4166417
0.	4480329.2574416	49457.439187855	7825.8951756913	286554.64882193	744719.82293316	15080.299257195	821916.786055
0.	4892409.4173619	47423.445010198	6291.2627920491	278740.65347817	747388.00789251	14679.584701204	814995.0701713
0.	4771881.3972022	47334.050029684	7714.6804365931	322545.86294553	829382.72538061	16282.558443708	908124.6151120
0.	4607483.4625959	51804.97078057	9093.8480673683	327165.2521001	803829.15998129	15792.728227166	873623.3795695
0.	3579739.321026	43714.356757277	7047.4231552981	261208.39748998	815141.76348092	17262.3051762	748164.3607108
0.	4806154.7678637	50754.089415465	8159.548294521	317167.4406766	805172.22341031	15481.033065351	887417.4665477
0.	5119527.6202788	46551.884738514	6224.5460527486	297552.4024727	806857.44959238	15191.612272687	870202.8478005
0.	4806383.2570015	52028.579606402	8026.0854446829	304945.9352309	754960.40180312	15414.242760311	839894.7925682
0.	4675801.7147811	48608.018785294	8426.4804036529	282003.26951142	771998.06175054	16037.639739892	798434.5680461
0.	3863408.5855344	45836.826246563	7914.8680351385	284140.73419145	773652.56093648	15770.463900763	706509.149872
0.	4765140.9676388	56770.494683731	8137.3043378502	339118.02105271	774163.57266338	14390.191716499	942588.1941920
0.	4548761.7541958	47311.70143397	8715.6664994682	272747.14830615	802754.85789674	16215.761720392	835531.6094368
0.	4619821.876034	45903.860380957	8404.2357348103	273711.33415189	788630.31775623	13989.510313761	802632.7864743
0.	4272632.6312329	44250.508680319	8048.3291046256	291614.60474316	764265.00965906	16148.965531968	870006.0232625
0.	4146620.8717674	52118.024811568	8626.6850939775	269442.20135091	757218.8319213	16126.700254691	761008.4814685
0.	4476787.6758066	51715.52892503	8470.9699193857	280555.61581235	753212.34182169	15213.875054049	847425.1716264
0.	4913316.1734654	51491.92847303	8426.4804036529	341686.47572863	810302.18378221	16304.824137012	888033.7799249
0.	4475645.2301179	47356.398685164	6246.7849065228	274446.02561496	809422.54806973	14768.630716617	859261.1910059
0.	4227049.0482531	43803.713021957	6691.5744407644	262331.75961364	731633.31064595	14568.278518795	872269.7722276
0.	4616851.5172433	50552.871884579	8270.7689680748	267216.67919774	743628.52837042	15280.663754666	786656.1667476
0.	4664034.5241873	52475.815203095	8693.4210590677	300684.07833577	755543.16642856	15481.033065351	899850.7080243
0.	4788332.6151198	45836.826246563	7247.5947322881	278855.5129884	790873.10510044	15436.5061359	887935.1668763
0.	4527854.9980923	49949.248354082	9205.0812048251	293754.49451161	783269.46656709	16304.824137012	822626.3881251
0.	4298794.6375045	45278.229371667	7180.8703392706	289728.26811904	776159.23858111	15280.663754666	850321.3082714
0.	4846254.6115377	51581.367936094	6847.2563843996	290533.36046485	762563.68640771	15325.189852189	889019.9713491
0.	4620735.832585	57732.626359526	9716.7727507005	284186.70709558	779884.08046442	16572.017092534	927716.6431605
0.	4728011.4827555	55159.731344908	9182.8344586197	297897.75117734	763973.33065599	14968.987727209	981247.5616465
0.	4493124.6491553	52766.53117238	9694.5246392125	284186.70709558	793774.95679123	16594.283558491	965887.8249797
0.	4884412.2975409	54645.247334957	9917.0084254548	283175.36080564	738343.74849157	15525.560232501	984237.9774981
0.	4309419.3824096	47959.834975378	8849.1403882772	257564.22858453	771268.23542979	14879.939572766	811426.2916194
0.	3746193.6578721	55204.470581101	7514.4976447163	255112.74643187	733352.82135516	15013.512160945	874484.8748497
0.	4437487.5441148	51469.56875679	8003.8418440852	280785.38560199	746005.30088168	14724.107590077	1050636.051167
0.	5178706.3069544	51067.104091743	8315.2576529274	304922.89241144	817391.36921622	17329.110280322	1029266.241681
0.	4581664.1900308	52296.918093129	7581.224707945	264785.33402143	798654.1922359	14323.410145956	988825.2506491
0.	4667347.6166846	48183.340955305	8559.9496630493	266253.23249441	718904.97788323	14256.629110124	877340.7214657
0.	3851298.661234	50664.658803726	8737.9119992209	276237.10306165	774479.9282634	14034.029519058	787484.7683438
0.	4092354.7015533	57911.639815914	7292.077957649	259214.2238784	747169.6711339	15391.979444145	873204.9695367
0.	4267491.6256337	48831.542100545	7358.8032407191	252524.56892157	721468.504523	15503.296619214	897258.9971794
0.	3679017.8513755	50329.302531265	8381.9911253168	271989.65070684	723936.00814715	14479.234642336	907136.2761720
0.	4085614.2719899	50687.016366958	7403.2870594544	213249.60894861	696108.3770528	16015.374759769	881084.2731908
0.	3878717.3577633	48786.83695925	6980.7003643303	255593.82242727	779129.24543444	15102.561741452	943034.729148
0.	4598001.1633795	50977.670131008	6825.0159287424	247968.5523102	749256.22398642	15280.663754666	945515.8913549
0.	4138852.2410841	57285.109483908	7803.6521091871	275731.88902774	739482.85633521	14968.987727209	1025434.164154
0.	4325070.888345	53482.182786451	7002.9412353188	246160.56271457	771827.76347821	17373.647313625	1063854.936910
0.	4693738.112094	61716.581931829	8737.9119992209	280555.61581235	718832.43624158	15391.979444145	1122926.563610
0.	4277887.881401	53661.105262712	9205.0812048251	284761.38943849	829309.25887046	15547.823905213	1136862.135170
0.	4169812.5192484	50932.95350947	7203.1117442735	242111.15334548	747145.41183201	14568.278518795	987777.9456911
0.	3744251.5002013	48786.83695925	5757.5438273573	202155.97048361	644362.67483563	14790.892369012	821084.9121275
0.	3775897.2457787	46261.384846589	6669.3344004268	233538.29901916	725363.60937964	15302.926773716	888798.0686179
0.	3964286.5398482	46708.311940213	6913.9781073663	253051.30193846	804464.03695866	16393.887504566	889118.5965858
0.	4361057.9275396	52050.940817969	8515.4596725172	239778.47597639	746005.30088168	16171.230868678	941075.105235
0.	4730639.1078396	49502.147916252	7091.9053126152	260681.1564764	815459.6074307	15904.050750604	1009172.582180
0.	4052483.3470171	50664.658803726	7114.146480276	222281.07082234	729284.66920323	14568.278518795	910645.3826510
0.	4274460.5443348	45456.976308894	7692.4376667992	255181.46989942	799996.46008961	14879.939572766	905851.6017233
0.	4009413.1445525	45367.602362324	6113.3526737582	237995.09809888	766550.16628964	15725.93542624	823801.028439
0.	4339465.7040228	50262.232891338	6491.4162136014	256853.9130113	778106.66990442	15881.78612706	882316.0539029
0.	4329754.9156687	52274.55622357	9516.5418843464	292903.07583279	760716.91144008	16438.419544947	957609.1518399
0.	4730296.3741329	49993.959713294	7091.9053126152	262308.83236567	780638.9808168	14768.630716617	1015548.561257
0.	3606244.0610042	45501.66364065	5401.7501670541	241104.82142012	735823.69931467	14501.49552233	876897.5119015
0.	3922244.5385034	48339.798697834	5690.8313593262	216578.2659962	723016.66024408	15970.844977814	816975.6375934
0.	4576408.9398628	51715.52892503	6513.6557793022	239504.08565793	681481.52260302	14278.88939599	1114170.995707
0.	4055567.9503766	48764.484478274	4890.3233837481	197354.01267005	666326.47778788	14523.756461737	945441.4463157
0.	3735568.912967	50485.800450694	4556.8010811844	185145.24014955	667744.6359242	13700.141271587	1028815.322871
0.	3636404.6271864	57575.992728745	3889.7965080741	163204.87428984	637964.05251379	13032.404874564	1186318.995243
0.	3286016.5344568	56032.189634513	3022.7703512459	135357.1034924	587183.0122737	11296.540412261	1141224.651060
0.	2878734.6464292	51313.052417777	2733.7816735278	103235.51784787	539256.57564504	11051.768082761	1123382.291548
0.	2742555.1203341	56412.5204579	1644.6067123067	89387.966114342	528369.05773955	11074.019815824	1276063.011038
0.	2365548.0430575	48943.305999968	1733.5136187497	68032.128836653	493456.50183339	9694.5246392125	1143203.705972
0.	2501956.0582903	54041.328239537	1333.440008534	52587.627840991	501823.5225713	10006.003602161	1265972.601796
0.	2254616.5666831	56680.999690507	1555.7007542926	47646.936645174	480980.05888731	8582.1947473411	1184814.720664
0.	2080622.0882915	50083.383149248	1244.5373699014	38399.378482449	505054.66789204	8915.8781339534	1068307.553774
0.	1920679.6918711	45501.66364065	844.48723179752	35810.110209623	453877.0270153	10183.99680516	953733.5278625
0.	1712411.842818	53638.739743765	622.24545271912	35274.499743458	485638.94625382	8693.4210590677	1064433.399151
0.	1631412.4434879	47177.611114751	1000.0600036002	28961.349398534	460421.81050224	8181.7923105381	998306.5179040
0.	2103699.4912036	56255.911553131	933.3856029271	26040.623372461	468639.19168878	8982.6164138194	1227824.550001
0.	2202064.0650021	55763.731233531	600.02160077763	22496.992612709	444502.54637013	10384.243700188	1281808.287313
0.	1690019.9073191	52073.302089352	800.03840184329	19422.607915614	432518.18099328	9071.6016179468	1129967.633854
0.	2017673.3308432	56211.166690525	822.26278718639	18888.047936931	437244.38204938	8026.0854446829	1338971.258680
0.	2088619.2081125	49569.211457263	688.91736413994	18464.878910439	429477.94756909	8849.1403882772	1188078.553260
0.	2053203.3917623	49658.630349001	466.67973369921	16148.965531968	448649.48745333	8782.4031767842	1205361.03640
0.	1591655.3335206	56434.893398032	533.35040054615	17262.3051762	421414.87492436	7180.8703392706	1140488.960750
0.	1945813.4970229	53840.031568317	622.24545271912	15280.663754666	432611.74378441	8559.9496630493	1226902.384616
0.	1688877.4616304	52364.004060718	622.24545271912	13188.205252064	481332.91629398	8693.4210590677	1064383.096588
0.	1783357.7200873	50306.945924825	333.34000013334	13655.623848502	427630.94915746	9160.5877717715	1123762.082666
0.	1695732.1357627	55293.949771689	377.78634093484	14256.629110124	440310.79044272	8648.9303563226	1119559.964010
0.	1574861.3818965	53594.008885369	511.12678566587	12720.812851046	426649.16311126	9338.5629285733	1044008.903510
0.	1550184.5550202	50798.805080148	333.34000013334	12921.120672592	423844.68143287	7625.7097134645	1106434.810633
0.	1641237.4764109	53012.529504661	466.67973369921	13388.524299949	431839.8813774	9360.8100902862	1110327.343197
0.	1808263.0361013	55830.845025704	400.00960023041	13388.524299949	426625.78862754	9249.5748753086	1112527.125123
0.	1691276.5975767	51134.180190253	333.34000013334	13143.690561496	400835.98903675	9672.2765870872	1185707.05635
0.	1983341.3155367	46127.311379407	444.45629661235	13188.205252064	424078.35309023	8448.7251318446	1060410.095830
0.	2036866.4184136	52319.280022506	311.11691862693	11897.375683543	422022.26177684	9338.5629285733	1240770.506880
0.	1620673.454014	57755.002832002	511.12678566587	14323.410145956	446212.62318991	8693.4210590677	1117965.703640
0.	1772732.9751822	52520.54007879	333.34000013334	12386.977172825	432448.00957186	9939.2571305832	1074776.635228
0.	1634382.8022786	46350.768353122	244.44802968221	12297.956582209	436144.48819724	8737.9119992209	1123103.788367
0.	1657345.9606218	48429.204437212	311.11691862693	10139.498148207	419709.75030653	8026.0854446829	999030.5065391
0.	1949621.8411261	53817.665570695	400.00960023041	13967.250800226	443846.7171769	8293.0132808272	1028239.182278
0.	1915081.7079964	50575.229148807	644.46936392652	12008.646225282	408786.34510174	8893.6321593739	1098882.096922
0.	1768848.6598406	53347.993442187	577.79780810179	12119.918251707	441645.37252095	9205.0812048251	1157196.491693
0.	1697788.5380024	49837.471002437	288.89389638309	13766.917851756	409112.91097417	8270.7689680748	1055634.793934
0.	1838080.8685769	61179.308680503	577.79780810179	12720.812851046	397574.05652951	8337.5020843755	1244593.784553
0.	2025213.4723887	50798.805080148	288.89389638309	12698.556723408	424452.24103309	9004.8626258179	1254942.779885
0.	1651405.2430405	47401.09617542	400.00960023041	13366.266390356	435770.08852221	8582.1947473411	1077723.267011
0.	1534761.5382225	46060.27545248	311.11691862693	13878.213340166	436284.89230157	8426.4804036529	987079.8114109
0.	1630384.2423681	52632.353314902	333.34000013334	12654.044646316	429945.6054184	9049.3552278814	1072712.057715
0.	2005906.1402494	58471.081567828	266.6709334016	14479.234642336	424452.24103309	8359.7465751719	1389245.994717
0.	1925592.2083326	46172.002296121	244.44802968221	12275.701583032	411819.22308829	8849.1403882772	1218274.499030
0.	1660202.0748436	49412.730698612	244.44802968221	12475.998713705	420317.0159474	7403.2870594544	964122.0501927
0.	1549841.8213135	50038.671311682	377.78634093484	11630.332440711	423961.51646283	7203.1117442735	1111009.97588
0.	1834196.5532352	56233.539091897	311.11691862693	13588.848159412	451837.20348469	9160.5877717715	1157857.31159
0.	1715153.7124709	52341.642011702	288.89389638309	11452.308362854	417864.8618112	7314.319659335	1213516.083105
0.	1623758.0573735	49457.439187855	333.34000013334	13366.266390356	417678.05987448	8737.9119992209	1075859.471622
0.	1991776.3534337	46618.924609266	244.44802968221	12832.094380165	427630.94915746	8804.6488545952	1016023.818348
0.	2042464.4022883	51469.56875679	488.9032300503	12921.120672592	425480.51723116	9449.7993307319	1203598.070583
0.	1715610.6907464	48943.305999968	266.6709334016	13967.250800226	451954.42155723	7781.4091020254	1169200.548869
0.	1859558.8475247	56703.373349013	222.22518522469	12609.532806802	434717.17731399	8048.3291046256	1232898.159113
0.	1931532.9259139	56680.999690507	466.67973369921	11207.531461142	430249.59674074	7536.7399397861	1174801.186576
0.	1658374.1617417	53236.170633965	155.55700742096	14212.108716627	423424.08855128	7759.166154206	1135873.257309
0.	1746570.9689106	57083.734703343	377.78634093484	11719.345904834	428916.79192031	8826.8945917595	1187542.998888
0.	1988769.4549186	51737.889299196	200.0024000288	11697.092449727	430576.98410093	8359.7465751719	1151200.520376
0.	1899430.202061	53884.763743067	444.45629661235	11763.8529932	418308.53278333	8293.0132808272	1302656.105496
0.	1846306.4775356	52542.902606369	200.0024000288	10985.013239832	425083.21403292	8693.4210590677	1161950.403164
0.	1757424.2029534	59478.171042895	466.67973369921	12008.646225282	397713.82806385	8026.0854446829	1226595.017275
0.	1988083.9875054	56927.113226757	400.00960023041	11274.288085412	417094.33015029	8515.4596725172	1260186.037706
0.	2088276.4744059	59097.700764925	222.22518522469	11875.121753355	407060.41868421	9004.8626258179	1327825.579146
0.	1867555.9673458	52632.353314902	377.78634093484	11608.079223139	456527.17884651	8381.9911253168	1267336.202773
0.	1912796.816619	58963.421270006	244.44802968221	12253.446643245	425316.91955966	8693.4210590677	1272689.697929
0.	2069883.0988175	52296.918093129	444.45629661235	13299.493017989	414946.54821593	8626.6850939775	1234128.558260
0.	1808491.5252391	59254.362900747	444.45629661235	15948.580175982	414783.15213331	7670.1949563466	1233333.906133
0.	2082450.0013934	57150.859091357	666.69333440004	20514.107565122	422022.26177684	9538.7895209393	1335159.438573
0.	2315508.9218917	51022.386991766	622.24545271912	16661.08331298	411422.55473641	8204.0363859019	1184126.408368
0.	2265469.8007259	58090.657104565	555.57407469138	15347.452990084	418215.12645318	9182.8344586197	1199179.409779
0.	1920565.4473022	50776.447217905	577.79780810179	14879.939572766	434974.543637	8960.3702611759	1068458.529129
0.	1639980.7861533	53996.595227076	400.00960023041	14546.017460559	448227.67282164	7714.6804365931	1138916.309486
0.	1820258.7158329	51111.821430944	444.45629661235	13032.404874564	451204.25363116	7937.111398359	1125332.058002
0.	2078108.7077763	52721.804980594	377.78634093484	15213.875054049	421204.63568886	9516.5418843464	1163374.527860
0.	1650948.264765	50932.95350947	333.34000013334	15703.671278119	412775.96963412	9004.8626258179	1071226.866239
0.	1694475.4455051	54645.247334957	444.45629661235	13455.298385142	406337.49914635	8626.6850939775	1151479.903981
0.	1835567.4880617	53079.621215262	600.02160077763	13744.658932294	462393.26311789	9739.0209215515	1189175.264849
0.	1640095.0307222	52207.470973805	422.2329187895	13010.147915374	438789.15267782	7959.3548209234	1090150.17531
0.	2015731.1731724	55920.33091993	244.44802968221	13811.435868899	412402.59237499	8849.1403882772	1265123.671971
0.	1944214.0730587	50083.383149248	288.89389638309	14123.068642562	401441.91381288	8559.9496630493	1261548.758769
0.	1793753.9758546	53482.182786451	444.45629661235	13410.782268944	420317.0159474	8337.5020843755	1184636.264231
0.	2180814.575192	49099.777970046	400.00960023041	11986.39199816	433524.03466003	8003.8418440852	1208836.886268
0.	1668084.9500958	54488.671528733	400.00960023041	12832.094380165	444010.6697621	8804.6488545952	1094817.909260
0.	1930151.3433845	48429.204437212	422.2329187895	12297.956582209	436635.91264819	7736.9232657286	986780.6279072
0.	1548699.3756248	52162.747773052	288.89389638309	12186.682180224	420971.04260563	8737.9119992209	1012347.494930
0.	1755596.2898515	56837.61655725	266.6709334016	12854.350864177	428425.8109456	7803.6521091871	1086770.753886
0.	1794210.9541301	47557.53927397	311.11691862693	14301.149741267	424452.24103309	8137.3043378502	1367962.70727
0.	1661915.7433767	52632.353314902	422.2329187895	12275.701583032	357855.45499738	7937.111398359	1075456.540314
0.	1848934.1026197	52967.801996726	377.78634093484	12587.276976136	472539.33562039	7959.3548209234	1233000.685915
0.	1815231.9548025	53392.722984285	266.6709334016	12898.86401039	434459.81873718	8960.3702611759	1128878.183089
0.	1836824.1783193	56121.67768364	333.34000013334	13722.400072237	422209.15872604	8582.1947473411	1104691.30677
0.	1934274.7955668	45367.602362324	444.45629661235	13366.266390356	409346.17995932	8448.7251318446	1104842.902224
0.	1818316.5581621	57419.362031865	444.45629661235	11652.585717666	448438.5775385	9449.7993307319	1287067.279104
0.	2045092.0273724	57822.132608695	466.67973369921	12854.350864177	439561.64263584	9627.7806609238	1289491.577364
0.	1842422.162194	52542.902606369	244.44802968221	12809.83795555	414759.81009098	8515.4596725172	1156027.468811
0.	1793068.5084414	48049.236650068	377.78634093484	12520.509840498	439842.56537424	8648.9303563226	983540.1231560
0.	1805406.9218796	50105.739157724	311.11691862693	13299.493017989	413102.68812797	8782.4031767842	1067225.638952
0.	1630726.9760747	51044.745511852	400.00960023041	13299.493017989	402560.65720622	8337.5020843755	1087073.336202
0.	1998251.754135	59545.3146535	288.89389638309	12921.120672592	439608.4624515	8782.4031767842	1208785.761034
0.	1821172.6723838	49658.630349001	200.0024000288	14123.068642562	438157.1673317	8893.6321593739	1091562.852056
0.	1867695.2990433	48406.852912702	444.45629661235	13766.917851756	444643.08773813	9227.328010388	995336.2892461
0.	1937016.6652198	58247.300375887	577.79780810179	14968.987727209	441832.69895018	8737.9119992209	1313925.801047
0.	2006591.6076626	56636.252553091	177.7796740943	13544.331330374	417701.40989317	8493.2147662765	1215153.101756
0.	1906970.3436065	56502.012577607	488.9032300503	13811.435868899	400020.38900214	7603.4671810346	1126091.822970
0.	1907655.8110197	55450.540659494	400.00960023041	11140.775371281	430249.59674074	7470.0132325949	1166147.137357
0.	1893717.9736174	51603.727951388	377.78634093484	14790.892369012	435021.33834618	8671.1756780192	1134859.137713
0.	1917823.5776493	53146.71346431	400.00960023041	12275.701583032	440989.76232219	7692.4376667992	1149372.044022
0.	2033667.5704852	57441.737666082	444.45629661235	15191.612272687	418682.16831757	9182.8344586197	1219144.59080
0.	1660544.8085502	50061.027200568	266.6709334016	13455.298385142	410955.90967714	8337.5020843755	1081401.633579
0.	1763707.6542414	45970.895053104	222.22518522469	14657.323345891	434506.61062954	8648.9303563226	1019951.92069
0.	1851675.9722726	47535.190080589	222.22518522469	12431.487824481	421204.63568886	9182.8344586197	1171236.737518
0.	1787699.0137044	55584.763754721	511.12678566587	13833.694966581	457582.7774802	8381.9911253168	1260880.228210
0.	1955067.3071015	53370.358183321	222.22518522469	13099.176108526	420667.38114506	7825.8951756913	1223086.655102
0.	1960208.3127007	54667.615546649	333.34000013334	14301.149741267	418075.01887294	8204.0363859019	1225929.090927
0.	1771362.0403558	49680.985221411	333.34000013334	13054.661893153	430764.06822194	8337.5020843755	1135340.830114
0.	1778445.2036258	53012.529504661	511.12678566587	11452.308362854	441902.94741875	8026.0854446829	1088586.402506
0.	1924906.7409194	53884.763743067	155.55700742096	13433.040297342	430343.13470711	9271.8217995872	1223163.465818
0.	1811119.1503231	50508.157535523	377.78634093484	11630.332440711	413499.43453263	8026.0854446829	1143330.583469
0.	1964605.5511255	56658.626091866	266.6709334016	14167.588560773	440029.85232587	9383.0573113583	1159179.098411
0.	1828941.3030671	53124.349321466	355.56314090256	12765.325284507	419826.52880828	9049.3552278814	1289697.930852
0.	1759823.3388997	51760.249733174	444.45629661235	11875.121753355	447852.74393667	9227.328010388	1099311.343316
0.	1943642.8502143	56434.893398032	422.2329187895	13010.147915374	415413.41139161	8826.8945917595	1192057.963229
0.	1697331.5597269	50016.315482591	422.2329187895	13210.462686448	434296.04913038	8493.2147662765	1200788.26446
0.	1617017.6278101	53750.567936839	400.00960023041	13188.205252064	396223.04973446	7692.4376667992	1129663.587664
0.	1604907.7035097	48339.798697834	400.00960023041	12075.409262973	429781.92226085	8026.0854446829	1198107.000942
0.	1739830.5393472	48965.6589592	466.67973369921	11318.79279849	406244.22366515	8715.6664994682	1084728.593000
0.	1906056.3870555	57755.002832002	511.12678566587	13032.404874564	442137.11314713	8248.52471467	1207252.139984
0.	2168704.6508916	51827.331393988	488.9032300503	13054.661893153	415880.30008796	8804.6488545952	1236820.646206
0.	2044406.5599592	63619.702299054	577.79780810179	12654.044646316	420270.30167329	8137.3043378502	1299711.771379
0.	1773304.1980266	50217.520097038	355.56314090256	11608.079223139	394848.96918872	8559.9496630493	1026010.122098
0.	1625585.9704755	52587.627840991	533.35040054615	10628.996435951	432494.79045548	8070.5728239134	1050058.488815
0.	2131575.1660083	55607.13448008	444.45629661235	13611.106663037	429127.22097157	8137.3043378502	1288356.717955
0.	2213374.2773204	56390.147577632	422.2329187895	13855.95412367	437969.92138253	8559.9496630493	1342836.588010
0.	1695160.9129184	49904.537234045	533.35040054615	12386.977172825	430249.59674074	7536.7399397861	1222856.226913
0.	1665228.835874	51939.135358291	355.56314090256	13032.404874564	435068.13331144	8537.704638108	1137749.683200
0.	1983514.2047505	58292.056135205	600.02160077763	12297.956582209	450571.35058203	7759.166154206	1176405.653446
0.	1944785.295903	53772.933754956	444.45629661235	11585.826064951	421508.31624516	7825.8951756913	1222011.37433
0.	1783700.4537939	50016.315482591	400.00960023041	12520.509840498	417187.72422559	9138.3411442804	1039417.993914
0.	1979744.1339778	52811.257603461	400.00960023041	14434.713060591	411889.22529849	9160.5877717715	1040697.188495
0.	1999884.51627	45792.137122382	488.9032300503	11608.079223139	430343.13470711	8715.6664994682	1039317.672744
0.	1724636.0116873	53526.913046522	711.14145314645	14679.584701204	412355.92136545	8026.0854446829	1095070.289113
0.	1828598.5693605	53370.358183321	355.56314090256	12943.377394191	409719.42359228	8337.5020843755	1152368.91010
0.	1570862.8219859	51245.9748839	400.00960023041	11363.297749089	416417.25364143	8915.8781339534	1089670.925346
0.	1530077.5108987	48116.288533703	422.2329187895	12475.998713705	448696.35702921	8048.3291046256	1082460.076297
0.	1574175.9144832	52453.452854979	244.44802968221	12186.682180224	417234.42164617	9138.3411442804	1057393.816335
0.	1585029.148526	51626.088026492	444.45629661235	13143.690561496	427677.70368709	8003.8418440852	1053047.152867
0.	1750798.0179589	46797.700227303	288.89389638309	12654.044646316	431956.8257477	8715.6664994682	1158645.276292
0.	1597253.3173953	48250.393914879	355.56314090256	12765.325284507	431980.21481372	8737.9119992209	1125610.630956
0.	1612333.6004864	50530.514680151	311.11691862693	13967.250800226	419009.11281603	8582.1947473411	1074247.856187
0.	1732633.1315083	51536.648084941	466.67973369921	14234.36888367	416790.80645764	9049.3552278814	1085106.735496
0.	1834310.7978041	52229.832663909	511.12678566587	13076.91897114	423587.64998977	8648.9303563226	1125053.493771
0.	1765078.5890678	55293.949771689	422.2329187895	13188.205252064	412892.65337558	7870.3814867284	1177449.985320
0.	1876238.55458	50150.451354062	422.2329187895	12208.936941841	424312.03113748	8515.4596725172	1232411.17284
0.	1638724.0958957	52274.55622357	533.35040054615	13588.848159412	431138.24874707	7692.4376667992	1113007.609700
0.	1816145.9113535	55562.393089216	266.6709334016	13811.435868899	402956.91399413	8893.6321593739	1159611.263545
0.	1759366.3606243	52162.747773052	355.56314090256	13054.661893153	409649.43916824	8826.8945917595	1152953.162436
0.	1586285.8387836	52744.168046575	377.78634093484	13299.493017989	428636.22791002	7514.4976447163	1006448.566286
0.	1817859.5798866	51715.52892503	466.67973369921	12898.86401039	431044.70208036	8537.704638108	1085585.739118
0.	1654946.8246755	55003.145903481	266.6709334016	11585.826064951	425714.23362322	8648.9303563226	1064986.746180
0.	2013103.5480883	53683.470841493	355.56314090256	15169.349550747	408133.2508279	8426.4804036529	1266049.781220
0.	1796153.1118009	50754.089415465	444.45629661235	11341.045244099	457911.21248861	9961.5058950769	1068710.160431
0.	2134888.2585055	59948.187637827	400.00960023041	14167.588560773	418915.69882538	8159.548294521	1385308.580464
0.	1814546.4873893	51894.413593126	400.00960023041	12654.044646316	415926.99036132	8648.9303563226	1082258.458427
0.	1614504.2472949	54689.983818186	377.78634093484	13032.404874564	411329.2236844	7358.8032407191	1098932.595421
0.	1767249.2358764	49055.071393962	333.34000013334	13188.205252064	423190.43478419	9093.8480673683	940107.8567531
0.	1868584.1684656	52408.728338209	288.89389638309	13900.472616069	416440.60021383	8537.704638108	1219400.516263
0.	1773875.420871	53258.535075951	444.45629661235	13722.400072237	398086.56334982	7536.7399397861	1104994.500263
0.	1753654.1321807	47043.522947033	311.11691862693	13032.404874564	422933.42301955	9071.6016179468	1071579.262051
0.	1756967.2246779	55025.51507271	333.34000013334	13010.147915374	414503.05183566	8293.0132808272	1151022.735371
0.	1773646.9317332	55808.47370179	266.6709334016	12943.377394191	428238.77799234	7959.3548209234	1101407.373608
0.	1583429.7245618	48518.611133027	355.56314090256	13388.524299949	410605.94261763	8693.4210590677	1082082.046549
0.	1804607.2098974	47155.26293739	111.11185185679	13922.73195138	412449.26363961	9160.5877717715	997133.2830268
0.	1625128.9922	54689.983818186	200.0024000288	15258.400795038	439350.95663693	8359.7465751719	1084199.220571
0.	1821743.8952282	54376.83346242	266.6709334016	13522.07300496	408972.95264219	8515.4596725172	1113690.448249
0.	1706242.6360989	51245.9748839	466.67973369921	12097.663727646	437993.32690198	8381.9911253168	1067301.117098
0.	1921550.7827622	51111.821430944	622.24545271912	12164.427477996	405987.72134696	7403.2870594544	949536.8582651
0.	2011389.8795552	53101.985238451	555.57407469138	12965.634175188	422419.42268054	8582.1947473411	1347041.044353
0.	2161849.9767593	54488.671528733	488.9032300503	12119.918251707	405474.73983195	9205.0812048251	1390628.408314
0.	1589141.9530054	47825.734256508	400.00960023041	12119.918251707	411375.8890829	8204.0363859019	1037085.820710
0.	1554868.5823439	46775.353065892	266.6709334016	13143.690561496	429501.32985392	8270.7689680748	999255.204733
0.	1704643.2121347	47088.218763886	555.57407469138	12320.211640776	453595.64314434	9405.3045917898	1166376.106956
0.	1655403.802951	47624.58721272	177.7796740943	11786.10662646	426719.28694599	7292.077957649	1026636.205876
0.	1618617.0517743	53661.105262712	311.11691862693	12832.094380165	403935.9802327	7336.5614203583	990471.2666571
0.	1649348.8408008	53236.170633965	355.56314090256	13455.298385142	433570.82143157	8293.0132808272	1082888.529480
0.	1869955.1032921	54645.247334957	400.00960023041	13344.008540165	410046.02515605	8070.5728239134	1361460.095582
0.	1657460.2051907	53482.182786451	511.12678566587	12676.300655165	427864.72436322	8381.9911253168	1170396.753369
0.	1689791.4181814	49591.566090513	333.34000013334	13455.298385142	411282.55854093	9338.5629285733	1116801.821027
0.	1840936.9827987	49368.02244852	377.78634093484	13210.462686448	402280.95760893	8515.4596725172	1058449.397393
0.	1763250.6759659	53996.595227076	355.56314090256	14412.452358838	433477.24814452	8493.2147662765	1163552.559444
0.	2274380.8770979	61156.923043982	444.45629661235	13344.008540165	429290.89159294	9160.5877717715	1319669.473494
0.	1993837.5550858	47646.936645174	288.89389638309	11563.572966145	445908.06394718	9027.1088971719	974821.5975096
0.	1733204.3543526	52520.54007879	355.56314090256	11674.839054004	386911.58333606	8248.52471467	1060787.202952
0.	1655746.5366576	45792.137122382	311.11691862693	10940.510308095	411585.88653209	9694.5246392125	1020777.794757
0.	2030811.4562634	55182.100933079	377.78634093484	14768.630716617	421625.11933324	8893.6321593739	1195477.590868
0.	2006134.6293871	56076.933539358	400.00960023041	11808.360319106	439327.54740185	8359.7465751719	1208836.886268
0.	1666485.5261316	48250.393914879	266.6709334016	13254.977733417	423681.11507455	8938.1241678873	1162611.575623
0.	1941129.4696991	53772.933754956	511.12678566587	13121.433305311	398692.29291983	7625.7097134645	1192797.920872
0.	1876809.7774244	55629.505265294	244.44802968221	11341.045244099	432681.91654971	8826.8945917595	1227056.072246
0.	1668427.6838024	51335.411715352	222.22518522469	12654.044646316	398855.3813052	8293.0132808272	1205412.14205
0.	1662029.9879456	54533.407174153	422.2329187895	12119.918251707	433126.35743857	7914.8680351385	1016624.179613
0.	1532705.1359828	50597.586472836	577.79780810179	12631.788696862	426625.78862754	8315.2576529274	1125509.330691
0.	1571776.7785369	52274.55622357	355.56314090256	11563.572966145	428215.39916094	8626.6850939775	1074247.856187
0.	1659516.6074304	51581.367936094	600.02160077763	12320.211640776	443612.50464829	9093.8480673683	1188384.598756
0.	1811690.3731675	55629.505265294	533.35040054615	11363.297749089	408576.41649387	8204.0363859019	1124597.680208
0.	1551441.2452778	51402.489966929	288.89389638309	13299.493017989	432190.71928737	8648.9303563226	1287711.97537
0.	1971518.525019	51939.135358291	333.34000013334	11786.10662646	410162.67159937	9071.6016179468	1174164.573342
0.	1622958.3453914	51536.648084941	444.45629661235	10183.99680516	454439.82250663	8048.3291046256	1131893.5010
0.	1608906.2634202	48898.600260852	444.45629661235	12030.900511791	442207.36411562	8359.7465751719	1086947.25898
0.	1993726.1271375	48272.745020954	288.89389638309	12654.044646316	417514.61153077	8337.5020843755	1049581.400490
0.	1964716.6315651	46306.076480346	422.2329187895	10717.999211938	438016.73248549	7736.9232657286	1043732.879947
0.	1753654.1321807	54533.407174153	288.89389638309	11541.319926723	403749.48276639	7647.9523052351	1201094.745829
0.	1718695.2941059	51581.367936094	466.67973369921	14412.452358838	421765.28514669	8737.9119992209	1091234.889209
0.	1562751.4575961	51223.615825556	622.24545271912	11140.775371281	419546.26308576	8204.0363859019	1050535.602836
0.	1726806.6584958	46887.08947055	444.45629661235	11385.550313458	409462.81684189	8426.4804036529	1021228.30402
0.	1677567.2493121	47602.237840035	377.78634093484	11897.375683543	451227.69538365	8381.9911253168	1036107.995422
0.	1631869.4217634	49658.630349001	400.00960023041	11296.540412261	420176.87389135	8493.2147662765	1074147.139944
0.	1872395.879681	44295.189560239	333.34000013334	11941.883722078	409976.03805496	8693.4210590677	1043933.623503
0.	1708641.7720452	45591.039021116	244.44802968221	11608.079223139	422466.14870644	8826.8945917595	1086291.686313
0.	1633240.3565899	50575.229148807	422.2329187895	11852.867882553	418471.99631872	8270.7689680748	1090755.580684
0.	1809807.6081687	52118.024811568	333.34000013334	11852.867882553	439187.09333684	8693.4210590677	969743.9146153
0.	1597367.5619642	51737.889299196	466.67973369921	13188.205252064	413126.02564155	7803.6521091871	1083342.208337
0.	1713097.3102312	52721.804980594	488.9032300503	12186.682180224	419336.06982753	8671.1756780192	1076489.088432
0.	1610277.1982467	48317.447412431	577.79780810179	12765.325284507	408343.168539	7269.8363153001	958652.8803767
0.	1617703.0952233	45367.602362324	422.2329187895	10094.999728725	407923.33827813	8515.4596725172	918632.5858877
0.	1880455.6360253	45300.572529715	266.6709334016	12119.918251707	413499.43453263	8070.5728239134	988949.9380876
0.	1720523.2072079	49882.181763716	377.78634093484	12654.044646316	404029.230494	9427.5519315809	1079133.967071
0.	1613247.5570373	47512.840946976	511.12678566587	11007.264794765	403003.53364933	8826.8945917595	1059128.051613
0.	1676196.3144857	47088.218763886	377.78634093484	11519.066946682	387260.57991539	9116.0945761461	952069.5202441
0.	1815435.2658219	43893.070242281	244.44802968221	11808.360319106	381073.82580846	8026.0854446829	865775.36406
0.	1527678.3749524	45747.448237197	444.45629661235	11852.867882553	411795.88914575	9405.3045917898	932621.4773264
0.	1575204.1156031	43781.373866196	266.6709334016	14278.88939599	403259.94630484	8426.4804036529	1034328.129240
0.	1541730.4569237	52118.024811568	288.89389638309	12520.509840498	424709.29848333	8671.1756780192	1054378.563111
0.	1614618.4918638	52274.55622357	377.78634093484	13099.176108526	423494.18592728	8426.4804036529	1038991.636791
0.	1723529.1521384	49636.275536382	222.22518522469	11385.550313458	420573.94902079	7914.8680351385	910249.9203179
0.	1676424.8036234	48071.587218173	400.00960023041	13700.141271587	392683.4949195	8359.7465751719	1044335.124269
0.	1985038.8452853	42351.792120205	222.22518522469	13566.589715191	437806.08453988	8493.2147662765	1040295.852651
0.	1627185.3944397	49032.718195596	377.78634093484	13789.176830624	428285.53584698	7914.8680351385	1027788.315808
0.	1526764.4184015	48183.340955305	555.57407469138	12498.254247405	420667.38114506	8137.3043378502	945193.3007302
0.	1578402.9635315	45859.170898278	400.00960023041	11274.288085412	431582.60939346	8381.9911253168	1007498.087655
0.	1635182.5142607	51983.857362715	466.67973369921	13566.589715191	390076.34143324	8315.2576529274	988376.3904523
0.	1980086.2623653	49524.502370133	333.34000013334	12186.682180224	436027.4865379	9027.1088971719	920364.515843
0.	1997515.4240801	44742.011501014	511.12678566587	13232.720180232	405544.69004148	9694.5246392125	825294.0281979
0.	1978028.0973064	44563.279857398	244.44802968221	13277.235346002	440006.44123265	8092.8166025467	882316.0539029
0.	1918676.4856752	46708.311940213	577.79780810179	13254.977733417	404355.61443161	7536.7399397861	923136.3134681
0.	1829519.4197623	40185.548528282	400.00960023041	12186.682180224	405358.15742319	8671.1756780192	874460.2595244
0.	1946600.2743844	47758.684703983	244.44802968221	11385.550313458	403236.63574511	8404.2357348103	907926.9384308
0.	1846421.3460348	43848.391512663	466.67973369921	12854.350864177	380911.07710688	8092.8166025467	925884.2250645
0.	1861898.4516049	44250.508680319	444.45629661235	12453.743239397	446845.20394971	8359.7465751719	895654.9879569
0.	1580230.8766334	47244.65600542	577.79780810179	13522.07300496	415740.23079926	8760.1575583262	908050.4858354
0.	1846860.0564983	47155.26293739	577.79780810179	11741.599419325	417864.8618112	8626.6850939775	1002626.36371
0.	1766050.9647439	41704.093417169	400.00960023041	12565.021204863	433360.28297581	8938.1241678873	881527.6943263
0.	1599081.2304973	45948.550102638	333.34000013334	14034.029519058	424335.39929366	9004.8626258179	936562.1879827
0.	1589598.9312809	51268.334002051	422.2329187895	13522.07300496	422699.78266883	8404.2357348103	945515.8913549
0.	1629127.5521105	51961.496330595	555.57407469138	13833.694966581	421298.0747104	8159.548294521	1019276.262917
0.	1922352.4279737	50016.315482591	755.58980896023	13188.205252064	418612.11041008	8003.8418440852	916084.7948116
0.	1947653.5532504	45032.458576154	422.2329187895	12943.377394191	399321.36529725	8760.1575583262	912103.8038115
0.	1881226.21851	42798.510139526	466.67973369921	12409.232468957	441739.03522279	8893.6321593739	887097.0006937
0.	1858054.2028393	50128.095225995	355.56314090256	14590.539636446	416510.64031393	9093.8480673683	867250.9435585
0.	1834063.7421699	45769.792649915	622.24545271912	13566.589715191	420176.87389135	7403.2870594544	946583.0060791
0.	1795617.1030658	47781.034495054	355.56314090256	14345.670610058	405987.72134696	8426.4804036529	942364.9352058
0.	1981087.6961619	44920.74696785	533.35040054615	12921.120672592	408926.30037471	8137.3043378502	1004374.878658
0.	1693218.7552475	44719.669836482	400.00960023041	12654.044646316	423447.45427939	8604.4398909837	997657.4750944
0.	1733889.8217659	49971.604003791	222.22518522469	11140.775371281	406710.61126333	8448.7251318446	987453.8050514
0.	1730233.995562	53236.170633965	333.34000013334	13477.556532345	397410.99263332	9004.8626258179	1025834.826580
0.	1683736.4560312	47848.084226891	400.00960023041	13655.623848502	416907.54506305	8715.6664994682	1144269.53313
0.	1751369.2408032	52386.366169553	444.45629661235	12698.556723408	425200.06599739	8960.3702611759	1130322.367540
0.	1565950.3055245	46551.884738514	377.78634093484	12431.487824481	408016.63210751	8226.2805206124	1058323.726388
0.	1715267.9570398	58135.412025534	200.0024000288	13566.589715191	422629.69180935	7914.8680351385	1119205.659227
0.	1536475.2067556	50128.095225995	577.79780810179	12965.634175188	397876.89774789	8426.4804036529	1071654.777261
0.	1794553.6878367	46954.132030473	400.00960023041	13766.917851756	399484.46570659	8604.4398909837	1025534.328059
0.	1797295.5574897	52252.19441383	488.9032300503	13566.589715191	427186.7938814	8359.7465751719	1177857.562628
0.	1754910.8224383	48429.204437212	488.9032300503	14078.548961991	428308.91487021	8626.6850939775	1195452.06640
0.	1751254.9962344	47937.484706137	377.78634093484	12898.86401039	382910.77660598	8092.8166025467	1165256.755921
0.	1894517.6855995	55204.470581101	533.35040054615	13677.882530342	402327.57357192	8715.6664994682	1089519.588624
0.	1784728.6549138	52990.16572078	400.00960023041	12097.663727646	398459.31491938	8026.0854446829	1095650.789996
0.	1802436.5630889	49010.365057014	444.45629661235	14768.630716617	391635.88211667	8648.9303563226	1229182.35536
0.	1897145.3106835	46842.394729406	288.89389638309	14278.88939599	420573.94902079	6802.7755324172	1172789.643791
0.	1840251.5153854	50262.232891338	288.89389638309	12743.069038078	414619.75917664	8671.1756780192	1178443.487629
0.	1585600.3713704	49680.985221411	155.55700742096	10784.751917351	401348.69181627	8003.8418440852	1025985.079668
0.	1787242.035429	48093.937846051	444.45629661235	12698.556723408	442066.86275556	8782.4031767842	1114904.512962
0.	1789869.660513	46753.00596424	377.78634093484	14123.068642562	426251.80558195	8070.5728239134	1198464.456249
0.	1631526.6880568	52520.54007879	311.11691862693	11274.288085412	441458.05019387	8737.9119992209	1091083.525827
0.	1845392.5209846	52542.902606369	444.45629661235	12631.788696862	391566.04583797	8048.3291046256	1193486.902077
0.	1781986.7852609	54063.694835524	400.00960023041	13722.400072237	428729.74822356	7914.8680351385	1163272.797122
0.	1724064.7888429	51849.69206722	333.34000013334	11519.066946682	416580.68098835	7825.8951756913	1132121.591828
0.	1765764.0564811	53728.202178556	400.00960023041	12409.232468957	422092.34765371	8181.7923105381	1098528.61546
0.	1621244.6768584	46618.924609266	333.34000013334	11608.079223139	413522.77313045	8537.704638108	1078932.424758
0.	1693104.5106787	48228.042868579	333.34000013334	11496.814026024	403982.605236	8204.0363859019	999629.7144278
0.	1662144.2325144	48339.798697834	333.34000013334	12676.300655165	381724.85169036	8671.1756780192	1011772.426160
0.	1825742.4551387	47490.491873131	288.89389638309	12364.721936084	404169.10779618	8070.5728239134	1099866.86944
0.	1787127.7908601	56345.401996683	466.67973369921	11697.092449727	404122.48177409	8137.3043378502	1048702.620835
0.	1792268.7964593	50731.731672828	466.67973369921	12453.743239397	401605.05475729	7692.4376667992	1173069.704845
0.	1751597.729941	50955.311790337	355.56314090256	12320.211640776	425690.86169639	8359.7465751719	1074197.497923
0.	1850305.0374461	57531.240801691	600.02160077763	12898.86401039	412355.92136545	8871.3862441486	1225365.653500
0.	1551212.75614	47959.834975378	422.2329187895	12876.607407585	437525.22868305	8648.9303563226	1052996.914888
0.	1633697.3348654	49636.275536382	466.67973369921	12453.743239397	417608.01020136	7870.3814867284	1104236.535934
0.	1643979.3460638	49412.730698612	400.00960023041	12186.682180224	404588.75345693	8737.9119992209	1044887.217547
0.	1814546.4873893	56166.422067361	355.56314090256	12832.094380165	399927.18253291	8537.704638108	1258540.763833
0.	1795353.3998188	53907.129920196	466.67973369921	12520.509840498	414736.46811244	8115.0604405255	1166274.341964
0.	1687849.2605106	46864.742070098	555.57407469138	11229.783609853	406174.26772309	9027.1088971719	1146350.801490
0.	1766221.0347566	48518.611133027	511.12678566587	12876.607407585	395198.29071962	8804.6488545952	1123787.402650
0.	1652433.4441603	51424.84950374	511.12678566587	12498.254247405	418028.31685685	7625.7097134645	999804.4910525
0.	1671055.3088864	46753.00596424	488.9032300503	11363.297749089	386143.84113875	8026.0854446829	1070899.654093
0.	1868241.434759	45970.895053104	355.56314090256	10406.493652039	419359.42437862	8181.7923105381	1117510.253170
0.	2059258.3539125	53683.470841493	400.00960023041	13121.433305311	406407.4564261	8181.7923105381	1345665.296288
0.	1605478.9263541	50150.451354062	688.91736413994	11318.79279849	394173.65478686	7447.7711155427	1116650.021482
0.	1835795.9771994	52788.894358009	444.45629661235	12587.276976136	428589.46813695	8582.1947473411	1028690.071725
0.	1905370.9196423	49144.484785269	466.67973369921	12097.663727646	386655.66158932	7825.8951756913	1072208.575114
0.	1786213.8343091	51648.448161409	422.2329187895	12275.701583032	396665.59736451	7514.4976447163	1154401.257264
0.	1897716.5335279	52923.074728095	622.24545271912	13277.235346002	416837.50170835	8003.8418440852	1093783.226841
0.	2054917.0602954	55495.281451823	466.67973369921	12587.276976136	413896.1993698	8604.4398909837	1064810.677470
0.	1840936.9827987	51536.648084941	600.02160077763	13655.623848502	389098.86431343	7692.4376667992	1132983.32101
0.	1747484.9254616	52878.347698766	533.35040054615	13744.658932294	382282.9134518	7937.111398359	1142645.466461
0.	1832825.6184088	48608.018785294	555.57407469138	12965.634175188	420527.23334181	9160.5877717715	1159458.73228
0.	1718923.7832437	55204.470581101	466.67973369921	12475.998713705	385725.10180278	7736.9232657286	1082661.69874
0.	1798780.736885	47132.914819792	533.35040054615	12720.812851046	432448.00957186	8137.3043378502	1146452.339218
0.	1785299.8777581	48317.447412431	244.44802968221	12765.325284507	425854.46652646	7781.4091020254	1068861.142640
0.	1651176.7539027	50374.015923538	422.2329187895	13433.040297342	411142.56464065	8181.7923105381	1015523.548433
0.	1643408.1232195	51782.610226965	400.00960023041	10584.495404194	410162.67159937	8226.2805206124	1131918.844145
0.	1816374.4004912	58336.812134057	422.2329187895	12654.044646316	389401.40478325	8493.2147662765	1118142.829567
0.	2103813.7357724	56502.012577607	333.34000013334	12676.300655165	396758.76821179	8426.4804036529	1239051.846843
0.	1840023.0262477	57598.368782086	355.56314090256	11830.614071137	418728.87390841	7470.0132325949	1289104.677358
0.	1973574.9272587	52252.19441383	533.35040054615	12097.663727646	394173.65478686	7603.4671810346	1195375.493468
0.	1532476.646845	51715.52892503	533.35040054615	11452.308362854	410046.02515605	8826.8945917595	1024407.549512
0.	1816602.889629	50485.800450694	266.6709334016	11474.561164748	410582.61199032	8426.4804036529	1158874.053285
0.	1710126.9514405	46216.693451848	355.56314090256	10006.003602161	423704.48150548	7558.9822941956	1187976.540427
0.	1702129.8316195	52207.470973805	555.57407469138	11875.121753355	400742.77365884	8381.9911253168	1140057.722277
0.	1885606.6092275	55942.70254313	333.34000013334	12654.044646316	396665.59736451	9294.0687832241	1179793.809134
0.	1638038.6284825	53437.452765706	488.9032300503	11185.27937181	392753.34034817	7536.7399397861	1100548.698989
0.	1668199.1946646	52923.074728095	244.44802968221	11140.775371281	396898.52639051	7714.6804365931	1157272.73764
0.	1873839.4186337	49368.02244852	422.2329187895	10050.50154671	405568.00690538	8048.3291046256	1170091.324200
0.	1926049.1866081	53929.496157161	422.2329187895	10517.744301851	444010.6697621	7692.4376667992	1306376.644054
0.	1847334.6786555	52341.642011702	288.89389638309	9805.7657902847	385399.42986985	8404.2357348103	1133084.706406
0.	1956323.9973591	50239.87646429	422.2329187895	10272.994831483	403539.67798763	8893.6321593739	1292897.016509
0.	2199207.9507803	59052.94069372	377.78634093484	9116.0945761461	369201.33125087	9071.6016179468	1168589.782918
0.	1742572.4090001	53795.299632908	422.2329187895	9761.2691517657	414409.68711112	7514.4976447163	1170676.739295
0.	1696303.3586071	45792.137122382	444.45629661235	11385.550313458	397154.75566428	8181.7923105381	1121686.089176
0.	1616903.3832412	51760.249733174	422.2329187895	11341.045244099	396060.01165725	7736.9232657286	1005349.201389
0.	1706585.3698055	48988.011978215	244.44802968221	11274.288085412	443050.42073935	7803.6521091871	1097670.219060
0.	1679737.8961207	51916.774445801	400.00960023041	9427.5519315809	392520.52447675	8092.8166025467	1103857.57801
0.	1668998.9066467	50262.232891338	511.12678566587	11074.019815824	405008.41975015	8337.5020843755	1124065.927236
0.	2012760.8143817	56054.561557006	377.78634093484	12587.276976136	406500.73369091	7781.4091020254	1331815.701300
0.	1887091.7886228	56859.990634825	422.2329187895	11274.288085412	399041.77184832	9049.3552278814	1186854.476187
0.	1782101.0298297	59030.560747955	422.2329187895	10272.994831483	408553.09141162	7647.9523052351	1226953.613533
0.	1910740.4143793	63037.525395691	688.91736413994	12765.325284507	423143.70479745	7870.3814867284	1354728.333477
0.	1803693.2533465	51290.69318001	400.00960023041	11519.066946682	382027.13060936	7314.319659335	1272947.158030
0.	1591998.0672272	52050.940817969	422.2329187895	12409.232468957	397224.63771084	8159.548294521	1108128.105552
0.	1651747.9767471	50374.015923538	400.00960023041	10829.254017831	416230.48335944	7692.4376667992	1129511.56846
0.	1826085.1888453	52296.918093129	488.9032300503	10940.510308095	390984.09908539	8226.2805206124	1147391.618081
0.	1937587.8880641	52274.55622357	444.45629661235	10918.258931291	414433.02819657	8426.4804036529	1175743.457545
0.	1840822.7382298	51648.448161409	644.46936392652	12587.276976136	440100.08599001	8026.0854446829	1274620.828830
0.	1727720.6150468	50955.311790337	422.2329187895	11029.516409074	429220.74665718	7603.4671810346	1187415.490677
0.	1663058.1890654	55226.840288972	600.02160077763	12565.021204863	401348.69181627	8626.6850939775	1104034.423032
0.	1730005.5064242	49993.959713294	577.79780810179	12409.232468957	443097.25965458	8270.7689680748	1134935.19267
0.	1878409.2013886	53146.71346431	733.3656014198	12253.446643245	418378.5882012	7914.8680351385	1223317.089228
0.	1940786.7359925	51536.648084941	555.57407469138	11919.629673117	398086.56334982	9627.7806609238	1101685.197873
0.	1816031.6667846	52050.940817969	422.2329187895	13433.040297342	406360.8181759	8003.8418440852	1129992.971505
0.	2003507.0043031	49278.606665784	800.03840184329	13032.404874564	402653.89244234	7536.7399397861	1067603.03610
0.	2071825.2564884	48742.132057078	733.3656014198	13477.556532345	411399.22187778	7558.9822941956	1062094.631872
0.	2296887.0571656	52364.004060718	666.69333440004	13366.266390356	388679.97984285	9472.046789243	1132679.171775
0.	2002478.8031832	48093.937846051	711.14145314645	14790.892369012	412729.29658394	7069.6642042893	1125585.305782
0.	2147797.8947881	53549.278266305	688.91736413994	15347.452990084	407690.10816491	7670.1949563466	1159153.677585
0.	2195894.858283	51245.9748839	777.81407576798	12987.891015582	417491.26202269	8003.8418440852	1164671.696530
0.	2057544.6853794	50843.520984042	1133.4104052409	15458.769570913	420457.16030228	8493.2147662765	1086619.466596
0.	2350810.4936731	55562.393089216	777.81407576798	14879.939572766	403096.77372367	7514.4976447163	1045288.761551
0.	2472823.6932281	54824.194704148	1155.6356796293	14278.88939599	400416.52785439	8893.6321593739	1281421.718335
0.	2584783.3707223	57173.234007103	1111.1851901238	16171.230868678	405428.10667737	7203.1117442735	1309685.083079
0.	2293345.4755306	47803.384345896	1133.4104052409	15080.299257195	413592.78930657	7292.077957649	1210779.861890
0.	2501384.835446	51648.448161409	1111.1851901238	15503.296619214	406127.63074687	8582.1947473411	1147569.330631
0.	2153053.1449561	51156.539009369	1222.3118584252	15369.716187403	408226.54695118	7759.166154206	1200532.87135
0.	2381313.7935618	55293.949771689	1222.3118584252	13700.141271587	388819.60571354	8026.0854446829	1245671.781952
0.	2307854.5357773	48250.393914879	1177.8610132894	15503.296619214	419522.9080239	9383.0573113583	1290213.835321
0.	2388511.2014007	48540.962956425	644.46936392652	14434.713060591	428986.93436181	8582.1947473411	1178672.773103
0.	2430438.9581766	56457.266398026	888.93629882483	15926.315433578	431278.57066649	7692.4376667992	1325028.366905
0.	2194752.4125943	54063.694835524	1088.9600342778	15570.08763735	417281.11932204	8070.5728239134	1168487.992660
0.	2212117.5870628	47512.840946976	1066.7349377027	16215.761720392	398552.5053562	8248.52471467	1219272.552619
0.	2349782.2925532	55472.911025732	977.83514410623	13433.040297342	387330.38094536	8270.7689680748	1067955.287944
0.	2595750.849334	57307.484758885	1088.9600342778	13388.524299949	405544.69004148	7470.0132325949	1236923.217948
0.	2223656.2885189	51089.462731441	911.16092124147	15703.671278119	383282.86548272	8515.4596725172	1163171.067546
0.	2242392.3978138	53996.595227076	1111.1851901238	14991.249914367	433945.12482079	8871.3862441486	1162331.842829
0.	2159907.8190885	48943.305999968	844.48723179752	15414.242760311	412799.30625486	8515.4596725172	1255713.654846
0.	2173160.1890776	50910.595288407	866.71173567692	13722.400072237	398086.56334982	9405.3045917898	1161009.588437
0.	1961350.7583894	51000.028531484	822.26278718639	12208.936941841	384887.6848218	7736.9232657286	1015598.587116
0.	1909423.972767	43513.30865574	755.58980896023	11363.297749089	405148.31309982	8671.1756780192	1033927.0820
0.	1768769.486256	36501.991240413	333.34000013334	9494.2943071144	398016.67424339	8315.2576529274	673539.8621291
0.	1369315.8398732	32306.947619105	644.46936392652	10295.244486485	382143.3945863	7292.077957649	644242.806970
0.	1008247.822097	28604.564709758	333.34000013334	10873.756355811	420013.37773136	7825.8951756913	517967.7955367
0.	756441.67161483	26976.928049061	244.44802968221	10562.244977375	376820.13076672	7647.9523052351	399344.6651648
0.	575568.80985355	25817.709167958	177.7796740943	10295.244486485	395780.52505927	7381.0451204177	320029.3530107
0.	521748.61644716	22586.122107474	177.7796740943	9672.2765870872	404285.67396575	8248.52471467	252501.6682
0.	408856.32245144	20670.047743583	133.33440000853	9983.7547189362	420176.87389135	7914.8680351385	232807.1513165
