# Supplementary material for: LA-iMageS: a software for elemental distribution bioimaging using LA–ICP–MS data
Source: J Cheminform. 2016 Nov 18;8:65. doi: 10.1186/s13321-016-0178-7 (PMC5116144; doi:10.1186/s13321-016-0178-7)
Supplement: Supplementary file 1 — Additional file 1. Dataset corresponding to LA–ICP–MS analysis of a human tissue used to illustrate LA-iMageS features. [file 13321_2016_178_MOESM1_ESM.zip › Line 7.xl]

Intensity Vs Time	Counts Per Second
Time in Seconds	Na23	Ca44	Zn64	P31	C12	C13	Si28
0.	533.35040054615	15970.844977814	44.444562963279	7914.8680351385	424685.9293047	7825.8951756913	55741.36008918
0.	555.57407469138	15481.033065351	0.	6825.0159287424	394127.08335039	7670.1949563466	56569.13229595
0.	65881.620121179	15347.452990084	111.11185185679	8893.6321593739	418355.23633141	7803.6521091871	82495.20527326
0.	394895.54456639	21806.271305617	66.6669333344	8804.6488545952	406967.13530377	9004.8626258179	238749.5582051
0.	676258.46045697	26464.176763785	155.55700742096	9917.0084254548	401022.42284722	8159.548294521	374543.0683629
0.	1314753.4915123	35006.707392027	200.0024000288	10072.750608034	408506.4414383	8626.6850939775	687334.1246757
0.	1307229.4844751	38444.028078841	333.34000013334	11763.8529932	415039.91880951	7714.6804365931	712982.7371418
0.	1336792.8781195	32485.417187124	355.56314090256	9538.7895209393	416347.21430709	8537.704638108	636047.7831762
0.	1385908.2081929	32217.714265612	511.12678566587	9405.3045917898	423050.24559063	8604.4398909837	667816.7518598
0.	1381633.4722331	35832.428057882	355.56314090256	10562.244977375	403679.54726711	9182.8344586197	727614.372036
0.	1505556.5812766	40967.118040101	400.00960023041	10139.498148207	422325.9713953	7981.5983028321	812526.102261
0.	1752633.2231122	41190.437046354	311.11691862693	11051.768082761	411539.21998596	7803.6521091871	847842.352604
0.	1725504.4482079	39895.269904532	400.00960023041	10006.003602161	419289.3609169	8559.9496630493	851671.5297573
0.	1635211.8381431	36903.754918088	266.6709334016	10406.493652039	433898.33600102	9160.5877717715	821476.3723528
0.	1673799.8854577	39984.585329778	266.6709334016	10851.505157133	453712.88529985	8559.9496630493	899875.3946616
0.	1557724.6965657	45702.759591006	400.00960023041	9917.0084254548	420714.09759036	8026.0854446829	1061591.751774
0.	1844611.8851294	41793.42818392	311.11691862693	10339.743974598	425293.54871938	8582.1947473411	904912.9199373
0.	1758223.9149355	55025.51507271	355.56314090256	11608.079223139	414806.49423944	9138.3411442804	1251885.628986
0.	1867441.7227769	49993.959713294	533.35040054615	11808.360319106	461994.24202935	8493.2147662765	1230514.742027
0.	1557724.6965657	43714.356757277	200.0024000288	10517.744301851	427911.48017166	7002.9412353188	1084274.84327
0.	1520252.4779758	40230.207673411	333.34000013334	10517.744301851	441598.54155461	9850.2626662593	992416.9540388
0.	1644322.0797704	47915.134496668	355.56314090256	11385.550313458	423283.89552435	8381.9911253168	1125990.517225
0.	1681565.8092226	48965.6589592	422.2329187895	11140.775371281	417467.91257843	7937.111398359	1107445.69416
0.	1547671.174505	46149.656807888	333.34000013334	11051.768082761	428519.32895697	9093.8480673683	1019651.621976
0.	1873853.268842	42954.867089442	555.57407469138	10139.498148207	456949.40268261	9093.8480673683	976763.8372720
0.	1938012.1868088	40364.186541351	266.6709334016	10317.494200857	407993.30855459	7937.111398359	969992.7525087
0.	1791354.8399083	49368.02244852	511.12678566587	8648.9303563226	418985.75922261	8226.2805206124	1113134.057326
0.	1885263.8755209	57217.98401821	355.56314090256	11051.768082761	418285.18110505	7091.9053126152	1204006.843276
0.	1942637.6877617	48496.259369406	222.22518522469	12720.812851046	429361.03710431	8648.9303563226	1069867.756399
0.	1605250.4372163	50016.315482591	200.0024000288	9583.2849722085	443378.2985315	7670.1949563466	1042854.680390
0.	1934274.7955668	50821.163002193	400.00960023041	8982.6164138194	414059.57848412	8026.0854446829	1180430.824174
0.	1619188.2746187	49524.502370133	288.89389638309	11430.055620341	427794.59113012	8737.9119992209	1151810.095901
0.	1894335.9244493	45322.915747507	355.56314090256	8871.3862441486	429407.80109834	8404.2357348103	958528.6204971
0.	1818715.0934374	49904.537234045	400.00960023041	10717.999211938	437455.01615997	7603.4671810346	1073618.39842
0.	1611419.6439354	51536.648084941	466.67973369921	9516.5418843464	423167.06975888	7914.8680351385	1093278.547454
0.	1648549.1288187	45524.007396147	466.67973369921	11229.783609853	440591.73778724	8826.8945917595	948717.6235108
0.	1670027.1077666	42217.781372044	333.34000013334	10851.505157133	428823.26956032	7381.0451204177	1013072.634969
0.	1534076.0708093	54130.794982512	466.67973369921	10651.247040888	436752.92263234	8493.2147662765	1039994.862707
0.	1801065.6282624	52878.347698766	511.12678566587	11074.019815824	421368.15464717	7959.3548209234	1168208.07544
0.	1604793.4589408	47557.53927397	888.93629882483	13522.07300496	449071.32287767	8982.6164138194	962804.1671367
0.	1617131.872379	45322.915747507	800.03840184329	12030.900511791	432377.83872637	8470.9699193857	906592.7371359
0.	1622158.6334093	44183.487808432	444.45629661235	11719.345904834	427303.67461103	8470.9699193857	1008147.853829
0.	1900980.4707963	43937.749210814	555.57407469138	11964.137830426	427256.92212738	7937.111398359	895877.0640672
0.	1986458.3286701	47311.70143397	488.9032300503	11407.802937209	405428.10667737	7981.5983028321	1025759.700993
0.	1775817.5785418	51872.052800266	444.45629661235	12275.701583032	462487.15313464	9383.0573113583	1119838.356242
0.	1563665.414147	48429.204437212	311.11691862693	11541.319926723	443916.98218583	8693.4210590677	1019501.476441
0.	1696863.6559291	40766.136038601	333.34000013334	11296.540412261	428332.2939574	8248.52471467	887540.7257611
0.	1943302.61944	48429.204437212	511.12678566587	11697.092449727	429407.80109834	7892.6247312617	964793.5003385
0.	1578685.1475052	39582.673436484	400.00960023041	10384.243700188	445298.97798215	8737.9119992209	829578.6390907
0.	1744857.3003775	50530.514680151	533.35040054615	10784.751917351	437431.61211372	8092.8166025467	1131842.814955
0.	1534647.2936536	42798.510139526	377.78634093484	10873.756355811	406570.69230839	8804.6488545952	950281.6832594
0.	1519110.0322871	46663.618155223	533.35040054615	11074.019815824	416463.94685005	8404.2357348103	939339.0940184
0.	1520138.2334069	42195.44645634	466.67973369921	11630.332440711	425059.84383176	8448.7251318446	913067.9777867
0.	1567778.2186264	47289.352898022	488.9032300503	11051.768082761	453783.23136393	8559.9496630493	987079.8114109
0.	1428269.5016365	39761.298557233	311.11691862693	10717.999211938	412355.92136545	7736.9232657286	810253.3128084
0.	1856489.5013221	40542.828374634	400.00960023041	10183.99680516	436308.29320975	8048.3291046256	907556.3066387
0.	1620330.7203074	53750.567936839	533.35040054615	12498.254247405	425854.46652646	7803.6521091871	1045138.180416
0.	1783586.2092251	49949.248354082	666.69333440004	12876.607407585	411212.56130389	8760.1575583262	1191879.361949
0.	1622272.8779782	49993.959713294	644.46936392652	12142.172835157	428636.22791002	8671.1756780192	1131538.704689
0.	1733547.0880592	45680.415357533	755.58980896023	11674.839054004	382864.2666383	9294.0687832241	1051288.993086
0.	1562637.2130272	45389.945759349	533.35040054615	10361.993807708	440732.21492002	8826.8945917595	994412.976325
0.	1724521.7671184	49300.960521788	488.9032300503	11341.045244099	416323.86798994	8070.5728239134	1109796.44290
0.	1522880.1030598	47311.70143397	711.14145314645	12565.021204863	455237.17946084	8070.5728239134	1087930.708777
0.	1854303.5973566	50083.383149248	733.3656014198	13922.73195138	445509.81052486	8448.7251318446	1150311.630828
0.	1844250.0752959	54936.038754878	777.81407576798	12053.154857688	448930.70875917	8915.8781339534	1266770.154552
0.	1748970.1048569	41056.444926221	311.11691862693	11118.523460085	437478.42027028	8493.2147662765	983041.6895524
0.	1774675.1328531	47959.834975378	533.35040054615	10784.751917351	404635.38202615	8582.1947473411	919053.166086
0.	1837395.4011636	44831.378756522	733.3656014198	12208.936941841	430156.05979785	9383.0573113583	1131310.628809
0.	1618617.0517743	50195.163789583	688.91736413994	13967.250800226	447220.08869101	9249.5748753086	995710.6327982
0.	1606507.1274739	44853.720719745	777.81407576798	11207.531461142	469085.5037477	7981.5983028321	982642.9629378
0.	1611533.8885043	42798.510139526	511.12678566587	11674.839054004	404239.04730689	8226.2805206124	977610.5884484
0.	1546300.2396785	49189.191839631	488.9032300503	12631.788696862	408856.32245144	8448.7251318446	998156.7345608
0.	1620216.4757385	51804.97078057	666.69333440004	11674.839054004	433851.54743729	8537.704638108	1103352.325929
0.	1794782.1769745	42753.837262721	488.9032300503	12876.607407585	418285.18110505	7981.5983028321	1194073.853923
0.	1678402.618991	43222.914382982	400.00960023041	12409.232468957	422466.14870644	8315.2576529274	933736.5937728
0.	1534761.5382225	45993.240063321	400.00960023041	11541.319926723	462228.95806527	9093.8480673683	965589.3593331
0.	1688877.4616304	46060.27545248	600.02160077763	11318.79279849	430085.90776234	8359.7465751719	995810.4604254
0.	1708299.0383386	43446.293696945	777.81407576798	12119.918251707	439327.54740185	9004.8626258179	1015323.448393
0.	1701101.6304997	49636.275536382	600.02160077763	13076.91897114	432705.30759946	7025.1821656413	1167851.829869
0.	1636896.1827938	45501.66364065	644.46936392652	11385.550313458	447993.3403435	7492.255408986	1034252.931508
0.	1646264.2374413	43535.647094787	466.67973369921	13878.213340166	434319.44459645	8359.7465751719	1019001.009733
0.	1772732.9751822	49770.405308962	1000.0600036002	13054.661893153	419009.11281603	8671.1756780192	1116852.421451
0.	1602165.8338568	41436.094848558	933.3856029271	13032.404874564	433898.33600102	8293.0132808272	1107294.054302
0.	1894198.1211455	44898.404825409	577.79780810179	13388.524299949	405801.17904739	8604.4398909837	955124.5813649
0.	1516368.1626341	50195.163789583	733.3656014198	12320.211640776	434108.88770628	8293.0132808272	1003900.247529
0.	1777645.4916437	49524.502370133	555.57407469138	14724.107590077	424101.72060741	9093.8480673683	1177602.824628
0.	1590170.1541253	49457.439187855	644.46936392652	11163.027341856	447829.31142678	8226.2805206124	958951.1112364
0.	1825513.966001	47870.434257046	755.58980896023	13833.694966581	409999.36702491	8181.7923105381	1139423.585994
0.	1770448.0838048	44272.849090412	755.58980896023	10918.258931291	445744.0749989	8315.2576529274	985808.3515506
0.	1623758.0573735	49859.826353181	622.24545271912	14256.629110124	429314.2733661	7647.9523052351	1108810.569346
0.	1670941.0643176	42128.442067488	555.57407469138	12654.044646316	403236.63574511	8003.8418440852	992142.5362570
0.	1638038.6284825	48228.042868579	533.35040054615	15547.823905213	424779.40640268	8248.52471467	1069087.620774
0.	1705214.4349791	50172.807541925	822.26278718639	12520.509840498	419172.58975761	8315.2576529274	976265.7863078
0.	1734346.8000414	53750.567936839	711.14145314645	13054.661893153	416510.64031393	7492.255408986	1108557.798867
0.	1641580.2101175	48786.83695925	822.26278718639	12498.254247405	396386.09092742	9227.328010388	1046242.501535
0.	1636324.9599494	43893.070242281	555.57407469138	12275.701583032	424685.9293047	7759.166154206	1020026.996969
0.	1568349.4414708	46417.806610448	688.91736413994	13121.433305311	441060.00386863	8559.9496630493	989723.0395168
0.	1868244.9514608	42262.451382586	800.03840184329	12765.325284507	411282.55854093	8115.0604405255	1002251.726960
0.	2010018.9447288	53213.806251809	666.69333440004	13766.917851756	430740.68248291	7892.6247312617	1303043.589725
0.	1902057.827145	53974.228810601	622.24545271912	12453.743239397	433407.06885128	7870.3814867284	1097468.255490
0.	1970604.568468	48295.096186805	622.24545271912	11541.319926723	432939.22161682	8337.5020843755	1185120.654279
0.	1517053.6300474	45434.632732634	466.67973369921	13010.147915374	425410.40355989	8315.2576529274	999180.3047005
0.	1738002.6262452	52855.98427384	533.35040054615	12631.788696862	449516.61616252	8537.704638108	1039718.964247
0.	1977305.0660892	47646.936645174	488.9032300503	13143.690561496	406710.61126333	8070.5728239134	975543.662353
0.	1984370.9278568	42106.107390624	577.79780810179	11808.360319106	413172.70086005	7492.255408986	973477.2204589
0.	1785478.8011912	46328.422386856	355.56314090256	13254.977733417	422676.41898512	8960.3702611759	870252.054625
0.	1659973.5857059	48250.393914879	444.45629661235	12676.300655165	416137.09974991	8849.1403882772	1195196.825827
0.	1565264.8381112	45702.759591006	288.89389638309	10228.495699585	426953.03721714	8515.4596725172	911683.5559455
0.	1967244.0694473	42262.451382586	333.34000013334	11296.540412261	434296.04913038	7959.3548209234	947253.1209517
0.	1708093.1752222	41101.10872747	511.12678566587	11029.516409074	442418.12048263	8626.6850939775	927270.8847076
0.	1657231.716053	50284.589378183	244.44802968221	11986.39199816	409672.76724585	8404.2357348103	1021003.046524
0.	1863244.315641	47468.142859053	600.02160077763	11763.8529932	448157.37240442	8426.4804036529	952466.8666320
0.	1908016.1891983	49725.695145604	488.9032300503	11630.332440711	411095.90051725	8092.8166025467	862431.6365166
0.	1904401.0954454	44786.695009292	422.2329187895	10740.250054368	420387.08783748	8515.4596725172	892719.1762540
0.	1677338.7601744	45032.458576154	377.78634093484	11163.027341856	431208.40941888	7981.5983028321	910793.6856137
0.	1899767.0036351	44339.870679091	400.00960023041	10517.744301851	386911.58333606	7603.4671810346	900517.2715867
0.	1957277.1694784	41324.431315676	466.67973369921	10495.494053146	422489.51181521	8293.0132808272	1052042.447412
0.	1628863.2231064	41235.101563993	422.2329187895	9182.8344586197	427584.19488358	8359.7465751719	917544.1187848
0.	1722922.3431542	48585.666782559	555.57407469138	11496.814026024	414456.36934581	8715.6664994682	1055609.667572
0.	1584800.6593883	48250.393914879	466.67973369921	11296.540412261	432611.74378441	8092.8166025467	1115157.4639
0.	1893178.44029	45524.007396147	355.56314090256	12520.509840498	424312.03113748	8048.3291046256	977660.3998722
0.	1579031.362652	42173.111600346	333.34000013334	10495.494053146	409859.39416129	7625.7097134645	864275.4461624
0.	1704186.2338592	47222.307648766	533.35040054615	10384.243700188	438742.33734695	8226.2805206124	1052218.262642
0.	1696760.3368826	45881.515609743	288.89389638309	9627.7806609238	438625.30014086	8226.2805206124	997158.243848
0.	1974941.7014768	48473.907665563	400.00960023041	10206.246222688	423003.51637054	8648.9303563226	982692.8027794
0.	1833078.0368564	41123.440717642	377.78634093484	11897.375683543	416627.37509037	7314.319659335	1011447.403839
0.	1672654.7328506	49770.405308962	311.11691862693	11519.066946682	393521.67781266	7981.5983028321	960790.4245772
0.	1648891.8625253	49524.502370133	444.45629661235	10740.250054368	401045.72735991	8226.2805206124	995436.1126418
0.	1603993.7469587	45479.319944899	333.34000013334	10740.250054368	431278.57066649	8938.1241678873	1094565.536578
0.	1684878.9017199	48406.852912702	155.55700742096	9783.5174413434	433102.96523685	8115.0604405255	1137546.807277
0.	1773039.1831456	41838.095925531	244.44802968221	9227.328010388	389285.0417939	7892.6247312617	914254.7986539
0.	1892158.871465	42240.11634746	244.44802968221	11407.802937209	384771.38341272	8782.4031767842	940851.8846148
0.	1800172.061692	40185.548528282	555.57407469138	11786.10662646	430296.36559599	7670.1949563466	890992.6866496
0.	1578745.6972381	46440.152815735	466.67973369921	10695.748428881	423984.88366052	9850.2626662593	928112.891859
0.	1954197.639371	49502.147916252	333.34000013334	11029.516409074	432167.32964546	9027.1088971719	971709.925373
0.	1541273.4786482	45948.550102638	444.45629661235	12475.998713705	407620.1403734	8493.2147662765	971137.4972661
0.	1730805.2184063	47423.445010198	555.57407469138	12921.120672592	442909.90553232	8381.9911253168	1162662.437074
0.	1734461.0446102	44876.062742707	511.12678566587	10829.254017831	418775.57975462	8648.9303563226	1018225.342308
0.	1682022.7874981	44742.011501014	511.12678566587	12186.682180224	397807.01035882	8070.5728239134	957783.0980116
0.	1520945.0962076	42597.484074957	644.46936392652	12587.276976136	426181.68558275	7581.224707945	906370.3899480
0.	1829656.2643347	40632.150723894	266.6709334016	9739.0209215515	398179.74971559	8893.6321593739	926082.3059167
0.	1540930.7449416	42865.519902612	533.35040054615	12565.021204863	449727.55264775	8337.5020843755	950852.7584102
0.	1777610.2217691	37528.759056458	466.67973369921	12475.998713705	445673.79498321	7892.6247312617	837467.809896
0.	1623301.0790981	45233.5432348	466.67973369921	13277.235346002	414573.07604887	8048.3291046256	1042302.713816
0.	1816717.1341978	51514.28824908	733.3656014198	13254.977733417	435863.6869042	9494.2943071144	1111136.395097
0.	1660087.8302747	44719.669836482	577.79780810179	11786.10662646	429641.62490608	7625.7097134645	1029416.553057
0.	1633011.8674521	42843.1832552	488.9032300503	11608.079223139	411515.88680854	8137.3043378502	943878.2458582
0.	1891607.7998201	47468.142859053	600.02160077763	12698.556723408	421998.89994564	8470.9699193857	912128.5249000
0.	1641008.9872732	48675.075152176	444.45629661235	13878.213340166	412169.23987794	8737.9119992209	1020827.8502
0.	1667056.7489759	40341.856580802	555.57407469138	10985.013239832	412775.96963412	8181.7923105381	1003775.348838
0.	1795426.225723	42106.107390624	377.78634093484	11318.79279849	439748.92343625	8337.5020843755	884829.4228
0.	1869949.0811523	43490.970276417	577.79780810179	12275.701583032	434810.76417154	7581.224707945	962530.6689269
0.	1532248.1577073	47155.26293739	600.02160077763	11118.523460085	419756.46151568	8315.2576529274	1071881.326748
0.	1731719.1749573	47199.959351876	488.9032300503	11563.572966145	421882.09174773	8493.2147662765	1120521.7195
0.	1841850.9393496	51469.56875679	355.56314090256	12921.120672592	416790.80645764	8537.704638108	1175845.330638
0.	1611648.1330731	46708.311940213	377.78634093484	13344.008540165	442675.71864941	9338.5629285733	1081880.437267
0.	1756396.0018336	53213.806251809	466.67973369921	14902.201522249	400160.20061486	8293.0132808272	1030293.420317
0.	1613704.5353128	44451.574521561	688.91736413994	14679.584701204	417794.81060622	8515.4596725172	1075683.186923
0.	1559324.1205299	51469.56875679	400.00960023041	14679.584701204	442347.86778336	7870.3814867284	1058449.397393
0.	1690418.2869854	43423.955496795	200.0024000288	12431.487824481	433734.57714812	8315.2576529274	828476.6815398
0.	1659859.341137	49748.050197387	777.81407576798	14635.062049994	445135.00070729	9472.046789243	993414.9087821
0.	1866156.4456912	38265.431125342	688.91736413994	13344.008540165	445908.06394718	7625.7097134645	932002.0292438
0.	1526193.1955571	43356.941254687	1622.3801338886	21494.351391259	437174.17183203	8381.9911253168	899085.4566814
0.	1797638.2911963	47132.914819792	1800.1944209975	34872.814436544	466102.70158645	9850.2626662593	1012772.569807
0.	1786328.078878	48339.798697834	2266.9749752633	48406.852912702	472139.84169227	8804.6488545952	1141427.610809
0.	1849848.0591706	51044.745511852	2044.6952603964	67740.881756015	478275.30113376	8915.8781339534	1004574.73097
0.	2356979.7003921	42463.469385755	3600.7777679979	85233.668907401	514684.55726407	9583.2849722085	1061365.46503
0.	2105641.6488744	45725.103884227	2689.3227662952	82338.107469654	516928.36136321	10183.99680516	853807.7597480
0.	2301913.818196	43714.356757277	4112.1254353852	109469.8830323	541246.21999514	11496.814026024	947402.0422925
0.	2706225.3474329	47155.26293739	3867.5639415011	117782.07161275	558532.83559397	10206.246222688	1035205.483331
0.	3098084.2186629	51111.821430944	4245.525638307	133844.06885969	571835.59709345	10651.247040888	1140311.389438
0.	2391481.5601914	50038.671311682	4067.6591755055	127456.19644914	562806.48361155	11274.288085412	957609.1518399
0.	3192450.2325509	51380.130489928	4045.4261345198	136215.36365917	558509.09902685	10695.748428881	1143838.111535
0.	2988523.6771149	50463.443425665	3934.2618191226	136328.29915604	575330.97738678	12498.254247405	1055961.443122
0.	3299954.3718592	53012.529504661	5223.8590313854	131473.44326036	559031.3186157	11407.802937209	1185452.094196
0.	3126416.8717431	49859.826353181	3956.4945635986	127004.94047427	570219.16585423	11674.839054004	988925.0004590
0.	3253571.0768973	45836.826246563	3778.6342682119	138722.88898539	602056.77403668	12654.044646316	1119585.272034
0.	2660756.009022	45903.860380957	3222.845305648	109920.19713161	591685.34020354	11318.79279849	862874.1154593
0.	2955963.9749865	48205.691882055	4512.332449094	126215.30086799	528534.63411592	11541.319926723	962878.7590304
0.	2865025.2981646	52498.177611032	4801.3827982459	124049.8133544	614972.90469337	10695.748428881	872146.7273743
0.	3033764.5263881	46015.585133289	3889.7965080741	133098.94300355	532651.41477004	10539.994609927	1080418.906940
0.	2773972.3767739	46596.577925924	3623.0096229803	93184.774010163	515440.29950932	11719.345904834	873746.4451429
0.	2711594.8421699	45166.514477572	4156.5919324774	115415.97636367	556705.31132049	11430.055620341	1003550.535643
0.	3165602.7588661	45948.550102638	4334.4602930095	133392.46954149	567771.32520419	11140.775371281	1003125.904104
0.	3305209.6220273	47088.218763886	4601.2699505063	151769.56858693	560598.16738654	11363.297749089	1086821.183556
0.	3162746.6446443	46842.394729406	4201.058666784	141818.79466575	603464.43435255	11919.629673117	905061.1261837
0.	2507896.7758717	41302.098788204	4134.3586542796	111428.92552628	538356.64958093	11630.332440711	813846.0577481
0.	2768488.637468	42731.500913893	4845.8529723751	131586.31502324	599838.38551271	10829.254017831	801094.8327100
0.	3385980.5322196	50977.670131008	4178.8252699788	134340.85615246	618509.70435895	10962.761744275	908841.2303605
0.	2950594.4802495	36345.755029611	3978.7273673761	124523.46602403	544515.92057338	11430.055620341	866218.0118363
0.	3495541.0737676	49882.181763716	4467.8640542332	142790.73749589	620087.39260892	11852.867882553	1046493.502812
0.	3189479.8737603	49748.050197387	3867.5639415011	147629.52052353	624367.7245091	11363.297749089	914155.8907944
0.	3195420.5913416	48026.886141736	5045.9716918765	159149.78925104	631713.78976148	12075.409262973	961710.2252107
0.	2907067.2995094	50664.658803726	4267.7592130252	149122.41759927	591899.79538244	11763.8529932	869218.7692894
0.	2812244.3073459	38845.885187244	4401.1619067434	140959.96199235	535183.97723301	11341.045244099	730301.5288919
0.	3059012.5761088	47781.034495054	4690.2084008523	142270.84711666	605588.28839783	11964.137830426	871482.3149982
0.	2634479.7581815	44585.621103772	3667.4735108391	149009.31005506	639066.09959242	12898.86401039	849854.9164905
0.	2954136.0618845	50709.373989992	4912.5586784017	168236.80199684	590446.37018486	12275.701583032	1001252.773274
0.	3827421.5463399	45993.240063321	4623.5044741297	149778.47136272	616143.71186836	12231.191762848	1061315.179879
0.	3403002.9729815	51804.97078057	4601.2699505063	162502.45705869	614733.98394351	11252.035817943	1001252.773274
0.	3259054.8162031	45233.5432348	3778.6342682119	154825.00938639	585325.59339953	10428.74366326	1012472.514831
0.	2977784.687641	48317.447412431	4645.7390570617	138881.04629996	590875.22429052	11029.516409074	867915.0353660
0.	3000633.6014153	47602.237840035	4401.1619067434	129351.73639478	586420.94589248	10762.500956173	838595.4151151
0.	2525261.9503402	44228.168329958	4579.0354861913	134295.69245726	595117.26275059	11496.814026024	805978.1605917
0.	3575740.7611155	48764.484478274	5068.2074017168	171434.31883371	648127.3703953	11852.867882553	1151276.715036
0.	2879877.0921179	52095.663420552	4667.9736993025	140169.00953956	577305.1856532	11252.035817943	876651.2940419
0.	3529700.1998602	48630.370847809	4445.6299457633	146928.40278021	587087.75029446	12453.743239397	1074952.901913
0.	3456240.9420757	46239.039119341	3734.1697873657	155413.59215113	572453.7244545	10762.500956173	1039192.272879
0.	2848002.8574027	50910.595288407	4245.525638307	145707.24052903	590541.66925525	11986.39199816	961536.2015124
0.	3413970.4515932	48205.691882055	4378.9279761929	159081.84358156	571098.6570172	10473.243863813	1042152.183450
0.	2974928.5734192	45032.458576154	3756.4019981391	122245.66700558	575735.29648425	12520.509840498	929054.0540540
0.	2852115.6618821	49502.147916252	4334.4602930095	120193.92181352	559672.26775335	10450.993733851	983141.3740210
0.	2987495.4759951	51827.331393988	4112.1254353852	153829.04007001	551960.30624361	11875.121753355	957907.3473794
0.	3221811.0867509	49233.899133136	4045.4261345198	140982.56172777	601603.50854411	12409.232468957	1003475.599182
0.	2501956.0582903	44831.378756522	3334.00013336	123395.76550148	563186.46606523	10117.248908782	841366.0187293
0.	3209244.1841751	44630.303775728	3934.2618191226	130344.80905157	563970.23281118	11430.055620341	967902.7324177
0.	2701198.5864026	44027.107864632	3978.7273673761	127952.60603227	573571.2210318	12409.232468957	888748.7576617
0.	3081861.4898831	46887.08947055	4045.4261345198	144734.96040803	604347.32147298	11007.264794765	901653.0149110
0.	3149037.2963797	43937.749210814	3778.6342682119	124185.13996182	636071.73392356	13833.694966581	922047.2887818
0.	2793736.6871887	46194.347844108	4601.2699505063	126486.02608178	554901.90135302	10651.247040888	925166.21936
0.	3601902.7673871	44652.645201311	4000.9602304553	160803.30303043	564088.99156888	12231.191762848	971212.1596947
0.	3253571.0768973	46596.577925924	4223.2921228934	148375.93592527	562117.80813107	11496.814026024	1002651.340064
0.	3394891.6085916	47691.635689389	4378.9279761929	138881.04629996	593615.62870233	12498.254247405	954354.5067523
0.	3897796.2007648	50888.237127148	4845.8529723751	154372.28143976	639042.14055466	10450.993733851	1061415.750479
0.	3350907.449576	45658.071183807	3823.0989862564	132082.96880047	624822.1858563	12142.172835157	906716.2657826
0.	3478175.8992991	49479.793522159	4490.09822201	157677.75592856	648031.43425725	11941.883722078	1055358.407872
0.	3184567.3572988	42463.469385755	3534.0825588358	139852.64940211	606805.56380844	10940.510308095	897382.394640
0.	3722659.2766845	50977.670131008	5957.6844347936	202952.76821458	644051.02184012	12253.446643245	1079537.06543
0.	3469150.5783582	48250.393914879	4957.0294456441	161754.78701277	619274.60815076	13210.462686448	902838.2949615
0.	3298126.4587572	41637.092969012	3867.5639415011	168622.25382767	606805.56380844	13499.814738951	854127.0112703
0.	2936313.9091406	42753.837262721	5468.4603216522	156228.62090391	646184.8707838	13232.720180232	792019.0993366
0.	3522388.5474524	43736.695733856	7603.4671810346	209238.72565763	662770.08504825	12342.466758735	881330.6154995
0.	3881687.7165539	45680.415357533	7825.8951756913	261643.96918777	729817.29516684	13366.266390356	873106.5230182
0.	4781249.4518497	47088.218763886	7981.5983028321	352524.17292406	858425.76067079	17240.036927047	1025308.960867
0.	3808228.4587694	43692.017840425	5690.8313593262	254677.51076649	779324.03531813	15258.400795038	762101.9559726
0.	3901680.5161065	43848.391512663	8293.0132808272	242705.8603376	792067.86838628	15703.671278119	753770.7117386
0.	4147534.8283184	40230.207673411	6847.2563843996	274698.59052359	771243.90893784	15926.315433578	738998.1113693
0.	4242929.0433262	42999.541041168	7848.1383015384	248998.59261665	780005.83416728	14078.548961991	709093.1753112
0.	3657425.6278588	38577.97830011	8181.7923105381	275088.93292239	742682.85039798	15280.663754666	684491.627256
0.	4985290.2518546	51559.007980612	9249.5748753086	345760.57118204	852727.30245715	16750.15048442	896469.2944864
0.	4365627.7102945	45233.5432348	8337.5020843755	306005.97257035	835507.10331557	16349.355701921	808323.1279392
0.	4254581.9893512	48876.247480968	8849.1403882772	297161.02427139	790653.67655822	17106.428680429	713272.7121047
0.	4178266.6173449	44764.353225284	7803.6521091871	255318.91850913	766550.16628964	15258.400795038	670389.2793193
0.	4121944.0448911	42999.541041168	6491.4162136014	230728.29574677	719557.8799006	15347.452990084	600076.8945646
0.	4134282.4583293	39515.690000971	8537.704638108	244147.0546323	740767.56108385	14746.369123639	600124.5971657
0.	4767311.6144474	49882.181763716	8760.1575583262	319983.18548153	819592.6307774	17017.357704859	862480.7997404
0.	5098506.6196064	44406.89280537	8359.7465751719	292603.94902269	882316.05390299	16883.753024728	848627.6883641
0.	4398415.9015606	40230.207673411	6891.7374737114	272150.32635454	764143.4755548	15792.728227166	751052.0302092
0.	4481128.9694237	40609.820047039	7091.9053126152	232007.53095049	755907.41411832	15436.5061359	739531.3323168
0.	4619821.876034	43490.970276417	8048.3291046256	264120.27631044	812917.17940113	15414.242760311	717115.7940703
0.	4204314.3790476	42106.107390624	7225.3532086126	239023.92403169	768568.40912081	15169.349550747	746975.5986113
0.	4850367.4160171	46753.00596424	7492.255408986	271186.31818954	736380.95503285	15570.08763735	807932.2563388
0.	4147077.8500429	40788.467133317	6002.16077788	262767.38912462	783659.23561988	15659.143160157	798410.1656993
0.	4797129.4469229	43669.678983299	6802.7755324172	264441.33213055	732359.82300318	15881.78612706	788727.8182665
0.	5600154.5215221	50038.671311682	9205.0812048251	302549.81709447	798336.95906809	16371.621573526	908495.2708754
0.	4343921.2422088	45367.602362324	8048.3291046256	266757.88138023	752775.38163675	14078.548961991	792872.5970436
0.	4988831.8334896	54063.694835524	8826.8945917595	326864.91547191	724734.46808747	14857.677682701	855477.81953
0.	5148088.7624968	45456.976308894	7314.319659335	289406.2525858	806149.12652229	14412.452358838	791921.5620548
0.	5246339.0917264	46149.656807888	9004.8626258179	316729.00705105	774528.59937435	17462.722093569	795287.2281872
0.	5220177.0854548	52095.663420552	9205.0812048251	307342.73014494	852579.97769683	17507.259840215	769249.3675412
0.	4680143.0083983	42195.44645634	7959.3548209234	267491.96982197	806368.94477775	13967.250800226	716680.642877
0.	4445027.6856603	45993.240063321	7203.1117442735	275226.70512251	814163.85458373	15748.199633788	733740.3636545
0.	4631360.57749	44116.467474132	7625.7097134645	299049.01508365	791799.64198505	15614.615279902	742367.6472363
0.	4583949.0814083	47423.445010198	9872.5111932931	290372.3358796	813797.16695288	15124.82428513	783391.2675256
0.	4502721.1929405	42776.173671265	8181.7923105381	315413.84198061	786241.89545103	15881.78612706	710228.4575155
0.	4453824.5174634	44496.25647669	7536.7399397861	303932.1103641	739482.85633521	16126.700254691	790921.8677478
0.	4818264.6921642	41168.104877084	7336.5614203583	263386.48015617	751974.34489652	16393.887504566	804879.1737775
0.	4424577.9078323	42284.786477423	7425.5290578293	292672.97735001	764994.24987612	15035.774466942	770149.2870434
0.	4625077.1262021	50888.237127148	8760.1575583262	346038.42149317	802120.10512949	15814.992612997	779494.4800346
0.	4522485.5033553	47959.834975378	8648.9303563226	283933.85920876	845265.96422802	16349.355701921	794140.8048826
0.	3921216.3373835	46395.460464917	9828.0141985899	272173.28026734	753697.87884996	15325.189852189	660920.3767340
0.	4199630.3517239	49770.405308962	7492.255408986	304047.31163526	739143.53202414	14835.415852053	705615.7871890
0.	4340950.8834182	50530.514680151	7848.1383015384	294099.68860033	761737.44922525	16393.887504566	742246.4182902
0.	4965868.6751464	48853.894760866	8915.8781339534	311008.36976742	761372.95772422	15369.716187403	804390.779567
0.	4311704.273787	45412.289216119	6913.9781073663	282715.69783997	730616.29526947	15837.257058256	699075.3089712
0.	4611596.2670752	43088.889661251	7825.8951756913	257587.14298287	698134.46468486	13722.400072237	686153.6525141
0.	3777953.6480184	45077.143637661	6335.740914881	281313.87976334	796360.61197898	15391.979444145	744259.0374311
0.	5166939.1163606	50262.232891338	8337.5020843755	308794.96403692	834722.94366839	15814.992612997	902862.9899966
0.	4669518.2634932	60395.847049525	7358.8032407191	308771.91076442	821525.30611331	16238.027235398	835605.1282123
0.	4822491.7412124	51447.20910036	8559.9496630493	262285.90517981	789410.35233811	16638.816668713	794774.9778938
0.	4336152.6115256	45658.071183807	8515.4596725172	259420.49591179	773676.89414921	14056.289210819	808518.5702968
0.	4248641.2717698	43602.662770277	7002.9412353188	274606.74786732	767279.5977268	15191.612272687	763171.2637283
0.	4263835.7994298	42798.510139526	7581.224707945	291614.60474316	818834.35588543	16037.639739892	748115.8366316
0.	4196659.9929332	40676.812256685	7625.7097134645	282508.85763913	806002.5840913	16148.965531968	833375.3334341
0.	3882030.4502605	45345.259025044	6446.937260185	263799.23266614	785194.12053791	15369.716187403	747024.1163364
0.	4307477.2247388	47311.70143397	8426.4804036529	276581.58445125	757583.14968174	14456.973821757	861546.7456417
0.	4461821.6372844	49390.376543672	7002.9412353188	300246.49531442	818100.60408705	16460.68565429	927171.8303409
0.	5219263.1289038	48630.370847809	8426.4804036529	311700.17743525	836413.87550876	17195.50060707	1004175.030865
0.	4389733.3143264	50374.015923538	7714.6804365931	281520.69079908	747096.89343102	15725.93542624	888699.4469825
0.	4083443.6251813	41949.76632443	8671.1756780192	245748.66978216	759575.02275867	15458.769570913	800142.9017913
0.	3859295.7810551	44004.768111583	6491.4162136014	250944.56662719	765820.79588835	14412.452358838	770854.69429
0.	4431204.0928268	42418.798300396	7803.6521091871	267193.7387164	819861.71187051	15547.823905213	806246.822841
0.	3639260.7414082	44272.849090412	7292.077957649	257724.63067593	821158.30958487	13989.510313761	733934.1412780
0.	3786750.4798215	41614.759605702	9405.3045917898	257587.14298287	804659.3930042	16193.496264819	705567.4999316
0.	4087213.6959541	45166.514477572	7470.0132325949	277224.65385889	802071.27990415	15280.663754666	738489.158212
0.	4465477.4634883	48406.852912702	8381.9911253168	322268.77945598	821990.19049578	14724.107590077	732335.6049470
0.	4579265.0540845	47356.398685164	15592.351428913	343931.61648767	848848.57673594	15926.315433578	883892.9855795
0.	4021637.3134218	41212.769275324	9449.7993307319	306904.80361125	859433.20125664	15169.349550747	805001.2765965
0.	4390990.004584	46239.039119341	10139.498148207	303678.67307286	837100.14395098	16906.020322816	819641.5539965
0.	3976396.4641486	42910.193376591	8248.52471467	293018.12741562	816070.87828145	16238.027235398	716414.7278736
0.	4275488.7454547	43200.576780058	7558.9822941956	284094.76153669	809520.28099844	16861.485786079	751173.381824
0.	4227049.0482531	39872.941197436	10317.494200857	309463.53617772	755858.8468797	16082.169878429	786729.2754885
0.	4308733.9149963	43379.279275666	10517.744301851	313637.53887924	914996.64307442	16928.287680344	873967.9675269
0.	4170155.252955	43937.749210814	7247.5947322881	262377.61429588	791287.59628644	15124.82428513	723645.6772552
0.	3803315.9423079	49345.668413156	8003.8418440852	329036.81949203	779981.48329076	15124.82428513	835580.6218851
0.	3678218.1393934	43759.034770163	7336.5614203583	271301.07531253	812574.98594669	15080.299257195	737277.4847727
0.	4306220.5344812	47267.004421838	10028.252544752	306651.27752506	734612.39694963	14968.987727209	783513.0701846
0.	4102865.2018895	40922.454955226	6780.5351954239	271163.36695154	795799.50853635	16059.904779445	798629.7892753
0.	3743680.2773569	45524.007396147	8293.0132808272	274009.79487325	760619.72359859	13766.917851756	721347.5664662
0.	3258140.8596521	43468.631956819	8026.0854446829	263524.06209001	748237.14733659	15325.189852189	681433.3694173
0.	3191422.0314311	35453.032748626	7581.224707945	243048.97955503	775039.66244019	14857.677682701	638946.3050670
0.	3632291.822707	39984.585329778	7447.7711155427	245954.61374054	768811.60245064	13522.07300496	696952.5227718
0.	3293213.9422958	44049.447677411	7736.9232657286	275088.93292239	737737.90080603	14345.670610058	761275.7625654
0.	3929898.9246178	42530.476461643	7381.0451204177	269396.3083899	770587.11930988	15147.086888228	717671.8522989
0.	3496112.2966119	40520.497936551	6469.1767072291	277775.89506194	829799.04725912	16059.904779445	758700.4858192
0.	3671477.70983	40721.474028254	7269.8363153001	237057.83237455	815850.81585082	14367.931133572	691744.2471911
0.	3658339.5844097	42083.77277347	7914.8680351385	230134.43094953	734854.64393239	14167.588560773	793677.3998893
0.	3560089.2551801	42753.837262721	7447.7711155427	232944.23669189	799801.20830696	16126.700254691	717164.1455476
0.	3790292.0614566	45322.915747507	6291.2627920491	229928.87209142	723137.62151995	15013.512160945	760935.588046
0.	4152790.0784865	46328.422386856	7536.7399397861	253074.20411795	797995.33623666	15948.580175982	881478.4242046
0.	4408126.6899147	53280.899577766	6869.4968993892	228261.74614266	810668.72479768	15881.78612706	1016123.875728
0.	3919616.9134193	44183.487808432	7825.8951756913	225795.91652871	797800.12919048	15035.774466942	874706.4158858
0.	3637318.5837373	46149.656807888	6713.8145404327	202110.44145815	699123.56014445	13789.176830624	820032.949605
0.	4007813.7205883	46395.460464917	6446.937260185	232532.98723772	774504.26378492	15636.879190317	866882.0254007
0.	4632046.0449033	45769.792649915	7114.146480276	203681.33487191	708827.49238722	15280.663754666	853341.1822968
0.	3681188.4981841	44049.447677411	5246.095215739	166423.14796735	750275.41991086	13299.493017989	755373.1893854
0.	3473720.3611131	46328.422386856	6313.5018238017	168168.78291771	693166.56783135	13076.91897114	984462.2995420
0.	3539410.9882143	48920.953100519	4645.7390570617	169801.39253305	672625.83471354	13388.524299949	1065389.202076
0.	3110765.3658077	50418.729555005	4690.2084008523	142745.52836017	623913.28704991	11074.019815824	1112147.813537
0.	3014114.4605422	51000.028531484	3623.0096229803	105553.17017318	601221.8297423	10896.007613863	1010022.447038
0.	2765975.2569528	53996.595227076	2800.4704790405	84694.884000172	571265.05733336	11051.768082761	1041600.260665
0.	2573930.1366795	46440.152815735	3467.3878833464	78591.076340514	593853.96586928	11029.516409074	1086064.76859
0.	2287975.9807936	53594.008885369	1844.6485855546	59254.362900747	504677.24513032	10873.756355811	983091.5316460
0.	2126091.4267024	46551.884738514	1511.2481309416	47602.237840035	509939.07114413	10183.99680516	936785.2998501
0.	1794210.9541301	47244.65600542	1511.2481309416	39962.256383937	462252.43002266	8960.3702611759	1007723.001309
0.	1934163.9720263	47624.58721272	1177.8610132894	33890.998354884	454861.94340764	7647.9523052351	956217.7060643
0.	1850990.5048594	49926.892764167	888.93629882483	35073.654674817	487757.45931542	10250.745235849	1120901.388568
0.	1861843.7389022	48228.042868579	444.45629661235	26954.633859917	466619.33310854	8760.1575583262	1056614.777624
0.	1792268.7964593	45121.828938133	711.14145314645	21449.79235533	476300.19117837	8359.7465751719	1059002.370985
0.	1966720.2531264	51134.180190253	688.91736413994	21271.558591129	468827.10972199	8782.4031767842	1145386.250805
0.	1538188.8752886	48742.132057078	844.48723179752	19957.202147101	450594.79060112	8782.4031767842	1057594.869700
0.	1667742.2163891	44228.168329958	666.69333440004	16349.355701921	437852.89474608	8381.9911253168	1013347.70364
0.	2116494.8829172	58023.52517222	577.79780810179	18331.251045593	447079.50498831	8582.1947473411	1319307.15151
0.	2103585.2466347	52498.177611032	555.57407469138	14879.939572766	439140.27582772	8115.0604405255	1267284.74236
0.	1630269.9977992	47199.959351876	333.34000013334	15503.296619214	444853.9041189	9383.0573113583	1107091.871846
0.	1585486.1268015	49032.718195596	488.9032300503	15414.242760311	421555.03728878	9383.0573113583	973900.4281718
0.	1998267.8940728	43200.576780058	466.67973369921	11252.035817943	432167.32964546	8915.8781339534	955646.2830547
0.	1550527.2887268	46127.311379407	266.6709334016	13922.73195138	448180.80581266	8359.7465751719	1062849.00551
0.	1614732.7364327	43111.226965571	488.9032300503	13766.917851756	448508.88026588	8715.6664994682	1040320.935608
0.	1561951.7456139	48831.542100545	422.2329187895	12253.446643245	430366.51935863	9227.328010388	1074424.112365
0.	1740401.7621916	43401.617356369	400.00960023041	11719.345904834	471035.45539216	9004.8626258179	1114474.512749
0.	1799466.2042982	51335.411715352	533.35040054615	12765.325284507	416580.68098835	8582.1947473411	1121027.948500
0.	1771407.218383	43088.889661251	400.00960023041	10896.007613863	413616.12815951	7647.9523052351	929450.3629961
0.	1619645.2528942	44317.530089798	466.67973369921	10317.494200857	409626.11115437	8070.5728239134	1059982.727152
0.	1674139.912246	47334.050029684	444.45629661235	11964.137830426	428145.26305041	8871.3862441486	1088611.622463
0.	1967410.7378001	39180.780880314	377.78634093484	9872.5111932931	449493.17909619	8248.52471467	896345.9098553
0.	1622958.3453914	49278.606665784	377.78634093484	11697.092449727	424732.66772588	8715.6664994682	1034553.726272
0.	1832140.1509955	55316.319718964	466.67973369921	11029.516409074	420667.38114506	8559.9496630493	1249266.043956
0.	1788841.4593932	49748.050197387	311.11691862693	11074.019815824	464153.87222783	8359.7465751719	1144751.734950
0.	1586628.5724902	53795.299632908	288.89389638309	9850.2626662593	424919.62396687	8226.2805206124	969047.2058680
0.	1555554.0497571	54980.776794099	355.56314090256	11407.802937209	422699.78266883	8204.0363859019	1098503.367328
0.	1611762.377642	47535.190080589	333.34000013334	9716.7727507005	426368.67352576	8693.4210590677	1020702.712110
0.	1787113.2579829	45769.792649915	222.22518522469	10006.003602161	442909.90553232	7558.9822941956	1023456.159394
0.	1652204.9550226	41145.772767513	333.34000013334	9494.2943071144	439046.64157829	7914.8680351385	1008672.699849
0.	1575089.8710342	41458.42773424	266.6709334016	8137.3043378502	402910.29459359	9027.1088971719	999130.3716977
0.	1551898.2235532	46842.394729406	488.9032300503	8626.6850939775	416137.09974991	8003.8418440852	997482.7409484
0.	1878116.7599346	44876.062742707	266.6709334016	11341.045244099	428916.79192031	7670.1949563466	1058248.32464
0.	1715724.9353153	51223.615825556	355.56314090256	9805.7657902847	425527.25999825	7647.9523052351	1158797.793635
0.	1660087.8302747	50530.514680151	400.00960023041	9182.8344586197	416440.60021383	8048.3291046256	1066470.89282
0.	1546985.7070918	43647.340185899	177.7796740943	11496.814026024	428285.53584698	9160.5877717715	1059052.643022
0.	1537846.141582	48429.204437212	222.22518522469	9939.2571305832	416277.17554706	8026.0854446829	1014623.133916
0.	1581259.0777533	53571.643545921	422.2329187895	10517.744301851	447782.4465995	8470.9699193857	1152648.330353
0.	1661230.2759635	48183.340955305	266.6709334016	9472.046789243	407596.81790366	8470.9699193857	984985.7398184
0.	1973496.1737959	46775.353065892	400.00960023041	11608.079223139	431629.38554195	7981.5983028321	1075758.7370
0.	1834803.0900908	44719.669836482	244.44802968221	10606.745890386	400975.81401276	8115.0604405255	1013647.788334
0.	1617817.3397922	52274.55622357	533.35040054615	11207.531461142	398482.61243317	7247.5947322881	1029266.241681
0.	1887283.0239277	45144.171677982	355.56314090256	9383.0573113583	417864.8618112	7336.5614203583	1076791.320373
0.	1817785.6907664	43356.941254687	288.89389638309	10094.999728725	439163.68455024	7892.6247312617	880320.6559859
0.	1523908.3041797	46753.00596424	222.22518522469	10250.745235849	436986.94740376	8315.2576529274	1038013.600971
0.	1805520.8688923	41503.093684713	466.67973369921	10562.244977375	427327.05094876	8359.7465751719	966037.0615922
0.	1960801.8454606	46730.658922347	422.2329187895	10762.500956173	451790.31670515	8381.9911253168	966335.5423958
0.	1921365.1592843	52609.990548036	400.00960023041	10762.500956173	422045.62367192	8582.1947473411	1358106.581685
0.	1594054.4694669	45591.039021116	400.00960023041	11674.839054004	392171.31258433	8003.8418440852	1068584.343887
0.	1581830.3005976	46216.693451848	311.11691862693	11608.079223139	454252.21989834	8493.2147662765	1051088.082754
0.	1817059.8679045	50441.086460436	400.00960023041	11763.8529932	408063.27940451	7848.1383015384	1109442.526994
0.	1682479.7657736	51782.610226965	422.2329187895	11719.345904834	409742.7518611	7870.3814867284	1052168.029363
0.	1911135.683351	45278.229371667	355.56314090256	10606.745890386	409929.38030627	7759.166154206	1032749.111017
0.	1893040.6541728	44362.211328117	577.79780810179	9205.0812048251	424241.92705236	8826.8945917595	885642.7257847
0.	1730462.4846997	48876.247480968	200.0024000288	9027.1088971719	426205.0588519	8293.0132808272	1041299.226374
0.	1522994.3476287	41235.101563993	311.11691862693	9338.5629285733	405894.44968762	8026.0854446829	1035456.171904
0.	1625128.9922	46015.585133289	266.6709334016	10228.495699585	450149.44121583	8537.704638108	1063175.920698
0.	1671283.7980242	47535.190080589	333.34000013334	13076.91897114	470612.53662808	7759.166154206	1132907.282731
0.	1599880.9424794	47535.190080589	200.0024000288	11541.319926723	427210.16989946	8181.7923105381	1094565.536578
0.	1788727.2148243	49435.084913339	400.00960023041	10161.747447	418588.75790193	8648.9303563226	1154680.74125
0.	1654489.8464	49166.838282557	511.12678566587	11252.035817943	393801.09041411	7759.166154206	1088964.709380
0.	1792018.3661455	43803.713021957	288.89389638309	11474.561164748	459929.0182533	7470.0132325949	919844.9010371
0.	1947542.6761773	39404.052135415	288.89389638309	10428.74366326	402537.34855633	7803.6521091871	931357.8494932
0.	1981115.5153029	45255.886273362	422.2329187895	10807.002937904	425410.40355989	8137.3043378502	1035957.570350
0.	1725092.9899627	48451.556021499	288.89389638309	10050.50154671	395733.94484977	7403.2870594544	1180711.125198
0.	1612790.5787619	53057.257251902	355.56314090256	11697.092449727	422419.42268054	8693.4210590677	1078705.695128
0.	1870114.013559	46976.47966997	466.67973369921	10117.248908782	415039.91880951	7870.3814867284	945218.1149741
0.	1470593.2141498	36591.27038744	333.34000013334	9405.3045917898	411609.21990079	7914.8680351385	855330.4485117
0.	1805002.2264518	43088.889661251	244.44802968221	11296.540412261	411119.23254707	7358.8032407191	953584.4994415
0.	1872038.4418589	46596.577925924	288.89389638309	10295.244486485	450360.39329907	7781.4091020254	979578.3535629
0.	1989604.2283567	55562.393089216	288.89389638309	11719.345904834	405031.73514922	7692.4376667992	1075456.540314
0.	1968521.9363501	47199.959351876	377.78634093484	10317.494200857	455284.08512395	8604.4398909837	1051339.221381
0.	1994729.0265818	48317.447412431	400.00960023041	11007.264794765	411305.89108079	7470.0132325949	1016198.919506
0.	1785528.3668959	51223.615825556	377.78634093484	11229.783609853	405917.76750691	8248.52471467	1094414.116412
0.	1554068.8703618	48362.150043013	533.35040054615	11318.79279849	398133.15640549	8003.8418440852	1001927.054621
0.	1676653.2927611	50463.443425665	466.67973369921	14167.588560773	386399.74752367	7647.9523052351	1006323.631568
0.	1998295.764497	42396.462847287	422.2329187895	13677.882530342	449047.88703081	8381.9911253168	916999.93576
0.	1566178.7946622	49189.191839631	422.2329187895	11430.055620341	437572.03735201	7069.6642042893	988476.1351903
0.	1549156.3539003	45881.515609743	488.9032300503	12965.634175188	404938.47393507	7314.319659335	1169302.347261
0.	1726121.1910826	44719.669836482	622.24545271912	11897.375683543	402793.7472063	9071.6016179468	1038214.214894
0.	1661001.7868257	50485.800450694	333.34000013334	12631.788696862	422816.60204563	8137.3043378502	1133414.216900
0.	1638152.8730514	49680.985221411	488.9032300503	11652.585717666	427443.93359645	7937.111398359	1056589.64848
0.	1981866.663484	44161.147637267	377.78634093484	10361.993807708	454885.39517912	8226.2805206124	1051967.099095
0.	1997097.4114106	42753.837262721	355.56314090256	10985.013239832	422816.60204563	7180.8703392706	1007298.169212
0.	1809534.5081241	47132.914819792	400.00960023041	12542.765492984	431442.28248356	7492.255408986	1029191.086950
0.	1946156.2307295	49010.365057014	333.34000013334	12720.812851046	437689.0601453	7536.7399397861	1193308.272216
0.	1910854.6589481	51111.821430944	555.57407469138	11808.360319106	428168.64168997	8115.0604405255	1210396.34640
0.	1611447.2659353	44898.404825409	288.89389638309	9917.0084254548	429267.50988373	7647.9523052351	1025158.719262
0.	1687506.526804	46507.191790132	333.34000013334	10339.743974598	430389.90407411	8671.1756780192	1148711.853117
0.	1772275.9969068	45948.550102638	533.35040054615	10228.495699585	426742.66168542	8315.2576529274	1258797.817969
0.	1533847.5816715	48988.011978215	422.2329187895	11652.585717666	401418.60821826	7892.6247312617	1092975.75358
0.	1872582.7283761	47848.084226891	377.78634093484	10295.244486485	397084.8741901	7914.8680351385	1006273.658176
0.	1634154.3131409	41570.093058195	311.11691862693	9472.046789243	434787.36736112	8137.3043378502	1030543.969781
0.	1759137.8714865	50798.805080148	311.11691862693	12720.812851046	400812.68509681	8204.0363859019	1098831.598710
0.	1570977.0665548	49189.191839631	244.44802968221	12275.701583032	420270.30167329	7714.6804365931	1034403.327612
0.	1900428.8751509	43602.662770277	444.45629661235	9872.5111932931	409066.25794192	7358.8032407191	969868.3326843
0.	1568120.952333	42887.856609743	466.67973369921	11496.814026024	404798.58402439	9160.5877717715	1038339.600905
0.	1787927.5028422	49144.484785269	466.67973369921	10473.243863813	440381.02641374	7914.8680351385	1025809.784647
0.	1753197.1539052	46172.002296121	600.02160077763	9427.5519315809	423727.84800031	8915.8781339534	1040496.518299
0.	1536932.185031	48719.779695664	311.11691862693	11474.561164748	416370.56068806	7937.111398359	1051012.74255
0.	1748741.6157192	50217.520097038	444.45629661235	10695.748428881	441692.20374367	7314.319659335	1051464.793364
0.	1650034.308214	49345.668413156	600.02160077763	11563.572966145	414573.07604887	8048.3291046256	1077269.875338
0.	1688648.9724927	47356.398685164	600.02160077763	11452.308362854	426929.66190234	7581.224707945	1073593.221044
0.	2046462.9621988	49837.471002437	511.12678566587	13344.008540165	418238.47793997	7914.8680351385	1225903.479365
0.	1793868.2204235	49770.405308962	488.9032300503	12409.232468957	428004.99255584	7959.3548209234	1218018.605795
0.	1756396.0018336	46663.618155223	377.78634093484	12342.466758735	418565.40545762	7937.111398359	1226595.017275
0.	1955390.4896409	45591.039021116	444.45629661235	12832.094380165	399507.76601956	8181.7923105381	988825.2506491
0.	1894198.1211455	43267.589767995	355.56314090256	9449.7993307319	409579.45531784	8226.2805206124	1017074.477315
0.	1971975.5032945	48540.962956425	400.00960023041	12453.743239397	385073.77037626	8048.3291046256	1180328.898711
0.	1783129.2309496	42887.856609743	333.34000013334	11118.523460085	442909.90553232	8626.6850939775	1142518.598725
0.	1718009.8266927	47691.635689389	422.2329187895	10940.510308095	437946.51592713	9071.6016179468	1096029.397972
0.	1693332.9998164	44630.303775728	288.89389638309	10406.493652039	397597.35162622	7558.9822941956	1123331.653957
0.	1762300.7214326	42776.173671265	488.9032300503	12475.998713705	424826.14533512	7381.0451204177	1033977.211955
0.	1560923.5444941	48742.132057078	422.2329187895	11452.308362854	429197.36513985	8270.7689680748	983764.4274623
0.	1572005.2676747	45524.007396147	333.34000013334	11919.629673117	430132.67572204	7447.7711155427	1113361.667586
0.	1702472.5653261	45255.886273362	311.11691862693	11274.288085412	415740.23079926	7403.2870594544	1088107.236940
0.	1842282.039854	43937.749210814	288.89389638309	10317.494200857	435887.08665978	7069.6642042893	996733.9194756
0.	1963521.405198	50597.586472836	333.34000013334	9516.5418843464	409906.05152753	8159.548294521	1195630.739156
0.	1724293.2779806	42039.103718289	311.11691862693	10829.254017831	436986.94740376	7470.0132325949	1167037.607715
0.	1533276.3588272	50955.311790337	466.67973369921	10228.495699585	445205.27629741	7781.4091020254	1068760.487549
0.	1644664.8134771	45903.860380957	311.11691862693	9716.7727507005	415156.63348693	9182.8344586197	1070043.92555
0.	1609591.7308334	46730.658922347	577.79780810179	10072.750608034	417421.21388139	8470.9699193857	1105777.797998
0.	1718581.0495371	52632.353314902	533.35040054615	12609.532806802	417467.91257843	7892.6247312617	1149397.436957
0.	1822789.1664608	45859.170898278	422.2329187895	10606.745890386	423167.06975888	7848.1383015384	997457.7792097
0.	1715839.1798841	50575.229148807	311.11691862693	11496.814026024	411632.55333325	7514.4976447163	1057092.244839
0.	1532019.6685696	44027.107864632	355.56314090256	10784.751917351	387842.27262474	7781.4091020254	968450.0707520
0.	1773039.1831456	44295.189560239	288.89389638309	11363.297749089	416487.29355008	8648.9303563226	1019551.524669
0.	1631298.1989191	50754.089415465	422.2329187895	11852.867882553	405311.52490551	7625.7097134645	1000453.691650
0.	1706128.39153	53907.129920196	400.00960023041	11608.079223139	402630.58353782	8204.0363859019	1223649.949000
0.	1608792.0188513	44809.036853037	377.78634093484	10206.246222688	432892.43830137	7959.3548209234	1040120.273940
0.	1891635.3526251	40163.219045251	244.44802968221	10896.007613863	396595.71989676	7603.4671810346	922616.534864
0.	1634725.5359852	40431.176781144	200.0024000288	10495.494053146	452774.99301527	8181.7923105381	977461.1558644
0.	1529163.5543478	47132.914819792	355.56314090256	9694.5246392125	391961.79231143	7025.1821656413	1055232.780693
0.	1713325.799369	44049.447677411	422.2329187895	11118.523460085	424545.71557488	7025.1821656413	1207661.079866
0.	1844557.0585024	45680.415357533	333.34000013334	9872.5111932931	418518.7007605	7447.7711155427	919770.6728570
0.	1544129.59287	44809.036853037	355.56314090256	10562.244977375	427280.29833724	7714.6804365931	1029366.448981
0.	1894446.1685656	41168.104877084	400.00960023041	8782.4031767842	420877.60716055	8648.9303563226	965266.032951
0.	1656317.759502	51603.727951388	355.56314090256	9716.7727507005	415786.92030694	8026.0854446829	1007423.117709
0.	1820258.7158329	44027.107864632	355.56314090256	10628.996435951	431746.32703291	8003.8418440852	1157577.72796
0.	1779869.3690104	42597.484074957	288.89389638309	9828.0141985899	423634.38240437	7647.9523052351	973551.902697
0.	1814752.1148904	40654.481460443	333.34000013334	10094.999728725	406617.33170522	8582.1947473411	896987.5288687
0.	1818088.0690243	45032.458576154	377.78634093484	11007.264794765	399251.46607614	7002.9412353188	1064860.98245
0.	1767706.2141519	49725.695145604	377.78634093484	9894.7597796915	411795.88914575	6936.2188003543	1115840.467675
0.	1668313.4392335	44473.915469258	466.67973369921	11229.783609853	448672.92220918	8226.2805206124	1038439.910992
0.	1557496.207428	45903.860380957	444.45629661235	10295.244486485	421321.43462546	7692.4376667992	1100346.669964
0.	1661344.5205323	42552.812273033	466.67973369921	9783.5174413434	395105.13691276	7381.0451204177	1082586.089792
0.	1607535.3285938	41592.426302097	555.57407469138	11296.540412261	427350.42735043	8115.0604405255	917123.6107633
0.	1617588.8506545	46328.422386856	533.35040054615	13344.008540165	414456.36934581	7692.4376667992	953112.5927387
0.	2038580.0869467	45769.792649915	688.91736413994	12475.998713705	434249.25839028	8204.0363859019	1154350.442935
0.	1747179.3670646	43893.070242281	333.34000013334	13121.433305311	427023.16354513	8003.8418440852	1010772.395665
0.	1925283.1677906	45524.007396147	533.35040054615	11118.523460085	374496.60403698	7158.6289936035	944027.1101368
0.	1713325.799369	46261.384846589	488.9032300503	11029.516409074	397410.99263332	8693.4210590677	1101154.813634
0.	1863491.536412	42910.193376591	377.78634093484	10161.747447	422279.24613596	8915.8781339534	983714.581568
0.	1890519.125689	50709.373989992	466.67973369921	10139.498148207	426742.66168542	7803.6521091871	1313305.083201
0.	1560123.832512	45278.229371667	333.34000013334	9694.5246392125	421181.27609314	7937.111398359	959000.8173609
0.	1567549.7294887	49055.071393962	466.67973369921	11007.264794765	421601.75858788	8826.8945917595	1042704.140639
0.	1738002.6262452	46820.047448475	488.9032300503	10050.50154671	402956.91399413	7759.166154206	1051138.309910
0.	1569834.6208661	45546.35121139	266.6709334016	9983.7547189362	419149.23571728	8070.5728239134	1011822.430655
0.	1919560.7900981	43379.279275666	466.67973369921	9761.2691517657	407480.20651067	7670.1949563466	956466.1624100
0.	1543215.636319	46239.039119341	266.6709334016	9872.5111932931	409696.0953872	9205.0812048251	970589.9921032
0.	1586285.8387836	47021.17512825	355.56314090256	11519.066946682	400369.92232905	7692.4376667992	1009347.547676
0.	1632783.3783144	45993.240063321	511.12678566587	10183.99680516	399647.56923349	7937.111398359	983565.0455752
0.	1627071.1498708	47021.17512825	466.67973369921	11229.783609853	424335.39929366	8048.3291046256	1099336.593750
0.	1571091.3111237	44384.552036877	333.34000013334	11430.055620341	428589.46813695	8448.7251318446	1137775.043015
0.	1753425.6430429	49457.439187855	577.79780810179	11697.092449727	435419.10371389	7781.4091020254	1198387.857479
0.	1702129.8316195	47110.566761957	111.11185185679	10206.246222688	407643.46290686	9071.6016179468	1093480.415767
0.	1954280.8565239	45345.259025044	333.34000013334	12320.211640776	410209.33062289	7848.1383015384	1061013.474927
0.	1752740.1756297	45367.602362324	422.2329187895	10072.750608034	420083.44713109	8470.9699193857	952243.3570836
0.	1611419.6439354	48406.852912702	333.34000013334	12275.701583032	399228.16646301	8026.0854446829	978631.7788531
0.	1739289.2061585	43692.017840425	288.89389638309	11741.599419325	448508.88026588	8693.4210590677	932125.9153718
0.	1764164.6325169	41056.444926221	377.78634093484	9494.2943071144	432541.57159507	8470.9699193857	993639.4641439
0.	1586171.5942147	46663.618155223	377.78634093484	9249.5748753086	419686.39479773	8092.8166025467	940529.4648210
0.	1651062.5093339	44451.574521561	333.34000013334	10495.494053146	420690.73933578	7625.7097134645	1010822.394503
0.	1910583.4841806	41547.759873998	533.35040054615	10495.494053146	436331.69418197	8626.6850939775	1045815.815688
0.	1558067.4302723	48831.542100545	422.2329187895	11163.027341856	418798.93277348	8804.6488545952	1087905.490755
0.	1679966.3852584	47267.004421838	355.56314090256	12231.191762848	424896.25421307	7803.6521091871	1103630.211021
0.	1710698.1742849	44027.107864632	733.3656014198	11074.019815824	439233.91110223	7558.9822941956	1094843.146922
0.	1640780.4981354	47468.142859053	444.45629661235	11608.079223139	404495.49708265	8582.1947473411	1055735.300094
0.	1953864.7781972	46663.618155223	444.45629661235	10606.745890386	423377.35728674	8960.3702611759	1013697.803438
0.	1700758.8967931	41302.098788204	400.00960023041	10651.247040888	428893.41123438	8693.4210590677	991618.6714471
0.	1864014.3857107	47624.58721272	466.67973369921	11808.360319106	414573.07604887	8248.52471467	1354832.260693
0.	1965692.0520066	49882.181763716	466.67973369921	11296.540412261	427864.72436322	8270.7689680748	1158899.473313
0.	1554525.8486373	40967.118040101	422.2329187895	9049.3552278814	409439.48933791	8470.9699193857	900492.5831453
0.	1781203.3422621	43535.647094787	444.45629661235	11875.121753355	433641.00206891	7937.111398359	1001627.367669
0.	1837048.879415	50306.945924825	266.6709334016	11941.883722078	422746.5102279	7603.4671810346	1126294.437920
0.	1634611.2914164	42508.140709966	355.56314090256	10072.750608034	412239.24495751	7825.8951756913	1067376.595886
0.	1849163.6276017	44317.530089798	311.11691862693	11252.035817943	419359.42437862	8582.1947473411	986132.4317695
0.	1668427.6838024	46931.784450738	688.91736413994	11051.768082761	406454.0949311	6446.937260185	1113462.829572
0.	1974831.6175163	48764.484478274	511.12678566587	12743.069038078	414923.20572702	8337.5020843755	1155290.55493
0.	1576689.2949984	48876.247480968	400.00960023041	11474.561164748	381794.60741258	7803.6521091871	1125433.356249
0.	1783814.6983628	44831.378756522	355.56314090256	10962.761744275	424545.71557488	7937.111398359	1142112.634117
0.	1642379.9220996	44384.552036877	288.89389638309	10361.993807708	401768.19882041	7492.255408986	1084300.050980
0.	1632554.8891767	47356.398685164	355.56314090256	10473.243863813	390029.79236315	7136.387707272	1084325.258762
0.	1541958.9460614	47423.445010198	266.6709334016	10206.246222688	407573.49549764	8003.8418440852	1137217.143763
0.	1706356.8806678	49636.275536382	488.9032300503	10695.748428881	410699.26576434	8204.0363859019	1041525.001133
0.	1709327.2394584	47378.747400409	311.11691862693	11897.375683543	445626.94196012	8826.8945917595	1058323.726388
0.	1648434.8842498	48719.779695664	400.00960023041	10717.999211938	430015.75630252	7981.5983028321	1095978.915976
0.	1702358.3207573	47557.53927397	222.22518522469	10807.002937904	397271.22605986	7647.9523052351	1007723.001309
0.	1850305.0374461	51827.331393988	533.35040054615	11585.826064951	396269.63261451	7803.6521091871	1127814.197148
0.	1605478.9263541	44585.621103772	400.00960023041	10317.494200857	420597.30695607	7225.3532086126	1153943.938735
0.	1716981.6255729	47557.53927397	533.35040054615	11519.066946682	406407.4564261	8359.7465751719	1024232.285749
0.	1561837.5010451	43401.617356369	400.00960023041	11007.264794765	422092.34765371	8248.52471467	1043582.32526
0.	1600337.9207548	49479.793522159	266.6709334016	11519.066946682	441739.03522279	8293.0132808272	978083.8083300
0.	1846306.4775356	47825.734256508	355.56314090256	11897.375683543	396619.01232242	8782.4031767842	1084829.429424
0.	1619987.9866008	43870.730847607	533.35040054615	10584.495404194	415320.03671488	8181.7923105381	954975.5294128
0.	1928463.7893306	42195.44645634	222.22518522469	10651.247040888	430202.82814136	7914.8680351385	1022179.454523
0.	1628099.3509907	43267.589767995	577.79780810179	11452.308362854	382654.97492386	7492.255408986	1128244.842797
0.	1876581.2882866	49077.424652112	533.35040054615	9939.2571305832	432471.39998167	7870.3814867284	1123458.248474
0.	1796381.6009387	48228.042868579	466.67973369921	11808.360319106	419522.9080239	8181.7923105381	1139119.216621
0.	1631412.4434879	45501.66364065	444.45629661235	9983.7547189362	431231.79643744	8226.2805206124	1105878.87370
0.	1972745.6997633	42016.769280261	444.45629661235	11163.027341856	432798.87243844	8448.7251318446	958528.6204971
0.	1886236.5658428	41860.429885896	311.11691862693	10339.743974598	392427.39990747	8559.9496630493	820057.412412
0.	1761431.3177417	41838.095925531	400.00960023041	12320.211640776	432681.91654971	9004.8626258179	920117.0763918
0.	1980614.7834653	39493.362308497	466.67973369921	10295.244486485	397178.0496162	7403.2870594544	888995.3152130
0.	1590969.8661074	44630.303775728	555.57407469138	11185.27937181	421858.73029978	7759.166154206	929078.8228399
0.	1813175.5525628	45389.945759349	511.12678566587	12565.021204863	426321.92615647	8626.6850939775	1060485.515971
0.	1871323.6075621	40721.474028254	333.34000013334	11318.79279849	430296.36559599	7292.077957649	975195.0719458
0.	1556528.1072126	41168.104877084	355.56314090256	11786.10662646	397131.46177595	7981.5983028321	879409.3288976
0.	1754913.4038364	40475.837239463	377.78634093484	12297.956582209	420690.73933578	7937.111398359	917568.8551771
0.	1838062.4018941	41726.427019298	555.57407469138	12320.211640776	441879.53119846	7803.6521091871	974099.5917691
0.	1711443.0932858	41056.444926221	377.78634093484	9249.5748753086	418588.75790193	7447.7711155427	826542.4695466
0.	1675710.6815245	41726.427019298	511.12678566587	12320.211640776	427490.68710307	8715.6664994682	919869.6439031
0.	1874403.2865653	40274.867057297	644.46936392652	10851.505157133	397970.0818238	8181.7923105381	820179.7274756
0.	1795917.0611505	39917.598671314	355.56314090256	11274.288085412	436097.6873414	7158.6289936035	990271.733219
0.	1699022.112779	36747.511191288	555.57407469138	11118.523460085	414899.86330192	7937.111398359	776670.3972150
0.	1681633.98712	39917.598671314	288.89389638309	10295.244486485	422699.78266883	7603.4671810346	827497.2802406
0.	1789156.7362033	42910.193376591	311.11691862693	9983.7547189362	418285.18110505	7558.9822941956	907259.8124604
0.	1694462.9687841	41212.769275324	511.12678566587	10072.750608034	424125.08818849	6913.9781073663	871826.8188353
0.	1711524.1548238	37863.60194218	533.35040054615	11185.27937181	435582.89483165	7603.4671810346	835090.5097538
0.	1803883.1498838	39671.985519391	466.67973369921	11674.839054004	416557.33403306	7558.9822941956	957584.3026671
0.	1717470.6172462	46037.930263009	355.56314090256	12030.900511791	428262.15688768	8226.2805206124	872811.1900933
0.	1640304.6280023	42128.442067488	311.11691862693	10539.994609927	426438.79505914	8404.2357348103	851917.0469367
0.	1478860.4608964	39783.626965904	377.78634093484	12431.487824481	432448.00957186	8181.7923105381	849167.6475533
0.	1857669.8656961	38823.559285112	488.9032300503	12119.918251707	433173.14203401	8315.2576529274	874755.6479871
0.	1552240.9572599	44518.597543857	266.6709334016	12654.044646316	385725.10180278	9138.3411442804	905406.9504814
0.	1777338.0727048	37506.436674702	400.00960023041	10940.510308095	423494.18592728	7736.9232657286	924745.3467196
0.	1666644.6666931	40699.143112622	377.78634093484	12676.300655165	409439.48933791	8915.8781339534	823238.1602672
0.	1920500.4557573	41034.113115144	422.2329187895	11763.8529932	400999.11839817	7981.5983028321	904073.1317618
0.	1786159.7896673	38845.885187244	644.46936392652	10361.993807708	426812.78628729	8938.1241678873	971436.1507733
0.	1728048.6052146	45211.200255981	688.91736413994	11385.550313458	416837.50170835	8426.4804036529	889882.9797444
0.	1568120.952333	43066.552416651	377.78634093484	11051.768082761	419476.19809173	7514.4976447163	892447.8482592
0.	1537274.9187377	46775.353065892	444.45629661235	11341.045244099	444596.24035894	9049.3552278814	965639.102905
0.	1546300.2396785	42619.820065491	377.78634093484	11430.055620341	401954.6529972	7114.146480276	1020627.630100
0.	1805903.0451169	40274.867057297	222.22518522469	10673.497705198	399787.37473792	7736.9232657286	863759.1403640
0.	1823801.1273761	42329.456846233	311.11691862693	11430.055620341	445861.20964124	8270.7689680748	961113.5868349
0.	1655975.0257954	42217.781372044	444.45629661235	10495.494053146	431489.05786426	8315.2576529274	1018950.964620
0.	1787848.85801	47311.70143397	311.11691862693	9983.7547189362	426742.66168542	8604.4398909837	904171.9262043
0.	2025670.4506642	51402.489966929	488.9032300503	11229.783609853	415086.60448908	8849.1403882772	1152927.759364
0.	1775017.8665597	45613.383015599	266.6709334016	8737.9119992209	398715.59106975	8226.2805206124	1006598.49027
0.	1899573.9666649	43468.631956819	355.56314090256	9449.7993307319	401744.89233474	8493.2147662765	913142.149396
0.	1921467.8578935	48250.393914879	466.67973369921	10272.994831483	420060.09060066	8248.52471467	1027487.750926
0.	1721665.6528966	48250.393914879	311.11691862693	9494.2943071144	414386.34608946	8359.7465751719	1029191.086950
0.	1730690.9738375	51268.334002051	577.79780810179	10962.761744275	399134.96864671	8381.9911253168	1056665.036120
0.	1793982.4649924	45412.289216119	511.12678566587	11163.027341856	432167.32964546	8737.9119992209	1205309.931052
0.	1632097.9109012	45412.289216119	333.34000013334	11674.839054004	442043.44608658	8426.4804036529	1101937.772925
0.	1646949.7048545	47982.185304392	600.02160077763	11897.375683543	441621.95700573	7914.8680351385	947501.3245854
0.	1556696.4954458	45211.200255981	488.9032300503	11051.768082761	406197.58630674	8092.8166025467	1103074.44952
0.	1685792.8582709	45568.69508638	377.78634093484	10740.250054368	412029.23144047	8582.1947473411	1022154.422936
0.	2030354.4779879	54600.511091105	266.6709334016	11296.540412261	386841.78573426	8115.0604405255	1324950.678979
0.	1989297.9437147	42240.11634746	288.89389638309	11007.264794765	422396.05976341	8204.0363859019	1087174.199266
0.	1664886.1021674	45121.828938133	333.34000013334	11096.271608266	413849.52019691	8470.9699193857	947451.6832990
0.	1599880.9424794	43200.576780058	355.56314090256	9939.2571305832	424756.03703233	9027.1088971719	1002926.084559
0.	1742115.4307246	41145.772767513	511.12678566587	9383.0573113583	441926.36370314	8448.7251318446	1113235.216722
0.	1672654.7328506	42798.510139526	288.89389638309	11296.540412261	440638.56324183	8204.0363859019	1051364.335635
0.	1688306.2387861	46842.394729406	333.34000013334	10428.74366326	418892.34548732	8537.704638108	1041525.001133
0.	1761537.0074328	46641.271352365	355.56314090256	10851.505157133	420457.16030228	7959.3548209234	1223624.34396
0.	1574290.1590521	45658.071183807	600.02160077763	8871.3862441486	407433.56239946	8493.2147662765	1049958.047032
0.	1615646.6929836	50977.670131008	333.34000013334	10584.495404194	427514.06395229	8671.1756780192	991493.9463116
0.	1800608.6499869	49658.630349001	422.2329187895	11051.768082761	444315.16147063	8270.7689680748	1169175.099452
0.	1624443.5247868	48898.600260852	444.45629661235	11875.121753355	445416.10653116	8359.7465751719	1063678.890676
0.	1545843.261403	43468.631956819	466.67973369921	11652.585717666	429173.98368647	8470.9699193857	1116574.122681
0.	1681794.2983604	43267.589767995	400.00960023041	9627.7806609238	421461.59545702	8470.9699193857	1075557.271425
0.	1890290.6365512	49815.115711487	555.57407469138	9961.5058950769	396036.72075771	7981.5983028321	1183667.562991
0.	1913710.7731699	48026.886141736	377.78634093484	10406.493652039	406290.86127835	7647.9523052351	1223368.297617
0.	1809976.7046344	51357.771072735	488.9032300503	11385.550313458	471340.90970372	8982.6164138194	1252553.488872
0.	1662029.9879456	44183.487808432	288.89389638309	10450.993733851	439819.15479363	8337.5020843755	1065414.356176
0.	1838309.3577146	48429.204437212	422.2329187895	10807.002937904	422863.33024355	9850.2626662593	1109012.790904
0.	1756624.4909713	50664.658803726	533.35040054615	9716.7727507005	433360.28297581	7425.5290578293	1138865.583425
0.	1764050.387948	53661.105262712	400.00960023041	11674.839054004	413056.01329212	8181.7923105381	1162789.591971
0.	2100272.1541374	54734.720540792	511.12678566587	11697.092449727	407900.01498009	8938.1241678873	1254094.894016
0.	1698245.5162779	48339.798697834	466.67973369921	11941.883722078	409859.39416129	7470.0132325949	1124774.938263
0.	1910968.903517	45948.550102638	466.67973369921	10651.247040888	420433.80275016	8026.0854446829	1084249.635632
0.	1660544.8085502	45456.976308894	622.24545271912	11941.883722078	458075.43471729	9138.3411442804	987952.4878889
0.	1676424.8036234	43937.749210814	577.79780810179	12698.556723408	433804.7591296	8270.7689680748	1138814.857653
0.	1710355.4405783	51693.168610678	422.2329187895	10740.250054368	450126.00241643	7625.7097134645	1105853.6046
0.	1830083.7487558	50664.658803726	622.24545271912	10473.243863813	397504.17162096	7892.6247312617	1154401.257264
0.	1967521.8516917	49189.191839631	533.35040054615	10940.510308095	397620.64678654	6891.7374737114	1123129.106477
0.	1648206.3951121	45412.289216119	422.2329187895	10428.74366326	448719.79191341	8137.3043378502	1141173.91184
0.	1956895.2202034	49435.084913339	400.00960023041	9338.5629285733	433477.24814452	7514.4976447163	1180354.379968
0.	1926049.1866081	47401.09617542	244.44802968221	9805.7657902847	440100.08599001	8315.2576529274	1210473.048185
0.	2212231.8316317	48853.894760866	555.57407469138	11385.550313458	409766.08019366	8626.6850939775	1361200.08864
0.	1842879.1404695	42820.846667504	511.12678566587	10228.495699585	421134.55709331	7848.1383015384	1236230.881495
0.	1749769.816839	46037.930263009	733.3656014198	10139.498148207	429571.47709218	8137.3043378502	1000353.811530
0.	1834653.5315107	44987.773753611	600.02160077763	9583.2849722085	420176.87389135	8181.7923105381	1096559.476254
0.	1663058.1890654	45747.448237197	488.9032300503	10428.74366326	418261.82949059	7892.6247312617	1075103.990431
0.	1787470.5245667	53571.643545921	444.45629661235	10006.003602161	420106.80372537	8137.3043378502	1052017.331235
0.	1934389.0401357	49099.777970046	711.14145314645	8248.52471467	420270.30167329	9427.5519315809	1048200.500173
0.	1942970.1476613	46484.845405577	444.45629661235	9983.7547189362	430857.61181781	7558.9822941956	1042327.802460
0.	2065541.8052004	43155.901753373	555.57407469138	9338.5629285733	434296.04913038	9027.1088971719	1248341.667395
0.	1798780.736885	49703.340153612	377.78634093484	8493.2147662765	414643.10083621	8359.7465751719	1114449.219266
0.	1671512.2871619	49435.084913339	266.6709334016	8804.6488545952	413242.71416612	8381.9911253168	1326530.465361
0.	2097073.306209	56076.933539358	333.34000013334	8893.6321593739	396665.59736451	8315.2576529274	1224469.348905
0.	1704871.7012725	50105.739157724	377.78634093484	10183.99680516	436565.70742618	7914.8680351385	1205284.37848
0.	1637467.4056381	52095.663420552	422.2329187895	10206.246222688	425316.91955966	7470.0132325949	1118547.702079
0.	2037666.1303957	49189.191839631	466.67973369921	9650.0285943244	460421.81050224	7558.9822941956	1303301.921828
0.	1626042.948751	50351.659197503	533.35040054615	7381.0451204177	420013.37773136	8070.5728239134	1118901.980648
0.	2002478.8031832	57553.616735281	600.02160077763	8226.2805206124	433266.71199289	8248.52471467	1268571.341115
0.	1923878.5397995	49368.02244852	377.78634093484	8293.0132808272	430834.22582288	8648.9303563226	1189506.855342
0.	1528021.1086591	51268.334002051	377.78634093484	7603.4671810346	435068.13331144	8048.3291046256	1078806.463137
0.	1723950.544274	45546.35121139	288.89389638309	7091.9053126152	442863.06764287	8226.2805206124	1065791.676242
0.	1976053.798417	48138.63928113	288.89389638309	6891.7374737114	423961.51646283	8693.4210590677	1172764.184131
0.	1887548.7668983	48540.962956425	600.02160077763	9071.6016179468	446165.76721619	8359.7465751719	1179284.229842
0.	1902743.2945582	51581.367936094	688.91736413994	8003.8418440852	415133.29042385	7247.5947322881	1317133.526119
0.	1659973.5857059	47445.793904742	488.9032300503	9316.3158262194	431301.95787699	8604.4398909837	1119509.34817
0.	1652204.9550226	48876.247480968	444.45629661235	9227.328010388	425223.43658202	8337.5020843755	1119559.964010
0.	1642722.6558062	49569.211457263	644.46936392652	8137.3043378502	416370.56068806	8782.4031767842	1096710.933003
0.	1553040.669242	46283.73063359	422.2329187895	9027.1088971719	441692.20374367	7002.9412353188	1061616.895101
0.	1685450.1245643	50441.086460436	577.79780810179	9360.8100902862	439725.51311194	8248.52471467	1175106.777066
0.	2006134.6293871	47535.190080589	577.79780810179	8582.1947473411	387004.64769389	8048.3291046256	1279875.608926
0.	1855788.776752	47915.134496668	555.57407469138	9805.7657902847	443589.08374809	8648.9303563226	1246210.829313
0.	1905028.1859357	56233.539091897	488.9032300503	10807.002937904	392264.43435769	8092.8166025467	1101154.813634
0.	1535675.4947735	44853.720719745	600.02160077763	9405.3045917898	433524.03466003	7670.1949563466	1095095.527493
0.	1784385.9212072	47468.142859053	711.14145314645	10517.744301851	392543.80577793	7803.6521091871	1172789.643791
0.	2035381.2390183	53951.862453963	600.02160077763	10562.244977375	414689.78434674	8626.6850939775	1137876.482999
0.	1986370.3189723	55159.731344908	422.2329187895	10161.747447	416113.75400705	8448.7251318446	1183922.474177
0.	1977459.2426003	43468.631956819	622.24545271912	7981.5983028321	413079.35067816	8248.52471467	1087502.012139
0.	1965349.3182999	46350.768353122	555.57407469138	11674.839054004	392473.96206502	8493.2147662765	1098957.844778
0.	1933360.8390159	51804.97078057	644.46936392652	11074.019815824	430530.2137104	8470.9699193857	1145538.541337
0.	1919080.2679069	45635.72706983	688.91736413994	10450.993733851	427911.48017166	7670.1949563466	1176864.125557
0.	1806206.6338617	51067.104091743	622.24545271912	12208.936941841	454533.62535253	7692.4376667992	1132729.862593
0.	1837623.8903014	49502.147916252	600.02160077763	10985.013239832	434155.67767823	8115.0604405255	1148356.385973
0.	2072396.4793327	45412.289216119	688.91736413994	11719.345904834	407386.91854311	8204.0363859019	1046091.90418
0.	2114895.458953	52408.728338209	755.58980896023	12386.977172825	421344.79460438	8003.8418440852	1153308.813047
0.	2013217.7926572	47959.834975378	555.57407469138	13054.661893153	440779.04114364	8404.2357348103	1175437.845244
0.	2253017.1427189	49256.252869567	777.81407576798	14301.149741267	447243.51953268	7959.3548209234	1163705.160775
0.	2118551.2851569	45903.860380957	977.83514410623	13878.213340166	405614.64082424	8559.9496630493	1169760.454405
0.	2110782.6544736	49792.760480329	1044.5099003982	14946.72559947	445814.35559188	9227.328010388	1087375.928832
0.	2194638.1680254	46797.700227303	733.3656014198	14145.328571962	412379.25683834	8404.2357348103	1104160.743057
0.	1994710.1725	52565.265193769	933.3856029271	14968.987727209	413336.06613377	8604.4398909837	1015748.666392
0.	2048976.342714	49949.248354082	844.48723179752	13900.472616069	425620.74629941	8359.7465751719	971535.7041899
0.	2122092.8667919	47669.286137397	755.58980896023	13789.176830624	414549.73458067	7759.166154206	1157958.980545
0.	2102785.5346526	50575.229148807	755.58980896023	16193.496264819	438578.48570686	8315.2576529274	1060862.626302
0.	2456029.7416039	51000.028531484	1155.6356796293	16527.48433893	433991.91389659	8381.9911253168	1294884.119258
0.	2427354.3548171	46484.845405577	1044.5099003982	14301.149741267	409439.48933791	9271.8217995872	1146046.19525
0.	2271182.0291695	51447.20910036	1200.0864062212	16082.169878429	425597.37462824	8137.3043378502	1282839.219335
0.	2598492.7189869	52140.386262401	1733.5136187497	16238.027235398	418285.18110505	8159.548294521	1317832.13412
0.	2201150.1084511	54757.088991863	1066.7349377027	14145.328571962	453970.82369441	8248.52471467	1087073.336202
0.	2245591.2457422	50597.586472836	1177.8610132894	14879.939572766	425433.77471974	8826.8945917595	1145919.279060
0.	1971290.0358813	45054.801077037	1044.5099003982	16527.48433893	417818.16094405	7914.8680351385	1125965.190969
0.	2042350.1577195	47870.434257046	1044.5099003982	14456.973821757	423774.58118165	8315.2576529274	1112552.413137
0.	2399021.7017369	45792.137122382	1355.6658163753	13366.266390356	435863.6869042	7959.3548209234	1127307.581893
0.	2419357.2349961	47177.611114751	1044.5099003982	15236.137894833	397434.28728483	8070.5728239134	1226466.950666
0.	2010932.9012797	51737.889299196	1088.9600342778	12075.409262973	430156.05979785	8359.7465751719	1101609.426757
0.	2334816.254031	50351.659197503	1288.9885706717	13700.141271587	427490.68710307	7381.0451204177	1132476.41138
0.	2296544.323459	47959.834975378	1044.5099003982	14078.548961991	415366.72392564	7803.6521091871	1171109.462107
0.	2179329.3957966	49815.115711487	1400.1176098792	14390.191716499	410512.62049088	8337.5020843755	1128320.841252
0.	2089761.6538012	45568.69508638	1133.4104052409	13989.510313761	414129.59906133	8915.8781339534	1030994.976695
0.	1942500.4045256	43803.713021957	755.58980896023	10250.745235849	425924.58384098	8293.0132808272	936487.818617
0.	1972078.6624638	39314.742917221	644.46936392652	11630.332440711	424709.29848333	8070.5728239134	826542.4695466
0.	1420911.94195	33154.712043867	622.24545271912	10206.246222688	428449.19035252	6758.2949177622	643212.0118556
0.	1122901.2460762	28426.178083662	555.57407469138	9360.8100902862	395314.73440865	7136.387707272	531799.5053262
0.	839527.02466133	26375.005842565	311.11691862693	8938.1241678873	395501.0476171	7647.9523052351	395850.395850
0.	793360.34748713	24814.668918904	311.11691862693	9783.5174413434	425971.32903693	8559.9496630493	336272.8015085
0.	596881.42060126	20625.493109483	155.55700742096	8137.3043378502	411912.55949608	8070.5728239134	267675.5018774
0.	403842.73099017	19556.253262157	66.6669333344	8426.4804036529	422489.51181521	7247.5947322881	215825.7834827
0.	358829.3541344	18553.965342795	133.33440000853	7425.5290578293	434038.70322843	7692.4376667992	190985.965891
