# Supplementary material for: LA-iMageS: a software for elemental distribution bioimaging using LA–ICP–MS data
Source: J Cheminform. 2016 Nov 18;8:65. doi: 10.1186/s13321-016-0178-7 (PMC5116144; doi:10.1186/s13321-016-0178-7)
Supplement: Supplementary file 1 — Additional file 1. Dataset corresponding to LA–ICP–MS analysis of a human tissue used to illustrate LA-iMageS features. [file 13321_2016_178_MOESM1_ESM.zip › Line 8.xl]

Intensity Vs Time	Counts Per Second
Time in Seconds	Na23	Ca44	Zn64	P31	C12	C13	Si28
0.	832787.350368	29942.585926317	333.34000013334	9739.0209215515	417187.72422559	7203.1117442735	469649.2995816
0.	1265766.7932457	34850.499152676	200.0024000288	10117.248908782	412449.26363961	7558.9822941956	772290.0093844
0.	989124.5034603	30946.242591826	311.11691862693	8893.6321593739	399158.26800536	7514.4976447163	588040.4174258
0.	1371189.7433381	33757.123287427	355.56314090256	7914.8680351385	428706.36804925	7670.1949563466	684347.1183667
0.	1594331.2019097	35408.399139509	355.56314090256	8181.7923105381	423891.41525316	8270.7689680748	778764.0261262
0.	1391045.7823203	37015.359369697	466.67973369921	9583.2849722085	437080.55910553	7692.4376667992	756854.5293953
0.	1665999.3576234	47267.004421838	377.78634093484	10050.50154671	437150.76855434	8070.5728239134	885494.8469194
0.	1640921.3159397	43155.901753373	377.78634093484	10985.013239832	415880.30008796	8248.52471467	821231.707658
0.	1726262.2086131	40877.792109138	377.78634093484	8915.8781339534	456269.16341902	8826.8945917595	850787.7248890
0.	1805247.8955563	39560.345564965	333.34000013334	7581.224707945	424031.61824758	8559.9496630493	924794.8601033
0.	1927855.2384239	46730.658922347	511.12678566587	10873.756355811	434857.55798443	8270.7689680748	980475.2022362
0.	1752986.0713042	41212.769275324	333.34000013334	9761.2691517657	436682.71644973	8181.7923105381	893434.5357085
0.	1794580.9592169	43714.356757277	444.45629661235	8448.7251318446	431559.22141519	8226.2805206124	851843.3910603
0.	1954558.2524055	39448.707102594	288.89389638309	9961.5058950769	405311.52490551	8270.7689680748	932993.1671080
0.	1762980.0001474	41436.094848558	311.11691862693	9761.2691517657	419616.32865443	7514.4976447163	836487.4016964
0.	1473304.251332	40520.497936551	333.34000013334	10517.744301851	433594.21491334	8026.0854446829	908742.3834035
0.	1931590.1559179	41324.431315676	222.22518522469	9627.7806609238	398948.57606782	8337.5020843755	877685.4554981
0.	1720294.7180701	52967.801996726	266.6709334016	9427.5519315809	408646.39212295	8070.5728239134	1165053.252648
0.	1952810.7963178	42195.44645634	511.12678566587	8226.2805206124	439397.7752993	8270.7689680748	1073114.864375
0.	1569491.8871595	43870.730847607	400.00960023041	9561.0372168932	425807.72196971	7558.9822941956	1128548.840511
0.	1858273.8312245	42329.456846233	222.22518522469	8515.4596725172	438625.30014086	7603.4671810346	882488.5170027
0.	1620699.5429621	44563.279857398	244.44802968221	8982.6164138194	420317.0159474	7803.6521091871	886727.2469397
0.	1550527.2887268	45680.415357533	222.22518522469	10139.498148207	432588.35299064	8871.3862441486	992466.8490972
0.	1978167.1482006	48786.83695925	400.00960023041	8470.9699193857	432564.96226086	7848.1383015384	1090225.848732
0.	1539674.054684	40766.136038601	355.56314090256	9805.7657902847	449891.61795294	9383.0573113583	1090225.848732
0.	1790001.5060641	43692.017840425	377.78634093484	9427.5519315809	437478.42027028	8115.0604405255	922443.2821560
0.	1843597.6450995	42731.500913893	355.56314090256	8671.1756780192	413266.05206237	7647.9523052351	888699.4469825
0.	1533847.5816715	43803.713021957	533.35040054615	7692.4376667992	452493.64536769	8115.0604405255	949437.5530244
0.	1771543.2044134	45300.572529715	422.2329187895	10361.993807708	433874.94168715	7825.8951756913	1057016.853568
0.	1863546.475257	38957.51559303	311.11691862693	8137.3043378502	432822.26380818	8137.3043378502	957484.9066765
0.	1887062.7071524	45233.5432348	333.34000013334	10050.50154671	436612.51084348	7647.9523052351	1047924.345941
0.	1875420.9053879	44094.127482161	288.89389638309	9961.5058950769	463754.76910933	8404.2357348103	967305.674800
0.	1535789.7393423	47848.084226891	488.9032300503	9716.7727507005	418542.05307714	7759.166154206	987728.0771256
0.	1854485.9713381	45948.550102638	377.78634093484	10206.246222688	414106.25880514	7781.4091020254	1045941.309391
0.	1798398.9064742	42932.530203158	400.00960023041	9516.5418843464	434576.79894821	7914.8680351385	924794.8601033
0.	1757112.6842562	45278.229371667	444.45629661235	10628.996435951	411865.89116466	7892.6247312617	1061315.179879
0.	1536018.2284801	42843.1832552	422.2329187895	9004.8626258179	434319.44459645	7848.1383015384	999280.1715528
0.	1902469.9427575	49323.314437578	333.34000013334	9694.5246392125	416230.48335944	7848.1383015384	994388.0232617
0.	1914587.6720562	46730.658922347	511.12678566587	9472.046789243	423634.38240437	8982.6164138194	970565.1063125
0.	1974246.7082632	47110.566761957	400.00960023041	9316.3158262194	422045.62367192	8915.8781339534	976539.7108584
0.	1672426.2437129	49010.365057014	466.67973369921	9294.0687832241	431044.70208036	8426.4804036529	1044259.841489
0.	1771244.0377943	41681.759874745	377.78634093484	9538.7895209393	429197.36513985	8493.2147662765	969345.7885907
0.	1939562.9967243	44496.25647669	488.9032300503	9761.2691517657	428823.26956032	8159.548294521	1036158.137681
0.	1602444.6506824	40051.572525423	555.57407469138	9004.8626258179	419873.24065594	8048.3291046256	869538.5826911
0.	1877043.8259581	45010.116135013	577.79780810179	9939.2571305832	434997.94095958	8359.7465751719	1052519.668296
0.	1950869.5630588	44451.574521561	333.34000013334	9850.2626662593	386585.8660824	8159.548294521	960144.1356070
0.	1629813.0195237	48004.535693177	555.57407469138	10940.510308095	441504.88039107	7959.3548209234	1097922.679980
0.	1961412.5548286	42150.776804062	555.57407469138	10072.750608034	437782.67953286	8849.1403882772	1005199.298591
0.	1784500.165776	47222.307648766	511.12678566587	10161.747447	451040.16316142	9049.3552278814	1097720.710670
0.	1895431.6421505	48362.150043013	644.46936392652	11585.826064951	422022.26177684	8359.7465751719	1196115.726060
0.	1753654.1321807	47982.185304392	822.26278718639	10028.252544752	456691.37453076	8782.4031767842	1101836.74204
0.	1685221.6354265	40319.526679943	533.35040054615	10272.994831483	428028.37081174	8159.548294521	1021028.074852
0.	1958359.4083698	47132.914819792	755.58980896023	10072.750608034	469132.4853169	8915.8781339534	1012622.541046
0.	1878409.2013886	48719.779695664	533.35040054615	12053.154857688	424054.98563696	7247.5947322881	1198668.722847
0.	1987627.4772281	44965.431431951	488.9032300503	12453.743239397	450594.79060112	8070.5728239134	1059831.896068
0.	1606621.3720428	44607.962409882	355.56314090256	9538.7895209393	429033.69630924	8559.9496630493	939934.2592996
0.	1730690.9738375	45613.383015599	466.67973369921	10317.494200857	417631.36002857	6936.2188003543	999255.204733
0.	1934219.3307352	45479.319944899	488.9032300503	11007.264794765	436121.0877373	8137.3043378502	1027112.059183
0.	1820030.2266951	54220.262682904	933.3856029271	13522.07300496	410092.68354215	7803.6521091871	1244465.460172
0.	1805978.1447239	48652.722970103	777.81407576798	12208.936941841	430787.45402495	8226.2805206124	1134783.08340
0.	1764148.4766808	42552.812273033	688.91736413994	11630.332440711	447430.96857578	8582.1947473411	823972.3433351
0.	1907050.1866782	41279.766320433	888.93629882483	11051.768082761	448438.5775385	8515.4596725172	825171.6415787
0.	1610277.1982467	45725.103884227	977.83514410623	11407.802937209	456761.7450737	8381.9911253168	1000903.166169
0.	1605478.9263541	45144.171677982	533.35040054615	12787.58159033	405055.05061196	8826.8945917595	1013172.658953
0.	1891775.8159466	51872.052800266	1066.7349377027	15147.086888228	436097.6873414	8070.5728239134	1263991.890560
0.	1849391.0808952	48943.305999968	955.61034388194	12832.094380165	410372.63921316	7625.7097134645	1087804.61938
0.	1619873.7420319	42575.148144138	800.03840184329	11296.540412261	481497.58805354	8849.1403882772	989398.8274489
0.	1928021.2029028	43513.30865574	755.58980896023	13299.493017989	424101.72060741	8315.2576529274	1011497.406495
0.	1989325.7873575	42106.107390624	533.35040054615	11897.375683543	405801.17904739	7759.166154206	950803.0982317
0.	1845963.743829	44094.127482161	755.58980896023	11074.019815824	404029.230494	8003.8418440852	1052494.550767
0.	1938233.7152547	43490.970276417	822.26278718639	11719.345904834	457793.91282508	8893.6321593739	952019.853205
0.	1903021.6596845	41525.426749504	600.02160077763	12142.172835157	425153.32501987	8515.4596725172	1052193.14596
0.	1664117.46562	40274.867057297	511.12678566587	11919.629673117	428519.32895697	8181.7923105381	853684.973798
0.	1806394.4377859	46239.039119341	688.91736413994	10985.013239832	418915.69882538	7269.8363153001	905999.8238047
0.	1944671.0513342	49412.730698612	555.57407469138	12253.446643245	434062.09799037	8448.7251318446	1255430.992994
0.	1688763.2170615	43826.052237446	622.24545271912	10295.244486485	452235.75148101	8248.52471467	1133693.043002
0.	1537960.3861509	43982.428418264	711.14145314645	11875.121753355	468451.27777717	8293.0132808272	968400.3113177
0.	1786785.0571535	47177.611114751	666.69333440004	11140.775371281	404565.43926784	8604.4398909837	1094414.116412
0.	1679737.8961207	44630.303775728	555.57407469138	11585.826064951	430062.52387843	8893.6321593739	1021603.745951
0.	1835925.9166061	44027.107864632	711.14145314645	11163.027341856	444338.58435862	8604.4398909837	916802.0593758
0.	1876467.0437178	45233.5432348	1177.8610132894	14768.630716617	426298.55256771	8582.1947473411	1110554.881601
0.	1538188.8752886	41101.10872747	688.91736413994	11719.345904834	433336.89013407	8826.8945917595	881158.1751572
0.	1757465.7040917	38935.189392522	666.69333440004	12075.409262973	428612.84799151	8470.9699193857	834085.8656922
0.	1708184.7937697	44161.147637267	1111.1851901238	14100.808772571	436050.8867417	9427.5519315809	955174.2659093
0.	1963328.2212627	45926.205211922	755.58980896023	14835.415852053	443144.09882627	8315.2576529274	800362.5689481
0.	1745497.7348128	41436.094848558	511.12678566587	14991.249914367	453501.85057608	7803.6521091871	856484.9212112
0.	1572005.2676747	44094.127482161	555.57407469138	13366.266390356	445744.0749989	9071.6016179468	1032749.111017
0.	1753768.3767495	49300.960521788	555.57407469138	11452.308362854	453150.13759767	8604.4398909837	1033475.925682
0.	1731947.664095	42932.530203158	422.2329187895	10206.246222688	431886.65893356	8715.6664994682	1030569.025118
0.	1897533.5356089	45389.945759349	377.78634093484	11074.019815824	432143.94006753	8070.5728239134	1069465.097184
0.	1578517.2081003	47378.747400409	377.78634093484	10250.745235849	408693.04286097	8537.704638108	980275.8946529
0.	1635982.2262428	48429.204437212	333.34000013334	10829.254017831	403679.54726711	8648.9303563226	1024057.025458
0.	1804150.231622	42753.837262721	444.45629661235	10072.750608034	415763.5755212	9027.1088971719	1142620.092769
0.	1516939.3854785	42128.442067488	466.67973369921	9294.0687832241	445978.34588717	8426.4804036529	987528.6056810
0.	1744857.3003775	47691.635689389	466.67973369921	10851.505157133	426462.16903144	7914.8680351385	1166986.721299
0.	1638495.606758	50351.659197503	511.12678566587	10784.751917351	415063.2616174	7647.9523052351	1110479.034819
0.	1544929.3048521	43781.373866196	311.11691862693	10072.750608034	440006.44123265	8849.1403882772	1035255.620478
0.	1908844.2713372	40475.837239463	488.9032300503	9182.8344586197	424171.82354233	8270.7689680748	919572.7341068
0.	1936517.0077746	45546.35121139	377.78634093484	10651.247040888	441809.28292218	8760.1575583262	1053750.514482
0.	1667856.460958	47982.185304392	422.2329187895	11830.614071137	441387.80537877	7803.6521091871	1112805.297239
0.	1761422.7628639	55003.145903481	355.56314090256	10985.013239832	436121.0877373	8515.4596725172	1032272.954462
0.	1548699.3756248	44518.597543857	511.12678566587	12676.300655165	449446.3051561	7848.1383015384	973925.3233755
0.	1639523.8078778	44406.89280537	533.35040054615	13499.814738951	454486.7238011	7470.0132325949	1102468.203910
0.	1561951.7456139	46328.422386856	422.2329187895	11407.802937209	417047.63349556	8115.0604405255	929722.8357496
0.	1683977.4409415	37662.694599869	355.56314090256	11496.814026024	431676.16194638	7892.6247312617	783415.6279214
0.	1762001.8546612	40743.80500358	266.6709334016	11363.297749089	436635.91264819	8493.2147662765	1015848.720658
0.	1979808.1053988	41659.426392026	600.02160077763	10094.999728725	450243.19705534	7425.5290578293	1030969.92015
0.	1634268.5577097	44138.807525834	444.45629661235	11474.561164748	432377.83872637	8804.6488545952	1106712.79214
0.	1550870.0224334	51447.20910036	488.9032300503	11519.066946682	434108.88770628	9093.8480673683	1108962.235083
0.	1649348.8408008	45970.895053104	222.22518522469	9961.5058950769	432892.43830137	8515.4596725172	1014498.083597
0.	1757927.3658284	40565.158872409	466.67973369921	11786.10662646	453853.57800611	8337.5020843755	931853.3681924
0.	1674714.8648827	39136.127345439	266.6709334016	9983.7547189362	422699.78266883	7358.8032407191	814090.5158268
0.	1682253.4626859	39716.641918944	400.00960023041	10695.748428881	454955.75087902	8181.7923105381	850763.1760268
0.	1677998.7780007	38176.134080641	400.00960023041	10450.993733851	437431.61211372	8070.5728239134	878424.2169041
0.	1718065.4751399	39605.001367687	533.35040054615	9249.5748753086	472539.33562039	9227.328010388	825587.7630718
0.	1618731.2963432	46373.114379142	400.00960023041	11007.264794765	425293.54871938	8515.4596725172	1141833.54418
0.	1544472.3265766	47579.888527118	466.67973369921	10339.743974598	423868.04831107	8337.5020843755	968151.5183578
0.	1872582.7283761	45479.319944899	688.91736413994	9383.0573113583	422419.42268054	8159.548294521	1043155.767569
0.	1575318.3601719	42820.846667504	600.02160077763	9739.0209215515	445369.25491914	7403.2870594544	1044586.07149
0.	1747938.9145793	39426.379589164	266.6709334016	9449.7993307319	444502.54637013	7848.1383015384	1020077.048172
0.	1783681.2330933	47401.09617542	400.00960023041	9516.5418843464	434880.9549869	8582.1947473411	999804.4910525
0.	1904511.4591598	41212.769275324	533.35040054615	8559.9496630493	413826.18070615	7158.6289936035	1036158.137681
0.	1570140.4623201	40989.449672084	222.22518522469	10829.254017831	415973.6808899	9027.1088971719	827105.5504240
0.	1671459.0301821	42843.1832552	355.56314090256	12008.646225282	432915.8299271	7714.6804365931	889167.9096197
0.	1905827.8979178	49926.892764167	133.33440000853	11585.826064951	428028.37081174	8048.3291046256	1198260.194322
0.	1949815.9202202	51469.56875679	488.9032300503	10361.993807708	391891.95336418	8003.8418440852	993764.2195902
0.	1547328.4407984	42396.462847287	422.2329187895	11029.516409074	441153.66016113	8470.9699193857	1071780.637373
0.	1727720.6150468	47334.050029684	555.57407469138	11519.066946682	420854.24845893	8003.8418440852	1066596.679387
0.	1789983.9050819	48317.447412431	355.56314090256	8804.6488545952	420106.80372537	8137.3043378502	1013822.842438
0.	1880703.3162698	40877.792109138	333.34000013334	11407.802937209	457512.40018887	8604.4398909837	961262.7426425
0.	1813905.0778697	43423.955496795	422.2329187895	9605.5327868852	429665.00763864	8715.6664994682	851303.2668911
0.	1828424.736075	42999.541041168	600.02160077763	10317.494200857	462933.1447707	8671.1756780192	942191.2932414
0.	1483351.4822302	41614.759605702	577.79780810179	12119.918251707	438274.19813178	8381.9911253168	876528.1877037
0.	1577114.0284944	42217.781372044	466.67973369921	12164.427477996	449727.55264775	8404.2357348103	826126.3026299
0.	1780468.2719118	41815.762024872	555.57407469138	12008.646225282	435231.91770658	8804.6488545952	1026636.205876
0.	1524022.5487485	50575.229148807	555.57407469138	12364.721936084	441996.6129409	8426.4804036529	1047572.88937
0.	1546414.4842474	43133.564329612	933.3856029271	13254.977733417	458990.4447967	8137.3043378502	1070119.42769
0.	1839185.6240618	39850.612550025	1000.0600036002	13655.623848502	437572.03735201	8693.4210590677	957385.5118071
0.	1613247.5570373	42284.786477423	777.81407576798	11185.27937181	423143.70479745	8470.9699193857	962306.9039761
0.	1567321.2403509	43625.001448225	488.9032300503	12030.900511791	437993.32690198	7803.6521091871	992392.0066153
0.	1659859.341137	44027.107864632	600.02160077763	13477.556532345	425550.63147767	7914.8680351385	1020577.575781
0.	1587199.7953346	51268.334002051	488.9032300503	11007.264794765	424802.77583695	9516.5418843464	1043557.23306
0.	1977277.2583161	43245.252045627	555.57407469138	12409.232468957	409649.43916824	8826.8945917595	872983.466424
0.	1838363.7407993	47222.307648766	711.14145314645	16037.639739892	418728.87390841	7470.0132325949	1109771.162730
0.	1581373.3223221	51067.104091743	844.48723179752	14813.154080824	437829.48961096	7581.224707945	1030293.420317
0.	1584115.1919751	45524.007396147	1489.0219081794	27668.077449248	428963.55348402	7514.4976447163	1000778.309842
0.	1744057.5883954	45479.319944899	2444.8030155534	50530.514680151	497509.36363016	8648.9303563226	914625.7130386
0.	1757081.4692468	40654.481460443	2244.746737005	58359.190223308	492372.92129675	8515.4596725172	925636.6302717
0.	1889490.9245691	37216.251140875	3511.8509410427	73141.803140745	514094.17989127	9249.5748753086	894939.4475821
0.	2328304.3136053	37037.680438982	3800.8665975842	101975.70380228	543591.74880549	10428.74366326	846492.7212974
0.	2407361.5552646	40654.481460443	3623.0096229803	124726.46820583	559529.83048963	10673.497705198	907383.3504856
0.	2553823.0925581	42284.786477423	4378.9279761929	126012.26268586	584587.49951121	12364.721936084	863292.0327506
0.	2350924.7382419	40967.118040101	3689.7055437159	121073.17977252	513031.60285669	8938.1241678873	883079.8447947
0.	2573244.6692663	42798.510139526	3534.0825588358	116858.08836101	566535.78623844	12342.466758735	882956.648218
0.	2765632.5232462	45680.415357533	4334.4602930095	127456.19644914	569482.36397231	11608.079223139	1007847.955812
0.	2602377.0343286	46998.827369229	4267.7592130252	137299.60710086	567676.27745546	11563.572966145	877389.968355
0.	2810987.6170883	49435.084913339	4667.9736993025	138383.99047803	553763.10015494	11986.39199816	992990.7642346
0.	2421413.6372358	44965.431431951	3867.5639415011	137638.46187282	564136.49553033	11318.79279849	905011.7238238
0.	2772601.4419474	40408.846641521	3600.7777679979	124343.02376085	577876.12532138	10628.996435951	929945.774279
0.	2624426.2361208	46954.132030473	4490.09822201	98602.134241072	625324.51303447	10628.996435951	991818.2353287
0.	2461170.7472031	43557.985593558	3511.8509410427	123688.95306536	536675.46101516	11385.550313458	833644.8388781
0.	2311053.3837057	43870.730847607	2933.8496908789	115686.35348558	525956.73510706	9494.2943071144	751003.4900366
0.	2558164.3861752	45546.35121139	3556.3142359259	122786.87019962	554285.03200801	9894.7597796915	920908.9071455
0.	2951508.4368005	45970.895053104	4801.3827982459	130547.9520164	542335.98214302	10807.002937904	1007673.020002
0.	2964075.3393764	48920.953100519	4201.058666784	132624.80641616	571930.69072531	11852.867882553	938049.7072687
0.	3312749.7635728	49502.147916252	4734.6779818802	144124.51640957	600053.04336295	11318.79279849	1144650.216609
0.	2718449.5163022	46574.23130234	3045.0006645658	155164.57133937	579018.11808649	11385.550313458	1027387.564901
0.	3152007.6551703	53303.26413941	4156.5919324774	132195.84875469	624511.23603795	11719.345904834	1032147.654364
0.	3370671.7599908	55271.579884266	5379.5135674889	152991.61170002	573618.77729137	10206.246222688	1105070.300252
0.	2970587.2798021	48116.288533703	4089.8922757939	125899.46581728	629870.70492384	11897.375683543	1064684.916246
0.	2571074.0224577	43044.21523177	3156.1531205464	114649.95516032	581207.36038076	11163.027341856	882094.3206125
0.	2705197.1463131	37171.608107464	3467.3878833464	129780.54881831	613515.59087164	10962.761744275	998106.8073442
0.	3616297.5830649	55808.47370179	5001.500450135	168985.04814547	630684.48616719	12809.83795555	1105272.436717
0.	3023368.2706208	45702.759591006	3534.0825588358	156409.7491298	596690.68344941	11719.345904834	995910.2891811
0.	3328858.2477837	49077.424652112	4512.332449094	149009.31005506	567581.23075509	10539.994609927	957783.0980116
0.	2442320.3933393	42530.476461643	4356.6941049483	143988.86820805	645393.60700238	11986.39199816	886825.8464177
0.	2590609.8437348	41547.759873998	3245.0761526022	134363.43809112	512323.29118296	10295.244486485	766015.2886945
0.	3110651.1212388	45412.289216119	5112.6789993376	146498.71435329	659119.09236908	10695.748428881	1018150.281330
0.	2698113.9830431	41592.426302097	4067.6591755055	131676.61352567	632623.50885885	12698.556723408	800533.425001
0.	3292985.453158	45233.5432348	4378.9279761929	145707.24052903	609765.92967709	11074.019815824	913760.2704854
0.	2891187.3044362	43647.340185899	3756.4019981391	138180.65793442	579517.7874847	12164.427477996	943357.2407017
0.	2783797.4096968	43803.713021957	4645.7390570617	146702.24823886	616024.23448049	10784.751917351	943183.5791668
0.	2778427.9149599	42977.204035446	4156.5919324774	145639.40338282	636287.29363344	11763.8529932	945515.8913549
0.	3367587.1566312	49703.340153612	5290.5677623922	171320.91093962	663659.04640692	10695.748428881	1023581.336458
0.	2992750.7261632	39247.761630212	3400.6937415233	118661.07692872	591137.31229262	12409.232468957	807150.5655925
0.	2642019.899727	46395.460464917	3734.1697873657	137073.71151159	566488.26904677	10918.258931291	932894.0482978
0.	3700724.3194611	44585.621103772	4823.6178556551	162366.51210883	591637.68422089	11385.550313458	999105.4053022
0.	3197362.7490124	43356.941254687	4223.2921228934	129374.30492384	615235.72514862	11229.783609853	885445.5545180
0.	3351021.6941448	47713.985301151	4801.3827982459	156364.46670767	588802.62688062	12854.350864177	948717.6235108
0.	2957220.6652441	49122.131347765	4601.2699505063	149099.7959687	615355.19163458	12008.646225282	914699.8977936
0.	3156234.7042186	43401.617356369	3778.6342682119	141592.77755815	612512.33733381	11496.814026024	873377.2536033
0.	3099226.6643516	43647.340185899	4890.3233837481	147900.93663867	687719.61975845	13477.556532345	899554.4737886
0.	2876563.9996207	41525.426749504	4890.3233837481	150095.20529454	584611.3080057	12631.788696862	869021.9668402
0.	3398661.6793643	50329.302531265	5468.4603216522	161958.69043676	602557.77937115	12520.509840498	958056.4489331
0.	2764033.099282	45591.039021116	3667.4735108391	151475.399543	609909.19892434	11430.055620341	796433.8020429
0.	3092828.9684948	43401.617356369	4667.9736993025	148172.36151635	623052.31315692	12053.154857688	899406.3604174
0.	3960516.4690754	49569.211457263	5112.6789993376	158515.65100893	611365.90449809	12475.998713705	1060887.76756
0.	3134185.5024264	50195.163789583	4467.8640542332	159897.22783482	649278.68698035	11496.814026024	960119.2792853
0.	3143782.0462116	41570.093058195	4401.1619067434	147290.26270126	644506.51846456	12587.276976136	969594.6152496
0.	3250143.7398311	45792.137122382	4934.7940323669	148783.09953132	639161.93640685	11986.39199816	921205.8620613
0.	3462181.659657	43133.564329612	5312.8041246922	156160.69882473	643212.01185565	12297.956582209	935471.5002607
0.	3314920.4103814	44809.036853037	4156.5919324774	145006.28308257	646664.45979406	12743.069038078	866144.2356559
0.	4103664.9138716	47803.384345896	4356.6941049483	176221.52485179	635760.37937994	12275.701583032	1138079.366435
0.	2893357.9512448	41056.444926221	4045.4261345198	140259.40033784	648151.35459593	11140.775371281	886875.1465720
0.	3296298.5456553	44317.530089798	3800.8665975842	150027.33273331	545226.88947578	12297.956582209	878522.7231256
0.	2979955.3344495	38778.90765987	5601.8822324301	137322.19699383	598073.6232981	11363.297749089	824706.5880441
0.	3254599.2780171	43044.21523177	4045.4261345198	143129.81376539	624870.02528253	10940.510308095	899110.1411679
0.	3463895.3281901	44518.597543857	4356.6941049483	155730.53839297	647287.96523173	12297.956582209	887861.2078170
0.	3786750.4798215	47065.870825578	4912.5586784017	162049.31576685	657750.36670016	12186.682180224	1059706.205459
0.	3496226.5411808	41302.098788204	4623.5044741297	153195.30281807	637628.67474016	11318.79279849	955323.321223
0.	2897128.0220176	41882.763905969	3756.4019981391	132489.34373537	630684.48616719	11808.360319106	757461.7087354
0.	2897585.000293	36524.310937695	3400.6937415233	131067.11747305	582944.87208148	10807.002937904	803169.9134940
0.	3376955.2112787	45479.319944899	5223.8590313854	169143.7755764	591065.83295711	11830.614071137	835948.22399
0.	3849128.0144255	42820.846667504	3867.5639415011	155006.10738866	650766.0308629	13010.147915374	1006598.49027
0.	3092257.7456504	45434.632732634	4223.2921228934	154145.92660474	637317.2641617	12030.900511791	936413.4498798
0.	3031708.1241484	45524.007396147	4912.5586784017	152720.03121678	587373.53938798	11163.027341856	892743.8428512
0.	3351364.4278515	40230.207673411	4401.1619067434	143581.93673788	625659.41403454	12142.172835157	987678.2088419
0.	2925003.6968223	42195.44645634	3912.0291339479	148760.47881368	594020.80580254	12164.427477996	850198.5711843
0.	3727114.8148705	48228.042868579	5468.4603216522	163590.0957305	646232.82848918	12854.350864177	1005124.348146
0.	3971940.9259626	50374.015923538	4957.0294456441	167148.56268397	636670.5241573	11964.137830426	1097039.098153
0.	3095799.3272855	43625.001448225	4401.1619067434	154394.91725832	647743.63222161	12253.446643245	907655.140254
0.	3864551.0312232	51000.028531484	4667.9736993025	168304.82162562	614853.44349266	12587.276976136	1016098.861277
0.	3047930.8529282	45188.857336906	4579.0354861913	129757.97919752	613491.70252876	10628.996435951	847989.5976953
0.	3047816.6083593	42820.846667504	3800.8665975842	140598.37449096	647935.49918229	12030.900511791	785998.2156395
0.	3129958.4533781	40520.497936551	4401.1619067434	126914.69218933	603058.8137771	12386.977172825	726597.826444
0.	3232435.831656	43848.391512663	4267.7592130252	161029.83707649	619752.707399	11163.027341856	885692.0192935
0.	2927631.3219063	41078.776796996	4067.6591755055	147358.11317049	588135.68992522	11474.561164748	779932.7817416
0.	3279618.8386	45412.289216119	5335.0405463082	161754.78701277	608070.75732449	12609.532806802	881232.0777460
0.	3068951.8536006	46082.620701704	5112.6789993376	170799.25430231	644578.44117547	11096.271608266	952019.853205
0.	3588193.4191225	47959.834975378	4601.2699505063	178672.90168835	615713.60100284	12275.701583032	898715.1977089
0.	4299594.3494866	52095.663420552	6135.5912309063	244467.353394	703394.8511432	14479.234642336	960243.5615947
0.	3598018.4520455	45702.759591006	6246.7849065228	273711.33415189	699630.21365176	13922.73195138	902838.2949615
0.	3869806.2813913	46998.827369229	7247.5947322881	264143.20846522	732432.47757604	14034.029519058	832101.4200600
0.	3655597.7147568	41123.440717642	7002.9412353188	257243.43352288	749523.14472296	14768.630716617	686129.5629177
0.	3737168.3369312	37662.694599869	5802.0191026477	268409.66988343	712668.60851773	14857.677682701	726622.0285305
0.	4252754.0762492	44250.508680319	7581.224707945	320952.75629788	754766.15559151	16438.419544947	737907.5339064
0.	5091766.190043	43625.001448225	8960.3702611759	284255.66691935	785681.44205727	16816.951487099	750445.2974958
0.	4172782.878039	40676.812256685	6357.9800652871	262538.10763995	829799.04725912	16928.287680344	724855.4532624
0.	4260294.2177947	42307.121631972	8248.52471467	310524.13794352	830901.17140384	17306.841852838	763001.1378087
0.	4803641.3873486	43714.356757277	7781.4091020254	287060.50853044	839281.85464087	16393.887504566	750857.871141
0.	4501807.2363895	45948.550102638	9249.5748753086	334353.39453701	773190.24279536	16572.017092534	829848.0276062
0.	4714987.6019041	45322.915747507	8181.7923105381	291775.65292264	843622.37917667	16995.090109569	736090.2084664
0.	3465723.241292	41681.759874745	6135.5912309063	265450.44398269	797092.54022719	15592.351428913	645489.5139115
0.	4013868.6827385	41034.113115144	7292.077957649	271346.97859713	814555.00501361	14390.191716499	643259.9530924
0.	4303250.1756905	43960.088784674	8381.9911253168	317467.43462127	829750.06718624	16282.558443708	715665.3748117
0.	4353289.2968563	42887.856609743	7247.5947322881	282646.75054543	808078.8311399	16349.355701921	653525.490473
0.	4490954.0023467	44876.062742707	7558.9822941956	290510.35676544	794628.62618719	15814.992612997	764435.1602522
0.	4953073.2834328	44630.303775728	8159.548294521	300661.04708773	842396.02418212	15124.82428513	733740.3636545
0.	4127884.7624724	37863.60194218	6002.16077788	242454.2484279	748164.36071084	15636.879190317	697386.6868182
0.	4071676.4345876	41034.113115144	7470.0132325949	264074.41218724	743240.54549186	14857.677682701	702598.3494103
0.	4895608.2652903	44116.467474132	8804.6488545952	323631.19364318	811304.09898031	16727.883602403	904715.3154976
0.	4181122.7315667	41145.772767513	6402.4585440809	279246.04697045	851426.01945956	16349.355701921	752144.2556245
0.	4247727.3152189	40163.219045251	7558.9822941956	246183.44624352	787972.21780038	16215.761720392	795628.7450802
0.	4893323.3739129	46149.656807888	7736.9232657286	311861.6073369	819861.71187051	15770.463900763	823287.1038875
0.	4452910.5609124	40364.186541351	7759.166154206	268547.33347152	803804.74255746	14835.415852053	737156.3267073
0.	4563842.0372869	45144.171677982	9138.3411442804	314052.74528423	801851.56976763	14167.588560773	765918.0417489
0.	4580407.4997733	46283.73063359	8715.6664994682	358226.45105434	897925.36406715	15035.774466942	830313.3545816
0.	3795775.8007624	40364.186541351	7180.8703392706	310062.99045772	799996.46008961	14590.539636446	739192.0061157
0.	3921787.5602279	40163.219045251	7292.077957649	272816.01508382	788191.57893855	14434.713060591	649182.7380836
0.	4536880.3190331	41659.426392026	7892.6247312617	296378.32204273	817122.36414397	15970.844977814	680012.9706905
0.	5332936.4749312	45769.792649915	9360.8100902862	333983.43819334	823849.97521011	15147.086888228	790726.8187927
0.	4603827.636392	41302.098788204	8826.8945917595	319844.68439968	850493.14308296	16505.218051281	811108.5943114
0.	4717957.9606948	46820.047448475	7136.387707272	281107.07377479	790556.15453227	16772.417425874	714964.4255950
0.	5042184.0471527	44250.508680319	9716.7727507005	365951.47838583	844333.74379118	14768.630716617	820424.3627354
0.	4596972.9622597	39582.673436484	8671.1756780192	347867.82928115	899431.04580582	17150.964524865	753794.9895035
0.	4335809.8778189	45479.319944899	9805.7657902847	292166.78266509	838374.78527149	16572.017092534	723427.9354479
0.	4936393.5763775	46283.73063359	11185.27937181	317582.81972963	821721.04389352	15481.033065351	858671.4672072
0.	4917543.2225137	48004.535693177	10183.99680516	350554.76141856	831684.98860741	14434.713060591	883892.9855795
0.	4848311.0137774	45054.801077037	8604.4398909837	309832.42610922	849094.01479451	16616.550083884	833399.8335860
0.	4235274.6572118	44272.849090412	8226.2805206124	313983.54280663	907506.89024765	16527.48433893	709503.7921754
0.	4314446.1434399	41212.769275324	8248.52471467	260795.77129418	743677.02744613	16505.218051281	676667.5268960
0.	4213910.9228328	44339.870679091	9828.0141985899	302711.07303937	798092.94139618	16883.753024728	777084.2142427
0.	4373510.5855466	43647.340185899	7870.3814867284	287313.44970545	801802.74604339	13811.435868899	730325.7412858
0.	4344720.9541909	38377.053773758	6847.2563843996	270406.01098968	796970.54792511	15725.93542624	705567.4999316
0.	4194603.5906935	39069.147490709	8426.4804036529	268639.11044032	836904.06176193	15369.716187403	664355.8636626
0.	4542135.5692012	52118.024811568	7514.4976447163	319567.68901149	824926.87347794	16549.750686014	785583.9755761
0.	4907718.1895907	42552.812273033	8181.7923105381	312046.10241197	870571.90571793	16972.822573721	775891.5007763
0.	4345520.666173	39962.256383937	7848.1383015384	248975.70146913	816559.92574058	15436.5061359	660415.9793590
0.	4801128.0068334	42932.530203158	8515.4596725172	270383.0618663	770246.58120254	17173.232536246	788215.9527386
0.	4112461.7456748	38377.053773758	8137.3043378502	287336.44473198	819739.40125613	15926.315433578	773968.8979983
0.	4210483.5857667	41436.094848558	7981.5983028321	293800.51957826	785778.90962705	16260.292809836	714650.2253313
0.	4528654.7100744	45300.572529715	9739.0209215515	290579.36805092	761543.05186078	14879.939572766	795921.4844783
0.	4453481.7837568	45501.66364065	10628.996435951	359617.83028835	833424.33380654	14946.72559947	799264.2884123
0.	4513688.6715522	39270.088666202	9561.0372168932	292028.73481349	860686.52071757	15414.242760311	678039.243437
0.	3948977.7676193	42485.805018004	9939.2571305832	279062.26403072	863980.41055373	14234.36888367	692949.5886002
0.	3726200.8583195	42664.492225705	9672.2765870872	327812.16704984	880345.28776164	16238.027235398	669114.9413172
0.	4035232.4171175	43915.409696683	10206.246222688	301006.52237357	765601.99666881	15191.612272687	734563.9483624
0.	4548990.2433335	45300.572529715	9027.1088971719	273298.09820662	744356.04287847	15659.143160157	716753.1665637
0.	4863505.5414373	46931.784450738	11674.839054004	338747.85731777	850787.72488908	15926.315433578	872565.0869197
0.	4674659.2690924	42977.204035446	8381.9911253168	315136.99107799	823458.40871577	15035.774466942	756344.5314510
0.	4333410.7418726	41346.763902849	8938.1241678873	274193.46823679	803975.66595759	15169.349550747	697893.2389812
0.	3983365.3828497	44071.787549921	9627.7806609238	309832.42610922	837002.10230731	14479.234642336	762587.9886872
0.	4481928.6814059	49412.730698612	8804.6488545952	324855.24356101	814823.93108843	17084.160847374	841881.0063072
0.	4614909.3595725	42016.769280261	7403.2870594544	286255.7459105	846885.31986051	16171.230868678	845830.2511338
0.	4045628.6728848	45211.200255981	8315.2576529274	298058.91871815	766696.04769396	15592.351428913	744647.0657061
0.	4356488.1447847	42619.820065491	9227.328010388	336596.5996194	755421.75391649	15570.08763735	773895.8961193
0.	4588975.8424386	48339.798697834	8204.0363859019	327142.14890564	879409.32889769	18086.272185716	795067.6886670
0.	4334324.6984236	46842.394729406	9850.2626662593	330238.53683388	833497.83487965	17551.797824645	755057.5265332
0.	4281772.1967426	43803.713021957	9027.1088971719	335578.98993966	804488.45622544	16794.684426767	778106.6699044
0.	3627379.3062455	40431.176781144	7047.4231552981	308633.59244432	874977.19586298	16482.951823068	657486.2515522
0.	3989077.6112933	38466.352966542	8337.5020843755	293156.19137555	791799.64198505	14568.278518795	649734.4587608
0.	3801373.7846371	36323.435809518	7336.5614203583	262400.54173015	809691.31625404	14056.289210819	632599.5676567
0.	4065050.249593	39471.034675705	9494.2943071144	295572.67460138	806368.94477775	15592.351428913	693046.0231444
0.	3885686.2764644	43669.678983299	7558.9822941956	303102.70737963	821818.91442674	15837.257058256	641821.8314965
0.	4237559.5485893	37707.340258299	7892.6247312617	285083.22857152	846738.09333664	14145.328571962	699678.4679086
0.	3728143.0159903	41324.431315676	6869.4968993892	291660.6181966	898295.58974244	17240.036927047	687599.1507053
0.	4284628.3109644	37952.895645573	8381.9911253168	292166.78266509	813381.60623464	15837.257058256	668057.1426458
0.	4171983.1660569	38979.841853213	8604.4398909837	265909.17095399	920686.19753927	16861.485786079	684323.0337858
0.	4169127.0518351	41458.42773424	8893.6321593739	328436.02454183	791433.89199255	16527.48433893	718155.4101102
0.	4132683.034365	44786.695009292	8760.1575583262	300361.64655282	912252.13138531	17819.030724814	640671.5062599
0.	5147403.2950835	40900.123502334	9338.5629285733	286646.62106904	876306.60064895	16572.017092534	752241.348957
0.	3514619.9167691	37997.542855259	7381.0451204177	262262.97805604	831489.02772314	15614.615279902	622932.7402309
0.	3953547.5503742	40230.207673411	8026.0854446829	220410.12630182	816633.28521929	15458.769570913	669379.4111569
0.	3632406.0672759	39850.612550025	7937.111398359	231162.30026766	798019.73742426	16482.951823068	586373.318978
0.	4090869.522158	42776.173671265	8515.4596725172	272770.10383649	868751.37068518	15814.992612997	672914.4645398
0.	3894711.5974053	42776.173671265	7292.077957649	250738.50112692	784560.64324758	16928.287680344	612775.0829528
0.	3549692.9994127	45725.103884227	8048.3291046256	271874.8842533	808127.68995334	15547.823905213	717550.9670492
0.	4143536.2684079	41771.094402673	9160.5877717715	298312.18818369	862062.92112773	17462.722093569	808811.7420302
0.	3331714.3620055	38890.537170533	7514.4976447163	237309.28370867	838399.29942392	14612.800813513	667648.482276
0.	4246927.6032368	38176.134080641	8693.4210590677	247510.79688328	843401.62259966	18108.542693893	756223.1077696
0.	3642573.8339054	44786.695009292	7803.6521091871	259122.54903288	754741.87511963	14724.107590077	758481.8652994
0.	4295253.0558695	44049.447677411	9672.2765870872	258205.8551935	844358.27463638	17106.428680429	802413.0622132
0.	3411571.3156468	43490.970276417	10317.494200857	251723.08160123	845879.3212791	16126.700254691	767133.7065561
0.	3542495.5915738	46306.076480346	7358.8032407191	230614.08773609	806027.0076591	16059.904779445	658950.9916028
0.	3973083.3716513	51402.489966929	8893.6321593739	243414.98873563	842886.54556593	16037.639739892	717575.143964
0.	3570485.5109474	46507.191790132	10183.99680516	241516.48818389	806735.32082797	14790.892369012	739313.1925259
0.	4081844.2012171	45993.240063321	8204.0363859019	269396.3083899	796897.35336195	18442.607450991	784511.916130
0.	3716490.0699654	48630.370847809	7203.1117442735	236166.38337518	815948.62069158	16527.48433893	638347.357316
0.	3631035.1324494	41882.763905969	8737.9119992209	228558.60750905	809813.48634341	14991.249914367	645873.1521749
0.	3441846.1263979	40207.878071002	7714.6804365931	231984.6857662	821794.44669074	17039.625359589	622215.3374052
0.	4034432.7051354	41235.101563993	9027.1088971719	232829.99872465	809202.65297677	15258.400795038	598765.1763145
0.	4052140.6133105	41235.101563993	10317.494200857	266482.61462275	876602.05129932	15414.242760311	683745.0239019
0.	4353632.0305629	40967.118040101	8559.9496630493	242728.73451888	901578.94021784	16638.816668713	675608.8063612
0.	3994332.8614614	40096.23095429	7358.8032407191	246961.52307447	809569.14787272	15837.257058256	665461.2749420
0.	3874147.5750084	45479.319944899	9405.3045917898	272816.01508382	836830.53207364	15659.143160157	635832.229433
0.	4462507.1046977	41503.093684713	8315.2576529274	285726.94350151	899850.70802434	17752.221697219	725387.8080306
0.	4501236.0135452	41547.759873998	8715.6664994682	301720.54921466	896987.52886879	18643.052726469	660632.1460668
0.	4070648.2334677	39828.283962299	6624.8544977427	262515.17983306	820350.9714388	16037.639739892	642828.4915213
0.	4577551.3855515	44473.915469258	7914.8680351385	268730.88840386	810595.41536461	16572.017092534	798312.5569940
0.	4921541.7824242	42619.820065491	9227.328010388	303563.47680645	858794.32305921	16104.435036844	904418.9171713
0.	3805829.3228231	44563.279857398	6602.6146353956	259535.09365832	777717.14885269	15970.844977814	787850.3528837
0.	3315377.3886569	40029.243400521	4779.1478001472	193441.64266911	712354.49124885	12743.069038078	813479.3834496
0.	3076606.239715	42173.111600346	5557.4080248972	177492.52007038	719291.87686291	13477.556532345	817366.9138675
0.	3343481.5525993	45725.103884227	4223.2921228934	145729.85303275	635401.13806081	12364.721936084	967405.1815956
0.	2694572.401408	39671.985519391	3334.00013336	108006.52915013	610959.91268118	11363.297749089	934430.5153272
0.	2556907.6959176	40096.23095429	2711.5521902674	92061.278847357	566844.65437159	10562.244977375	897234.3178953
0.	2498871.4549308	48138.63928113	2511.4895088638	75630.537235762	582778.24619604	10829.254017831	1004474.804250
0.	2296887.0571656	44786.695009292	1955.7850343329	60843.530423549	565371.69047215	11229.783609853	1024708.009758
0.	2023499.8038556	42619.820065491	1666.8333500017	53817.665570695	566108.14094664	11140.775371281	942364.9352058
0.	2172131.9879577	46395.460464917	1511.2481309416	42686.828395385	551889.1510701	11385.550313458	1147264.682717
0.	2330017.9821384	49792.760480329	1088.9600342778	33243.955411684	470917.97586388	9561.0372168932	1097089.586175
0.	1690819.6193012	49189.191839631	1022.2849223641	30946.242591826	506375.77822504	8893.6321593739	943654.9541591
0.	1956833.2104182	41815.762024872	1000.0600036002	28716.05828692	494634.46199779	8426.4804036529	891239.3072352
0.	1648891.8625253	45903.860380957	511.12678566587	22363.300155542	470941.47164069	9338.5629285733	913315.2189
0.	1784157.4320694	39180.780880314	422.2329187895	19957.202147101	441598.54155461	9383.0573113583	923334.3324453
0.	1758280.4168853	41525.426749504	488.9032300503	16839.218606869	470894.48015151	9739.0209215515	902492.5717594
0.	1672589.0236376	44451.574521561	533.35040054615	17284.573484797	456597.54803989	9116.0945761461	863464.1221331
0.	1907933.385045	46708.311940213	466.67973369921	15859.521562944	461031.97353108	9360.8100902862	935198.8494481
0.	1993753.9839998	44809.036853037	600.02160077763	12542.765492984	464623.4291178	9338.5629285733	917469.9100254
0.	1637010.4273627	46149.656807888	377.78634093484	12854.350864177	438765.74498035	9138.3411442804	1114929.807740
0.	1884749.6968699	46373.114379142	488.9032300503	12297.956582209	461783.00309682	9494.2943071144	992217.3766244
0.	1816364.4321421	42284.786477423	444.45629661235	10651.247040888	448251.10642238	8270.7689680748	854790.1093011
0.	1547442.6853672	40743.80500358	422.2329187895	11051.768082761	428308.91487021	8582.1947473411	952218.5230393
0.	1895548.681761	44563.279857398	622.24545271912	12231.191762848	440919.52135255	8604.4398909837	1016799.292661
0.	1566750.0175066	44094.127482161	333.34000013334	11163.027341856	428846.65005439	8782.4031767842	1100346.669964
0.	1620559.2094451	42619.820065491	600.02160077763	9894.7597796915	457629.69599579	8648.9303563226	1063075.330127
0.	1755809.3435851	45881.515609743	355.56314090256	9516.5418843464	444900.75290897	8626.6850939775	919869.6439031
0.	1608449.2851447	46440.152815735	466.67973369921	11163.027341856	438742.33734695	7781.4091020254	1117434.347027
0.	1587085.5507657	44965.431431951	422.2329187895	9271.8217995872	468498.25586868	8804.6488545952	1030092.985853
0.	1657641.334166	38957.51559303	244.44802968221	9449.7993307319	436635.91264819	8871.3862441486	933017.9469850
0.	1620673.454014	45501.66364065	444.45629661235	7470.0132325949	445017.87600645	8404.2357348103	976215.9827579
0.	1914339.0860127	43625.001448225	311.11691862693	8849.1403882772	430366.51935863	8470.9699193857	996833.7586704
0.	1669549.1197883	39381.724741346	288.89389638309	8248.52471467	447501.26302559	7959.3548209234	901875.2427386
0.	1858246.3773915	41145.772767513	311.11691862693	9316.3158262194	428332.2939574	8248.52471467	889291.1934165
0.	1867228.1201194	45278.229371667	400.00960023041	10072.750608034	438250.79184365	8648.9303563226	909582.6179799
0.	1752660.3648009	41882.763905969	555.57407469138	10406.493652039	447712.14983981	8826.8945917595	938272.8568450
0.	1616103.6712591	36479.67160278	1133.4104052409	18420.336051	505455.69775599	8760.1575583262	926849.9113521
0.	2442091.9042016	40788.467133317	1733.5136187497	32552.34425863	503993.20866061	10250.745235849	969196.4959656
0.	2562277.1906546	46060.27545248	1689.0600469736	41056.444926221	518109.54630358	9939.2571305832	960939.5749161
0.	2211089.385943	39337.070132249	1177.8610132894	31146.988404593	529741.07254224	10628.996435951	914971.9139184
0.	2171675.0096822	46037.930263009	1022.2849223641	24034.609838167	461219.72474801	10473.243863813	1126598.368998
0.	1793296.9975792	38399.378482449	822.26278718639	19934.926703546	484650.48588538	9783.5174413434	967554.4438942
0.	1615875.1821214	46060.27545248	733.3656014198	19623.076738244	449118.19476394	8737.9119992209	859506.9209691
0.	1832368.6401333	46887.08947055	933.3856029271	19912.651319463	464130.39505902	9138.3411442804	1048476.66301
0.	1920908.1810088	51894.413593126	733.3656014198	19288.964709871	455401.35040609	8003.8418440852	1062572.394392
0.	1669455.8849222	44384.552036877	488.9032300503	15191.612272687	455401.35040609	8693.4210590677	988501.0715509
0.	1790669.3724951	47043.522947033	444.45629661235	15748.199633788	462980.09260972	9739.0209215515	1021278.362030
0.	1590398.643263	44786.695009292	377.78634093484	13254.977733417	457230.8968082	9850.2626662593	876700.5370609
0.	1942083.6143255	45322.915747507	333.34000013334	10539.994609927	469790.25433701	9516.5418843464	951995.0197916
0.	1997794.1095957	42954.867089442	444.45629661235	12075.409262973	451321.46303564	7981.5983028321	992516.7444377
0.	1828506.8328569	39805.955434259	266.6709334016	8715.6664994682	418845.63900272	8915.8781339534	833375.3334341
0.	1533276.3588272	44630.303775728	311.11691862693	10873.756355811	411165.89679797	8248.52471467	1023406.089064
0.	1910362.6137038	47065.870825578	333.34000013334	10807.002937904	455729.70174155	9138.3411442804	1002126.851571
0.	1721665.6528966	51156.539009369	422.2329187895	11519.066946682	431886.65893356	8137.3043378502	1161746.975350
0.	1774236.1409239	42977.204035446	333.34000013334	11118.523460085	447220.08869101	8470.9699193857	954155.788745
0.	1571434.0448303	45389.945759349	155.55700742096	10094.999728725	412309.25061097	8092.8166025467	1015173.376335
0.	1837459.753525	37997.542855259	288.89389638309	9494.2943071144	450290.07536025	8982.6164138194	932026.806329
0.	1634193.6201737	43915.409696683	333.34000013334	10228.495699585	423307.26086911	9338.5629285733	896962.8503475
0.	1758742.1194527	40498.167558161	555.57407469138	9538.7895209393	454580.52716092	9027.1088971719	875568.0175590
0.	1786377.7165957	41927.432125235	466.67973369921	8070.5728239134	439795.74427709	9027.1088971719	836928.5717953
0.	1666133.7932666	42195.44645634	200.0024000288	10495.494053146	444268.31588702	7425.5290578293	1055609.667572
0.	1734330.8146048	41480.760679625	511.12678566587	9160.5877717715	453267.37365146	8003.8418440852	927246.121011
0.	1751900.4277528	40542.828374634	311.11691862693	8849.1403882772	427888.10223547	8070.5728239134	851867.9429503
0.	1831189.0618973	45010.116135013	266.6709334016	12453.743239397	435699.89040804	8559.9496630493	947302.7611188
0.	1925504.3932061	45524.007396147	555.57407469138	8404.2357348103	423611.01616512	8359.7465751719	1131259.946074
0.	1674607.2155061	41726.427019298	244.44802968221	9383.0573113583	428846.65005439	7425.5290578293	884410.4780398
0.	1782558.0081052	52252.19441383	533.35040054615	11274.288085412	430506.82861109	8226.2805206124	1166528.756622
0.	1656660.4932086	48473.907665563	488.9032300503	11074.019815824	443237.77793899	8982.6164138194	1207891.116773
0.	1851769.5476909	45211.200255981	311.11691862693	10183.99680516	408109.92695638	8537.704638108	939041.5264665
0.	1808906.408659	45836.826246563	577.79780810179	10339.743974598	443214.35806464	7603.4671810346	1045991.507370
0.	1931396.4566474	45903.860380957	377.78634093484	11763.8529932	427560.81784254	8270.7689680748	969296.0241015
0.	1770156.241012	42575.148144138	333.34000013334	10317.494200857	435021.33834618	8448.7251318446	944969.9756818
0.	1966827.4116089	43557.985593558	311.11691862693	9449.7993307319	440591.73778724	8448.7251318446	915120.2898978
0.	1923458.2589728	46507.191790132	377.78634093484	9983.7547189362	450618.2306844	8493.2147662765	999554.8112187
0.	1612562.0896241	45077.143637661	466.67973369921	11029.516409074	409019.6051646	7825.8951756913	1036057.853447
0.	1781693.4217084	48272.745020954	288.89389638309	12097.663727646	403259.94630484	8315.2576529274	1020102.073879
0.	1650605.5310584	44697.328231688	355.56314090256	10784.751917351	439748.92343625	8760.1575583262	1103756.525299
0.	1521509.1682334	44451.574521561	288.89389638309	10228.495699585	437946.51592713	8470.9699193857	962083.1447057
0.	1952200.6508163	49390.376543672	377.78634093484	10272.994831483	433009.39706998	6980.7003643303	1145056.29691
0.	1736631.6914188	48786.83695925	333.34000013334	11029.516409074	418308.53278333	7114.146480276	1106510.622909
0.	1990049.7512438	44473.915469258	244.44802968221	9716.7727507005	443542.24214003	9383.0573113583	1082409.671400
0.	1714925.2233332	43602.662770277	244.44802968221	10072.750608034	409696.0953872	7892.6247312617	1099639.604555
0.	1722351.1203098	44786.695009292	466.67973369921	7959.3548209234	400812.68509681	7670.1949563466	1111288.100527
0.	1714582.4896265	48518.611133027	355.56314090256	8826.8945917595	432962.61337054	8826.8945917595	1021879.080157
0.	1852839.5588505	44049.447677411	488.9032300503	9071.6016179468	425036.4736945	8226.2805206124	982418.6871339
0.	1596278.839626	42485.805018004	244.44802968221	10807.002937904	463825.19772014	9071.6016179468	933117.0671908
0.	1765344.2804733	48228.042868579	377.78634093484	11585.826064951	411189.22901906	8671.1756780192	862579.1270155
0.	1711821.386581	41458.42773424	400.00960023041	9383.0573113583	444080.93611759	7959.3548209234	931679.9334735
0.	1702530.6875811	43580.324152055	400.00960023041	10873.756355811	428495.9493582	7647.9523052351	984188.1289293
0.	1863214.6737286	46864.742070098	400.00960023041	9961.5058950769	398412.72008264	8026.0854446829	1024207.24835
0.	1659973.5857059	44071.787549921	577.79780810179	10762.500956173	425013.10362116	7581.224707945	1083090.161664
0.	1735946.2240056	49971.604003791	377.78634093484	11252.035817943	449516.61616252	8248.52471467	1120926.700410
0.	1688991.7061993	51849.69206722	644.46936392652	11051.768082761	443425.13924193	8137.3043378502	1180176.012701
0.	1768962.9044095	44764.353225284	377.78634093484	11630.332440711	423844.68143287	8470.9699193857	1126243.783750
0.	1830312.2378936	52520.54007879	600.02160077763	12231.191762848	469978.19761796	8648.9303563226	1213720.694045
0.	1633126.112021	43692.017840425	577.79780810179	11140.775371281	418028.31685685	8893.6321593739	1062798.711942
0.	1557838.9411346	44071.787549921	400.00960023041	10584.495404194	451415.23171492	7803.6521091871	1094388.879968
0.	1985929.4762749	43289.927550084	355.56314090256	10851.505157133	447712.14983981	8938.1241678873	1018950.964620
0.	1933776.4702906	47758.684703983	444.45629661235	12164.427477996	438508.26453632	8915.8781339534	945838.4937973
0.	1708756.0166141	44496.25647669	400.00960023041	11452.308362854	455237.17946084	8115.0604405255	1203904.6483
0.	1576460.8058607	47423.445010198	311.11691862693	12453.743239397	412262.58011156	9049.3552278814	1020652.657366
0.	1604564.9698031	45099.486258026	511.12678566587	9917.0084254548	408226.54695118	8448.7251318446	1027738.220952
0.	1613247.5570373	47289.352898022	377.78634093484	10272.994831483	442113.69628584	8960.3702611759	1077118.74992
0.	1610391.4428156	49748.050197387	444.45629661235	11608.079223139	416183.79142705	8026.0854446829	1084804.22021
0.	1760737.2954507	49211.545456491	311.11691862693	12876.607407585	445603.51554479	8181.7923105381	1232770.002262
0.	1987741.2537988	46708.311940213	311.11691862693	13633.365226067	446189.19517098	8938.1241678873	1246082.481761
0.	2048290.8753008	51648.448161409	733.3656014198	11118.523460085	418892.34548732	8715.6664994682	1279540.653663
0.	1641351.7209798	40498.167558161	377.78634093484	9917.0084254548	419032.4664733	8181.7923105381	1058373.994576
0.	1732404.6423705	45635.72706983	444.45629661235	10628.996435951	429127.22097157	8470.9699193857	1064131.588055
0.	1664543.3684607	47334.050029684	355.56314090256	11185.27937181	421227.99534845	8159.548294521	963674.4451731
0.	1554982.8269128	45188.857336906	511.12678566587	10784.751917351	430460.05860439	7647.9523052351	1128675.509290
0.	1636324.9599494	47289.352898022	488.9032300503	11674.839054004	429477.94756909	8270.7689680748	1111186.963286
0.	1630041.5086615	41056.444926221	333.34000013334	7981.5983028321	461337.07134887	8648.9303563226	908124.6151120
0.	1667627.9718203	42731.500913893	466.67973369921	11096.271608266	461454.41955767	8359.7465751719	1130803.814448
0.	1573376.2025011	43490.970276417	377.78634093484	10406.493652039	423237.16502649	8760.1575583262	1061239.752679
0.	1596796.3391198	48160.99008833	311.11691862693	10317.494200857	415483.44306907	9472.046789243	999454.9412613
0.	1648891.8625253	43915.409696683	600.02160077763	9093.8480673683	456808.65909033	8804.6488545952	1063930.386366
0.	1581716.0560288	47445.793904742	444.45629661235	9650.0285943244	436542.30581359	7225.3532086126	1055082.030430
0.	1690849.6348078	41436.094848558	400.00960023041	9583.2849722085	429688.39043516	9716.7727507005	928459.624111
0.	1777827.9468031	41972.100583332	311.11691862693	11207.531461142	420690.73933578	8559.9496630493	927592.8191023
0.	1824714.2540189	47334.050029684	355.56314090256	10206.246222688	425901.21133889	8003.8418440852	1174495.606554
0.	1607535.3285938	47267.004421838	311.11691862693	9405.3045917898	461853.41549542	8115.0604405255	940504.6637875
0.	1887172.864886	40565.158872409	288.89389638309	8715.6664994682	417678.05987448	8159.548294521	824339.4579840
0.	1974441.3011394	41570.093058195	222.22518522469	8938.1241678873	425901.21133889	8381.9911253168	955298.4784960
0.	1966994.0725083	45903.860380957	622.24545271912	11096.271608266	436284.89230157	8137.3043378502	988476.1351903
0.	1723379.3214297	44674.986686631	422.2329187895	10562.244977375	431956.8257477	9338.5629285733	1109139.181715
0.	1556696.4954458	47043.522947033	466.67973369921	11252.035817943	425340.29046385	8159.548294521	1041851.130393
0.	1851687.2442615	38935.189392522	488.9032300503	9561.0372168932	439280.7291239	6624.8544977427	1073316.274565
0.	1605593.1709229	47959.834975378	355.56314090256	10495.494053146	413056.01329212	8693.4210590677	962853.8949957
0.	1590969.8661074	42753.837262721	422.2329187895	9561.0372168932	470213.13251652	8381.9911253168	1124445.747544
0.	1683507.9668934	46708.311940213	555.57407469138	10428.74366326	417608.01020136	8381.9911253168	1044284.935678
0.	1678481.2058631	43155.901753373	555.57407469138	10450.993733851	458450.81163923	8137.3043378502	1086493.395824
0.	1688420.4833549	45702.759591006	422.2329187895	9583.2849722085	434342.84012654	8248.52471467	1004549.749186
0.	1983057.2264751	53057.257251902	666.69333440004	11318.79279849	413919.53905191	8493.2147662765	1275985.745
0.	1632326.4000389	50172.807541925	266.6709334016	10962.761744275	445205.27629741	8359.7465751719	1175183.176325
0.	1602965.5458389	45077.143637661	444.45629661235	9894.7597796915	447969.90744861	8871.3862441486	930688.9435110
0.	1671512.2871619	46395.460464917	377.78634093484	10406.493652039	442230.78123332	8559.9496630493	1135011.248286
0.	1919809.5158793	43781.373866196	266.6709334016	10050.50154671	408063.27940451	7158.6289936035	938867.9500397
0.	1643979.3460638	41994.434901942	288.89389638309	10295.244486485	448016.77330255	8137.3043378502	976489.9057620
0.	1557267.7182902	47445.793904742	644.46936392652	7625.7097134645	424382.13579773	7914.8680351385	1018375.466177
0.	1973662.9540101	43222.914382982	333.34000013334	9917.0084254548	423120.33989991	7959.3548209234	1025759.700993
0.	1722236.875741	44406.89280537	311.11691862693	8915.8781339534	418775.57975462	9205.0812048251	1048853.262584
0.	1875365.8961092	44384.552036877	400.00960023041	9716.7727507005	450454.15144955	8159.548294521	949884.4354247
0.	1545615.6965591	40922.454955226	288.89389638309	9205.0812048251	452587.42688937	8826.8945917595	763754.5778096
0.	1539217.0764085	43334.60329343	355.56314090256	8115.0604405255	426392.04730629	8426.4804036529	1069012.127420
0.	1557267.7182902	41145.772767513	266.6709334016	8782.4031767842	409066.25794192	7848.1383015384	1006623.477858
0.	1742298.0573388	45389.945759349	444.45629661235	9049.3552278814	454815.04005742	8003.8418440852	888329.6257181
0.	1532590.8914139	42887.856609743	422.2329187895	10807.002937904	422489.51181521	8782.4031767842	980375.5478818
0.	1707956.304632	50262.232891338	466.67973369921	10896.007613863	436308.29320975	7848.1383015384	1057167.636751
0.	1953032.6773241	49144.484785269	355.56314090256	9783.5174413434	422489.51181521	9694.5246392125	998106.8073442
0.	1579431.1646513	46775.353065892	511.12678566587	10406.493652039	447196.6579135	7447.7711155427	1016874.342172
0.	1830231.033651	46484.845405577	466.67973369921	9093.8480673683	429665.00763864	7581.224707945	1019051.055129
0.	1553383.4029486	41257.433912363	377.78634093484	8960.3702611759	430810.83989193	7247.5947322881	1053800.756734
0.	1541044.9895104	39872.941197436	288.89389638309	10228.495699585	453830.12906115	7536.7399397861	972058.3780651
0.	1574747.1373276	41659.426392026	400.00960023041	10606.745890386	422489.51181521	7825.8951756913	1084300.050980
0.	1669341.6403534	47825.734256508	288.89389638309	9405.3045917898	411562.55322715	8849.1403882772	1069540.594394
0.	1866413.521657	50843.520984042	577.79780810179	10317.494200857	414829.83640937	8359.7465751719	1130981.196191
0.	1664543.3684607	45121.828938133	333.34000013334	10807.002937904	446938.92359528	7892.6247312617	1152038.697476
0.	1664314.879323	42776.173671265	377.78634093484	9961.5058950769	433126.35743857	8293.0132808272	1060812.343998
0.	1707156.5926499	41949.76632443	422.2329187895	9783.5174413434	430904.38399959	8582.1947473411	1110504.317008
0.	1728748.8161666	46037.930263009	488.9032300503	10918.258931291	430132.67572204	8493.2147662765	1079663.037423
0.	1979251.8163611	47177.611114751	266.6709334016	11118.523460085	450360.39329907	8204.0363859019	1058223.190867
0.	1740173.2730538	44719.669836482	355.56314090256	11608.079223139	435114.92853279	9249.5748753086	1054202.70500
0.	1615646.6929836	42977.204035446	466.67973369921	10183.99680516	429454.56534821	9360.8100902862	1016874.342172
0.	1539102.8318396	44272.849090412	266.6709334016	9627.7806609238	414993.23338512	8204.0363859019	973800.848059
0.	1954838.8179637	50821.163002193	400.00960023041	10473.243863813	441551.71084465	7803.6521091871	1207175.4658
0.	1538760.098133	45099.486258026	533.35040054615	10873.756355811	450524.47073645	7937.111398359	1054428.80892
0.	1596910.5836887	41101.10872747	533.35040054615	9093.8480673683	432822.26380818	8871.3862441486	1151937.096052
0.	1601594.6110124	48071.587218173	533.35040054615	10584.495404194	433547.4280138	7603.4671810346	1116725.920930
0.	1742915.1427067	42374.12745389	488.9032300503	10762.500956173	427093.29044851	8404.2357348103	1165434.825095
0.	1811461.8840298	44652.645201311	400.00960023041	10762.500956173	429571.47709218	8871.3862441486	1167521.043152
0.	1882905.2092144	39649.65740914	377.78634093484	10606.745890386	450993.28074788	8537.704638108	959274.2060571
0.	1574518.6481898	52274.55622357	511.12678566587	11007.264794765	427747.83596109	8115.0604405255	1013122.6468
0.	1607078.3503183	45524.007396147	600.02160077763	9828.0141985899	425714.23362322	8226.2805206124	1069842.589662
0.	1992695.4816977	44295.189560239	466.67973369921	10339.743974598	416837.50170835	7247.5947322881	989348.9497260
0.	1687735.0159417	45389.945759349	466.67973369921	11252.035817943	447454.39999489	9027.1088971719	1079234.739944
0.	1532933.6251205	46127.311379407	311.11691862693	10539.994609927	459623.97059576	8470.9699193857	943084.3455418
0.	1834337.5678432	45144.171677982	288.89389638309	9805.7657902847	436261.49145743	8893.6321593739	1003900.247529
0.	1933582.7254772	42843.1832552	177.7796740943	10183.99680516	395338.02333718	8938.1241678873	1072284.095682
0.	1709212.9948896	45658.071183807	511.12678566587	9983.7547189362	433173.14203401	8537.704638108	1052218.262642
0.	1661915.7433767	40498.167558161	200.0024000288	9983.7547189362	424358.76751374	7603.4671810346	1014873.239861
0.	1595539.6488622	45300.572529715	311.11691862693	9427.5519315809	440942.93494501	8604.4398909837	968499.8304672
0.	1982117.0596587	45680.415357533	244.44802968221	10473.243863813	427981.61436388	9249.5748753086	1036333.637824
0.	1686478.3256841	47691.635689389	266.6709334016	10962.761744275	412099.23537226	8582.1947473411	1064131.588055
0.	1900897.7293602	43692.017840425	266.6709334016	10094.999728725	444643.08773813	8204.0363859019	1017774.985993
0.	1819915.9821263	45948.550102638	400.00960023041	9049.3552278814	435419.10371389	8515.4596725172	1076640.203115
0.	1537274.9187377	45166.514477572	466.67973369921	10361.993807708	445884.63676214	8893.6321593739	1020052.022535
0.	1687963.5050794	49300.960521788	377.78634093484	11229.783609853	453126.69057959	7247.5947322881	1104817.636136
0.	1731107.9385171	41771.094402673	422.2329187895	9294.0687832241	445275.55246476	8760.1575583262	926082.3059167
0.	1827439.6315382	43044.21523177	444.45629661235	10562.244977375	427537.44086545	8693.4210590677	909508.476403
0.	1564008.1478536	44451.574521561	533.35040054615	10139.498148207	433196.53442772	8159.548294521	890598.1081227
0.	1964911.0255218	41771.094402673	288.89389638309	10740.250054368	410885.91511773	7358.8032407191	1034027.34214
0.	1574518.6481898	40855.460775639	355.56314090256	11007.264794765	432728.69871321	7848.1383015384	985359.6447376
0.	1675872.1754936	39962.256383937	400.00960023041	10651.247040888	401278.77598708	8359.7465751719	897876.0018229
0.	1580802.0994778	42709.164624781	422.2329187895	10028.252544752	443987.24777185	9405.3045917898	929450.3629961
0.	1978890.2462854	37149.286680244	622.24545271912	9449.7993307319	449375.99472735	8671.1756780192	900690.0926197
0.	1615644.3929615	34002.562550687	622.24545271912	9561.0372168932	438742.33734695	8515.4596725172	812452.7772456
0.	1719525.7441015	41034.113115144	400.00960023041	10651.247040888	447946.47461789	8693.4210590677	840826.5404259
0.	1711280.9723552	37662.694599869	266.6709334016	12186.682180224	430670.52564965	7714.6804365931	824363.9328419
0.	1974635.8980783	40989.449672084	466.67973369921	10539.994609927	464365.1696429	6602.6146353956	991169.6692051
0.	1789374.7339254	45456.976308894	400.00960023041	11074.019815824	426392.04730629	8315.2576529274	847695.1099901
0.	1706850.774211	38310.080005702	400.00960023041	10428.74366326	402327.57357192	7647.9523052351	873204.9695367
0.	1639795.2214765	39225.434653901	311.11691862693	10072.750608034	435255.3157334	8159.548294521	827227.9641071
0.	1683519.4776216	38444.028078841	400.00960023041	10896.007613863	427490.68710307	8604.4398909837	907729.2661963
0.	1614708.5607536	42552.812273033	355.56314090256	10584.495404194	438484.8576076	8270.7689680748	877636.2069497
0.	1946489.4098587	40565.158872409	466.67973369921	10985.013239832	430717.29680785	9294.0687832241	1020852.878042
0.	1622158.6334093	41480.760679625	311.11691862693	11318.79279849	443916.98218583	7892.6247312617	975269.7687306
0.	1700776.2326268	39694.313689326	488.9032300503	10028.252544752	442769.39263327	9939.2571305832	785778.9096270
0.	1557496.207428	41659.426392026	266.6709334016	11363.297749089	449540.05329302	8715.6664994682	946856.0096869
0.	1546411.7807048	37037.680438982	311.11691862693	10539.994609927	416954.24095194	7558.9822941956	791214.4493528
0.	1965410.9143232	41168.104877084	488.9032300503	10851.505157133	452540.5360001	9182.8344586197	991568.781181
0.	1769068.5725776	39493.362308497	444.45629661235	8582.1947473411	452259.19605872	9049.3552278814	853292.0703265
0.	1615697.8719815	37707.340258299	444.45629661235	9249.5748753086	452001.30923573	8493.2147662765	894322.6492274
0.	1640116.9486155	37707.340258299	311.11691862693	10161.747447	450688.55131943	7914.8680351385	899579.1595933
0.	1608220.796007	42106.107390624	333.34000013334	9516.5418843464	430132.67572204	8871.3862441486	902270.3283142
0.	1741593.1931655	39805.955434259	355.56314090256	8893.6321593739	452657.76370493	8871.3862441486	888625.4814831
0.	1782837.0416836	43267.589767995	355.56314090256	10628.996435951	441130.24599187	7292.077957649	864054.1685249
0.	1791991.1083415	38845.885187244	400.00960023041	9783.5174413434	433079.57309914	8137.3043378502	915466.5102560
0.	1800417.6023323	38979.841853213	355.56314090256	10539.994609927	431068.08865107	8470.9699193857	884484.4080254
0.	1540257.2079998	37394.825660824	422.2329187895	10028.252544752	411842.55709459	7781.4091020254	906271.5707816
0.	1858658.1934301	39716.641918944	488.9032300503	9917.0084254548	460703.41880576	8448.7251318446	897283.6765329
0.	1726857.6355934	40207.878071002	400.00960023041	9249.5748753086	451204.25363116	8070.5728239134	825832.5496693
0.	1728833.6467927	39002.168173073	200.0024000288	9561.0372168932	437642.25083583	8604.4398909837	811744.0004772
0.	1586038.3842219	39002.168173073	200.0024000288	9116.0945761461	422489.51181521	7625.7097134645	834036.8616151
0.	1803883.1498838	38667.279641054	400.00960023041	11185.27937181	445931.49119637	8804.6488545952	960268.4182669
0.	1643120.2806524	39828.283962299	266.6709334016	10406.493652039	413219.37633365	9316.3158262194	906617.4427263
0.	1856187.5718069	40766.136038601	444.45629661235	11007.264794765	438274.19813178	7848.1383015384	956888.5542763
0.	1650713.4497439	44339.870679091	511.12678566587	10606.745890386	438601.89289183	7314.319659335	837443.2983531
0.	1702586.809895	43893.070242281	400.00960023041	9828.0141985899	444408.85340736	9138.3411442804	984038.5849123
0.	1954613.7325736	39113.800667518	355.56314090256	9182.8344586197	411889.22529849	8760.1575583262	898542.4155300
0.	1551783.9789844	37952.895645573	466.67973369921	9850.2626662593	425574.003021	8849.1403882772	986930.2183914
0.	1544819.6820032	38644.954216309	266.6709334016	9850.2626662593	414059.57848412	7892.6247312617	847768.7309880
0.	1822242.2066784	38488.677913914	577.79780810179	10762.500956173	419359.42437862	8359.7465751719	919993.3592771
0.	1638213.560841	42351.792120205	355.56314090256	10384.243700188	407130.38188848	8115.0604405255	814848.379323
0.	1968383.0292839	40029.243400521	444.45629661235	9383.0573113583	418121.72114436	7425.5290578293	916999.93576
0.	1530877.2228808	37372.503637026	377.78634093484	11919.629673117	412332.58595633	8982.6164138194	891337.9574094
0.	1564122.3924225	35653.886941769	600.02160077763	10094.999728725	433851.54743729	8893.6321593739	907185.69047
0.	1961245.9937569	42954.867089442	333.34000013334	9116.0945761461	444291.73864677	7670.1949563466	925884.2250645
0.	1725802.1323493	42709.164624781	511.12678566587	9538.7895209393	437969.92138253	7759.166154206	969445.3184117
0.	1915029.6192239	39560.345564965	533.35040054615	9472.046789243	456198.79692464	8159.548294521	943481.2867523
0.	1586285.8387836	46127.311379407	377.78634093484	11229.783609853	405591.32383296	8537.704638108	998531.1976815
0.	1731270.4094449	47356.398685164	288.89389638309	9383.0573113583	433266.71199289	8715.6664994682	954180.6282513
0.	1642836.9003751	42396.462847287	266.6709334016	9872.5111932931	418308.53278333	8270.7689680748	1011647.416161
0.	1577945.985256	41369.096549724	400.00960023041	11229.783609853	435746.68908679	8181.7923105381	951448.7023905
0.	1939590.6921081	46440.152815735	288.89389638309	10117.248908782	415086.60448908	8559.9496630493	955248.7932512
0.	1568577.9306085	40274.867057297	511.12678566587	9805.7657902847	435536.0970493	8204.0363859019	1003650.451912
0.	1549841.8213135	44362.211328117	311.11691862693	10272.994831483	400463.13363426	8559.9496630493	1008347.791495
0.	1942277.536275	45345.259025044	355.56314090256	9093.8480673683	432962.61337054	7714.6804365931	1055785.553602
0.	1731719.1749573	47088.218763886	333.34000013334	11296.540412261	428098.50596311	7736.9232657286	1074373.753100
0.	1720294.7180701	49613.920783552	288.89389638309	9961.5058950769	435793.48802166	8248.52471467	1117636.764850
0.	1625814.4596132	45010.116135013	311.11691862693	10495.494053146	440779.04114364	7558.9822941956	1063578.294397
0.	1592797.7792093	44831.378756522	377.78634093484	10740.250054368	421788.64633915	7692.4376667992	1054428.80892
0.	1660430.5639814	40118.560258256	311.11691862693	10985.013239832	414339.66423752	7581.224707945	1120825.453474
0.	1637238.9165004	41882.763905969	488.9032300503	9761.2691517657	378679.40840376	7225.3532086126	1115081.577919
0.	1738116.8708141	45233.5432348	533.35040054615	10539.994609927	445580.08919359	8604.4398909837	1091991.744828
0.	1687735.0159417	44674.986686631	288.89389638309	10673.497705198	408809.67082124	9694.5246392125	1073442.158256
0.	1898112.5312755	44831.378756522	111.11185185679	9739.0209215515	423797.94786816	9049.3552278814	899406.3604174
0.	1739602.0502094	50798.805080148	511.12678566587	9939.2571305832	402234.34190056	8337.5020843755	1004849.535286
0.	1581373.3223221	45255.886273362	288.89389638309	10450.993733851	424802.77583695	7959.3548209234	1108557.798867
0.	1615189.7147082	46350.768353122	422.2329187895	11252.035817943	431185.0224643	7492.255408986	1015898.748215
0.	1915416.3402414	43133.564329612	377.78634093484	10206.246222688	424452.24103309	7136.387707272	902146.8621630
0.	1627299.6390086	43692.017840425	555.57407469138	10628.996435951	442043.44608658	7269.8363153001	1101053.791655
0.	1745200.0340842	44272.849090412	555.57407469138	9894.7597796915	461219.72474801	8559.9496630493	1114019.241072
0.	1618959.7854809	47244.65600542	488.9032300503	10695.748428881	413266.05206237	7803.6521091871	1175641.58561
0.	1579202.6755136	42039.103718289	266.6709334016	10406.493652039	425714.23362322	8559.9496630493	954453.8674365
0.	1590170.1541253	44607.962409882	600.02160077763	10406.493652039	448485.44595925	7959.3548209234	1001702.288454
0.	1555439.8051883	43044.21523177	444.45629661235	10028.252544752	419266.00655735	7536.7399397861	922047.2887818
0.	1633468.8457276	39180.780880314	333.34000013334	10295.244486485	387772.46740442	7759.166154206	983166.2953141
0.	1941243.714268	45479.319944899	377.78634093484	9672.2765870872	398762.18756044	7247.5947322881	1161263.852896
0.	1556011.0280326	42217.781372044	288.89389638309	10117.248908782	436542.30581359	8626.6850939775	1047221.446747
0.	1696417.6031759	45144.171677982	377.78634093484	9093.8480673683	439093.45857487	8559.9496630493	945069.230559
0.	1529849.021761	41927.432125235	355.56314090256	8493.2147662765	443518.82143217	8026.0854446829	1027212.242088
0.	1558867.1422544	44339.870679091	466.67973369921	10962.761744275	454791.58847867	8404.2357348103	1061818.044288
0.	1970967.0397175	43044.21523177	400.00960023041	8871.3862441486	420246.94463202	8493.2147662765	943357.2407017
0.	1623643.8128047	42843.1832552	444.45629661235	11207.531461142	441481.46526042	8693.4210590677	1000678.426051
0.	1557496.207428	41458.42773424	511.12678566587	9627.7806609238	443308.03794673	8448.7251318446	996559.2036004
0.	1797880.6638768	41369.096549724	511.12678566587	8782.4031767842	403376.50005849	7536.7399397861	886480.7530908
0.	1661573.0096701	46484.845405577	400.00960023041	10985.013239832	429454.56534821	8982.6164138194	972332.1719816
0.	1671169.5534553	46261.384846589	422.2329187895	11007.264794765	458661.96838984	8248.52471467	1043306.314998
0.	1842764.8959006	45121.828938133	466.67973369921	9405.3045917898	443425.13924193	7781.4091020254	1070345.93796
0.	1747827.6591682	46350.768353122	311.11691862693	9116.0945761461	399065.07095249	8493.2147662765	1039618.639666
0.	1780158.8721589	44205.828039329	422.2329187895	9093.8480673683	399600.96790768	8893.6321593739	1123660.803449
0.	1628442.0846973	44563.279857398	422.2329187895	10940.510308095	424545.71557488	8426.4804036529	1117434.347027
0.	1677110.2710366	48295.096186805	577.79780810179	10962.761744275	422232.52113213	7870.3814867284	1161950.403164
0.	1823229.0746235	52296.918093129	466.67973369921	11786.10662646	444619.66401647	8359.7465751719	1127079.614440
0.	1868469.9238967	51581.367936094	466.67973369921	8426.4804036529	401977.96005573	8092.8166025467	1262988.840104
0.	1796610.0900764	50642.301300295	666.69333440004	11140.775371281	438484.8576076	8181.7923105381	1164798.880088
0.	1811918.8623052	45836.826246563	644.46936392652	9516.5418843464	422396.05976341	8248.52471467	1092244.044371
0.	1703500.766446	50463.443425665	555.57407469138	10361.993807708	455729.70174155	8849.1403882772	1147061.589896
0.	1652433.4441603	43312.265391896	400.00960023041	9917.0084254548	434272.65372832	8671.1756780192	948047.3972028
0.	1602165.8338568	47892.784346971	555.57407469138	8493.2147662765	449001.01552962	8115.0604405255	1040145.356400
0.	1868812.6576033	47244.65600542	466.67973369921	9093.8480673683	428285.53584698	8092.8166025467	1132146.935613
0.	2043149.8697016	52609.990548036	377.78634093484	10428.74366326	420130.16038351	8760.1575583262	1135695.778039
0.	1991414.2974635	52274.55622357	377.78634093484	9783.5174413434	452188.86251824	8204.0363859019	1040295.852651
0.	1577945.985256	45389.945759349	466.67973369921	7736.9232657286	422139.07189101	8226.2805206124	1031846.941366
0.	1681680.0537915	49703.340153612	466.67973369921	9472.046789243	427724.45847248	8849.1403882772	1111237.531763
0.	1847563.1677932	51335.411715352	777.81407576798	9850.2626662593	442160.53007253	7981.5983028321	1332411.780516
0.	1667970.7055269	38064.51411728	400.00960023041	9093.8480673683	373242.16300513	8782.4031767842	1149219.687932
0.	1633811.5794343	42418.798300396	377.78634093484	8671.1756780192	434576.79894821	8315.2576529274	991344.2784748
0.	1584115.1919751	40297.196838775	466.67973369921	8648.9303563226	430483.44357576	8381.9911253168	993414.9087821
0.	1960996.1577341	43647.340185899	511.12678566587	9004.8626258179	414479.71055884	7603.4671810346	947625.4290254
0.	1725666.8201813	46373.114379142	400.00960023041	8760.1575583262	429828.68855748	8048.3291046256	1074978.083154
0.	1871158.6536299	45367.602362324	400.00960023041	8582.1947473411	447548.12631295	8537.704638108	970191.8278793
0.	1781187.0732787	46820.047448475	400.00960023041	9561.0372168932	444268.31588702	7937.111398359	1175514.247338
0.	1911715.5278118	47982.185304392	444.45629661235	10517.744301851	452892.22393113	8248.52471467	990396.4410894
0.	1914853.2188586	47736.334972682	622.24545271912	9316.3158262194	469649.29958165	7403.2870594544	1070496.948025
0.	1607649.5731626	49278.606665784	422.2329187895	9004.8626258179	436284.89230157	7447.7711155427	976539.7108584
0.	1605250.4372163	47132.914819792	488.9032300503	8782.4031767842	451485.55889854	8426.4804036529	1068458.529129
0.	1829969.504187	44362.211328117	444.45629661235	9004.8626258179	416090.408328	8315.2576529274	1123711.442913
0.	1699273.7173977	48652.722970103	622.24545271912	9627.7806609238	424452.24103309	8026.0854446829	1042177.271666
0.	1584686.4148194	49792.760480329	533.35040054615	9472.046789243	429361.03710431	8159.548294521	1096433.264270
0.	1975052.9052001	45211.200255981	400.00960023041	9627.7806609238	429618.24223749	7180.8703392706	1057896.458301
0.	1662486.966221	45300.572529715	355.56314090256	9004.8626258179	431582.60939346	7314.319659335	1037963.44820
0.	2023157.070149	45479.319944899	355.56314090256	8537.704638108	405964.40333658	8671.1756780192	1137597.525824
0.	1532933.6251205	45591.039021116	400.00960023041	10428.74366326	430904.38399959	7492.255408986	1058977.235073
0.	1578288.7189626	53012.529504661	622.24545271912	10473.243863813	438086.94962034	7914.8680351385	1083039.753189
0.	1832711.3738399	51245.9748839	533.35040054615	11140.775371281	459389.32594584	8737.9119992209	1090452.872841
0.	1767934.7032896	43267.589767995	733.3656014198	12186.682180224	436425.2987112	8359.7465751719	1102291.390063
0.	1585714.6159393	48473.907665563	511.12678566587	12520.509840498	433196.53442772	7314.319659335	1055333.28229
0.	1968133.001783	39805.955434259	577.79780810179	10094.999728725	450032.24786075	8404.2357348103	922616.534864
0.	1879208.9133707	50910.595288407	488.9032300503	13143.690561496	411259.22606483	7136.387707272	1082838.122149
0.	1840936.9827987	48563.314839603	555.57407469138	11318.79279849	420387.08783748	8426.4804036529	1171287.648191
0.	1822200.8735037	46373.114379142	822.26278718639	11318.79279849	443612.50464829	7314.319659335	1086619.466596
0.	1594511.4477424	46082.620701704	622.24545271912	11630.332440711	453923.92522639	7492.255408986	955323.321223
0.	1959751.3344252	47848.084226891	733.3656014198	13321.750749376	415646.85254957	8048.3291046256	1131893.5010
0.	1747941.9037371	45769.792649915	577.79780810179	12631.788696862	444924.1774002	7714.6804365931	1076841.693364
0.	1816602.889629	39582.673436484	711.14145314645	10339.743974598	441668.78810026	8137.3043378502	962356.6290298
0.	2060058.0658946	45926.205211922	777.81407576798	12208.936941841	424125.08818849	7914.8680351385	1144066.508602
0.	1862986.1845909	49457.439187855	1177.8610132894	12654.044646316	416300.5217366	8070.5728239134	1057418.947756
0.	1802322.31852	46350.768353122	577.79780810179	11252.035817943	483850.38712147	8248.52471467	1061114.042104
0.	1816602.889629	39225.434653901	755.58980896023	12720.812851046	421321.43462546	8070.5728239134	995510.9809290
0.	1698245.5162779	49233.899133136	822.26278718639	14523.756461737	440544.91258899	8426.4804036529	1004274.954196
0.	1702815.2990328	44473.915469258	533.35040054615	12342.466758735	434015.3085305	9360.8100902862	963848.5110912
0.	1841165.4719364	41190.437046354	533.35040054615	11140.775371281	425877.83890072	8003.8418440852	948320.4462087
0.	1937359.3989264	50329.302531265	777.81407576798	11274.288085412	430506.82861109	8115.0604405255	1105803.066817
0.	1992768.0148291	42977.204035446	688.91736413994	9516.5418843464	417981.61509609	7714.6804365931	1090856.48559
0.	1707842.0600631	41994.434901942	933.3856029271	10517.744301851	413522.77313045	7759.166154206	975195.0719458
0.	1541844.7014925	42530.476461643	577.79780810179	9116.0945761461	464153.87222783	8515.4596725172	920884.1613552
0.	1586171.5942147	45881.515609743	777.81407576798	11430.055620341	447946.47461789	8204.0363859019	932571.9198751
0.	1720408.962639	44027.107864632	622.24545271912	9494.2943071144	449704.11500375	8337.5020843755	1055056.905635
0.	1785985.3451714	44943.08917003	400.00960023041	11051.768082761	413802.84127917	8315.2576529274	1079285.126810
0.	1785642.6114647	46954.132030473	666.69333440004	10228.495699585	436589.10910281	8648.9303563226	1016574.147950
0.	1863557.4074352	47959.834975378	644.46936392652	10940.510308095	404052.54321851	8915.8781339534	1027212.242088
0.	1687278.0376662	39024.494552608	777.81407576798	9605.5327868852	437174.17183203	8426.4804036529	942935.4972012
0.	1744286.0775332	44451.574521561	822.26278718639	10206.246222688	430787.45402495	8270.7689680748	1113007.609700
0.	1717095.8701417	44518.597543857	977.83514410623	9294.0687832241	446236.05127299	8582.1947473411	1030518.91451
0.	1750798.0179589	45121.828938133	600.02160077763	8671.1756780192	446493.76442069	8515.4596725172	1079713.426721
0.	1662601.2107899	40207.878071002	400.00960023041	7803.6521091871	446728.05583622	7203.1117442735	1014973.284220
0.	1484314.6479871	33824.060552862	400.00960023041	7269.8363153001	401232.16575251	8048.3291046256	688587.0463163
0.	1088409.8648152	29139.747461458	400.00960023041	8270.7689680748	417397.86462861	8115.0604405255	579708.1453478
0.	920364.5158431	29407.351704357	244.44802968221	8960.3702611759	412379.25683834	8248.52471467	483638.6087672
0.	837247.20847582	24948.400653955	133.33440000853	7447.7711155427	412122.57014373	8582.1947473411	429594.8596328
0.	544539.61859049	21137.885766415	44.444562963279	7470.0132325949	445603.51554479	10161.747447	288141.3099601
0.	456245.70785663	20915.102484002	66.6669333344	6491.4162136014	412449.26363961	7581.224707945	262904.9609965
0.	349512.31631035	17351.378767251	111.11185185679	6713.8145404327	459272.00603198	8003.8418440852	206892.331394
0.	286922.5437979	17418.184584706	88.889362965491	6580.3748323783	425293.54871938	7425.5290578293	179966.971613
0.	228581.44343088	16839.218606869	44.444562963279	6002.16077788	410979.24132444	8359.7465751719	156183.3394568
0.	188326.45649614	17329.110280322	66.6669333344	6624.8544977427	433781.36507176	8115.0604405255	140869.5636584
0.	158062.72438581	13944.991346099	44.444562963279	6113.3526737582	406640.6514992	8559.9496630493	127343.380181
0.	113613.68483322	16260.292809836	44.444562963279	6691.5744407644	433196.53442772	7336.5614203583	105238.1118502
