# Supplementary material for: LA-iMageS: a software for elemental distribution bioimaging using LA–ICP–MS data
Source: J Cheminform. 2016 Nov 18;8:65. doi: 10.1186/s13321-016-0178-7 (PMC5116144; doi:10.1186/s13321-016-0178-7)
Supplement: Supplementary file 1 — Additional file 1. Dataset corresponding to LA–ICP–MS analysis of a human tissue used to illustrate LA-iMageS features. [file 13321_2016_178_MOESM1_ESM.zip › Line 9.xl]

Intensity Vs Time	Counts Per Second
Time in Seconds	Na23	Ca44	Zn64	P31	C12	C13	Si28
0.	511.12678566587	14546.017460559	44.444562963279	5601.8822324301	421508.31624516	7247.5947322881	56904.73896957
0.	355.56314090256	14390.191716499	66.6669333344	6068.8757374351	422232.52113213	8026.0854446829	54332.09865478
0.	39850.612550025	15547.823905213	66.6669333344	6602.6146353956	412775.96963412	8826.8945917595	78568.64407801
0.	448274.5400873	20692.325149852	177.7796740943	8181.7923105381	421858.73029978	8404.2357348103	295503.6226672
0.	975244.86973213	27199.873215648	333.34000013334	7536.7399397861	434717.17731399	8537.704638108	448790.0969510
0.	1385438.9309302	33578.6265362	511.12678566587	9227.328010388	423424.08855128	8137.3043378502	715061.1048845
0.	1607626.0816554	37729.663177007	355.56314090256	8293.0132808272	435910.48647939	8270.7689680748	820889.1885867
0.	1354364.5976601	39649.65740914	244.44802968221	7959.3548209234	426462.16903144	8671.1756780192	728703.6598931
0.	1045213.4706642	32016.942707039	333.34000013334	7848.1383015384	427140.04203709	8693.4210590677	602104.48757
0.	1241180.9819613	29652.663129718	333.34000013334	7736.9232657286	424849.51489719	8960.3702611759	613802.2561380
0.	1413534.2115972	38667.279641054	400.00960023041	7937.111398359	470659.52657108	7825.8951756913	820693.4694269
0.	1551481.8156158	37372.503637026	377.78634093484	7358.8032407191	431676.16194638	8248.52471467	805953.7371605
0.	1356157.4377792	38287.755535688	533.35040054615	7336.5614203583	450079.12501021	7670.1949563466	750566.6406569
0.	1615323.5254112	41592.426302097	244.44802968221	8915.8781339534	431559.22141519	8248.52471467	821696.5764313
0.	1679075.7268216	33980.249592282	466.67973369921	8849.1403882772	424312.03113748	8270.7689680748	877833.2028022
0.	1628033.1392632	34828.183928441	466.67973369921	8693.4210590677	433804.7591296	8559.9496630493	805050.1182019
0.	1418242.7062355	33712.498741905	488.9032300503	8448.7251318446	453032.90314952	7492.255408986	767644.3363362
0.	1743545.2569648	40140.889621909	555.57407469138	9627.7806609238	436659.31451694	7825.8951756913	882636.3452149
0.	1643710.3366717	38801.233442654	600.02160077763	9138.3411442804	450172.88007942	8070.5728239134	833595.8372708
0.	1639473.5056454	33154.712043867	333.34000013334	8270.7689680748	456245.70785663	8204.0363859019	811426.2916194
0.	1751113.4161986	40475.837239463	422.2329187895	8137.3043378502	424195.19131511	7692.4376667992	841341.4962670
0.	1914090.5066204	41212.769275324	133.33440000853	8026.0854446829	429992.37261051	8693.4210590677	915194.4788267
0.	1563198.81151	36836.79296297	533.35040054615	8159.548294521	427093.29044851	7803.6521091871	874829.4966572
0.	1572295.8427811	41302.098788204	377.78634093484	8293.0132808272	468521.74501103	9205.0812048251	810351.055029
0.	1796189.7587766	42753.837262721	400.00960023041	8938.1241678873	439468.00377339	7047.4231552981	990246.7918565
0.	1490167.7110478	35475.349642641	422.2329187895	7425.5290578293	458591.58222773	8315.2576529274	805196.6446567
0.	1654176.7370236	43200.576780058	333.34000013334	8871.3862441486	459060.83423757	8782.4031767842	950654.1193759
0.	1548699.3756248	44540.938670759	355.56314090256	8270.7689680748	401371.99721996	8537.704638108	960541.8462879
0.	1601456.7732356	38377.053773758	377.78634093484	9027.1088971719	432424.61922604	7959.3548209234	857418.435898
0.	1730972.5482693	39872.941197436	288.89389638309	9939.2571305832	413476.0959986	9004.8626258179	843328.0383109
0.	1591557.2025285	37952.895645573	555.57407469138	9872.5111932931	446540.62219058	7425.5290578293	923482.8496042
0.	1614161.5135883	39359.397406957	466.67973369921	9472.046789243	430600.36939215	8982.6164138194	940331.0585092
0.	1443028.8296694	34381.891966039	555.57407469138	7892.6247312617	432331.05848268	8804.6488545952	707571.6467256
0.	1839076.0354086	40118.560258256	777.81407576798	8960.3702611759	432986.00518826	8470.9699193857	831831.9621509
0.	1603005.3854121	35921.700047346	600.02160077763	8515.4596725172	439772.33382463	8381.9911253168	793043.3065990
0.	1448015.2105361	35899.381960516	711.14145314645	7047.4231552981	425807.72196971	8270.7689680748	724468.3066275
0.	1770020.2754392	34828.183928441	511.12678566587	9182.8344586197	417958.26431145	8226.2805206124	920042.8459141
0.	1563810.3155331	39671.985519391	466.67973369921	9205.0812048251	414409.68711112	8048.3291046256	793872.5147832
0.	1760507.6661959	37082.322756519	422.2329187895	8181.7923105381	455377.89722116	8159.548294521	854004.2208464
0.	1592683.5346404	44853.720719745	600.02160077763	8849.1403882772	433266.71199289	8938.1241678873	899949.4549898
0.	1640036.5157706	42753.837262721	466.67973369921	10495.494053146	436331.69418197	8893.6321593739	937776.9765799
0.	1629264.9036219	43647.340185899	555.57407469138	10072.750608034	442535.20959685	8337.5020843755	929821.9188431
0.	1829820.4804943	40654.481460443	622.24545271912	10384.243700188	429735.15622008	8204.0363859019	915862.2073622
0.	1829409.9455623	42307.121631972	600.02160077763	10094.999728725	458075.43471729	9761.2691517657	934827.066497
0.	1488163.5348374	40520.497936551	377.78634093484	8693.4210590677	445322.40356367	8559.9496630493	798873.8219492
0.	1737690.3071859	34671.979028463	577.79780810179	7848.1383015384	427490.68710307	8470.9699193857	834698.4398116
0.	1627658.287378	40073.901710013	444.45629661235	7892.6247312617	456550.63518004	9049.3552278814	875715.7292017
0.	1944050.7243787	37082.322756519	422.2329187895	8381.9911253168	422068.98563088	8026.0854446829	954901.0043823
0.	1580682.7233609	39515.690000971	666.69333440004	9516.5418843464	414829.83640937	8871.3862441486	867767.4550615
0.	1624044.4322832	40408.846641521	755.58980896023	10295.244486485	425737.60561397	8737.9119992209	862898.6982778
0.	1852071.3331911	40788.467133317	644.46936392652	9650.0285943244	445392.68069308	8381.9911253168	936562.1879827
0.	1675853.580779	48384.501447969	733.3656014198	11407.802937209	433711.18328231	8248.52471467	1024057.025458
0.	1765535.5673433	46373.114379142	600.02160077763	12142.172835157	448766.66187435	8293.0132808272	1052243.379388
0.	1993781.8409453	41480.760679625	644.46936392652	9917.0084254548	429103.83971006	8559.9496630493	1050309.598254
0.	1703843.5001526	47401.09617542	800.03840184329	13344.008540165	407480.20651067	8626.6850939775	1027863.458624
0.	1965883.0561555	36970.71741009	1088.9600342778	13655.623848502	425550.63147767	8470.9699193857	910324.0681499
0.	1655289.5583821	43289.927550084	1266.7629406502	15436.5061359	451462.11643979	8448.7251318446	887959.8200346
0.	1970355.703724	39984.585329778	977.83514410623	13477.556532345	434553.40277797	9650.0285943244	926651.8132143
0.	1532133.9131384	39069.147490709	688.91736413994	12987.891015582	454158.42013592	8448.7251318446	945118.8584181
0.	1950925.0212489	42083.77277347	622.24545271912	11296.540412261	436144.48819724	8315.2576529274	896370.5866429
0.	1969077.5853244	39404.052135415	488.9032300503	11763.8529932	428449.19035252	8359.7465751719	881700.1419311
0.	1696874.5814514	38511.002920956	644.46936392652	12097.663727646	422255.88360211	8226.2805206124	972979.3550286
0.	1575432.6047408	43826.052237446	688.91736413994	10206.246222688	426438.79505914	8893.6321593739	974174.2792775
0.	1783708.4663605	38533.327987669	822.26278718639	9672.2765870872	453103.24362574	8582.1947473411	831611.5027614
0.	1622387.1225471	41570.093058195	622.24545271912	12275.701583032	434108.88770628	9583.2849722085	1057393.816335
0.	1882189.5366644	40676.812256685	911.16092124147	10495.494053146	435395.70523889	8204.0363859019	861866.2792627
0.	1766676.1536938	40766.136038601	466.67973369921	13010.147915374	433243.31940717	8026.0854446829	952889.0668072
0.	1819507.8931036	41815.762024872	688.91736413994	11140.775371281	435840.28721266	8226.2805206124	898616.4646190
0.	1677681.493881	46641.271352365	733.3656014198	12342.466758735	431793.10407718	8426.4804036529	1062798.711942
0.	1894363.4853556	39872.941197436	600.02160077763	10295.244486485	444572.81676555	7603.4671810346	1011197.394801
0.	1641123.231842	39113.800667518	622.24545271912	11852.867882553	436167.88872121	8515.4596725172	993814.1222623
0.	1906939.7927879	41994.434901942	866.71173567692	11541.319926723	436542.30581359	8915.8781339534	947625.4290254
0.	1726692.4139269	48272.745020954	600.02160077763	12654.044646316	431418.89488918	7781.4091020254	1088107.236940
0.	1522080.3910777	39694.313689326	622.24545271912	11140.775371281	435770.08852221	8493.2147662765	845069.6990456
0.	1467514.6693438	34738.923627813	577.79780810179	13210.462686448	426836.16128244	8982.6164138194	739240.480477
0.	1703124.5790256	35720.839413002	533.35040054615	12475.998713705	424405.50414561	8604.4398909837	762296.3658055
0.	1657184.6843875	36836.79296297	622.24545271912	11519.066946682	446446.9069074	8715.6664994682	851229.6161758
0.	1945131.4265918	39471.034675705	755.58980896023	11296.540412261	417701.40989317	7914.8680351385	878966.0148113
0.	1620672.7887803	39225.434653901	377.78634093484	11585.826064951	426649.16311126	8270.7689680748	777327.6451956
0.	1974469.1004534	42999.541041168	622.24545271912	12743.069038078	453501.85057608	8782.4031767842	948667.9753685
0.	1910740.4143793	43870.730847607	466.67973369921	14724.107590077	451766.87341169	8092.8166025467	1036584.358351
0.	1552926.4246731	39671.985519391	488.9032300503	13833.694966581	465116.491557	8381.9911253168	815899.7181344
0.	1601137.6327369	44094.127482161	911.16092124147	14479.234642336	469531.83905682	7203.1117442735	955099.7391978
0.	1729662.7727176	41413.762022578	622.24545271912	15213.875054049	464459.08127828	8693.4210590677	1007298.169212
0.	1766377.1449919	40140.889621909	733.3656014198	13655.623848502	420293.65877841	8048.3291046256	877562.3346456
0.	1981866.663484	46104.966010679	644.46936392652	15058.036832358	463966.0566791	8693.4210590677	1098351.880012
0.	1790897.8616328	42843.1832552	622.24545271912	13366.266390356	428612.84799151	7914.8680351385	1088283.768613
0.	1560466.5662186	44205.828039329	533.35040054615	11229.783609853	432752.08989096	8115.0604405255	992591.5879770
0.	1591655.3335206	40989.449672084	466.67973369921	12119.918251707	407246.98850311	8671.1756780192	1130068.984893
0.	1831797.4172889	48295.096186805	644.46936392652	10361.993807708	423470.82007139	7647.9523052351	1096635.204306
0.	1831271.1832218	36792.151957824	444.45629661235	8537.704638108	427888.10223547	7514.4976447163	826640.394051
0.	1574175.9144832	45434.632732634	244.44802968221	9983.7547189362	433828.15325144	7670.1949563466	1115536.903999
0.	1754397.5992687	39694.313689326	511.12678566587	9494.2943071144	426766.03648878	8003.8418440852	827570.7315343
0.	1388698.3044809	33266.266402674	311.11691862693	8915.8781339534	468028.48654492	8537.704638108	785072.2944103
0.	1417902.566128	39381.724741346	377.78634093484	9004.8626258179	444783.6314148	8515.4596725172	765553.375365
0.	1857477.7031049	41815.762024872	488.9032300503	10094.999728725	456667.91781165	8871.3862441486	957161.8774500
0.	1810162.6502967	44831.378756522	333.34000013334	9805.7657902847	450360.39329907	8448.7251318446	942364.9352058
0.	1940615.479274	41369.096549724	466.67973369921	9116.0945761461	448227.67282164	8515.4596725172	946285.1936133
0.	1628863.2231064	39046.82099182	377.78634093484	8648.9303563226	415997.0262499	7803.6521091871	830925.6646285
0.	1679021.8763775	38868.211149051	377.78634093484	9049.3552278814	426999.78803854	9071.6016179468	867250.9435585
0.	1978306.2011688	41346.763902849	466.67973369921	8737.9119992209	441598.54155461	8137.3043378502	991718.4528240
0.	1773501.6256852	41257.433912363	311.11691862693	8782.4031767842	442745.97404114	8982.6164138194	901875.2427386
0.	1542758.6580435	44250.508680319	488.9032300503	9694.5246392125	414316.32340723	7736.9232657286	1031897.059489
0.	1599423.9642039	43356.941254687	311.11691862693	9694.5246392125	472821.34254752	8537.704638108	1112931.741988
0.	1756852.9801091	42709.164624781	644.46936392652	7425.5290578293	405731.22673601	7781.4091020254	1071629.60545
0.	1648549.1288187	44965.431431951	422.2329187895	9116.0945761461	437993.32690198	7981.5983028321	1057343.553706
0.	1605593.1709229	44473.915469258	488.9032300503	9538.7895209393	472045.84582745	7447.7711155427	1075280.263621
0.	1826999.1453963	46708.311940213	466.67973369921	9205.0812048251	428098.50596311	7937.111398359	1126952.968379
0.	1711040.9079915	49479.793522159	444.45629661235	8960.3702611759	441809.28292218	8315.2576529274	1090755.580684
0.	1516156.5293791	38845.885187244	311.11691862693	9227.328010388	444525.96977114	8626.6850939775	835286.5513124
0.	1849931.6120304	42999.541041168	311.11691862693	10094.999728725	452704.6552364	8337.5020843755	962704.7122604
0.	1523565.5704731	44876.062742707	488.9032300503	8604.4398909837	429454.56534821	8648.9303563226	960417.5597722
0.	1863601.4144277	45255.886273362	355.56314090256	8026.0854446829	442582.04569128	7358.8032407191	919473.7664025
0.	1894694.2226156	45680.415357533	422.2329187895	9116.0945761461	426532.29133192	8804.6488545952	852039.808107
0.	1915278.2237445	42195.44645634	755.58980896023	10117.248908782	412565.94291711	8048.3291046256	1012547.527620
0.	1813877.7553876	39359.397406957	466.67973369921	8626.6850939775	437244.38204938	8226.2805206124	938322.4464080
0.	1912461.0953065	43736.695733856	333.34000013334	9205.0812048251	428659.60789248	8270.7689680748	940628.669653
0.	1837925.4329088	39850.612550025	466.67973369921	8448.7251318446	419522.9080239	7381.0451204177	860195.0015260
0.	1835378.1793297	38778.90765987	355.56314090256	9049.3552278814	437244.38204938	8137.3043378502	915639.6255484
0.	1695191.2008019	38310.080005702	600.02160077763	10206.246222688	399228.16646301	7914.8680351385	893755.2330057
0.	1943884.473639	44786.695009292	533.35040054615	9027.1088971719	425760.97766863	8159.548294521	1042051.83129
0.	1948762.3966347	36189.521741551	400.00960023041	8359.7465751719	417024.28526393	8159.548294521	894001.9312052
0.	1799326.3605744	42575.148144138	333.34000013334	10962.761744275	428145.26305041	8404.2357348103	912573.5163824
0.	1763903.8995647	38868.211149051	400.00960023041	12097.663727646	421251.3550719	7892.6247312617	925661.3894373
0.	1945962.8213967	43960.088784674	800.03840184329	11674.839054004	429080.4585125	8938.1241678873	994912.0524026
0.	1967299.6252337	45322.915747507	555.57407469138	12943.377394191	425667.48983348	8604.4398909837	968798.3946553
0.	1815462.5929097	39962.256383937	688.91736413994	10206.246222688	447641.8536576	7647.9523052351	936512.6083358
0.	1631298.1989191	46306.076480346	555.57407469138	11830.614071137	450899.51669122	8048.3291046256	1012922.601115
0.	1754225.355025	43356.941254687	733.3656014198	11252.035817943	403959.29270251	7425.5290578293	1069616.092247
0.	1845461.7393798	41168.104877084	600.02160077763	11051.768082761	447173.22720014	7914.8680351385	901529.5574360
0.	1589027.7084365	51357.771072735	555.57407469138	12075.409262973	435091.53089011	8003.8418440852	1154147.188517
0.	1965716.4151295	48026.886141736	488.9032300503	10918.258931291	443190.9382544	8092.8166025467	1074147.139944
0.	1799108.1276985	41302.098788204	355.56314090256	11296.540412261	435816.88758515	8804.6488545952	895926.4150766
0.	1923430.6115944	42597.484074957	400.00960023041	10562.244977375	432728.69871321	8270.7689680748	875568.0175590
0.	1923043.5569304	41168.104877084	622.24545271912	9494.2943071144	433524.03466003	8381.9911253168	973452.3265200
0.	1523794.0596108	41815.762024872	511.12678566587	10762.500956173	449352.55804613	8226.2805206124	1001227.800879
0.	1597938.7848085	47557.53927397	955.61034388194	11786.10662646	405055.05061196	8470.9699193857	1070396.274365
0.	1881501.4420582	40676.812256685	888.93629882483	12431.487824481	408389.81762018	8048.3291046256	864324.6197294
0.	1712069.1091114	40386.51656159	866.71173567692	15837.257058256	429594.85963285	8115.0604405255	993489.759934
0.	1615075.4701393	43982.428418264	1155.6356796293	26218.95902275	418004.96594455	8181.7923105381	1134326.771175
0.	1800608.6499869	43200.576780058	977.83514410623	19600.802186746	460562.61349644	9360.8100902862	1025559.369213
0.	1873268.1957893	42575.148144138	1755.7404935542	26018.331684096	431652.77371218	8159.548294521	1047623.096599
0.	1894174.9518929	47490.491873131	1466.7957446922	31169.293792858	456316.07473657	8671.1756780192	1126167.803035
0.	1855903.0213208	48786.83695925	1577.9271548818	29630.361793173	458239.66009573	9472.046789243	1119888.973948
0.	1845849.4992601	45054.801077037	1466.7957446922	29719.567496811	469249.94036701	8938.1241678873	1048777.941389
0.	1863161.9101832	37774.309193412	1244.5373699014	28894.451107828	475782.97567326	8760.1575583262	964395.5977823
0.	1556011.0280326	45077.143637661	1511.2481309416	27400.528957084	451344.90510916	8915.8781339534	1005474.122330
0.	1547785.4190739	43021.87810661	1133.4104052409	23165.48702933	472351.33615784	8026.0854446829	1030543.969781
0.	1808332.9638333	43155.901753373	1155.6356796293	19422.607915614	448368.27538867	8915.8781339534	861448.429948
0.	1953032.6773241	39917.598671314	911.16092124147	20469.553763728	458896.59310895	8115.0604405255	981397.0583736
0.	1895431.6421505	49479.793522159	1800.1944209975	30477.854465907	468780.12982728	9783.5174413434	1078277.443857
0.	2142656.8891888	47468.142859053	1400.1176098792	38644.954216309	465797.43396806	8893.6321593739	1194941.59254
0.	2121293.1548098	48295.096186805	2378.1170558111	69264.440207651	481497.58805354	10183.99680516	1077723.267011
0.	1965577.8074377	40900.123502334	2089.1507291136	73029.715416234	540393.45893111	9694.5246392125	942712.2294084
0.	1654375.6018312	43178.239236855	2911.6196740142	69578.14844469	508192.63688592	11096.271608266	819421.4016661
0.	2084734.8927709	45166.514477572	3400.6937415233	96443.761999593	528440.01865325	11318.79279849	1015773.679852
0.	2090561.3657833	40230.207673411	3778.6342682119	82988.960413641	563495.21415024	10562.244977375	808689.585945
0.	2436493.9203268	41078.776796996	3378.462479507	106115.80376292	571360.14467071	10807.002937904	941223.9221271
0.	2833950.7754315	47177.611114751	4490.09822201	116700.3452898	566416.99375059	11274.288085412	1063578.294397
0.	2351495.9610863	46417.806610448	4000.9602304553	115348.38344443	600386.96618328	11608.079223139	944200.7883093
0.	2263870.3767617	40967.118040101	3289.5380243924	104945.56829155	555637.45717961	10228.495699585	938198.4730244
0.	2307283.312933	42463.469385755	3022.7703512459	107443.76870872	546103.83202172	10361.993807708	838546.3857803
0.	2276551.5239065	51894.413593126	2978.3099024804	96848.414462041	557108.75734824	11074.019815824	933687.0300412
0.	2755236.2674789	45255.886273362	3267.3070588502	117782.07161275	599814.53496992	11007.264794765	1107142.417029
0.	2604776.1702749	43692.017840425	2978.3099024804	97477.912680712	529386.22013791	11430.055620341	965614.2310844
0.	2624654.7252585	48004.535693177	3600.7777679979	116655.27638551	548071.35256426	10584.495404194	995735.5895992
0.	2965903.2524783	40185.548528282	3378.462479507	109154.67754635	553430.97817502	10473.243863813	955919.5676968
0.	3189822.6074669	46395.460464917	3467.3878833464	125312.94652672	572881.6847498	10250.745235849	1020202.177418
0.	3683473.3895615	51737.889299196	5179.3868406229	150864.46594697	580422.02476222	12787.58159033	1214922.877896
0.	3517590.2755598	51447.20910036	5001.500450135	152629.50633796	589112.29370716	11474.561164748	1069892.923207
0.	3048159.342066	43580.324152055	3889.7965080741	142700.31946762	565894.32625971	11029.516409074	1055961.443122
0.	2838292.0690486	43490.970276417	3867.5639415011	125651.31804023	587754.6062403	11207.531461142	1011897.437928
0.	3410428.8699581	50374.015923538	4779.1478001472	147471.19850278	604347.32147298	11474.561164748	1122445.542783
0.	2908438.2343359	39180.780880314	2867.1598181554	122741.76860076	607020.39492716	10940.510308095	946731.9160888
0.	3195192.1022038	43401.617356369	4356.6941049483	146408.25643033	599838.38551271	10985.013239832	1008947.631632
0.	2773172.6647918	41614.759605702	4000.9602304553	125741.55274697	596547.63335143	12030.900511791	830607.2580558
0.	2781741.0074571	39203.107737268	4156.5919324774	131112.26381203	598025.93202868	11674.839054004	956888.5542763
0.	2954935.7738666	39002.168173073	3756.4019981391	122268.21644205	562545.25539665	10272.994831483	849437.6396325
0.	2677321.4715084	37417.147744281	4134.3586542796	144644.52146266	600935.58171329	11430.055620341	858499.4719083
0.	3124703.20321	43356.941254687	4134.3586542796	152629.50633796	587706.97196325	11363.297749089	1014573.113576
0.	3283845.8876483	42128.442067488	3889.7965080741	145164.55868719	640791.3246713	11051.768082761	1017774.985993
0.	3285331.0670436	41168.104877084	5579.6450990042	160304.94959761	592972.15122757	10896.007613863	992491.7967322
0.	3288872.6486786	39091.474049275	4423.3958966001	161550.88852989	655493.64230524	12275.701583032	993938.8801763
0.	2581356.0336562	37305.537923585	4378.9279761929	130751.09989492	632791.09912912	12053.154857688	862013.7602478
0.	2619056.7413838	40364.186541351	3556.3142359259	125876.9066254	592281.06219388	11608.079223139	849413.0945541
0.	2878620.4018603	40319.526679943	3778.6342682119	134589.26081642	623578.45368036	11318.79279849	868702.1722814
0.	2780941.295475	42575.148144138	4223.2921228934	146883.17138522	591899.79538244	11252.035817943	923557.1091241
0.	3343595.7971682	42642.156115741	4690.2084008523	148964.06746341	594855.05385134	10606.745890386	1003325.728168
0.	3017884.531315	39046.82099182	4334.4602930095	144327.99281655	666302.4432091	12654.044646316	1010497.407113
0.	3550149.9776882	50038.671311682	5201.6229063468	181465.61678092	628674.10689166	12520.509840498	981596.3912831
0.	2947852.6105966	38511.002920956	4312.2265403762	147765.22748581	654629.52056962	10250.745235849	776889.4743721
0.	3060155.0217975	43111.226965571	4245.525638307	149371.25955263	600553.93243682	11875.121753355	888181.7015750
0.	3419911.1691745	45903.860380957	4801.3827982459	189008.30198178	625133.14685856	12787.58159033	991568.781181
0.	3480575.0352454	42240.11634746	4779.1478001472	158130.66182471	591685.34020354	11563.572966145	847498.7903549
0.	3513248.9819427	45456.976308894	4445.6299457633	173612.04668215	662337.65033489	13455.298385142	910299.3521364
0.	3064839.0491212	35944.01819382	3289.5380243924	151203.86802053	624128.54392139	12231.191762848	918236.7640776
0.	3252200.1420708	43222.914382982	5446.2235441355	205070.33939636	659407.27270039	12542.765492984	904443.6166499
0.	3743794.5219258	47244.65600542	4534.5667354854	199401.9067203	636886.09878714	12631.788696862	941025.500164
0.	3446644.3982905	42329.456846233	4979.2649182334	167738.00818017	646112.9347239	12431.487824481	870006.0232625
0.	3922130.2939345	46507.191790132	4979.2649182334	192804.91703117	652109.65787335	11697.092449727	979528.5313095
0.	2932201.1046612	42731.500913893	4112.1254353852	161936.03425675	609169.0000562	11608.079223139	902838.2949615
0.	3800459.8280861	57061.360027079	4467.8640542332	175790.33790909	625300.59203085	12097.663727646	1010297.420813
0.	3194735.1239284	43781.373866196	4445.6299457633	149258.14866085	665172.8931878	12030.900511791	920364.515843
0.	3584080.6146431	51827.331393988	4223.2921228934	163408.81285584	662529.84087639	14612.800813513	883350.8833508
0.	2985324.8291865	47356.398685164	5490.6971584864	147199.79626078	644098.96772442	11496.814026024	869218.7692894
0.	3035820.9286278	44719.669836482	5357.2770272403	151588.54026515	628674.10689166	11919.629673117	874681.7999388
0.	3517818.7646975	44295.189560239	5223.8590313854	177946.49342319	698785.807563	12609.532806802	973128.7117069
0.	3493141.9378212	45926.205211922	4512.332449094	163567.4351576	643212.01185565	11808.360319106	1010547.404395
0.	2861369.4719607	40274.867057297	4178.8252699788	127478.75988447	635856.1795845	11630.332440711	907679.848832
0.	3370900.2491285	46149.656807888	4512.332449094	152652.13746631	601842.06636357	11385.550313458	1005873.881210
0.	3381639.2386025	45300.572529715	3422.9250628351	152448.45950361	609503.27556182	11986.39199816	988201.839872
0.	3453499.0724228	45658.071183807	4667.9736993025	153240.56818095	609837.56400369	10807.002937904	976738.9340560
0.	3168573.1176567	39471.034675705	3489.6193825463	143175.02496822	632623.50885885	12142.172835157	874681.7999388
0.	3132014.8556178	41681.759874745	4023.1931528364	163567.4351576	628506.59637908	12364.721936084	810082.2665525
0.	3135442.1926839	39538.017753127	3867.5639415011	131834.63824091	655613.66603198	12409.232468957	818516.3892117
0.	3498625.6771271	44362.211328117	3912.0291339479	167488.62235558	646352.72391505	11274.288085412	976240.8844977
0.	2587639.4849441	41927.432125235	2800.4704790405	127433.63307444	640695.4698095	10940.510308095	737471.3411860
0.	3209815.4070194	42463.469385755	4067.6591755055	141570.1761817	628291.23048783	11674.839054004	866857.4314088
0.	2795221.866584	40855.460775639	3756.4019981391	128968.08067996	590351.07216701	12008.646225282	909928.6202747
0.	2883418.673753	41503.093684713	3400.6937415233	132782.8489716	550537.31450184	11852.867882553	919028.4255175
0.	3041076.1787959	44317.530089798	3600.7777679979	125380.61973849	608213.9984577	10250.745235849	859064.6119966
0.	3480232.3015387	44250.508680319	4645.7390570617	143084.60280575	604800.73102061	12297.956582209	1061591.751774
0.	2938941.5342246	44429.233633598	4089.8922757939	135289.34984495	612345.13973652	11674.839054004	794311.5392387
0.	3057641.6412823	37060.001567923	3734.1697873657	149710.60135814	604323.45847202	10784.751917351	834967.9860098
0.	3841245.1391733	45077.143637661	5201.6229063468	179989.67636899	643547.60608969	11652.585717666	987179.5414990
0.	3049873.010599	42217.781372044	4045.4261345198	145345.44874174	621641.45800831	12386.977172825	801705.0994136
0.	3080604.7996255	41190.437046354	4067.6591755055	151022.85187652	578566.06119804	12587.276976136	828550.141058
0.	3032736.3252683	40542.828374634	4734.6779818802	154576.00600003	635568.78215332	12164.427477996	893113.850124
0.	3446187.420015	37260.894412915	3711.9376358914	144418.42835631	630947.78472911	11407.802937209	952094.3538683
0.	2760491.517647	40475.837239463	3600.7777679979	141750.98889524	621450.17334218	12320.211640776	843916.7299382
0.	3350221.9821627	44094.127482161	4445.6299457633	172296.26875524	639856.78505713	11830.614071137	971635.2587303
0.	3277676.6809292	43088.889661251	4356.6941049483	160440.86124277	640144.32495822	12987.891015582	939537.4779746
0.	2838863.291893	42262.451382586	4201.058666784	150660.83127826	664956.61316972	11719.345904834	884287.2627813
0.	3675133.5360339	43915.409696683	4023.1931528364	168848.99844395	609240.62943271	10272.994831483	928112.891859
0.	3316862.5680522	38109.161923624	4623.5044741297	176425.77900425	635784.32933162	11274.288085412	961635.6432050
0.	3334570.4762273	45345.259025044	3867.5639415011	166627.16453714	613491.70252876	12186.682180224	908223.4551202
0.	3855182.9765757	45501.66364065	4623.5044741297	175699.56452378	635544.83279835	11585.826064951	968649.1112976
0.	3762530.6312207	39493.362308497	5512.9340546385	184804.46676328	693793.42719092	13811.435868899	910274.6361924
0.	3590935.2887754	42329.456846233	5312.8041246922	212178.33422454	671760.00288511	11763.8529932	930218.2623756
0.	3052614.880252	40230.207673411	4667.9736993025	178218.88918087	682492.80125543	11585.826064951	810180.0068602
0.	4034546.9497043	40788.467133317	5757.5438273573	239206.83953035	690876.50501471	14857.677682701	977112.4896783
0.	3852212.617785	38220.782483656	5890.9703650846	239481.2202001	760473.94386881	13744.658932294	804171.0110816
0.	4858021.8021315	43490.970276417	7558.9822941956	272356.91380928	788679.06787523	15904.050750604	780419.8094685
0.	4555159.4500526	39605.001367687	8070.5728239134	292166.78266509	913958.07841427	17061.893073761	747024.1163364
0.	3779553.0719826	35586.9350073	8159.548294521	291913.69665396	880271.39264198	15481.033065351	601818.2102850
0.	4216310.0587791	36702.87066336	8604.4398909837	314421.83469114	850836.82282003	17395.915919443	551438.5152942
0.	4857793.3129938	43602.662770277	10250.745235849	367413.75872202	904591.8149798	18487.150429342	579517.787484
0.	4865790.4328148	37863.60194218	10673.497705198	368365.53635821	971212.15969477	17997.190747531	643907.1857807
0.	4773823.5548731	39917.598671314	8760.1575583262	382399.18091741	920834.66998343	16972.822573721	623626.2862248
0.	4910917.0375191	42418.798300396	11074.019815824	423353.99175031	964395.59778234	18130.813261522	687382.3106245
0.	4777936.3593524	37595.726559688	9583.2849722085	398016.67424339	939190.30898514	16572.017092534	633485.4362706
0.	4653638.26842	36457.352024797	8204.0363859019	370013.9882506	915392.31903138	17685.413204664	539611.8355336
0.	5025732.8292352	31905.405038338	9627.7806609238	382887.52159042	933340.09173593	17150.964524865	551557.1013694
0.	4647926.0399764	37350.181672887	11363.297749089	436635.91264819	963699.31152246	19043.957725973	475994.5600621
0.	4927939.478281	36702.87066336	12053.154857688	443682.76773362	986631.03995812	18576.237099526	464412.1253318
0.	5155857.39318	38310.080005702	10784.751917351	431769.71552305	972182.82879168	19133.05034217	509655.8414611
0.	5262219.0867996	35944.01819382	12409.232468957	392590.36857093	1005174.3150394	20580.938713302	500408.8052905
0.	4172782.878039	38377.053773758	10584.495404194	423564.28387831	1006123.7396944	17306.841852838	473432.389393
0.	4810953.0397564	37060.001567923	11496.814026024	412332.58595633	974697.10954487	18798.957937054	505314.1556651
0.	4845226.4104179	36680.550488874	12431.487824481	458873.13034774	1020952.9900803	18576.237099526	537409.4606820
0.	5578105.3197299	39538.017753127	10250.745235849	448438.5775385	1009272.5620402	20469.553763728	461290.1325155
0.	4693281.1338185	46820.047448475	12297.956582209	373985.51317356	950008.57344862	18197.625321128	494233.9373970
0.	5171965.8773909	47065.870825578	14790.892369012	449938.49433212	983066.61056405	17685.413204664	498098.6017353
0.	4878471.5799595	41860.429885896	12386.977172825	393754.52101161	893261.85740027	18108.542693893	469555.3310329
0.	4433374.7396354	39337.070132249	10006.003602161	363746.92714571	990870.34706242	18754.413293876	445931.4911963
0.	6048792.9434813	43133.564329612	12320.211640776	450196.3190072	965440.13029892	19066.230790828	619035.5684437
0.	4447541.0661755	38310.080005702	8804.6488545952	377865.92452499	896419.94042601	17640.874506867	466971.5997381
0.	4357287.8567668	41346.763902849	10873.756355811	373915.82134017	951299.71261573	17128.696572926	560170.8167266
0.	4359230.0144376	39359.397406957	9805.7657902847	336064.65209238	918137.8114093	17863.570373791	518605.6924037
0.	5405938.7544402	40319.526679943	12542.765492984	385166.81467658	1003975.1875915	18153.083888604	552932.8192249
0.	4988603.3443519	37774.309193412	12008.646225282	377261.67247751	1005673.9995099	18130.813261522	589660.1930131
0.	4398415.9015606	44161.147637267	10272.994831483	374333.98089136	860391.60589451	15970.844977814	600029.1922271
0.	5162712.0673123	48295.096186805	13188.205252064	402327.57357192	886258.91454581	17084.160847374	600911.7281392
0.	4943705.2287853	42418.798300396	9672.2765870872	364118.18002221	923210.57006212	19177.597007049	563423.9636100
0.	4794501.8218388	45524.007396147	11207.531461142	388284.38562381	899924.76814442	18464.878910439	790678.0572349
0.	5344932.1546627	39984.585329778	10450.993733851	342311.35229086	924349.24968453	16906.020322816	663610.9921098
0.	4707675.9494963	43200.576780058	9694.5246392125	342288.20789569	945342.18724242	16928.287680344	663538.9111639
0.	5068346.0534243	44138.807525834	9249.5748753086	354494.04032426	906963.32828619	17863.570373791	770562.7947182
0.	5365381.9324907	45881.515609743	10584.495404194	322245.68957316	986705.83361579	18064.001736992	767863.1868274
0.	4671460.421164	41034.113115144	8115.0604405255	324000.69956241	847719.65025405	17284.573484797	766574.4796874
0.	4086870.9622475	37551.081497874	7247.5947322881	272058.51132546	826566.95057019	16616.550083884	674429.9287905
0.	4148448.7848693	41860.429885896	9093.8480673683	310777.77973962	817904.94734113	14100.808772571	681192.607498
0.	4776222.6908194	43111.226965571	8515.4596725172	276283.03310426	814090.51582684	15681.407189425	627238.4077801
0.	4535737.8733444	41547.759873998	10428.74366326	321853.17116772	903085.24843629	16438.419544947	724589.2880993
0.	4961870.1152359	46909.436930763	9872.5111932931	330908.79916889	902616.04276972	16238.027235398	806686.4698002
0.	4466277.1754704	45300.572529715	9116.0945761461	282095.19238201	864201.68632929	16482.951823068	651629.7671497
0.	5503503.6162566	55875.587853102	10673.497705198	343908.46768286	867816.64822039	17284.573484797	726186.4012934
0.	4709846.5963049	44473.915469258	9761.2691517657	336134.03466486	955323.3212235	17997.190747531	647383.8931312
0.	4981063.2028063	48920.953100519	8782.4031767842	349882.94882738	927444.23253315	18709.868888536	693359.442812
0.	3962230.1376085	43245.252045627	8270.7689680748	262859.10345746	862726.61999641	17084.160847374	519645.329516
0.	4045285.9391782	41480.760679625	7937.111398359	288509.27380303	863119.94674685	16304.824137012	570956.0307316
0.	3619382.1864245	41726.427019298	9449.7993307319	271232.22085213	870375.07289564	16460.68565429	652421.6011058
0.	4843741.2310225	45121.828938133	7914.8680351385	292373.85865657	850223.11846416	16148.965531968	733740.3636545
0.	4121258.5774779	40877.792109138	8270.7689680748	286738.59431405	804561.71443533	16594.283558491	663298.6456747
0.	4315817.0782664	42843.1832552	8270.7689680748	271140.41577574	847155.24158332	15191.612272687	723911.813535
0.	3877003.6892302	37551.081497874	8582.1947473411	256899.73802319	916925.73159467	15970.844977814	682974.4039588
0.	3733855.2444339	41905.097985748	7714.6804365931	304277.71886974	874829.49665729	15325.189852189	738610.3348357
0.	4196431.5037955	39738.970208246	8315.2576529274	276122.27904457	807858.9698604	14902.201522249	696880.1642082
0.	4399101.3689739	39917.598671314	8181.7923105381	267147.8579402	819470.32392719	15592.351428913	710832.3914728
0.	4068934.5649346	44161.147637267	7870.3814867284	289728.26811904	873032.68885462	14546.017460559	777838.8723127
0.	4257780.8372796	41949.76632443	7759.166154206	266207.35681449	814775.03482303	15213.875054049	842665.8075420
0.	4766397.6578964	45903.860380957	8826.8945917595	306996.99679311	875272.60173623	15436.5061359	874214.110071
0.	3212671.5212412	37707.340258299	6980.7003643303	242545.74280141	782879.7149256	12965.634175188	699027.0580662
0.	4034089.9714288	40810.798287729	7158.6289936035	244764.78453709	732020.77635263	15547.823905213	720912.2033910
0.	3635947.6489109	37082.322756519	8248.52471467	241356.3931715	877168.35952979	15547.823905213	686081.3839256
0.	4390990.004584	38667.279641054	8426.4804036529	264326.66793988	882562.43079754	17640.874506867	512488.5586826
0.	3763673.0769094	38935.189392522	9983.7547189362	299831.96379756	886776.54654026	15458.769570913	560384.4894062
0.	3719803.1624627	35810.110209623	7714.6804365931	265289.89541469	817538.10274465	14924.46353115	569434.8305300
0.	4736579.8254209	37662.694599869	8159.548294521	291568.59153942	968226.15550872	16883.753024728	840041.9040576
0.	4636501.5830893	38243.106774665	8026.0854446829	318575.19638337	924522.53994255	17195.50060707	765383.202941
0.	3988849.1221556	36814.47243057	8671.1756780192	293869.5576466	955199.1082866	14991.249914367	814848.379323
0.	3888999.3689617	38711.93066956	8493.2147662765	297667.51714529	910670.09963772	15614.615279902	728873.1169328
0.	3548207.8200174	40230.207673411	6535.8954043318	265198.1547428	826199.74241171	16260.292809836	683239.2968430
0.	3885686.2764644	40252.537335509	6558.1350886904	208464.1155969	819225.71535951	16082.169878429	662625.9377457
0.	3711920.2872106	39738.970208246	6402.4585440809	248907.02839832	811377.41435875	15547.823905213	719606.2449637
0.	4342321.8182446	40944.786467815	8070.5728239134	224015.48717907	826297.66307991	15948.580175982	719751.3417678
0.	3539639.477352	65523.255736129	8582.1947473411	285313.12114879	857516.70638815	15258.400795038	764775.471404
0.	4202829.1996523	39381.724741346	7914.8680351385	269143.9015501	852309.88873815	16260.292809836	856239.2759815
0.	4753944.9998894	46507.191790132	9071.6016179468	270887.95694699	929921.00305242	17440.453309415	851450.5701796
0.	4530711.1123141	39649.65740914	9494.2943071144	273963.87715468	921230.60875699	16616.550083884	821647.6417124
0.	4631246.3329212	43557.985593558	7536.7399397861	267216.67919774	859433.20125664	16839.218606869	826346.6238251
0.	3971712.4368248	40632.150723894	7447.7711155427	261896.15252139	880911.83769005	15814.992612997	755227.4974169
0.	3591278.022482	36301.116649073	5890.9703650846	239252.56902349	777522.39484992	16549.750686014	602295.3443799
0.	3853012.3297671	36881.434206728	7225.3532086126	230088.75077106	775234.36101014	14479.234642336	626209.6366974
0.	3515533.8733201	36836.79296297	7625.7097134645	252501.66823	837051.12299186	15770.463900763	654053.4873076
0.	4339922.6822983	40163.219045251	8915.8781339534	250189.01766751	848333.17920133	16282.558443708	775648.1099042
0.	3250143.7398311	39805.955434259	7136.387707272	266000.91933097	894199.29475562	13766.917851756	655421.6288675
0.	3319718.682274	34560.405888808	6157.8298473792	224905.65493806	785437.77789568	14902.201522249	579993.6900218
0.	3837360.8238317	34158.75492897	8293.0132808272	217399.2325179	848873.12023227	16327.08988975	678376.1894652
0.	4731210.3306839	36345.755029611	7781.4091020254	217444.84411012	804366.36057417	16015.374759769	730616.2952694
0.	4091326.5004335	38778.90765987	8181.7923105381	252341.36512483	823825.50179056	16371.621573526	650022.3269843
0.	4287941.4034617	41771.094402673	8293.0132808272	262400.54173015	871506.92196635	15725.93542624	747193.9305033
0.	3897453.4670582	36479.67160278	7158.6289936035	256853.9130113	877562.33464564	15659.143160157	713973.5248818
0.	4033290.2594467	41480.760679625	7091.9053126152	223444.91616649	905555.16506174	15681.407189425	722653.7865129
0.	4080473.2663907	37060.001567923	7670.1949563466	256326.94321095	807981.11433266	15080.299257195	773311.9030876
0.	3532784.8032197	37484.114352607	6313.5018238017	242522.86911521	825465.37234219	15948.580175982	792116.6377083
0.	4464563.5069374	40475.837239463	7292.077957649	240533.09527996	803267.57650084	16215.761720392	803975.6659575
0.	3652627.3559661	37461.792090172	7336.5614203583	245588.49461536	864422.9676909	15881.78612706	672168.8571395
0.	4081501.4675105	39939.927497782	6291.2627920491	248082.99503834	926206.10871457	18620.780791363	740282.7445606
0.	3769842.2836285	36814.47243057	6980.7003643303	264693.59881706	873377.25360331	15881.78612706	740137.3048697
0.	4082872.402337	41927.432125235	7514.4976447163	248060.10636882	894174.62406922	17418.184584706	745326.1568063
0.	3861123.694157	38935.189392522	7625.7097134645	227531.05491425	795214.0477338	14501.49552233	722677.9776238
0.	3879060.0914699	34917.445183174	7403.2870594544	251356.7126882	867300.13381923	16460.68565429	685214.207812
0.	3572770.4023248	36167.202938986	7514.4976447163	220364.49868709	849879.46280723	14924.46353115	623841.5359504
0.	3638803.7631327	38890.537170533	7959.3548209234	210537.496197	873771.05846485	16616.550083884	681361.1401401
0.	3416598.0766772	42619.820065491	8248.52471467	247098.83818217	914526.80100574	16928.287680344	718711.5348507
0.	3823879.9647048	38868.211149051	9049.3552278814	260383.16521387	914699.89779366	17551.797824645	709310.5582924
0.	3494741.3617854	39046.82099182	6691.5744407644	244696.14565238	853537.63293163	16238.027235398	708223.6977751
0.	4038202.7759082	41905.097985748	7736.9232657286	256418.5877753	859482.34766271	16750.15048442	733522.3689870
0.	3460582.2356928	38600.303545838	8871.3862441486	217786.93890709	833350.83335083	15859.521562944	598431.3162174
0.	3854383.2645936	40520.497936551	6046.6373582597	258320.43649316	829333.74763862	17640.874506867	795457.9849639
0.	3947721.0773618	39917.598671314	6913.9781073663	226891.75193409	845511.30189267	14724.107590077	777790.1827248
0.	3704037.4119584	43356.941254687	6669.3344004268	201495.82366788	779031.85212375	15414.242760311	791190.0671778
0.	4032147.8137579	43468.631956819	6869.4968993892	243117.60506951	841415.06386014	16482.951823068	851008.6677457
0.	4057395.8634786	39180.780880314	6980.7003643303	212748.14427714	834036.86161517	15547.823905213	785486.5101836
0.	4169812.5192484	43870.730847607	6802.7755324172	236394.95107803	906765.67772762	16906.020322816	801802.7460433
0.	3217241.3039961	42686.828395385	6002.16077788	192804.91703117	828795.01057426	14100.808772571	751610.261641
0.	3563402.3476773	42150.776804062	8493.2147662765	208464.1155969	734903.09413832	14479.234642336	759089.1580664
0.	3843758.5196885	35698.521862951	6891.7374737114	206231.81382759	835164.02482366	17017.357704859	743822.5262944
0.	3543295.3035559	39314.742917221	6669.3344004268	195875.28733771	798019.73742426	14612.800813513	736647.4812531
0.	4041287.3792677	39471.034675705	8493.2147662765	230225.79204747	816486.56687749	14724.107590077	920414.0045688
0.	3714662.1568635	33266.266402674	6380.2192750204	208031.27624016	876602.05129932	16371.621573526	714698.5630941
0.	3324402.7095977	35386.082424408	6202.3072583001	203385.3470777	819225.71535951	14390.191716499	725460.4043878
0.	3760245.7398433	42820.846667504	6958.4595526755	223239.52003841	845560.37025051	16460.68565429	872294.3814055
0.	3370557.5154219	41838.095925531	5979.9225766753	202497.44600855	906222.16161528	13833.694966581	884484.4080254
0.	3453613.3169916	43870.730847607	5357.2770272403	181669.99814444	751052.03020929	14278.88939599	871580.7432849
0.	3235291.9458778	41011.781363765	5112.6789993376	166536.48989559	747776.17564904	13121.433305311	968002.2459514
0.	2974585.8397126	43513.30865574	3734.1697873657	132353.88323919	635089.80765061	12609.532806802	875543.3991938
0.	2405533.6421626	38868.211149051	3111.691960277	109267.24957445	618437.9980991	11875.121753355	866709.8689064
0.	2425069.4634397	42106.107390624	2644.8640962144	89612.581418761	578137.818638	10784.751917351	1032724.049507
0.	2572102.2235776	47937.484706137	2244.746737005	73702.264279981	582992.48006859	9672.2765870872	1127003.626587
0.	2164706.0909811	39359.397406957	2089.1507291136	52609.990548036	546411.96818472	11140.775371281	1027011.877412
0.	1706928.1035121	37238.572747066	1511.2481309416	50754.089415465	513503.84308961	8893.6321593739	879039.8989367
0.	1878777.0887115	37417.147744281	977.83514410623	40721.474028254	554427.38254984	9828.0141985899	861399.2725151
0.	1634725.5359852	38265.431125342	1088.9600342778	32708.509511741	513267.71972792	10050.50154671	868210.2034279
0.	1761879.7411394	41860.429885896	911.16092124147	27712.669698366	458779.27994578	9427.5519315809	1088636.842491
0.	1803693.2533465	43826.052237446	777.81407576798	23477.469418093	466384.49673604	9160.5877717715	1052795.965821
0.	1974357.903695	42619.820065491	555.57407469138	20892.824482919	466478.43051253	9716.7727507005	880665.5071389
0.	1648206.3951121	38667.279641054	555.57407469138	18665.324721032	443214.35806464	7714.6804365931	1015273.424091
0.	1753936.1144023	33935.623854339	577.79780810179	14635.062049994	447969.90744861	8315.2576529274	878177.9561893
0.	1871241.130229	35944.01819382	666.69333440004	13878.213340166	496543.10071005	9338.5629285733	1004025.147986
0.	1909617.2146175	39002.168173073	511.12678566587	12720.812851046	464693.86487148	8003.8418440852	966335.5423958
0.	1909865.6743331	38756.58193676	422.2329187895	11363.297749089	473056.3554093	8826.8945917595	999979.2711354
0.	1681984.1203437	34560.405888808	511.12678566587	10962.761744275	471481.89228925	8515.4596725172	942513.7739009
0.	1991971.3124685	42508.140709966	511.12678566587	10450.993733851	466783.72239972	8137.3043378502	944647.4050550
0.	1757845.894429	36725.190897498	488.9032300503	9561.0372168932	437735.86971098	8493.2147662765	930713.7168999
0.	1516368.1626341	45591.039021116	333.34000013334	8626.6850939775	430343.13470711	8426.4804036529	1007048.277519
0.	1529506.2880544	38756.58193676	266.6709334016	9805.7657902847	445088.15063455	9383.0573113583	1122825.293906
0.	1952034.2544377	39471.034675705	266.6709334016	9494.2943071144	472727.33920735	7136.387707272	1046041.705634
0.	1898140.1033985	45680.415357533	600.02160077763	9049.3552278814	459999.4154098	8938.1241678873	1007098.255293
0.	1546985.7070918	45881.515609743	422.2329187895	8982.6164138194	432588.35299064	9093.8480673683	1091789.910355
0.	1703158.0327394	50083.383149248	511.12678566587	8893.6321593739	464294.73659205	8470.9699193857	1067250.798262
0.	1827330.1819563	45814.481654598	400.00960023041	9716.7727507005	467887.56077055	7981.5983028321	989373.8885522
0.	1711307.9923116	39203.107737268	555.57407469138	7314.319659335	467582.22954502	6936.2188003543	1026460.897952
0.	1831408.0537164	38421.70325081	577.79780810179	8381.9911253168	465961.80748774	8537.704638108	947402.0422925
0.	1634497.0468475	41704.093417169	511.12678566587	8293.0132808272	462346.3184955	8537.704638108	1003300.749913
0.	1774780.2640127	40386.51656159	422.2329187895	9071.6016179468	427888.10223547	7914.8680351385	970142.0586153
0.	1503654.6572956	35029.023093323	266.6709334016	8737.9119992209	436074.28700953	8693.4210590677	948171.5093379
0.	1625357.4813377	42329.456846233	533.35040054615	6758.2949177622	408972.95264219	8938.1241678873	968574.4705665
0.	1857093.3898827	37260.894412915	422.2329187895	7247.5947322881	428636.22791002	8159.548294521	1011122.393468
0.	1714929.3852606	40565.158872409	200.0024000288	7314.319659335	466948.11484548	8426.4804036529	891239.3072352
0.	1599774.9574392	41771.094402673	377.78634093484	8315.2576529274	408949.62647659	8003.8418440852	922864.0446539
0.	1707156.5926499	51424.84950374	333.34000013334	8737.9119992209	451837.20348469	8871.3862441486	1196268.885290
0.	1748284.6374437	50687.016366958	400.00960023041	8270.7689680748	448391.70937444	7981.5983028321	1146960.045222
0.	1667856.460958	45546.35121139	377.78634093484	7803.6521091871	429337.65520323	9182.8344586197	1074273.035427
0.	1539331.3209774	42798.510139526	222.22518522469	8226.2805206124	435582.89483165	8715.6664994682	950529.9722540
0.	1662715.4553588	47512.840946976	333.34000013334	7558.9822941956	442183.94706202	7136.387707272	1177832.088501
0.	1841459.8815381	42910.193376591	355.56314090256	8515.4596725172	490041.33165335	8626.6850939775	1071528.91893
0.	1695946.4653928	44496.25647669	133.33440000853	9605.5327868852	414292.98264073	7959.3548209234	1091789.910355
0.	1717173.2027345	45077.143637661	444.45629661235	8671.1756780192	431301.95787699	7558.9822941956	976215.9827579
0.	1745885.5014974	46797.700227303	377.78634093484	9583.2849722085	469414.38014225	8181.7923105381	1254583.060930
0.	1593984.4058909	44540.938670759	266.6709334016	8092.8166025467	446236.05127299	8092.8166025467	933117.0671908
0.	1790655.5745543	38622.628851237	488.9032300503	8159.548294521	468733.15019018	9093.8480673683	1012297.487465
0.	1574404.403621	38176.134080641	311.11691862693	8137.3043378502	438601.89289183	8582.1947473411	957857.647422
0.	1923043.5569304	44786.695009292	422.2329187895	9227.328010388	444619.66401647	8470.9699193857	1083543.850830
0.	1810954.7165237	39493.362308497	244.44802968221	8493.2147662765	425340.29046385	8115.0604405255	893977.2610733
0.	1897919.528707	38890.537170533	222.22518522469	7581.224707945	408039.95572415	9160.5877717715	954429.0271604
0.	1811063.9723672	41503.093684713	288.89389638309	7470.0132325949	443963.82584572	7848.1383015384	951448.7023905
0.	1776731.5350928	43155.901753373	400.00960023041	8537.704638108	447266.9504385	7981.5983028321	1198694.256500
0.	1806203.3375304	41056.444926221	488.9032300503	8493.2147662765	441762.45105849	8782.4031767842	1001977.003435
0.	1663857.9010475	42463.469385755	444.45629661235	10784.751917351	436214.68996125	8315.2576529274	1160729.905909
0.	1708641.7720452	40453.506980458	422.2329187895	12253.446643245	453619.09144698	7981.5983028321	1087981.145037
0.	1796107.948643	41525.426749504	488.9032300503	15169.349550747	465069.53200665	8026.0854446829	915812.7442499
0.	1689448.6844748	39069.147490709	511.12678566587	11941.883722078	442464.955936	8359.7465751719	980525.0298355
0.	1888605.0344658	38868.211149051	555.57407469138	13499.814738951	432798.87243844	7803.6521091871	900714.7816163
0.	1658945.384586	44317.530089798	600.02160077763	10851.505157133	444174.62548931	8493.2147662765	1137521.448111
0.	1604793.4589408	43647.340185899	533.35040054615	10695.748428881	423564.28387831	7047.4231552981	1055132.280233
0.	1744846.8628499	38421.70325081	377.78634093484	9338.5629285733	466525.39778703	8648.9303563226	930143.946603
0.	1944023.0157159	40855.460775639	288.89389638309	10473.243863813	433500.64137028	7536.7399397861	1045238.567555
0.	1891745.5646632	42329.456846233	600.02160077763	9939.2571305832	459225.0785165	9004.8626258179	1067854.643134
0.	1761431.3177417	41168.104877084	311.11691862693	10072.750608034	423283.89552435	8248.52471467	1039693.882995
0.	1818202.3135932	45479.319944899	422.2329187895	9538.7895209393	430343.13470711	8159.548294521	1134808.434766
0.	1980726.054883	39515.690000971	400.00960023041	9294.0687832241	437174.17183203	8537.704638108	1043732.879947
0.	1574061.6699143	39024.494552608	400.00960023041	9716.7727507005	429431.1831913	7470.0132325949	1085081.525495
0.	1978751.1846055	42284.786477423	444.45629661235	7937.111398359	443893.56045207	8648.9303563226	936314.2925408
0.	1825171.2322944	41413.762022578	577.79780810179	8626.6850939775	426485.54306768	8003.8418440852	1120850.765100
0.	1630041.5086615	41659.426392026	555.57407469138	8648.9303563226	456058.0656709	7647.9523052351	1142670.840225
0.	1646378.4820101	46618.924609266	400.00960023041	9027.1088971719	445369.25491914	8115.0604405255	1016874.342172
0.	1863161.9101832	39605.001367687	466.67973369921	7714.6804365931	445439.53243337	8137.3043378502	853635.8599011
0.	1958137.4003945	44429.233633598	422.2329187895	9205.0812048251	431395.50735878	7959.3548209234	1101609.426757
0.	1870640.5707053	47490.491873131	488.9032300503	10094.999728725	449469.74209406	7803.6521091871	1175081.310792
0.	1683622.2114623	46082.620701704	688.91736413994	10495.494053146	430156.05979785	7425.5290578293	1036484.069288
0.	1600566.4098926	44920.74696785	311.11691862693	10272.994831483	418635.46298207	8248.52471467	945367.0019058
0.	1852318.2559166	43937.749210814	333.34000013334	10406.493652039	431395.50735878	7759.166154206	974174.2792775
0.	1875503.4199179	40163.219045251	266.6709334016	10562.244977375	435606.29381887	8626.6850939775	998755.8831745
0.	1910942.4099073	46797.700227303	266.6709334016	9405.3045917898	449633.8024569	8181.7923105381	939959.0587263
0.	1823637.0180811	42887.856609743	533.35040054615	9182.8344586197	444994.45125869	8426.4804036529	987279.2727139
0.	1564807.8598357	43647.340185899	577.79780810179	9027.1088971719	448063.63941317	8448.7251318446	1095045.050805
0.	1819915.9821263	47557.53927397	444.45629661235	10206.246222688	429267.50988373	8470.9699193857	1177322.621229
0.	1947182.334812	45635.72706983	422.2329187895	10006.003602161	407503.52866184	8270.7689680748	1198107.000942
0.	1679966.3852584	47915.134496668	488.9032300503	7692.4376667992	422793.2380425	7959.3548209234	1040973.117441
0.	1660659.0531191	38466.352966542	288.89389638309	7759.166154206	412449.26363961	8671.1756780192	979030.3242479
0.	1977416.298011	44786.695009292	244.44802968221	10450.993733851	430460.05860439	8448.7251318446	1101558.913039
0.	1749427.0831324	44317.530089798	488.9032300503	9605.5327868852	428192.02039348	7759.166154206	1052444.315921
0.	1948124.7955475	48049.236650068	444.45629661235	9027.1088971719	443190.9382544	7981.5983028321	1078630.11987
0.	1669341.6403534	40207.878071002	577.79780810179	10072.750608034	409649.43916824	8826.8945917595	1157755.643806
0.	1704643.2121347	51022.386991766	355.56314090256	9472.046789243	439280.7291239	7136.387707272	1151352.910347
0.	1652890.4224358	43312.265391896	333.34000013334	9472.046789243	423868.04831107	9249.5748753086	1107723.707292
0.	1658716.8954483	44205.828039329	400.00960023041	9939.2571305832	436448.7000036	7937.111398359	1056489.132633
0.	1779624.3744863	40230.207673411	288.89389638309	9116.0945761461	459084.29751311	8337.5020843755	1001627.367669
0.	1543101.3917501	42463.469385755	533.35040054615	10006.003602161	443682.76773362	8760.1575583262	909014.215210
0.	1623643.8128047	43379.279275666	333.34000013334	10139.498148207	430039.14005849	8671.1756780192	928137.6579954
0.	1917598.8534252	41145.772767513	466.67973369921	9917.0084254548	439468.00377339	7269.8363153001	929549.4430211
0.	1562751.4575961	40185.548528282	533.35040054615	12631.788696862	438601.89289183	8337.5020843755	835066.0048678
0.	1718471.0821394	41413.762022578	422.2329187895	11296.540412261	444244.89319141	7803.6521091871	868210.2034279
0.	1821749.9705418	40967.118040101	444.45629661235	10740.250054368	447102.93544504	7870.3814867284	901825.8582911
0.	1550755.7778645	41815.762024872	311.11691862693	11630.332440711	412332.58595633	8048.3291046256	1075607.637410
0.	1752388.9515137	39850.612550025	311.11691862693	10094.999728725	432752.08989096	7803.6521091871	989249.1951256
0.	1846147.1625534	42016.769280261	444.45629661235	10584.495404194	450899.51669122	8293.0132808272	882833.4533719
0.	1681108.8309471	47982.185304392	400.00960023041	10896.007613863	419826.52880828	8092.8166025467	966211.1741662
0.	1670826.8197487	43200.576780058	466.67973369921	10206.246222688	458873.13034774	8426.4804036529	1068181.742943
0.	1546071.7505408	41681.759874745	333.34000013334	10072.750608034	413102.68812797	8248.52471467	990296.6746523
0.	1565950.3055245	45680.415357533	200.0024000288	10361.993807708	435512.69825416	7692.4376667992	1125914.53867
0.	1963064.4269225	46887.08947055	222.22518522469	9605.5327868852	443331.45807754	8204.0363859019	1151759.29634
0.	1542758.6580435	41346.763902849	333.34000013334	9739.0209215515	431910.04780762	8938.1241678873	990670.8046048
0.	1595311.1597245	38243.106774665	533.35040054615	9672.2765870872	456527.17884651	7937.111398359	1002751.246165
0.	1961051.6762711	44876.062742707	422.2329187895	9561.0372168932	432962.61337054	8671.1756780192	1105171.367910
0.	1919284.4359263	39694.313689326	555.57407469138	9961.5058950769	418845.63900272	9049.3552278814	1010972.392713
0.	1628782.8891198	38935.189392522	400.00960023041	9405.3045917898	416744.11146219	7981.5983028321	873795.6718558
0.	1676275.9228579	38533.327987669	311.11691862693	8693.4210590677	426158.31237753	7180.8703392706	761397.2566833
0.	1834994.7825315	37796.632291108	555.57407469138	10495.494053146	440708.80190435	8470.9699193857	873401.865889
0.	1792181.9146601	38287.755535688	377.78634093484	8671.1756780192	454744.68551392	8537.704638108	982568.2037032
0.	1789211.235151	40096.23095429	377.78634093484	8226.2805206124	453290.8210549	8626.6850939775	903060.5527764
0.	1591655.3335206	41458.42773424	400.00960023041	9672.2765870872	427771.21351363	8493.2147662765	931432.1755192
0.	1521851.90194	41525.426749504	400.00960023041	8982.6164138194	402653.89244234	7914.8680351385	958280.1059940
0.	1995815.6226376	45725.103884227	400.00960023041	9761.2691517657	445509.81052486	8448.7251318446	1057846.192821
0.	1661801.4988078	42396.462847287	555.57407469138	10784.751917351	437712.46489611	8448.7251318446	998356.4462495
0.	1738916.5827962	48630.370847809	222.22518522469	9783.5174413434	422139.07189101	8559.9496630493	1243849.528738
0.	1896761.5975637	38577.97830011	244.44802968221	8737.9119992209	414269.64193803	7959.3548209234	876478.9456522
0.	1783354.4401575	40609.820047039	488.9032300503	8782.4031767842	432377.83872637	7981.5983028321	940603.8683408
0.	1893205.997759	42910.193376591	355.56314090256	8204.0363859019	428776.50876404	8559.9496630493	1016574.147950
0.	1797981.0249029	43826.052237446	600.02160077763	11541.319926723	430904.38399959	7692.4376667992	1147391.618081
0.	1732861.620646	42262.451382586	511.12678566587	9027.1088971719	419195.94386178	8226.2805206124	1150413.213716
0.	1684878.9017199	49010.365057014	600.02160077763	9360.8100902862	455190.27405473	7959.3548209234	1141732.059106
0.	1641922.9438241	43647.340185899	577.79780810179	10628.996435951	446634.33850018	8404.2357348103	1081855.236429
0.	1958054.1487683	38109.161923624	355.56314090256	11140.775371281	454299.12016498	8559.9496630493	976489.9057620
0.	1876081.0421914	44853.720719745	333.34000013334	9383.0573113583	437384.80421334	7759.166154206	972108.1581450
0.	1773528.8289099	41838.095925531	266.6709334016	11140.775371281	421625.11933324	8470.9699193857	975792.6639360
0.	1736552.2771652	43021.87810661	577.79780810179	9116.0945761461	455800.06438047	9850.2626662593	925587.1121494
0.	1939646.0831231	45479.319944899	355.56314090256	10562.244977375	439023.2331761	8204.0363859019	991094.8377181
0.	1582972.7462863	39292.415761872	444.45629661235	9427.5519315809	430764.06822194	7625.7097134645	1022504.871597
0.	1585714.6159393	44339.870679091	466.67973369921	9939.2571305832	434693.78075965	8159.548294521	976041.6725475
0.	1898516.24551	45725.103884227	333.34000013334	9071.6016179468	437174.17183203	8648.9303563226	1184177.392643
0.	1592569.2900716	37260.894412915	244.44802968221	7870.3814867284	418425.29213229	7959.3548209234	937603.4250867
0.	1630955.4652125	42441.133813219	555.57407469138	9338.5629285733	423751.21455903	7581.224707945	959075.3770733
0.	1810319.438341	48563.314839603	600.02160077763	9004.8626258179	454205.31988865	8026.0854446829	1163349.095067
0.	1854842.7326289	35743.157022695	444.45629661235	8381.9911253168	436776.32482129	8381.9911253168	1013097.640859
0.	1989520.6951843	42642.156115741	400.00960023041	8782.4031767842	415763.5755212	7647.9523052351	1086014.343219
0.	1643334.8420775	39872.941197436	377.78634093484	8715.6664994682	446353.19265062	8337.5020843755	967430.0584699
0.	1557267.7182902	37707.340258299	288.89389638309	8048.3291046256	421882.09174773	7692.4376667992	936388.6604403
0.	1575318.3601719	40364.186541351	511.12678566587	7603.4671810346	432564.96226086	7558.9822941956	972157.9385058
0.	1956306.0365249	41614.759605702	333.34000013334	9561.0372168932	451930.9778143	8181.7923105381	972257.5000705
0.	1644541.8437971	37707.340258299	266.6709334016	8159.548294521	428238.77799234	7781.4091020254	820791.3284592
0.	1932309.6456771	37551.081497874	377.78634093484	8270.7689680748	446657.76773796	7825.8951756913	1007872.946925
0.	1566178.7946622	40766.136038601	422.2329187895	8003.8418440852	441247.31747909	7959.3548209234	1050510.490931
0.	1687620.7713728	43759.034770163	444.45629661235	8115.0604405255	423190.43478419	8915.8781339534	1079133.967071
0.	1715496.4461775	49926.892764167	377.78634093484	7292.077957649	425971.32903693	8648.9303563226	1086417.754220
0.	1908684.0121396	50687.016366958	600.02160077763	8337.5020843755	434272.65372832	7492.255408986	1230668.491717
0.	1609020.5079891	44853.720719745	377.78634093484	7336.5614203583	408203.22282478	8270.7689680748	935397.1401105
0.	1752063.2661271	41369.096549724	311.11691862693	8604.4398909837	437595.44178257	8337.5020843755	930515.5317422
0.	1739030.8273651	39538.017753127	444.45629661235	7670.1949563466	437525.22868305	7825.8951756913	1220296.313043
0.	1948928.7345366	42619.820065491	355.56314090256	8893.6321593739	457230.8968082	8426.4804036529	1100422.430310
0.	1707613.5709254	49278.606665784	488.9032300503	8248.52471467	458239.66009573	8849.1403882772	1162942.180242
0.	1679052.4287074	42887.856609743	155.55700742096	8226.2805206124	472586.33613046	8048.3291046256	1040847.694127
0.	1828827.0584983	45255.886273362	488.9032300503	7848.1383015384	406524.05316637	8448.7251318446	1050510.490931
0.	1558524.4085478	44116.467474132	466.67973369921	8493.2147662765	451251.13720034	8159.548294521	1035230.551869
0.	1583086.9908552	42173.111600346	488.9032300503	9716.7727507005	463144.41207291	8226.2805206124	1051188.537350
0.	1569491.8871595	42508.140709966	355.56314090256	9872.5111932931	478016.62988561	7670.1949563466	1134402.821588
0.	1685107.3908576	41771.094402673	400.00960023041	6913.9781073663	479380.62076007	8782.4031767842	1142594.719150
0.	1980726.054883	43446.293696945	466.67973369921	9071.6016179468	474701.62591592	7981.5983028321	979852.3809859
0.	1875008.3437538	35475.349642641	377.78634093484	8115.0604405255	437267.78558325	7892.6247312617	934058.7648327
0.	1973440.5810544	42999.541041168	400.00960023041	8381.9911253168	433664.3957427	8226.2805206124	1048602.194425
0.	1568692.1751774	46618.924609266	355.56314090256	8871.3862441486	433687.7894805	8181.7923105381	1042152.183450
0.	1941363.3681825	42575.148144138	400.00960023041	8315.2576529274	451087.04583176	8003.8418440852	973054.0330516
0.	1868409.8535432	42418.798300396	355.56314090256	8849.1403882772	436776.32482129	7714.6804365931	1052469.43330
0.	1594491.2660534	37060.001567923	466.67973369921	8826.8945917595	429477.94756909	7403.2870594544	916356.8537922
0.	1861761.1295325	41436.094848558	377.78634093484	9427.5519315809	432401.22894421	8826.8945917595	952044.6866899
0.	1707093.8394496	40967.118040101	400.00960023041	10050.50154671	451204.25363116	7892.6247312617	938694.3770354
0.	1795398.9578533	45300.572529715	555.57407469138	10050.50154671	445228.70162239	8092.8166025467	998556.162454
0.	1888357.1431399	47736.334972682	333.34000013334	10651.247040888	410955.90967714	7114.146480276	1042478.335812
0.	1927910.5595877	39538.017753127	355.56314090256	10072.750608034	438812.56043936	9004.8626258179	916554.7201571
0.	1965410.9143232	39337.070132249	333.34000013334	8826.8945917595	424872.88452318	8582.1947473411	958106.1500117
0.	1639638.0524467	45255.886273362	488.9032300503	11274.288085412	435629.69287012	7736.9232657286	1026711.338907
0.	1582173.0343042	39716.641918944	177.7796740943	8293.0132808272	432939.22161682	9205.0812048251	993938.8801763
0.	1944438.6543228	38756.58193676	377.78634093484	11341.045244099	462369.79077453	9049.3552278814	891609.2511044
0.	1942222.1295913	40855.460775639	288.89389638309	8938.1241678873	435489.29952306	8626.6850939775	976987.9693800
0.	1664657.6130296	46909.436930763	266.6709334016	11318.79279849	437010.35023313	8337.5020843755	1091260.116690
0.	1954752.4344402	43066.552416651	177.7796740943	9983.7547189362	446868.63376487	8426.4804036529	995710.6327982
0.	1935049.7509106	36234.15952562	333.34000013334	8559.9496630493	435840.28721266	7848.1383015384	940405.4603521
0.	1831846.0529107	38109.161923624	311.11691862693	9449.7993307319	443471.98020882	7803.6521091871	912276.8528909
0.	1737663.2095973	38220.782483656	333.34000013334	9227.328010388	426836.16128244	8648.9303563226	917865.6973134
0.	1797935.2143593	42731.500913893	444.45629661235	10384.243700188	410582.61199032	8493.2147662765	904270.7217578
0.	1549270.5984692	43222.914382982	333.34000013334	10161.747447	440615.15048249	8826.8945917595	1061264.895008
0.	1779787.7034459	41302.098788204	355.56314090256	9561.0372168932	453408.0590355	8426.4804036529	1049983.157371
0.	1993141.1522406	44809.036853037	200.0024000288	9783.5174413434	449774.42812829	8782.4031767842	1020752.767137
0.	1994116.1307787	42061.438216025	488.9032300503	8448.7251318446	449938.49433212	8626.6850939775	1006148.725931
0.	1851687.2442615	38979.841853213	444.45629661235	9316.3158262194	455237.17946084	8070.5728239134	884582.9823083
0.	1966105.248827	45591.039021116	355.56314090256	9583.2849722085	430670.52564965	8048.3291046256	1006498.540667
0.	1875228.3743406	40565.158872409	288.89389638309	8871.3862441486	472962.3494912	8204.0363859019	974597.5204379
0.	1908043.7907467	43647.340185899	511.12678566587	8849.1403882772	427163.41792728	8248.52471467	1050711.388163
0.	1551826.9991275	35140.602494315	200.0024000288	8448.7251318446	437244.38204938	7269.8363153001	849462.1847797
0.	1501832.3536879	40699.143112622	266.6709334016	8915.8781339534	445111.57563885	8915.8781339534	865136.0234131
0.	1696405.0492081	39448.707102594	422.2329187895	9939.2571305832	424031.61824758	8849.1403882772	837198.1866929
0.	1782945.9652665	35341.449173117	511.12678566587	8737.9119992209	431021.31557362	8115.0604405255	895432.9174628
0.	1854650.6286876	40297.196838775	533.35040054615	9805.7657902847	447149.79655095	8604.4398909837	865480.2779710
0.	1700830.2108589	41503.093684713	466.67973369921	11541.319926723	440240.55504843	8070.5728239134	868062.6181548
0.	1597938.7848085	36144.884196067	444.45629661235	10784.751917351	456832.11619504	8559.9496630493	980749.2575143
0.	1666106.9059802	32730.819072048	222.22518522469	9116.0945761461	456855.57336402	7069.6642042893	836217.8086948
0.	1526477.5744027	33534.002944579	377.78634093484	9694.5246392125	435395.70523889	9227.328010388	771462.8498088
0.	1342629.0113905	36435.032506463	311.11691862693	9205.0812048251	452095.08536328	8092.8166025467	721444.3167770
0.	1506164.2242382	36524.310937695	200.0024000288	8915.8781339534	445158.42583986	7581.224707945	802803.6869433
0.	1964411.1635431	35988.654665697	333.34000013334	7514.4976447163	438578.48570686	8671.1756780192	860932.2906515
0.	1685809.5228307	37216.251140875	333.34000013334	8048.3291046256	418565.40545762	8426.4804036529	907408.0582990
0.	1892351.7542727	41994.434901942	355.56314090256	9694.5246392125	407270.31001716	7959.3548209234	907902.2291583
0.	1597024.8282576	41302.098788204	377.78634093484	9049.3552278814	416067.06271277	8026.0854446829	992441.9015328
0.	1735375.0011612	40676.812256685	266.6709334016	7225.3532086126	410979.24132444	8293.0132808272	1014348.025549
0.	1934080.9345809	42865.519902612	466.67973369921	8804.6488545952	416440.60021383	7403.2870594544	966260.9212475
0.	1737088.6696943	42083.77277347	688.91736413994	8693.4210590677	464670.38622257	8515.4596725172	1084451.298742
0.	1623529.5682358	40408.846641521	333.34000013334	8893.6321593739	413709.48420908	8559.9496630493	1020978.018266
0.	1811828.7994497	43289.927550084	200.0024000288	8448.7251318446	447548.12631295	8048.3291046256	946285.1936133
0.	1619987.9866008	44384.552036877	288.89389638309	9004.8626258179	422910.058697	8804.6488545952	1105803.066817
0.	1696874.5814514	49300.960521788	377.78634093484	7959.3548209234	415179.97661381	7025.1821656413	1101963.03082
0.	1735146.5120235	42597.484074957	466.67973369921	8582.1947473411	431722.93860675	8893.6321593739	1054428.80892
0.	1828027.3465161	47959.834975378	533.35040054615	9894.7597796915	438157.1673317	7358.8032407191	1390106.717938
0.	1801979.5848134	47289.352898022	466.67973369921	8426.4804036529	417537.96110268	9138.3411442804	1126091.822970
0.	1727149.3922024	47378.747400409	311.11691862693	8582.1947473411	416860.84942943	7180.8703392706	1108128.105552
0.	1586628.5724902	43312.265391896	377.78634093484	8604.4398909837	438718.9297776	9182.8344586197	1027863.458624
0.	1652890.4224358	47915.134496668	444.45629661235	9138.3411442804	424522.34684358	8359.7465751719	1056916.332872
0.	1541273.4786482	40833.129501836	422.2329187895	8804.6488545952	422816.60204563	7114.146480276	986631.0399581
0.	1666714.0152693	42106.107390624	511.12678566587	9271.8217995872	444971.02657506	7759.166154206	1109366.689704
0.	1984649.2209718	41748.760681133	222.22518522469	8315.2576529274	424756.03703233	8226.2805206124	1109922.844861
0.	1908209.4017602	42217.781372044	355.56314090256	8493.2147662765	458896.59310895	7759.166154206	1056489.132633
0.	1745657.0123596	47132.914819792	244.44802968221	7247.5947322881	441153.66016113	8115.0604405255	1130398.383741
0.	1604679.214372	42642.156115741	400.00960023041	7447.7711155427	448180.80581266	8426.4804036529	1092521.582149
0.	1618612.9518293	42106.107390624	222.22518522469	7759.166154206	436963.54463842	7358.8032407191	943233.1963987
0.	1752283.1973542	40967.118040101	200.0024000288	8115.0604405255	464623.4291178	8248.52471467	1065389.202076
0.	1853389.6408057	41972.100583332	377.78634093484	8381.9911253168	417164.37561103	8693.4210590677	1089746.594675
0.	1817293.6918926	38979.841853213	288.89389638309	7937.111398359	429384.41906935	7470.0132325949	1099841.617500
0.	1886869.9342661	42485.805018004	155.55700742096	7180.8703392706	411305.89108079	8626.6850939775	847670.569795
0.	1734818.4067847	37930.572130228	400.00960023041	8470.9699193857	439491.41339289	7470.0132325949	909879.1905414
0.	1774100.1151687	37796.632291108	266.6709334016	8026.0854446829	459741.29533189	7825.8951756913	937876.1503981
0.	1729091.5498733	45792.137122382	266.6709334016	8070.5728239134	423190.43478419	7203.1117442735	1071151.354672
0.	1939258.352944	41458.42773424	333.34000013334	7180.8703392706	421368.15464717	8226.2805206124	1027963.650038
0.	1598624.2522218	45032.458576154	311.11691862693	9116.0945761461	424101.72060741	8359.7465751719	1132957.974848
0.	1913455.2783897	37685.017399253	244.44802968221	8248.52471467	437150.76855434	8293.0132808272	937876.1503981
0.	1734682.9619205	41056.444926221	400.00960023041	7514.4976447163	438133.76136386	7647.9523052351	956540.7006799
0.	1757995.4257978	44183.487808432	377.78634093484	9472.046789243	427888.10223547	7336.5614203583	994837.1891928
0.	1721094.4300522	44473.915469258	733.3656014198	10606.745890386	430834.22582288	8537.704638108	1117105.427891
0.	1761537.0074328	43245.252045627	422.2329187895	9205.0812048251	454932.29891481	8293.0132808272	1015623.60015
0.	1725693.8824556	43826.052237446	311.11691862693	11363.297749089	463027.04070609	7314.319659335	956466.1624100
0.	1763821.8988103	43334.60329343	488.9032300503	7358.8032407191	428636.22791002	9338.5629285733	986905.2864680
0.	1636553.4490872	40855.460775639	377.78634093484	9138.3411442804	462299.37413042	8470.9699193857	972780.216725
0.	1551098.5115711	49792.760480329	622.24545271912	10651.247040888	421274.71485922	8226.2805206124	1216278.725971
0.	1579545.4092202	40877.792109138	377.78634093484	10807.002937904	451368.34724687	7914.8680351385	996259.6987128
0.	1790440.8833574	46954.132030473	488.9032300503	12409.232468957	427327.05094876	7914.8680351385	1134529.573720
0.	1630726.9760747	41257.433912363	488.9032300503	11519.066946682	436542.30581359	8248.52471467	1004574.73097
0.	1695046.6683495	44094.127482161	644.46936392652	13522.07300496	404728.63992876	7959.3548209234	1074675.912981
0.	1996423.841033	43781.373866196	666.69333440004	14100.808772571	444643.08773813	8938.1241678873	1074348.573575
0.	1969119.3890727	47781.034495054	644.46936392652	12832.094380165	450008.80938231	8515.4596725172	1163959.502130
0.	1974146.1501031	44697.328231688	600.02160077763	11341.045244099	453408.0590355	7892.6247312617	1063175.920698
0.	1775703.3339729	44138.807525834	400.00960023041	14011.769886705	417654.70991961	8804.6488545952	1086039.555869
0.	1823686.052899	40140.889621909	377.78634093484	11363.297749089	428495.9493582	8048.3291046256	977436.2506798
0.	1533961.8262404	40096.23095429	644.46936392652	12565.021204863	462088.1276718	8359.7465751719	942364.9352058
0.	1700416.1630865	41034.113115144	622.24545271912	11385.550313458	427467.31031779	8337.5020843755	896395.2634997
0.	1759366.3606243	40699.143112622	555.57407469138	9538.7895209393	471152.93653111	7981.5983028321	1037110.894574
0.	1718124.0712616	47468.142859053	600.02160077763	10584.495404194	432471.39998167	7180.8703392706	1078630.11987
0.	1888119.9897427	42485.805018004	355.56314090256	10072.750608034	414643.10083621	7848.1383015384	1097114.830294
0.	1823343.3191924	46484.845405577	555.57407469138	9338.5629285733	459248.5422421	8426.4804036529	1108709.460292
0.	1834310.7978041	47311.70143397	577.79780810179	9338.5629285733	433173.14203401	8070.5728239134	1085560.527757
0.	2019272.7548074	48540.962956425	377.78634093484	9694.5246392125	433266.71199289	8115.0604405255	1184763.732748
0.	1780044.62759	42016.769280261	533.35040054615	8960.3702611759	417444.563198	7736.9232657286	1073643.575878
0.	1973523.970291	42999.541041168	466.67973369921	8582.1947473411	429665.00763864	8226.2805206124	1102165.096612
0.	1907084.5881754	44429.233633598	488.9032300503	8715.6664994682	435161.72401024	8048.3291046256	1129460.895975
0.	1984313.9167326	49368.02244852	555.57407469138	8648.9303563226	460844.22643026	8604.4398909837	1212774.407701
0.	1654032.8681245	41279.766320433	333.34000013334	8381.9911253168	441949.78005163	8604.4398909837	1092092.663785
0.	1982562.2250171	39783.626965904	355.56314090256	8359.7465751719	474748.63828597	8849.1403882772	1037587.311479
0.	1786785.0571535	49077.424652112	533.35040054615	8782.4031767842	456996.31772751	8226.2805206124	1189532.362813
0.	1693447.2443853	46954.132030473	400.00960023041	8582.1947473411	456972.86017293	8849.1403882772	974597.5204379
0.	1976387.4533737	36435.032506463	400.00960023041	7870.3814867284	423353.99175031	7670.1949563466	932076.3607113
0.	1578060.2298249	37796.632291108	288.89389638309	8137.3043378502	433149.74970429	8003.8418440852	1001452.554974
0.	1631412.4434879	48608.018785294	488.9032300503	10228.495699585	435699.89040804	8115.0604405255	1073039.336733
0.	1873268.1957893	42262.451382586	488.9032300503	7959.3548209234	411072.56855118	8315.2576529274	1088712.503006
0.	1608792.0188513	44898.404825409	488.9032300503	9627.7806609238	469954.70448239	8381.9911253168	1147899.377630
0.	1687963.5050794	43178.239236855	511.12678566587	10183.99680516	401185.55577251	7292.077957649	1080721.272776
0.	1640437.7644288	39850.612550025	333.34000013334	9383.0573113583	421087.83834893	8871.3862441486	1011472.40513
0.	1663857.9010475	41748.760681133	466.67973369921	10028.252544752	453056.3499107	7870.3814867284	933711.8118721
0.	1922621.8495419	49345.668413156	511.12678566587	9116.0945761461	432635.13464218	8003.8418440852	1192899.98880
0.	1868012.9456212	46596.577925924	800.03840184329	10272.994831483	432237.49876318	7914.8680351385	1177500.931465
0.	1586171.5942147	48295.096186805	644.46936392652	10651.247040888	417397.86462861	8293.0132808272	1014873.239861
0.	1840594.249092	42731.500913893	400.00960023041	9116.0945761461	406617.33170522	8204.0363859019	1162611.575623
0.	1673568.6894016	46775.353065892	755.58980896023	8960.3702611759	453806.68018043	8248.52471467	1114853.923622
0.	1899430.202061	40967.118040101	422.2329187895	8426.4804036529	433524.03466003	8048.3291046256	951796.354998
0.	1662601.2107899	40207.878071002	466.67973369921	8826.8945917595	467582.22954502	8470.9699193857	994138.4965050
0.	1959774.833641	38332.404535385	555.57407469138	8871.3862441486	450641.67083188	7536.7399397861	960591.5613849
0.	1631640.9326257	44228.168329958	711.14145314645	9405.3045917898	440872.6943599	8137.3043378502	1085812.644593
0.	2046234.4730611	47423.445010198	488.9032300503	9205.0812048251	441832.69895018	8359.7465751719	1198821.925861
0.	1768796.6755206	43245.252045627	444.45629661235	9472.046789243	401838.11865933	7514.4976447163	1035957.570350
0.	1531219.9565875	38153.809968635	377.78634093484	8315.2576529274	442675.71864941	7336.5614203583	1061968.909173
0.	1772504.4860445	44384.552036877	400.00960023041	7492.255408986	448321.40760964	7848.1383015384	970938.4005467
0.	1707042.348081	46708.311940213	422.2329187895	8871.3862441486	452446.75499216	7759.166154206	1146198.497069
0.	1756396.0018336	48473.907665563	377.78634093484	10183.99680516	436004.08639813	8715.6664994682	1200507.3324
0.	1728177.5933223	44183.487808432	377.78634093484	8648.9303563226	419896.59667555	7825.8951756913	1016999.426106
0.	1910887.189662	44339.870679091	444.45629661235	7558.9822941956	447993.3403435	8003.8418440852	1050008.267781
0.	1998713.8308479	49122.131347765	422.2329187895	10139.498148207	424195.19131511	8693.4210590677	1152495.918223
0.	1605821.6600607	46060.27545248	400.00960023041	9917.0084254548	422723.14641642	8648.9303563226	1054755.413658
0.	1935105.114892	46395.460464917	466.67973369921	8270.7689680748	447290.38140849	7314.319659335	1126952.968379
0.	1584686.4148194	42441.133813219	533.35040054615	8604.4398909837	473126.86052459	8426.4804036529	1014022.908515
0.	1674825.3796592	46708.311940213	466.67973369921	9538.7895209393	436308.29320975	7736.9232657286	1114044.533332
0.	1754723.367214	44272.849090412	355.56314090256	9004.8626258179	467253.42347146	8226.2805206124	979154.8733759
0.	1693332.9998164	40207.878071002	466.67973369921	8293.0132808272	440451.26296149	7803.6521091871	1082434.873813
0.	1750226.7951145	38868.211149051	377.78634093484	7937.111398359	438157.1673317	8671.1756780192	998081.8438417
0.	1735831.9794367	44786.695009292	488.9032300503	8715.6664994682	415483.44306907	8048.3291046256	1043557.23306
0.	1752054.7082165	44429.233633598	377.78634093484	8115.0604405255	426859.53634152	8337.5020843755	1072258.922088
0.	1703043.7881705	42977.204035446	444.45629661235	8782.4031767842	456011.15576705	9205.0812048251	1148305.606110
0.	1842422.162194	42508.140709966	555.57407469138	8381.9911253168	455330.99104405	7269.8363153001	1064760.372766
0.	1936350.8916054	37774.309193412	577.79780810179	8715.6664994682	469696.28424245	7581.224707945	951895.6868349
0.	1743138.5428664	40989.449672084	244.44802968221	7692.4376667992	425644.11803448	8760.1575583262	929747.6064184
0.	1670826.8197487	41726.427019298	377.78634093484	8715.6664994682	415670.19701629	8737.9119992209	1055559.415062
0.	1720294.7180701	41346.763902849	466.67973369921	8204.0363859019	435044.7357968	7647.9523052351	1139829.428012
0.	1682022.7874981	45188.857336906	488.9032300503	8537.704638108	452845.33137212	8315.2576529274	937429.8770154
0.	1571434.0448303	43513.30865574	577.79780810179	9360.8100902862	457676.61476849	8359.7465751719	1072460.312842
0.	1700987.3859308	46551.884738514	533.35040054615	10384.243700188	442464.955936	8626.6850939775	1039367.833187
0.	1629241.7966794	45970.895053104	844.48723179752	10339.743974598	445181.85103657	7870.3814867284	1000353.811530
0.	1618045.82893	43021.87810661	666.69333440004	9872.5111932931	466079.21907574	8582.1947473411	1014873.239861
0.	1639295.3187401	44317.530089798	533.35040054615	8626.6850939775	436121.0877373	8381.9911253168	974348.5525899
0.	1642265.6775308	43423.955496795	644.46936392652	8070.5728239134	425129.95462698	8204.0363859019	948742.4476869
0.	1897809.2433268	40520.497936551	444.45629661235	8048.3291046256	483920.9810685	8426.4804036529	985185.1538041
0.	1995732.0338332	40252.537335509	488.9032300503	7180.8703392706	442605.46383465	7314.319659335	1060963.191767
0.	1948901.0113466	50061.027200568	511.12678566587	8381.9911253168	401558.44274066	7803.6521091871	1025434.164154
0.	1784043.1875005	40609.820047039	333.34000013334	6780.5351954239	461900.3574161	8270.7689680748	1174113.646246
0.	1609790.3324853	44049.447677411	555.57407469138	7803.6521091871	435957.28631069	6780.5351954239	1140006.98971
0.	1808687.9492898	40185.548528282	400.00960023041	7625.7097134645	404985.10441477	8048.3291046256	1010422.411720
0.	1368274.9506203	32775.438371488	288.89389638309	5957.6844347936	429711.77329564	7581.224707945	711412.2075674
0.	1114322.7529334	28359.284081671	155.55700742096	6580.3748323783	438508.26453632	8671.1756780192	635257.4457100
0.	824510.78342751	26397.298483558	22.222251851891	6936.2188003543	393475.10993555	7692.4376667992	461642.1800363
0.	751416.09012813	22563.839644533	88.889362965491	5290.5677623922	407410.24043943	7892.6247312617	374868.3257396
0.	472492.33536809	21115.607170495	66.6669333344	6202.3072583001	431418.89488918	7781.4091020254	303287.0121477
0.	400835.98903675	17262.3051762	133.33440000853	5713.0687893496	424405.50414561	8003.8418440852	265909.1709539
0.	271484.68994375	15614.615279902	66.6669333344	5735.3062786932	437782.67953286	7381.0451204177	225088.265050
0.	254792.04429722	15636.879190317	66.6669333344	5824.2568292746	407993.30855459	7381.0451204177	188871.9284713
