# Supplementary material for: LA-iMageS: a software for elemental distribution bioimaging using LA–ICP–MS data
Source: J Cheminform. 2016 Nov 18;8:65. doi: 10.1186/s13321-016-0178-7 (PMC5116144; doi:10.1186/s13321-016-0178-7)
Supplement: Supplementary file 1 — Additional file 1. Dataset corresponding to LA–ICP–MS analysis of a human tissue used to illustrate LA-iMageS features. [file 13321_2016_178_MOESM1_ESM.zip › Line 10.xl]

Intensity Vs Time	Counts Per Second
Time in Seconds	Na23	Ca44	Zn64	P31	C12	C13	Si28
0.	444.45629661235	12854.350864177	0.	6446.937260185	417818.16094405	8470.9699193857	54757.08899186
0.	400.00960023041	11185.27937181	22.222251851891	5824.2568292746	430132.67572204	7803.6521091871	53124.34932146
0.	242934.60493535	19444.881991369	288.89389638309	6669.3344004268	427701.08104782	8293.0132808272	178627.499336
0.	696856.04482104	23611.179726698	311.11691862693	7091.9053126152	449633.8024569	8092.8166025467	436659.3145169
0.	800997.19399448	25104.423719941	133.33440000853	7225.3532086126	417187.72422559	8315.2576529274	443073.8401649
0.	1034729.1946054	27913.337767414	377.78634093484	8915.8781339534	429594.85963285	7247.5947322881	593663.2956091
0.	1235333.4880066	28470.774382803	266.6709334016	7803.6521091871	432097.16110364	7714.6804365931	595284.1271068
0.	1098654.8572284	27266.757926836	444.45629661235	8204.0363859019	437852.89474608	7492.255408986	611270.3752952
0.	1356443.2858388	31414.656996919	333.34000013334	6624.8544977427	391915.23294972	7336.5614203583	628099.798642
0.	1699615.7773713	35676.20437254	644.46936392652	8515.4596725172	458239.66009573	9383.0573113583	834771.9515877
0.	1567932.3909693	33489.37959143	355.56314090256	8493.2147662765	436706.11844656	7247.5947322881	784974.8347329
0.	1489112.8263078	34136.441553201	444.45629661235	8226.2805206124	449938.49433212	8181.7923105381	775940.1797658
0.	1737039.9870831	35899.381960516	422.2329187895	8337.5020843755	443073.84016491	8337.5020843755	938694.3770354
0.	1561656.9400332	33132.401350947	355.56314090256	8849.1403882772	435208.51974377	8048.3291046256	834330.8901940
0.	1767301.3850546	34783.553658865	511.12678566587	7492.255408986	433056.18102542	7425.5290578293	823874.4486981
0.	1562180.2347517	38845.885187244	466.67973369921	8515.4596725172	414573.07604887	7825.8951756913	1050636.051167
0.	1508621.6297563	39694.313689326	400.00960023041	9716.7727507005	440942.93494501	7492.255408986	852653.6397672
0.	1546757.217954	39671.985519391	866.71173567692	9961.5058950769	430834.22582288	7803.6521091871	938471.2167732
0.	1738116.8708141	38265.431125342	888.93629882483	14991.249914367	482862.13288004	8938.1241678873	981421.9747411
0.	1894174.9518929	41480.760679625	777.81407576798	13700.141271587	469367.39702729	8448.7251318446	1038113.907364
0.	1674825.3796592	41726.427019298	600.02160077763	11296.540412261	440006.44123265	7914.8680351385	1049932.93676
0.	1705068.4922782	38979.841853213	422.2329187895	10495.494053146	437174.17183203	8181.7923105381	842224.3481906
0.	1697726.977784	39515.690000971	355.56314090256	9850.2626662593	424078.35309023	7358.8032407191	827105.5504240
0.	1553726.1366552	42374.12745389	444.45629661235	9850.2626662593	433126.35743857	8315.2576529274	969843.4489300
0.	1846534.9666734	41235.101563993	533.35040054615	9783.5174413434	422769.87410326	9227.328010388	1165383.947825
0.	1900594.3504033	39091.474049275	577.79780810179	8671.1756780192	459295.46988616	8626.6850939775	1074172.31889
0.	1984259.6129361	46484.845405577	400.00960023041	9027.1088971719	448836.96729706	8337.5020843755	943977.4884309
0.	1670302.2763758	38109.161923624	333.34000013334	8826.8945917595	462768.82936067	8003.8418440852	921948.2932242
0.	1773800.865571	40989.449672084	422.2329187895	10495.494053146	436893.33672668	8248.52471467	1021778.957636
0.	1617596.5799164	36613.590323322	755.58980896023	9205.0812048251	441458.05019387	8003.8418440852	972133.0482903
0.	1686914.3372302	35854.745965784	444.45629661235	9761.2691517657	452517.09065178	8226.2805206124	838399.2994239
0.	1751900.4277528	37015.359369697	755.58980896023	9182.8344586197	421578.39790639	8604.4398909837	842346.9735553
0.	1663418.5755617	35363.765768944	488.9032300503	8493.2147662765	445369.25491914	7914.8680351385	802754.8578967
0.	1563783.7275486	36100.246889165	466.67973369921	9850.2626662593	411375.8890829	7870.3814867284	784658.0982988
0.	1800008.3715594	41436.094848558	533.35040054615	9716.7727507005	461736.06181937	8960.3702611759	889414.4789448
0.	1650203.4637934	35921.700047346	844.48723179752	8515.4596725172	433149.74970429	8159.548294521	846419.1110264
0.	1796953.3549875	41123.440717642	866.71173567692	11519.066946682	438648.70745395	7625.7097134645	990645.8621147
0.	1822242.2066784	35698.521862951	755.58980896023	9160.5877717715	450290.07536025	8849.1403882772	880000.4491946
0.	1430915.4963564	35921.700047346	822.26278718639	8804.6488545952	453736.33392364	8604.4398909837	677004.4196298
0.	1425755.2138741	29095.147588308	800.03840184329	8715.6664994682	425316.91955966	8137.3043378502	709286.4043592
0.	1373871.1434141	33333.199733334	866.71173567692	10161.747447	461407.48008119	9338.5629285733	689165.3788639
0.	1510815.3594391	34515.777050349	955.61034388194	9227.328010388	471082.44765446	8315.2576529274	706943.7919688
0.	1802545.8947619	37618.049180087	1022.2849223641	9205.0812048251	429945.6054184	8671.1756780192	901776.4741212
0.	1663400.922772	41279.766320433	688.91736413994	11474.561164748	426134.93923623	8470.9699193857	958826.8471517
0.	1633240.3565899	42351.792120205	622.24545271912	8715.6664994682	441153.66016113	9383.0573113583	948742.4476869
0.	1717416.5411647	36435.032506463	822.26278718639	9983.7547189362	417934.91359064	8359.7465751719	831317.5655497
0.	1731703.6792816	38176.134080641	844.48723179752	9872.5111932931	462721.88267968	7959.3548209234	781150.4020442
0.	1748454.3575087	34984.391750364	911.16092124147	10940.510308095	432214.10899328	7314.319659335	835727.6608773
0.	1768959.8127924	39426.379589164	800.03840184329	10473.243863813	475289.29907685	8204.0363859019	852653.6397672
0.	1500987.351437	35743.157022695	755.58980896023	9561.0372168932	435231.91770658	7558.9822941956	774333.9165603
0.	1666080.0187727	36546.630694627	600.02160077763	11296.540412261	423587.64998977	7536.7399397861	852506.3162458
0.	1909479.184314	38310.080005702	733.3656014198	11007.264794765	440872.6943599	9338.5629285733	946583.0060791
0.	1608563.5297136	41525.426749504	844.48723179752	10450.993733851	441223.90305346	8159.548294521	1078453.780112
0.	1623696.5067845	32306.947619105	444.45629661235	8693.4210590677	467605.71617603	8915.8781339534	792994.532099
0.	1795235.3523269	41346.763902849	466.67973369921	10384.243700188	427046.53911566	8159.548294521	879975.818387
0.	1542987.1471812	36100.246889165	444.45629661235	10873.756355811	401185.55577251	7781.4091020254	958826.8471517
0.	1684758.7252464	36457.352024797	422.2329187895	8604.4398909837	454721.2341279	9205.0812048251	815679.6600126
0.	1566635.7729377	39627.329358572	688.91736413994	10807.002937904	444174.62548931	8515.4596725172	997607.550
0.	1755863.6457647	38577.97830011	511.12678566587	9627.7806609238	447548.12631295	8092.8166025467	1034202.800041
0.	1694475.4455051	38153.809968635	711.14145314645	9672.2765870872	404961.78914308	8871.3862441486	1005574.060355
0.	1660887.5422568	43848.391512663	688.91736413994	10072.750608034	410979.24132444	8204.0363859019	1079209.546618
0.	1539445.5655462	38332.404535385	577.79780810179	9605.5327868852	448157.37240442	8359.7465751719	877980.9525948
0.	1735956.2223685	39158.454083037	444.45629661235	10740.250054368	425223.43658202	8226.2805206124	853463.9634273
0.	1591084.1106762	39627.329358572	577.79780810179	13455.298385142	415483.44306907	8715.6664994682	974970.9853866
0.	1666942.504407	42999.541041168	666.69333440004	12987.891015582	437314.59284315	8760.1575583262	978731.4135140
0.	1795917.0611505	37439.469887397	800.03840184329	14724.107590077	450383.8327404	8760.1575583262	896617.3583322
0.	1945962.8213967	34314.950228848	1044.5099003982	18977.138888184	453970.82369441	8448.7251318446	794092.0242513
0.	1661915.7433767	39471.034675705	911.16092124147	17173.232536246	452141.97381233	8448.7251318446	909310.7685904
0.	1795467.6443877	39203.107737268	733.3656014198	17395.915919443	466126.18416153	8337.5020843755	1103023.927480
0.	1553269.1583797	37863.60194218	933.3856029271	14100.808772571	435325.51019803	8604.4398909837	933067.5069483
0.	1898884.581681	37573.403998951	666.69333440004	13655.623848502	413219.37633365	8026.0854446829	901875.2427386
0.	1946822.0073977	39828.283962299	422.2329187895	13121.433305311	439983.0302035	7091.9053126152	1030719.358627
0.	1691733.5758522	42530.476461643	555.57407469138	14568.278518795	468169.41463745	8804.6488545952	953882.5588044
0.	1707956.304632	37997.542855259	377.78634093484	14768.630716617	462440.2079976	7937.111398359	1037035.673196
0.	1873495.7748206	33757.123287427	533.35040054615	16304.824137012	445111.57563885	8626.6850939775	814163.8545837
0.	1806421.7381452	39649.65740914	444.45629661235	13789.176830624	438859.37615462	7736.9232657286	838227.7017987
0.	1861266.7869253	39850.612550025	533.35040054615	12965.634175188	446118.91149906	7848.1383015384	834894.4725869
0.	1733318.5989215	40810.798287729	488.9032300503	11585.826064951	476911.48610593	8826.8945917595	944399.2818442
0.	1993614.7005199	35720.839413002	466.67973369921	12275.701583032	419242.65226165	7358.8032407191	979952.0294317
0.	1912267.7942841	39738.970208246	511.12678566587	11452.308362854	431068.08865107	8470.9699193857	1032122.594557
0.	1940338.498638	42374.12745389	488.9032300503	11274.288085412	435161.72401024	8248.52471467	1015248.412046
0.	1552012.4681221	43021.87810661	377.78634093484	11496.814026024	462933.1447707	7692.4376667992	977286.8210489
0.	1557670.5506374	34359.577994015	533.35040054615	9205.0812048251	432448.00957186	7803.6521091871	824584.20964
0.	1651948.2701854	32641.581188474	222.22518522469	10740.250054368	419616.32865443	7892.6247312617	830582.7657225
0.	1893619.3696135	38823.559285112	444.45629661235	9205.0812048251	435231.91770658	7959.3548209234	940256.6572950
0.	1535218.516498	39448.707102594	666.69333440004	15369.716187403	442254.19841512	8626.6850939775	992516.7444377
0.	1974488.8838097	51223.615825556	755.58980896023	18108.542693893	463660.86519574	8515.4596725172	1022680.101135
0.	1694589.690074	45389.945759349	444.45629661235	16015.374759769	424802.77583695	7914.8680351385	949437.5530244
0.	1745542.7677908	44406.89280537	644.46936392652	19244.417450348	421344.79460438	8337.5020843755	1053901.242093
0.	1764278.8770857	40609.820047039	800.03840184329	14857.677682701	458544.65844109	7914.8680351385	1054051.972268
0.	1696531.8477448	39471.034675705	711.14145314645	14301.149741267	437969.92138253	7781.4091020254	1045640.127490
0.	1728063.3487534	38778.90765987	377.78634093484	11341.045244099	461196.25562079	8070.5728239134	991593.7262790
0.	1560238.0770809	36479.67160278	666.69333440004	11986.39199816	453806.68018043	7736.9232657286	949785.1262653
0.	1958609.1736685	38399.378482449	711.14145314645	13188.205252064	455495.16378832	7825.8951756913	826542.4695466
0.	1852757.2459098	37618.049180087	644.46936392652	13366.266390356	425316.91955966	8315.2576529274	852211.6766360
0.	1878061.7346591	35832.428057882	711.14145314645	13076.91897114	460445.27750717	7603.4671810346	911213.8909318
0.	1889100.8369888	41257.433912363	533.35040054615	11519.066946682	420036.73413408	8493.2147662765	922121.5361813
0.	1865689.3443401	35921.700047346	511.12678566587	11875.121753355	440193.73177264	7425.5290578293	813723.8312727
0.	1832859.0054951	36278.797548275	422.2329187895	10807.002937904	433804.7591296	8804.6488545952	859580.6413017
0.	1774997.9222391	43446.293696945	688.91736413994	10272.994831483	417070.98179101	7403.2870594544	953932.2363453
0.	1997264.6142315	39560.345564965	533.35040054615	9516.5418843464	439046.64157829	8671.1756780192	952640.7113125
0.	1702472.5653261	40788.467133317	400.00960023041	8782.4031767842	441130.24599187	7492.255408986	1061340.322422
0.	1895879.4612605	36256.478507124	444.45629661235	10339.743974598	438414.63720579	8537.704638108	856214.7118373
0.	1484578.2183125	34538.091439764	355.56314090256	10161.747447	460515.67890781	9405.3045917898	733086.3960378
0.	1186905.4760476	30723.19734979	266.6709334016	9494.2943071144	446400.04965071	7025.1821656413	764410.8528212
0.	1855199.5076641	40140.889621909	333.34000013334	8671.1756780192	440568.32515607	8871.3862441486	888083.0868646
0.	1986625.34092	41279.766320433	355.56314090256	8359.7465751719	436448.7000036	8026.0854446829	963848.5110912
0.	1668742.2349543	41748.760681133	222.22518522469	9850.2626662593	422325.9713953	8293.0132808272	885445.5545180
0.	1944604.9149639	40877.792109138	422.2329187895	9138.3411442804	391147.04017365	8493.2147662765	1004849.535286
0.	1777038.71801	37930.572130228	577.79780810179	9360.8100902862	457840.83249766	8470.9699193857	902048.0904915
0.	1628033.1392632	34917.445183174	600.02160077763	11318.79279849	438929.600208	7447.7711155427	839453.4729341
0.	1752117.546225	42351.792120205	666.69333440004	11296.540412261	446704.62640598	7514.4976447163	883892.9855795
0.	1487372.5344394	36457.352024797	600.02160077763	10117.248908782	456832.11619504	8026.0854446829	847572.4097024
0.	1766349.9628636	40297.196838775	688.91736413994	8204.0363859019	428519.32895697	8137.3043378502	857025.3649600
0.	1689097.4103688	36211.840603762	288.89389638309	8559.9496630493	442863.06764287	7647.9523052351	825098.210429
0.	1595611.7936333	36323.435809518	444.45629661235	11252.035817943	438648.70745395	8026.0854446829	989822.7994717
0.	1476121.4299226	37104.644004771	644.46936392652	9739.0209215515	423307.26086911	8137.3043378502	820546.6829321
0.	1632639.7164242	35765.474692029	577.79780810179	11029.516409074	456034.61068685	8648.9303563226	813650.4962079
0.	1819535.232236	38823.559285112	400.00960023041	12275.701583032	435185.12184499	8159.548294521	872688.1376432
0.	1852592.6222234	36658.230374039	400.00960023041	10829.254017831	450008.80938231	8248.52471467	879778.7744158
0.	1775732.556687	37417.147744281	533.35040054615	13611.106663037	446306.33590712	8181.7923105381	808103.2605124
0.	1989771.2969458	39805.955434259	577.79780810179	17240.036927047	488722.73322409	7803.6521091871	1048702.620835
0.	1951063.6681695	39091.474049275	911.16092124147	14790.892369012	463778.24524859	7981.5983028321	848480.4325447
0.	1582520.8795038	36457.352024797	511.12678566587	16839.218606869	469931.21141124	7981.5983028321	855330.4485117
0.	1609477.4862646	39783.626965904	1177.8610132894	16193.496264819	477193.63693053	7336.5614203583	890376.1654950
0.	1562751.4575961	43111.226965571	866.71173567692	17039.625359589	464130.39505902	8559.9496630493	984113.3566041
0.	1994673.3071179	46082.620701704	1577.9271548818	17462.722093569	437782.67953286	9338.5629285733	939066.3233783
0.	1905615.1684531	37774.309193412	844.48723179752	15458.769570913	461618.70975138	7825.8951756913	834624.9286530
0.	1861044.0269201	49211.545456491	1422.3435955424	18932.593293635	464881.69637962	8248.52471467	1127003.626587
0.	1632897.6228833	45769.792649915	1577.9271548818	27757.262185705	484062.17070601	8470.9699193857	1013972.891571
0.	1875210.3534602	46507.191790132	2778.2408179141	41503.093684713	526074.97043995	9538.7895209393	944374.4699076
0.	1650034.308214	38622.628851237	2355.8885211332	38644.954216309	505314.15566515	8849.1403882772	922418.5320477
0.	1890976.1039645	41011.781363765	2378.1170558111	53258.535075951	519409.03730937	10517.744301851	923235.3223994
0.	1740287.5176227	41078.776796996	2333.6600457397	53146.71346431	496448.83698153	9917.0084254548	886308.2115156
0.	1928448.3225544	46529.538234445	3267.3070588502	75697.810589836	528250.79085157	10428.74366326	886875.1465720
0.	1771247.7957869	41637.092969012	3156.1531205464	78075.149508218	570195.39706835	8915.8781339534	812037.2804441
0.	1538188.8752886	39605.001367687	3133.9225107654	81260.944770694	577043.51760652	9872.5111932931	748819.4622469
0.	1723036.5877231	38711.93066956	3111.691960277	85166.318898614	541838.46490956	10094.999728725	816217.589646
0.	1745542.7677908	37372.503637026	3222.845305648	81709.745723916	561429.18770217	10628.996435951	780346.7535760
0.	1936331.1978065	65411.270013796	3823.0989862564	95364.784268185	571788.05067094	9805.7657902847	810375.4907553
0.	1946041.9861606	41302.098788204	3711.9376358914	82315.665166851	550561.02910354	9917.0084254548	828378.7364751
0.	2153967.1015071	37908.248674548	3356.2312767859	93139.83131143	518771.08080364	9449.7993307319	770051.9939701
0.	2318136.5469758	43468.631956819	4601.2699505063	124433.24440767	611198.7290863	10695.748428881	888132.3940813
0.	2354123.5861703	39113.800667518	3845.3314342286	107938.99590342	605468.95690579	10473.243863813	900023.5159425
0.	2216344.6361111	37439.469887397	3667.4735108391	101885.72432768	577899.91529469	10250.745235849	946483.7341381
0.	1836481.4446127	38667.279641054	3178.3837896203	97298.051222629	589136.11469265	10829.254017831	800997.1939944
0.	2104156.4694791	39850.612550025	3845.3314342286	107578.82777099	558129.32284963	10651.247040888	856976.2323326
0.	2086562.8058728	34605.034965782	3778.6342682119	114199.38711802	590779.92153614	10072.750608034	788971.5743077
0.	2272552.963996	33600.938421437	4690.2084008523	108254.15570705	592090.4266825	10495.494053146	796433.8020429
0.	2936999.3765538	40364.186541351	4023.1931528364	142858.55165545	641582.16779586	12609.532806802	1001677.314788
0.	2521606.1241363	36301.116649073	4912.5586784017	132669.96112857	647455.83975341	13076.91897114	776134.8984410
0.	3400832.3261729	45970.895053104	5134.9148871186	169415.88670708	662457.76892375	13054.661893153	988151.9689124
0.	3067695.163343	43200.576780058	4178.8252699788	158040.07869476	694444.44444444	13121.433305311	926726.0994932
0.	2325905.177659	41212.769275324	4000.9602304553	147674.75593423	621258.89290891	11296.540412261	876355.8417329
0.	2422556.0829245	31950.019927016	4401.1619067434	124027.2591319	591566.2007404	11519.066946682	865652.4103198
0.	2594722.6482142	33957.936693499	4534.5667354854	129848.25804463	598526.70349908	11875.121753355	833742.8429158
0.	2830980.4166408	43937.749210814	5579.6450990042	175495.32798426	652733.55557588	11474.561164748	1043783.065409
0.	2519092.7436211	39180.780880314	4223.2921228934	146046.43447189	641007.00199246	13811.435868899	831635.9979748
0.	2716393.1140625	46484.845405577	3956.4945635986	145345.44874174	616980.09983956	12364.721936084	891189.9825638
0.	2458885.8558257	38667.279641054	4334.4602930095	143988.86820805	643475.69194409	11029.516409074	789824.7740664
0.	2239993.2618675	42173.111600346	3934.2618191226	129396.87351355	637293.30996607	11563.572966145	857516.7063881
0.	2743012.0986096	47669.286137397	5001.500450135	149212.90473019	626209.63669742	10206.246222688	842641.2814385
0.	2724390.2338835	38220.782483656	4601.2699505063	146272.57137093	599671.43309685	10628.996435951	825612.241423
0.	2979955.3344495	36702.87066336	3934.2618191226	140666.1709624	613252.82273245	12542.765492984	964718.892241
0.	2063028.4246852	36970.71741009	2933.8496908789	114041.69401922	587278.27530487	10807.002937904	674117.1922542
0.	2823211.7859576	37841.278665492	3511.8509410427	139332.94074518	584563.69108245	11029.516409074	890968.0249721
0.	3025424.6728605	43379.279275666	4401.1619067434	150366.70101826	623171.88773685	11007.264794765	957832.7975485
0.	2751580.441275	41279.766320433	3823.0989862564	152674.76865557	603034.95433661	11096.271608266	1019551.524669
0.	3117391.5508022	41235.101563993	4201.058666784	146182.11588133	643523.63464143	11919.629673117	1059655.929714
0.	2722448.0762127	37640.371860147	3734.1697873657	145707.24052903	609073.49514483	11163.027341856	958528.6204971
0.	2376515.5216692	37305.537923585	3400.6937415233	125470.85153601	575212.0636138	10562.244977375	778958.8078543
0.	2544340.7933417	37908.248674548	3711.9376358914	142858.55165545	593520.29567851	11296.540412261	840360.6540998
0.	2572444.9572842	39002.168173073	4534.5667354854	146430.87081982	625659.41403454	10873.756355811	885470.2006841
0.	2722676.5653505	46462.499080778	4289.9928470482	148059.2667524	647431.85747958	12030.900511791	973502.1144682
0.	3142753.8450917	38265.431125342	3489.6193825463	140756.56710846	616812.81576917	10762.500956173	935942.4624688
0.	2922376.0717382	36970.71741009	4245.525638307	146815.32474904	607688.79258244	11563.572966145	878818.2484272
0.	2884332.6303039	38511.002920956	4245.525638307	140937.36231771	625994.32800719	12987.891015582	879360.0706707
0.	3130758.1653602	40989.449672084	3734.1697873657	135944.3246605	602009.06075903	12075.409262973	886308.2115156
0.	2827324.590437	46507.191790132	4601.2699505063	148240.21910496	628554.45619443	12542.765492984	979827.469050
0.	3027938.0533757	46060.27545248	4690.2084008523	152335.3072114	666735.07582554	11296.540412261	1035380.964586
0.	3473606.1165442	40676.812256685	3823.0989862564	152448.45950361	651341.84548088	12142.172835157	1065263.432646
0.	2841605.1615459	39515.690000971	3467.3878833464	157700.40064426	619250.70388256	10584.495404194	842273.3981304
0.	3175427.791789	45635.72706983	4512.332449094	154983.46992513	606089.49867092	12008.646225282	972830.0008796
0.	4153247.056762	44295.189560239	4712.4431617115	177583.31278335	660584.10855453	12498.254247405	1142721.587970
0.	3442531.5938111	45255.886273362	4378.9279761929	170889.97487388	636742.38177042	11719.345904834	955646.2830547
0.	3064610.5599835	42932.530203158	4000.9602304553	150841.83962914	635951.98084992	11029.516409074	939587.0746622
0.	3539753.7219209	38935.189392522	5134.9148871186	163204.87428984	604466.63746694	12075.409262973	966833.032858
0.	2987038.4977196	42106.107390624	3845.3314342286	152063.74792177	688418.37325003	10695.748428881	975020.7819078
0.	3738425.0271888	44898.404825409	4534.5667354854	159851.92663638	642397.05145869	10873.756355811	997657.4750944
0.	3063353.8697259	40699.143112622	3422.9250628351	143649.75728144	606948.7839605	11229.783609853	745421.3164124
0.	3253342.5877595	40699.143112622	4267.7592130252	117353.87160359	575093.15148104	10651.247040888	935570.6481049
0.	2362577.6842669	39203.107737268	3089.4614690812	125967.14375659	623745.8687441	11140.775371281	856706.0078065
0.	3185252.824712	44272.849090412	4401.1619067434	138835.85819203	607855.90007863	10628.996435951	922987.8021609
0.	3296298.5456553	40721.474028254	3556.3142359259	163114.23651362	667768.67450276	11786.10662646	1016499.100987
0.	3497368.9868695	43222.914382982	3556.3142359259	158606.23925987	602176.05838435	12053.154857688	970390.9077440
0.	3261339.7075806	43580.324152055	5179.3868406229	166989.87287223	656477.88596659	12164.427477996	982194.4170298
0.	3846043.4110659	46551.884738514	4000.9602304553	164247.27889004	626712.0444924	11296.540412261	995610.8062994
0.	4282914.6424313	42977.204035446	4823.6178556551	170595.1365906	606996.52453897	10717.999211938	1131158.581470
0.	2978470.1550542	39515.690000971	4289.9928470482	161369.64958195	655493.64230524	12542.765492984	838570.900413
0.	2963732.6056698	39962.256383937	3800.8665975842	152855.82036212	612297.36958875	11229.783609853	882636.3452149
0.	2875307.3093631	39582.673436484	4401.1619067434	135921.73847197	577471.70581776	10495.494053146	764192.0889931
0.	3858381.8245041	37751.986155378	4934.7940323669	161414.95895294	653933.48520036	13210.462686448	1004624.694757
0.	2961561.9588612	45233.5432348	4512.332449094	164587.22135298	607282.97355151	11652.585717666	883350.8833508
0.	3605787.0827287	43692.017840425	4756.9128613587	181897.09436409	639425.49311979	12008.646225282	944622.5924193
0.	3438304.5447628	44831.378756522	5290.5677623922	185395.1493924	675897.53550601	13054.661893153	1051866.63567
0.	2487903.9763191	35832.428057882	3222.845305648	135492.61242661	651437.81830676	12030.900511791	820571.1471767
0.	3050101.4997368	36412.713047777	3845.3314342286	145368.06027227	599480.63428919	11452.308362854	757243.1192980
0.	3532442.0695131	42753.837262721	4579.0354861913	173975.05609056	678640.94195659	11341.045244099	996035.0767126
0.	4126628.0722148	44473.915469258	5890.9703650846	194123.90208152	648079.40219339	10985.013239832	1173273.391134
0.	3905450.5868792	49658.630349001	4712.4431617115	176289.60901884	736695.94144302	13254.977733417	1036559.285979
0.	2506754.3301829	36501.991240413	3400.6937415233	139852.64940211	629439.91055837	11541.319926723	781954.1245515
0.	3142982.3342295	39671.985519391	4467.8640542332	150457.2015409	618414.09614469	11585.826064951	867669.0695720
0.	3415684.1201262	38778.90765987	3978.7273673761	151837.45521232	670220.95978859	12787.58159033	860440.7576758
0.	2904668.1635631	37975.219220584	3800.8665975842	163680.73863233	617195.18411691	11496.814026024	999629.7144278
0.	2763918.8547132	36725.190897498	4000.9602304553	133302.1525912	624176.37950957	11496.814026024	790946.2491736
0.	3528671.9987403	41815.762024872	4356.6941049483	164972.50607847	660271.87121695	13522.07300496	1052670.374969
0.	3295156.0999666	42619.820065491	3978.7273673761	163431.47300161	572762.80475863	12453.743239397	926701.3373305
0.	3225238.4238171	42530.476461643	4423.3958966001	172840.70364892	608977.99128939	11674.839054004	936016.8272266
0.	3481945.9700718	39962.256383937	4712.4431617115	159240.38433064	629463.84301571	14234.36888367	905431.6527378
0.	2976071.0191079	42530.476461643	4623.5044741297	173067.56191184	692105.83203837	14479.234642336	927122.303575
0.	3654341.0244992	44607.962409882	4467.8640542332	192623.00425349	650454.14726572	12364.721936084	1039443.07438
0.	3598703.9194587	41503.093684713	4845.8529723751	182714.69144739	645177.82034183	12965.634175188	957037.6385928
0.	2821955.0957	37283.216138421	3978.7273673761	145074.11511963	606757.82428551	11252.035817943	808714.0170261
0.	3030908.4121663	40587.489429877	4201.058666784	147878.3182944	646952.22595427	12631.788696862	886924.4470033
0.	3440589.4361403	42642.156115741	3267.3070588502	144101.90822396	653837.48471177	12008.646225282	925067.188695
0.	3061982.9348994	41815.762024872	4201.058666784	138338.80504311	623745.8687441	11318.79279849	864816.3705716
0.	2911408.5931265	36568.950511208	3578.5459723132	148172.36151635	619872.2363434	12431.487824481	851966.1511984
0.	3177369.9494599	39805.955434259	4334.4602930095	155164.57133937	656189.80307377	11496.814026024	860686.5207175
0.	3063810.8480014	36211.840603762	3867.5639415011	150140.45397307	591518.54541572	12431.487824481	827130.0330236
0.	2906496.076665	41972.100583332	4045.4261345198	162593.08824546	603082.67328351	9983.7547189362	886086.3773317
0.	3728143.0159903	37774.309193412	3356.2312767859	174587.66995633	637460.99072822	11274.288085412	908519.9818155
0.	3784694.0775818	40565.158872409	3978.7273673761	175472.63534119	656813.9947854	12676.300655165	882242.142183
0.	3335941.4110538	39069.147490709	4378.9279761929	151498.02756564	662169.48710804	12053.154857688	894223.9655113
0.	3124703.20321	43423.955496795	4490.09822201	174428.83985959	663610.99210987	12030.900511791	830141.9154479
0.	3453042.0941473	37372.503637026	3689.7055437159	139084.39579292	611556.96607294	10784.751917351	819078.9535037
0.	2882618.9617709	39828.283962299	4067.6591755055	153512.16547468	576472.63306875	12475.998713705	809300.3834460
0.	3306123.5785783	41994.434901942	4467.8640542332	167103.22243246	595450.99468925	11652.585717666	872417.4283306
0.	3085288.8269493	41726.427019298	4289.9928470482	170413.70277929	621904.48133595	11697.092449727	1040471.434844
0.	3627493.5508144	43669.678983299	3934.2618191226	166151.13356684	642037.53450202	12253.446643245	995211.5115883
0.	3221354.1084755	37774.309193412	3511.8509410427	159036.54677344	610530.05978832	10295.244486485	837590.3686443
0.	3331942.8511433	43893.070242281	3045.0006645658	157406.02409476	596523.79189891	11140.775371281	838350.2711877
0.	3278933.3711868	40944.786467815	3889.7965080741	153104.7728232	609789.80771995	11296.540412261	967355.4280576
0.	3579168.0981816	41838.095925531	4223.2921228934	155368.31509152	684250.78044427	12231.191762848	972456.6265717
0.	3127787.8065695	42195.44645634	4423.3958966001	166151.13356684	639689.05786045	11496.814026024	950157.5413866
0.	4125371.3819573	42061.438216025	4645.7390570617	158221.24593006	634227.72036957	14056.289210819	1024908.322258
0.	3473606.1165442	39582.673436484	3800.8665975842	140101.2170789	625539.80504536	11852.867882553	931902.921597
0.	3102654.0014178	38466.352966542	3667.4735108391	138542.14141382	654509.51048047	12208.936941841	843131.8165645
0.	3330114.9380413	39895.269904532	2778.2408179141	141547.57486603	652349.61320864	11808.360319106	859113.7563355
0.	2954935.7738666	40743.80500358	3556.3142359259	178355.09036343	661592.95225025	13299.493017989	800923.9656740
0.	3765500.9900114	44071.787549921	5068.2074017168	178809.11021299	675007.31818642	12654.044646316	974896.2911318
0.	3443559.7949309	34895.129780043	4534.5667354854	146249.95740728	695553.69741215	13700.141271587	873623.3795695
0.	3366558.9555114	36747.511191288	4868.088148406	146182.11588133	679844.4642426	13121.433305311	818100.6040870
0.	3538611.2762322	37729.663177007	3978.7273673761	156953.15721022	691213.94999634	12409.232468957	794311.5392387
0.	3836104.1335741	36836.79296297	5357.2770272403	178082.6902008	692636.18373086	13210.462686448	794726.1937190
0.	4396587.9884587	42217.781372044	5535.1710101087	191577.08195939	719412.78632555	12832.094380165	898443.684382
0.	4211169.0531799	35877.063933329	7581.224707945	198355.14317954	761275.76256543	14924.46353115	761640.2500009
0.	3852669.5960605	37350.181672887	5601.8822324301	240464.49074143	797897.7321681	14212.108716627	719291.8768629
0.	3553234.5810478	34850.499152676	5379.5135674889	244696.14565238	789727.26130127	14790.892369012	691358.5732906
0.	4024721.9167813	33667.874434861	6446.937260185	242865.98090621	776183.57878912	15792.728227166	718711.5348507
0.	4761142.4077283	37394.825660824	8715.6664994682	282256.05980484	782416.90746402	17240.036927047	664716.3083692
0.	5296949.4357366	38243.106774665	7558.9822941956	369688.91614706	856902.53390811	15814.992612997	654989.5608151
0.	4611939.0007819	33489.37959143	9316.3158262194	298012.87053688	931060.55166763	16995.090109569	644770.2379930
0.	4288969.6045815	34203.381859381	9739.0209215515	324716.66301918	947029.743662	16482.951823068	639952.6306292
0.	5019906.3562227	37149.286680244	10250.745235849	341802.19014652	941695.19221288	18420.336051	536462.3760686
0.	4892523.6619308	36702.87066336	12342.466758735	375193.59553258	1034303.063259	19489.430321282	538404.0117636
0.	3801259.5400682	33087.780143947	8159.548294521	351574.1645859	910002.76539599	17462.722093569	467394.3388148
0.	5147174.8059458	33667.874434861	12075.409262973	429501.32985392	931011.00300662	17908.110260569	434904.352053
0.	4538936.7212728	35006.707392027	11830.614071137	436635.91264819	1026911.6967764	18821.230347832	390984.0990853
0.	4374196.0529598	34738.923627813	12698.556723408	456785.20204988	1052695.4929975	18643.052726469	372963.4234116
0.	5408223.6458176	32753.128691963	13789.176830624	442699.13704921	974871.39318754	19845.825524045	374078.4365048
0.	5146717.8276703	30232.518791803	11096.271608266	483544.48673305	1126547.7130975	19444.881991369	306996.9967931
0.	4654095.2466955	29920.283815264	12475.998713705	425129.95462698	1095221.7204686	20714.602615602	299325.3416724
0.	4767997.0818606	28336.986200133	11875.121753355	464271.25903714	1109164.4600935	19556.253262157	259443.4153369
0.	5212179.9656338	30009.492616952	14100.808772571	464693.86487148	1186854.4761872	20246.78832539	252341.3651248
0.	4859621.2260957	29786.472400095	14034.029519058	489028.81836602	1120774.8304382	22073.640512963	246732.6695162
0.	5092680.146594	29875.679771894	13499.814738951	473197.36621993	1103503.8985385	19712.175538926	244421.5956851
0.	4861791.8729043	28716.05828692	15258.400795038	472680.33792394	1022229.5179092	19600.802186746	226275.3270248
0.	5351329.8505195	32909.297700446	18553.965342795	583397.15856949	1291916.5304209	22786.6669515	208714.716952
0.	4957071.8433433	31660.027411973	14189.848608994	541672.63222429	1287944.0773724	23076.351346239	176516.5602177
0.	5219720.1071793	30790.11029672	15391.979444145	480015.65606407	1079889.7915182	20580.938713302	189531.0875483
0.	4824433.8988832	29340.449839407	17128.696572926	508995.00852371	1170193.1327614	21917.674100875	157156.9442911
0.	5069145.7654064	28136.307946548	13232.720180232	535846.82698492	1099387.0948333	20358.170301101	158991.250209
0.	5468202.0444753	30254.821736987	16193.496264819	510080.68948838	1191522.1701081	20736.880140833	160554.1226242
0.	4576637.4290005	26753.988837221	13054.661893153	445720.64826286	1044284.9356785	20024.028834602	145458.5070025
0.	5342418.7741475	29050.547953439	16104.435036844	481732.83891068	1119382.8098543	19712.175538926	173975.0560905
0.	5479626.5013624	32596.962604337	14301.149741267	528700.21368109	1199153.8747392	22898.082836318	206095.1614768
0.	4849453.4594661	26843.163807402	14523.756461737	471716.86841972	1102392.4261163	20714.602615602	211494.61294
0.	4645869.6377367	28894.451107828	11808.360319106	449188.50307469	1047698.4079746	19734.45038777	218448.3614909
0.	6258431.7273609	32842.367767721	14479.234642336	486862.9121936	1135138.0090841	22608.404629916	288394.2833864
0.	5318198.9255467	33556.314710581	13433.040297342	485380.05276427	1135569.0092985	21895.393422837	332943.0222948
0.	5024818.8726842	33221.644480308	10918.258931291	485050.56326239	1088737.7233216	19600.802186746	367228.0584130
0.	4890924.2379666	33020.848780544	12053.154857688	454627.42922628	1106156.8378213	18932.593293635	379097.8017782
0.	5676355.6489595	34515.777050349	13588.848159412	444502.54637013	1038740.8480749	21672.589914547	429080.458512
0.	5151059.1212874	36323.435809518	12565.021204863	400020.38900214	1016624.1796132	19043.957725973	456151.8862496
0.	5115072.0820928	34560.405888808	9116.0945761461	460069.81314502	1069339.2699292	18821.230347832	501163.2921580
0.	4741720.8310201	36881.434206728	9983.7547189362	352593.68989365	1011122.3934689	20892.824482919	436261.4914574
0.	5008253.4101978	34895.129780043	10896.007613863	387958.61592847	1127434.2330031	20425.000200245	514849.8701993
0.	4645983.8823056	37685.017399253	10361.993807708	380585.58902575	990271.7332192	19400.333899325	531752.1794982
0.	4266120.6908072	34805.868763837	10050.50154671	354215.9137536	981995.07061112	16995.090109569	545416.4911034
0.	4392018.2057038	33757.123287427	11007.264794765	317605.89693943	906889.20880571	18130.813261522	521654.0756487
0.	4591146.4892472	36077.928325182	10428.74366326	351898.54575226	909829.7610862	16572.017092534	554712.0906937
0.	4186606.4708725	35029.023093323	10317.494200857	364651.8843905	874411.02908124	16193.496264819	512158.026863
0.	4524998.8838705	34671.979028463	8871.3862441486	311630.99413139	897950.04529329	16082.169878429	533882.0996411
0.	4399329.8581116	34493.462720561	9605.5327868852	339071.74970455	879901.92637928	15993.109839077	627788.7309328
0.	4572524.6245211	36368.074309352	9071.6016179468	350902.2715051	930366.89580351	16727.883602403	679772.2481956
0.	5018421.1768274	37104.644004771	7848.1383015384	402234.34190056	1026911.6967764	18932.593293635	675849.4133142
0.	5255935.6355117	38131.485916296	9271.8217995872	397620.64678654	956466.16241009	19801.275291123	629415.9781672
0.	5026418.2966484	37841.278665492	10717.999211938	410162.67159937	952764.88818474	16037.639739892	672361.2658137
0.	4104921.6041292	34984.391750364	7736.9232657286	302066.06764778	868505.3814274	16104.435036844	552766.7726465
0.	4256638.3915908	35832.428057882	8426.4804036529	303079.6695651	857836.09309203	16260.292809836	638491.1009956
0.	4311475.7846493	40788.467133317	7447.7711155427	338979.20776364	930193.49038179	17262.3051762	658494.7345369
0.	4061622.9125268	36702.87066336	9472.046789243	328828.84720234	942414.54782462	19133.05034217	592161.9145057
0.	3798746.1595531	32820.057909367	8493.2147662765	289866.27852032	909508.4764034	15659.143160157	547478.6785595
0.	4049512.9882264	38042.190303607	9027.1088971719	324624.27724712	831978.93816352	15792.728227166	591613.8563282
0.	4530139.8894697	43178.239236855	9939.2571305832	385794.890264	1013272.6840694	18598.508915716	751027.7600891
0.	5151744.5887007	41771.094402673	11719.345904834	326310.47573992	932324.1368047	17952.650385148	708851.6450445
0.	4715444.5801796	40408.846641521	11096.271608266	410582.61199032	1053775.6355732	17952.650385148	651173.8955951
0.	4491639.4697599	38644.954216309	9894.7597796915	351365.64036586	1009922.4586957	17930.380293133	622263.1624080
0.	4010212.8565346	36412.713047777	8626.6850939775	306628.2300746	938942.33951783	16148.965531968	576900.7929282
0.	4154389.5024507	41257.433912363	9850.2626662593	343352.91526788	939909.45994293	16215.761720392	585992.313135
0.	4547276.5748005	32329.256106489	11185.27937181	346131.04028041	964122.05019274	16950.555097312	631067.4685434
0.	4192318.6993161	33801.74807143	9071.6016179468	339465.06419021	1003650.4519125	18821.230347832	591494.7178520
0.	4520429.1011156	35252.183386178	8181.7923105381	294007.63546943	954279.9869746	15725.93542624	586921.0443619
0.	4780107.006161	37372.503637026	9561.0372168932	330862.57248313	970490.44936184	18108.542693893	675993.7806907
0.	3801716.5183437	38153.809968635	8760.1575583262	323053.87281812	973875.53303838	17819.030724814	611007.6754340
0.	3762073.6529452	34114.128237057	9227.328010388	277798.86422377	932819.70992292	17418.184584706	526169.5598771
0.	3742994.8099437	32998.538445301	9739.0209215515	304462.04916197	931481.72655199	17351.378767251	614041.1511255
0.	3918474.4677306	35609.25225915	8404.2357348103	285129.20658815	934033.98202476	16327.08988975	631474.4059011
0.	4031576.5909136	33600.938421437	7581.224707945	249776.92849713	903826.15051587	16883.753024728	620924.1623355
0.	4478387.0997708	36836.79296297	7714.6804365931	277706.98795007	880369.9196065	17173.232536246	712789.4258754
0.	4601542.7450145	36725.190897498	7247.5947322881	267813.1535298	937057.99981317	15904.050750604	663610.9921098
0.	3699124.8954969	36345.755029611	6469.1767072291	236417.8081883	827840.05822172	16148.965531968	624870.0252825
0.	3852669.5960605	36055.609820844	6936.2188003543	260566.54321071	844701.71368586	14746.369123639	726622.0285305
0.	3950234.4578769	33377.822251852	7692.4376667992	217832.55259409	859162.90095009	15748.199633788	573380.9986171
0.	3940409.424954	35698.521862951	7892.6247312617	248609.45153458	934108.33065802	16260.292809836	646376.703199
0.	4367684.1125341	35653.886941769	9828.0141985899	254585.88505822	887195.60432565	15993.109839077	630181.8475340
0.	3872319.6619064	35810.110209623	7959.3548209234	242202.64400608	878251.83367792	17596.336046862	591399.4082554
0.	4377737.6345949	37327.859768407	8137.3043378502	259214.2238784	907160.9832908	17240.036927047	656429.8714857
0.	4316845.2793862	36903.754918088	7848.1383015384	276397.85930027	935496.28711709	15503.296619214	718929.1585649
0.	4703905.8787236	45702.759591006	8537.704638108	307411.87850543	882660.9834924	15837.257058256	784122.1089859
0.	4146849.3609051	38198.458252315	6157.8298473792	272058.51132546	899307.61955753	17173.232536246	690997.0195734
0.	3583280.902661	36613.590323322	7848.1383015384	241036.21224172	892965.84534412	14968.987727209	650094.2955356
0.	4322671.7523987	40341.856580802	7603.4671810346	242454.2484279	818173.97649571	16438.419544947	718421.3783732
0.	4010212.8565346	35586.9350073	7403.2870594544	238132.26765481	911584.67701487	15191.612272687	640791.324671
0.	4121487.0666156	38064.51411728	7425.5290578293	246320.74871766	888650.13658036	15102.561741452	667311.9529107
0.	4885326.2540918	34895.129780043	8737.9119992209	235846.39897593	876454.32473019	16082.169878429	737422.8766778
0.	3773612.3544013	32507.726151352	6869.4968993892	232441.60118826	885223.74213792	15436.5061359	640216.2114264
0.	4076360.4619113	35720.839413002	7047.4231552981	264005.61646835	939661.4702176	16215.761720392	675392.2658116
0.	4031005.3680692	33400.133600534	6202.3072583001	227005.90963192	889784.3459192	15881.78612706	648511.125578
0.	3985421.7850894	36635.910318855	7781.4091020254	223079.77094801	917840.96008598	16906.020322816	702646.6201632
0.	3508450.7100501	34381.891966039	6335.740914881	193100.53366783	784049.02208516	15080.299257195	600005.3411572
0.	3188451.6726404	33868.685694589	5624.119425175	199515.6931956	786729.27548859	13210.462686448	719678.7930630
0.	3237119.8589798	41614.759605702	5535.1710101087	218608.02298198	879606.36457131	14724.107590077	712934.4089220
0.	3098426.9523695	42374.12745389	6180.068523177	198537.17967918	813968.28593284	14835.415852053	663803.2108970
0.	3847642.8350301	59187.221626038	7203.1117442735	224951.30709592	862136.66296458	16104.435036844	711677.9695420
0.	4198716.3951729	46104.966010679	8337.5020843755	250807.18906924	872835.80079054	16482.951823068	743046.5605370
0.	3939495.468403	43289.927550084	6713.8145404327	217923.78070744	871211.64290635	16104.435036844	758821.9440339
0.	4429604.6688626	43580.324152055	6224.5460527486	212269.50124769	872885.02239216	17128.696572926	784609.3706371
0.	3345423.7102701	38198.458252315	6736.0546994319	220432.94020165	925834.70554844	15792.728227166	690611.3788760
0.	3708492.9501444	37484.114352607	7803.6521091871	231596.32708368	928360.55635945	17329.110280322	750639.4473651
0.	3685529.7918012	35162.918553417	7803.6521091871	226663.44116684	862382.47356853	17618.605247141	694227.433268
0.	3612299.0231544	36457.352024797	6157.8298473792	217399.2325179	867841.2449033	17106.428680429	683239.2968430
0.	4053054.5698615	37707.340258299	8337.5020843755	225658.94709909	895408.24331014	18041.73134772	732989.5161271
0.	3514505.6722003	38243.106774665	7447.7711155427	234498.02639466	824339.45798404	14813.154080824	639401.5330868
0.	3901452.0269687	33400.133600534	7781.4091020254	226252.49733655	905579.86773487	15748.199633788	682540.9603225
0.	4342778.7965201	35051.338854253	8092.8166025467	238452.33860908	902714.82082745	17729.952140252	711267.2499164
0.	3464009.572759	32641.581188474	8804.6488545952	224905.65493806	975917.1673632	15703.671278119	665244.987726
0.	3340853.9275153	33199.333608547	7892.6247312617	208281.86474031	899554.47378862	15814.992612997	572905.4609447
0.	2912208.3051086	32351.564653478	6291.2627920491	216509.85572313	747121.15259772	14278.88939599	543781.314410
0.	3413970.4515932	34962.076168335	7381.0451204177	234612.28691431	833448.83409564	13566.589715191	596499.9505122
0.	3663366.3454401	32663.890569955	8026.0854446829	242317.00872413	844456.39870446	16282.558443708	675632.8667561
0.	3748821.2829561	41860.429885896	7470.0132325949	304623.3414524	970341.13735655	16683.350016683	756975.96187
0.	4386420.2218291	37818.955448469	8092.8166025467	249685.35585238	937033.20855831	17195.50060707	694155.0974150
0.	3691927.487658	33645.562370767	6246.7849065228	248769.68392943	861448.4299483	15592.351428913	705253.6393014
0.	3637432.8283062	35229.867088534	6780.5351954239	254127.77140052	867398.5151686	15124.82428513	620517.7212079
0.	4130283.8984187	35073.654674817	10317.494200857	231139.45736864	863685.38487537	15948.580175982	650646.0743037
0.	3917103.5329041	35185.234672154	8760.1575583262	259672.6130025	920339.77158465	17240.036927047	676065.9652803
0.	3924186.6961742	37350.181672887	8181.7923105381	290855.4188101	843843.14132009	15236.137894833	702670.7556402
0.	4158616.5514989	35988.654665697	8115.0604405255	256624.79167428	904097.83026829	16215.761720392	620924.1623355
0.	3669421.3075903	37037.680438982	7358.8032407191	271783.07221019	911831.87642737	15792.728227166	628578.3862014
0.	3667821.8836261	32195.406076248	6958.4595526755	258137.10715838	905653.976171	16171.230868678	635113.7557459
0.	4096124.7723261	35051.338854253	8938.1241678873	278763.62525565	876725.15867413	16616.550083884	681505.5992960
0.	3474748.5622329	35430.715914248	7870.3814867284	271599.45110984	888280.31739344	16238.027235398	591756.8246709
0.	4258352.0601239	50418.729555005	9805.7657902847	293731.48207195	867693.66584092	16238.027235398	679603.7464243
0.	4392246.6948416	55853.216409474	10317.494200857	242545.74280141	907383.35048561	15859.521562944	606877.173587
0.	3426194.6204624	62276.278269683	10918.258931291	219337.94253715	909286.05542659	15948.580175982	555020.5351398
0.	4085842.7611277	63731.664041109	7247.5947322881	197604.28415442	853783.20242053	16238.027235398	794848.1546671
0.	3320632.638825	49479.793522159	5935.4463522347	180807.08833872	746538.95125138	13188.205252064	717188.3213871
0.	2660527.5198843	57285.109483908	5401.7501670541	145752.46559731	655301.607802	11252.035817943	734006.8089995
0.	2329903.7375695	45546.35121139	3889.7965080741	114920.30759978	653693.4859742	10717.999211938	787046.0871103
0.	2190868.0972527	44965.431431951	3956.4945635986	86693.052091333	612201.8300856	10829.254017831	866685.2753975
0.	2137972.8618651	43245.252045627	3045.0006645658	79645.460476694	604013.24546011	11652.585717666	954180.6282513
0.	2023157.070149	36792.151957824	2089.1507291136	59231.982415951	552648.16990826	9538.7895209393	859826.3802230
0.	1877495.2448376	43490.970276417	1822.4214736367	48250.393914879	539943.42466602	9583.2849722085	917173.0812514
0.	1738688.0936585	39471.034675705	1466.7957446922	45144.171677982	505149.02617488	10406.493652039	838987.6596807
0.	1720751.6963456	45121.828938133	1133.4104052409	36970.71741009	546672.70740123	10028.252544752	1019926.895413
0.	1590512.8878319	44697.328231688	777.81407576798	28470.774382803	484979.96001608	8737.9119992209	947675.0712911
0.	1594625.6923113	37707.340258299	822.26278718639	23611.179726698	481497.58805354	9049.3552278814	1061340.322422
0.	1761648.660974	35877.063933329	488.9032300503	23945.46487138	478181.2379586	8737.9119992209	992192.4297648
0.	1840994.0242465	42083.77277347	533.35040054615	19177.597007049	508570.21420039	9138.3411442804	986606.1088797
0.	1704643.2121347	46507.191790132	466.67973369921	13522.07300496	486886.45171206	8626.6850939775	1043281.223582
0.	1661001.7868257	46417.806610448	488.9032300503	14145.328571962	454088.07098858	8359.7465751719	1063025.035270
0.	1759480.6051931	44295.189560239	577.79780810179	12965.634175188	473314.87700121	9160.5877717715	1163832.330546
0.	1912323.0227372	36077.928325182	488.9032300503	12164.427477996	452939.11674704	9294.0687832241	989698.0997043
0.	1998713.8308479	42083.77277347	577.79780810179	11786.10662646	469390.88855257	8337.5020843755	1098528.61546
0.	1873358.2807909	36457.352024797	177.7796740943	9961.5058950769	471646.37490403	8782.4031767842	968549.5904632
0.	1881501.4420582	41659.426392026	377.78634093484	8893.6321593739	469179.46714373	8226.2805206124	991144.7253056
0.	1873153.9512205	49390.376543672	444.45629661235	8982.6164138194	456503.72257724	9449.7993307319	1171389.470409
0.	1967271.8472991	44228.168329958	400.00960023041	7492.255408986	449352.55804613	7981.5983028321	966061.9346065
0.	1843221.8741761	44116.467474132	511.12678566587	8938.1241678873	465492.17722784	8671.1756780192	1251526.032744
0.	1576003.8275852	45725.103884227	577.79780810179	9182.8344586197	439116.86716926	8003.8418440852	1170294.942484
0.	1559716.6793765	40654.481460443	400.00960023041	8582.1947473411	428753.12846182	8693.4210590677	870744.1380619
0.	1752443.2335312	40877.792109138	244.44802968221	7225.3532086126	448180.80581266	7870.3814867284	908174.0349772
0.	1587999.5073167	43826.052237446	355.56314090256	7981.5983028321	448672.92220918	8493.2147662765	1108962.235083
0.	1772390.2414756	45211.200255981	444.45629661235	8982.6164138194	444244.89319141	8181.7923105381	1240770.506880
0.	1946841.6981427	46797.700227303	444.45629661235	8115.0604405255	467417.82493078	7914.8680351385	1348105.446466
0.	1896117.1095637	49122.131347765	266.6709334016	7314.319659335	468521.74501103	8226.2805206124	1250550.058553
0.	1815298.6315953	38577.97830011	377.78634093484	6758.2949177622	448860.40256632	8181.7923105381	959721.5876722
0.	1729158.5111842	38466.352966542	244.44802968221	5979.9225766753	416090.408328	8915.8781339534	923309.5798294
0.	1617474.6060856	40475.837239463	266.6709334016	7292.077957649	459318.93380464	7714.6804365931	983689.6587268
0.	1903959.6537049	41704.093417169	266.6709334016	7225.3532086126	440123.49733955	8337.5020843755	979105.0535137
0.	1787957.8407794	43401.617356369	311.11691862693	6669.3344004268	448672.92220918	8515.4596725172	1103099.710660
0.	1920970.324218	41212.769275324	333.34000013334	7558.9822941956	443870.13878242	8470.9699193857	922814.5421387
0.	1590970.5029614	38332.404535385	266.6709334016	7536.7399397861	446470.33563197	9427.5519315809	944572.9673576
0.	1575223.7185437	33868.685694589	311.11691862693	6046.6373582597	426438.79505914	7781.4091020254	919597.4762069
0.	1704096.4842278	40498.167558161	244.44802968221	7025.1821656413	466713.26946009	8426.4804036529	903702.6624966
0.	1599427.954626	40341.856580802	422.2329187895	7558.9822941956	439795.74427709	8493.2147662765	988127.0335379
0.	1883318.1223458	41369.096549724	355.56314090256	6869.4968993892	422419.42268054	8782.4031767842	866414.7513528
0.	1774236.1409239	39872.941197436	555.57407469138	7714.6804365931	454510.17454469	8315.2576529274	1086972.474284
0.	1640572.7480875	37216.251140875	333.34000013334	6780.5351954239	456972.86017293	8515.4596725172	782977.1512037
0.	1726992.9652836	36635.910318855	222.22518522469	7336.5614203583	435395.70523889	7625.7097134645	905505.7599238
0.	1454160.1069274	33779.435649618	377.78634093484	7692.4376667992	424428.8725574	7714.6804365931	881133.5410992
0.	1703124.5790256	40453.506980458	222.22518522469	8181.7923105381	444479.12303324	7603.4671810346	1006298.64483
0.	1686240.6540878	37015.359369697	266.6709334016	7247.5947322881	442324.45034515	8092.8166025467	949189.2948208
0.	1559849.5607653	32552.34425863	377.78634093484	8315.2576529274	426134.93923623	8404.2357348103	805123.3811221
0.	1598760.6785777	34158.75492897	311.11691862693	7025.1821656413	427046.53911566	8048.3291046256	832738.3535626
0.	1903407.8810406	40140.889621909	400.00960023041	7981.5983028321	401371.99721996	7514.4976447163	965415.2590387
0.	1555518.62526	38912.86325169	533.35040054615	7514.4976447163	448438.5775385	6691.5744407644	900566.6486778
0.	1768252.9054662	39426.379589164	177.7796740943	7114.146480276	443612.50464829	8470.9699193857	882389.9662449
0.	1942803.9162266	36881.434206728	222.22518522469	6758.2949177622	434389.63137875	9004.8626258179	1004649.676756
0.	1662209.0840841	37126.965312679	488.9032300503	6291.2627920491	469062.01305971	8737.9119992209	897407.0743405
0.	1985261.495059	38287.755535688	422.2329187895	7403.2870594544	452095.08536328	9004.8626258179	1085005.895922
0.	1768416.0331143	39091.474049275	311.11691862693	7447.7711155427	456128.43100861	8115.0604405255	960268.4182669
0.	1575995.7696482	38689.605125471	266.6709334016	7158.6289936035	450571.35058203	7514.4976447163	906271.5707816
0.	1735089.3024949	41882.763905969	422.2329187895	6647.0944194197	437852.89474608	8648.9303563226	988675.6280476
0.	1626157.1933198	44585.621103772	333.34000013334	7225.3532086126	450383.8327404	8359.7465751719	1162942.180242
0.	1856681.6434112	44295.189560239	155.55700742096	9116.0945761461	411142.56464065	7714.6804365931	1112425.973784
0.	1584686.4148194	40877.792109138	155.55700742096	7825.8951756913	432377.83872637	8493.2147662765	1013447.730745
0.	1909838.0673698	42642.156115741	244.44802968221	8293.0132808272	449375.99472735	7825.8951756913	1122318.962679
0.	1595768.138	46015.585133289	355.56314090256	8960.3702611759	432939.22161682	9294.0687832241	1155874.998871
0.	2006934.3413692	47870.434257046	311.11691862693	8626.6850939775	439561.64263584	7603.4671810346	1396134.078965
0.	1912019.2703085	42820.846667504	866.71173567692	15391.979444145	437337.99656916	7692.4376667992	990296.6746523
0.	2007277.0750759	45278.229371667	1266.7629406502	20157.683815382	416954.24095194	8604.4398909837	1091613.308954
0.	1813175.5525628	40833.129501836	644.46936392652	15280.663754666	451884.09052107	9383.0573113583	971411.2625947
0.	1645212.4690712	34962.076168335	866.71173567692	10851.505157133	469062.01305971	8315.2576529274	823238.1602672
0.	1829738.37205	39828.283962299	688.91736413994	9672.2765870872	410442.62956517	9561.0372168932	880542.3444568
0.	1927108.4349297	40855.460775639	666.69333440004	10495.494053146	421882.09174773	7247.5947322881	986755.6964063
0.	1710254.2728791	35363.765768944	488.9032300503	9739.0209215515	461876.8864236	7536.7399397861	924992.9164250
0.	1634611.2914164	41704.093417169	688.91736413994	9739.0209215515	447524.69463719	8849.1403882772	1014348.025549
0.	1875585.9351822	40721.474028254	377.78634093484	9271.8217995872	436799.72707429	8226.2805206124	1011822.430655
0.	1782210.7560399	39716.641918944	333.34000013334	9939.2571305832	428308.91487021	7047.4231552981	932076.3607113
0.	1896706.4615884	41480.760679625	377.78634093484	9605.5327868852	462768.82936067	8960.3702611759	961511.341264
0.	1641351.7209798	42262.451382586	311.11691862693	9294.0687832241	429875.45510995	9694.5246392125	898493.049817
0.	1657345.8522987	35631.56957064	266.6709334016	8582.1947473411	453454.95467733	8337.5020843755	878941.3869077
0.	1373402.4917425	33243.955411684	311.11691862693	8782.4031767842	428168.64168997	8915.8781339534	849879.4628072
0.	1596625.7228002	37193.929594341	333.34000013334	9427.5519315809	408039.95572415	8648.9303563226	812403.894243
0.	1920583.3719948	40855.460775639	422.2329187895	10094.999728725	456456.8102315	8115.0604405255	958429.2138549
0.	1605707.4154918	41436.094848558	311.11691862693	10228.495699585	409532.79973625	8448.7251318446	950232.0263003
0.	1920002.9738671	38243.106774665	622.24545271912	11274.288085412	446446.9069074	7603.4671810346	934480.0832463
0.	1623643.8128047	41480.760679625	622.24545271912	17373.647313625	471058.9514911	8915.8781339534	857049.9313771
0.	1662829.6999277	39939.927497782	555.57407469138	17039.625359589	473314.87700121	8248.52471467	837100.1439509
0.	1775017.8665597	38979.841853213	777.81407576798	16772.417425874	479004.32573849	9316.3158262194	1095398.393646
0.	1996538.0856019	46127.311379407	888.93629882483	15525.560232501	452939.11674704	7825.8951756913	1119838.356242
0.	1976773.7751871	44652.645201311	555.57407469138	14145.328571962	477076.07295828	7670.1949563466	1096534.233714
0.	1749084.3494258	42954.867089442	466.67973369921	14256.629110124	421064.47907254	9116.0945761461	992741.2769588
0.	1625357.4813377	44630.303775728	733.3656014198	11541.319926723	444971.02657506	8559.9496630493	941298.3315161
0.	1788955.703962	42329.456846233	555.57407469138	11029.516409074	452540.5360001	8070.5728239134	1043331.406485
0.	1660887.5422568	47982.185304392	800.03840184329	12542.765492984	433874.94168715	7892.6247312617	1062270.646647
0.	1840720.0015003	43289.927550084	444.45629661235	10117.248908782	428612.84799151	7959.3548209234	963326.3236481
0.	1951646.0077869	45568.69508638	333.34000013334	9828.0141985899	466901.14525336	7825.8951756913	996134.9080074
0.	1682822.4994802	50038.671311682	377.78634093484	10918.258931291	475430.34663149	8715.6664994682	1051037.855883
0.	1734689.533748	45926.205211922	600.02160077763	11541.319926723	448743.22686179	9405.3045917898	1208248.963731
0.	1755482.0452826	44786.695009292	777.81407576798	9828.0141985899	442558.62761201	7981.5983028321	982917.0855501
0.	1666028.5478561	37417.147744281	377.78634093484	9093.8480673683	436706.11844656	7781.4091020254	1169200.548869
0.	1782101.8411379	37350.181672887	311.11691862693	8070.5728239134	437525.22868305	8204.0363859019	910694.816693
0.	1627952.812566	37327.859768407	400.00960023041	9004.8626258179	420527.23334181	8026.0854446829	973527.0085477
0.	1764964.344499	41279.766320433	511.12678566587	9405.3045917898	393940.80014704	8493.2147662765	1090629.451162
0.	1789183.9856369	39069.147490709	533.35040054615	8137.3043378502	410535.95092695	7470.0132325949	976963.0655312
0.	1923651.7929247	40989.449672084	488.9032300503	9049.3552278814	411539.21998596	8159.548294521	1016624.179613
0.	1882354.6869667	40163.219045251	377.78634093484	8404.2357348103	421765.28514669	8448.7251318446	874632.5682520
0.	1477227.4775004	36993.038360066	444.45629661235	9049.3552278814	434927.74918391	8849.1403882772	847719.6502540
0.	1525550.8482182	37685.017399253	533.35040054615	8470.9699193857	466830.69134804	8960.3702611759	874681.7999388
0.	1903518.2329503	35341.449173117	577.79780810179	9138.3411442804	463238.31032444	8470.9699193857	923680.8763839
0.	1939424.521042	39850.612550025	488.9032300503	9071.6016179468	439046.64157829	8070.5728239134	964718.892241
0.	1885685.8458413	42619.820065491	688.91736413994	9227.328010388	442066.86275556	8470.9699193857	938322.4464080
0.	1937209.1904139	40877.792109138	355.56314090256	8470.9699193857	453220.47903727	7647.9523052351	1088712.503006
0.	1697403.222576	34962.076168335	333.34000013334	9360.8100902862	431956.8257477	8181.7923105381	849192.1919439
0.	1902635.4543933	38890.537170533	400.00960023041	9605.5327868852	428846.65005439	7492.255408986	1023030.570627
0.	1729777.0172865	40207.878071002	355.56314090256	8982.6164138194	471552.38445184	8381.9911253168	1230335.37072
0.	1919765.7353201	40654.481460443	488.9032300503	8982.6164138194	439468.00377339	8782.4031767842	1098200.395280
0.	1937209.1904139	41101.10872747	288.89389638309	10117.248908782	431629.38554195	7203.1117442735	1046016.606467
0.	1586628.5724902	45747.448237197	466.67973369921	9716.7727507005	443870.13878242	8003.8418440852	1129384.887782
0.	1730919.4629752	43468.631956819	533.35040054615	9939.2571305832	443682.76773362	9338.5629285733	1067426.915435
0.	1903987.2431988	42418.798300396	666.69333440004	9917.0084254548	428238.77799234	8270.7689680748	1060083.282634
0.	1810954.7165237	39270.088666202	444.45629661235	9205.0812048251	431839.8813774	7736.9232657286	935595.4352405
0.	1606507.1274739	38310.080005702	488.9032300503	8582.1947473411	406034.35755881	6758.2949177622	971336.598480
0.	1704186.2338592	42977.204035446	422.2329187895	9383.0573113583	467488.28366484	7803.6521091871	1148432.5563
0.	1690248.3964569	41838.095925531	422.2329187895	8626.6850939775	452118.5295557	8893.6321593739	1049455.855202
0.	1608792.0188513	34292.636435704	466.67973369921	8871.3862441486	422653.05536529	8537.704638108	992392.0066153
0.	1906167.0722974	37350.181672887	488.9032300503	8559.9496630493	442909.90553232	8159.548294521	999679.6502534
0.	1554068.8703618	39694.313689326	288.89389638309	9716.7727507005	449540.05329302	8159.548294521	1006773.404818
0.	1744857.3003775	44809.036853037	377.78634093484	10317.494200857	419125.8817408	7625.7097134645	1128928.8522
0.	1768443.2213364	41011.781363765	422.2329187895	9071.6016179468	472915.34691885	8493.2147662765	863537.8757599
0.	1851248.3049935	38265.431125342	555.57407469138	9427.5519315809	419966.66511748	9271.8217995872	1004374.878658
0.	1849026.4942288	38912.86325169	577.79780810179	9338.5629285733	441177.07439449	8204.0363859019	964992.4583516
0.	1549727.5767447	39426.379589164	333.34000013334	7870.3814867284	412845.97968768	7937.111398359	993888.9767992
0.	1566978.5066443	42731.500913893	488.9032300503	8448.7251318446	449305.68487624	8248.52471467	1019651.621976
0.	1606050.1491984	40632.150723894	377.78634093484	9360.8100902862	446892.06364418	8181.7923105381	1040822.609677
0.	1674822.515523	39337.070132249	244.44802968221	9093.8480673683	435044.7357968	7803.6521091871	868972.7669181
0.	1662961.6377987	34337.264081618	400.00960023041	8404.2357348103	459694.36524454	7981.5983028321	890622.7687611
0.	1896678.8937236	41279.766320433	377.78634093484	7470.0132325949	432167.32964546	8960.3702611759	919968.6160631
0.	1981393.7112773	36345.755029611	444.45629661235	8137.3043378502	415763.5755212	8048.3291046256	902961.7708311
0.	1832995.8994881	44853.720719745	400.00960023041	8893.6321593739	417514.61153077	7492.255408986	918929.4639394
0.	1626499.9270265	38220.782483656	177.7796740943	9004.8626258179	449868.17985964	8381.9911253168	1035656.727874
0.	1632800.4528508	39448.707102594	600.02160077763	9093.8480673683	469884.22546217	7870.3814867284	945069.230559
0.	1757520.0160364	35252.183386178	355.56314090256	8515.4596725172	468004.99875488	7981.5983028321	905530.4624580
0.	1544929.3048521	40632.150723894	311.11691862693	9761.2691517657	421812.00759549	7647.9523052351	1049832.496405
0.	1894446.1685656	37506.436674702	355.56314090256	8648.9303563226	442441.53817726	8115.0604405255	950480.3138952
0.	1954502.772568	42061.438216025	488.9032300503	9049.3552278814	436940.14193713	8003.8418440852	1143381.334974
0.	1594854.181449	42173.111600346	355.56314090256	10317.494200857	432845.65524191	7914.8680351385	1149092.726514
0.	1537046.4295999	43446.293696945	355.56314090256	8671.1756780192	430530.2137104	7514.4976447163	1049254.986441
0.	1550641.5332956	41078.776796996	444.45629661235	8337.5020843755	444525.96977114	7203.1117442735	1062371.228088
0.	1524544.7952519	36457.352024797	488.9032300503	9561.0372168932	480391.99547866	7314.319659335	896123.8218880
0.	1873908.2691459	42530.476461643	377.78634093484	9983.7547189362	427280.29833724	7069.6642042893	968698.8721360
0.	1617195.4115795	38042.190303607	311.11691862693	9294.0687832241	432541.57159507	8737.9119992209	1007723.001309
0.	1690849.6348078	36948.396519768	333.34000013334	9205.0812048251	456058.0656709	7603.4671810346	866808.2436320
0.	1540816.5003727	44295.189560239	555.57407469138	8226.2805206124	436729.52050743	8181.7923105381	939091.1203
0.	1749783.7908716	40654.481460443	355.56314090256	9294.0687832241	447665.28565417	7447.7711155427	908347.0066939
0.	1761947.5162897	37952.895645573	355.56314090256	9672.2765870872	437501.82444464	8048.3291046256	895556.289266
0.	1629241.7966794	37327.859768407	555.57407469138	8693.4210590677	429431.1831913	8248.52471467	1001852.131930
0.	1992082.7194605	40297.196838775	333.34000013334	8204.0363859019	447759.0142821	9360.8100902862	967579.3211896
0.	1815845.1806234	41324.431315676	511.12678566587	7447.7711155427	473267.87249534	7670.1949563466	1034528.659651
0.	1881501.4420582	41369.096549724	622.24545271912	8115.0604405255	430904.38399959	7536.7399397861	912128.5249000
0.	1713523.8991491	39716.641918944	355.56314090256	8804.6488545952	417911.56293366	8159.548294521	854937.4712353
0.	1666967.3382643	38176.134080641	288.89389638309	8070.5728239134	440919.52135255	8448.7251318446	899307.6195575
0.	1610962.6656599	42753.837262721	444.45629661235	8582.1947473411	454322.57039466	8470.9699193857	1056212.719923
0.	1753067.4997298	38577.97830011	333.34000013334	8715.6664994682	438157.1673317	7470.0132325949	987104.743827
0.	1603536.7686832	40989.449672084	400.00960023041	8226.2805206124	420971.04260563	7959.3548209234	964892.9787838
0.	1535561.2502046	39002.168173073	311.11691862693	8293.0132808272	431489.05786426	7981.5983028321	1026861.606883
0.	1699130.0489412	38644.954216309	400.00960023041	8893.6321593739	440615.15048249	9116.0945761461	916777.3251408
0.	1777302.7579371	45546.35121139	333.34000013334	8893.6321593739	429594.85963285	7558.9822941956	1075859.471622
0.	1638952.5850335	38533.327987669	422.2329187895	8159.548294521	469625.80734786	8537.704638108	1001552.447519
0.	1586400.0833525	41815.762024872	444.45629661235	8537.704638108	429407.80109834	8826.8945917595	1007673.020002
0.	1748942.698481	35877.063933329	266.6709334016	8404.2357348103	432143.94006753	8515.4596725172	840973.667575
0.	1738573.8490896	36769.831544729	266.6709334016	7848.1383015384	458356.96586595	9472.046789243	1023105.673039
0.	1621314.9107522	38778.90765987	311.11691862693	7091.9053126152	444268.31588702	7892.6247312617	928657.762963
0.	1618959.7854809	38555.653114054	377.78634093484	9004.8626258179	447969.90744861	8737.9119992209	957435.2091017
0.	1718173.6352565	39694.313689326	422.2329187895	8115.0604405255	431044.70208036	7558.9822941956	951746.6895001
0.	1790546.55992	34538.091439764	266.6709334016	8092.8166025467	399111.66935168	7136.387707272	854372.5972814
0.	1332515.4504979	33377.822251852	244.44802968221	8003.8418440852	454627.42922628	8137.3043378502	751270.4643343
0.	1829300.4726583	39515.690000971	466.67973369921	9783.5174413434	447735.58202887	7247.5947322881	909632.0460452
0.	1485922.5460483	35207.550850526	244.44802968221	9271.8217995872	423494.18592728	7870.3814867284	795092.0816744
0.	1757031.2200615	38444.028078841	466.67973369921	8204.0363859019	410022.69605861	8137.3043378502	909014.215210
0.	1816200.4548264	42128.442067488	422.2329187895	9182.8344586197	405381.47377756	8626.6850939775	921453.3321514
0.	1654257.2941705	35319.132636927	288.89389638309	8337.5020843755	436776.32482129	7848.1383015384	895506.9403368
0.	1546730.2338503	36926.075689101	355.56314090256	8092.8166025467	442324.45034515	7581.224707945	813577.1617584
0.	1643308.0216243	36993.038360066	511.12678566587	7625.7097134645	453970.82369441	8181.7923105381	954553.2292412
0.	1588342.2410233	39872.941197436	311.11691862693	8337.5020843755	405474.73983195	8604.4398909837	1014047.91709
0.	1704447.47527	40810.798287729	177.7796740943	11229.783609853	453923.92522639	8559.9496630493	836536.419498
0.	1686159.8154342	34850.499152676	355.56314090256	8582.1947473411	430506.82861109	7203.1117442735	909113.0652253
0.	1577673.2093302	36479.67160278	444.45629661235	7825.8951756913	454744.68551392	8915.8781339534	739216.2432627
0.	1608240.5699042	31905.405038338	266.6709334016	7692.4376667992	442183.94706202	7603.4671810346	752726.8318582
0.	1716848.7615148	42061.438216025	311.11691862693	8137.3043378502	427841.34655491	7403.2870594544	882956.648218
0.	1733789.0758212	39471.034675705	311.11691862693	8293.0132808272	438765.74498035	7959.3548209234	993464.8094801
0.	1793572.194056	38019.8665496	288.89389638309	8159.548294521	451766.87341169	7892.6247312617	839992.866619
0.	1651465.0597513	37037.680438982	244.44802968221	8804.6488545952	424008.2509221	8337.5020843755	883548.0075592
0.	1626212.5739886	40073.901710013	355.56314090256	9360.8100902862	433219.92688544	8826.8945917595	857664.1141894
0.	1649103.0645457	34359.577994015	311.11691862693	8337.5020843755	435348.90848096	8960.3702611759	881552.3294909
0.	1671109.2985238	40140.889621909	622.24545271912	8270.7689680748	447829.31142678	7647.9523052351	794433.4943945
0.	1821148.3841896	36412.713047777	355.56314090256	7825.8951756913	446282.9076316	8893.6321593739	939983.858222
0.	1949510.9406035	41927.432125235	488.9032300503	9138.3411442804	434600.19518246	8626.6850939775	909113.0652253
0.	1751357.6539661	38778.90765987	266.6709334016	8849.1403882772	437431.61211372	9360.8100902862	906197.4571362
0.	1927772.2572955	37060.001567923	488.9032300503	7981.5983028321	454158.42013592	8070.5728239134	1017024.443105
0.	1535789.7393423	39560.345564965	222.22518522469	8448.7251318446	448321.40760964	8559.9496630493	972307.2812743
0.	1809998.7830036	38131.485916296	200.0024000288	7781.4091020254	445954.9185097	8804.6488545952	888206.3554257
0.	1815872.5089234	45211.200255981	311.11691862693	7069.6642042893	463496.5358242	8226.2805206124	1005124.348146
0.	1611876.6222109	39939.927497782	400.00960023041	8493.2147662765	405381.47377756	8337.5020843755	1000378.781454
0.	1831380.6794555	35386.082424408	400.00960023041	7647.9523052351	440708.80190435	7914.8680351385	948916.2188785
0.	1559324.1205299	37193.929594341	133.33440000853	7914.8680351385	422232.52113213	8270.7689680748	1068156.580990
0.	1867887.6736811	39872.941197436	377.78634093484	7381.0451204177	437174.17183203	7759.166154206	900986.3651588
0.	1694132.7117985	43736.695733856	266.6709334016	6802.7755324172	422279.24613596	6780.5351954239	1099462.846996
0.	1877016.316463	37796.632291108	422.2329187895	8737.9119992209	440825.86762359	7892.6247312617	973103.8187515
0.	1630121.8810074	42351.792120205	311.11691862693	8826.8945917595	451837.20348469	7714.6804365931	862308.7296634
0.	1847655.2722124	39627.329358572	422.2329187895	7292.077957649	416253.82942134	8226.2805206124	911090.2990468
0.	1849931.6120304	37060.001567923	200.0024000288	8648.9303563226	452774.99301527	8426.4804036529	944275.222860
0.	1802627.7619599	41525.426749504	333.34000013334	7647.9523052351	446915.49358765	7581.224707945	996883.6786910
0.	1827932.1706889	40743.80500358	466.67973369921	7781.4091020254	429548.09461547	7937.111398359	998281.5538371
0.	1553154.9138108	39493.362308497	288.89389638309	8915.8781339534	437782.67953286	8226.2805206124	1013247.677684
0.	1784062.5061502	34761.238613523	244.44802968221	7536.7399397861	458356.96586595	7937.111398359	1022655.068132
0.	1860992.1635414	36368.074309352	355.56314090256	7225.3532086126	442301.03297103	9627.7806609238	934876.6366501
0.	1753501.796826	40498.167558161	400.00960023041	7892.6247312617	426672.53765891	8960.3702611759	931630.3813245
0.	1867942.6385969	36591.27038744	266.6709334016	7425.5290578293	466830.69134804	7736.9232657286	1024532.740041
0.	1867777.7448277	40207.878071002	311.11691862693	9360.8100902862	464952.13425707	7759.166154206	985409.4999237
0.	1948596.0617054	40408.846641521	377.78634093484	7759.166154206	455964.24612024	8470.9699193857	952789.7237692
0.	1776957.077507	40006.914335306	422.2329187895	7959.3548209234	426251.80558195	8226.2805206124	960815.2827918
0.	1568463.6860396	41279.766320433	266.6709334016	8537.704638108	435863.6869042	7358.8032407191	1014998.295487
0.	1903214.7683543	37350.181672887	355.56314090256	8782.4031767842	422769.87410326	7825.8951756913	927568.054499
0.	1904042.4224326	40319.526679943	377.78634093484	8248.52471467	396805.35401699	8092.8166025467	961983.6979643
0.	1691119.237491	44786.695009292	222.22518522469	7892.6247312617	458802.74244984	8359.7465751719	914131.1640035
0.	1941058.665444	42195.44645634	444.45629661235	8070.5728239134	422372.69691016	7625.7097134645	1056991.723287
0.	1566407.2837999	31883.097683399	266.6709334016	6269.0238196228	440849.2809597	8782.4031767842	949015.5182416
0.	1630711.0995309	37618.049180087	333.34000013334	7069.6642042893	432190.71928737	8448.7251318446	891239.3072352
0.	1746338.5125434	37461.792090172	333.34000013334	7069.6642042893	423587.64998977	6980.7003643303	829750.0671862
0.	1602070.8466512	34225.695414024	222.22518522469	7358.8032407191	484932.89150813	8715.6664994682	766671.7339570
0.	1728156.8828279	35029.023093323	288.89389638309	7603.4671810346	419055.82019441	9004.8626258179	844996.1007364
0.	1766594.6049039	35073.654674817	444.45629661235	7269.8363153001	442020.02948169	8493.2147662765	990845.4040085
0.	1641694.4546864	38845.885187244	400.00960023041	8559.9496630493	436612.51084348	7714.6804365931	1009922.458695
0.	1594511.4477424	40922.454955226	355.56314090256	8070.5728239134	422442.78566155	8960.3702611759	913760.2704854
0.	1790555.1279262	39359.397406957	400.00960023041	8648.9303563226	441223.90305346	7870.3814867284	985409.4999237
0.	1897037.2823529	42776.173671265	511.12678566587	8226.2805206124	438976.41656392	7981.5983028321	958354.6596091
0.	1756732.5241776	38711.93066956	311.11691862693	8737.9119992209	408786.34510174	6936.2188003543	839379.92182
0.	1675396.6025036	38466.352966542	288.89389638309	9983.7547189362	443401.71885466	8893.6321593739	927790.9384320
0.	1701801.8732899	35296.816160374	511.12678566587	8760.1575583262	456785.20204988	8915.8781339534	917643.0647716
0.	1971717.3705266	35899.381960516	422.2329187895	9294.0687832241	472421.83547298	8537.704638108	891362.6201261
0.	1606050.1491984	38667.279641054	444.45629661235	9049.3552278814	433547.4280138	7937.111398359	961138.4459609
0.	1933942.5404861	41145.772767513	644.46936392652	10450.993733851	423050.24559063	7759.166154206	997632.5128619
0.	1568806.4197463	43267.589767995	422.2329187895	8893.6321593739	423914.78225916	7536.7399397861	1044410.407690
0.	1600909.1435992	37573.403998951	311.11691862693	9071.6016179468	455940.79139322	7937.111398359	961362.1812499
0.	1580916.3440467	41235.101563993	422.2329187895	7625.7097134645	448368.27538867	8648.9303563226	1037110.894574
0.	1669912.8631977	38131.485916296	400.00960023041	9805.7657902847	438859.37615462	8092.8166025467	1164722.569736
0.	1600337.9207548	39136.127345439	422.2329187895	9894.7597796915	457465.48231602	8003.8418440852	1039292.592629
0.	1650605.5310584	38868.211149051	488.9032300503	9271.8217995872	446821.7741987	7292.077957649	946334.828324
0.	1629927.2640926	40475.837239463	311.11691862693	10807.002937904	428682.98793889	8070.5728239134	949983.7457038
0.	1586742.8170591	51000.028531484	466.67973369921	11808.360319106	430647.14016651	7848.1383015384	1025909.952805
0.	1607763.8177315	36769.831544729	355.56314090256	10406.493652039	437337.99656916	7714.6804365931	979553.4424010
0.	1683622.2114623	41056.444926221	600.02160077763	11407.802937209	467065.53995244	8204.0363859019	1026686.294492
0.	1669227.3957845	44920.74696785	533.35040054615	11140.775371281	437946.51592713	8226.2805206124	914403.1625297
0.	1786670.8125846	38310.080005702	600.02160077763	11140.775371281	474349.04136013	7425.5290578293	1086720.324503
0.	1712983.0656623	38801.233442654	577.79780810179	11608.079223139	454346.02068858	8248.52471467	939165.5117240
0.	1774332.3991464	39627.329358572	1266.7629406502	18665.324721032	467887.56077055	8470.9699193857	863832.8964732
0.	2375030.3422739	37841.278665492	2000.2400288035	25683.963502954	468451.27777717	8493.2147662765	1007598.048572
0.	2234166.7888551	42798.510139526	1288.9885706717	21338.395806549	501469.82139186	8648.9303563226	1023531.2654
0.	2365662.2876264	36635.910318855	755.58980896023	18130.813261522	455518.6172945	8871.3862441486	937826.5633494
0.	2169732.8520114	37193.929594341	711.14145314645	16794.684426767	452118.5295557	7381.0451204177	960840.1410764
0.	1772161.7523379	41190.437046354	555.57407469138	16349.355701921	455800.06438047	7692.4376667992	1042804.500189
0.	1716410.4027285	41480.760679625	644.46936392652	13010.147915374	438882.78410835	8648.9303563226	933315.3109517
0.	2083363.9579444	46574.23130234	622.24545271912	12097.663727646	461337.07134887	8537.704638108	993888.9767992
0.	1669684.37406	36524.310937695	555.57407469138	10829.254017831	445978.34588717	8782.4031767842	915911.6707528
0.	1676196.3144857	39069.147490709	577.79780810179	11185.27937181	450149.44121583	9405.3045917898	1011997.448615
0.	1697560.0488647	41815.762024872	422.2329187895	10851.505157133	442464.955936	8537.704638108	1014147.952113
0.	1640552.0089977	39917.598671314	377.78634093484	10940.510308095	432307.66845682	8204.0363859019	1073618.39842
0.	1783245.5117514	40520.497936551	466.67973369921	9983.7547189362	445767.50179909	7603.4671810346	894125.2829043
0.	1572348.0013813	38220.782483656	488.9032300503	8604.4398909837	435489.29952306	8315.2576529274	960044.7107409
0.	1730133.1732076	37193.929594341	533.35040054615	8737.9119992209	427397.18034556	8204.0363859019	879360.0706707
0.	1704474.4751365	40654.481460443	422.2329187895	8381.9911253168	450618.2306844	8448.7251318446	896938.171895
0.	1655175.3138133	44876.062742707	777.81407576798	8426.4804036529	413476.0959986	7892.6247312617	1054328.317582
0.	1722465.3648787	44027.107864632	511.12678566587	8782.4031767842	442863.06764287	8248.52471467	1203981.294435
0.	1591541.0889517	40699.143112622	533.35040054615	6958.4595526755	439444.59421795	7759.166154206	1005024.415208
0.	1861431.5648634	42351.792120205	488.9032300503	7536.7399397861	416347.21430709	7781.4091020254	973427.432651
0.	1554525.8486373	47870.434257046	377.78634093484	7581.224707945	430366.51935863	8404.2357348103	1052092.679978
0.	1687620.7713728	45926.205211922	644.46936392652	7247.5947322881	411469.22064496	8092.8166025467	1100599.20696
0.	1543901.1037322	39337.070132249	311.11691862693	7336.5614203583	438953.00835393	8760.1575583262	988002.357722
0.	1788366.5376291	38399.378482449	533.35040054615	7892.6247312617	460234.07677784	7581.224707945	1021929.141843
0.	1813959.7230764	38711.93066956	444.45629661235	7447.7711155427	447313.81244264	8226.2805206124	975095.4772167
0.	1784389.3241698	40989.449672084	311.11691862693	6758.2949177622	414036.23841928	7225.3532086126	1074877.3586
0.	1717876.1979981	37305.537923585	511.12678566587	7047.4231552981	432752.08989096	9004.8626258179	991244.5013264
0.	1580687.8549089	39850.612550025	444.45629661235	7091.9053126152	444291.73864677	7937.111398359	1059479.966854
0.	1980447.8788286	43826.052237446	422.2329187895	7825.8951756913	478040.14513109	7759.166154206	1034679.060440
0.	1852181.0758117	39225.434653901	311.11691862693	6224.5460527486	421274.71485922	7714.6804365931	1026335.680133
0.	1623348.5945221	42039.103718289	311.11691862693	7025.1821656413	439163.68455024	8204.0363859019	940157.4566543
0.	1884446.8453708	43446.293696945	355.56314090256	5401.7501670541	436050.8867417	8226.2805206124	992317.1647677
0.	1799135.4065259	38511.002920956	422.2329187895	7314.319659335	471105.94388225	8204.0363859019	919077.9067242
0.	1673988.2561118	35274.499743458	444.45629661235	7714.6804365931	441504.88039107	7781.4091020254	928088.1257926
0.	1562180.2347517	37997.542855259	333.34000013334	8026.0854446829	453337.71605446	7781.4091020254	979229.603696
0.	1995397.6861031	41927.432125235	333.34000013334	7670.1949563466	428542.70861968	7381.0451204177	991319.3340820
0.	1802818.7882441	41324.431315676	400.00960023041	7514.4976447163	450407.27224592	8671.1756780192	1018825.853077
0.	1875833.4853818	39515.690000971	400.00960023041	7114.146480276	415926.99036132	7959.3548209234	989498.5837401
0.	1769775.5424616	40609.820047039	311.11691862693	7581.224707945	446681.19703989	7914.8680351385	922888.7960160
0.	1724521.7671184	41681.759874745	511.12678566587	7603.4671810346	447899.60914895	8826.8945917595	1178086.833046
0.	1899684.2730135	40118.560258256	200.0024000288	6402.4585440809	445884.63676214	8070.5728239134	996084.9922189
0.	1918925.1877888	41034.113115144	111.11185185679	6869.4968993892	419476.19809173	7425.5290578293	991344.2784748
0.	1604679.214372	44384.552036877	400.00960023041	6713.8145404327	455166.82144804	8248.52471467	1153080.178881
0.	1982701.3435502	44228.168329958	377.78634093484	5957.6844347936	418798.93277348	8181.7923105381	979379.0662371
0.	1620699.5429621	42128.442067488	444.45629661235	6980.7003643303	453408.0590355	8693.4210590677	971859.2605553
0.	1675282.3579347	45099.486258026	444.45629661235	6202.3072583001	439023.2331761	8804.6488545952	1092723.433254
0.	1865387.114836	41994.434901942	266.6709334016	6357.9800652871	457230.8968082	7848.1383015384	1126041.169953
0.	1944272.3966522	45501.66364065	400.00960023041	7047.4231552981	451227.69538365	7625.7097134645	1155061.869912
0.	1872011.5055318	46149.656807888	422.2329187895	5779.781435342	431348.73248992	8448.7251318446	1114145.703088
0.	1907998.5447263	48138.63928113	488.9032300503	8204.0363859019	444244.89319141	8359.7465751719	1160475.656680
0.	2308540.0031905	45412.289216119	666.69333440004	10295.244486485	437665.65545854	9049.3552278814	1135163.361460
0.	1849276.8363263	46328.422386856	1177.8610132894	12453.743239397	484462.2206367	8493.2147662765	970191.8278793
0.	1617017.6278101	36970.71741009	355.56314090256	10495.494053146	416417.25364143	8915.8781339534	886850.4964602
0.	1224816.0228735	33400.133600534	577.79780810179	8737.9119992209	460656.48344541	7781.4091020254	620111.2991912
0.	1288898.3375062	27980.228195789	444.45629661235	9383.0573113583	407107.06075668	8048.3291046256	506588.1184890
0.	943630.1443199	24168.329073832	200.0024000288	6980.7003643303	441270.7319688	8804.6488545952	463191.3610
0.	685623.69684299	21717.150140271	244.44802968221	8092.8166025467	431722.93860675	7759.166154206	340251.7477443
0.	635425.08701799	17685.413204664	200.0024000288	6491.4162136014	431933.43674567	8226.2805206124	289567.2588235
0.	479592.29396827	16839.218606869	244.44802968221	6802.7755324172	431793.10407718	7736.9232657286	247579.4586178
0.	348215.22963511	18308.97994288	66.6669333344	5557.4080248972	466501.91411759	7625.7097134645	212064.376830
0.	262446.396785	14145.328571962	111.11185185679	4645.7390570617	445158.42583986	8470.9699193857	163295.5130423
