# Supplementary material for: LA-iMageS: a software for elemental distribution bioimaging using LA–ICP–MS data
Source: J Cheminform. 2016 Nov 18;8:65. doi: 10.1186/s13321-016-0178-7 (PMC5116144; doi:10.1186/s13321-016-0178-7)
Supplement: Supplementary file 1 — Additional file 1. Dataset corresponding to LA–ICP–MS analysis of a human tissue used to illustrate LA-iMageS features. [file 13321_2016_178_MOESM1_ESM.zip › Line 11.xl]

Intensity Vs Time	Counts Per Second
Time in Seconds	Na23	Ca44	Zn64	P31	C12	C13	Si28
0.	400.00960023041	11274.288085412	44.444562963279	4023.1931528364	452634.31803553	7848.1383015384	55428.17035310
0.	266.6709334016	10695.748428881	44.444562963279	3823.0989862564	418822.28585618	8470.9699193857	52386.36616955
0.	82495.205273261	13477.556532345	111.11185185679	6157.8298473792	402793.7472063	8404.2357348103	84762.23021823
0.	622837.08308091	19489.430321282	311.11691862693	5935.4463522347	464059.96393868	8070.5728239134	349882.9488273
0.	683263.37841539	22920.366191792	311.11691862693	7203.1117442735	422162.43410547	7002.9412353188	336018.3973586
0.	734249.03912143	22964.933081253	333.34000013334	7025.1821656413	435044.7357968	7892.6247312617	406127.6307468
0.	985633.85174609	26865.457698812	422.2329187895	8226.2805206124	452352.97501171	8092.8166025467	540819.8288979
0.	1233103.2138917	27868.744446285	377.78634093484	8982.6164138194	411445.88765881	6491.4162136014	662409.7212883
0.	1309995.3116866	28002.525124364	533.35040054615	7447.7711155427	425153.32501987	7558.9822941956	712209.5178775
0.	1483682.1104354	39091.474049275	355.56314090256	9249.5748753086	429735.15622008	8248.52471467	804952.4352641
0.	1546571.0058855	33065.469629867	533.35040054615	7536.7399397861	397853.60188793	7959.3548209234	754936.1207897
0.	1508621.6297563	32574.65340168	355.56314090256	7025.1821656413	436986.94740376	8493.2147662765	770879.0197030
0.	1346911.2478222	32775.438371488	466.67973369921	7247.5947322881	394569.52226264	7825.8951756913	753163.7896074
0.	1540442.8454556	32195.406076248	444.45629661235	7425.5290578293	448883.83789976	7848.1383015384	792116.6377083
0.	1308418.4273862	32998.538445301	422.2329187895	7314.319659335	444666.51152391	8426.4804036529	665413.2106499
0.	1402505.0135928	30790.11029672	355.56314090256	6780.5351954239	434436.42288702	8270.7689680748	721589.4442620
0.	1879630.0829836	38198.458252315	511.12678566587	7759.166154206	436331.69418197	7714.6804365931	944994.7892964
0.	1671728.0636122	33444.756476749	488.9032300503	7670.1949563466	423050.24559063	7914.8680351385	863242.8649762
0.	1711145.8737645	37796.632291108	311.11691862693	6713.8145404327	424942.99378458	7180.8703392706	903233.4238534
0.	1490273.2062638	28872.151796729	422.2329187895	7492.255408986	440942.93494501	8070.5728239134	810815.3455088
0.	1524597.7426339	33199.333608547	400.00960023041	7803.6521091871	425924.58384098	7447.7711155427	842763.9126433
0.	1836501.0756508	34515.777050349	488.9032300503	8671.1756780192	452071.64123507	8559.9496630493	857148.1977340
0.	1662639.1072113	33467.068004281	511.12678566587	6936.2188003543	450829.19432283	8181.7923105381	922468.0323339
0.	1777338.0727048	40498.167558161	422.2329187895	8226.2805206124	429080.4585125	8604.4398909837	972108.1581450
0.	1571776.7785369	39471.034675705	355.56314090256	7470.0132325949	432284.27849495	8359.7465751719	922146.2854537
0.	1682334.2669305	41480.760679625	533.35040054615	8204.0363859019	435489.29952306	8092.8166025467	1039242.432612
0.	1890974.1078847	38823.559285112	711.14145314645	8626.6850939775	409462.81684189	7937.111398359	856534.0510836
0.	1685162.8639229	34381.891966039	644.46936392652	8404.2357348103	423377.35728674	8559.9496630493	908174.0349772
0.	1623872.3019424	42173.111600346	933.3856029271	9716.7727507005	419336.06982753	7091.9053126152	996035.0767126
0.	1617817.3397922	34939.760645938	1022.2849223641	9650.0285943244	464975.61367827	7981.5983028321	951399.038852
0.	1322516.7971002	33712.498741905	844.48723179752	9672.2765870872	443940.40398371	7492.255408986	797897.732168
0.	1554588.9381916	32864.677685685	777.81407576798	9872.5111932931	424592.4532292	7781.4091020254	754790.4361310
0.	1628461.5602281	30232.518791803	1133.4104052409	9694.5246392125	416370.56068806	8448.7251318446	760303.8705998
0.	1473198.9532088	33890.998354884	1177.8610132894	9538.7895209393	449047.88703081	7314.319659335	762077.6550484
0.	1612810.4525462	32329.256106489	888.93629882483	9583.2849722085	436729.52050743	8849.1403882772	783391.2675256
0.	1583107.0361394	32440.799437485	711.14145314645	7803.6521091871	425807.72196971	7825.8951756913	781637.4977549
0.	1548561.5555708	32530.035175188	888.93629882483	7470.0132325949	443542.24214003	7825.8951756913	813552.7170786
0.	1448435.2416506	33043.1591754	822.26278718639	9027.1088971719	440638.56324183	8960.3702611759	766355.6615483
0.	1889018.201395	33623.250366293	888.93629882483	10495.494053146	446189.19517098	8092.8166025467	929524.6729102
0.	1477490.8420389	35363.765768944	933.3856029271	8248.52471467	445088.15063455	7514.4976447163	759793.6707096
0.	1560035.5979646	31793.868859642	1200.0864062212	11363.297749089	429618.24223749	7425.5290578293	730834.2171263
0.	1810681.5825676	34091.814980536	800.03840184329	9605.5327868852	457723.53379829	8115.0604405255	808225.4083998
0.	1642771.6290615	36859.113555023	888.93629882483	9783.5174413434	473103.35875504	8092.8166025467	846738.0933366
0.	1704258.4784269	39694.313689326	844.48723179752	9917.0084254548	462909.67094769	8804.6488545952	810399.9265497
0.	1308495.9726049	29608.060516204	755.58980896023	7714.6804365931	450758.87253224	7959.3548209234	653597.4881460
0.	1406580.5898144	30344.034113551	511.12678566587	9093.8480673683	423587.64998977	8359.7465751719	773263.2387670
0.	1772277.5636402	36702.87066336	666.69333440004	8315.2576529274	418985.75922261	7203.1117442735	833791.8453463
0.	1535750.0317936	34248.009028292	711.14145314645	9894.7597796915	422022.26177684	8070.5728239134	800313.7535469
0.	1503337.7086704	34136.441553201	911.16092124147	8826.8945917595	454697.78280613	8048.3291046256	763171.2637283
0.	1655841.7287067	35586.9350073	800.03840184329	9160.5877717715	451954.42155723	8626.6850939775	737883.3004039
0.	1703070.5873074	33422.445008833	488.9032300503	10183.99680516	420830.88982118	7514.4976447163	861006.0229757
0.	1772390.2414756	45591.039021116	800.03840184329	12208.936941841	448274.5400873	7937.111398359	1152749.939889
0.	1854787.8453819	39381.724741346	844.48723179752	9694.5246392125	466008.77192982	8604.4398909837	1012097.460433
0.	1798153.4195123	35475.349642641	511.12678566587	9694.5246392125	421484.95581915	8159.548294521	951796.354998
0.	1799599.1589231	36435.032506463	866.71173567692	10450.993733851	421087.83834893	8159.548294521	870596.5101313
0.	1653347.4007113	42552.812273033	1111.1851901238	11964.137830426	442418.12048263	8559.9496630493	1033876.95242
0.	1594397.2031735	43222.914382982	1088.9600342778	15035.774466942	454674.3315486	7759.166154206	968300.7932913
0.	1668199.1946646	41659.426392026	1133.4104052409	14679.584701204	446915.49358765	8181.7923105381	1018025.181114
0.	1815107.3470719	34225.695414024	1044.5099003982	11852.867882553	475641.92231563	8493.2147662765	808200.9786857
0.	1921440.216435	34114.128237057	600.02160077763	10161.747447	435419.10371389	7603.4671810346	924052.1886137
0.	1858246.3773915	37506.436674702	733.3656014198	9850.2626662593	434670.38426932	7581.224707945	919201.6109593
0.	1705149.4975921	36568.950511208	688.91736413994	10406.493652039	452470.20014782	8092.8166025467	892201.1937220
0.	1636632.1734899	39069.147490709	644.46936392652	9672.2765870872	423844.68143287	7937.111398359	876035.779628
0.	1608449.2851447	35944.01819382	422.2329187895	9138.3411442804	457324.73024006	7492.255408986	1008747.680396
0.	1788066.824836	35877.063933329	688.91736413994	10117.248908782	438297.60448396	8938.1241678873	840654.8952105
0.	1811036.6582852	36903.754918088	622.24545271912	10006.003602161	474701.62591592	8381.9911253168	933117.0671908
0.	1797144.2639094	39605.001367687	622.24545271912	11229.783609853	428870.03061241	7514.4976447163	951821.1878525
0.	1609591.7308334	35519.983609588	622.24545271912	9338.5629285733	457395.10598881	8048.3291046256	907086.8621430
0.	1783708.4663605	37729.663177007	644.46936392652	11318.79279849	437501.82444464	7736.9232657286	835556.1156266
0.	1690476.8855946	35363.765768944	911.16092124147	18977.138888184	450711.9916595	8804.6488545952	806491.0684206
0.	1968827.5391855	39805.955434259	777.81407576798	14123.068642562	458661.96838984	8137.3043378502	911708.2758520
0.	1540245.2775283	35453.032748626	466.67973369921	11051.768082761	429407.80109834	7403.2870594544	912845.4667126
0.	1610217.8994547	36702.87066336	600.02160077763	11452.308362854	437501.82444464	8204.0363859019	830558.2734578
0.	1735793.6686703	36859.113555023	511.12678566587	10272.994831483	430319.75011956	8893.6321593739	781174.7561838
0.	1728520.3270289	35408.399139509	666.69333440004	11830.614071137	428004.99255584	7403.2870594544	1028038.794344
0.	1899050.0294081	35006.707392027	733.3656014198	13299.493017989	456902.48789478	6913.9781073663	975170.1731581
0.	1694328.1173419	33824.060552862	733.3656014198	9605.5327868852	438133.76136386	8293.0132808272	785925.1130229
0.	1836117.6323146	33645.562370767	444.45629661235	11274.288085412	427747.83596109	7425.5290578293	862775.7848749
0.	1816446.4218911	36613.590323322	644.46936392652	10940.510308095	394359.94307532	7314.319659335	950554.8015384
0.	1538531.6089952	37104.644004771	733.3656014198	12186.682180224	457019.77534637	7692.4376667992	947476.5039072
0.	1779052.7459036	32708.509511741	577.79780810179	11496.814026024	450219.75799918	7892.6247312617	838472.8422931
0.	1928851.0697382	38287.755535688	511.12678566587	12898.86401039	416720.7640602	7069.6642042893	826371.1043004
0.	1928353.1407484	33556.314710581	711.14145314645	12743.069038078	412682.62378885	7536.7399397861	927889.999770
0.	1612035.2822817	35743.157022695	777.81407576798	14034.029519058	427794.59113012	7247.5947322881	789337.2211345
0.	1956916.4511297	37060.001567923	622.24545271912	12587.276976136	417211.07290397	7425.5290578293	875026.4294842
0.	1624329.2802179	37037.680438982	622.24545271912	10717.999211938	423540.91783074	8915.8781339534	822675.3283215
0.	1776195.1343304	37149.286680244	577.79780810179	9650.0285943244	414713.12619769	8070.5728239134	849584.911547
0.	1923624.1449706	41413.762022578	577.79780810179	9494.2943071144	448649.48745333	7603.4671810346	883548.0075592
0.	1771026.4681689	37461.792090172	488.9032300503	9672.2765870872	417397.86462861	8359.7465751719	903974.3384302
0.	1619645.2528942	37841.278665492	466.67973369921	9516.5418843464	431512.44565059	7848.1383015384	946136.2911570
0.	1777038.71801	36747.511191288	533.35040054615	8804.6488545952	449774.42812829	7759.166154206	849486.7299957
0.	1690957.4749308	33556.314710581	444.45629661235	9472.046789243	433991.91389659	7581.224707945	834379.8959177
0.	1994534.0099138	34493.462720561	555.57407469138	10784.751917351	416557.33403306	7292.077957649	905184.6332988
0.	1905973.9022207	32998.538445301	488.9032300503	9338.5629285733	435348.90848096	9182.8344586197	747436.5279157
0.	1794690.0215136	35296.816160374	755.58980896023	11296.540412261	465539.13909524	8159.548294521	875469.5445125
0.	1855528.8506657	35676.20437254	711.14145314645	9205.0812048251	428495.9493582	6913.9781073663	957062.4862241
0.	1677795.7384499	41681.759874745	488.9032300503	9850.2626662593	426555.66555994	8671.1756780192	982393.7679520
0.	1898195.2478904	34314.950228848	844.48723179752	11452.308362854	419102.52782816	7180.8703392706	994662.5108381
0.	1924813.0812626	37729.663177007	844.48723179752	10272.994831483	446892.06364418	8426.4804036529	951647.359343
0.	1696189.2422066	37484.114352607	577.79780810179	10473.243863813	439702.1028517	7736.9232657286	831611.5027614
0.	1741315.7187425	40587.489429877	444.45629661235	9694.5246392125	415366.72392564	7603.4671810346	1065464.664590
0.	1835542.4971075	39605.001367687	600.02160077763	8804.6488545952	419195.94386178	8026.0854446829	993689.3661109
0.	1698563.3982434	36881.434206728	311.11691862693	8204.0363859019	394685.95736937	7937.111398359	870473.4887544
0.	1541132.3891497	31035.462357146	266.6709334016	6669.3344004268	415063.2616174	8293.0132808272	759064.8655430
0.	1662719.738794	34203.381859381	377.78634093484	7136.387707272	435980.6863224	7002.9412353188	854077.8948942
0.	1762653.940115	36278.797548275	466.67973369921	7180.8703392706	438601.89289183	7692.4376667992	918113.0734162
0.	1829738.37205	39805.955434259	333.34000013334	7914.8680351385	414759.81009098	8381.9911253168	996035.0767126
0.	1735224.753341	39046.82099182	422.2329187895	8470.9699193857	439093.45857487	7581.224707945	937330.7082252
0.	1850068.7588109	35162.918553417	244.44802968221	6780.5351954239	425480.51723116	8960.3702611759	921700.8092056
0.	1721446.0804144	36479.67160278	288.89389638309	6780.5351954239	470683.02163922	8159.548294521	861817.1194858
0.	1555598.3171374	34716.608701732	311.11691862693	7714.6804365931	432307.66845682	7536.7399397861	832934.3424303
0.	1908181.7997195	37327.859768407	400.00960023041	8671.1756780192	423470.82007139	8026.0854446829	993464.8094801
0.	1803828.5642515	39471.034675705	355.56314090256	8003.8418440852	413896.1993698	8537.704638108	990920.233381
0.	1606076.6860748	31013.15732643	333.34000013334	8626.6850939775	446517.19327356	8293.0132808272	811597.3641845
0.	1653747.1108707	37640.371860147	444.45629661235	8938.1241678873	421414.87492436	8070.5728239134	910274.6361924
0.	1558255.1119691	37685.017399253	266.6709334016	9538.7895209393	424101.72060741	7403.2870594544	838301.2432261
0.	1601777.1542149	34649.664281273	444.45629661235	8270.7689680748	426508.91716784	6869.4968993892	836879.5517971
0.	1491275.4719612	33511.691238196	644.46936392652	9138.3411442804	454017.72241938	8115.0604405255	829701.0873875
0.	1833242.3137811	39203.107737268	622.24545271912	12453.743239397	440521.50008599	7892.6247312617	891288.6321837
0.	1539102.8318396	37350.181672887	688.91736413994	10250.745235849	426345.29980915	7692.4376667992	932249.8032441
0.	1803173.5618274	38577.97830011	755.58980896023	11407.802937209	432448.00957186	8092.8166025467	934232.2464426
0.	1967966.3205097	34314.950228848	777.81407576798	13833.694966581	428238.77799234	7981.5983028321	819886.1741987
0.	1603192.304638	34314.950228848	1555.7007542926	27601.189522232	451251.13720034	7714.6804365931	736017.523342
0.	1748284.6374437	38577.97830011	2400.3456497736	44384.552036877	488746.27784724	9205.0812048251	821158.3095848
0.	1742458.1644312	37818.955448469	3156.1531205464	63664.486816053	536557.07983764	9650.0285943244	758506.1561973
0.	2215887.6578356	40274.867057297	3889.7965080741	82854.297033771	622813.16895879	11185.27937181	914625.7130386
0.	2555879.4947978	43066.552416651	4045.4261345198	96960.821390925	599289.83969826	12164.427477996	934678.3577147
0.	2014474.4829148	37908.248674548	3400.6937415233	75899.633895884	559624.78840372	9961.5058950769	903603.87333
0.	1642836.9003751	34627.349593713	3511.8509410427	63709.271572816	540772.45341373	9583.2849722085	741543.3236961
0.	2068397.9194222	34850.499152676	3734.1697873657	88759.075297096	597286.75104366	10584.495404194	1016849.325597
0.	2345326.7543672	41458.42773424	3912.0291339479	112937.92530704	555684.91455188	10740.250054368	923185.8177944
0.	2272895.6977026	39270.088666202	4067.6591755055	108726.91761761	578637.4370259	11519.066946682	916084.7948116
0.	2482534.4815821	37908.248674548	4112.1254353852	103752.99631498	599170.59522017	11252.035817943	967056.9127252
0.	2281578.2849368	35029.023093323	2822.700199456	91993.873927502	620852.43604194	10406.493652039	755203.2156590
0.	2258043.9037492	36234.15952562	3889.7965080741	118210.29347126	588874.08746949	11140.775371281	785047.9293889
0.	2496015.340709	39203.107737268	4356.6941049483	123418.31802749	644770.23799302	10940.510308095	912573.5163824
0.	2443919.8173035	38377.053773758	4201.058666784	111946.90978207	607259.1024376	10183.99680516	834747.4475937
0.	2511209.8683689	39671.985519391	5134.9148871186	112329.78826696	617099.59044387	11407.802937209	883449.4449015
0.	2793051.2197754	36881.434206728	4245.525638307	132692.53857581	632862.92452469	10450.993733851	970540.2205920
0.	2938256.0668114	38756.58193676	5223.8590313854	134408.60215054	583040.0883185	11296.540412261	982692.8027794
0.	3069066.0981695	42418.798300396	4823.6178556551	167874.03992614	625348.43410428	11786.10662646	1119813.047497
0.	2705539.8800197	36211.840603762	4845.8529723751	121524.11701951	622980.56920285	11563.572966145	833203.8342916
0.	2371717.2497766	34783.553658865	3645.2415372606	139875.24615982	638011.96468553	10450.993733851	691551.4080986
0.	2909580.6800246	34225.695414024	4089.8922757939	149665.35499277	619800.5187784	11897.375683543	825440.8944017
0.	2963047.1382565	38667.279641054	4645.7390570617	152018.48889272	663034.3613312	12765.325284507	807614.6860384
0.	3061297.4674862	39069.147490709	4534.5667354854	169551.94557097	672433.42016755	11163.027341856	910101.626530
0.	2890159.1033164	35497.666596295	4690.2084008523	168123.43717032	636239.39101153	12030.900511791	943431.6681224
0.	2779798.8497863	37238.572747066	4223.2921228934	129938.53786224	606423.65501355	10896.007613863	864250.8594824
0.	2734329.5113754	38444.028078841	3800.8665975842	127004.94047427	594402.16633318	11474.561164748	831366.5543992
0.	2403934.2181984	34716.608701732	3956.4945635986	108389.22781957	573190.78040008	8537.704638108	788874.0710743
0.	2237251.3922146	31771.561802701	3356.2312767859	109244.73504797	616980.09983956	10117.248908782	747096.8934310
0.	2663497.8786749	37060.001567923	3267.3070588502	130547.9520164	598025.93202868	10317.494200857	800484.6086449
0.	2307169.0683641	34761.238613523	3600.7777679979	110595.71361079	616287.08691436	11786.10662646	863218.2811924
0.	2887988.4565078	39850.612550025	3778.6342682119	143830.61473971	620469.90586117	11652.585717666	988351.4544439
0.	2479335.6336537	31637.720712621	3356.2312767859	130886.53454383	613587.25629658	12765.325284507	785559.6091259
0.	2480592.3239113	33935.623854339	3556.3142359259	119991.02921013	592995.98287105	11163.027341856	756198.8232364
0.	2187783.4938931	34404.205997689	3623.0096229803	121591.759696	638419.22885768	10161.747447	731439.5842641
0.	2560220.7884149	32039.250419583	3111.691960277	119359.83914063	638754.63727606	12342.466758735	775112.6738945
0.	2376858.2553758	34738.923627813	3734.1697873657	135040.92447924	561215.48910647	10272.994831483	718856.6167215
0.	2931287.1481102	40297.196838775	4045.4261345198	152244.78647383	661352.74071507	11140.775371281	874361.7989143
0.	3287615.958421	36568.950511208	3489.6193825463	148217.5998479	596714.5253629	10829.254017831	999280.1715528
0.	2915292.9084682	36769.831544729	3534.0825588358	130615.66742994	609694.29594452	9917.0084254548	929153.1296159
0.	2403934.2181984	40699.143112622	3889.7965080741	137412.55717308	610362.90055065	10873.756355811	919399.5413553
0.	3207073.5373665	39493.362308497	3845.3314342286	143129.81376539	673828.52238635	11341.045244099	1166452.431462
0.	2735357.7124952	42329.456846233	2778.2408179141	130863.96195068	644794.21289404	10962.761744275	880517.7121279
0.	2493616.2047627	34850.499152676	3711.9376358914	145865.52933249	633605.1552042	10428.74366326	936884.4624955
0.	3229008.4945899	39024.494552608	3089.4614690812	124433.24440767	630780.23017136	12409.232468957	871999.0758292
0.	2659385.0741955	35073.654674817	2978.3099024804	105395.63953215	586778.15612665	11697.092449727	768519.7712689
0.	3068951.8536006	40632.150723894	4401.1619067434	140417.58657441	619752.707399	11074.019815824	1014723.175445
0.	3084146.3812605	38176.134080641	3089.4614690812	152176.89656008	652373.60910788	11852.867882553	892620.5105585
0.	3741623.8751172	43200.576780058	4267.7592130252	172092.11474604	629774.9709881	10695.748428881	1029341.397050
0.	2938941.5342246	40029.243400521	3978.7273673761	137977.33031119	559529.83048963	10784.751917351	874238.7247060
0.	3067352.4296364	35676.20437254	3089.4614690812	137774.00760815	624439.47997575	12698.556723408	854667.3095828
0.	2529717.4885262	35586.9350073	3245.0761526022	142632.50658476	678761.28666997	11140.775371281	845290.4976851
0.	3025196.1837227	38153.809968635	4023.1931528364	144938.45159289	608094.63068173	10339.743974598	980300.8078546
0.	3438990.0121761	42329.456846233	4690.2084008523	150638.20550836	654053.48730761	10517.744301851	995011.8710028
0.	2555079.7828157	33600.938421437	3334.00013336	126598.83083047	608739.23627043	10384.243700188	827130.0330236
0.	3242946.3319922	42820.846667504	4245.525638307	140372.39020298	578922.94624573	11274.288085412	898986.7194292
0.	2820469.9163046	41637.092969012	3778.6342682119	143649.75728144	639305.69361876	10940.510308095	1075355.810346
0.	2993550.4381453	40877.792109138	4023.1931528364	145322.83727205	626688.11964972	10896.007613863	891140.6581696
0.	2988523.6771149	39828.283962299	3289.5380243924	129261.46288503	622095.77605566	10628.996435951	850100.3827530
0.	2649674.2858414	39180.780880314	3222.845305648	107916.48494202	582397.39911712	11185.27937181	830803.1991907
0.	3221811.0867509	38131.485916296	3378.462479507	145978.59458839	675849.41331424	12253.446643245	1024507.701793
0.	2577928.69659	35274.499743458	2956.0797670342	115528.63243904	620135.20583971	11608.079223139	821574.2401475
0.	2466083.2636646	36234.15952562	3267.3070588502	117015.83439742	591399.40825543	11051.768082761	854691.8693887
0.	2986010.2965997	40922.454955226	4890.3233837481	127704.39757247	667936.94641943	11430.055620341	863660.7998504
0.	3060726.2446418	43803.713021957	3711.9376358914	117060.90523818	607808.15474981	11852.867882553	966733.5325202
0.	2962932.8936877	39158.454083037	3578.5459723132	128087.99555723	600840.16781254	10139.498148207	904344.8191521
0.	3087002.4954823	37417.147744281	3467.3878833464	150706.08300069	644962.03906057	11274.288085412	838227.7017987
0.	2991836.7696122	35274.499743458	3978.7273673761	141773.59075796	680133.33444353	11941.883722078	846958.9340506
0.	3044503.5158621	38868.211149051	3511.8509410427	132353.88323919	563851.4756905	10807.002937904	780858.1576716
0.	3055242.505336	42887.856609743	3978.7273673761	153942.21246178	583206.71926268	11474.561164748	985633.8517460
0.	2949337.7899919	38198.458252315	4579.0354861913	144169.73296323	624559.07374362	10517.744301851	830141.9154479
0.	2855657.2435171	33712.498741905	3178.3837896203	151452.77158124	631115.34253299	11452.308362854	817733.7512804
0.	2618828.2522461	37193.929594341	3734.1697873657	133211.836612	647455.83975341	12542.765492984	748649.6163754
0.	2699599.1624384	33377.822251852	3311.7690492289	133798.90783533	650238.23443303	11363.297749089	799557.1497172
0.	3215070.6571875	39314.742917221	6002.16077788	170640.4956544	669836.24170506	11452.308362854	972531.3001688
0.	3257683.8813767	34002.562550687	4356.6941049483	151588.54026515	641150.78985956	11652.585717666	809129.3558421
0.	3018341.5095904	39292.415761872	4779.1478001472	166559.1584644	587873.6930836	11363.297749089	828648.0880420
0.	2985096.3400488	37618.049180087	4579.0354861913	147991.41062426	620780.71034352	12253.446643245	777278.9584615
0.	3135784.9263906	36234.15952562	4356.6941049483	158243.8921088	621330.62257536	12431.487824481	879236.9263132
0.	3611385.0666035	39314.742917221	4089.8922757939	158560.94501246	617625.36873156	12654.044646316	979055.2339328
0.	3465723.241292	43356.941254687	4556.8010811844	153127.40523055	684852.91001178	12097.663727646	860588.2146738
0.	2990008.8565103	41101.10872747	4912.5586784017	146249.95740728	635856.1795845	12364.721936084	875592.6359934
0.	3969427.5454474	47177.611114751	6113.3526737582	187621.94077807	675825.35231851	11007.264794765	988600.8176978
0.	2701312.8309715	33957.936693499	3867.5639415011	151588.54026515	675055.43570499	11608.079223139	846001.9978452
0.	3185824.0475564	42128.442067488	4801.3827982459	149936.83683724	625659.41403454	11318.79279849	891165.3203321
0.	3150979.4540505	38890.537170533	4690.2084008523	151135.98650988	661568.93079703	12765.325284507	842960.1261440
0.	2635279.4701636	38577.97830011	3156.1531205464	150887.09232568	681914.91330335	11385.550313458	848701.3172023
0.	3169944.0524832	39136.127345439	3934.2618191226	160010.48189809	641030.96647107	12609.532806802	841366.0187293
0.	3117620.03994	39136.127345439	4490.09822201	160350.25323539	597692.10052	11163.027341856	884854.0672958
0.	2611630.8444072	29964.888096949	4690.2084008523	151588.54026515	669956.46427199	10673.497705198	801753.9225920
0.	3021768.8466566	37305.537923585	4912.5586784017	179467.48246879	650574.10116594	12409.232468957	746854.3054814
0.	3711920.2872106	40297.196838775	4401.1619067434	168440.86253214	705470.92622215	12765.325284507	885790.6071418
0.	3294927.6108288	37997.542855259	4823.6178556551	180398.37243874	643427.74951232	11363.297749089	874386.4139632
0.	3711577.5535039	40073.901710013	5112.6789993376	185940.43165144	723403.7422504	11852.867882553	916851.5280546
0.	3264652.8000778	37975.219220584	5423.9868259363	182987.24144206	676980.35542914	12253.446643245	826566.9505701
0.	2654701.0468718	34538.091439764	3556.3142359259	167624.6500712	693383.55248661	12475.998713705	795311.6218080
0.	3085631.5606559	34895.129780043	3800.8665975842	160304.94959761	627716.94766581	11674.839054004	802486.3030194
0.	3303038.9752187	41369.096549724	4112.1254353852	164609.88467209	601364.95731573	10784.751917351	949809.9534502
0.	3760359.9844122	35252.183386178	4045.4261345198	158923.30582013	649494.57588565	12809.83795555	999280.1715528
0.	2457629.1655681	32507.726151352	3334.00013336	156930.51450598	641510.26997987	12498.254247405	806173.5504997
0.	3462295.9042259	38801.233442654	4512.332449094	151271.75007916	634898.22527468	11207.531461142	903159.3358324
0.	3764587.0334604	46015.585133289	4112.1254353852	163590.0957305	630947.78472911	11519.066946682	1083317.003348
0.	3200447.3523719	38979.841853213	3467.3878833464	135086.09218114	644770.23799302	11585.826064951	973576.7969175
0.	2583755.1696025	41793.42818392	3222.845305648	115776.48112893	580659.99770036	10006.003602161	909928.6202747
0.	2884104.1411662	39337.070132249	3000.5400972175	100018.86811012	587468.80452307	10050.50154671	827693.1517278
0.	2627510.8394803	39225.434653901	3667.4735108391	144983.67252519	606733.95462301	10673.497705198	967728.5864362
0.	2673665.6453045	35720.839413002	3556.3142359259	127523.88693703	658086.52489937	11096.271608266	823947.8695731
0.	2706568.0811396	37506.436674702	3489.6193825463	118706.15660619	603034.95433661	10784.751917351	804952.4352641
0.	3626008.371419	48652.722970103	3845.3314342286	175268.40430525	608715.3611315	11029.516409074	1088535.962807
0.	3020169.4226924	40431.176781144	2889.3897164397	161437.61372994	641558.20179082	11163.027341856	948171.5093379
0.	3604530.3924712	39203.107737268	3045.0006645658	148081.88558348	602366.91676832	10695.748428881	1016824.309094
0.	3753733.7994176	40453.506980458	4245.525638307	147403.34712087	629846.77134055	11830.614071137	926528.0041435
0.	3231636.1196739	39738.970208246	3645.2415372606	142700.31946762	626927.3710555	11430.055620341	1042152.183450
0.	2886960.255388	33846.373093915	3222.845305648	131654.03880905	661256.65796574	11118.523460085	854814.6694514
0.	2822183.5848377	37729.663177007	3245.0761526022	144712.35058046	614829.5514507	11697.092449727	925141.461593
0.	3247287.6256093	41592.426302097	3556.3142359259	176766.21360078	602677.07064037	11808.360319106	993290.1582708
0.	3579853.5655949	40475.837239463	3912.0291339479	176176.13571289	646856.30283799	12030.900511791	1079688.232037
0.	3421053.6148632	35073.654674817	3133.9225107654	150683.45710903	657894.43290244	12253.446643245	943803.8146627
0.	3157262.9053384	39381.724741346	3978.7273673761	160146.38878643	637149.586185	11385.550313458	872245.163118
0.	2632994.5787862	38935.189392522	3467.3878833464	153557.43254305	678448.3938886	10829.254017831	903776.7550998
0.	3065753.0056722	34850.499152676	2689.3227662952	148262.83842288	617649.2685047	10985.013239832	849020.3826547
0.	3609557.1535015	41034.113115144	3222.845305648	163839.36605992	614518.96091687	11763.8529932	879507.8461813
0.	2968759.3667001	41391.4292563	3400.6937415233	142248.24391663	603846.2123002	10896.007613863	978905.7768780
0.	3799888.6052418	38377.053773758	4223.2921228934	146543.94367978	638706.72099169	10740.250054368	1066722.467731
0.	2845603.7214564	39515.690000971	3133.9225107654	112194.65268876	621497.99411188	11140.775371281	849928.5556469
0.	3963829.5615727	41771.094402673	3845.3314342286	147946.17350977	651989.68269912	10873.756355811	1031120.260473
0.	2958134.6217951	34716.608701732	3089.4614690812	123057.48488141	586897.22949172	10918.258931291	844088.4391193
0.	3225238.4238171	40967.118040101	3133.9225107654	119945.94263097	564777.82464731	10962.761744275	804928.0147003
0.	3060155.0217975	34872.814436544	3400.6937415233	123869.38127099	599146.7465222	11763.8529932	886431.4551518
0.	3159776.2858536	38644.954216309	3578.5459723132	128832.67696522	607975.26455538	10384.243700188	885346.9705458
0.	2857370.9120502	38890.537170533	3156.1531205464	116948.22859015	617171.28559952	10562.244977375	888428.2431984
0.	3133500.0350131	40408.846641521	3000.5400972175	102853.05428853	588421.51373597	10962.761744275	876872.8898045
0.	3061411.7120551	35095.970555015	3378.462479507	116497.5371266	545321.68976745	9650.0285943244	910447.6492601
0.	2777399.71384	32775.438371488	2089.1507291136	85862.295105402	534071.45140746	10361.993807708	843229.9268880
0.	2822069.3402689	32262.33082315	2622.6348501053	96084.087321862	597954.39561856	10940.510308095	823605.2440965
0.	2788367.1924517	39471.034675705	2933.8496908789	89747.35349197	546743.81946759	11229.783609853	821843.3822312
0.	2569588.8430624	32775.438371488	2222.51855803	80116.61120132	567771.32520419	10295.244486485	806100.2787721
0.	2538057.3420538	31503.881768047	2444.8030155534	79690.330832097	582397.39911712	10006.003602161	808469.7092976
0.	2922604.560876	36457.352024797	2667.0934016109	91926.46954986	575640.16087302	10606.745890386	925067.188695
0.	2980298.0681562	32016.942707039	2489.2606184746	97680.261434402	603321.27197376	9983.7547189362	909162.4906496
0.	2679263.6291792	33980.249592282	3334.00013336	108816.97052659	631833.48417625	11986.39199816	880911.8376900
0.	2897470.7557242	35810.110209623	2933.8496908789	110910.97325162	577614.43994714	10940.510308095	873697.2187063
0.	3210615.1190015	40207.878071002	4112.1254353852	128133.12588397	652973.52820007	10985.013239832	1032824.295973
0.	3025081.9391539	36725.190897498	2956.0797670342	116767.94910009	629368.11358375	12275.701583032	911288.0468970
0.	2933115.0612121	33154.712043867	3511.8509410427	121952.52984345	603607.59910489	12542.765492984	832493.373651
0.	3452699.3604407	39448.707102594	4356.6941049483	134521.51336142	667864.82948368	12320.211640776	924596.8082411
0.	2972643.6820418	35720.839413002	4712.4431617115	107871.46320047	662818.13468198	11875.121753355	801778.3342836
0.	2733187.0656867	34248.009028292	4201.058666784	118796.31668753	616836.71329525	12475.998713705	752338.4433726
0.	3058212.8641267	38042.190303607	3489.6193825463	136531.58687612	656261.82289869	10495.494053146	818394.097416
0.	3048502.0757726	35497.666596295	4423.3958966001	131112.26381203	654845.54292086	12431.487824481	734055.254484
0.	3425052.1747737	40073.901710013	5290.5677623922	179422.07583345	712161.19395791	13321.750749376	921552.3221373
0.	3147780.6061221	39538.017753127	4845.8529723751	163567.4351576	649854.40269085	12275.701583032	831195.094626
0.	3209358.4287439	35363.765768944	4667.9736993025	139604.08907772	694661.46104604	12854.350864177	831954.4419899
0.	3098541.1969384	35519.983609588	5446.2235441355	160418.20914945	673587.97150464	11585.826064951	752071.4363352
0.	3486058.7745512	37193.929594341	5023.7360413493	186985.65462057	735702.56148953	12698.556723408	760255.2788470
0.	3284759.8441993	35185.234672154	5690.8313593262	198400.65193604	715085.27487503	13143.690561496	701367.5358557
0.	3594933.8486859	34761.238613523	6046.6373582597	194078.41640285	723379.54912016	12030.900511791	662193.5102263
0.	3344281.2645814	28493.072621719	5668.5939886228	232578.6806331	783220.74665974	15748.199633788	658446.7088752
0.	3477376.187317	35676.20437254	6335.740914881	217581.68036542	825440.89440178	13588.848159412	556206.9629092
0.	4569896.9994371	39694.313689326	8448.7251318446	297989.84653998	752119.98246044	14590.539636446	622024.0400396
0.	5298434.6151319	36859.113555023	9872.5111932931	326703.2001461	905777.49162029	18130.813261522	667696.5589671
0.	4213682.4336951	31258.515941843	7247.5947322881	273711.33415189	945739.23024863	17551.797824645	491784.0762256
0.	4183293.3783752	33890.998354884	9739.0209215515	334422.763144	869267.970592	15369.716187403	510694.3959661
0.	4814037.6431159	33177.0227964	9383.0573113583	361403.76688163	1012872.5903967	18331.251045593	506116.2583665
0.	4344606.7096221	36903.754918088	9961.5058950769	367042.36215301	995685.67606775	17507.259840215	478745.6324919
0.	4434517.1853241	31994.635054097	9983.7547189362	350253.59749039	931233.97417848	17752.221697219	398668.9948335
0.	4240187.1736733	36725.190897498	11674.839054004	382282.9134518	977286.82104891	17128.696572926	383654.970600
0.	5230344.8520844	33489.37959143	14724.107590077	522457.70558651	1115764.5757847	19578.527694717	408389.8176201
0.	3960173.7353688	43490.970276417	12965.634175188	464905.17560775	1155290.554933	20692.325149852	313014.7673421
0.	4101265.7779253	30946.242591826	12297.956582209	440404.43853224	1093858.9312237	19533.978889064	273619.5021995
0.	4325185.1329139	31013.15732643	12142.172835157	374101.66749598	1047095.934904	20469.553763728	234772.254237
0.	4705848.0363944	28939.049908731	12965.634175188	460820.75833207	1051364.3356353	21249.279638295	237652.1839478
0.	5369837.4706767	28626.86330606	13922.73195138	462463.68053395	1133540.954955	23900.892745078	205366.3863209
0.	4698993.3622621	31704.64098947	16327.08988975	472750.83994572	1142214.1235347	23611.179726698	185917.7108527
0.	5269759.2283451	29808.774153678	13455.298385142	512582.99868155	1192772.404071	21828.551745683	194965.4314059
0.	5433471.6955383	25862.29153257	14479.234642336	477475.79704261	1150743.3661031	21182.44313671	181874.3844666
0.	5414164.363399	30968.54744377	15391.979444145	555708.64333609	1175616.1178143	21850.832245242	161777.4427047
0.	4750517.6628232	29741.869071662	15280.663754666	524514.39497816	1221755.374159	20870.546541319	144734.9604080
0.	4725840.8359469	29295.84889397	16393.887504566	498617.16473454	1209169.2074188	22764.383953045	137886.9640579
0.	4853223.5302389	30790.11029672	16015.374759769	484791.68753427	1238102.8774636	22496.992612709	121884.8842597
0.	4662663.5893609	25527.929602561	15325.189852189	473902.455078	1286525.7700124	24235.189495147	115866.6097403
0.	4581092.9671865	29853.377839577	14189.848608994	482862.13288004	1185044.1698931	20202.235951436	106070.7916866
0.	5207381.6937412	27311.348032047	14078.548961991	539990.79558537	1188639.6446842	21873.112804293	107308.7118213
0.	5115757.5495061	26798.57620322	15169.349550747	497061.56972593	1134580.2750791	20670.047743583	122606.4652580
0.	5174593.502475	30812.41473154	18509.422007703	560265.78170766	1368899.4697544	24881.534518567	137051.122286
0.	4326670.3123092	23767.177794513	13477.556532345	483050.36300234	1089242.1446676	19422.607915614	108186.6204664
0.	4641642.5886885	31280.821628072	16037.639739892	530190.57327902	1340553.5083347	22764.383953045	120757.5381130
0.	5688579.8178288	35296.816160374	15993.109839077	540938.26874975	1235256.5727508	22274.173040729	135853.980270
0.	4985518.7409923	29407.351704357	12364.721936084	511190.1139831	1159789.2199856	22608.404629916	160757.9969531
0.	4587376.4184744	27088.399887996	11541.319926723	432424.61922604	1172866.0232066	23633.464986421	132286.1538103
0.	4604284.6146674	26843.163807402	13121.433305311	449985.37096806	1207328.8147873	21739.43034237	131518.5917834
0.	4842713.0299027	25795.418074954	14701.846115932	483732.73183453	1118927.2868005	19934.926703546	124027.259131
0.	5094850.7934025	26018.331684096	14746.369123639	504535.71587201	1197238.9547472	23834.035001983	112397.3568723
0.	4333182.2527349	28760.656134746	15124.82428513	507107.19457474	1256998.5938287	23455.184574945	115100.5473988
0.	4744119.9669664	28002.525124364	13188.205252064	515889.05292502	1260134.6183264	23098.635177753	122313.3154967
0.	5341619.0621654	26798.57620322	12075.409262973	494799.38932639	1131842.8149553	20402.72350772	128674.7087239
0.	5345160.6438005	28559.967695849	15213.875054049	467981.51102923	1170040.4203565	21850.832245242	133889.2301268
0.	5705259.5248841	29875.679771894	15703.671278119	577471.70581776	1308185.7957443	24502.636537103	152357.9375480
0.	5016022.0408811	30857.023779945	13989.510313761	493668.52272852	1222728.2138179	21427.512926598	160395.5571171
0.	5183618.8234159	31615.414072867	14857.677682701	515015.18631587	1202576.2206599	22051.359418467	149145.039290
0.	4256524.147022	29518.856004082	15547.823905213	453009.45645257	1296716.7725309	21071.050157109	153557.4325430
0.	4979349.5342733	27601.189522232	12965.634175188	482462.15758906	1215843.808908	22563.839644533	194465.0524943
0.	4573210.0919343	27779.558518708	13811.435868899	417117.67857338	1275831.2161186	21962.23563543	163454.1332083
0.	4851167.1279992	26419.591184092	16460.68565429	458802.74244984	1277376.628721	22073.640512963	160984.5297793
0.	5583589.0590357	33422.445008833	16972.822573721	519857.99805861	1310874.3508909	22697.535314695	176856.9984840
0.	4403556.9071599	28091.71343425	13766.917851756	458966.98177833	1250087.7920968	22363.300155542	160690.0382945
0.	4849110.7257595	31927.712452877	14100.808772571	427023.16354513	1345924.8553109	22942.649606771	165085.8284723
0.	4572981.6027966	28537.669278242	16104.435036844	447571.55805287	1241360.5707264	23187.771098869	141909.2032107
0.	5037385.7752601	28270.092912888	14301.149741267	468756.63997653	1232718.740036	22162.765485899	144237.5582497
0.	4353746.2751318	25594.800916962	11808.360319106	475877.01253463	1185630.5669414	19957.202147101	137164.0690184
0.	4838942.9591299	30455.550924887	13210.462686448	491383.68466157	1234487.456542	22563.839644533	146340.4136268
0.	4323128.7306742	26664.814819761	12053.154857688	426929.66190234	1268802.9484955	23522.039282918	149145.039290
0.	5129809.6314773	26887.751649768	15436.5061359	427443.93359645	1222600.2025542	22274.173040729	156839.9442984
0.	4636958.5613648	29875.679771894	14657.323345891	457887.75242735	1263168.866538	22474.710387767	165493.8017252
0.	4366655.9114143	27155.283705939	12320.211640776	396805.35401699	1126015.8435535	21093.32863406	139513.7053280
0.	5359555.4594783	30923.937799471	14546.017460559	469062.01305971	1118952.5930247	23455.184574945	144870.6206505
0.	4818378.936733	27445.119776913	13388.524299949	425410.40355989	1297078.1849241	20714.602615602	135695.8799262
0.	4159644.7526188	28470.774382803	12987.891015582	330816.34604881	1120698.8964244	21427.512926598	143604.5435249
0.	4915829.5539806	30812.41473154	15659.143160157	413382.74250026	1128168.8449918	21605.75002214	165516.4674858
0.	5630543.576842	32998.538445301	14323.410145956	443823.2956355	1315089.7625305	24212.902628524	157904.2058286
0.	4653981.0021266	30857.023779945	14790.892369012	396455.96667822	1209936.1495418	22786.6669515	145368.0602722
0.	3848671.03615	36903.754918088	12787.58159033	397108.16795123	1127130.2733697	21449.79235533	156477.6732200
0.	4916058.0431183	30165.610313745	14456.973821757	461407.48008119	1317961.5119365	20269.064601581	202747.8701801
0.	4542821.0366145	29095.147588308	11986.39199816	328898.17073337	1117282.5366835	23522.039282918	180761.6744816
0.	3846500.3893414	28203.200161695	12075.409262973	350299.92970858	1130955.8557263	21984.516491948	191008.7003586
0.	4400586.5483692	30589.373064788	11852.867882553	365603.35340416	1225980.3142712	22608.404629916	287819.354698
0.	4609768.3539733	32953.917953651	12364.721936084	358342.39063815	1184100.9163394	21249.279638295	305545.070500
0.	4549675.7107468	38756.58193676	10918.258931291	363561.30677708	1177908.511101	21382.954247598	354285.4445441
0.	4400815.0375069	37260.894412915	10740.250054368	352987.63011526	1099210.3422987	21806.271305617	352547.3451841
0.	3921559.0710901	35810.110209623	9383.0573113583	334399.6402121	1103857.578015	19712.175538926	387935.3471407
0.	4099666.3539611	34203.381859381	9761.2691517657	289866.27852032	1096609.9615508	20202.235951436	427560.8178425
0.	4269890.76158	41034.113115144	11430.055620341	287658.38165316	1081300.8360949	18464.878910439	452915.6703069
0.	4409269.1356034	32886.98766326	8715.6664994682	309302.15187381	1125585.3057824	21382.954247598	481897.5183512
0.	4240872.6410866	32753.128691963	9294.0687832241	282922.54308925	1026911.6967764	20670.047743583	464928.6549002
0.	5188302.8507396	36635.910318855	10228.495699585	328643.98721771	1079285.1268102	19199.870428684	617147.3871482
0.	4225678.1134266	33065.469629867	10295.244486485	319636.93701162	1051967.0990958	19021.684720581	587826.0581490
0.	4878471.5799595	37863.60194218	8204.0363859019	333058.61777274	1102139.838138	18197.625321128	685382.8186021
0.	4552417.5803997	40185.548528282	8938.1241678873	335301.48116613	1017875.0631928	20335.893787006	676162.212334
0.	4382992.884763	33489.37959143	8115.0604405255	250944.56662719	1048275.8164581	19133.05034217	597739.7899451
0.	4003472.4269712	30901.633066707	8515.4596725172	261437.64295784	994712.41858693	19845.825524045	614375.6152051
0.	3971141.2139805	38131.485916296	10161.747447	303194.85926328	965713.71879127	17017.357704859	615904.7587445
0.	5048467.4984406	36390.393648741	6491.4162136014	298887.82873024	871506.92196635	18108.542693893	701970.8540367
0.	4064136.293042	38667.279641054	7470.0132325949	318575.19638337	951970.18644746	17997.190747531	700884.9114880
0.	3574484.0708579	33779.435649618	10317.494200857	253417.74425044	994662.51083817	15859.521562944	573642.5555195
0.	3849470.7481321	33890.998354884	7336.5614203583	228581.44343088	891042.0102125	17240.036927047	526831.7150812
0.	3725515.3909063	30990.852355305	7047.4231552981	226320.98658652	899431.04580582	17084.160847374	578494.6859610
0.	4368141.0908096	33890.998354884	7892.6247312617	253394.84114093	848529.51754275	16950.555097312	617481.9714806
0.	4229676.6733371	34962.076168335	8470.9699193857	227097.23690103	967280.79827705	16750.15048442	600220.0031586
0.	3460239.5019862	32061.558191728	7425.5290578293	257747.54550862	864250.85948245	14924.46353115	581207.3603807
0.	3778067.8925873	32039.250419583	8448.7251318446	270291.2659947	995810.46042545	16572.017092534	591184.9655119
0.	4477130.4095132	35430.715914248	8159.548294521	294629.01349486	893360.53030346	17930.380293133	634467.1804411
0.	3827307.301771	32240.022514579	6091.1141759345	246091.91249925	919176.86997309	17707.682642734	533385.0710889
0.	3973540.3499268	34426.520088966	7158.6289936035	292304.83276419	924844.37376566	17195.50060707	667047.5461469
0.	4378765.8357147	37506.436674702	8826.8945917595	266207.35681449	954130.9493099	20135.407836567	610386.7802437
0.	3871405.7053555	30054.097375275	8515.4596725172	270796.15560244	926948.96209397	15592.351428913	635113.7557459
0.	4852423.8182568	37685.017399253	8470.9699193857	287244.46500012	908149.3250099	18331.251045593	685888.670632
0.	4250240.695734	31347.739044321	8782.4031767842	240304.41564999	983689.65872683	18242.166991466	594116.1443553
0.	3600760.3216984	31102.377806839	7647.9523052351	237080.69127762	924720.5901324	16705.616779824	535326.0121652
0.	3515990.8515956	29362.750401484	7225.3532086126	262377.61429588	864791.78237429	17150.964524865	528014.2619561
0.	3838731.7586582	32016.942707039	8359.7465751719	259649.69295662	991643.61668564	17284.573484797	667287.915598
0.	3759903.0061367	31481.575485872	7203.1117442735	257403.82953354	935992.03890422	16794.684426767	598550.5504841
0.	4062422.624509	33444.756476749	7069.6642042893	260268.55598347	924869.13070136	15258.400795038	616215.3990940
0.	4380822.2379544	34605.034965782	7292.077957649	245634.25863914	929202.66781533	17306.841852838	674598.330059
0.	4317416.5022306	35430.715914248	7914.8680351385	275685.96197323	903752.05749603	16794.684426767	667384.0652462
0.	4087784.9187985	33221.644480308	7736.9232657286	285543.01996157	938892.74646257	18264.437915816	642996.2795764
0.	4307020.2464633	35408.399139509	7736.9232657286	275043.00935363	905629.2732895	15904.050750604	715713.7182209
0.	4018552.7100622	36501.991240413	7247.5947322881	249319.07518727	918014.12213991	16638.816668713	642373.0831969
0.	4142279.5781503	34404.205997689	8493.2147662765	267147.8579402	917296.75868941	16215.761720392	730059.4086597
0.	4423549.7067124	35698.521862951	7358.8032407191	270727.30524707	896049.79381371	15547.823905213	723911.813535
0.	3859524.2701928	36524.310937695	8048.3291046256	248792.57451936	902838.29496153	16995.090109569	644314.7274905
0.	3838046.2912449	35118.286494848	6891.7374737114	245863.08247316	949710.64513053	17217.768737337	656789.986580
0.	4010555.5902412	33177.0227964	6869.4968993892	242682.9862182	901282.64769141	15191.612272687	651245.8737187
0.	3143096.5787983	30388.640659333	7292.077957649	212520.21563949	898912.66721846	13477.556532345	602152.2013829
0.	4160444.4646009	36390.393648741	7870.3814867284	283589.07879202	929054.05405405	17150.964524865	688105.13196
0.	4413724.6737894	38667.279641054	7269.8363153001	265955.0450182	921997.79086374	18509.422007703	701584.7255723
0.	5140091.6426757	36591.27038744	8715.6664994682	315552.27081703	882907.37007231	18620.780791363	774455.5928097
0.	4660492.9425523	39136.127345439	8048.3291046256	276535.65278996	889882.97974442	17128.696572926	747145.4118320
0.	3616297.5830649	30857.023779945	6624.8544977427	221710.61697971	849216.73640324	14323.410145956	639161.9364068
0.	3969313.3008785	31950.019927016	7625.7097134645	253463.55065549	891905.21742428	14701.846115932	749256.2239864
0.	4610225.3322488	39738.970208246	6513.6557793022	249364.85940297	858548.61307783	16438.419544947	755494.6012206
0.	3550035.7331194	33890.998354884	5890.9703650846	235800.68790788	908791.80674307	15035.774466942	705470.9262221
0.	3625437.1485747	33757.123287427	5379.5135674889	205912.96178563	805489.70493954	15414.242760311	750178.3484929
0.	3725172.6571997	37216.251140875	6246.7849065228	202884.46831673	813332.71803735	14323.410145956	837639.3926239
0.	3192107.4988443	35185.234672154	4356.6941049483	169801.39253305	706146.96473782	14212.108716627	695240.198509
0.	3102425.51228	37372.503637026	3667.4735108391	150321.45112221	691744.24719118	11341.045244099	842371.4988343
0.	2813386.7530346	38176.134080641	2933.8496908789	121456.4748881	683576.44493981	13433.040297342	769881.7337043
0.	2719363.4728532	39917.598671314	3045.0006645658	106926.06245055	634347.44957677	11051.768082761	961635.6432050
0.	2383941.4186459	40855.460775639	2622.6348501053	82181.012612999	586278.06594029	9850.2626662593	1093606.585793
0.	2260785.7734022	40900.123502334	1866.8757567514	77334.962189812	585397.02519215	11941.883722078	969171.6141071
0.	2137401.6390207	37350.181672887	1400.1176098792	50351.659197503	550750.74826896	12186.682180224	895136.8322065
0.	1981229.3133731	44674.986686631	1000.0600036002	48540.962956425	529315.25141443	8448.7251318446	1082031.643799
0.	2010932.9012797	41525.426749504	1111.1851901238	37528.759056458	506257.81368064	10651.247040888	1062874.152409
0.	1568235.1969019	38131.485916296	1088.9600342778	30299.427806103	485521.26642608	9271.8217995872	962406.3543641
0.	1623872.3019424	41704.093417169	933.3856029271	30254.821736987	492255.14904926	9650.0285943244	988900.062900
0.	1660087.8302747	34761.238613523	733.3656014198	20224.512108676	482203.35998954	8493.2147662765	894421.3340526
0.	1570177.3545727	36122.565512793	666.69333440004	18754.413293876	505101.84690384	8470.9699193857	1038464.988692
0.	1742458.1644312	41927.432125235	955.61034388194	16883.753024728	498122.17210104	8982.6164138194	1149143.510864
0.	1629987.972999	32708.509511741	511.12678566587	13700.141271587	471176.43295219	7825.8951756913	838816.0505203
0.	1909120.3151246	35653.886941769	555.57407469138	13455.298385142	482909.19002325	8404.2357348103	807272.7001616
0.	1502386.9291344	35877.063933329	533.35040054615	12475.998713705	486957.07065509	9027.1088971719	884533.6950284
0.	1893095.7683742	38377.053773758	488.9032300503	11296.540412261	463872.15044907	7269.8363153001	886899.7967531
0.	1842802.7779012	36948.396519768	488.9032300503	10117.248908782	471693.37051672	8226.2805206124	961511.341264
0.	1945990.5358361	41369.096549724	422.2329187895	9405.3045917898	450946.39859115	8693.4210590677	938049.7072687
0.	1561951.7456139	39895.269904532	422.2329187895	7736.9232657286	441270.7319688	8693.4210590677	1138814.857653
0.	1928159.5088982	39270.088666202	288.89389638309	8493.2147662765	461970.77077955	8671.1756780192	934356.1639720
0.	1642608.4112374	42954.867089442	422.2329187895	7203.1117442735	446728.05583622	8270.7689680748	1086795.968685
0.	1853992.0168553	41949.76632443	377.78634093484	7603.4671810346	456597.54803989	8226.2805206124	1062547.248355
0.	1770319.4023467	42374.12745389	511.12678566587	9338.5629285733	502200.81989354	7959.3548209234	1007373.138098
0.	1607679.5137757	41235.101563993	377.78634093484	8715.6664994682	458169.27740499	7581.224707945	859334.9092713
0.	1691523.6563641	38466.352966542	377.78634093484	6980.7003643303	456269.16341902	8381.9911253168	982518.3645653
0.	1719823.2347376	32351.564653478	244.44802968221	7647.9523052351	434225.86311625	8559.9496630493	913315.2189
0.	1913234.3396208	44496.25647669	333.34000013334	7381.0451204177	468897.58004707	9116.0945761461	1022780.233859
0.	1735089.3024949	39939.927497782	466.67973369921	7959.3548209234	452376.4199105	8270.7689680748	1017324.652615
0.	1548242.3973493	41927.432125235	377.78634093484	7002.9412353188	476159.12930902	8359.7465751719	1083569.056463
0.	1470909.0214367	37885.925278532	355.56314090256	6980.7003643303	452517.09065178	7647.9523052351	894594.035165
0.	1516526.8257866	36323.435809518	355.56314090256	5201.6229063468	468380.81112288	8559.9496630493	835458.0912789
0.	1590010.5304514	37997.542855259	311.11691862693	6513.6557793022	465633.06360241	8470.9699193857	914749.3546448
0.	1802709.6298835	42887.856609743	377.78634093484	7381.0451204177	457981.59305808	8270.7689680748	1185197.139322
0.	1613906.495112	36702.87066336	155.55700742096	7203.1117442735	434951.14637845	9294.0687832241	939016.7296245
0.	1909479.184314	37885.925278532	200.0024000288	6135.5912309063	467112.51044589	7736.9232657286	1004649.676756
0.	1944327.8155457	40431.176781144	400.00960023041	5512.9340546385	435465.90085597	7558.9822941956	1051464.793364
0.	1564579.370698	40096.23095429	333.34000013334	6002.16077788	485638.94625382	8604.4398909837	1023080.63883
0.	1865304.6903184	35386.082424408	266.6709334016	5646.3566772391	473032.8538331	9227.328010388	980375.5478818
0.	1657426.4373174	37060.001567923	333.34000013334	7336.5614203583	450524.47073645	9071.6016179468	965614.2310844
0.	1945990.5358361	36524.310937695	377.78634093484	6469.1767072291	450618.2306844	8893.6321593739	977685.3056895
0.	1609416.227797	33757.123287427	311.11691862693	7736.9232657286	461665.65038562	8604.4398909837	943382.049772
0.	1595996.6271377	38868.211149051	266.6709334016	6958.4595526755	481991.6223088	8648.9303563226	1063704.039924
0.	1795208.0850211	39761.298557233	400.00960023041	6113.3526737582	440427.85071483	8248.52471467	955894.7232881
0.	1966882.9649108	45054.801077037	377.78634093484	6380.2192750204	450501.03090995	8315.2576529274	1099185.092223
0.	1681391.5950236	36524.310937695	333.34000013334	7358.8032407191	449305.68487624	10272.994831483	883548.0075592
0.	1715145.6329716	38533.327987669	377.78634093484	6869.4968993892	437806.08453988	8493.2147662765	929128.3606208
0.	1902994.0730595	42575.148144138	400.00960023041	6602.6146353956	446142.33932555	7470.0132325949	961039.0098776
0.	1902359.6033062	45255.886273362	288.89389638309	5957.6844347936	441387.80537877	8159.548294521	1077748.456117
0.	1678252.7167253	41369.096549724	311.11691862693	6958.4595526755	451204.25363116	8537.704638108	1177908.51110
0.	1733518.2183911	37528.759056458	311.11691862693	7136.387707272	486862.9121936	7670.1949563466	1026811.517274
0.	1809698.367182	35720.839413002	466.67973369921	8003.8418440852	450829.19432283	8181.7923105381	1004299.935206
0.	1742216.7241024	37551.081497874	444.45629661235	6002.16077788	439023.2331761	6869.4968993892	940703.0740119
0.	1674068.9875767	35810.110209623	266.6709334016	7136.387707272	457090.14858855	7937.111398359	925215.7351178
0.	1561494.7673385	40230.207673411	288.89389638309	6958.4595526755	454392.92146912	7714.6804365931	1113538.701817
0.	1783572.3008284	36122.565512793	155.55700742096	5890.9703650846	447266.9504385	8137.3043378502	947402.0422925
0.	1549357.8972781	34984.391750364	311.11691862693	6958.4595526755	453032.90314952	7670.1949563466	767717.2858894
0.	1653290.6551608	37126.965312679	355.56314090256	7581.224707945	447173.22720014	8470.9699193857	927320.4123092
0.	1911411.7952468	39203.107737268	333.34000013334	7625.7097134645	438695.52227232	8293.0132808272	974946.0872314
0.	1873605.7715126	37595.726559688	266.6709334016	7225.3532086126	484815.22136846	8315.2576529274	994862.1435255
0.	1947265.4892734	40810.798287729	444.45629661235	8115.0604405255	443331.45807754	8248.52471467	1003475.599182
0.	1725369.14042	34024.875568714	444.45629661235	7247.5947322881	436518.90426503	8048.3291046256	994812.2349306
0.	1589903.8730706	39292.415761872	200.0024000288	8337.5020843755	427303.67461103	7670.1949563466	984711.5529447
0.	1580522.9011961	34805.868763837	333.34000013334	7180.8703392706	433991.91389659	8181.7923105381	926305.1522073
0.	1694813.5918042	40565.158872409	244.44802968221	7381.0451204177	479827.49255156	8048.3291046256	1023906.805115
0.	1931313.4439095	40833.129501836	311.11691862693	6002.16077788	452845.33137212	8470.9699193857	944821.0954627
0.	1689879.1307123	36568.950511208	355.56314090256	7114.146480276	474725.13206871	9071.6016179468	918756.283857
0.	1854238.9908033	38533.327987669	422.2329187895	6068.8757374351	439819.15479363	8070.5728239134	1008747.680396
0.	1535104.2719291	40006.914335306	466.67973369921	7937.111398359	435044.7357968	8671.1756780192	1031496.122450
0.	1842802.7779012	41391.4292563	311.11691862693	6980.7003643303	461900.3574161	8626.6850939775	995461.0686670
0.	1509150.1908945	34471.148450402	377.78634093484	6647.0944194197	466924.63001723	8671.1756780192	875764.9669687
0.	1592410.6510311	37417.147744281	444.45629661235	7225.3532086126	422582.96488911	7136.387707272	925364.2840489
0.	1763931.0744793	35341.449173117	444.45629661235	6802.7755324172	438016.73248549	8293.0132808272	969022.3244308
0.	1921246.7285272	41994.434901942	533.35040054615	7736.9232657286	451626.21499937	7825.8951756913	963699.3115224
0.	1780168.8156	35921.700047346	488.9032300503	6869.4968993892	468239.87955303	8248.52471467	956341.9333615
0.	1812784.9223444	38153.809968635	533.35040054615	6647.0944194197	414526.39317627	9338.5629285733	890820.0563618
0.	1714821.2633131	34560.405888808	511.12678566587	7759.166154206	471035.45539216	8204.0363859019	913364.6679811
0.	1694786.6203273	40118.560258256	422.2329187895	7136.387707272	442254.19841512	8159.548294521	887836.5549357
0.	1876136.0557135	38287.755535688	511.12678566587	8871.3862441486	442745.97404114	7047.4231552981	921131.6223923
0.	1821421.8276782	33377.822251852	622.24545271912	7470.0132325949	465327.81271943	9494.2943071144	979976.9417190
0.	1681984.1203437	42195.44645634	422.2329187895	8693.4210590677	454908.84701484	7736.9232657286	994612.6033714
0.	1956306.0365249	39560.345564965	355.56314090256	6402.4585440809	433757.97107794	8315.2576529274	927840.4689616
0.	1591183.8438959	37015.359369697	466.67973369921	8448.7251318446	468051.97439936	8559.9496630493	936834.8810331
0.	1666913.5588804	39694.313689326	400.00960023041	7203.1117442735	449469.74209406	8248.52471467	864103.3408505
0.	1924619.523131	37394.825660824	466.67973369921	7914.8680351385	437969.92138253	8026.0854446829	967405.1815956
0.	1560238.0770809	37216.251140875	577.79780810179	8359.7465751719	456925.94525656	8648.9303563226	918137.811409
0.	1530927.1746853	33712.498741905	422.2329187895	9828.0141985899	415926.99036132	8248.52471467	739701.0003787
0.	1588144.2061908	39694.313689326	511.12678566587	8626.6850939775	465680.02624219	7959.3548209234	966186.3007308
0.	1641243.0826614	37260.894412915	444.45629661235	9561.0372168932	440919.52135255	8092.8166025467	856018.2011632
0.	1885493.1015649	38332.404535385	400.00960023041	10695.748428881	435840.28721266	7670.1949563466	914699.8977936
0.	1831490.1769854	39761.298557233	444.45629661235	9360.8100902862	421298.0747104	7558.9822941956	1023606.372083
0.	1787985.0866729	35743.157022695	422.2329187895	7759.166154206	458708.89281935	7914.8680351385	908767.0950385
0.	1623188.0240958	36100.246889165	511.12678566587	7781.4091020254	450055.68640339	7937.111398359	830435.8131626
0.	1570977.0665548	36680.550488874	377.78634093484	9138.3411442804	450852.6350481	8782.4031767842	953882.5588044
0.	1599652.4533416	46306.076480346	488.9032300503	7848.1383015384	483026.83401109	8470.9699193857	1026485.941728
0.	1785871.1006025	44094.127482161	622.24545271912	8070.5728239134	420877.60716055	8181.7923105381	1004599.712830
0.	1786813.585895	42329.456846233	488.9032300503	9027.1088971719	472186.84001132	7848.1383015384	1065087.358441
0.	1970800.3077419	39471.034675705	444.45629661235	8671.1756780192	445298.97798215	8248.52471467	1000578.543389
0.	1960663.0534614	40766.136038601	555.57407469138	9917.0084254548	448954.14428514	7937.111398359	1039493.235538
0.	1646721.2157168	45591.039021116	466.67973369921	8426.4804036529	476300.19117837	7937.111398359	1162586.145006
0.	1852043.8977392	39582.673436484	377.78634093484	7981.5983028321	422022.26177684	7781.4091020254	1037035.673196
0.	1573947.4253455	35810.110209623	288.89389638309	8026.0854446829	433921.7303789	8115.0604405255	1148305.606110
0.	1812921.5194065	38890.537170533	488.9032300503	7736.9232657286	445931.49119637	8159.548294521	932026.806329
0.	1492805.45927	36189.521741551	555.57407469138	6913.9781073663	444736.78326605	7247.5947322881	826542.4695466
0.	1606557.5048619	35765.474692029	488.9032300503	10183.99680516	434202.46790623	8226.2805206124	826738.3196534
0.	1749892.3245184	34493.462720561	488.9032300503	9449.7993307319	441715.61945118	7225.3532086126	816511.0197634
0.	1474541.5958555	35854.745965784	400.00960023041	8003.8418440852	464294.73659205	8582.1947473411	756733.0986052
0.	1603005.3854121	36144.884196067	400.00960023041	8315.2576529274	476864.46187142	8204.0363859019	721831.3287872
0.	1824019.9443011	39917.598671314	533.35040054615	9360.8100902862	451368.34724687	8137.3043378502	949189.2948208
0.	1900458.4031808	42619.820065491	466.67973369921	9027.1088971719	421788.64633915	7447.7711155427	1143051.455362
0.	1623529.5682358	38533.327987669	577.79780810179	9093.8480673683	471011.95935765	7892.6247312617	1103908.104803
0.	1824731.135076	38064.51411728	400.00960023041	9872.5111932931	441504.88039107	8582.1947473411	1014172.961045
0.	1856599.2963135	38354.729124737	333.34000013334	9227.328010388	428519.32895697	7225.3532086126	1017649.891088
0.	1980726.054883	36814.47243057	355.56314090256	8092.8166025467	468286.8564854	7759.166154206	990022.3227633
0.	1706553.7032083	36747.511191288	422.2329187895	8181.7923105381	457864.29243036	7825.8951756913	877069.8685155
0.	1550184.5550202	40654.481460443	422.2329187895	9583.2849722085	458732.35513054	8537.704638108	1076111.312984
0.	1754804.8110006	32306.947619105	422.2329187895	10183.99680516	483803.32481298	8226.2805206124	931853.3681924
0.	1937873.7342091	36301.116649073	488.9032300503	10762.500956173	447290.38140849	8404.2357348103	937776.9765799
0.	1711902.4514561	38667.279641054	600.02160077763	8871.3862441486	464106.91795456	6980.7003643303	892275.1893556
0.	1927855.2384239	37997.542855259	333.34000013334	8960.3702611759	436589.10910281	8159.548294521	886382.157489
0.	1780087.1473842	35095.970555015	377.78634093484	7825.8951756913	449165.06690693	8404.2357348103	882365.3287284
0.	1338260.8797632	35162.918553417	555.57407469138	8159.548294521	467676.1764554	8226.2805206124	841047.2320771
0.	1852510.3114777	38019.8665496	533.35040054615	9160.5877717715	426953.03721714	8782.4031767842	1020102.073879
0.	1979724.6599271	34716.608701732	666.69333440004	9338.5629285733	448040.20632578	8026.0854446829	959348.7680825
0.	1944078.4331241	39582.673436484	511.12678566587	10628.996435951	456480.26637224	7558.9822941956	1018350.445355
0.	1782945.9652665	35899.381960516	288.89389638309	10428.74366326	466173.14950482	8026.0854446829	909014.215210
0.	1861568.8820507	33734.810984856	377.78634093484	8671.1756780192	445790.92866341	7625.7097134645	1006823.381037
0.	1930566.3626143	41882.763905969	466.67973369921	9294.0687832241	476793.92600334	7647.9523052351	956540.7006799
0.	1541503.7035419	31436.963100308	488.9032300503	8493.2147662765	435723.2897154	7203.1117442735	783050.2291264
0.	1676652.7697679	33957.936693499	422.2329187895	7892.6247312617	446493.76442069	7781.4091020254	828084.9078609
0.	1619977.2075271	39314.742917221	311.11691862693	7981.5983028321	427934.85817179	7425.5290578293	836340.3499387
0.	1735902.0374833	38131.485916296	333.34000013334	8849.1403882772	461618.70975138	8003.8418440852	826517.9885916
0.	1672104.7236763	36010.972991102	444.45629661235	9627.7806609238	456433.35415502	8115.0604405255	799679.1781595
0.	1691793.2788454	39180.780880314	488.9032300503	8604.4398909837	460210.61035167	7381.0451204177	897999.4079536
0.	1779433.8276888	38019.8665496	466.67973369921	8648.9303563226	438274.19813178	8693.4210590677	913241.0458498
0.	1961662.4020212	40766.136038601	355.56314090256	8515.4596725172	424382.13579773	7892.6247312617	1031220.488773
0.	1631069.7097813	42820.846667504	488.9032300503	8782.4031767842	451743.43018245	7781.4091020254	1054554.424705
0.	1882024.3893029	39203.107737268	311.11691862693	8648.9303563226	446236.05127299	8804.6488545952	948568.6799236
0.	1621261.3988656	37975.219220584	422.2329187895	7692.4376667992	426742.66168542	8293.0132808272	889069.2838289
0.	1879905.2591649	36591.27038744	311.11691862693	9049.3552278814	452095.08536328	7825.8951756913	944225.5997565
0.	1676652.7697679	35408.399139509	400.00960023041	8737.9119992209	416207.13736134	8070.5728239134	858130.9219211
0.	1609015.4183401	35519.983609588	288.89389638309	8337.5020843755	409369.50720836	7403.2870594544	811939.5193616
0.	1729104.3663221	38868.211149051	400.00960023041	9427.5519315809	437361.40035923	7558.9822941956	936562.1879827
0.	1828835.2272727	37260.894412915	288.89389638309	8092.8166025467	437408.20813151	8204.0363859019	828501.167977
0.	1621662.7456488	33890.998354884	422.2329187895	8648.9303563226	458075.43471729	8470.9699193857	830362.3378083
0.	1590250.5141148	33333.199733334	377.78634093484	9472.046789243	449024.45124812	7803.6521091871	780395.4574363
0.	1686644.8580384	39381.724741346	422.2329187895	8337.5020843755	454791.58847867	7470.0132325949	908964.7906203
0.	1737500.6257417	34493.462720561	377.78634093484	8426.4804036529	437876.29994527	7603.4671810346	820693.4694269
0.	1501383.4364552	33578.6265362	422.2329187895	8404.2357348103	448790.09695108	8693.4210590677	772119.7054100
0.	1559769.8316995	28649.161961927	266.6709334016	7492.255408986	458708.89281935	8626.6850939775	777911.9072041
0.	1670329.1759696	33534.002944579	377.78634093484	9627.7806609238	441739.03522279	8470.9699193857	769930.3791553
0.	1839103.4324502	36836.79296297	200.0024000288	9071.6016179468	433173.14203401	8293.0132808272	810717.5980947
0.	1736470.994692	32106.173914825	422.2329187895	9071.6016179468	458333.50458334	7892.6247312617	868874.367902
0.	1623455.6430392	31972.327460756	355.56314090256	8893.6321593739	457770.45308521	8648.9303563226	772898.2650190
0.	1485026.3054335	35720.839413002	377.78634093484	8737.9119992209	426649.16311126	7425.5290578293	780176.2922062
0.	1513987.9532558	34649.664281273	311.11691862693	8604.4398909837	443073.84016491	8849.1403882772	768690.0049376
0.	1480388.3566559	30232.518791803	488.9032300503	7759.166154206	490912.65968559	8070.5728239134	809495.8476637
0.	1549676.4534577	36948.396519768	622.24545271912	8582.1947473411	457183.9804779	7914.8680351385	813699.3861827
0.	1435370.8986817	32106.173914825	400.00960023041	8404.2357348103	453290.8210549	7981.5983028321	846762.6309187
0.	1509467.3423342	29518.856004082	511.12678566587	8515.4596725172	443729.6101111	7781.4091020254	862234.9863788
0.	1600121.9734367	34895.129780043	355.56314090256	8604.4398909837	447782.4465995	7825.8951756913	871285.461739
0.	1640197.3821673	34404.205997689	266.6709334016	8426.4804036529	429758.53920849	7736.9232657286	871802.2109695
0.	1504024.4446673	29674.964525839	311.11691862693	7781.4091020254	447430.96857578	7959.3548209234	835948.22399
0.	1531801.4590804	33913.3110748	288.89389638309	8671.1756780192	437993.32690198	8448.7251318446	864742.6061865
0.	1535166.9132408	36435.032506463	488.9032300503	7914.8680351385	460140.21145898	8448.7251318446	779835.3794590
0.	1720986.2450549	35988.654665697	244.44802968221	8893.6321593739	443682.76773362	7736.9232657286	832419.8810155
0.	1540734.5691061	33868.685694589	511.12678566587	7002.9412353188	428472.56982339	8048.3291046256	787046.0871103
0.	1738394.8724971	37171.608107464	177.7796740943	9071.6016179468	413966.2186075	7714.6804365931	806344.5202540
0.	1507221.0914025	33556.314710581	333.34000013334	7069.6642042893	434085.49281632	8226.2805206124	842469.6006376
0.	1734087.0282047	33957.936693499	377.78634093484	7892.6247312617	461970.77077955	8248.52471467	952193.6890651
0.	1635881.7801791	40096.23095429	422.2329187895	8293.0132808272	432611.74378441	8893.6321593739	835629.6346080
0.	1655788.0145739	38109.161923624	333.34000013334	8359.7465751719	439936.20833744	8092.8166025467	891337.9574094
0.	1629211.3452008	35386.082424408	355.56314090256	6558.1350886904	446306.33590712	7981.5983028321	816511.0197634
0.	1602737.0567011	42396.462847287	555.57407469138	7625.7097134645	411655.88682947	8715.6664994682	934752.7117920
0.	1762490.9144253	40096.23095429	422.2329187895	6869.4968993892	435582.89483165	7269.8363153001	936611.7679089
0.	1559052.3014952	33556.314710581	333.34000013334	7247.5947322881	482720.96299985	7269.8363153001	902492.5717594
0.	1559477.4977594	36412.713047777	466.67973369921	7981.5983028321	448883.83789976	9316.3158262194	756878.8157564
0.	1660999.75221	36769.831544729	333.34000013334	8003.8418440852	445017.87600645	7870.3814867284	876183.4991483
0.	1693060.6106005	38086.837990619	355.56314090256	7314.319659335	421321.43462546	6847.2563843996	760279.5746895
0.	1629211.3452008	35296.816160374	444.45629661235	7558.9822941956	431068.08865107	7914.8680351385	819494.7851603
0.	1483603.0463413	32240.022514579	311.11691862693	7581.224707945	474631.10784436	8559.9496630493	845830.2511338
0.	1656916.0775024	35698.521862951	266.6709334016	7825.8951756913	441317.56114051	8648.9303563226	806491.0684206
0.	1567879.191028	35386.082424408	333.34000013334	7470.0132325949	428192.02039348	9093.8480673683	786315.0007213
0.	1934080.9345809	35095.970555015	377.78634093484	7425.5290578293	456691.37453076	8804.6488545952	895827.7133351
0.	1685792.8582709	38711.93066956	355.56314090256	8448.7251318446	451391.78944879	7959.3548209234	1095978.915976
0.	1878612.0021087	38198.458252315	311.11691862693	7514.4976447163	407923.33827813	8048.3291046256	978681.5960429
0.	1606130.1091349	34381.891966039	533.35040054615	6246.7849065228	427747.83596109	7381.0451204177	805367.5952936
0.	1550074.6643505	35921.700047346	466.67973369921	6980.7003643303	443190.9382544	7870.3814867284	830362.3378083
0.	1773202.3955111	43736.695733856	400.00960023041	6624.8544977427	434857.55798443	7514.4976447163	975394.264777
0.	1804674.6778105	40341.856580802	244.44802968221	7581.224707945	450149.44121583	7381.0451204177	994587.6497438
0.	1757139.8391479	35363.765768944	222.22518522469	5957.6844347936	443003.58208056	7714.6804365931	921824.5503443
0.	1628595.4458946	34359.577994015	200.0024000288	7803.6521091871	433524.03466003	7647.9523052351	907482.1821562
0.	1736552.2771652	33578.6265362	400.00960023041	6602.6146353956	426508.91716784	8404.2357348103	890006.2735844
0.	1804019.6153763	35296.816160374	244.44802968221	6424.6978724691	445017.87600645	8248.52471467	980549.9437406
0.	1401016.3192131	36501.991240413	222.22518522469	6802.7755324172	425457.14594349	7647.9523052351	865431.0979207
0.	1656835.4969725	37216.251140875	177.7796740943	6780.5351954239	428870.03061241	8470.9699193857	922121.5361813
0.	1709903.0599194	35586.9350073	355.56314090256	6135.5912309063	455471.71034638	7914.8680351385	946210.7420704
0.	1882299.6365392	36747.511191288	466.67973369921	7269.8363153001	433453.85498277	6758.2949177622	986780.6279072
0.	1650740.2918964	36658.230374039	400.00960023041	7714.6804365931	450665.11104355	8893.6321593739	882118.9573681
0.	1629613.0410027	37350.181672887	311.11691862693	7047.4231552981	461008.50491838	8448.7251318446	902887.6851011
0.	1798180.6955191	41771.094402673	155.55700742096	8693.4210590677	453830.12906115	7892.6247312617	1013697.803438
0.	1698359.7608468	40922.454955226	400.00960023041	9538.7895209393	427443.93359645	7825.8951756913	1008472.754833
0.	1683034.6001967	37305.537923585	333.34000013334	8115.0604405255	448602.61813415	7314.319659335	951597.6946853
0.	1815025.3692026	41034.113115144	311.11691862693	7447.7711155427	436261.49145743	7558.9822941956	941372.7415341
0.	1879740.1524762	39471.034675705	422.2329187895	6446.937260185	449352.55804613	7470.0132325949	964495.0717376
0.	1547328.4407984	38644.954216309	311.11691862693	6380.2192750204	453173.58467998	9249.5748753086	905061.1261837
0.	1594864.759968	37305.537923585	377.78634093484	7848.1383015384	431044.70208036	7358.8032407191	868062.6181548
0.	1596796.3391198	43155.901753373	488.9032300503	6869.4968993892	433804.7591296	8070.5728239134	983265.9811903
0.	1911853.5913518	35832.428057882	511.12678566587	7292.077957649	439889.38672768	8826.8945917595	955223.9507338
0.	1916024.0772207	43044.21523177	266.6709334016	7091.9053126152	437220.97857955	7981.5983028321	1032724.049507
0.	1861349.175528	38064.51411728	200.0024000288	6402.4585440809	415203.31980449	7314.319659335	992367.059262
0.	1707309.9028384	39359.397406957	244.44802968221	7336.5614203583	439678.69265554	8248.52471467	955000.3712297
0.	1780495.4956949	37685.017399253	266.6709334016	8448.7251318446	484368.08956225	8515.4596725172	950604.4603172
0.	1842885.0023766	38689.605125471	466.67973369921	8982.6164138194	438976.41656392	8760.1575583262	881527.6943263
0.	1952561.1865066	35653.886941769	577.79780810179	7425.5290578293	429711.77329564	7625.7097134645	987628.3408399
0.	1701801.8732899	38332.404535385	377.78634093484	8515.4596725172	452610.87243034	8359.7465751719	821549.7730962
0.	1728265.161716	34560.405888808	355.56314090256	9004.8626258179	449657.23990833	8715.6664994682	885322.3247258
0.	1709849.0283479	34582.720397481	555.57407469138	8671.1756780192	444924.1774002	6780.5351954239	904468.3161979
0.	1803037.1088363	39805.955434259	333.34000013334	9182.8344586197	459553.57652566	7470.0132325949	876232.7395412
0.	1570634.3328482	36747.511191288	444.45629661235	8737.9119992209	429548.09461547	9071.6016179468	891559.9243544
0.	1546624.0815645	38019.8665496	600.02160077763	8626.6850939775	419756.46151568	7714.6804365931	871876.0347740
0.	1639929.2730768	37618.049180087	266.6709334016	8381.9911253168	414923.20572702	7870.3814867284	808640.7239903
0.	1735847.8529173	38801.233442654	311.11691862693	9160.5877717715	470025.18408234	8092.8166025467	882858.0922028
0.	1756281.7572647	42619.820065491	422.2329187895	9027.1088971719	473079.85704994	8115.0604405255	1036835.0859
0.	1537046.4295999	36769.831544729	533.35040054615	7581.224707945	458028.51375912	8181.7923105381	1080872.459558
0.	1931119.7504028	29719.567496811	266.6709334016	7914.8680351385	433196.53442772	7981.5983028321	786388.1066041
0.	1891800.6711732	38667.279641054	288.89389638309	8648.9303563226	448087.07256473	8248.52471467	961436.7609417
0.	1982367.4625577	37528.759056458	377.78634093484	7180.8703392706	451415.23171492	7937.111398359	883326.243136
0.	1535378.9520281	37350.181672887	511.12678566587	7625.7097134645	458356.96586595	7670.1949563466	860883.1361133
0.	1769991.1055293	40498.167558161	422.2329187895	8782.4031767842	434927.74918391	8982.6164138194	1029992.770324
0.	1806940.4603032	37260.894412915	333.34000013334	7425.5290578293	423213.7998734	8270.7689680748	877069.8685155
0.	1811255.1732022	37796.632291108	311.11691862693	6847.2563843996	461360.54086199	7981.5983028321	959522.7485950
0.	1810763.5219066	42441.133813219	400.00960023041	8404.2357348103	467629.20287143	8804.6488545952	916950.4662471
0.	1881639.0568953	38533.327987669	666.69333440004	7358.8032407191	444596.24035894	7981.5983028321	911584.6770148
0.	1632023.5862798	34917.445183174	288.89389638309	7180.8703392706	440896.10782418	8270.7689680748	896247.2033986
0.	1772821.5711526	39292.415761872	288.89389638309	7247.5947322881	458920.05593445	7848.1383015384	915936.4025525
0.	1569422.1153668	34939.760645938	311.11691862693	7870.3814867284	455307.53805188	7647.9523052351	896173.1742842
0.	1882189.5366644	37774.309193412	466.67973369921	7158.6289936035	449165.06690693	8715.6664994682	848185.9283338
0.	1626747.9967491	34024.875568714	266.6709334016	7292.077957649	460985.03637	7447.7711155427	834649.4323039
0.	1513141.8199588	34471.148450402	422.2329187895	7225.3532086126	473784.93623981	8048.3291046256	937677.8038791
0.	1766159.6902105	33110.090717641	400.00960023041	7959.3548209234	438321.01090021	8337.5020843755	879877.295848
0.	1848779.6592763	37327.859768407	444.45629661235	6513.6557793022	432003.60394373	7892.6247312617	892250.5240751
0.	1599161.0383563	33199.333608547	222.22518522469	6269.0238196228	447032.64426734	7714.6804365931	749474.6130713
0.	1484393.718281	33266.266402674	355.56314090256	7536.7399397861	441013.17610691	6669.3344004268	793994.4638063
0.	1630818.2342488	31414.656996919	266.6709334016	5846.4946152228	446868.63376487	7959.3548209234	818418.5556387
0.	1699345.9250716	39314.742917221	533.35040054615	6002.16077788	444877.32848187	7914.8680351385	977784.9296621
0.	1624526.1971342	40051.572525423	377.78634093484	6802.7755324172	441153.66016113	8248.52471467	952168.8551609
0.	1578978.097928	37841.278665492	377.78634093484	6446.937260185	456738.28816179	8582.1947473411	963475.5169040
0.	1548933.1730361	33734.810984856	288.89389638309	6246.7849065228	468310.34504817	8559.9496630493	887318.8604233
0.	1756922.6022558	34627.349593713	222.22518522469	6113.3526737582	427233.54598145	9494.2943071144	875666.4917111
0.	1546066.8023637	34024.875568714	266.6709334016	5824.2568292746	474960.19714242	8604.4398909837	802876.9310251
0.	1429422.117088	36568.950511208	222.22518522469	6246.7849065228	455542.07086494	7603.4671810346	826885.2101115
0.	1707417.9364384	34538.091439764	444.45629661235	6380.2192750204	432775.4811327	9049.3552278814	834012.3596795
0.	1674149.7197523	37551.081497874	488.9032300503	6647.0944194197	430156.05979785	7803.6521091871	927543.2899671
0.	1728969.0055614	41391.4292563	377.78634093484	6224.5460527486	425690.86169639	7381.0451204177	953659.0133369
0.	1863793.7040908	43535.647094787	511.12678566587	5468.4603216522	442628.88204213	6313.5018238017	1075481.72298
0.	1734845.4959968	35051.338854253	377.78634093484	5846.4946152228	463566.96231166	8181.7923105381	938818.3574035
0.	1923845.3309062	38734.256273324	444.45629661235	6269.0238196228	446189.19517098	9205.0812048251	1067376.595886
0.	1842802.7779012	38310.080005702	444.45629661235	5935.4463522347	439514.82307647	8737.9119992209	985908.0672737
0.	1792345.4660728	34761.238613523	400.00960023041	6068.8757374351	430764.06822194	7937.111398359	898813.931908
0.	1990049.7512438	41056.444926221	266.6709334016	6558.1350886904	457653.15535	7892.6247312617	990396.4410894
0.	1903545.8211327	37506.436674702	355.56314090256	6335.740914881	453947.37442829	8381.9911253168	1019901.870201
0.	1928408.4648749	42106.107390624	222.22518522469	5312.8041246922	452423.30990072	8671.1756780192	950778.2682474
0.	1945186.8506014	37662.694599869	511.12678566587	6024.3990384081	482226.88672127	8048.3291046256	1061642.038500
0.	1762219.2113518	37461.792090172	400.00960023041	6558.1350886904	424312.03113748	8693.4210590677	941695.1922128
0.	1837541.9305367	39515.690000971	288.89389638309	6602.6146353956	430179.44393762	8181.7923105381	1013622.780887
0.	1897891.9572391	34136.441553201	266.6709334016	5979.9225766753	451016.72192255	9004.8626258179	981197.7299669
0.	1590398.643263	35475.349642641	355.56314090256	5290.5677623922	463942.58002507	8315.2576529274	983540.1231560
0.	1838062.4018941	40542.828374634	488.9032300503	5957.6844347936	465186.93136523	9360.8100902862	892645.1768784
0.	1704312.4771281	39158.454083037	400.00960023041	5601.8822324301	496283.87794808	8893.6321593739	960591.5613849
0.	1649827.702843	36167.202938986	333.34000013334	5624.119425175	413616.12815951	8737.9119992209	891831.2249089
0.	1553101.6361838	35810.110209623	266.6709334016	5779.781435342	423470.82007139	7937.111398359	899900.0813683
0.	1698131.6878474	38332.404535385	355.56314090256	5779.781435342	443940.40398371	7736.9232657286	907630.4317465
0.	1695919.4905876	39627.329358572	422.2329187895	5957.6844347936	440404.43853224	8537.704638108	901653.0149110
0.	1560695.0553564	38399.378482449	466.67973369921	7292.077957649	433874.94168715	7425.5290578293	1060334.67633
0.	1696027.3902841	38019.8665496	244.44802968221	6224.5460527486	448415.14342439	7269.8363153001	838840.565908
0.	1859454.423025	37930.572130228	444.45629661235	5979.9225766753	433126.35743857	7781.4091020254	834771.9515877
0.	1548747.362408	34181.068364364	155.55700742096	5335.0405463082	448251.10642238	7692.4376667992	878842.8759850
0.	1742948.7491035	34984.391750364	466.67973369921	5112.6789993376	453478.40259459	7069.6642042893	919127.3882094
0.	1778862.2109155	42418.798300396	577.79780810179	5357.2770272403	446423.47824698	7937.111398359	987478.7385242
0.	1670732.6793483	35542.300682519	400.00960023041	5979.9225766753	456785.20204988	7914.8680351385	916554.7201571
0.	1723718.5456981	32440.799437485	555.57407469138	6068.8757374351	440263.96678245	8493.2147662765	966683.7827721
0.	1744385.856384	32886.98766326	555.57407469138	7403.2870594544	460867.69459277	8426.4804036529	960069.5668523
0.	1969119.3890727	39404.052135415	1155.6356796293	12809.83795555	427934.85817179	8226.2805206124	1009972.452725
0.	1898173.5118034	38511.002920956	933.3856029271	12832.094380165	437431.61211372	7514.4976447163	1044385.313145
0.	1649559.311603	31213.904748165	711.14145314645	9116.0945761461	439912.79750052	8048.3291046256	686780.0054975
0.	1276037.255752	25416.47860253	333.34000013334	7247.5947322881	439702.1028517	8204.0363859019	593067.4781963
0.	888033.77992491	23767.177794513	244.44802968221	7558.9822941956	448860.40256632	8270.7689680748	451133.9287589
0.	750032.74339489	18665.324721032	311.11691862693	6491.4162136014	454510.17454469	7558.9822941956	346779.4000287
0.	602056.77403668	18219.89612657	133.33440000853	5779.781435342	439023.2331761	7314.319659335	291522.5785853
0.	461337.07134887	15837.257058256	155.55700742096	5512.9340546385	462299.37413042	8715.6664994682	227051.5731430
0.	373381.53622169	15614.615279902	111.11185185679	5446.2235441355	413359.40428513	7114.146480276	196148.2632649
0.	276214.13813373	14390.191716499	88.889362965491	5557.4080248972	456503.72257724	7381.0451204177	183804.9443327
0.	254150.67649428	16215.761720392	111.11185185679	5112.6789993376	445556.66290654	8137.3043378502	150298.826265
