# Supplementary material for: LA-iMageS: a software for elemental distribution bioimaging using LA–ICP–MS data
Source: J Cheminform. 2016 Nov 18;8:65. doi: 10.1186/s13321-016-0178-7 (PMC5116144; doi:10.1186/s13321-016-0178-7)
Supplement: Supplementary file 1 — Additional file 1. Dataset corresponding to LA–ICP–MS analysis of a human tissue used to illustrate LA-iMageS features. [file 13321_2016_178_MOESM1_ESM.zip › Line 12.xl]

Intensity Vs Time	Counts Per Second
Time in Seconds	Na23	Ca44	Zn64	P31	C12	C13	Si28
0.	511.12678566587	10896.007613863	22.222251851891	3334.00013336	430693.91119677	7381.0451204177	55920.3309199
0.	333.34000013334	11741.599419325	44.444562963279	3445.1564434428	436425.2987112	7781.4091020254	52185.1093435
0.	53817.665570695	11519.066946682	22.222251851891	4378.9279761929	405241.57660666	7314.319659335	93431.9631617
0.	300891.36238179	14278.88939599	133.33440000853	5379.5135674889	421227.99534845	8137.3043378502	250234.8065924
0.	508239.83314235	18264.437915816	133.33440000853	6024.3990384081	394150.36903685	7269.8363153001	326957.3256114
0.	660728.22189046	22341.018287592	333.34000013334	6602.6146353956	428215.39916094	6869.4968993892	462674.9362560
0.	857393.86844805	23098.635177753	266.6709334016	6202.3072583001	428893.41123438	7514.4976447163	529267.9392575
0.	982094.74325758	25059.845403455	266.6709334016	6402.4585440809	440568.32515607	8737.9119992209	559031.318615
0.	907111.56912282	22430.14611638	222.22518522469	5557.4080248972	464059.96393868	7803.6521091871	557156.2228294
0.	942960.30508327	24435.773973097	311.11691862693	6135.5912309063	436401.89748284	6624.8544977427	540748.7657694
0.	1116928.3226276	29072.847741089	133.33440000853	5268.3314594078	421555.03728878	7492.255408986	618270.6858063
0.	1223265.8811317	28136.307946548	311.11691862693	6291.2627920491	429968.98898247	7848.1383015384	660512.0527855
0.	1063628.5923942	27177.578431019	333.34000013334	6958.4595526755	411235.89365249	7514.4976447163	612058.5228118
0.	1567453.6026732	31749.254805359	266.6709334016	7670.1949563466	434483.21465135	9205.0812048251	788240.3266069
0.	1475542.1254831	34158.75492897	333.34000013334	6246.7849065228	440170.32023086	8559.9496630493	832738.3535626
0.	1550499.441826	34091.814980536	222.22518522469	7180.8703392706	475336.31467049	8003.8418440852	815704.110641
0.	1472751.4498232	35162.918553417	355.56314090256	5735.3062786932	430179.44393762	6958.4595526755	707185.2691974
0.	1400937.9736724	32440.799437485	311.11691862693	6869.4968993892	422092.34765371	7536.7399397861	722871.5089342
0.	1410161.2983308	35386.082424408	311.11691862693	7203.1117442735	470589.04175321	8337.5020843755	781491.3661861
0.	1752796.0744441	41681.759874745	444.45629661235	7514.4976447163	442347.86778336	8226.2805206124	1024132.136586
0.	1583773.1689334	39917.598671314	311.11691862693	6446.937260185	431372.11989236	7670.1949563466	914749.3546448
0.	1736172.9650999	33489.37959143	311.11691862693	5779.781435342	416533.98714159	7803.6521091871	848235.0116812
0.	1664655.1096237	35386.082424408	200.0024000288	6269.0238196228	462674.93625601	8026.0854446829	876405.0830933
0.	1485105.3819278	37640.371860147	200.0024000288	6180.068523177	441060.00386863	6602.6146353956	900171.6397214
0.	1626042.948751	40587.489429877	400.00960023041	8493.2147662765	445580.08919359	7625.7097134645	1014272.997480
0.	1617817.3397922	37685.017399253	311.11691862693	7225.3532086126	422863.33024355	7492.255408986	1077723.267011
0.	1673396.2470852	39247.761630212	422.2329187895	7714.6804365931	443050.42073935	7714.6804365931	924745.3467196
0.	1757873.0514821	35430.715914248	266.6709334016	6091.1141759345	425013.10362116	8248.52471467	855748.0061828
0.	1344834.7576829	30544.765446479	355.56314090256	6825.0159287424	405731.22673601	8293.0132808272	714142.695054
0.	1450168.0759149	29987.190327161	800.03840184329	9627.7806609238	454861.94340764	8204.0363859019	723548.9024455
0.	1766458.6918576	41145.772767513	1177.8610132894	21071.050157109	439046.64157829	8470.9699193857	785998.2156395
0.	1698930.9836911	38220.782483656	911.16092124147	16816.951487099	469202.95815375	7558.9822941956	862554.5450933
0.	1901780.3426993	33935.623854339	577.79780810179	15280.663754666	421531.67673503	8426.4804036529	815215.111058
0.	1779461.0484189	37015.359369697	644.46936392652	12342.466758735	445486.38443022	8026.0854446829	926602.289376
0.	1990161.1352904	38979.841853213	911.16092124147	9138.3411442804	438742.33734695	8026.0854446829	876306.6006489
0.	1815517.2473276	39448.707102594	511.12678566587	8737.9119992209	442324.45034515	8493.2147662765	843475.2075068
0.	1542644.2638728	30723.19734979	244.44802968221	8826.8945917595	394499.66196142	8515.4596725172	759623.6107180
0.	1505767.9307412	32730.819072048	511.12678566587	7403.2870594544	406267.5424399	7158.6289936035	734467.0519973
0.	1422299.208861	30567.069225841	555.57407469138	7647.9523052351	425223.43658202	6602.6146353956	794506.6683056
0.	1551986.3190062	34404.205997689	400.00960023041	7558.9822941956	462557.57132266	8137.3043378502	806686.4698002
0.	1814779.439958	32775.438371488	466.67973369921	8159.548294521	420620.6649552	7692.4376667992	882217.5050821
0.	1555439.8051883	37885.925278532	488.9032300503	7403.2870594544	443635.92561262	7292.077957649	1090478.098100
0.	1731487.0418124	32373.873260071	555.57407469138	7403.2870594544	432845.65524191	7803.6521091871	888551.51660
0.	1663660.4930125	33065.469629867	444.45629661235	7002.9412353188	428963.55348402	8003.8418440852	870424.2806869
0.	1430155.6761045	30477.854465907	444.45629661235	6847.2563843996	416510.64031393	8960.3702611759	808347.5579949
0.	1617543.0897877	29362.750401484	222.22518522469	7292.077957649	408576.41649387	7914.8680351385	736332.4965971
0.	1447542.6988143	32240.022514579	466.67973369921	6669.3344004268	439350.95663693	8760.1575583262	787631.0003220
0.	1641511.2302363	36167.202938986	422.2329187895	6380.2192750204	405614.64082424	7403.2870594544	836658.9652033
0.	1542538.1592096	34671.979028463	333.34000013334	8137.3043378502	446892.06364418	7825.8951756913	878153.3304980
0.	1740942.5972204	32574.65340168	466.67973369921	6624.8544977427	427794.59113012	7358.8032407191	854863.7899584
0.	1434663.1294255	33734.810984856	377.78634093484	6958.4595526755	459717.83025606	7492.255408986	768471.1336884
0.	1730268.5511015	39314.742917221	466.67973369921	6335.740914881	439561.64263584	7981.5983028321	903282.8162145
0.	1733599.4747828	34538.091439764	511.12678566587	6046.6373582597	444947.60195556	7114.146480276	854863.7899584
0.	1554615.4993627	34203.381859381	355.56314090256	7870.3814867284	466713.26946009	8626.6850939775	882463.8792095
0.	1719201.219841	31838.483152322	533.35040054615	6157.8298473792	456339.53049174	7892.6247312617	841145.3190413
0.	1561869.5964542	33489.37959143	266.6709334016	6802.7755324172	432401.22894421	7959.3548209234	886283.5629961
0.	1551212.75614	35542.300682519	422.2329187895	6402.4585440809	419873.24065594	8359.7465751719	1026435.854246
0.	1797771.5638788	34805.868763837	244.44802968221	7381.0451204177	446493.76442069	7736.9232657286	943630.144319
0.	1251269.187123	31436.963100308	377.78634093484	5401.7501670541	424662.56018996	7603.4671810346	714891.9168336
0.	1707174.8626249	35609.25225915	333.34000013334	7114.146480276	426181.68558275	7892.6247312617	874731.0319019
0.	1512031.3895215	37350.181672887	400.00960023041	7848.1383015384	441504.88039107	7892.6247312617	874460.2595244
0.	1654928.6312791	38042.190303607	488.9032300503	6736.0546994319	440170.32023086	8026.0854446829	877586.958677
0.	1690283.4949479	34359.577994015	377.78634093484	7136.387707272	431418.89488918	8270.7689680748	866513.1227668
0.	1612997.5724606	35430.715914248	311.11691862693	6335.740914881	397014.99328829	8493.2147662765	839625.0945923
0.	1603966.7250353	34114.128237057	288.89389638309	8337.5020843755	424125.08818849	7714.6804365931	913587.1921990
0.	1591610.5407225	33645.562370767	488.9032300503	7625.7097134645	449024.45124812	7514.4976447163	829186.8160579
0.	1725233.834623	32463.108282501	444.45629661235	7069.6642042893	426438.79505914	7736.9232657286	765407.5130845
0.	1372621.4597296	27467.415276157	400.00960023041	8559.9496630493	404308.98739069	8293.0132808272	710856.5497043
0.	1322050.8097321	30277.124741754	488.9032300503	7959.3548209234	471293.91602399	7892.6247312617	773749.8941948
0.	1805438.9760444	32016.942707039	622.24545271912	7114.146480276	420106.80372537	8315.2576529274	889858.3211842
0.	1514516.8265641	33020.848780544	266.6709334016	8115.0604405255	463473.06045706	8826.8945917595	736259.8094495
0.	1432828.4298181	33043.1591754	422.2329187895	8204.0363859019	435302.11197913	7803.6521091871	735218.027053
0.	1481126.0536004	32909.297700446	488.9032300503	9138.3411442804	429875.45510995	9316.3158262194	724056.9822132
0.	1799299.0811828	32440.799437485	777.81407576798	11697.092449727	450641.67083188	9360.8100902862	707016.234432
0.	1714226.6153374	32552.34425863	1200.0864062212	19600.802186746	436682.71644973	7581.224707945	737786.3670687
0.	2205262.9129305	36613.590323322	1755.7404935542	31236.210315207	453970.82369441	9605.5327868852	795238.4411501
0.	1829055.547636	33980.249592282	9383.0573113583	29385.051023134	494775.82808536	10517.744301851	761324.3600093
0.	2312424.3185322	36792.151957824	2200.2904383379	30009.492616952	518180.42256393	10028.252544752	912499.3495708
0.	2554051.5816958	39158.454083037	2133.606434957	37573.403998951	501375.50353868	9449.7993307319	854176.1279217
0.	1847677.4123621	35743.157022695	2089.1507291136	31057.767447452	521394.09381564	8537.704638108	702719.0267956
0.	2418329.0338762	46864.742070098	3289.5380243924	36323.435809518	522079.51743168	10918.258931291	885322.3247258
0.	2329561.0038629	37528.759056458	3245.0761526022	37551.081497874	560978.05244003	10006.003602161	798141.7443850
0.	2032867.8585031	35519.983609588	2200.2904383379	28225.497685865	534189.79837844	9494.2943071144	879951.1876486
0.	1712754.5765246	36278.797548275	1555.7007542926	22207.328329341	478439.91417388	8849.1403882772	784292.6474687
0.	1872038.4418589	30410.9440216	1311.2142599662	18064.001736992	472680.33792394	8315.2576529274	718227.9461021
0.	1579316.9200824	38868.211149051	1355.6658163753	15458.769570913	488628.55537775	9227.328010388	808347.5579949
0.	1822351.596046	35497.666596295	1000.0600036002	14546.017460559	472586.33613046	8626.6850939775	827423.8295637
0.	1784661.6813638	31013.15732643	822.26278718639	13366.266390356	452095.08536328	8537.704638108	818663.1416241
0.	1859674.0846135	36546.630694627	955.61034388194	12654.044646316	467089.02516697	8849.1403882772	872515.867113
0.	1688369.6616212	33199.333608547	466.67973369921	11363.297749089	434974.543637	7959.3548209234	804317.5227914
0.	1605408.9241792	33556.314710581	644.46936392652	10072.750608034	465656.54489011	9071.6016179468	717115.7940703
0.	1466409.8055941	32195.406076248	511.12678566587	9716.7727507005	433383.67588154	6958.4595526755	867767.4550615
0.	1479360.9501357	32976.22816967	555.57407469138	9561.0372168932	446001.77332879	7937.111398359	849830.3702426
0.	1709254.7020308	34314.950228848	400.00960023041	9383.0573113583	461876.8864236	8048.3291046256	949859.6080299
0.	1812156.6018676	36122.565512793	466.67973369921	7959.3548209234	424872.88452318	7447.7711155427	924473.0280918
0.	1372647.4930404	37618.049180087	555.57407469138	8604.4398909837	452024.75317129	8804.6488545952	779689.2780744
0.	1734249.5517537	37372.503637026	511.12678566587	8737.9119992209	463144.41207291	8137.3043378502	905925.7124514
0.	1644059.0240139	35430.715914248	555.57407469138	8626.6850939775	417794.81060622	6713.8145404327	875124.8975559
0.	1887530.8865542	40676.812256685	511.12678566587	8048.3291046256	455049.55937834	8493.2147662765	1016023.818348
0.	1370695.2032161	34627.349593713	333.34000013334	7892.6247312617	434108.88770628	7581.224707945	831709.4840265
0.	1838199.3729071	31392.350953125	466.67973369921	8048.3291046256	408249.8711413	6624.8544977427	875888.0625955
0.	1829875.2198622	35006.707392027	355.56314090256	7114.146480276	426508.91716784	7336.5614203583	977087.5854781
0.	1317469.8861628	33043.1591754	466.67973369921	7803.6521091871	431910.04780762	7180.8703392706	818369.6392627
0.	1544846.2147006	31191.599240715	200.0024000288	6580.3748323783	446236.05127299	8604.4398909837	758506.1561973
0.	1509044.4762075	33578.6265362	311.11691862693	7025.1821656413	433266.71199289	7937.111398359	882045.0473089
0.	1600522.3928946	33534.002944579	177.7796740943	5935.4463522347	427981.61436388	7870.3814867284	919325.3169347
0.	1899160.3295311	37573.403998951	200.0024000288	6469.1767072291	421555.03728878	7247.5947322881	1092521.582149
0.	1656889.217247	32775.438371488	488.9032300503	6780.5351954239	434623.59148073	7047.4231552981	902665.4316597
0.	1825742.4551387	44496.25647669	711.14145314645	10272.994831483	437337.99656916	7425.5290578293	1136355.004595
0.	1536703.6958933	36256.478507124	333.34000013334	8893.6321593739	430483.44357576	7180.8703392706	1048652.407488
0.	1546071.7505408	40408.846641521	777.81407576798	12008.646225282	425293.54871938	8671.1756780192	1001227.800879
0.	1782558.0081052	37238.572747066	822.26278718639	13010.147915374	441083.41784562	8092.8166025467	989448.7054536
0.	1541052.8237502	35810.110209623	844.48723179752	17729.952140252	463426.10991581	7647.9523052351	750275.4199108
0.	1827227.634534	32663.890569955	2578.1765357486	51089.462731441	473855.44734934	8982.6164138194	782514.3385736
0.	2211089.385943	35185.234672154	2600.4056632835	63597.310130465	554640.91277523	9138.3411442804	837761.953774
0.	2146883.9382371	33824.060552862	2644.8640962144	67584.06060387	475218.77616995	9961.5058950769	919275.8343357
0.	1872011.5055318	34671.979028463	2266.9749752633	65321.682515206	515747.33878772	9472.046789243	817538.1027446
0.	2155452.2809025	31860.79038806	2778.2408179141	69286.847548852	508782.60873548	9828.0141985899	840924.6249173
0.	1872125.7501006	30968.54744377	3912.0291339479	94780.395990304	515487.53560715	9383.0573113583	699027.0580662
0.	2536229.4289518	35877.063933329	3800.8665975842	124433.24440767	589898.42095527	11274.288085412	834673.936023
0.	2126891.1386845	30187.913080182	4045.4261345198	106745.99819921	603631.46012772	10784.751917351	700788.3898331
0.	1984199.6721638	31950.019927016	4734.6779818802	114740.07167227	571764.27755805	10339.743974598	702863.841871
0.	2744040.2997295	33266.266402674	6491.4162136014	176244.21951298	667263.87835371	10428.74366326	805953.7371605
0.	2595065.3819208	32016.942707039	3978.7273673761	137367.37696198	627525.52853357	11652.585717666	699002.9327142
0.	3174970.8135135	33957.936693499	5868.7324604928	167533.96468319	649374.63694033	11007.264794765	767620.0199541
0.	3163432.1120575	34448.83423987	4912.5586784017	169438.56303168	677606.04635222	12876.607407585	872663.5273604
0.	3392378.2280764	31972.327460756	4645.7390570617	178286.98949683	584277.99506301	12609.532806802	804122.1743910
0.	2694686.6459769	36747.511191288	4934.7940323669	174859.95709228	677557.91467844	12186.682180224	726234.8032422
0.	3196334.5478926	32418.490652075	4645.7390570617	174020.43336701	605230.2988683	12297.956582209	779811.0290583
0.	2928659.5230262	32596.962604337	4890.3233837481	162411.82684808	668682.18989372	12075.409262973	755203.2156590
0.	2766660.7243661	34203.381859381	3934.2618191226	145594.1789228	658758.88043562	11608.079223139	742561.6170619
0.	2666696.7266033	34738.923627813	4467.8640542332	174542.28962299	661713.06051532	12119.918251707	709938.584126
0.	3326573.3564063	34493.462720561	4401.1619067434	166763.17833111	624630.83079843	12320.211640776	854495.3928688
0.	3086202.7835002	32886.98766326	4712.4431617115	165924.46161518	665413.21064994	10206.246222688	783245.1065794
0.	3105738.6047773	31347.739044321	4445.6299457633	165153.82264109	673010.67661733	11074.019815824	764726.8547118
0.	3871405.7053555	36033.291376151	4890.3233837481	199174.33837555	658206.58456063	11519.066946682	831170.6006470
0.	3365873.4880982	33690.186558573	5023.7360413493	184986.21085417	721226.63009181	13477.556532345	852358.9952021
0.	3397176.499969	34270.322702185	4712.4431617115	192577.52667245	669042.81457956	13388.524299949	873623.3795695
0.	3260654.2401673	34024.875568714	5179.3868406229	171230.18572425	672289.11206052	11496.814026024	733885.6964675
0.	2914036.2182106	33511.691238196	4801.3827982459	174065.81088801	678616.8732143	12386.977172825	766866.2457514
0.	3910248.8587718	34024.875568714	5668.5939886228	197217.50408218	701850.18704735	13054.661893153	770416.8485935
0.	3091458.0336683	31682.334170923	4156.5919324774	141321.56505229	697820.87257708	13499.814738951	730471.017064
0.	3232778.5653626	35854.745965784	5001.500450135	181102.28437776	651173.89559513	12854.350864177	888896.6913614
0.	3329200.9814903	35319.132636927	4089.8922757939	186440.30472215	691454.9901591	12409.232468957	860858.5589476
0.	3490171.5790306	34605.034965782	4779.1478001472	167760.67998517	694926.71092716	10962.761744275	885889.1960976
0.	3116363.3496824	40453.506980458	4957.0294456441	185008.92914118	646256.80744151	11674.839054004	760352.4626236
0.	3862723.1181212	38064.51411728	4112.1254353852	209626.05735599	750712.25468202	11563.572966145	990446.3247307
0.	3882487.428536	36948.396519768	5134.9148871186	147968.79203659	682661.35916024	11496.814026024	984985.7398184
0.	2956877.9315375	37863.60194218	4000.9602304553	157655.11127382	677148.80623674	11163.027341856	824877.9206798
0.	3331028.8945923	37260.894412915	4112.1254353852	156205.98014991	606280.44356928	11385.550313458	900295.0781120
0.	3216784.3257206	41391.4292563	3467.3878833464	149054.55289015	593615.62870233	11096.271608266	999979.2711354
0.	3126416.8717431	30344.034113551	3556.3142359259	128110.56069028	605516.68930474	12475.998713705	863292.0327506
0.	3031479.6350107	41145.772767513	4134.3586542796	153783.77153971	686418.64248896	12208.936941841	972406.8445249
0.	2734443.7559443	33154.712043867	2911.6196740142	130751.09989492	608572.11168373	9561.0372168932	798800.6114310
0.	2630709.6874087	36836.79296297	3400.6937415233	144373.21046481	629152.72623624	12231.191762848	660800.2794573
0.	3232321.5870871	41168.104877084	4912.5586784017	170572.45715035	675993.78069073	12008.646225282	1002001.977948
0.	3220440.1519245	35564.61781509	3467.3878833464	144938.45159289	649494.57588565	11875.121753355	750785.0626076
0.	3265338.2674911	41949.76632443	4423.3958966001	187349.24082771	670437.37121421	11341.045244099	859212.0458402
0.	2966360.2307538	34158.75492897	3467.3878833464	148579.51526354	654125.48937011	11585.826064951	839404.4387927
0.	3334798.9653651	38511.002920956	3667.4735108391	166128.46609696	600768.60807895	11697.092449727	1007123.244285
0.	3555405.2278563	38957.51559303	4512.332449094	169347.85809978	745592.95708923	12053.154857688	1036233.351602
0.	2994578.6392651	38488.677913914	3711.9376358914	170504.41919617	662986.3104984	11652.585717666	887811.9021237
0.	2599063.9418313	35341.449173117	3445.1564434428	145910.75525236	674790.79265721	11852.867882553	824510.7834275
0.	3021997.3357943	34872.814436544	3489.6193825463	147131.94706927	637077.72518978	12297.956582209	838374.7852714
0.	2944082.5398238	33667.874434861	3711.9376358914	132624.80641616	638371.31443069	10762.500956173	812599.4278919
0.	2685547.0804672	36993.038360066	3645.2415372606	141208.56242467	645177.82034183	11140.775371281	854618.1901774
0.	3129729.9642404	39605.001367687	3578.5459723132	176698.12558053	599075.2008236	10673.497705198	889315.850383
0.	3480575.0352454	36479.67160278	3734.1697873657	155255.12350879	612894.5154212	12320.211640776	850787.7248890
0.	2523776.7709448	34091.814980536	2889.3897164397	107421.25907646	621234.98315236	11341.045244099	701801.9207210
0.	3113164.501754	38711.93066956	2889.3897164397	128922.9458658	619704.89628408	11163.027341856	882118.9573681
0.	2760948.4959225	33422.445008833	3467.3878833464	110573.19551837	597286.75104366	11452.308362854	834012.3596795
0.	2396508.3212218	36926.075689101	3222.845305648	112892.87660715	589136.11469265	9961.5058950769	867398.515168
0.	3461838.9259504	41905.097985748	3667.4735108391	154892.92068029	648655.03815835	11363.297749089	1048828.155448
0.	3196448.7924614	35252.183386178	3578.5459723132	135831.39432506	626281.40745229	10250.745235849	872023.6842474
0.	2444034.0618724	36568.950511208	3111.691960277	118345.52596619	627334.11363865	11808.360319106	764265.0096590
0.	2923061.5391514	34381.891966039	3600.7777679979	135086.09218114	670004.55376564	13700.141271587	867029.5908009
0.	2787681.7250385	28203.200161695	2933.8496908789	115889.14204442	606352.04899457	10807.002937904	812379.4528452
0.	3346794.6450966	42240.11634746	3912.0291339479	146430.87081982	660920.37673409	11207.531461142	1041800.955879
0.	3500453.590229	37930.572130228	3956.4945635986	156772.01728283	681409.29292481	12965.634175188	940231.8570301
0.	2990808.5684924	35653.886941769	4312.2265403762	162797.01198482	647935.49918229	12053.154857688	820277.5807582
0.	3337426.5904491	30656.284939148	3556.3142359259	141502.37241703	686996.8305269	12498.254247405	843180.8715888
0.	2671038.0202205	32418.490652075	3867.5639415011	142542.09025873	651893.70375656	11674.839054004	771925.0763694
0.	3117962.7736466	34761.238613523	3934.2618191226	137322.19699383	692443.32482043	11318.79279849	938843.1536867
0.	3417055.0549527	32284.639191325	2889.3897164397	156930.51450598	649278.68698035	11808.360319106	828354.2503803
0.	2720277.4294042	29117.447495098	3778.6342682119	132624.80641616	668561.98499925	12231.191762848	688635.2392231
0.	2902611.7613234	33177.0227964	3667.4735108391	127478.75988447	621139.34478754	12431.487824481	756587.3838914
0.	2831208.9057786	32463.108282501	3245.0761526022	111879.34480449	623769.78544643	12008.646225282	783074.5885
0.	2979841.0898807	29719.567496811	2933.8496908789	119202.0490398	608810.86208318	12787.58159033	802486.3030194
0.	3113849.9691672	36077.928325182	4045.4261345198	136170.1898855	632216.51743497	11341.045244099	863193.6974776
0.	2799677.40477	33333.199733334	3711.9376358914	115866.60974031	650286.21459722	11852.867882553	777084.2142427
0.	2982240.225827	36613.590323322	3912.0291339479	132105.54466995	680590.73193861	11519.066946682	957211.5734833
0.	2796364.3122727	32485.417187124	3289.5380243924	131450.86908981	590851.39850324	10762.500956173	759988.0290
0.	2753294.1098081	36457.352024797	3667.4735108391	149258.14866085	667143.69312777	9872.5111932931	877020.6234231
0.	2894728.8860713	34091.814980536	3445.1564434428	135470.02745245	666590.86255374	11207.531461142	809007.1953174
0.	2912779.527953	34069.501783639	5446.2235441355	132963.47267619	705012.21576459	11207.531461142	883030.5659566
0.	3216670.0811517	38644.954216309	4934.7940323669	163431.47300161	657174.12585054	11964.137830426	908841.2303605
0.	3083803.6475539	34359.577994015	4512.332449094	146905.78705229	634036.15708485	12542.765492984	725533.0013510
0.	3351364.4278515	35274.499743458	4957.0294456441	161709.47581179	718276.30376641	10962.761744275	852162.5709979
0.	3667936.128195	38935.189392522	3845.3314342286	172976.81787319	688442.46920162	12431.487824481	940256.6572950
0.	3047245.385515	31347.739044321	2844.9299791609	160667.38553038	659143.10703054	12119.918251707	884311.9056946
0.	3000290.8677087	37751.986155378	4334.4602930095	162661.06227614	679314.8938611	10384.243700188	879951.1876486
0.	4413267.695514	43915.409696683	5379.5135674889	183645.94033282	714577.7191914	11897.375683543	1032974.667801
0.	3429050.7346842	32998.538445301	3711.9376358914	151135.98650988	637604.71968234	11674.839054004	764897.0143217
0.	3098541.1969384	35162.918553417	4467.8640542332	145164.55868719	660319.90699798	10317.494200857	696518.3804361
0.	3419454.190899	40967.118040101	4601.2699505063	184895.3383187	676186.27426496	11852.867882553	879138.4120718
0.	3126759.6054497	34337.264081618	3689.7055437159	144757.57029641	639018.18158324	13366.266390356	744550.0570159
0.	2380285.592442	30076.399843808	3489.6193825463	132444.18999391	656693.95442432	11252.035817943	738416.4530482
0.	3467551.154394	36010.972991102	4000.9602304553	157926.85115394	627477.6744126	12631.788696862	799898.8336526
0.	3013314.7485601	37528.759056458	4423.3958966001	173566.67160647	653597.48814601	12409.232468957	759089.1580664
0.	3127673.5620007	35363.765768944	4267.7592130252	188531.00434954	640000.55381335	12097.663727646	794018.8538154
0.	3472463.6708555	36814.47243057	4334.4602930095	152086.37752763	633844.59804223	12186.682180224	767036.4471321
0.	3226495.1140747	31905.405038338	5023.7360413493	145752.46559731	632024.9986853	12119.918251707	727154.4914556
0.	3205245.6242645	33690.186558573	4223.2921228934	173090.24807432	697290.2040427	12743.069038078	821867.8501041
0.	3034678.4829391	33020.848780544	4979.2649182334	163363.49274738	645129.86848113	11608.079223139	828109.3932018
0.	3633777.0021023	34248.009028292	4979.2649182334	173226.36633279	719098.42522058	12743.069038078	838227.7017987
0.	3179426.3516995	34917.445183174	4934.7940323669	160825.95616057	669259.1965931	11274.288085412	882562.4307975
0.	2682119.743401	32864.677685685	3689.7055437159	146724.86341922	663586.96506128	10918.258931291	769565.5448892
0.	3501024.8130734	37908.248674548	5624.119425175	196534.99429124	764653.93018175	11786.10662646	891633.9145833
0.	2859084.5805833	29964.888096949	3578.5459723132	150525.0775721	665893.86556774	12053.154857688	729841.5062128
0.	3635376.4260665	31905.405038338	4267.7592130252	175994.58160359	695650.1608908	11875.121753355	811670.6820233
0.	3423566.9953784	38600.303545838	4312.2265403762	191258.78354109	692419.21775793	12542.765492984	810937.5313140
0.	3636518.8717552	35296.816160374	3756.4019981391	173816.23754871	665797.73245146	12297.956582209	787947.8446809
0.	3425737.6421869	33868.685694589	3734.1697873657	181056.8689292	651941.69309486	12565.021204863	863292.0327506
0.	3234492.2338957	38064.51411728	3912.0291339479	171774.55168212	649110.777109	12208.936941841	910768.9682795
0.	3037306.1080231	30990.852355305	4000.9602304553	156930.51450598	732214.51567778	11252.035817943	781272.1734222
0.	3308522.7145246	31637.720712621	4067.6591755055	146702.24823886	671663.80468625	12320.211640776	801656.2765081
0.	2916549.5987258	34292.636435704	3556.3142359259	162797.01198482	630828.10257092	11385.550313458	813186.0550862
0.	3772584.1532814	40810.798287729	4267.7592130252	186803.86739959	630133.97871156	11452.308362854	1024632.893739
0.	3532099.3358065	34917.445183174	3311.7690492289	139265.15502912	618103.37675268	11519.066946682	814897.275999
0.	2965789.0079095	33757.123287427	3778.6342682119	153398.99886969	678159.57980193	12297.956582209	777108.5570323
0.	3516105.0961645	38511.002920956	3778.6342682119	171094.09973432	650981.95685735	11163.027341856	946657.4607692
0.	3282246.4636841	35229.867088534	3445.1564434428	143762.79273682	707619.94512505	12142.172835157	916876.2624983
0.	2977213.4647966	34538.091439764	2733.7816735278	133031.20756676	621497.99411188	11563.572966145	830705.2280747
0.	3183424.9116101	44652.645201311	3356.2312767859	164020.65821003	620350.3686514	10606.745890386	960889.8578560
0.	3421396.3485698	38488.677913914	3489.6193825463	177969.19273318	617816.56876735	13210.462686448	955820.1904826
0.	3245916.6907829	37305.537923585	4156.5919324774	149597.48590124	646328.74469703	10962.761744275	935050.1343832
0.	2947966.8551655	37506.436674702	3311.7690492289	144418.42835631	667888.86839559	11385.550313458	893187.8534506
0.	2995149.8621095	36859.113555023	3111.691960277	151882.71326705	651485.8051186	10918.258931291	887244.9065570
0.	3224438.711835	39113.800667518	3934.2618191226	178604.79825204	683817.27303138	12320.211640776	997707.3997711
0.	3215184.9017564	34895.129780043	4201.058666784	151724.31114113	674478.043105	12275.701583032	894273.3072307
0.	3436019.6533854	34761.238613523	3867.5639415011	152878.45209951	634443.23413569	12030.900511791	835384.5737387
0.	3476690.7199037	35832.428057882	4779.1478001472	160078.43506783	651149.90302023	12609.532806802	873721.8318901
0.	3091572.2782372	32708.509511741	3556.3142359259	144802.79025562	684443.45735907	12787.58159033	777863.2172085
0.	2837606.6016354	36167.202938986	3645.2415372606	163476.79347619	705929.66090545	11341.045244099	915565.4328628
0.	3368501.1131822	34158.75492897	2911.6196740142	127614.14176971	614853.44349266	11608.079223139	783659.2356198
0.	3385409.3093752	40073.901710013	4023.1931528364	152765.29402161	660968.41611091	11274.288085412	938619.9896527
0.	4013297.4598941	39091.474049275	3178.3837896203	169075.74916809	658830.92162407	10985.013239832	974921.1891465
0.	2989437.6336659	30790.11029672	3400.6937415233	133866.64946292	644170.88704886	12008.646225282	734588.172622
0.	2851315.9499	35988.654665697	3889.7965080741	157473.95623032	577685.80789791	11118.523460085	792165.4073029
0.	3461496.1922438	36278.797548275	3778.6342682119	133053.785985	668321.5802113	12142.172835157	896025.1179276
0.	2878848.8909981	34248.009028292	3422.9250628351	128336.21535583	635904.0800846	11274.288085412	791945.946273
0.	3028509.27622	38153.809968635	3956.4945635986	149348.63725254	677798.57571877	10851.505157133	952864.2309427
0.	3631035.1324494	38488.677913914	4534.5667354854	145797.6909089	649134.76403411	11674.839054004	981272.4775918
0.	2654129.8240274	30366.33735665	2289.203272805	124546.02157962	669018.77246705	12164.427477996	713176.0527086
0.	2972872.1711795	36591.27038744	3534.0825588358	130073.95940832	634012.21197253	10985.013239832	856091.8921495
0.	2684290.3902096	31615.414072867	3133.9225107654	119675.42824197	649950.35903119	12075.409262973	753843.5452364
0.	2728274.5492252	36635.910318855	3467.3878833464	109019.59310685	609025.74308512	12787.58159033	822822.1505541
0.	2745982.4574003	38890.537170533	3511.8509410427	115055.48708613	609598.78522515	12676.300655165	833693.8407597
0.	2726446.6361232	36010.972991102	2289.203272805	97995.035871905	595975.45666593	11519.066946682	845045.1662071
0.	2476479.5194319	36010.972991102	2778.2408179141	106025.77985193	566274.44492697	10450.993733851	871137.8246949
0.	3135099.4589773	37640.371860147	2467.0317873712	95207.444954005	592281.06219388	10562.244977375	897135.601452
0.	3023139.7814831	39270.088666202	2889.3897164397	98197.397109559	586730.52724081	10962.761744275	973228.2842309
0.	2903297.2287366	41570.093058195	2355.8885211332	81507.782318394	641054.93101604	11719.345904834	1003900.247529
0.	2123235.3124806	30143.307606889	1933.557626018	63082.306795936	560028.37121828	9983.7547189362	759550.7288805
0.	2371945.7389143	33110.090717641	2978.3099024804	78321.893157149	616956.20191696	10985.013239832	740646.3544212
0.	2444833.7738545	38153.809968635	2622.6348501053	96556.16350177	631881.36240597	10317.494200857	845192.3642690
0.	2627625.0840492	35430.715914248	3689.7055437159	94398.317993607	610195.74454754	12142.172835157	856435.7916143
0.	2681548.5205567	37551.081497874	3334.00013336	103910.49610051	593758.63021265	10940.510308095	877611.5827792
0.	3132700.323031	38377.053773758	2689.3227662952	123756.61318805	615355.19163458	11875.121753355	968350.5521641
0.	2478535.9216716	33511.691238196	3956.4945635986	110798.37916266	589993.71397385	11741.599419325	863144.5302548
0.	3091686.5228061	35185.234672154	4067.6591755055	120847.72023316	627118.7769466	10495.494053146	841169.8409541
0.	3129729.9642404	39180.780880314	4445.6299457633	144508.86486908	679338.9645406	12075.409262973	873131.1345442
0.	3268537.1154195	39694.313689326	4579.0354861913	134792.5064596	690587.27690143	12921.120672592	1028890.474410
0.	3166630.9599859	41905.097985748	4267.7592130252	158130.66182471	715882.9222708	11185.27937181	928410.0900961
0.	2956420.953262	36725.190897498	3756.4019981391	120667.35696184	633269.94636558	12253.446643245	879236.9263132
0.	2589924.3763215	36345.755029611	2844.9299791609	109897.68085248	670605.69494723	10762.500956173	868087.2155278
0.	2842176.3843903	39582.673436484	3711.9376358914	111271.28449208	620063.48609271	10161.747447	848824.0333083
0.	2744040.2997295	42284.786477423	3089.4614690812	107736.39942582	579684.35038515	10272.994831483	826787.2828654
0.	2655843.4925605	35386.082424408	2889.3897164397	114852.71867327	608500.48785072	12164.427477996	822455.0995947
0.	2953222.1053336	33779.435649618	2844.9299791609	104653.03493801	595880.09757252	11986.39199816	768835.9221567
0.	2975842.5299702	37193.929594341	3734.1697873657	114424.66811476	573713.8905976	9650.0285943244	895951.090685
0.	2867538.6786798	41034.113115144	3711.9376358914	125358.06194063	644530.49263512	11407.802937209	898344.9543450
0.	3365416.5098227	35475.349642641	3089.4614690812	118999.18041189	681192.6074989	11563.572966145	864767.1942459
0.	2961219.2251546	35118.286494848	3422.9250628351	122967.2790182	678761.28666997	11585.826064951	839527.0246613
0.	3140925.9319898	35564.61781509	4134.3586542796	127433.63307444	637005.86479141	11986.39199816	883055.2053411
0.	3612984.4905677	40855.460775639	3867.5639415011	117038.36978754	597620.56687632	10962.761744275	930738.490358
0.	2712508.7987209	34337.264081618	3623.0096229803	101143.43050615	632719.27432997	10651.247040888	778325.783140
0.	3011486.8354581	36077.928325182	3445.1564434428	119314.75595197	589445.79348897	11719.345904834	921626.565358
0.	3093400.1913392	39448.707102594	3912.0291339479	125470.85153601	639473.41338461	11875.121753355	975693.062459
0.	2671494.9984959	28314.688378156	2333.6600457397	99209.276581514	569648.73308485	10740.250054368	869046.5669048
0.	3553006.09191	38220.782483656	3889.7965080741	122313.31549672	604490.50086356	12565.021204863	839404.4387927
0.	3204788.6459891	38979.841853213	3912.0291339479	137999.92202635	612679.53816685	11252.035817943	1037386.711762
0.	3109508.6755501	37975.219220584	3222.845305648	132399.03649519	640527.72635618	13121.433305311	944796.2823375
0.	2780141.5834929	36189.521741551	3667.4735108391	144350.60161027	609789.80771995	11274.288085412	783586.1525961
0.	3431449.8706305	41458.42773424	4356.6941049483	159308.33128056	660319.90699798	11163.027341856	1092748.664965
0.	2565704.5277207	36122.565512793	3578.5459723132	115258.26039909	581659.55575671	10918.258931291	730107.8321670
0.	2805960.8560579	34404.205997689	4267.7592130252	122561.36462845	594259.1541594	12053.154857688	756830.2431019
0.	3499196.8999714	35475.349642641	3511.8509410427	148375.93592527	649974.34828244	12631.788696862	814726.1388311
0.	2982582.9595336	32083.866023475	3623.0096229803	146363.02783386	665172.8931878	11830.614071137	841979.102614
0.	2931858.3709546	35676.20437254	4467.8640542332	157564.53326442	618581.41121375	11897.375683543	758943.4039419
0.	3044732.0049998	34292.636435704	4934.7940323669	157338.0925078	678520.59891313	11941.883722078	773774.2276791
0.	2862740.4067872	31905.405038338	5357.2770272403	166763.17833111	666999.47305655	12342.466758735	758068.9303953
0.	3117620.03994	32530.035175188	5713.0687893496	164541.89489785	678977.91136237	12565.021204863	681168.531674
0.	3495312.5846298	35252.183386178	4912.5586784017	189099.21888133	685936.84855434	11875.121753355	682276.0887618
0.	3877003.6892302	33623.250366293	7180.8703392706	221619.34794103	785998.21563954	14501.49552233	730640.5085395
0.	3386437.5104951	32775.438371488	6624.8544977427	182623.84340854	756198.82323643	13922.73195138	593162.8062181
0.	3499996.6119535	31950.019927016	8515.4596725172	264555.99787434	826444.54613773	14879.939572766	652061.6676041
0.	3762302.142083	35341.449173117	9427.5519315809	250898.77385997	862062.92112773	16171.230868678	606447.5238184
0.	4400815.0375069	35519.983609588	9405.3045917898	290395.33920455	888502.20703583	16839.218606869	593734.7964630
0.	4892637.9064996	34828.183928441	10539.994609927	308979.39247105	904888.21913931	16126.700254691	554474.8332534
0.	4051455.1458973	34158.75492897	10851.505157133	374635.99777509	1007223.200963	17351.378767251	511921.9404933
0.	4568411.8200417	34738.923627813	11163.027341856	371221.50753961	925710.90797779	17529.528802706	487168.9309729
0.	4013982.9273073	35095.970555015	9939.2571305832	372916.96769931	1019776.7452039	17841.300519578	422956.78740
0.	5055207.9280041	29206.647717964	11074.019815824	398575.80312444	991992.8574254	17150.964524865	464153.8722278
0.	4191975.9656095	33444.756476749	11541.319926723	344672.41150928	1004924.4834005	20670.047743583	424171.8235423
0.	4072133.412863	30968.54744377	12342.466758735	362169.28297702	1012522.523287	17685.413204664	413102.6881279
0.	4845569.1441245	27846.447875056	11140.775371281	364327.0168784	1075783.9206084	17885.840287455	387027.9139420
0.	4785133.7671914	27556.59786866	11207.531461142	383003.79730261	1108203.9322754	18442.607450991	316867.4573294
0.	4698193.65028	27355.938375462	12386.977172825	430974.54275208	1092622.5071286	19378.059942502	306743.4679528
0.	4696822.7154535	28426.178083662	11897.375683543	432845.65524191	1258180.9004296	21048.771739643	286278.7380679
0.	4734751.9123189	28782.955148008	12253.446643245	390821.16111002	1092218.8140948	19801.275291123	272356.9138092
0.	4402300.2169023	29228.947922608	10829.254017831	356928.03559066	1051891.7514204	18977.138888184	269878.1968857
0.	4028377.7429852	26308.128276831	10228.495699585	416183.79142705	1116371.7290472	20469.553763728	303793.8709032
0.	4953758.750846	30923.937799471	11741.599419325	417397.86462861	1080696.0752299	19066.230790828	320629.5537278
0.	4252982.565387	29273.548510611	11229.783609853	399134.96864671	1065766.5210716	19756.725296084	299417.4525356
0.	4844997.9212801	32663.890569955	12164.427477996	450618.2306844	1083014.5490587	19199.870428684	330908.7991688
0.	4950902.6366242	33310.888563499	11541.319926723	450149.44121583	1143964.9980717	23834.035001983	341154.2096851
0.	4333981.964717	28247.795269596	10784.751917351	380190.37020773	1138611.9574554	19623.076738244	291568.5915394
0.	4717158.2487127	30232.518791803	11608.079223139	412682.62378885	1058801.2856873	20246.78832539	299486.5363394
0.	4457023.3653918	30879.328393531	10606.745890386	411609.21990079	1122394.9105258	20670.047743583	275020.0476626
0.	5547373.5307034	29206.647717964	13989.510313761	425153.32501987	1266667.2405334	26040.623372461	294997.2589951
0.	5355214.1658612	27712.669698366	11697.092449727	395338.02333718	1147315.456646	20179.959853672	291775.6529226
0.	4166613.6713199	28872.151796729	12097.663727646	441481.46526042	1249933.7085786	20157.683815382	274147.5495225
0.	4199973.0854305	28916.750478495	9494.2943071144	369851.45064816	1109265.5743238	20246.78832539	251768.8788310
0.	4885668.9877985	31392.350953125	10651.247040888	407993.30855459	1063276.5124114	21182.44313671	274606.7478673
0.	4622677.9902558	27712.669698366	11741.599419325	360475.96085301	1041249.0549876	20714.602615602	266689.0638518
0.	4943819.4733542	27556.59786866	12097.663727646	439631.87245544	1153842.3155827	22162.765485899	320629.5537278
0.	4960727.6695472	32998.538445301	10851.505157133	397341.1090604	1229874.1467526	20625.493109483	309832.4261092
0.	4477930.1214953	27199.873215648	9805.7657902847	405264.89264259	1122951.8812166	21917.674100875	280279.9002886
0.	4501578.7472518	33868.685694589	12053.154857688	426485.54306768	1156332.4165183	19467.156126592	307342.7301449
0.	4275602.9900236	33355.510962785	10295.244486485	463120.93767087	1113892.7808558	19311.238428831	316106.0087314
0.	4753259.5324761	29318.149336902	9627.7806609238	410116.01283081	1045364.0530794	20157.683815382	349859.7838220
0.	5019106.6442406	39247.761630212	10985.013239832	391612.60329357	1019201.1930179	18709.868888536	342704.8166457
0.	4516544.785774	32262.33082315	10050.50154671	372405.97158155	1139448.9505788	21204.721911086	333451.6541568
0.	4103207.9355961	30968.54744377	10784.751917351	327904.5874919	1011422.4026173	19133.05034217	326148.770966
0.	4775879.9571127	30990.852355305	10562.244977375	404122.48177409	1093808.461564	20335.893787006	392799.9042850
0.	4337180.8126454	30254.821736987	9427.5519315809	370664.16967546	1118901.9806484	20736.880140833	349489.1523141
0.	4560757.4339273	27980.228195789	12208.936941841	335810.25417116	1081502.4322091	18331.251045593	335995.2700861
0.	4392246.6948416	28381.582022772	10962.761744275	347173.07112965	1065162.8183868	17841.300519578	319706.1855763
0.	4665633.9481516	30366.33735665	10295.244486485	367460.1844319	1072913.4587593	21561.190391319	327927.6927594
0.	5028931.6771636	31280.821628072	11563.572966145	439397.7752993	1063678.8906761	21360.67499733	356997.5885412
0.	4474617.0289981	35676.20437254	10206.246222688	435442.50225292	1097594.4821836	20024.028834602	404448.8692775
0.	5689493.7743798	36368.074309352	11941.883722078	410582.61199032	1059781.6196112	18620.780791363	598479.0097264
0.	4116346.0610164	30254.821736987	8204.0363859019	321991.70500441	1062270.6466476	18175.354575139	384748.1233212
0.	3972740.6379447	26285.835874001	9405.3045917898	308287.80650544	968201.27638823	17774.491313635	329591.437149
0.	4233789.4778165	27132.989040409	10695.748428881	348469.99891103	1108229.2079933	19355.786045146	301259.8798580
0.	4276059.968299	28582.266173022	9939.2571305832	379399.98754501	1105474.5777813	19533.978889064	290602.3719375
0.	4245785.157548	37149.286680244	12119.918251707	383515.42927812	1136101.4501423	20024.028834602	307573.226870
0.	4492667.6708798	32552.34425863	10695.748428881	364930.35212259	1117257.2352116	20736.880140833	286370.7073214
0.	4626562.3055974	51894.413593126	12030.900511791	403353.18918043	1127636.878528	20402.72350772	301213.8142980
0.	4437144.8104081	32150.789876331	12609.532806802	356278.90212442	1099967.8779247	20803.713073409	269281.577075
0.	4458622.789356	32262.33082315	11852.867882553	388679.97984285	1150489.4016429	21472.07184355	265932.1079550
0.	4215967.3250725	34984.391750364	13010.147915374	395291.44554369	1214488.0267788	20447.276952248	286508.6630725
0.	4550132.6890223	37238.572747066	13477.556532345	435231.91770658	1163654.2933749	20001.753212629	291614.6047431
0.	5138720.7078493	35386.082424408	13344.008540165	472257.33797318	1368379.0341391	22875.799540348	335532.737848
0.	4226592.0699776	29228.947922608	13744.658932294	357183.06585461	1159560.419501	20447.276952248	269602.8286731
0.	4922912.7172506	29228.947922608	14390.191716499	475641.92231563	1232616.2164639	19734.45038777	286094.8025545
0.	4955929.3976546	30477.854465907	13455.298385142	447149.79655095	1170753.1006192	23343.761251849	249341.9672641
0.	4521571.5468043	29964.888096949	10094.999728725	425387.03246396	1225007.1208862	22274.173040729	213021.6667679
0.	4365970.4440011	26910.045660271	10272.994831483	410139.34218322	1172585.9685477	22029.078383466	197536.0275583
0.	4161929.6439962	24368.911944773	11207.531461142	329429.66992674	1129840.9466793	21249.279638295	195443.0935271
0.	4825576.3445719	26731.695243539	12587.276976136	412822.64293938	1182749.9430009	22630.687211859	223604.6721643
0.	5069602.7436819	29139.747461458	16104.435036844	448297.97381639	1189914.9836243	20558.66160443	264922.9386918
0.	4731438.8198217	33935.623854339	12854.350864177	409369.50720836	1238769.7103044	21984.516491948	301996.9628354
0.	5352700.785346	33556.314710581	15458.769570913	413126.02564155	1207635.5205759	20024.028834602	356047.0807407
0.	5133351.2131123	30745.501605846	11986.39199816	412145.90497895	1118142.8295679	20491.830634686	324531.892479
0.	4579265.0540845	28738.35718105	11719.345904834	383050.30803155	1166783.178539	21405.233557354	357971.3895282
0.	4989860.0346095	32797.748110623	11719.345904834	411305.89108079	1103807.0515135	19667.626019646	439350.9566369
0.	4113375.7022257	29162.047487389	10606.745890386	329545.21762856	1104160.7430575	20670.047743583	374635.9977750
0.	4276288.4574368	30031.794966324	9182.8344586197	329013.71120849	1072258.9220883	18353.522207762	447430.9685757
0.	4270119.2507177	31392.350953125	10361.993807708	335463.3601831	978731.41351402	18308.97994288	492420.0306484
0.	4113261.4576569	29429.652445154	10028.252544752	315321.55734342	1008272.8143406	18598.508915716	547692.0364999
0.	4827746.9913805	35386.082424408	8559.9496630493	296907.78917579	964619.4157603	18576.237099526	523308.6897846
0.	4058538.3091673	32485.417187124	10050.50154671	316729.00705105	1027087.0136341	17128.696572926	532556.7539974
0.	3670792.2424167	30210.215906202	8604.4398909837	256235.29963916	985932.99638051	16661.08331298	517637.052841
0.	4091326.5004335	32530.035175188	8559.9496630493	283818.93084473	948221.15468173	15792.728227166	560455.7148107
0.	4009527.3891214	31057.767447452	8315.2576529274	270474.85873295	884730.84580887	15725.93542624	597763.6347564
0.	3570599.7555163	32195.406076248	6936.2188003543	263799.23266614	916233.18957554	15481.033065351	616693.3291300
0.	4412582.2281007	37975.219220584	9027.1088971719	292258.81581476	976863.45083924	18464.878910439	592710.0074928
0.	3928071.0115158	34962.076168335	7381.0451204177	274078.67191785	924002.67941075	15347.452990084	572620.150933
0.	4514716.872672	35497.666596295	9093.8480673683	289889.28047229	927493.76111071	17729.952140252	576520.2053364
0.	3925786.1201384	31057.767447452	9894.7597796915	296240.20561757	1022605.0023373	16327.08988975	569648.7330848
0.	4362314.6177972	31481.575485872	8582.1947473411	271806.02512766	932324.1368047	17351.378767251	544136.7611746
0.	3615726.3602206	36613.590323322	8737.9119992209	293570.39674291	986257.08117615	18219.89612657	555281.5352241
0.	3886257.4993088	31146.988404593	7470.0132325949	268501.44536015	899751.96216896	16594.283558491	592018.9394514
0.	3935611.1530614	35519.983609588	9004.8626258179	295020.27486979	872442.03792283	14657.323345891	576282.3466228
0.	3859867.0038994	78344.324758548	11318.79279849	272770.10383649	993789.17089105	16438.419544947	566868.4139173
0.	3583052.4135233	150932.34526576	9583.2849722085	235640.70111672	842346.97355532	16482.951823068	564136.4955303
0.	3462410.1487948	135221.59674393	11897.375683543	288555.2704064	956739.47248211	17262.3051762	451930.977814
0.	4281772.1967426	128787.54287879	10139.498148207	277431.36510691	891115.99607642	16327.08988975	539540.7823823
0.	3988849.1221556	94218.522610658	10094.999728725	273389.9266744	923012.55387132	16750.15048442	611795.7989837
0.	4387334.1783801	77895.704149035	9427.5519315809	282370.9669765	915812.74424994	15792.728227166	672962.5704451
0.	3367358.6674935	56613.879074181	10940.510308095	233378.35505327	880074.34203231	16015.374759769	485121.1670899
0.	3772127.1750059	58045.902423121	8871.3862441486	246641.129827	933662.2482801	16171.230868678	526429.6861961
0.	3714319.4231569	49859.826353181	8404.2357348103	240373.01888945	958180.70215512	15547.823905213	604228.0071275
0.	3249229.7832802	46909.436930763	7381.0451204177	192190.97713939	937380.29248068	14635.062049994	638994.2226781
0.	3095113.8598722	44071.787549921	7892.6247312617	237355.00293679	815141.76348092	15280.663754666	477475.7970426
0.	3707921.7273001	45792.137122382	8337.5020843755	274790.43417566	976166.17948924	17997.190747531	516408.6914286
0.	3515876.6070267	42284.786477423	7892.6247312617	228672.78773552	935892.88631281	16972.822573721	558770.2048632
0.	3500225.1010913	37662.694599869	6825.0159287424	241996.79141202	918929.46393945	17729.952140252	419266.0065573
0.	3405516.3534966	33355.510962785	8092.8166025467	272173.28026734	958354.65960914	17729.952140252	473032.853833
0.	3632177.5781381	32530.035175188	7447.7711155427	208486.89723076	877439.21552115	16772.417425874	450829.1943228
0.	3569800.0435342	31883.097683399	8115.0604405255	222920.02487949	878448.84335581	15748.199633788	515652.8639948
0.	3990791.2798264	43222.914382982	8804.6488545952	220318.87131892	925265.25114946	15904.050750604	593329.6327901
0.	3971598.1922559	34181.068364364	6713.8145404327	233378.35505327	959572.45794379	15213.875054049	647192.0383952
0.	3893797.6408543	33177.0227964	6535.8954043318	213659.92038788	894766.7396754	16304.824137012	650981.9568573
0.	3307494.5134047	32507.726151352	5246.095215739	204364.42326943	850787.72488908	14790.892369012	611198.729086
0.	3698439.4280837	31436.963100308	5824.2568292746	212087.1681862	864177.09985615	16482.951823068	644290.7539175
0.	3204560.1568513	39828.283962299	6068.8757374351	226298.15677482	877759.32883915	14479.234642336	624056.7910353
0.	3965314.740968	39515.690000971	6647.0944194197	225681.77518311	879236.92631329	15503.296619214	682468.7218221
0.	4127999.0070413	38734.256273324	7759.166154206	244535.99042149	916257.92227972	15904.050750604	810815.3455088
0.	4291825.7188033	37685.017399253	8248.52471467	252181.06505726	913092.7015871	15592.351428913	812574.9859466
0.	4016724.7969603	36457.352024797	7203.1117442735	203726.8723775	898887.98328696	16371.621573526	705760.6505719
0.	3537468.8305435	37618.049180087	6647.0944194197	206619.00750884	918632.58588777	14879.939572766	691262.1574933
0.	4032147.8137579	36256.478507124	5846.4946152228	210583.07072333	839232.82146083	15369.716187403	830092.9334553
0.	3259740.2836164	35073.654674817	5312.8041246922	159806.62568186	801241.29283015	14345.670610058	681168.531674
0.	3098198.4632318	46708.311940213	7025.1821656413	177515.21815686	772606.29701919	13499.814738951	877291.4748527
0.	3085860.0497936	35609.25225915	5179.3868406229	135153.84418933	741882.74158192	12409.232468957	854298.9207552
0.	2406447.5987136	37104.644004771	2733.7816735278	118751.23652579	633844.59804223	13076.91897114	805025.6973651
0.	1994710.1725	31860.79038806	2644.8640962144	84829.576977816	561690.38207442	11163.027341856	726259.0043176
0.	2292774.2526862	36524.310937695	1978.012501928	72783.127705932	598932.11120519	10384.243700188	919374.7998122
0.	2078565.6860518	40766.136038601	2311.4316296304	60127.24852715	583992.30850618	9472.046789243	985908.0672737
0.	1846077.9883979	36033.291376151	1733.5136187497	44384.552036877	561096.76995515	10495.494053146	865160.6125760
0.	1942720.8016229	33266.266402674	1400.1176098792	36881.434206728	541412.044462	9227.328010388	913018.5303945
0.	1660773.297688	33310.888563499	1355.6658163753	31682.334170923	500644.57531277	8871.3862441486	849707.6400352
0.	1601137.6327369	35854.745965784	1355.6658163753	29005.948556848	490559.40792472	9516.5418843464	980201.1554698
0.	1894528.8525122	34627.349593713	511.12678566587	21739.43034237	509750.25031765	8960.3702611759	925389.0424479
0.	1937652.2143356	34627.349593713	555.57407469138	18331.251045593	499159.33228141	7670.1949563466	870375.0728956
0.	1666160.6806319	32820.057909367	466.67973369921	17752.221697219	529457.18944717	9071.6016179468	808860.6049421
0.	1677944.9338787	36591.27038744	577.79780810179	15859.521562944	467770.12439601	9383.0573113583	919325.3169347
0.	1848560.2559545	37394.825660824	400.00960023041	12275.701583032	491831.18234404	9116.0945761461	928583.4603710
0.	1619147.929802	35899.381960516	422.2329187895	12609.532806802	459483.18303424	8337.5020843755	935892.8863128
0.	1823418.210219	41704.093417169	400.00960023041	10962.761744275	453103.24362574	8671.1756780192	981372.142076
0.	1948013.9128605	37350.181672887	444.45629661235	8537.704638108	468286.8564854	8426.4804036529	922542.283285
0.	1834008.9780079	34761.238613523	177.7796740943	8782.4031767842	417141.0270603	7781.4091020254	844775.3095205
0.	1867393.0041091	40855.460775639	555.57407469138	9049.3552278814	486980.61043198	9249.5748753086	1023255.879776
0.	1541387.723217	41503.093684713	288.89389638309	7892.6247312617	450219.75799918	8003.8418440852	1123432.929426
0.	1769530.8159812	36658.230374039	200.0024000288	6847.2563843996	491477.89276022	8426.4804036529	917865.6973134
0.	1865414.5898381	39939.927497782	311.11691862693	6958.4595526755	443308.03794673	8782.4031767842	974224.0713011
0.	1594464.5885012	35720.839413002	555.57407469138	7247.5947322881	481732.83891068	8515.4596725172	942687.4222253
0.	1723610.3203292	38354.729124737	466.67973369921	7425.5290578293	458849.66765081	7803.6521091871	1016374.024131
0.	1484472.7892638	35564.61781509	244.44802968221	6624.8544977427	437969.92138253	7825.8951756913	801900.3937647
0.	1591103.8404612	33489.37959143	444.45629661235	6491.4162136014	466243.59800253	8804.6488545952	787996.590987
0.	1654203.5893272	34671.979028463	333.34000013334	5601.8822324301	444034.09181648	8159.548294521	801094.8327100
0.	1695083.310932	39716.641918944	266.6709334016	6380.2192750204	459131.22425707	8137.3043378502	1052368.964187
0.	1696512.9546111	36658.230374039	555.57407469138	5979.9225766753	457183.9804779	8115.0604405255	971709.925373
0.	1696216.2178044	37394.825660824	333.34000013334	7247.5947322881	439725.51311194	7603.4671810346	954826.4799822
0.	1551508.3677292	39783.626965904	622.24545271912	7425.5290578293	488958.18236383	7692.4376667992	992067.6965240
0.	1974246.7082632	42396.462847287	444.45629661235	6869.4968993892	433266.71199289	7625.7097134645	1009197.577039
0.	1951035.9386202	41123.440717642	333.34000013334	6647.0944194197	451837.20348469	7670.1949563466	1108633.629256
0.	1815544.5746578	46350.768353122	355.56314090256	6091.1141759345	482979.77622227	7914.8680351385	998231.6259149
0.	1829628.8952582	37283.216138421	333.34000013334	5846.4946152228	419452.84322141	7914.8680351385	933959.6340196
0.	1897285.4056644	39337.070132249	333.34000013334	5802.0191026477	457043.23302949	8604.4398909837	1024132.136586
0.	1557267.7182902	44965.431431951	333.34000013334	6891.7374737114	460609.54834231	7425.5290578293	1139423.585994
0.	1736931.6048674	40073.901710013	355.56314090256	6980.7003643303	479427.65879912	8159.548294521	927221.3573848
0.	1855254.397351	34649.664281273	400.00960023041	5668.5939886228	463754.76910933	7937.111398359	926255.6303215
0.	1929044.7159914	38354.729124737	266.6709334016	5201.6229063468	431301.95787699	8159.548294521	971983.7084721
0.	1900318.5599545	38220.782483656	355.56314090256	5535.1710101087	490936.21032018	7870.3814867284	998531.1976815
0.	1865222.266534	35140.602494315	177.7796740943	6580.3748323783	441387.80537877	8003.8418440852	949735.4721054
0.	1634274.0016837	35363.765768944	400.00960023041	5802.0191026477	448532.31463669	8159.548294521	857320.1665105
0.	1565538.7008946	33734.810984856	377.78634093484	5957.6844347936	451696.54391659	8493.2147662765	889956.9558406
0.	1627577.9639725	36167.202938986	311.11691862693	5890.9703650846	460351.40987329	7536.7399397861	942042.4599977
0.	1361408.093596	34895.129780043	688.91736413994	6024.3990384081	489546.83348911	7803.6521091871	922591.7842684
0.	1818059.0347917	38488.677913914	377.78634093484	6891.7374737114	446657.76773796	8448.7251318446	969544.8493561
0.	1767600.4237424	39337.070132249	377.78634093484	6913.9781073663	449704.11500375	7314.319659335	895087.4856344
0.	1384604.7204797	35542.300682519	333.34000013334	5802.0191026477	416533.98714159	8003.8418440852	803609.4056239
0.	1872753.3312866	41614.759605702	488.9032300503	8470.9699193857	440732.21492002	9182.8344586197	1006023.79545
0.	1641591.6760405	35073.654674817	333.34000013334	9983.7547189362	453525.2986218	7914.8680351385	970813.967379
0.	1793463.1449662	38644.954216309	466.67973369921	8537.704638108	454346.02068858	7492.255408986	1022004.234903
0.	1868052.5694063	36613.590323322	466.67973369921	9805.7657902847	466666.30115556	8782.4031767842	893903.2510936
0.	1578738.4105187	29273.548510611	288.89389638309	7803.6521091871	446165.76721619	8248.52471467	806955.1538331
0.	1533682.7800427	40833.129501836	488.9032300503	10250.745235849	433336.89013407	8248.52471467	848873.1202322
0.	1665542.2911839	31660.027411973	466.67973369921	8849.1403882772	408483.11654723	7203.1117442735	897209.6386806
0.	1692952.7457668	35653.886941769	333.34000013334	7358.8032407191	435816.88758515	8293.0132808272	794287.1484120
0.	1456761.1259723	32552.34425863	288.89389638309	6357.9800652871	495694.76442714	8048.3291046256	760522.5368410
0.	1875943.5098145	39426.379589164	755.58980896023	8115.0604405255	463003.56662574	8982.6164138194	1015648.613258
0.	1719850.2798183	36524.310937695	311.11691862693	8003.8418440852	459318.93380464	8270.7689680748	846885.3198605
0.	1604741.2110874	34716.608701732	555.57407469138	7803.6521091871	415693.54154681	7647.9523052351	911510.5185468
0.	1550413.0441579	42798.510139526	1000.0600036002	14590.539636446	451977.86536437	9138.3411442804	981297.3936074
0.	1623415.3236669	36278.797548275	822.26278718639	17863.570373791	485191.77149883	7514.4976447163	986257.0811761
0.	1586857.061628	39939.927497782	955.61034388194	12364.721936084	468192.90287825	7692.4376667992	877439.2155211
0.	1725748.0072432	34716.608701732	622.24545271912	12520.509840498	481027.1057025	7247.5947322881	947650.250123
0.	1932060.58523	34984.391750364	755.58980896023	12186.682180224	476652.85600846	8849.1403882772	1010872.393623
0.	1698536.415749	32976.22816967	1000.0600036002	11674.839054004	476065.08935249	8226.2805206124	843941.2596150
0.	1760480.5013756	36301.116649073	622.24545271912	10695.748428881	450618.2306844	7825.8951756913	935421.9267574
0.	1763115.8618995	36278.797548275	377.78634093484	10985.013239832	462088.1276718	7692.4376667992	959622.1675728
0.	1560035.5979646	36077.928325182	422.2329187895	7759.166154206	472139.84169227	8537.704638108	827203.4812335
0.	1774508.1984546	34694.293835283	444.45629661235	7803.6521091871	452024.75317129	8315.2576529274	903184.0317700
0.	1570291.5991416	38622.628851237	422.2329187895	10295.244486485	476887.97395643	8270.7689680748	1103680.736516
0.	1543786.8591633	39493.362308497	422.2329187895	8359.7465751719	471481.89228925	7870.3814867284	944101.5432198
0.	1756949.7565872	35095.970555015	311.11691862693	6980.7003643303	421695.20195254	8648.9303563226	812574.9859466
0.	1843570.2347493	32753.128691963	422.2329187895	8359.7465751719	443120.67920837	9472.046789243	831562.512540
0.	1531854.4487134	34114.128237057	422.2329187895	8159.548294521	432892.43830137	7536.7399397861	868923.5672721
0.	1579883.6405323	38912.86325169	622.24545271912	9249.5748753086	448251.10642238	8270.7689680748	806442.2187586
0.	1580735.998038	33221.644480308	355.56314090256	8515.4596725172	462674.93625601	8159.548294521	765407.5130845
0.	1586518.14902	34605.034965782	355.56314090256	9071.6016179468	422209.15872604	8537.704638108	767352.5442277
0.	1814069.0144593	33422.445008833	555.57407469138	8248.52471467	439468.00377339	6958.4595526755	843426.1508333
0.	1724638.5127663	37528.759056458	488.9032300503	11919.629673117	464388.64745522	8003.8418440852	889340.507420
0.	1745118.0539087	37305.537923585	488.9032300503	8648.9303563226	448274.5400873	8381.9911253168	835727.6608773
0.	1718254.7561792	37193.929594341	577.79780810179	10050.50154671	432307.66845682	8070.5728239134	786120.0546947
0.	1669011.1886751	31816.175976182	666.69333440004	9627.7806609238	449821.30386559	7825.8951756913	843941.2596150
0.	1623268.3089565	34002.562550687	333.34000013334	9449.7993307319	444713.35928787	8248.52471467	762903.9244885
0.	1648110.1348114	36524.310937695	555.57407469138	9805.7657902847	479498.21634162	8715.6664994682	836070.7614670
0.	1799435.4789467	36278.797548275	444.45629661235	10050.50154671	442464.955936	9249.5748753086	922567.0337422
0.	1768443.2213364	35877.063933329	266.6709334016	9983.7547189362	419406.13367232	8092.8166025467	979229.603696
0.	1943718.2258695	38868.211149051	533.35040054615	8026.0854446829	457887.75242735	7736.9232657286	972207.7191477
0.	1618045.82893	37573.403998951	622.24545271912	9961.5058950769	430436.673697	7514.4976447163	971411.2625947
0.	1574318.6383956	39872.941197436	444.45629661235	9049.3552278814	453478.40259459	7670.1949563466	885174.4512592
0.	1817512.3548253	33824.060552862	288.89389638309	7470.0132325949	400043.69077852	7447.7711155427	818149.5189577
0.	1505239.5662972	35408.399139509	244.44802968221	8315.2576529274	454064.62140128	8048.3291046256	860268.7276473
0.	1938787.5594506	39404.052135415	333.34000013334	10339.743974598	458028.51375912	7959.3548209234	1030694.302865
0.	1808387.5760926	36881.434206728	533.35040054615	9383.0573113583	442535.20959685	7470.0132325949	870916.3737890
0.	1701330.1196374	41458.42773424	466.67973369921	11563.572966145	474466.56793374	8115.0604405255	1069792.256403
0.	1753148.9288754	35029.023093323	355.56314090256	9205.0812048251	425831.09421613	8893.6321593739	835188.5299841
0.	1654176.7370236	36256.478507124	200.0024000288	8671.1756780192	477828.51024395	8648.9303563226	847277.93602
0.	1575836.0295752	31905.405038338	311.11691862693	9850.2626662593	439257.32008103	8404.2357348103	858966.324145
0.	1937430.6997373	37841.278665492	377.78634093484	9427.5519315809	468615.70222443	8003.8418440852	860367.0301072
0.	1644783.2632371	33355.510962785	488.9032300503	10206.246222688	493150.25867852	9316.3158262194	891485.9347492
0.	1620753.0515608	29451.953245525	488.9032300503	7892.6247312617	472703.83853342	7403.2870594544	833963.3560141
0.	1696297.1450733	35765.474692029	644.46936392652	9739.0209215515	457981.59305808	7736.9232657286	927766.1732718
0.	1536932.185031	37417.147744281	400.00960023041	9650.0285943244	450219.75799918	8493.2147662765	961411.9009743
0.	1772250.3641071	37171.608107464	600.02160077763	9694.5246392125	458427.35009949	8515.4596725172	902418.4899863
0.	1934883.6609438	38600.303545838	311.11691862693	8559.9496630493	471387.90364117	7825.8951756913	961188.1644232
0.	1924481.2697903	36591.27038744	688.91736413994	9294.0687832241	431114.86198443	8804.6488545952	912524.0717718
0.	1814069.0144593	33020.848780544	355.56314090256	7670.1949563466	440849.2809597	8337.5020843755	823947.8695731
0.	1650069.2616841	34515.777050349	400.00960023041	9405.3045917898	445275.55246476	8070.5728239134	922022.5397879
0.	1668258.1381397	33779.435649618	400.00960023041	7536.7399397861	441411.22025304	7870.3814867284	843475.2075068
0.	1654149.8847987	36167.202938986	355.56314090256	7381.0451204177	435770.08852221	7670.1949563466	781320.8824494
0.	1545827.9788599	34805.868763837	466.67973369921	7914.8680351385	464858.21721586	7692.4376667992	742682.8503979
0.	1590410.5067288	32909.297700446	466.67973369921	8181.7923105381	439163.68455024	8515.4596725172	855330.4485117
0.	1592544.0095669	32574.65340168	466.67973369921	8115.0604405255	443729.6101111	7736.9232657286	892965.8453441
0.	1613051.0359969	33645.562370767	644.46936392652	7759.166154206	431605.99743571	7447.7711155427	799337.5028178
0.	1502043.6165327	34627.349593713	511.12678566587	8404.2357348103	447665.28565417	7803.6521091871	872294.3814055
0.	1547207.9344495	36568.950511208	444.45629661235	10161.747447	444034.09181648	8137.3043378502	833546.8359380
0.	1698239.6135436	41570.093058195	311.11691862693	9383.0573113583	449938.49433212	7892.6247312617	943952.6776829
0.	1726505.7877183	36881.434206728	533.35040054615	8804.6488545952	459975.94962666	7759.166154206	880813.3046396
0.	1592864.0780008	31704.64098947	977.83514410623	9316.3158262194	426976.41259587	8248.52471467	837590.3686443
0.	1651652.9718909	34493.462720561	555.57407469138	9338.5629285733	461102.37975507	8070.5728239134	867201.7535738
0.	1779733.260138	37394.825660824	333.34000013334	9316.3158262194	447079.50498831	7225.3532086126	858229.2004020
0.	1596705.7746349	33177.0227964	244.44802968221	9071.6016179468	472280.83742269	8048.3291046256	884385.8348497
0.	1628890.0012587	30500.158066513	488.9032300503	7959.3548209234	470471.56834519	9160.5877717715	765456.1335737
0.	1328602.7369125	31838.483152322	422.2329187895	8181.7923105381	461689.12079921	8181.7923105381	790531.7741960
0.	1778345.0643608	33400.133600534	288.89389638309	9294.0687832241	436729.52050743	7759.166154206	876922.1340676
0.	1416149.7392217	30121.004959614	266.6709334016	7892.6247312617	488981.72763327	8559.9496630493	788435.3200032
0.	1398144.0936017	30522.461726703	444.45629661235	9271.8217995872	454416.37195576	8315.2576529274	734127.9232174
0.	1378871.6100855	31213.904748165	355.56314090256	9694.5246392125	441668.78810026	7292.077957649	804390.779567
0.	1505688.6741159	34671.979028463	466.67973369921	8470.9699193857	457137.06440468	8115.0604405255	775331.7119251
0.	1512110.7014827	30366.33735665	488.9032300503	8982.6164138194	446306.33590712	7759.166154206	767984.7728078
0.	1688989.5920982	35698.521862951	333.34000013334	8537.704638108	457911.21248861	8537.704638108	789288.4673392
0.	1694813.5918042	37506.436674702	466.67973369921	7269.8363153001	459013.90787937	8938.1241678873	909632.0460452
0.	1520865.707141	32931.607797243	200.0024000288	8092.8166025467	425574.003021	6980.7003643303	806857.4495923
0.	1671512.8362366	35453.032748626	400.00960023041	9182.8344586197	436963.54463842	8515.4596725172	784585.0069083
0.	1719066.0047803	37908.248674548	400.00960023041	9583.2849722085	462416.73552558	7670.1949563466	886998.3981695
0.	1796107.948643	37774.309193412	400.00960023041	9672.2765870872	459717.83025606	8515.4596725172	913958.0784142
0.	1785424.3242844	32128.481865776	400.00960023041	8671.1756780192	465186.93136523	8715.6664994682	846958.9340506
0.	1685001.2063163	33623.250366293	288.89389638309	9716.7727507005	455800.06438047	8537.704638108	829676.597591
0.	1443501.1059276	35386.082424408	488.9032300503	8849.1403882772	448672.92220918	8604.4398909837	766428.600317
0.	1562401.2592154	33467.068004281	466.67973369921	7203.1117442735	437735.86971098	7803.6521091871	827864.5428772
0.	1596198.791534	35029.023093323	311.11691862693	9316.3158262194	426064.82019586	8559.9496630493	872983.466424
0.	1555146.7390486	32619.271866602	266.6709334016	8426.4804036529	451344.90510916	8159.548294521	800753.1019808
0.	1636819.781432	35877.063933329	466.67973369921	7381.0451204177	459623.97059576	8537.704638108	801924.8058657
0.	1556156.1797966	33065.469629867	288.89389638309	8070.5728239134	459506.64746708	7358.8032407191	842960.1261440
0.	1329742.6897385	34091.814980536	222.22518522469	8604.4398909837	434717.17731399	8204.0363859019	810717.5980947
0.	1434715.5548798	33690.186558573	288.89389638309	8426.4804036529	471481.89228925	8070.5728239134	820815.7933884
0.	1544978.8793476	32686.200011044	333.34000013334	8559.9496630493	459623.97059576	8048.3291046256	806100.2787721
0.	1509388.0534366	32150.789876331	311.11691862693	7692.4376667992	453290.8210549	8515.4596725172	746781.5304145
0.	1709713.9508091	37997.542855259	222.22518522469	9227.328010388	457395.10598881	8582.1947473411	889118.5965858
0.	1615002.6691237	37573.403998951	355.56314090256	7336.5614203583	429805.30537718	8381.9911253168	848161.3867633
0.	1668419.5009043	33712.498741905	155.55700742096	8426.4804036529	448883.83789976	7981.5983028321	917742.0118720
0.	1956666.7312276	41413.762022578	244.44802968221	7381.0451204177	459506.64746708	8404.2357348103	1007648.029455
0.	1672024.0095029	32418.490652075	244.44802968221	8159.548294521	495506.25664176	8804.6488545952	894890.1021192
0.	1628649.0007099	37818.955448469	311.11691862693	7247.5947322881	452095.08536328	8648.9303563226	886308.2115156
0.	1534304.559947	38511.002920956	266.6709334016	7002.9412353188	424358.76751374	8181.7923105381	965688.8467593
0.	1823691.7208557	34270.322702185	422.2329187895	5535.1710101087	448251.10642238	8315.2576529274	937454.6693875
0.	1911328.9608163	42307.121631972	355.56314090256	7203.1117442735	454181.86998017	8270.7689680748	969918.1004034
0.	1800717.7164267	33623.250366293	288.89389638309	7002.9412353188	440591.73778724	9227.328010388	936859.6717294
0.	1778018.4604246	36390.393648741	222.22518522469	6869.4968993892	443144.09882627	8671.1756780192	921874.0472873
0.	1894749.3466382	34560.405888808	333.34000013334	6535.8954043318	420317.0159474	7536.7399397861	958304.9571290
0.	1590783.8337335	34515.777050349	288.89389638309	6713.8145404327	461595.23953075	8938.1241678873	896123.8218880
0.	1623562.6928095	34091.814980536	444.45629661235	6780.5351954239	447360.67470341	8226.2805206124	773579.5617056
0.	1670920.9870023	34203.381859381	400.00960023041	6491.4162136014	443542.24214003	8671.1756780192	938743.9689731
0.	1775732.556687	36479.67160278	377.78634093484	6424.6978724691	441223.90305346	8404.2357348103	938619.9896527
0.	1762599.597898	38198.458252315	266.6709334016	6624.8544977427	480650.73840921	8715.6664994682	926453.7195375
0.	1526636.4512288	33199.333608547	288.89389638309	7647.9523052351	421648.48014247	8026.0854446829	878916.7590734
0.	1653263.8055332	34605.034965782	355.56314090256	5890.9703650846	473220.86824728	7470.0132325949	873967.9675269
0.	1960024.6369037	41190.437046354	377.78634093484	6802.7755324172	464928.65490023	8026.0854446829	888206.3554257
0.	1567320.6103864	33712.498741905	422.2329187895	6402.4585440809	459154.68772549	8270.7689680748	889513.1086142
0.	1790546.55992	36859.113555023	511.12678566587	7047.4231552981	455026.10715714	7425.5290578293	956938.2487682
0.	1537048.9301312	33266.266402674	355.56314090256	6357.9800652871	438484.8576076	9049.3552278814	915639.6255484
0.	1654579.5298426	36814.47243057	577.79780810179	8137.3043378502	472774.34074854	8760.1575583262	976091.4751133
0.	1602622.8121323	36702.87066336	422.2329187895	5890.9703650846	469531.83905682	8693.4210590677	1001402.609126
0.	1597586.3911346	39426.379589164	200.0024000288	6936.2188003543	458568.12030226	8026.0854446829	906296.2754690
0.	1763034.3446079	33757.123287427	577.79780810179	6825.0159287424	447852.74393667	8359.7465751719	860858.5589476
0.	1864947.5258813	40185.548528282	288.89389638309	5913.2083289985	463660.86519574	8893.6321593739	967653.9534971
0.	1651894.5788783	34493.462720561	244.44802968221	6246.7849065228	453665.98824495	6913.9781073663	936934.0442371
0.	1716118.8106387	36077.928325182	644.46936392652	6602.6146353956	479686.37262729	8938.1241678873	899060.7722643
0.	1624526.1971342	36368.074309352	577.79780810179	6224.5460527486	451133.92875891	7269.8363153001	892349.1856128
0.	1732895.2765626	35363.765768944	577.79780810179	7269.8363153001	447266.9504385	8493.2147662765	839281.8546408
0.	1537764.7288414	33020.848780544	200.0024000288	6446.937260185	449961.932618	7625.7097134645	944349.6580410
0.	1628670.573835	39359.397406957	222.22518522469	6624.8544977427	414946.54821593	8426.4804036529	1069238.609410
0.	1701828.8653805	38667.279641054	288.89389638309	7425.5290578293	434296.04913038	8270.7689680748	937603.4250867
0.	1982951.7621403	36680.550488874	400.00960023041	6513.6557793022	440802.45435157	7381.0451204177	1092445.88916
0.	1620753.0515608	34895.129780043	222.22518522469	6647.0944194197	398366.12550035	7670.1949563466	874657.1840608
0.	1546199.4847944	31972.327460756	333.34000013334	7114.146480276	435793.48802166	8092.8166025467	896962.8503475
0.	1560221.6389618	34962.076168335	488.9032300503	6291.2627920491	493739.19752451	8315.2576529274	843892.2003301
0.	1780985.5375326	37863.60194218	222.22518522469	7247.5947322881	428753.12846182	8026.0854446829	958329.8083340
0.	1755592.1380677	34671.979028463	311.11691862693	5846.4946152228	438859.37615462	7625.7097134645	953261.6131772
0.	1708309.2621149	40654.481460443	244.44802968221	7203.1117442735	438601.89289183	9004.8626258179	992042.7500873
0.	1603058.7905149	36903.754918088	400.00960023041	7069.6642042893	465327.81271943	8559.9496630493	914353.7076262
0.	1976415.2584925	38019.8665496	355.56314090256	6780.5351954239	426111.56615885	7647.9523052351	983041.6895524
0.	1593370.8759705	35051.338854253	266.6709334016	6647.0944194197	450407.27224592	7825.8951756913	902739.5155154
0.	1517558.4453118	31860.79038806	155.55700742096	5779.781435342	426064.82019586	8470.9699193857	808225.4083998
0.	1520442.3104903	36077.928325182	311.11691862693	6046.6373582597	463097.46333317	7803.6521091871	855404.1337134
0.	1471435.3913549	32284.639191325	222.22518522469	6691.5744407644	475007.21093081	8359.7465751719	881576.9647247
0.	1552012.8725902	32440.799437485	511.12678566587	7447.7711155427	471105.94388225	8226.2805206124	942290.5168017
0.	1783926.3353924	39738.970208246	311.11691862693	6491.4162136014	473996.47130882	7381.0451204177	850321.3082714
0.	1823937.8873473	33043.1591754	266.6709334016	6558.1350886904	458075.43471729	8003.8418440852	892645.1768784
0.	1713929.3057771	35609.25225915	200.0024000288	6313.5018238017	444127.78067521	7759.166154206	867250.9435585
0.	1698779.2610528	39939.927497782	222.22518522469	6891.7374737114	422022.26177684	8760.1575583262	914032.257535
0.	1645121.7917525	42820.846667504	400.00960023041	7091.9053126152	422232.52113213	8226.2805206124	1143152.955480
0.	1964411.1635431	35207.550850526	266.6709334016	6269.0238196228	445135.00070729	7470.0132325949	881823.3208668
0.	1563730.5518122	34091.814980536	222.22518522469	6869.4968993892	469226.44922818	8493.2147662765	909483.7626835
0.	1305129.9547904	34917.445183174	333.34000013334	7203.1117442735	392869.75066691	7069.6642042893	851499.6718263
0.	1888825.3878716	39225.434653901	288.89389638309	8248.52471467	402980.2237899	8003.8418440852	1055006.656260
0.	1816938.3756608	34694.293835283	444.45629661235	7381.0451204177	440123.49733955	8159.548294521	927196.5938280
0.	1583560.0011485	31726.947867615	222.22518522469	6157.8298473792	441434.63519141	7358.8032407191	1002976.039022
0.	1972995.8510597	36524.310937695	333.34000013334	7358.8032407191	409486.14440961	9627.7806609238	992491.7967322
0.	1830723.7214974	36100.246889165	377.78634093484	6647.0944194197	455307.53805188	8137.3043378502	965937.5702365
0.	1599195.4750661	40051.572525423	488.9032300503	8026.0854446829	468427.78882801	8204.0363859019	1093354.24753
0.	1570862.8219859	40542.828374634	444.45629661235	6891.7374737114	454041.17187821	7358.8032407191	966385.2901789
0.	1883263.0661995	35386.082424408	444.45629661235	6380.2192750204	439350.95663693	8826.8945917595	1028439.574751
0.	1923458.2589728	36144.884196067	288.89389638309	7180.8703392706	482273.94037839	8693.4210590677	1016799.292661
0.	1784906.8097131	37685.017399253	288.89389638309	7069.6642042893	435442.50225292	8493.2147662765	884114.7643257
0.	1652592.5904214	33310.888563499	200.0024000288	6135.5912309063	449540.05329302	8248.52471467	802242.1693869
0.	1483075.9699827	40364.186541351	288.89389638309	6869.4968993892	484838.75526723	7670.1949563466	885149.8059237
0.	1957055.1873025	41413.762022578	444.45629661235	7781.4091020254	445744.0749989	8337.5020843755	1033500.989321
0.	1652090.7104537	45032.458576154	244.44802968221	6113.3526737582	427911.48017166	8493.2147662765	1003225.815571
0.	1579545.4092202	38778.90765987	333.34000013334	6869.4968993892	417164.37561103	7981.5983028321	935297.9942209
0.	1616419.8693759	38801.233442654	311.11691862693	6869.4968993892	477052.56035732	7247.5947322881	927716.6431605
0.	1844447.4062227	33957.936693499	333.34000013334	6113.3526737582	451462.11643979	7670.1949563466	927023.2508822
0.	1674149.7197523	30254.821736987	266.6709334016	6113.3526737582	431255.18351997	7447.7711155427	885322.3247258
0.	1757737.2670173	37595.726559688	400.00960023041	6380.2192750204	423751.21455903	8426.4804036529	922072.0378453
0.	1481494.9245641	29674.964525839	355.56314090256	5913.2083289985	466689.78527564	8115.0604405255	744404.5460074
0.	1398614.0316648	32864.677685685	288.89389638309	5423.9868259363	471951.85099365	8070.5728239134	763900.4124304
0.	1590383.8410984	38064.51411728	377.78634093484	6091.1141759345	432564.96226086	8115.0604405255	919473.7664025
0.	1557617.4105576	33199.333608547	88.889362965491	5223.8590313854	442582.04569128	8693.4210590677	909557.9040516
0.	1769068.5725776	35162.918553417	311.11691862693	5779.781435342	427911.48017166	7581.224707945	901430.7927053
0.	1774617.0237145	38332.404535385	244.44802968221	4823.6178556551	443542.24214003	7937.111398359	870842.5580631
0.	1517717.1663978	30834.719225948	377.78634093484	6202.3072583001	462581.04418067	8426.4804036529	836953.0818973
0.	1822898.5623007	37729.663177007	222.22518522469	5201.6229063468	448790.09695108	8359.7465751719	827815.5736347
0.	1376084.5497756	34605.034965782	200.0024000288	5535.1710101087	479992.13539916	8515.4596725172	751585.9899652
0.	1577566.696052	32886.98766326	177.7796740943	5601.8822324301	424872.88452318	8337.5020843755	894939.4475821
0.	1553818.6979107	34850.499152676	400.00960023041	5023.7360413493	416113.75400705	8026.0854446829	874263.3394095
0.	1594277.8478186	38600.303545838	444.45629661235	6291.2627920491	460985.03637	8315.2576529274	949934.0904243
0.	1836966.7067825	37863.60194218	377.78634093484	5624.119425175	461102.37975507	8070.5728239134	986655.9711069
0.	1919450.2474432	41793.42818392	555.57407469138	4890.3233837481	432167.32964546	8537.704638108	1011097.393166
0.	1631728.9300074	34917.445183174	222.22518522469	5357.2770272403	444221.47055992	8337.5020843755	1009722.48540
0.	1389689.3873406	33578.6265362	333.34000013334	5846.4946152228	438976.41656392	7959.3548209234	940306.2580346
0.	1710470.410604	35051.338854253	333.34000013334	6068.8757374351	402583.96591976	7603.4671810346	930168.7184576
0.	1679802.738761	37104.644004771	577.79780810179	5001.500450135	444385.43032699	7892.6247312617	879729.5141145
0.	1651277.1514669	36993.038360066	422.2329187895	4934.7940323669	439350.95663693	9538.7895209393	881527.6943263
0.	1474857.5406576	33266.266402674	244.44802968221	4134.3586542796	436916.73929988	7158.6289936035	804757.0726652
0.	1698293.5768674	36859.113555023	355.56314090256	4756.9128613587	449891.61795294	7892.6247312617	885790.6071418
0.	1530397.3462372	31280.821628072	244.44802968221	4912.5586784017	438016.73248549	7981.5983028321	832199.4068117
0.	1642583.8990892	37997.542855259	444.45629661235	5579.6450990042	409509.47204106	8137.3043378502	805636.2387676
0.	1557086.026804	35140.602494315	511.12678566587	5335.0405463082	425153.32501987	7870.3814867284	841856.482402
0.	1602017.4473241	34671.979028463	511.12678566587	4201.058666784	462768.82936067	8559.9496630493	920438.7490362
0.	1550074.6643505	36457.352024797	355.56314090256	4823.6178556551	456034.61068685	8270.7689680748	917296.7586894
0.	1551773.8931204	35296.816160374	466.67973369921	5868.7324604928	464646.90763801	7714.6804365931	847695.1099901
0.	1403210.2702434	34671.979028463	533.35040054615	5201.6229063468	420994.40162656	7425.5290578293	857958.9372319
0.	1492383.3680534	33266.266402674	377.78634093484	6202.3072583001	422185.79638382	8559.9496630493	864963.9012038
0.	1735062.212565	38533.327987669	266.6709334016	5490.6971584864	397667.23729799	7736.9232657286	977237.0117343
0.	1722528.136694	31838.483152322	777.81407576798	5512.9340546385	432354.44857253	7514.4976447163	1037963.44820
0.	1705311.5103628	32998.538445301	600.02160077763	5468.4603216522	449469.74209406	8782.4031767842	913982.8047183
0.	1605462.3433348	34783.553658865	511.12678566587	5735.3062786932	422746.5102279	7536.7399397861	914922.4558151
0.	1830641.6050336	36591.27038744	688.91736413994	6736.0546994319	459694.36524454	8070.5728239134	852187.1237826
0.	1526193.1955571	35095.970555015	733.3656014198	10050.50154671	489782.30525029	7114.146480276	898295.5897424
0.	1557381.9628591	39917.598671314	444.45629661235	8849.1403882772	460304.47644219	7269.8363153001	952889.0668072
0.	1677453.0047432	41235.101563993	733.3656014198	8915.8781339534	434576.79894821	8893.6321593739	933340.0917359
0.	1619416.7637564	39203.107737268	488.9032300503	8337.5020843755	406454.0949311	6825.0159287424	964892.9787838
0.	1926804.198852	39671.985519391	644.46936392652	9427.5519315809	460351.40987329	8048.3291046256	985235.0080045
0.	1482496.2213443	32128.481865776	377.78634093484	8092.8166025467	415670.19701629	8893.6321593739	784999.1995502
0.	1289439.9897339	27445.119776913	311.11691862693	6269.0238196228	454346.02068858	8448.7251318446	576306.1321988
0.	968176.39733794	23856.320856834	244.44802968221	6691.5744407644	419009.11281603	7203.1117442735	487216.011754
0.	806710.89527995	22073.640512963	177.7796740943	5646.3566772391	437759.27458989	8493.2147662765	380864.578048
0.	592733.83841243	18598.508915716	155.55700742096	5134.9148871186	409462.81684189	7736.9232657286	316059.8625259
0.	451790.31670515	16928.287680344	177.7796740943	4089.8922757939	424265.29501683	7314.319659335	276420.8247262
0.	320952.75629788	14523.756461737	133.33440000853	4245.525638307	436261.49145743	7492.255408986	219634.4903826
0.	307642.3771094	15570.08763735	66.6669333344	4112.1254353852	423167.06975888	8092.8166025467	200448.8002083
0.	219725.73796912	14679.584701204	44.444562963279	5001.500450135	411539.21998596	8426.4804036529	166196.4686897
