# Supplementary material for: LA-iMageS: a software for elemental distribution bioimaging using LA–ICP–MS data
Source: J Cheminform. 2016 Nov 18;8:65. doi: 10.1186/s13321-016-0178-7 (PMC5116144; doi:10.1186/s13321-016-0178-7)
Supplement: Supplementary file 1 — Additional file 1. Dataset corresponding to LA–ICP–MS analysis of a human tissue used to illustrate LA-iMageS features. [file 13321_2016_178_MOESM1_ESM.zip › Line 13.xl]

Intensity Vs Time	Counts Per Second
Time in Seconds	Na23	Ca44	Zn64	P31	C12	C13	Si28
0.	311.11691862693	10807.002937904	44.444562963279	3711.9376358914	445767.50179909	8026.0854446829	54913.66982503
0.	111.11185185679	10028.252544752	155.55700742096	4223.2921228934	422442.78566155	7736.9232657286	52811.25760346
0.	139242.55991195	12943.377394191	133.33440000853	4779.1478001472	422139.07189101	7981.5983028321	126328.101979
0.	562545.25539665	18620.780791363	244.44802968221	6224.5460527486	422466.14870644	8559.9496630493	350369.4285089
0.	938570.39841356	21650.309890921	155.55700742096	5379.5135674889	418145.07237582	7180.8703392706	522481.3428987
0.	1025534.3280596	24101.469188174	333.34000013334	5068.2074017168	457770.45308521	8137.3043378502	571574.0950153
0.	857074.49786304	27378.233636497	200.0024000288	5423.9868259363	460093.27918537	7247.5947322881	509726.6480062
0.	1099589.1020366	25149.002274538	288.89389638309	6446.937260185	430693.91119677	8204.0363859019	543165.2414631
0.	1017174.5465863	26241.25124696	266.6709334016	6024.3990384081	425433.77471974	8092.8166025467	578423.311314
0.	1211802.6503043	27645.781414022	311.11691862693	6335.740914881	412845.97968768	7981.5983028321	641821.8314965
0.	1482417.1675814	32753.128691963	400.00960023041	5312.8041246922	426579.03985188	7247.5947322881	801509.8094291
0.	1547951.0740796	31347.739044321	355.56314090256	5713.0687893496	453947.37442829	7247.5947322881	805221.0659715
0.	1141452.981103	29028.248225359	177.7796740943	6758.2949177622	421718.56295338	7603.4671810346	701922.5870397
0.	1276758.4317351	27489.710834953	333.34000013334	5601.8822324301	430319.75011956	7870.3814867284	716825.6908547
0.	1347534.2882301	27668.077449248	311.11691862693	5068.2074017168	457277.81339558	7180.8703392706	699364.8200323
0.	1267979.4827648	27980.228195789	400.00960023041	5713.0687893496	418285.18110505	7514.4976447163	710494.1832850
0.	1468645.9788692	34627.349593713	222.22518522469	6624.8544977427	436706.11844656	7736.9232657286	817880.4905557
0.	1301106.3356763	30410.9440216	333.34000013334	5890.9703650846	411259.22606483	7247.5947322881	661977.3045594
0.	1191190.504763	29764.17070609	222.22518522469	6202.3072583001	441902.94741875	7447.7711155427	701970.8540367
0.	1759556.9451385	39404.052135415	244.44802968221	6869.4968993892	406244.22366515	7425.5290578293	928434.8570691
0.	1335314.9914743	33444.756476749	422.2329187895	5779.781435342	467864.07336686	7692.4376667992	938867.9500397
0.	1713307.6895931	38086.837990619	311.11691862693	6580.3748323783	440287.37858054	8048.3291046256	870916.3737890
0.	1551349.0562096	30968.54744377	266.6709334016	5379.5135674889	465914.84330313	7647.9523052351	795140.8678937
0.	1436262.2424074	33400.133600534	422.2329187895	7358.8032407191	464670.38622257	8226.2805206124	799264.2884123
0.	1768497.598021	38689.605125471	444.45629661235	7203.1117442735	416277.17554706	8448.7251318446	950852.7584102
0.	1706175.6267344	30344.034113551	422.2329187895	6736.0546994319	448813.53209198	7536.7399397861	934455.2992519
0.	1351273.4359347	31057.767447452	244.44802968221	6624.8544977427	441551.71084465	6602.6146353956	729623.6092245
0.	1482575.2757959	28537.669278242	266.6709334016	5579.6450990042	446517.19327356	7470.0132325949	748989.311431
0.	1432592.5668514	29608.060516204	333.34000013334	7514.4976447163	493032.47576021	8671.1756780192	735387.6110367
0.	1523221.2108645	33913.3110748	244.44802968221	6669.3344004268	454392.92146912	7914.8680351385	784585.0069083
0.	1684408.4861244	34069.501783639	511.12678566587	6958.4595526755	432331.05848268	7848.1383015384	945863.3098593
0.	1745660.4599939	34292.636435704	311.11691862693	7447.7711155427	440146.90875317	8559.9496630493	856607.7464087
0.	1364242.639302	29630.361793173	377.78634093484	6224.5460527486	443682.76773362	8470.9699193857	756927.3886818
0.	1543997.206727	30277.124741754	333.34000013334	6802.7755324172	427841.34655491	7781.4091020254	741131.1911993
0.	1403367.0014201	27601.189522232	488.9032300503	7269.8363153001	434132.28266025	7292.077957649	761348.6588328
0.	1398039.6662413	27734.965912258	444.45629661235	6335.740914881	440919.52135255	7492.255408986	653021.5235229
0.	1159331.6248897	27066.105401113	355.56314090256	7203.1117442735	454510.17454469	7892.6247312617	672048.6038866
0.	1390602.3230797	31905.405038338	333.34000013334	7247.5947322881	421227.99534845	8003.8418440852	747266.7090173
0.	1405457.0102732	31838.483152322	311.11691862693	8337.5020843755	440240.55504843	7803.6521091871	846664.4810029
0.	1535484.9732744	28716.05828692	311.11691862693	7002.9412353188	443870.13878242	7581.224707945	687502.7766671
0.	1292535.7723367	26174.374752946	422.2329187895	7158.6289936035	453337.71605446	8293.0132808272	686900.4631782
0.	1279463.3580703	28114.010660619	377.78634093484	8404.2357348103	452165.41813318	7381.0451204177	696880.1642082
0.	1412932.747265	31325.433179311	488.9032300503	8715.6664994682	414479.71055884	7180.8703392706	749426.081690
0.	1530264.8939459	30567.069225841	422.2329187895	8782.4031767842	440076.67470456	8115.0604405255	726864.0530915
0.	1501251.4061969	29184.347572891	577.79780810179	7047.4231552981	465327.81271943	8070.5728239134	707958.0414396
0.	1428741.0083919	29095.147588308	333.34000013334	7091.9053126152	444689.93537383	7825.8951756913	751974.3448965
0.	1513749.9703053	30990.852355305	311.11691862693	7403.2870594544	439374.36593608	7492.255408986	820130.8012450
0.	1665327.2089808	33467.068004281	288.89389638309	6736.0546994319	488463.74663474	7825.8951756913	892990.5126342
0.	1261137.3494483	29875.679771894	422.2329187895	6558.1350886904	453595.64314434	8003.8418440852	755980.2654839
0.	1456550.9148842	32463.108282501	377.78634093484	6491.4162136014	451977.86536437	8448.7251318446	723452.1287128
0.	1506904.0183461	30857.023779945	377.78634093484	6068.8757374351	450149.44121583	7514.4976447163	756635.9551919
0.	1702800.6334772	34716.608701732	355.56314090256	7002.9412353188	470354.09654769	8226.2805206124	907408.0582990
0.	1361044.0880887	34471.148450402	600.02160077763	6091.1141759345	450102.56368123	7625.7097134645	835556.1156266
0.	1751954.706891	33913.3110748	488.9032300503	5668.5939886228	428238.77799234	8181.7923105381	954329.6667564
0.	1451139.658332	29541.15704275	311.11691862693	6002.16077788	438040.13813305	8092.8166025467	820693.4694269
0.	1349429.6344126	31169.293792858	466.67973369921	4623.5044741297	472562.8358432	7470.0132325949	797970.9351172
0.	1826728.2324112	35207.550850526	333.34000013334	5601.8822324301	448790.09695108	8337.5020843755	929103.5916955
0.	1299401.8976001	28359.284081671	577.79780810179	5179.3868406229	427537.44086545	7892.6247312617	651797.725877
0.	1421958.9161488	29050.547953439	444.45629661235	4356.6941049483	403632.92391927	6624.8544977427	717816.916817
0.	1577593.324255	31057.767447452	311.11691862693	4890.3233837481	439374.36593608	8315.2576529274	834134.8700437
0.	1178061.3582646	28203.200161695	333.34000013334	5068.2074017168	428823.26956032	7781.4091020254	709576.2559895
0.	1146071.5787074	27512.006453302	311.11691862693	5134.9148871186	428332.2939574	8448.7251318446	658878.9494158
0.	1326064.2700349	26910.045660271	422.2329187895	6380.2192750204	456925.94525656	8204.0363859019	657126.1075100
0.	1469751.1151479	28292.390615741	222.22518522469	6157.8298473792	416604.02800745	7203.1117442735	782295.1201070
0.	1386195.0007534	30366.33735665	333.34000013334	6647.0944194197	433945.12482079	8537.704638108	764265.0096590
0.	1533961.8262404	44272.849090412	577.79780810179	6157.8298473792	461571.76937444	7558.9822941956	1071302.378448
0.	1513802.854867	33489.37959143	377.78634093484	6936.2188003543	455073.01166379	7247.5947322881	820987.049809
0.	1419917.4287147	29652.663129718	355.56314090256	5601.8822324301	411842.55709459	8493.2147662765	713248.5471549
0.	1703583.5214447	35564.61781509	622.24545271912	7114.146480276	447430.96857578	7269.8363153001	981820.6461887
0.	1695676.7209066	37551.081497874	466.67973369921	7536.7399397861	465421.73490949	7581.224707945	908124.6151120
0.	1529099.3969195	33467.068004281	422.2329187895	6958.4595526755	450196.3190072	7692.4376667992	833473.3344533
0.	1332774.6306755	34181.068364364	355.56314090256	6958.4595526755	441247.31747909	8381.9911253168	761858.9497802
0.	1775324.4192125	32150.789876331	311.11691862693	7114.146480276	441598.54155461	7492.255408986	821818.9144267
0.	1594891.4386894	33377.822251852	488.9032300503	6224.5460527486	468051.97439936	8982.6164138194	850517.6911883
0.	1757574.3283013	31793.868859642	400.00960023041	8737.9119992209	453267.37365146	8159.548294521	823140.273848
0.	1647331.9678416	33890.998354884	711.14145314645	9694.5246392125	445767.50179909	7692.4376667992	874878.7294494
0.	1669684.37406	37573.403998951	533.35040054615	11430.055620341	443542.24214003	8204.0363859019	1001102.93996
0.	1608294.005618	28693.759452357	644.46936392652	15481.033065351	473079.85704994	8493.2147662765	677076.6126328
0.	1896651.3259407	31102.377806839	1466.7957446922	19979.477650129	483473.89588538	8204.0363859019	764167.7822400
0.	1580687.8549089	31994.635054097	1377.8916834903	20915.102484002	493621.40652128	8293.0132808272	875617.2544969
0.	1991358.5977922	31169.293792858	1111.1851901238	17618.605247141	475500.87127924	8248.52471467	712934.4089220
0.	1456787.4027012	28403.880023435	711.14145314645	14011.769886705	454017.72241938	7848.1383015384	683263.3784153
0.	1857862.0322742	34694.293835283	800.03840184329	14034.029519058	482909.19002325	8871.3862441486	956590.3932101
0.	1367104.0938102	29095.147588308	777.81407576798	10940.510308095	466995.08469512	8181.7923105381	707644.0944254
0.	1532596.3359788	29875.679771894	488.9032300503	10094.999728725	477828.51024395	7714.6804365931	794213.9763407
0.	1660677.2906614	36435.032506463	822.26278718639	14323.410145956	478134.20675807	7558.9822941956	795384.8030792
0.	1545614.7722653	35073.654674817	711.14145314645	10829.254017831	434997.94095958	8782.4031767842	913488.291851
0.	1614961.2255704	36680.550488874	533.35040054615	11964.137830426	430880.99787671	8270.7689680748	1001227.800879
0.	1794035.6670615	31682.334170923	488.9032300503	10139.498148207	475077.73209693	8293.0132808272	847842.352604
0.	1517029.3950357	27445.119776913	466.67973369921	8293.0132808272	435699.89040804	8159.548294521	810033.3968087
0.	1570862.8219859	33110.090717641	488.9032300503	9872.5111932931	467394.33881486	8582.1947473411	889488.45109
0.	1555332.6802569	29831.075966839	355.56314090256	9627.7806609238	417164.37561103	8404.2357348103	834159.3723223
0.	1629961.1916325	30187.913080182	355.56314090256	8248.52471467	444385.43032699	8181.7923105381	828550.141058
0.	1658796.4910892	32552.34425863	288.89389638309	7825.8951756913	458028.51375912	8426.4804036529	841537.6778891
0.	1625355.9627604	32016.942707039	533.35040054615	8315.2576529274	481732.83891068	7670.1949563466	785340.3141361
0.	1552782.960199	34538.091439764	555.57407469138	10873.756355811	438438.04394233	7069.6642042893	913191.5974840
0.	1861321.712579	35497.666596295	377.78634093484	11363.297749089	435021.33834618	8604.4398909837	908149.325009
0.	1720661.669236	35319.132636927	577.79780810179	11407.802937209	461360.54086199	8426.4804036529	889463.7936410
0.	1610805.8367037	32797.748110623	422.2329187895	11096.271608266	459131.22425707	8559.9496630493	799020.2448270
0.	1542591.2113867	36792.151957824	711.14145314645	13455.298385142	453642.53981385	9227.328010388	755737.4299677
0.	1649348.8408008	35296.816160374	711.14145314645	13032.404874564	462651.46314068	7959.3548209234	1008347.791495
0.	1794226.5156516	33980.249592282	600.02160077763	10807.002937904	444736.78326605	8315.2576529274	766452.9133764
0.	1579750.466865	29697.265981537	866.71173567692	12320.211640776	462322.84628079	8448.7251318446	675897.5355060
0.	1795807.9843556	31704.64098947	622.24545271912	16215.761720392	442066.86275556	7825.8951756913	873598.7666620
0.	1729077.2940106	31414.656996919	1111.1851901238	17952.650385148	485897.84755898	8693.4210590677	735823.6993146
0.	1600869.4372917	30009.492616952	1022.2849223641	25683.963502954	511544.21579864	8671.1756780192	707257.7136749
0.	1715839.1798841	31793.868859642	2111.3785523944	55897.959356587	511402.57332058	9561.0372168932	809862.3548574
0.	1852704.1733924	30879.328393531	2444.8030155534	63261.434794324	552126.33726886	9650.0285943244	748212.885060
0.	2011846.8578307	30990.852355305	2956.0797670342	75114.792814874	571645.41297709	9894.7597796915	819152.3341236
0.	2221028.6634348	36501.991240413	3133.9225107654	93319.603552581	552624.44955666	9472.046789243	986032.7135117
0.	2476479.5194319	34471.148450402	3178.3837896203	98354.792560801	620278.64711905	10673.497705198	886653.2980581
0.	3002118.7808107	42664.492225705	4579.0354861913	153896.94332233	630157.91308968	10695.748428881	1009872.464948
0.	2526290.15146	35720.839413002	4089.8922757939	139920.43985752	634730.59417612	10450.993733851	887861.2078170
0.	2602605.5234663	36144.884196067	3356.2312767859	125606.20105052	603464.43435255	10651.247040888	753333.7235413
0.	2621455.8773301	34114.128237057	3489.6193825463	130863.96195068	584325.61040911	12208.936941841	851696.0811656
0.	2505611.8844942	32440.799437485	2756.0112160766	106070.79168663	593019.81458034	11430.055620341	790166.0773239
0.	2575986.5389192	34181.068364364	3489.6193825463	131857.21344294	583182.91464498	9983.7547189362	836315.8415527
0.	2516236.6293993	33824.060552862	3400.6937415233	118818.8568592	623243.6332787	11585.826064951	843352.5663384
0.	2756835.6914431	42820.846667504	4289.9928470482	140281.99818933	649014.83007314	11519.066946682	949809.9534502
0.	3081975.734452	34738.923627813	2822.700199456	160259.64620378	637269.35583676	11519.066946682	892521.8459717
0.	3245345.4679385	39761.298557233	3534.0825588358	153625.33360246	622382.72607276	10940.510308095	849413.0945541
0.	3604873.1261778	34939.760645938	3445.1564434428	141547.57486603	606948.7839605	11029.516409074	944845.9086577
0.	3015942.3736441	32150.789876331	3289.5380243924	142383.86402868	616597.74100821	10962.761744275	834967.9860098
0.	2190982.3418216	28849.852545198	2600.4056632835	98579.648332193	586182.81395355	9561.0372168932	660776.2602018
0.	2575643.8052126	31459.269263292	3378.462479507	123914.48892829	579089.49765642	10317.494200857	770806.0436885
0.	2694458.1568392	28827.553353234	3067.2310371775	127546.45055425	568222.81632801	10807.002937904	751416.0901281
0.	3379468.5917939	39113.800667518	4556.8010811844	178400.49124708	634275.61185359	11163.027341856	855281.3253881
0.	2668067.6614298	32507.726151352	3756.4019981391	120239.00972477	642133.40423018	12409.232468957	684298.9492717
0.	2730787.9297404	32552.34425863	3934.2618191226	146046.43447189	607545.56015894	10272.994831483	787314.1674660
0.	3569457.3098275	35564.61781509	4134.3586542796	159308.33128056	653573.48885523	12075.409262973	870571.9057179
0.	3128701.7631205	37305.537923585	3756.4019981391	147064.09842534	629463.84301571	10117.248908782	804708.2326982
0.	3113050.2571851	36546.630694627	3534.0825588358	157224.87441526	610816.62600699	12876.607407585	833840.8480512
0.	2289918.1384645	31704.64098947	3133.9225107654	131608.88955783	617864.36943726	10473.243863813	733740.3636545
0.	3416940.8103838	34270.322702185	3222.845305648	156862.58675894	657246.15386037	11252.035817943	906765.6777276
0.	3809599.3935959	39270.088666202	4067.6591755055	168463.53623032	627980.15589164	11407.802937209	839330.8880955
0.	3149837.0083618	32463.108282501	4156.5919324774	167352.59683826	692395.11076239	12453.743239397	768617.0472440
0.	2995949.5740916	30745.501605846	3912.0291339479	163612.75636443	714795.23942616	13143.690561496	745156.3790651
0.	2464712.3288382	30879.328393531	4067.6591755055	151407.51584038	593949.30257906	10940.510308095	633006.577105
0.	3563516.5922462	33467.068004281	4178.8252699788	185395.1493924	662385.69757061	11452.308362854	760328.1665779
0.	3684730.0798191	30633.980921442	4645.7390570617	174065.81088801	678063.31057705	13076.91897114	785218.4859675
0.	3459668.2791418	33534.002944579	5268.3314594078	187417.414988	641917.69883525	12186.682180224	674983.2595272
0.	4216310.0587791	37060.001567923	5512.9340546385	239321.16372705	779616.22829973	13299.493017989	841930.0543233
0.	3245916.6907829	32351.564653478	4823.6178556551	193487.12491216	709238.09669436	13611.106663037	704988.0737799
0.	3326230.6226997	31726.947867615	4156.5919324774	184940.77446393	748504.03683657	12809.83795555	768471.1336884
0.	3483316.9048983	36792.151957824	5023.7360413493	205161.42965123	766136.84890222	12898.86401039	793799.3461870
0.	3229465.4728654	30410.9440216	3823.0989862564	152131.63692206	654557.51431657	12008.646225282	705639.9309184
0.	3152350.388877	34069.501783639	3823.0989862564	185236.11538026	754620.47377539	10807.002937904	799679.1781595
0.	3545237.4612267	39828.283962299	5423.9868259363	194192.13105968	672000.50305253	12765.325284507	851720.6326426
0.	2757064.1805809	29608.060516204	3889.7965080741	161211.06870486	683961.77309542	11697.092449727	683889.5227625
0.	3163317.8674886	31080.07259735	3956.4945635986	175586.09916808	666062.10108725	12631.788696862	701512.328396
0.	2945567.7192192	34582.720397481	4868.088148406	171343.59239622	707281.86196838	12898.86401039	744550.0570159
0.	2979041.3778986	34627.349593713	5490.6971584864	164859.18521052	703467.26401399	13121.433305311	771803.4354251
0.	3536669.1185614	34850.499152676	4801.3827982459	191076.90412709	696566.61740139	12698.556723408	853881.4321436
0.	3741509.6305483	40587.489429877	4289.9928470482	183032.66729842	688177.41741408	11585.826064951	882192.8680498
0.	2766432.2352283	37528.759056458	4356.6941049483	152561.61331832	646256.80744151	10406.493652039	731899.6914654
0.	3683473.3895615	38600.303545838	5668.5939886228	197672.54130302	667648.4822767	12008.646225282	970415.7930431
0.	3121275.8661438	32775.438371488	3711.9376358914	150004.70866799	710929.02480177	12453.743239397	736865.5542328
0.	3396719.5216935	33043.1591754	5601.8822324301	177220.14780398	654437.5052252	11452.308362854	834600.4250707
0.	3641431.3882167	35698.521862951	4267.7592130252	178627.4993363	764459.46775102	13344.008540165	876651.2940419
0.	2653330.1120453	34738.923627813	4112.1254353852	156341.82558802	652469.59336977	11452.308362854	807345.9817226
0.	3675247.7806027	33288.577453279	4423.3958966001	152131.63692206	647120.09396538	12498.254247405	817073.4550201
0.	3353078.0963845	38444.028078841	4334.4602930095	136621.93855284	721855.51760994	11786.10662646	836364.8583934
0.	3033536.0372504	29875.679771894	3889.7965080741	127433.63307444	692226.36366835	11296.540412261	819592.630777
0.	3191079.2977245	34962.076168335	3734.1697873657	167647.32157086	671928.35230176	11430.055620341	750882.140788
0.	3016970.574764	35564.61781509	2800.4704790405	142474.27865253	669379.41115692	11496.814026024	817953.8611170
0.	3703923.1673895	37484.114352607	4934.7940323669	176584.64677007	680951.85226305	11897.375683543	894791.4120255
0.	3348736.8027674	27266.757926836	3534.0825588358	129622.56274646	685744.13847131	11563.572966145	792921.3708616
0.	3101740.0448668	34181.068364364	3489.6193825463	127523.88693703	627046.99924092	11763.8529932	769298.0094637
0.	3293899.409709	33980.249592282	4023.1931528364	132737.69365233	659815.54458058	11941.883722078	778106.6699044
0.	3070208.5438582	33846.373093915	3823.0989862564	154304.37434959	710059.36352991	12587.276976136	829897.0082275
0.	2777513.9584089	39939.927497782	3200.6145179875	154892.92068029	713417.7032149	11407.802937209	847695.1099901
0.	3585108.815763	36613.590323322	4178.8252699788	140688.76990775	658326.64588591	11296.540412261	926849.9113521
0.	3391921.2498009	37439.469887397	4312.2265403762	151113.35946144	649542.551929	12075.409262973	926404.1968153
0.	3108937.4527057	34828.183928441	3089.4614690812	138429.17615594	703998.31018171	10873.756355811	868726.7714488
0.	2866167.7438533	29608.060516204	3912.0291339479	120441.90832269	657150.11664703	11252.035817943	829603.1286129
0.	2786653.5239186	35006.707392027	3289.5380243924	135650.70894578	697241.96305701	12320.211640776	844014.8490579
0.	3513934.4493559	34270.322702185	4289.9928470482	149031.93144217	688370.18154757	12765.325284507	911411.6415628
0.	2763004.8981622	37997.542855259	3867.5639415011	139491.10954254	679579.67500998	11207.531461142	831587.0076166
0.	3271507.4742101	39649.65740914	3823.0989862564	156455.0317957	643739.38006589	12542.765492984	930490.7589114
0.	2456600.9644483	30879.328393531	3578.5459723132	109627.49021718	613706.69999244	10028.252544752	737471.3411860
0.	2543312.5922219	33801.74807143	3156.1531205464	129374.30492384	623052.31315692	11163.027341856	755203.2156590
0.	2811901.5736393	34605.034965782	2467.0317873712	113410.95126036	640647.54277676	11474.561164748	780979.9249704
0.	2170646.8085624	34984.391750364	2867.1598181554	111136.16596334	597572.87810987	10450.993733851	672818.2535300
0.	2744725.7671427	37751.986155378	3623.0096229803	136825.2333781	586468.5730691	12208.936941841	818834.3558854
0.	2869595.0809195	36100.246889165	4490.09822201	143966.26038729	590994.35421372	11051.768082761	856362.0977355
0.	2654472.5577341	31325.433179311	2911.6196740142	136079.84306683	674622.38765041	10295.244486485	787509.1401700
0.	2670352.5528072	38086.837990619	3489.6193825463	135199.01249835	645969.06439746	12164.427477996	826811.7645741
0.	2485504.8403728	34738.923627813	2956.0797670342	132963.47267619	660608.12727738	11941.883722078	800313.7535469
0.	3023825.2488963	34381.891966039	4134.3586542796	142270.84711666	635904.0800846	10628.996435951	947823.9997670
0.	3250829.2072444	37060.001567923	3823.0989862564	148240.21910496	666230.33987269	11296.540412261	906913.9152297
0.	3667707.6390572	41592.426302097	4512.332449094	142813.34215495	712112.87030703	12787.58159033	929772.3771569
0.	2988980.6553904	36479.67160278	3600.7777679979	152267.41656687	696470.14373899	11474.561164748	807810.1125496
0.	3181596.9985081	40431.176781144	5045.9716918765	151271.75007916	672866.35890152	12097.663727646	1001177.856301
0.	3063925.0925703	35765.474692029	4490.09822201	123057.48488141	626616.34551887	11608.079223139	756538.8128617
0.	3958003.0885602	38957.51559303	4289.9928470482	176153.44123518	694540.89559757	12965.634175188	876848.2677767
0.	3112936.0126162	33065.469629867	3356.2312767859	145955.98141555	744210.53511286	11786.10662646	784243.9218478
0.	2911637.0822643	36144.884196067	4534.5667354854	157655.11127382	688659.33577696	11274.288085412	828060.4225886
0.	3061297.4674862	37618.049180087	4623.5044741297	166559.1584644	720283.38410323	12342.466758735	938446.4215377
0.	4479415.3008907	43692.017840425	4490.09822201	187190.16993182	714070.19314865	13544.331330374	1062270.646647
0.	4233789.4778165	43557.985593558	4556.8010811844	179195.04632837	696036.02552456	12475.998713705	1134047.925219
0.	2825153.9436284	33043.1591754	3934.2618191226	117601.77420907	656982.05408582	12876.607407585	746975.5986113
0.	2564219.3483254	27824.151363383	3400.6937415233	129464.57964658	642876.43063374	11808.360319106	653405.4956819
0.	3169715.5633455	31191.599240715	3623.0096229803	141344.16576015	691262.15749335	12943.377394191	764775.471404
0.	2477621.9651207	33243.955411684	3600.7777679979	104855.556942	666518.75681772	10317.494200857	674526.1576864
0.	3032850.5698371	35787.792421005	4112.1254353852	133234.41551576	699654.34074667	11519.066946682	869686.1928110
0.	2815328.9107054	35832.428057882	3511.8509410427	155323.03827563	661568.93079703	12119.918251707	832860.8460904
0.	3058898.3315399	37126.965312679	3445.1564434428	131496.01749159	668634.10773589	12453.743239397	772825.2721025
0.	3689642.5962806	39046.82099182	4045.4261345198	143152.4193364	714771.07024233	14345.670610058	981397.0583736
0.	3497711.7205761	35162.918553417	3956.4945635986	154440.18907821	692684.39912805	12453.743239397	905777.4916202
0.	3768128.6150954	36613.590323322	3178.3837896203	154938.19518086	690539.07315299	12743.069038078	973651.4799991
0.	3400832.3261729	38444.028078841	4289.9928470482	169960.1353575	693214.78617487	12164.427477996	856779.7045780
0.	3430992.892355	36345.755029611	3934.2618191226	148873.58301047	698641.0604785	14234.36888367	834330.8901940
0.	4083100.8914747	34404.205997689	4445.6299457633	194556.0282693	729454.13756296	13700.141271587	955695.9705410
0.	3162632.4000754	33534.002944579	3334.00013336	137774.00760815	728074.27693541	12030.900511791	786826.7547625
0.	2676179.0258197	32574.65340168	3422.9250628351	137005.94401912	702139.79063872	12364.721936084	762272.0643392
0.	3579739.321026	37841.278665492	4423.3958966001	162071.97225188	674429.92879052	11786.10662646	850984.1182642
0.	3631035.1324494	36256.478507124	3889.7965080741	146498.71435329	744210.53511286	13143.690561496	889611.7393917
0.	3837475.0684006	37327.859768407	3934.2618191226	145481.11883723	746490.43622977	13076.91897114	953013.2471801
0.	3045417.472413	34828.183928441	3578.5459723132	131563.74054932	648583.0815696	13588.848159412	706992.0868775
0.	3009773.1669251	29853.377839577	3311.7690492289	130277.09582186	716874.04071828	13210.462686448	759089.1580664
0.	3427794.0444266	31303.127373895	3734.1697873657	146227.34350446	698448.06811941	12720.812851046	749256.2239864
0.	3168116.1393812	38153.809968635	4067.6591755055	162887.64634419	708368.60465493	11852.867882553	822430.6300785
0.	2898955.9351195	36702.87066336	4667.9736993025	172523.11234928	716318.03352552	12832.094380165	776840.790083
0.	3438304.5447628	35743.157022695	4245.525638307	207621.23838374	679050.12079557	12987.891015582	803511.7387952
0.	4348491.0249637	38109.161923624	4912.5586784017	207461.78459883	765942.35338362	13566.589715191	814799.4829215
0.	4086642.4731098	34538.091439764	4868.088148406	201609.63839813	734418.60421951	15058.036832358	857148.1977340
0.	3190850.8085867	32306.947619105	5134.9148871186	146249.95740728	697000.76214924	11852.867882553	783927.2119442
0.	3024510.7163095	32530.035175188	4823.6178556551	156613.5230461	690490.86967228	11919.629673117	743192.0488478
0.	3288301.4258343	37037.680438982	3978.7273673761	161868.06608274	689478.65842088	12565.021204863	733982.5863582
0.	3207073.5373665	34560.405888808	3289.5380243924	152674.76865557	733304.37978151	11296.540412261	838301.2432261
0.	3472120.9371489	33154.712043867	3356.2312767859	151498.02756564	671134.73367288	11786.10662646	879557.1052380
0.	3321203.8616693	34314.950228848	4223.2921228934	154010.11662784	678496.53050482	12475.998713705	830264.3716292
0.	4126970.8059215	44719.669836482	5846.4946152228	186576.63888803	710325.08412781	12698.556723408	1047447.372548
0.	3272421.4307611	33779.435649618	4845.8529723751	166672.50222425	734006.80899954	12364.721936084	850002.195422
0.	3792805.4419717	35252.183386178	4178.8252699788	171887.96568707	665052.7369558	12921.120672592	889167.9096197
0.	2990808.5684924	30656.284939148	3334.00013336	130683.38338944	680349.99340813	12631.788696862	844407.3365329
0.	2938370.3113802	39270.088666202	3534.0825588358	144870.62065058	661616.97377006	12297.956582209	891609.2511044
0.	3389864.8475612	37662.694599869	3756.4019981391	140259.40033784	668393.70094756	11452.308362854	955720.8143892
0.	3023254.0260519	30544.765446479	3711.9376358914	136712.29120121	616358.77532943	11786.10662646	802803.6869433
0.	2877934.9344471	33043.1591754	4223.2921228934	130728.52766576	708899.95056072	12119.918251707	707161.1211724
0.	3154178.3019789	35832.428057882	3711.9376358914	126824.44487436	622837.08308091	11029.516409074	843205.3992040
0.	2925917.6533732	31258.515941843	3000.5400972175	124162.58537577	661088.51571835	12453.743239397	776013.1987595
0.	2639049.5409364	31325.433179311	3089.4614690812	128178.25645325	684684.30952034	11919.629673117	761567.3512941
0.	3182967.9333346	34381.891966039	3823.0989862564	140643.57207781	643907.18578077	11897.375683543	858008.0753701
0.	2621113.1436235	37238.572747066	4000.9602304553	152063.74792177	670918.30483728	12030.900511791	786339.3692809
0.	2468368.1550421	28270.092912888	3645.2415372606	147403.34712087	655037.56731214	11252.035817943	779859.7299277
0.	3309779.4047822	37997.542855259	4289.9928470482	151498.02756564	674261.5307924	12609.532806802	806344.5202540
0.	3302924.7306499	35095.970555015	4045.4261345198	139445.91815378	734224.81580576	13588.848159412	802974.5907561
0.	2982125.9812581	33489.37959143	3378.462479507	127523.88693703	629990.3738338	12053.154857688	857639.5460503
0.	3394320.3857472	36591.27038744	3489.6193825463	169688.00663397	699075.30897128	11007.264794765	1064961.593293
0.	3084831.8486738	36323.435809518	3534.0825588358	130096.52987831	635856.1795845	12208.936941841	902739.5155154
0.	3052614.880252	36568.950511208	3289.5380243924	127365.94331409	676402.83464378	11541.319926723	877857.8275948
0.	2922147.5826005	37930.572130228	3000.5400972175	136102.42968041	696060.14263364	11875.121753355	869784.6009381
0.	3226152.3803681	39404.052135415	3800.8665975842	113320.84902262	601221.8297423	11207.531461142	1005449.138001
0.	2896214.0654666	36524.310937695	2733.7816735278	120374.27491174	629966.43991934	11697.092449727	930688.9435110
0.	2839548.7593062	34605.034965782	2822.700199456	107533.80784192	616860.61088742	11051.768082761	893434.5357085
0.	2858970.3360144	42552.812273033	3089.4614690812	112600.0659537	631139.27962711	10272.994831483	910101.626530
0.	2988866.4108215	40230.207673411	3245.0761526022	98961.916986443	588064.23545208	9739.0209215515	980325.721126
0.	2537714.6083472	38533.327987669	2355.8885211332	81418.022368295	610052.4705478	9739.0209215515	906963.3282861
0.	2591866.5339924	33177.0227964	2111.3785523944	73209.056495965	584777.96930715	10628.996435951	825024.7798962
0.	2772944.175654	35542.300682519	1844.6485855546	85974.554748302	604060.96981353	11296.540412261	930317.3510485
0.	3249344.027849	45725.103884227	3334.00013336	106205.82864028	656789.9865801	12787.58159033	1077949.971537
0.	2710223.9073435	34560.405888808	2467.0317873712	81821.949720591	635065.85962159	10985.013239832	1029291.293399
0.	2206176.8694815	38064.51411728	2489.2606184746	81911.714000382	558770.20486327	9983.7547189362	940802.280801
0.	2540570.722569	42106.107390624	2644.8640962144	92420.780910908	588254.78202893	11341.045244099	929450.3629961
0.	2795564.6002906	35586.9350073	2266.9749752633	82225.896557053	612392.91014843	11207.531461142	928385.3231929
0.	2732158.8645668	39605.001367687	2355.8885211332	85413.271578466	627118.7769466	10161.747447	972406.8445249
0.	2906039.0983896	34671.979028463	2378.1170558111	78860.268178497	579850.91650294	11029.516409074	1024282.360755
0.	3214156.7006365	39359.397406957	2555.9474675006	101300.88127966	622932.74023092	12565.021204863	996808.7987659
0.	2616886.0945753	36546.630694627	2555.9474675006	85929.6507106	590827.57278176	10628.996435951	854765.5492198
0.	2434780.2517938	30767.805921489	2289.203272805	83639.863942843	602176.05838435	11808.360319106	835164.0248236
0.	2681548.5205567	34404.205997689	2867.1598181554	96488.72241958	638610.889219	10829.254017831	869120.3675126
0.	2835892.9331023	33556.314710581	2533.718458539	102898.04909592	617219.0827004	11385.550313458	891559.9243544
0.	2538171.5866227	33489.37959143	2822.700199456	95971.692150347	631641.97390769	10295.244486485	804659.393004
0.	3396376.7879869	36725.190897498	3600.7777679979	137028.53312255	630732.35803679	12231.191762848	979055.2339328
0.	2366690.4887462	29741.869071662	2355.8885211332	95050.108593576	659671.44642581	10272.994831483	747921.7430191
0.	2484819.3729596	33288.577453279	2111.3785523944	96556.16350177	585135.11151105	11630.332440711	794750.5857723
0.	2848574.0802471	34359.577994015	2867.1598181554	112937.92530704	612870.62879545	10206.246222688	960964.4335513
0.	3259511.7944786	39560.345564965	3422.9250628351	112194.65268876	698592.81198657	11474.561164748	1040496.518299
0.	2534058.7821433	35095.970555015	2711.5521902674	100198.78795683	608763.11147535	11385.550313458	873721.8318901
0.	2916321.109588	39582.673436484	3534.0825588358	123869.38127099	613515.59087164	10361.993807708	1006648.465508
0.	2995149.8621095	40073.901710013	2756.0112160766	118728.69653572	684660.22400332	11318.79279849	1105499.845737
0.	3181825.4876459	40475.837239463	3845.3314342286	106881.04602527	618246.7843147	10673.497705198	931258.7491019
0.	2949794.7682674	34649.664281273	3711.9376358914	109717.55279528	607975.26455538	10517.744301851	831929.9458850
0.	3083003.9355718	35631.56957064	3756.4019981391	118210.29347126	643379.80734611	11608.079223139	891214.6448649
0.	3163774.8457641	33712.498741905	3778.6342682119	101660.77986584	641078.89562737	11385.550313458	999429.973948
0.	3312064.2961596	39225.434653901	3311.7690492289	119562.7164864	644122.94076617	11385.550313458	991768.3439354
0.	2952422.3933515	43200.576780058	3778.6342682119	121839.78750675	663538.91116398	10762.500956173	1044109.27784
0.	2359950.0591828	34248.009028292	2089.1507291136	93342.075353893	644434.59635128	10896.007613863	857860.6617822
0.	2667496.4385854	35118.286494848	2311.4316296304	109695.0370601	618390.19425638	10717.999211938	858917.1806336
0.	2950365.9911118	35453.032748626	2600.4056632835	91881.533599325	620900.25350488	10584.495404194	875124.8975559
0.	3102882.4905555	40118.560258256	2844.9299791609	111969.43156218	594116.14435538	11051.768082761	928286.2562772
0.	3854611.7537313	41391.4292563	2956.0797670342	120396.81932151	606924.91377023	11585.826064951	1023180.77608
0.	3154863.7693921	36390.393648741	3289.5380243924	116790.48382455	601698.93088095	12320.211640776	1102720.801224
0.	2733986.7776688	35877.063933329	2667.0934016109	97050.748019423	626616.34551887	11252.035817943	807761.2555120
0.	2727017.8589676	39404.052135415	3600.7777679979	102583.0905146	585277.97253306	10851.505157133	811817.319546
0.	4030548.3897937	40431.176781144	4289.9928470482	143559.33001163	667167.73003963	11630.332440711	1071856.154297
0.	3301211.0621168	38622.628851237	3222.845305648	114830.18915208	640743.39710768	11763.8529932	980151.329699
0.	2730673.6851715	31726.947867615	3334.00013336	97477.912680712	638970.26383943	10918.258931291	878695.1116750
0.	2913236.5062285	34917.445183174	3311.7690492289	99209.276581514	606733.95462301	11430.055620341	840360.6540998
0.	2682233.9879699	35810.110209623	3623.0096229803	102335.63135741	595927.77698753	10428.74366326	840139.9797574
0.	3094085.6587524	41726.427019298	3623.0096229803	120058.65953298	648750.981207	11074.019815824	964619.415760
0.	2799791.6493389	32440.799437485	3245.0761526022	114109.27641294	669667.93291255	11252.035817943	831660.4932568
0.	2861483.7165296	32909.297700446	3022.7703512459	104338.01043112	573190.78040008	11519.066946682	739458.6184456
0.	2626482.6383605	33779.435649618	3578.5459723132	126982.3783121	584968.44330906	10361.993807708	782709.2040571
0.	3386209.0213573	38622.628851237	4245.525638307	151452.77158124	610601.70045179	11830.614071137	919374.7998122
0.	3298240.7033261	34649.664281273	5157.1508342136	154417.55313781	717139.96977535	12965.634175188	828550.141058
0.	2969330.5895445	35787.792421005	3645.2415372606	130006.24836232	637748.45102412	12320.211640776	776524.3488340
0.	2829723.7263833	35296.816160374	4023.1931528364	147267.64599988	690852.40230378	11007.264794765	960193.8484607
0.	3124703.20321	32083.866023475	2355.8885211332	124794.13669055	602820.22233889	12075.409262973	809324.8162341
0.	2697428.5156298	32730.819072048	3645.2415372606	123192.79549369	606113.36655234	10317.494200857	785340.3141361
0.	3476919.2090415	37685.017399253	3445.1564434428	154213.83241559	643188.04133686	12142.172835157	922765.0399022
0.	3723344.7440977	37997.542855259	4712.4431617115	171343.59239622	738367.98327631	12498.254247405	999979.2711354
0.	2972643.6820418	37461.792090172	3334.00013336	142564.69424905	649614.51649249	12142.172835157	829113.3511930
0.	3127902.0511384	32596.962604337	3222.845305648	155956.93587799	653069.51911175	11763.8529932	883326.243136
0.	3117620.03994	35944.01819382	4289.9928470482	147131.94706927	682420.563156	12075.409262973	815117.3144250
0.	3290814.8063495	40029.243400521	3489.6193825463	157632.46668004	706412.5656934	12743.069038078	909137.7779027
0.	4103322.180165	45993.240063321	4734.6779818802	169937.45762788	674983.25952727	12854.350864177	1090604.225472
0.	3246373.6690584	34694.293835283	2378.1170558111	135470.02745245	655781.70204373	12320.211640776	775063.9995237
0.	3381981.9723091	38801.233442654	3311.7690492289	157315.44876739	677317.26031655	13633.365226067	939016.7296245
0.	3042104.3799158	35229.867088534	3267.3070588502	150864.46594697	694372.10678289	11741.599419325	842788.4390904
0.	3172914.4112739	38689.605125471	3311.7690492289	158198.59981228	722121.59910079	13544.331330374	842665.8075420
0.	3523873.7268477	37193.929594341	3978.7273673761	162864.98766283	720210.83095829	12654.044646316	968450.0707520
0.	2918606.0009654	32775.438371488	3400.6937415233	129848.25804463	671206.87781885	11608.079223139	888132.3940813
0.	2724390.2338835	33913.3110748	2867.1598181554	131112.26381203	702815.56991124	11763.8529932	810131.1365697
0.	3102082.7785734	34582.720397481	4534.5667354854	156839.94429849	672361.26581377	12921.120672592	786656.1667476
0.	3984964.8068139	41369.096549724	4401.1619067434	190394.89127645	781052.98616559	14768.630716617	975543.662353
0.	3450414.4690632	32864.677685685	4289.9928470482	156228.62090391	735096.89766	13722.400072237	879433.9581148
0.	3351707.1615581	31236.210315207	3956.4945635986	161346.99498794	759332.0870259	13744.658932294	804805.9129054
0.	3851527.1503718	36747.511191288	5890.9703650846	224380.67285825	798434.56804613	14034.029519058	798873.8219492
0.	3942008.8489182	38310.080005702	6736.0546994319	276972.0136272	862628.2910667	13655.623848502	719316.058620
0.	4356716.6339225	34225.695414024	6624.8544977427	256143.65705993	842984.65314081	14167.588560773	661761.1042875
0.	3806629.0348052	35988.654665697	7759.166154206	299371.39697905	994188.4012923	16148.965531968	670629.7414616
0.	3905679.076017	35899.381960516	6580.3748323783	271025.66082971	850296.76071641	14367.931133572	636646.5717522
0.	3877574.9120745	35029.023093323	7714.6804365931	314329.56083521	905629.2732895	17306.841852838	589803.1289891
0.	4486498.4641607	32262.33082315	9360.8100902862	305729.42832444	1016899.3588175	18531.69364552	542715.0622015
0.	4475530.985549	38868.211149051	8137.3043378502	324578.08473783	989772.91935339	19288.964709871	503356.3961083
0.	4001644.5138692	30187.913080182	9739.0209215515	346848.87007572	1096054.6390781	17440.453309415	539280.2591812
0.	4821463.5400926	33489.37959143	9872.5111932931	331555.99917139	1094287.9349125	20937.380544568	462557.5713226
0.	4690425.0195967	32217.714265612	10628.996435951	386469.54150711	1006323.6315686	18977.138888184	401908.0390711
0.	4790389.0173595	30433.247443451	10295.244486485	331555.99917139	1047472.4757706	19199.870428684	356603.4626693
0.	4906004.5210576	32351.564653478	11808.360319106	385539.00203217	1167063.0510325	20425.000200245	398296.2341039
0.	4188777.1176811	27891.041077071	9449.7993307319	378354.0055344	1180558.2326393	21026.493381661	373590.6003214
0.	4317302.2576617	29184.347572891	12565.021204863	398179.74971559	1029316.3451896	19021.684720581	406104.3123543
0.	5136892.7947473	31994.635054097	11452.308362854	435372.30682791	1206510.9841401	20937.380544568	382631.720606
0.	4145821.1597853	28069.41626744	8648.9303563226	356974.40416121	1134326.7711751	19912.651319463	359664.2135129
0.	3854611.7537313	28983.648947907	7892.6247312617	317052.06121204	1100422.4303104	20736.880140833	335440.2344205
0.	4413267.695514	28537.669278242	12075.409262973	367529.82347121	993489.7599349	20447.276952248	331555.9991713
0.	4628161.7295616	31548.494511185	11430.055620341	418962.40569302	1195758.3647355	20915.102484002	358319.2025950
0.	5094051.0814204	32641.581188474	12743.069038078	389238.49704273	1097342.030592	19756.725296084	409719.4235922
0.	5174136.5241995	32083.866023475	12186.682180224	416814.15405109	1267747.8966519	23611.179726698	396758.7682117
0.	6297731.8590527	34605.034965782	9561.0372168932	369851.45064816	1157323.5686385	21783.990925043	610936.0314037
0.	4279830.0390718	30723.19734979	8359.7465751719	315967.5708674	1028865.4238269	19756.725296084	486462.7502641
0.	3724829.9234931	28292.390615741	7714.6804365931	260268.55598347	921552.32213738	17440.453309415	472680.3379239
0.	3942808.5609003	33065.469629867	7959.3548209234	283060.44272687	1016449.0700332	18531.69364552	401302.0811998
0.	4469933.0016743	29853.377839577	11118.523460085	337383.01780619	1172967.8634445	20981.936844148	444994.4512586
0.	4197688.194053	29853.377839577	9605.5327868852	330030.53513308	1133160.7462067	20246.78832539	388773.0635026
0.	4713388.1779399	30633.980921442	10717.999211938	361473.35640987	1079058.3881676	17707.682642734	410372.6392131
0.	4222250.7763605	28225.497685865	9227.328010388	336388.44227531	1060711.7802448	20514.107565122	388400.734959
0.	4384592.3087272	31526.188109818	10517.744301851	336041.52469405	1068055.9338963	17952.650385148	399274.7657528
0.	5093822.5922827	43312.265391896	10762.500956173	355954.35395522	1070849.3148352	18620.780791363	489852.9480390
0.	3883972.6079313	31771.561802701	7514.4976447163	299555.62070585	1119939.5919421	17863.570373791	399950.4840547
0.	4475873.7192557	31771.561802701	13010.147915374	361473.35640987	1084552.1320161	18798.957937054	400789.3812205
0.	3968970.5671719	35095.970555015	9850.2626662593	309763.25802589	1001077.9679926	18932.593293635	350994.9432585
0.	4417266.2554245	34292.636435704	10295.244486485	335185.85518411	1000778.3098427	20024.028834602	428051.7491315
0.	4711103.2865625	33712.498741905	10250.745235849	378214.5509651	1102367.1669953	22318.73647914	455542.0708649
0.	4939592.4243059	29095.147588308	9828.0141985899	371895.00611116	1105373.5066747	21182.44313671	402071.1889263
0.	5022191.2476001	29541.15704275	12208.936941841	391868.67384217	1135518.3023077	20803.713073409	406850.5325116
0.	4985290.2518546	32217.714265612	11986.39199816	400253.40962929	1138054.0057535	21093.32863406	431699.5502445
0.	3736025.8912425	29295.84889397	9449.7993307319	334006.55999311	1078882.0398958	18308.97994288	345505.883036
0.	4149591.2305581	26798.57620322	11229.783609853	356139.80853655	1114474.5127493	19222.143909784	376006.8243409
0.	3689071.3734362	27333.643173979	9828.0141985899	332411.30334424	1092168.353756	18888.047936931	354354.9759027
0.	4325299.3774827	29206.647717964	10473.243863813	352014.39916568	1072938.6342112	18153.083888604	367436.9715453
0.	4649982.4422161	27891.041077071	11252.035817943	397038.28685863	1198004.8734824	19066.230790828	380236.8655881
0.	4824548.1434521	31035.462357146	11563.572966145	376913.08501519	1082485.2788534	18932.593293635	350160.9338108
0.	5402282.9282363	32351.564653478	11585.826064951	396106.5936471	1200405.1775439	20625.493109483	455940.7913932
0.	4539393.6995483	30700.893153322	9694.5246392125	381143.57620326	1113943.3647268	17908.110260569	385562.2642813
0.	4752916.7987695	33757.123287427	11452.308362854	391379.81855697	1128295.5083617	19645.351349211	318782.9178012
0.	5475170.9631765	30433.247443451	12119.918251707	373776.43938351	1290239.6313232	24547.211877379	311769.3613029
0.	4514259.8943965	33667.874434861	9783.5174413434	314214.2199255	1149219.6879322	20892.824482919	329360.3420597
0.	4235274.6572118	30344.034113551	9961.5058950769	376750.41574575	1029967.7166198	18242.166991466	366137.1508615
0.	5924266.3634111	34649.664281273	13210.462686448	449750.99035593	1152318.1073672	18977.138888184	386097.313530
0.	4933080.4838802	29608.060516204	12053.154857688	437525.22868305	1209194.771096	18932.593293635	370617.7264993
0.	4816436.7790622	29831.075966839	10606.745890386	423447.45427939	1128447.5067859	19934.926703546	336457.8274903
0.	5043098.0037037	28872.151796729	14456.973821757	446142.33932555	1165536.5805062	20759.157725544	287796.3583621
0.	5139063.4415559	31972.327460756	15659.143160157	480344.95214841	1200686.1063465	23410.615067179	271874.884253
0.	5863945.2310469	28559.967695849	15236.137894833	457113.60646448	1268056.6794649	23388.33040256	262285.9051798
0.	4872188.1286716	26798.57620322	12587.276976136	421952.17647485	1168666.126375	20447.276952248	209079.2413024
0.	4377851.8791637	26553.348637677	13477.556532345	416557.33403306	1154629.9253311	20937.380544568	195693.308296
0.	4963126.8054935	24970.689484803	15035.774466942	446938.92359528	1273874.0755837	21739.43034237	197172.0017106
0.	4690539.2641656	27512.006453302	13366.266390356	447548.12631295	1206536.5402149	21338.395806549	197240.2553600
0.	4259037.5275372	27668.077449248	12743.069038078	417724.75997569	1244311.4733427	22430.14611638	187053.825839
0.	4445598.9085046	26731.695243539	10562.244977375	415273.34975933	1173375.2360238	20625.493109483	186144.9215962
0.	4044600.471765	26441.883944168	13388.524299949	392380.8380041	1206485.4281383	21939.954838405	166287.1396681
0.	4552646.0695374	28225.497685865	13811.435868899	451040.16316142	1238692.7655186	22452.428222324	204159.4909419
0.	4595602.0274332	28047.119160189	12698.556723408	377494.0720409	1174164.5733425	21182.44313671	234703.6964423
0.	3975254.0184598	26285.835874001	12698.556723408	387865.5411585	1167928.1670079	20024.028834602	235275.0283952
0.	4905319.0536444	32240.022514579	13232.720180232	398459.31491938	1132831.2450962	21739.43034237	300776.2039531
0.	5321740.5071818	28047.119160189	12809.83795555	368969.15777634	1056438.8751358	18798.957937054	387330.3809453
0.	5354414.4538791	33757.123287427	12231.191762848	439327.54740185	1311805.1919909	22853.516303881	533550.7440814
0.	3911848.282736	28604.564709758	9360.8100902862	337915.04783049	1065967.764435	19133.05034217	398482.6124331
0.	3635376.4260665	27333.643173979	9205.0812048251	307665.4273141	1004125.0696229	15614.615279902	392497.2432391
0.	4373967.5638221	32262.33082315	9249.5748753086	312945.57332453	1020001.971474	19845.825524045	433828.1532514
0.	4551732.1129865	31637.720712621	10361.993807708	329383.45128592	1049330.3116929	19378.059942502	554427.3825498
0.	4417380.4999933	29585.759298811	9650.0285943244	295549.65722753	951597.69468534	16505.218051281	547952.8144984
0.	3931269.8594442	31927.712452877	7736.9232657286	249044.37509755	925611.87117573	16104.435036844	577114.8808316
0.	4140108.9313417	34091.814980536	7292.077957649	227759.3891336	936934.04423714	15414.242760311	669499.62738
0.	3379011.6135184	33801.74807143	7002.9412353188	240510.22703859	902788.90509964	17418.184584706	553288.6441053
0.	3803315.9423079	32106.173914825	8537.704638108	294260.78398382	942216.09902672	17685.413204664	622550.1179816
0.	3755904.4462262	30923.937799471	8070.5728239134	249799.82181322	916752.59097544	14768.630716617	568579.273398
0.	3829020.9703041	32039.250419583	8671.1756780192	230888.18955542	951423.87058643	17841.300519578	591018.1803957
0.	3445958.9308772	36368.074309352	7047.4231552981	270107.67723657	915565.43286283	15948.580175982	660295.8890741
0.	3696497.2704129	32864.677685685	7759.166154206	247327.70164977	951995.01979163	15592.351428913	688081.0369531
0.	3561003.211731	36010.972991102	7848.1383015384	217125.56813961	987154.60887135	18264.437915816	725629.7982447
0.	3433849.0065768	34024.875568714	6157.8298473792	191531.61002087	836193.30065199	16037.639739892	629439.9105583
0.	2984068.1389289	29674.964525839	5335.0405463082	195989.02623335	813919.39445385	15369.716187403	579208.4649193
0.	3365987.732667	29920.283815264	5423.9868259363	207461.78459883	866291.78863761	15458.769570913	471152.9365311
0.	3357305.1454328	33154.712043867	6335.740914881	217764.13215602	888452.89774166	15258.400795038	503804.5185354
0.	4051112.4121907	31213.904748165	7825.8951756913	211084.4067583	1003225.8155716	17752.221697219	544444.8269135
0.	3620410.3875443	29095.147588308	6847.2563843996	209945.04975225	1001003.0525022	19266.691050377	530758.3972733
0.	3741509.6305483	32284.639191325	6958.4595526755	231230.82933529	967728.58643628	17930.380293133	558342.944888
0.	3685872.5255078	30723.19734979	8648.9303563226	271002.7100271	966584.28411822	17551.797824645	597978.2410227
0.	3943951.006589	29340.449839407	10784.751917351	309094.66227741	1025584.4104376	18197.625321128	452517.0906517
0.	3362103.4173254	26687.108234809	9672.2765870872	294859.16505871	1167317.4881951	19021.684720581	403446.4330746
0.	4031462.3463447	29139.747461458	9494.2943071144	296585.5008977	1075280.2636217	18442.607450991	474466.5679337
0.	3927499.7886715	34181.068364364	13410.782268944	318298.24239583	1181067.8846913	20514.107565122	424405.5041456
0.	4469933.0016743	29652.663129718	10495.494053146	296355.30248235	1038916.3994304	20514.107565122	389517.7693603
0.	4165242.7364935	28515.370920198	11652.585717666	308679.69830056	1066772.7835683	19422.607915614	410559.2814267
0.	4253096.8099558	27378.233636497	8826.8945917595	284002.81697526	1051288.9930862	18865.775347771	425223.4365820
0.	3806400.5456675	30946.242591826	8826.8945917595	276558.61858947	972357.06275918	17997.190747531	460116.7452900
0.	3801830.7629126	28961.349398534	7848.1383015384	258412.10264993	964868.10906726	16193.496264819	483426.8356431
0.	3875518.5098348	32663.890569955	8359.7465751719	232144.60335336	999305.13844233	17150.964524865	598407.4695616
0.	3515990.8515956	30834.719225948	6891.7374737114	226275.32702483	917098.8756237	16460.68565429	542051.6830585
0.	3787778.6809414	32306.947619105	7403.2870594544	237743.62636114	911831.87642737	15347.452990084	561239.2331330
0.	3815768.6003149	35475.349642641	6913.9781073663	242843.1063536	957783.09801168	16616.550083884	590899.0501435
0.	3816339.8231593	32641.581188474	5868.7324604928	240327.28333462	881035.00555911	17529.528802706	568151.5266831
0.	3509021.9328944	35207.550850526	6580.3748323783	209284.29316992	893187.85345061	15970.844977814	548996.0055071
0.	3648057.5732113	38086.837990619	7180.8703392706	215460.96762053	900443.20647069	15436.5061359	605230.298868
0.	3836332.6227118	37439.469887397	7358.8032407191	200471.56020579	978133.62242574	16772.417425874	655565.6563416
0.	3557690.1192338	29764.17070609	5468.4603216522	174814.57529153	819250.17590832	13900.472616069	554878.1747917
0.	3545351.7057956	31325.433179311	6736.0546994319	174564.97975909	849756.73191184	15592.351428913	528960.4165835
0.	3410086.1362515	33377.822251852	6980.7003643303	210172.90884706	902862.98999661	16260.292809836	600124.5971657
0.	4052711.8361549	37082.322756519	6647.0944194197	219771.36213214	903949.64027092	16037.639739892	623698.0355379
0.	3983593.8719875	54913.669825039	6135.5912309063	199811.54521678	873155.74613937	18286.708899621	641462.3384343
0.	3563859.3259528	38823.559285112	5490.6971584864	180807.08833872	849658.54843381	15013.512160945	755664.5806328
0.	4074875.282516	35966.336399937	5802.0191026477	172591.16661929	810351.0550293	13254.977733417	907012.7416205
0.	3022568.5586387	37417.147744281	3600.7777679979	139355.53610539	772752.27979711	12921.120672592	719848.0743159
0.	2660299.0307465	36457.352024797	3467.3878833464	136057.25651397	745374.66534057	12386.977172825	817758.2076552
0.	2497043.5418289	34091.814980536	3222.845305648	88826.454198078	660584.10855453	12676.300655165	782830.9971945
0.	2277579.7250263	36859.113555023	2667.0934016109	84941.82278049	648439.17018625	11051.768082761	895556.289266
0.	2274495.1216668	36122.565512793	1711.2868032229	61828.518203279	593019.81458034	12119.918251707	963773.9109911
0.	1814889.2210959	36524.310937695	1311.2142599662	52364.004060718	524065.19092256	10384.243700188	935843.3104359
0.	2427468.599386	43647.340185899	1200.0864062212	41279.766320433	537196.35755224	9917.0084254548	1118370.568087
0.	1763707.6542414	37528.759056458	977.83514410623	32284.639191325	559957.14934748	9983.7547189362	993215.3088101
0.	1831340.4390134	45591.039021116	1088.9600342778	30254.821736987	538001.44152179	9383.0573113583	1153562.857889
0.	1898581.2685065	36926.075689101	733.3656014198	22675.252554248	500526.68949217	8871.3862441486	859629.7885347
0.	1993586.8440734	36546.630694627	822.26278718639	22140.484153421	511851.1158478	8404.2357348103	878670.4845320
0.	1819507.8931036	33779.435649618	488.9032300503	17351.378767251	496543.10071005	8470.9699193857	854593.6305780
0.	1860360.5606525	35006.707392027	600.02160077763	15169.349550747	484273.95952104	10094.999728725	847130.7029010
0.	1863134.4418602	38086.837990619	466.67973369921	14746.369123639	506446.5577296	7736.9232657286	1007872.946925
0.	1799817.4034055	36635.910318855	400.00960023041	14234.36888367	489217.18388225	7914.8680351385	976191.0810884
0.	1846860.0564983	34203.381859381	466.67973369921	10094.999728725	494493.09823917	8782.4031767842	939463.0834671
0.	1800090.216263	37238.572747066	444.45629661235	9694.5246392125	471246.92260198	8381.9911253168	885716.666151
0.	1749105.4845607	39582.673436484	866.71173567692	9805.7657902847	502908.29707119	8537.704638108	927741.4081813
0.	1862145.6364647	36256.478507124	422.2329187895	8559.9496630493	474960.19714242	8537.704638108	959100.2304510
0.	1901421.7709104	39314.742917221	422.2329187895	8470.9699193857	491878.28872112	8849.1403882772	933340.0917359
0.	1732624.4454454	36792.151957824	311.11691862693	7714.6804365931	507555.51281082	8426.4804036529	957261.2697969
0.	1750136.529901	39605.001367687	377.78634093484	7247.5947322881	491524.9971975	8893.6321593739	1040647.020520
0.	1956444.7636032	39515.690000971	555.57407469138	7002.9412353188	442113.69628584	8537.704638108	1051414.564357
0.	1857258.0935967	34783.553658865	400.00960023041	7069.6642042893	484579.88593278	8070.5728239134	1042653.961291
0.	1714172.5583383	37640.371860147	333.34000013334	6558.1350886904	448766.66187435	8737.9119992209	969221.3778942
0.	1963383.7537018	40073.901710013	288.89389638309	6402.4585440809	470142.65137058	7670.1949563466	1011322.398436
0.	1836802.3637071	38801.233442654	400.00960023041	6958.4595526755	464177.349461	8893.6321593739	998381.4105281
0.	1698816.7391223	40163.219045251	422.2329187895	7269.8363153001	467464.79735577	9049.3552278814	1125711.932375
0.	1764164.6325169	43692.017840425	377.78634093484	7848.1383015384	456456.8102315	8226.2805206124	1154807.78232
0.	1681633.98712	36903.754918088	466.67973369921	7425.5290578293	475101.23928125	7803.6521091871	958230.4039344
0.	1635182.5142607	39002.168173073	555.57407469138	8315.2576529274	445041.30081835	7803.6521091871	1081124.443251
0.	1849163.6276017	40609.820047039	377.78634093484	9961.5058950769	445486.38443022	7670.1949563466	913958.0784142
0.	1977527.5312601	41570.093058195	288.89389638309	9160.5877717715	490017.78347532	7225.3532086126	1141503.721907
0.	1553954.6257929	37774.309193412	377.78634093484	7803.6521091871	471317.41283164	8092.8166025467	977610.5884484
0.	1560923.5444941	38935.189392522	377.78634093484	8137.3043378502	435278.71382425	8003.8418440852	1152292.70610
0.	1965716.4151295	37260.894412915	288.89389638309	8048.3291046256	455800.06438047	7670.1949563466	1092647.738552
0.	1995899.2121909	39292.415761872	377.78634093484	7247.5947322881	488793.36728742	7848.1383015384	1009322.55239
0.	1620330.7203074	39538.017753127	355.56314090256	7848.1383015384	457723.53379829	8582.1947473411	1133287.480651
0.	1869344.354104	35787.792421005	244.44802968221	7492.255408986	446072.05603852	7714.6804365931	959796.1534827
0.	1537960.3861509	41480.760679625	177.7796740943	6713.8145404327	466572.36531903	8070.5728239134	1059052.643022
0.	1689232.1849883	35877.063933329	244.44802968221	6335.740914881	449821.30386559	8604.4398909837	845045.1662071
0.	1780250.484539	37461.792090172	400.00960023041	7069.6642042893	444455.69976049	8115.0604405255	990246.7918565
0.	1657157.8233447	34337.264081618	311.11691862693	7558.9822941956	460234.07677784	7781.4091020254	1031571.296761
0.	1775025.1298787	35252.183386178	244.44802968221	6847.2563843996	478533.98018746	8159.548294521	1020777.794757
0.	1661913.4548885	36167.202938986	244.44802968221	5868.7324604928	489240.72986262	7692.4376667992	979628.1760977
0.	1887751.2144485	37751.986155378	377.78634093484	5535.1710101087	464834.73811645	8448.7251318446	946359.645785
0.	1890753.7034425	36725.190897498	555.57407469138	5957.6844347936	434880.9549869	7514.4976447163	1028715.121812
0.	1937347.6331229	34069.501783639	466.67973369921	6469.1767072291	417421.21388139	7803.6521091871	1041575.174083
0.	1618933.9348565	40006.914335306	288.89389638309	6380.2192750204	447056.07459575	8559.9496630493	925735.6673525
0.	1732895.2765626	32730.819072048	333.34000013334	5913.2083289985	491524.9971975	8537.704638108	924968.1591409
0.	1536704.3063836	30410.9440216	400.00960023041	5490.6971584864	477828.51024395	8448.7251318446	867324.7290530
0.	1616874.4895845	34716.608701732	266.6709334016	5557.4080248972	415833.61006984	8270.7689680748	877562.3346456
0.	1633468.8457276	38488.677913914	422.2329187895	6469.1767072291	444057.51393497	7136.387707272	1040847.694127
0.	1906360.2463923	36256.478507124	311.11691862693	5312.8041246922	478863.21936357	7803.6521091871	1037737.7642
0.	1912958.1735486	34359.577994015	311.11691862693	5757.5438273573	442371.28528568	8315.2576529274	986705.8336157
0.	1820054.6911165	39158.454083037	377.78634093484	6046.6373582597	463590.43793616	8003.8418440852	982991.847740
0.	1727344.8317978	45322.915747507	222.22518522469	7047.4231552981	441973.19646421	7892.6247312617	1009847.468181
0.	1677648.7968575	36613.590323322	311.11691862693	7002.9412353188	456996.31772751	8115.0604405255	976963.0655312
0.	1689717.3900061	33377.822251852	311.11691862693	6713.8145404327	433383.67588154	7269.8363153001	948245.9774585
0.	1637810.1393448	40230.207673411	444.45629661235	7314.319659335	450336.95392194	8470.9699193857	1163679.727038
0.	1902001.0091452	39069.147490709	177.7796740943	6936.2188003543	447712.14983981	8426.4804036529	836634.4559250
0.	1932392.6673085	36055.609820844	444.45629661235	6980.7003643303	464224.30412037	7959.3548209234	991319.3340820
0.	1578974.1863758	39292.415761872	488.9032300503	7381.0451204177	430179.44393762	7914.8680351385	997357.9329605
0.	1712334.8095347	37751.986155378	422.2329187895	7714.6804365931	412122.57014373	7692.4376667992	1050133.820899
0.	1874678.3076647	38689.605125471	422.2329187895	8293.0132808272	465609.58237907	8115.0604405255	1027187.196255
0.	1789510.9851169	35854.745965784	333.34000013334	6491.4162136014	472468.83533861	8270.7689680748	897925.3640671
0.	1742406.5027719	36836.79296297	444.45629661235	8003.8418440852	433430.46188502	8381.9911253168	938446.4215377
0.	1995843.4857389	40185.548528282	288.89389638309	7358.8032407191	462017.71334347	7981.5983028321	984462.2995420
0.	1582147.8903397	33020.848780544	266.6709334016	6913.9781073663	468051.97439936	7981.5983028321	838252.2155392
0.	1605136.1926475	38667.279641054	266.6709334016	8737.9119992209	440685.38895276	8804.6488545952	1094716.959326
0.	1597938.7848085	36010.972991102	377.78634093484	7492.255408986	441504.88039107	7180.8703392706	981970.1526254
0.	1781475.6054065	37260.894412915	222.22518522469	9205.0812048251	460938.09946617	8159.548294521	935967.2506516
0.	1771352.8245325	36613.590323322	266.6709334016	7914.8680351385	429407.80109834	8626.6850939775	973352.7514667
0.	1873303.28375	33868.685694589	422.2329187895	7959.3548209234	482556.26774373	8404.2357348103	931035.7773022
0.	1761567.1566611	37796.632291108	488.9032300503	7914.8680351385	480297.90907628	9071.6016179468	917618.3281705
0.	1871296.1150362	33400.133600534	422.2329187895	8359.7465751719	440381.02641374	7603.4671810346	988650.691193
0.	1523168.2714952	32552.34425863	288.89389638309	8070.5728239134	462792.30279767	8026.0854446829	849977.6487618
0.	1584252.8146568	34671.979028463	400.00960023041	8337.5020843755	469226.44922818	7492.255408986	869071.1670384
0.	1390654.4936246	32016.942707039	666.69333440004	9004.8626258179	465609.58237907	8426.4804036529	816046.4266266
0.	1782837.0416836	35854.745965784	511.12678566587	8559.9496630493	445158.42583986	8893.6321593739	873180.3578035
0.	1667505.1494577	37417.147744281	600.02160077763	11096.271608266	476300.19117837	8871.3862441486	939041.5264665
0.	1722446.9780557	40877.792109138	644.46936392652	8960.3702611759	461078.91094943	8426.4804036529	999405.0067060
0.	1606392.882905	33890.998354884	466.67973369921	9027.1088971719	439397.7752993	7781.4091020254	968524.7104301
0.	1808851.7933324	34493.462720561	644.46936392652	8826.8945917595	417374.51543965	6958.4595526755	923631.3692710
0.	1902773.3830103	36658.230374039	555.57407469138	10851.505157133	428355.67310853	9004.8626258179	896543.3260972
0.	1645051.5145256	36234.15952562	511.12678566587	8804.6488545952	459647.43541439	7981.5983028321	883720.4948741
0.	1728021.5360104	32418.490652075	355.56314090256	9605.5327868852	476370.7229836	8515.4596725172	831342.0599402
0.	1449564.171796	36345.755029611	555.57407469138	8782.4031767842	434225.86311625	7603.4671810346	880197.4981447
0.	1853113.9406043	38912.86325169	577.79780810179	9138.3411442804	444689.93537383	8826.8945917595	889981.6146779
0.	1894611.5371956	36412.713047777	377.78634093484	9360.8100902862	457183.9804779	7981.5983028321	914131.1640035
0.	1828698.3948489	36077.928325182	444.45629661235	8359.7465751719	441832.69895018	7692.4376667992	947600.6079975
0.	1845297.2453704	35631.56957064	288.89389638309	8671.1756780192	431372.11989236	8048.3291046256	998730.9178375
0.	1414763.4153362	34359.577994015	311.11691862693	9249.5748753086	460891.16281959	7025.1821656413	931754.2622202
0.	1510075.2468644	33734.810984856	355.56314090256	7447.7711155427	446236.05127299	7647.9523052351	818687.6005990
0.	1492251.4685722	33333.199733334	488.9032300503	9761.2691517657	467770.12439601	8048.3291046256	744816.8335151
0.	1558095.6824323	33935.623854339	400.00960023041	9538.7895209393	445392.68069308	7625.7097134645	862234.9863788
0.	1670894.0856721	33667.874434861	466.67973369921	8470.9699193857	443425.13924193	8248.52471467	874854.1130188
0.	1598547.1605386	33266.266402674	355.56314090256	8604.4398909837	486250.90738934	8092.8166025467	791336.3612493
0.	1792781.617343	36368.074309352	577.79780810179	9538.7895209393	461689.12079921	7381.0451204177	927295.6484735
0.	1755673.5895365	36077.928325182	400.00960023041	9360.8100902862	444315.16147063	8070.5728239134	885051.2252737
0.	1654928.6312791	34069.501783639	333.34000013334	9160.5877717715	459084.29751311	6913.9781073663	950877.588604
0.	1432513.9472286	28537.669278242	288.89389638309	7247.5947322881	450735.43206377	7403.2870594544	756077.4015858
0.	1680933.760759	32083.866023475	422.2329187895	7670.1949563466	456409.89814281	7981.5983028321	886184.9696101
0.	1485738.0186868	32173.097946488	466.67973369921	8070.5728239134	457934.67261415	8671.1756780192	851254.166345
0.	1399005.6653948	32641.581188474	355.56314090256	9182.8344586197	449938.49433212	8604.4398909837	819641.5539965
0.	1282478.3796565	27311.348032047	333.34000013334	8070.5728239134	464365.1696429	7403.2870594544	755130.3707915
0.	1315089.7625305	30366.33735665	266.6709334016	8559.9496630493	437408.20813151	8293.0132808272	746102.3257887
0.	1463201.2028563	30165.610313745	311.11691862693	8893.6321593739	437946.51592713	6869.4968993892	846468.1844716
0.	1567107.8267626	30745.501605846	444.45629661235	9027.1088971719	479827.49255156	7825.8951756913	770660.0934919
0.	1329613.1423712	28448.476203451	377.78634093484	9004.8626258179	448391.70937444	7736.9232657286	773409.2325436
0.	1483075.9699827	32619.271866602	444.45629661235	8181.7923105381	473173.86425703	7803.6521091871	837639.3926239
0.	1532596.3359788	32864.677685685	244.44802968221	9472.046789243	433243.31940717	7403.2870594544	764897.0143217
0.	1742325.1685773	36635.910318855	511.12678566587	9049.3552278814	444151.2030502	6224.5460527486	954478.7077826
0.	1777093.1454136	35095.970555015	311.11691862693	10873.756355811	454228.76986138	9249.5748753086	913339.9434158
0.	1638106.3395042	32708.509511741	400.00960023041	9494.2943071144	469179.46714373	7447.7711155427	823947.8695731
0.	1695460.9310235	34895.129780043	511.12678566587	9383.0573113583	460750.35442335	7937.111398359	801021.6035710
0.	1539037.3988855	29630.361793173	377.78634093484	9093.8480673683	466220.11510559	8537.704638108	755664.5806328
0.	1690849.6348078	33422.445008833	466.67973369921	8604.4398909837	463426.10991581	8204.0363859019	820253.117334
0.	1669710.5052772	33243.955411684	355.56314090256	9004.8626258179	447876.17651072	8404.2357348103	897456.4339490
0.	1610992.9155791	33422.445008833	266.6709334016	8448.7251318446	450008.80938231	8003.8418440852	916060.0625945
0.	1677271.9090219	32106.173914825	444.45629661235	8226.2805206124	434787.36736112	7781.4091020254	825905.9869845
0.	1721148.5372616	35564.61781509	311.11691862693	10050.50154671	453642.53981385	8048.3291046256	876306.6006489
0.	1932946.1637927	32931.607797243	466.67973369921	8537.704638108	461477.88939238	7492.255408986	942340.1290012
0.	1431151.3156148	32284.639191325	288.89389638309	9605.5327868852	429150.60229704	8315.2576529274	836928.5717953
0.	1716281.0169349	31013.15732643	333.34000013334	9049.3552278814	452446.75499216	9027.1088971719	924349.2496845
0.	1556395.2742498	32440.799437485	377.78634093484	8648.9303563226	461876.8864236	7781.4091020254	917742.0118720
0.	1683438.6629379	33020.848780544	333.34000013334	7825.8951756913	437642.25083583	7981.5983028321	826248.7026087
0.	1653827.6642396	32485.417187124	355.56314090256	7225.3532086126	441739.03522279	7781.4091020254	857934.3682661
0.	1698455.4687416	37372.503637026	266.6709334016	8181.7923105381	455096.46401348	8092.8166025467	968375.4317058
0.	1549623.3599874	33690.186558573	244.44802968221	8226.2805206124	468921.07028424	7981.5983028321	944101.5432198
0.	1422377.7397667	29005.948556848	177.7796740943	6913.9781073663	448344.84146707	8826.8945917595	704819.0817664
0.	1489455.6504031	30812.41473154	333.34000013334	6647.0944194197	436823.12939132	8115.0604405255	781028.6323658
0.	1773202.3955111	32574.65340168	466.67973369921	7247.5947322881	439585.05251163	8604.4398909837	877685.4554981
0.	1726857.6355934	38979.841853213	555.57407469138	8426.4804036529	462135.07087898	8048.3291046256	998481.268348
0.	1735062.212565	34024.875568714	422.2329187895	7625.7097134645	481144.72386994	8270.7689680748	900665.4036926
0.	1601456.7732356	35319.132636927	444.45629661235	6669.3344004268	464529.51568053	8537.704638108	875100.2804343
0.	1531695.4807401	30254.821736987	333.34000013334	6491.4162136014	479451.17791543	7336.5614203583	819103.4136419
0.	1498664.0004805	31927.712452877	311.11691862693	6357.9800652871	433243.31940717	7825.8951756913	759356.3802943
0.	1458994.9199812	32463.108282501	333.34000013334	7870.3814867284	459952.48390783	7514.4976447163	823213.688559
0.	1589930.537299	31660.027411973	400.00960023041	8582.1947473411	446048.62840446	8070.5728239134	842077.2000203
0.	1579484.1253622	31570.800972149	288.89389638309	7425.5290578293	461430.94978727	7959.3548209234	784365.736410
0.	1693950.5438415	37104.644004771	288.89389638309	7558.9822941956	466783.72239972	8159.548294521	888822.7241999
0.	1745280.7723787	39716.641918944	355.56314090256	7002.9412353188	448204.23928506	8070.5728239134	1015398.485377
0.	1624927.6872303	34984.391750364	311.11691862693	7536.7399397861	407550.17315532	8404.2357348103	767255.2823621
0.	1550366.6967369	35341.449173117	377.78634093484	5535.1710101087	460069.81314502	7581.224707945	821354.0391498
0.	1795917.0611505	36479.67160278	311.11691862693	6535.8954043318	426906.28665147	7358.8032407191	942538.5805947
0.	1534371.8117848	33467.068004281	311.11691862693	6691.5744407644	454955.75087902	8070.5728239134	859949.2522678
0.	1463464.1603574	33221.644480308	333.34000013334	7025.1821656413	468991.54138216	7714.6804365931	877931.7023874
0.	1820546.8369857	33957.936693499	444.45629661235	6091.1141759345	409089.58442618	7114.146480276	1006398.592187
0.	1190399.6601919	29942.585926317	355.56314090256	5557.4080248972	481332.91629398	8270.7689680748	776865.1321940
0.	1588704.0634021	33221.644480308	222.22518522469	6024.3990384081	448133.93906036	7536.7399397861	849339.4597316
0.	1544899.2803275	29541.15704275	222.22518522469	4467.8640542332	448344.84146707	7403.2870594544	818173.9764957
0.	1607278.7804895	31548.494511185	222.22518522469	5268.3314594078	436986.94740376	7536.7399397861	941943.2392329
0.	1824922.6188627	39538.017753127	333.34000013334	6891.7374737114	463473.06045706	7714.6804365931	1021253.332993
0.	1759149.5232873	36836.79296297	333.34000013334	5535.1710101087	458239.66009573	7514.4976447163	964296.1249494
0.	1529046.4233293	31704.64098947	311.11691862693	5157.1508342136	442090.27948865	7759.166154206	885174.4512592
0.	1461833.9468018	33935.623854339	355.56314090256	6224.5460527486	451063.60446449	7959.3548209234	951771.5222142
0.	1627818.9363049	35944.01819382	244.44802968221	6380.2192750204	464294.73659205	8515.4596725172	948816.9206349
0.	1554588.9381916	31726.947867615	400.00960023041	5935.4463522347	459107.76085295	8048.3291046256	902517.2658226
0.	1493913.5420783	33645.562370767	333.34000013334	5357.2770272403	433991.91389659	7203.1117442735	843646.9080288
0.	1513247.5823138	32753.128691963	444.45629661235	5935.4463522347	454744.68551392	7870.3814867284	879975.818387
0.	1284695.1954496	31793.868859642	266.6709334016	5379.5135674889	465867.87937599	7470.0132325949	812232.8058900
0.	1565033.4466616	32507.726151352	266.6709334016	5512.9340546385	427397.18034556	8426.4804036529	825759.1129707
0.	1500406.4579827	34002.562550687	177.7796740943	6380.2192750204	446610.90932655	7314.319659335	881650.8708411
0.	1517373.2742134	35296.816160374	466.67973369921	6269.0238196228	433711.18328231	8626.6850939775	788337.8227604
0.	1403784.9645169	36301.116649073	444.45629661235	5890.9703650846	459272.00603198	8470.9699193857	848799.4899496
0.	1693384.2127063	35140.602494315	377.78634093484	5535.1710101087	466948.11484548	8648.9303563226	963873.3779315
0.	1637597.0553077	30210.215906202	444.45629661235	5468.4603216522	461337.07134887	7714.6804365931	869710.7947392
0.	1630791.4504517	39203.107737268	422.2329187895	5935.4463522347	452751.54702476	7803.6521091871	869735.3967365
0.	1455237.2060567	30544.765446479	400.00960023041	5090.4431708704	440615.15048249	7647.9523052351	894248.6363363
0.	1844529.6453107	35029.023093323	177.7796740943	5624.119425175	408972.95264219	8359.7465751719	861227.2236704
0.	1641806.2016412	31704.64098947	288.89389638309	5468.4603216522	462534.09852899	7381.0451204177	925240.4930988
0.	1680206.6591811	31615.414072867	288.89389638309	5401.7501670541	446189.19517098	7714.6804365931	900048.203065
0.	1382571.6554761	30321.730930036	222.22518522469	5001.500450135	456316.07473657	9071.6016179468	813357.1621018
0.	1688747.0056202	33422.445008833	355.56314090256	5868.7324604928	441645.37252095	7247.5947322881	876897.5119015
0.	1737825.7963256	34738.923627813	333.34000013334	5690.8313593262	418448.64419359	7492.255408986	1010047.444300
0.	1658151.734383	36546.630694627	288.89389638309	6068.8757374351	440170.32023086	6891.7374737114	923606.6158190
0.	1519330.9880671	30879.328393531	266.6709334016	5646.3566772391	437267.78558325	7736.9232657286	860833.9818508
0.	1763333.2448693	39582.673436484	266.6709334016	6246.7849065228	429477.94756909	7825.8951756913	1014598.123711
0.	1843542.8244803	38287.755535688	222.22518522469	6402.4585440809	448415.14342439	8337.5020843755	950703.7787145
0.	1536412.7118656	35564.61781509	422.2329187895	7158.6289936035	434997.94095958	8604.4398909837	842273.3981304
0.	1954003.4689067	39270.088666202	333.34000013334	6647.0944194197	463073.98905981	7025.1821656413	1029817.395879
0.	1812757.6031743	37350.181672887	288.89389638309	6357.9800652871	435372.30682791	7025.1821656413	973527.0085477
0.	1829026.7960675	36033.291376151	177.7796740943	6313.5018238017	462933.1447707	8804.6488545952	1058826.421
0.	1855693.5265586	38533.327987669	444.45629661235	6402.4585440809	444994.45125869	8270.7689680748	921007.8910033
0.	1734195.3769184	39225.434653901	444.45629661235	8159.548294521	447149.79655095	6958.4595526755	1036032.782566
0.	1992834.7514554	35296.816160374	244.44802968221	7492.255408986	479945.09426293	8826.8945917595	897579.8341841
0.	1881336.3069492	37528.759056458	644.46936392652	11519.066946682	457324.73024006	7314.319659335	942836.2663721
0.	1626614.1715953	30544.765446479	844.48723179752	11608.079223139	460938.09946617	8626.6850939775	939264.7011874
0.	1635182.5142607	35118.286494848	488.9032300503	10384.243700188	430296.36559599	6758.2949177622	1008922.637480
0.	1593026.2683471	37618.049180087	511.12678566587	9939.2571305832	487027.69017958	7470.0132325949	1052394.081361
0.	1885878.5941228	32708.509511741	488.9032300503	7381.0451204177	477005.53534888	8270.7689680748	831023.6382130
0.	1956028.5885685	36501.991240413	377.78634093484	7692.4376667992	445837.78258449	7447.7711155427	1006523.527964
0.	1721716.5825459	35095.970555015	488.9032300503	8426.4804036529	423026.88094864	8026.0854446829	907877.5199553
0.	1633925.8240031	35743.157022695	222.22518522469	7692.4376667992	425527.25999825	6847.2563843996	1041324.312174
0.	1934606.8509234	34783.553658865	555.57407469138	8048.3291046256	458708.89281935	8982.6164138194	1049355.420252
0.	1942139.0201844	35162.918553417	355.56314090256	7203.1117442735	450594.79060112	7269.8363153001	953783.2045630
0.	1693842.6685507	33980.249592282	222.22518522469	6269.0238196228	435816.88758515	8204.0363859019	838987.6596807
0.	1612062.0111963	35988.654665697	266.6709334016	5957.6844347936	451251.13720034	8293.0132808272	852874.629695
0.	1375173.0813826	30277.124741754	333.34000013334	5846.4946152228	414806.49423944	7670.1949563466	778301.4369536
0.	1429264.9336072	31102.377806839	311.11691862693	6024.3990384081	423424.08855128	7647.9523052351	731730.1754547
0.	1290265.4273989	30187.913080182	133.33440000853	5824.2568292746	434085.49281632	7002.9412353188	741785.7636925
0.	1395429.3745554	32396.18192627	244.44802968221	5668.5939886228	423120.33989991	7114.146480276	765820.7958883
0.	1435737.9119383	31124.68307592	244.44802968221	5646.3566772391	444080.93611759	7492.255408986	876158.8790555
0.	1639687.9816097	32775.438371488	377.78634093484	6647.0944194197	472092.84363099	7269.8363153001	914774.0831747
0.	1809425.2703668	36613.590323322	266.6709334016	5179.3868406229	465163.45136479	8293.0132808272	865849.1371430
0.	1676437.4267804	33243.955411684	200.0024000288	5045.9716918765	437220.97857955	7225.3532086126	848284.0953037
0.	1488875.4941333	36301.116649073	355.56314090256	5690.8313593262	442277.61566103	8026.0854446829	891091.334052
0.	1549331.3514327	33243.955411684	488.9032300503	5157.1508342136	435419.10371389	8671.1756780192	874558.7212399
0.	1707309.9028384	34783.553658865	422.2329187895	6157.8298473792	430740.68248291	8181.7923105381	882365.3287284
0.	1969133.1520443	33757.123287427	444.45629661235	4779.1478001472	440638.56324183	7759.166154206	919745.9302696
0.	1548470.8864871	37060.001567923	422.2329187895	5223.8590313854	436823.12939132	8515.4596725172	899554.4737886
0.	1905587.5741219	37082.322756519	355.56314090256	5201.6229063468	438344.41738052	8337.5020843755	938198.4730244
0.	1730701.7737516	31637.720712621	266.6709334016	4401.1619067434	481027.1057025	8515.4596725172	890450.1457474
0.	1735306.0248059	32998.538445301	311.11691862693	5335.0405463082	440381.02641374	7292.077957649	958379.5109543
0.	1633952.4798803	36836.79296297	111.11185185679	5446.2235441355	444385.43032699	8248.52471467	871999.0758292
0.	1455999.1339782	34917.445183174	533.35040054615	5223.8590313854	445322.40356367	8248.52471467	959647.0224925
0.	1547075.2373251	32730.819072048	288.89389638309	5112.6789993376	443097.25965458	7714.6804365931	947476.5039072
0.	1677891.0900728	34337.264081618	377.78634093484	5001.500450135	452892.22393113	8115.0604405255	855723.44341
0.	1975108.5075594	33043.1591754	333.34000013334	5846.4946152228	428449.19035252	7358.8032407191	920636.7072816
0.	1567453.6026732	35408.399139509	333.34000013334	4623.5044741297	439748.92343625	7358.8032407191	841316.9738734
0.	1616794.260846	33556.314710581	266.6709334016	5601.8822324301	424405.50414561	7492.255408986	824339.4579840
0.	1538645.8535641	39024.494552608	288.89389638309	5357.2770272403	448251.10642238	7581.224707945	988201.839872
0.	1431596.7687602	31035.462357146	444.45629661235	5312.8041246922	463801.72145219	7447.7711155427	879803.4046702
0.	1670302.2763758	33779.435649618	355.56314090256	4823.6178556551	456855.57336402	7603.4671810346	987753.0113732
0.	1562454.4271973	35095.970555015	288.89389638309	4223.2921228934	428612.84799151	7603.4671810346	968350.5521641
0.	1738991.085281	34359.577994015	244.44802968221	4178.8252699788	451321.46303564	7180.8703392706	955000.3712297
0.	1720634.6217683	29340.449839407	266.6709334016	4245.525638307	462182.01434347	8070.5728239134	892768.5095176
0.	1678402.618991	35720.839413002	333.34000013334	5357.2770272403	452563.98141262	8159.548294521	993414.9087821
0.	1742162.5023441	35140.602494315	422.2329187895	5112.6789993376	443425.13924193	8582.1947473411	859580.6413017
0.	1778807.7730705	32485.417187124	400.00960023041	5357.2770272403	425176.69547668	7670.1949563466	912103.8038115
0.	1536412.7118656	34181.068364364	355.56314090256	4756.9128613587	475101.23928125	7647.9523052351	843082.7618151
0.	1670651.9772519	34292.636435704	577.79780810179	4490.09822201	426508.91716784	7603.4671810346	968823.2754607
0.	1956722.2239604	34024.875568714	377.78634093484	5045.9716918765	451110.48726323	7670.1949563466	1036860.159133
0.	1620753.0515608	35899.381960516	488.9032300503	5023.7360413493	457371.64734162	8048.3291046256	893409.867170
0.	1861321.712579	36524.310937695	400.00960023041	5535.1710101087	393614.81432954	8070.5728239134	965191.4208550
0.	1681445.4593805	35408.399139509	422.2329187895	4957.0294456441	416067.06271277	6780.5351954239	1005349.201389
0.	1915968.8267618	35676.20437254	333.34000013334	4645.7390570617	425947.956407	7558.9822941956	991369.2229381
0.	1704150.4819768	34716.608701732	311.11691862693	5201.6229063468	438227.38561957	7447.7711155427	996883.6786910
0.	1635667.3933913	40609.820047039	266.6709334016	6269.0238196228	471810.86067606	7581.224707945	891929.8817346
0.	1782374.1308042	34002.562550687	488.9032300503	4756.9128613587	412986.00151667	6936.2188003543	1028539.772689
0.	1765045.3149783	34872.814436544	555.57407469138	5979.9225766753	444596.24035894	7470.0132325949	966708.6576111
0.	1998769.574443	37060.001567923	466.67973369921	5357.2770272403	450758.87253224	8404.2357348103	1077748.456117
0.	1689771.3032581	37506.436674702	355.56314090256	6535.8954043318	443963.82584572	7425.5290578293	1019851.819989
0.	1735549.8435076	35944.01819382	444.45629661235	5979.9225766753	425293.54871938	7225.3532086126	944027.1101368
0.	1451874.9791637	31771.561802701	333.34000013334	4823.6178556551	481262.3436509	7225.3532086126	888231.0093457
0.	1262345.9180658	28024.822112497	311.11691862693	5001.500450135	472727.33920735	7981.5983028321	759988.0290
0.	1026435.8542466	25996.040055268	266.6709334016	4512.332449094	443003.58208056	7647.9523052351	609574.9077103
0.	725412.00674905	20514.107565122	111.11185185679	4690.2084008523	451649.65790757	7002.9412353188	496849.4649788
0.	645513.49080492	18531.69364552	155.55700742096	3912.0291339479	463778.24524859	8715.6664994682	388866.1481784
0.	551201.34804428	16193.496264819	222.22518522469	3978.7273673761	464834.73811645	7736.9232657286	312322.8525426
0.	391612.60329357	14924.46353115	111.11185185679	3378.462479507	442909.90553232	7158.6289936035	233515.4496958
0.	302342.49252572	15391.979444145	66.6669333344	4401.1619067434	452563.98141262	7892.6247312617	187712.8427225
0.	242317.00872413	13455.298385142	88.889362965491	3623.0096229803	427537.44086545	7002.9412353188	179240.4517398
