# Supplementary material for: LA-iMageS: a software for elemental distribution bioimaging using LA–ICP–MS data
Source: J Cheminform. 2016 Nov 18;8:65. doi: 10.1186/s13321-016-0178-7 (PMC5116144; doi:10.1186/s13321-016-0178-7)
Supplement: Supplementary file 1 — Additional file 1. Dataset corresponding to LA–ICP–MS analysis of a human tissue used to illustrate LA-iMageS features. [file 13321_2016_178_MOESM1_ESM.zip › Line 14.xl]

Intensity Vs Time	Counts Per Second
Time in Seconds	Na23	Ca44	Zn64	P31	C12	C13	Si28
0.	533.35040054615	10028.252544752	22.222251851891	3289.5380243924	453572.19490593	8115.0604405255	53616.37428465
0.	288.89389638309	9538.7895209393	44.444562963279	2956.0797670342	429244.12823848	7425.5290578293	50664.65880372
0.	76034.185469836	12676.300655165	177.7796740943	4267.7592130252	445908.06394718	7670.1949563466	102560.5939257
0.	471223.42598762	17084.160847374	111.11185185679	4912.5586784017	433102.96523685	7848.1383015384	269969.9882798
0.	864373.79357223	23232.339416468	177.7796740943	6246.7849065228	422512.87498787	8159.548294521	479004.3257384
0.	792189.79220236	20157.683815382	222.22518522469	5735.3062786932	455823.51872196	8337.5020843755	476840.949850
0.	992566.64006009	21538.910665143	222.22518522469	5624.119425175	443378.2985315	8159.548294521	522623.1681373
0.	1001152.8841184	25661.672767156	244.44802968221	5868.7324604928	419266.00655735	8293.0132808272	551723.124618
0.	1020677.684703	25327.31887406	222.22518522469	6180.068523177	479098.39794543	8582.1947473411	557298.6208426
0.	1075557.2714257	21761.710603961	355.56314090256	5579.6450990042	435044.7357968	8003.8418440852	572976.7899232
0.	1041775.868729	23990.037235742	200.0024000288	5357.2770272403	478910.25456381	8693.4210590677	565514.2243611
0.	1050761.6131837	23655.750305655	311.11691862693	5001.500450135	437899.7052085	8159.548294521	583778.0497981
0.	1427169.4147585	29385.051023134	200.0024000288	5735.3062786932	415833.61006984	6913.9781073663	742610.1101937
0.	1176966.0114485	28403.880023435	488.9032300503	5312.8041246922	447079.50498831	8293.0132808272	612894.515421
0.	1140894.8513354	24591.78745574	400.00960023041	5913.2083289985	446915.49358765	8159.548294521	599933.7883427
0.	1331919.3644147	28515.370920198	244.44802968221	6847.2563843996	439491.41339289	7981.5983028321	772898.2650190
0.	1272638.2067967	31280.821628072	244.44802968221	6224.5460527486	463238.31032444	8137.3043378502	738077.1703135
0.	1446151.5574367	28047.119160189	288.89389638309	6869.4968993892	416814.15405109	7759.166154206	751513.1753434
0.	1539673.8006391	30076.399843808	333.34000013334	7447.7711155427	468662.68121753	8737.9119992209	796628.9785462
0.	1305523.884562	27734.965912258	488.9032300503	6736.0546994319	437150.76855434	8470.9699193857	649254.699656
0.	1202320.7764385	26174.374752946	222.22518522469	6135.5912309063	480980.05888731	7870.3814867284	653045.5212840
0.	1534212.7998292	29541.15704275	355.56314090256	6335.740914881	436261.49145743	7381.0451204177	821451.9055753
0.	1402818.4541965	28827.553353234	311.11691862693	5957.6844347936	440919.52135255	8070.5728239134	747193.9305033
0.	1803228.1435884	31414.656996919	333.34000013334	6446.937260185	452798.43907	8559.9496630493	890499.4662621
0.	1650122.9422919	30990.852355305	355.56314090256	6980.7003643303	420270.30167329	6691.5744407644	952119.1875625
0.	1557537.701019	28114.010660619	400.00960023041	5312.8041246922	454533.62535253	8359.7465751719	787484.7683438
0.	1670651.9772519	34582.720397481	244.44802968221	8003.8418440852	431746.32703291	7603.4671810346	917692.5381826
0.	1342084.145528	30834.719225948	466.67973369921	7091.9053126152	462275.90204437	8048.3291046256	744234.7862382
0.	1493623.3168438	31570.800972149	244.44802968221	6424.6978724691	423657.74870752	7492.255408986	794726.1937190
0.	1604233.7817743	35899.381960516	377.78634093484	6269.0238196228	452399.8648735	8115.0604405255	883892.9855795
0.	1617329.1324025	32106.173914825	444.45629661235	7603.4671810346	458920.05593445	8804.6488545952	771876.4197880
0.	1325986.5731624	26687.108234809	333.34000013334	6380.2192750204	469155.97619811	8226.2805206124	707909.7411605
0.	1664897.0597149	32842.367767721	466.67973369921	6068.8757374351	430109.29171021	7714.6804365931	799776.8021410
0.	1541344.5669479	31280.821628072	244.44802968221	7247.5947322881	449610.36506965	7358.8032407191	864570.4917021
0.	1380955.9561005	30633.980921442	288.89389638309	6936.2188003543	452165.41813318	7336.5614203583	703998.3101817
0.	1509863.7971984	29005.948556848	377.78634093484	7136.387707272	415786.92030694	8026.0854446829	762952.531013
0.	1356261.3814791	31080.07259735	355.56314090256	7536.7399397861	447196.6579135	7803.6521091871	740670.5956187
0.	1583799.8152566	34605.034965782	288.89389638309	8604.4398909837	425200.06599739	6424.6978724691	871014.7957234
0.	1249959.3889809	26776.282490448	311.11691862693	6024.3990384081	401884.73220353	7069.6642042893	703877.6150196
0.	1189532.3628132	28693.759452357	311.11691862693	6357.9800652871	439187.09333684	8003.8418440852	683070.7277081
0.	1353143.5919392	29496.555024989	488.9032300503	6157.8298473792	447384.10593004	7803.6521091871	749159.163928
0.	1592517.3377039	32552.34425863	444.45629661235	5423.9868259363	451837.20348469	7759.166154206	860317.8787394
0.	1409246.3838533	30388.640659333	422.2329187895	5401.7501670541	477993.11470463	6958.4595526755	789702.883280
0.	1340268.1640753	31191.599240715	288.89389638309	6780.5351954239	435442.50225292	6802.7755324172	893360.5303034
0.	1392845.9287598	33868.685694589	488.9032300503	5246.095215739	479780.4523187	8804.6488545952	694830.2554871
0.	1341253.9371317	28782.955148008	422.2329187895	6691.5744407644	424335.39929366	7870.3814867284	699220.0632951
0.	1665972.4707313	32396.18192627	400.00960023041	8315.2576529274	451040.16316142	7158.6289936035	837026.6126152
0.	1513591.3184662	29987.190327161	488.9032300503	7158.6289936035	454885.39517912	8181.7923105381	805416.4389471
0.	1729158.5111842	34225.695414024	955.61034388194	10339.743974598	448204.23928506	7047.4231552981	884706.201719
0.	1474673.2381856	26553.348637677	355.56314090256	8381.9911253168	447173.22720014	8293.0132808272	744792.5807682
0.	1166554.1984871	28180.902697086	511.12678566587	7558.9822941956	466501.91411759	8871.3862441486	646784.3611982
0.	1250087.7920968	21672.589914547	400.00960023041	5913.2083289985	427560.81784254	7381.0451204177	595903.937247
0.	1446230.2955832	28403.880023435	400.00960023041	6068.8757374351	486015.53255419	7136.387707272	731100.573476
0.	1387994.1801403	31370.044968926	355.56314090256	6580.3748323783	460234.07677784	7470.0132325949	728824.7002988
0.	1202295.232418	25840.000320496	355.56314090256	5913.2083289985	474584.09611899	8204.0363859019	628051.9413436
0.	1194711.8888193	25906.874135325	400.00960023041	5846.4946152228	462088.1276718	7803.6521091871	632767.1574631
0.	1316926.5415776	28983.648947907	444.45629661235	5090.4431708704	404938.47393507	7292.077957649	675175.7306696
0.	1455473.6595898	32039.250419583	377.78634093484	6335.740914881	462205.4861722	7425.5290578293	774309.5815142
0.	1376475.2072796	31816.175976182	422.2329187895	5913.2083289985	451133.92875891	7937.111398359	727929.0411820
0.	1399580.0922487	29385.051023134	377.78634093484	6780.5351954239	439702.1028517	7670.1949563466	738973.8748297
0.	1195809.4154779	25327.31887406	333.34000013334	5512.9340546385	463707.81702385	7736.9232657286	669667.9329125
0.	1416960.7064478	30611.676963322	311.11691862693	5935.4463522347	458333.50458334	8470.9699193857	759890.8493378
0.	1416489.8133963	30589.373064788	333.34000013334	6691.5744407644	463027.04070609	8537.704638108	757971.7720857
0.	1677918.0119362	30143.307606889	422.2329187895	5490.6971584864	468803.61974244	8381.9911253168	876380.4623785
0.	1704204.4800431	35988.654665697	444.45629661235	6802.7755324172	424756.03703233	7647.9523052351	1017900.082669
0.	1512718.7828441	34716.608701732	355.56314090256	6669.3344004268	443425.13924193	8181.7923105381	882094.3206125
0.	1828370.005292	38845.885187244	222.22518522469	7514.4976447163	413686.14510101	7292.077957649	995436.1126418
0.	1548083.7839663	31704.64098947	266.6709334016	5446.2235441355	426719.28694599	7825.8951756913	724879.6504994
0.	1420781.0786968	30254.821736987	444.45629661235	6402.4585440809	470307.10827963	8181.7923105381	757850.325722
0.	1579350.9575267	29162.047487389	333.34000013334	6580.3748323783	457981.59305808	7225.3532086126	838546.3857803
0.	1385595.3539736	27311.348032047	466.67973369921	8315.2576529274	436612.51084348	8715.6664994682	778934.4599004
0.	1558638.6531167	33846.373093915	444.45629661235	8026.0854446829	448813.53209198	7781.4091020254	943084.3455418
0.	1605515.7628027	32351.564653478	422.2329187895	8204.0363859019	475453.85478293	8092.8166025467	783707.9579757
0.	1372985.9329194	31303.127373895	1022.2849223641	7803.6521091871	448977.57987529	7158.6289936035	764726.8547118
0.	1497528.9428293	83505.190096584	400.00960023041	10050.50154671	494822.95063211	8115.0604405255	810888.6567869
0.	1304981.2615618	28782.955148008	422.2329187895	10717.999211938	445673.79498321	7225.3532086126	762393.5723484
0.	1520971.5593839	30589.373064788	577.79780810179	10295.244486485	454557.0762246	8226.2805206124	723161.8139770
0.	1512401.517928	31436.963100308	355.56314090256	9071.6016179468	418168.42367111	8693.4210590677	773019.9212377
0.	1461281.8441586	29184.347572891	400.00960023041	8426.4804036529	471693.37051672	7870.3814867284	722121.5991007
0.	1497476.1529024	28716.05828692	400.00960023041	8849.1403882772	452423.30990072	7492.255408986	778374.4757183
0.	1617222.1555876	33310.888563499	666.69333440004	8270.7689680748	448016.77330255	8448.7251318446	746854.3054814
0.	1820355.4438118	30522.461726703	533.35040054615	8915.8781339534	413546.11179204	8960.3702611759	838350.2711877
0.	1464068.9915588	29987.190327161	577.79780810179	8426.4804036529	452751.54702476	7558.9822941956	722944.0842862
0.	1715334.8538925	35497.666596295	577.79780810179	9116.0945761461	438414.63720579	6958.4595526755	885790.6071418
0.	1965716.4151295	35676.20437254	400.00960023041	8982.6164138194	485709.55492557	8293.0132808272	1073593.221044
0.	1532596.3359788	39493.362308497	333.34000013334	9338.5629285733	486980.61043198	7803.6521091871	871457.708099
0.	1478518.0367975	34962.076168335	600.02160077763	7937.111398359	453665.98824495	8693.4210590677	726767.242458
0.	1700722.2547121	32686.200011044	222.22518522469	7203.1117442735	445205.27629741	7536.7399397861	808152.1194625
0.	1529576.1731118	33757.123287427	466.67973369921	6958.4595526755	500903.92981714	7358.8032407191	922195.7842076
0.	1369602.1054819	29853.377839577	400.00960023041	8493.2147662765	457277.81339558	8404.2357348103	737786.3670687
0.	1394959.6021626	28537.669278242	288.89389638309	7759.166154206	421882.09174773	7981.5983028321	749547.4106501
0.	1257332.7081442	26486.469642945	400.00960023041	7314.319659335	439468.00377339	7470.0132325949	690828.2996597
0.	1766866.4370094	33801.74807143	400.00960023041	8693.4210590677	424312.03113748	8092.8166025467	950703.7787145
0.	1503232.0615858	29340.449839407	400.00960023041	11519.066946682	457183.9804779	7914.8680351385	773774.2276791
0.	1484841.7962926	25773.127041485	377.78634093484	10606.745890386	446165.76721619	8426.4804036529	761883.2500945
0.	1722988.0491764	36256.478507124	511.12678566587	11697.092449727	427934.85817179	8159.548294521	858057.2137838
0.	1883758.5832818	35006.707392027	622.24545271912	14011.769886705	409159.56426134	7870.3814867284	869710.7947392
0.	1909009.8966251	34314.950228848	666.69333440004	17462.722093569	448415.14342439	8003.8418440852	800923.9656740
0.	1582515.7680109	36122.565512793	977.83514410623	17997.190747531	452939.11674704	7670.1949563466	811059.7188276
0.	1749884.0614079	39381.724741346	1133.4104052409	22808.950009457	447149.79655095	7603.4671810346	1028489.673578
0.	1592797.7792093	35118.286494848	1088.9600342778	25840.000320496	451719.98701742	7670.1949563466	901035.7448869
0.	1956944.1981989	28805.254220838	1288.9885706717	32708.509511741	517755.17377116	7914.8680351385	758166.0897885
0.	2034010.3041918	31905.405038338	2155.8343768016	61783.743514937	535444.37640054	8849.1403882772	804439.6177601
0.	2072853.4576082	30210.215906202	2933.8496908789	100513.65698015	581421.55523482	10361.993807708	739410.1428690
0.	2271296.2737384	32485.417187124	4312.2265403762	130615.66742994	630660.55033176	12030.900511791	664427.9514045
0.	2750666.484724	32619.271866602	3645.2415372606	154440.18907821	627549.45569337	12431.487824481	759890.8493378
0.	2498528.7212242	32217.714265612	3645.2415372606	140824.36485612	579589.17119093	10918.258931291	790580.5349366
0.	2565933.0168585	32931.607797243	3689.7055437159	137683.64354164	661929.25958837	11674.839054004	801241.2928301
0.	2403819.9736295	28024.822112497	3311.7690492289	128945.51324256	615618.02371775	10717.999211938	671014.4947637
0.	2300085.905094	28939.049908731	4045.4261345198	141705.78535215	652445.59720456	11007.264794765	643020.2495641
0.	2767688.9254859	33645.562370767	4645.7390570617	164020.65821003	671687.85413589	11786.10662646	731899.6914654
0.	3141497.1548341	32418.490652075	4334.4602930095	158017.43306468	679001.98110664	11585.826064951	786339.3692809
0.	3202503.7546116	29719.567496811	3689.7055437159	153466.89864995	605182.56805224	10829.254017831	814212.7474301
0.	2409303.7129354	28782.955148008	3445.1564434428	119991.02921013	638227.5727417	11519.066946682	694950.8249546
0.	3158976.5738715	33779.435649618	3845.3314342286	157790.98011663	620398.18333693	11563.572966145	875469.5445125
0.	3377069.4558476	31950.019927016	3867.5639415011	165765.79488132	628171.58508807	11763.8529932	809129.3558421
0.	2808245.7474354	32663.890569955	3378.462479507	157428.66807899	640911.14474166	11496.814026024	755494.6012206
0.	2554165.8262647	26820.869975538	2911.6196740142	143084.60280575	623363.21050496	10673.497705198	703998.3101817
0.	2344527.0423851	26664.814819761	3534.0825588358	122741.76860076	598955.95931022	11897.375683543	595141.1003182
0.	2728731.5275007	30388.640659333	3734.1697873657	139694.47379956	646760.38078459	11163.027341856	765383.202941
0.	2707367.7931217	30500.158066513	3378.462479507	123891.93506934	622000.12816665	10450.993733851	652013.6776009
0.	3011943.8137336	34605.034965782	4289.9928470482	171457.00059585	627023.07347143	11763.8529932	753188.0656807
0.	3944750.7185711	33333.199733334	3778.6342682119	161120.45240272	645201.7963718	12542.765492984	852236.2295583
0.	2545368.9944616	31771.561802701	3156.1531205464	146136.88850152	605707.62153879	10250.745235849	679218.6118111
0.	2696514.5590788	28426.178083662	3378.462479507	149620.10887088	671832.15223479	11007.264794765	767692.969303
0.	3521931.5691769	33467.068004281	4223.2921228934	182078.77574769	670677.8346905	13121.433305311	852383.5485373
0.	3277448.1917915	30455.550924887	3311.7690492289	143197.63066083	634850.33034363	13232.720180232	643283.9238103
0.	2913122.2616596	31793.868859642	3956.4945635986	167397.93843311	693287.11419239	10918.258931291	801729.5109687
0.	3932640.7942707	39538.017753127	4645.7390570617	179558.29647379	635425.08701799	12587.276976136	955994.1013429
0.	3450414.4690632	31726.947867615	4289.9928470482	172636.53643823	671615.70598712	12765.325284507	801802.7460433
0.	3172800.166705	29697.265981537	3422.9250628351	138994.01763295	670822.11597809	12787.58159033	716849.865752
0.	3089515.8759975	34538.091439764	4356.6941049483	156817.30189899	630971.72135949	11541.319926723	753552.2148995
0.	3287958.6921277	32864.677685685	2933.8496908789	149506.99463138	607975.26455538	9894.7597796915	843671.4369497
0.	2980183.8235873	29273.548510611	3600.7777679979	132624.80641616	616167.60754416	11519.066946682	763244.1758533
0.	2924889.4522534	31548.494511185	3489.6193825463	141524.97361114	572097.10710559	11608.079223139	760376.7587372
0.	3573798.6034447	35274.499743458	3978.7273673761	168871.67324151	643979.10351166	11697.092449727	863390.369126
0.	3098541.1969384	32485.417187124	3556.3142359259	154847.64642343	644314.72749053	10851.505157133	759720.7874496
0.	3197933.9718568	29340.449839407	4156.5919324774	153738.50325307	651317.85244061	11474.561164748	778593.5956821
0.	2868338.3906619	32596.962604337	3422.9250628351	132669.96112857	644218.83359715	10985.013239832	717019.0919226
0.	2725189.9458656	32463.108282501	3778.6342682119	145910.75525236	616454.36080797	10361.993807708	738295.2791245
0.	2589695.8871838	29050.547953439	3356.2312767859	128855.2440994	618318.48898808	10918.258931291	696904.2836624
0.	3130986.6544979	39359.397406957	4423.3958966001	178241.58922501	650814.01395189	12253.446643245	864939.3125927
0.	3466522.9532741	34158.75492897	3511.8509410427	170640.4956544	690249.85628473	12475.998713705	892275.1893556
0.	2853600.8412774	30656.284939148	4356.6941049483	121524.11701951	645057.94118815	10851.505157133	717333.3778363
0.	2225027.2233453	29585.759298811	3467.3878833464	118368.0649272	590208.12711368	11096.271608266	695143.7395858
0.	2794079.4208953	31660.027411973	3845.3314342286	145481.11883723	640863.21651443	12364.721936084	772849.6030068
0.	2945910.4529258	28448.476203451	3356.2312767859	144282.77541154	641054.93101604	11897.375683543	730543.6558636
0.	2610945.3769939	28671.460677359	3534.0825588358	136034.67002183	672289.11206052	11830.614071137	639856.7850571
0.	2488703.6883012	27445.119776913	3534.0825588358	136667.11475557	679194.54146563	11452.308362854	682516.8807555
0.	2859770.0479965	29541.15704275	3422.9250628351	152244.78647383	586230.43981545	10873.756355811	681890.8354741
0.	3631949.0890004	36814.47243057	5824.2568292746	200221.20361212	675127.6124835	12565.021204863	932943.6075634
0.	3259626.0390475	31950.019927016	5068.2074017168	171706.50401247	735799.47161472	12587.276976136	814408.3215510
0.	3216555.8365828	30834.719225948	5112.6789993376	182124.19670581	709020.71552617	11630.332440711	765018.558934
0.	3141611.399403	36568.950511208	5357.2770272403	209580.48799806	694733.80111891	12030.900511791	870375.0728956
0.	3566486.9510369	35832.428057882	5335.0405463082	179649.11145792	655949.74131559	11474.561164748	803047.8362710
0.	3312064.2961596	35386.082424408	4112.1254353852	161936.03425675	693166.56783135	11274.288085412	829431.7033968
0.	3070094.2992893	35586.9350073	4045.4261345198	165403.13929323	682685.43912829	11652.585717666	830656.2429281
0.	3093971.4141835	32552.34425863	4245.525638307	163023.59971367	713538.53098798	11318.79279849	813308.2740412
0.	3353078.0963845	34515.777050349	3889.7965080741	180761.67448163	643092.15992555	11808.360319106	840777.498592
0.	3101625.8002979	33333.199733334	3845.3314342286	161505.57842691	687358.2176167	12208.936941841	775818.4828014
0.	3436362.387092	34136.441553201	3467.3878833464	149552.24014457	643883.2133366	11519.066946682	839821.2377507
0.	3225352.668386	31548.494511185	3556.3142359259	147448.58131463	662818.13468198	11207.531461142	847253.3969999
0.	2576786.2509013	29028.248225359	3445.1564434428	146815.32474904	664476.01023231	11763.8529932	743871.0264510
0.	2986581.5194441	34984.391750364	4712.4431617115	167148.56268397	677221.00044169	12431.487824481	733207.4974433
0.	2705197.1463131	31615.414072867	3334.00013336	135921.73847197	631163.21678747	11852.867882553	710856.5497043
0.	2667153.7048788	32976.22816967	3133.9225107654	125515.96779841	696036.02552456	11452.308362854	748892.254348
0.	2970244.5460955	33957.936693499	3889.7965080741	137141.47955066	651221.88094437	11875.121753355	806075.8549995
0.	3083803.6475539	29719.567496811	3111.691960277	122065.27369439	667480.21596036	13165.94787708	681024.0781321
0.	3142068.3776785	35207.550850526	4423.3958966001	141118.16141659	693769.31637844	11252.035817943	738416.4530482
0.	2644419.0356734	31526.188109818	2778.2408179141	112802.77993301	643667.46432686	11474.561164748	730519.4428632
0.	3018798.4878659	31503.881768047	3000.5400972175	133369.89021288	635904.0800846	11296.540412261	764605.314167
0.	2540113.7442935	28649.161961927	3245.0761526022	103797.99595183	634251.66607844	10896.007613863	655469.6377594
0.	2680863.0531434	32284.639191325	2867.1598181554	113185.69748029	657438.23148146	10940.510308095	728146.8957215
0.	2957449.1543818	33422.445008833	2533.718458539	115303.32180076	661761.10428756	10851.505157133	827227.9641071
0.	3067123.9404987	34359.577994015	3556.3142359259	121050.63354607	639760.94054665	11407.802937209	833032.3385104
0.	3844558.2316706	33957.936693499	3756.4019981391	135763.63685243	663418.77758661	12164.427477996	827056.5854304
0.	3073864.3700621	34738.923627813	2667.0934016109	142587.29830016	643212.01185565	12364.721936084	752896.7572669
0.	3485944.5299823	33400.133600534	3867.5639415011	146611.78812579	658999.02006035	11563.572966145	826199.7424117
0.	3058212.8641267	34716.608701732	4156.5919324774	160984.52977933	733522.36898702	12787.58159033	821941.2541337
0.	3477376.187317	35810.110209623	4979.2649182334	171570.41032314	735290.70549855	12008.646225282	782538.6965210
0.	2748952.816191	27913.337767414	3133.9225107654	111519.00744728	705301.92481412	12320.211640776	579517.787484
0.	3176455.9929089	31726.947867615	3200.6145179875	147041.48233238	714843.57799547	13010.147915374	747218.1899404
0.	2816014.3781187	29518.856004082	3556.3142359259	153693.23521008	681048.1535555	11563.572966145	646712.4201564
0.	3661881.1660448	30700.893153322	4934.7940323669	164813.85729059	741300.89045236	13477.556532345	681072.2290456
0.	3182168.2213525	32106.173914825	4178.8252699788	157270.16146942	690370.36214185	13611.106663037	652037.6725693
0.	3075692.283164	31013.15732643	3934.2618191226	156455.0317957	717357.5541466	12809.83795555	597072.1619679
0.	3708721.4392822	33310.888563499	4912.5586784017	179898.85771301	708779.18727395	11741.599419325	837051.1229918
0.	4197116.9712087	32284.639191325	4667.9736993025	188190.09401864	762150.55802425	14323.410145956	808689.585945
0.	3258255.104221	34738.923627813	3823.0989862564	167533.96468319	762272.06433928	13700.141271587	744986.6046347
0.	3305209.6220273	31682.334170923	3756.4019981391	152968.97965811	692997.80573841	12253.446643245	783561.7917243
0.	3089058.897722	30611.676963322	3845.3314342286	145322.83727205	722508.64126085	13410.782268944	771900.7480447
0.	2741755.408352	28537.669278242	3600.7777679979	132286.15381032	734273.26250455	12097.663727646	647096.1126216
0.	3300754.0838413	32864.677685685	4445.6299457633	161550.88852989	730180.46793344	12253.446643245	757534.573100
0.	2479221.3890849	30477.854465907	3556.3142359259	136621.93855284	688081.03695312	11919.629673117	659959.6451322
0.	3120590.3987306	33288.577453279	3912.0291339479	141931.80549897	708006.34198731	12097.663727646	852825.520340
0.	3565001.7716415	36680.550488874	3689.7055437159	141027.76138094	734394.38043174	14301.149741267	953385.7988015
0.	2530060.2222328	30968.54744377	3823.0989862564	123373.21303606	691430.88584158	11786.10662646	685960.9376156
0.	2847774.368265	30745.501605846	3178.3837896203	129148.62236244	658350.65835066	13410.782268944	781320.8824494
0.	2441063.7030817	30990.852355305	3311.7690492289	128764.97592655	622860.99726918	11185.27937181	709310.5582924
0.	2358350.6352186	31593.10749271	3311.7690492289	123666.39981231	675055.43570499	11786.10662646	702815.5699112
0.	3330457.6717479	38444.028078841	3823.0989862564	129126.05443987	704360.40573161	12008.646225282	880616.2418586
0.	3067695.163343	32998.538445301	3422.9250628351	107488.78815449	709044.86872071	11852.867882553	781515.7212776
0.	3041190.4233648	38511.002920956	3578.5459723132	137389.96703716	694251.5453532	13010.147915374	830705.2280747
0.	3360047.0150857	32128.481865776	4334.4602930095	138632.5147136	696783.68706154	12453.743239397	854814.6694514
0.	3117734.2845088	32730.819072048	3245.0761526022	130660.81134227	709962.73987278	11941.883722078	810742.0348457
0.	3132700.323031	35810.110209623	4201.058666784	134973.17338172	683191.1338988	13344.008540165	773141.5791537
0.	3253913.8106039	34560.405888808	4112.1254353852	145707.24052903	704746.65762427	12453.743239397	778812.7211505
0.	3281104.0179954	32306.947619105	4890.3233837481	163499.45380501	666086.1349995	10673.497705198	757340.2694820
0.	2740384.4735256	28626.86330606	3445.1564434428	136757.46788978	683552.36249836	10873.756355811	660223.8357022
0.	3258597.8379276	31080.07259735	3578.5459723132	146770.09396245	646928.24507555	12987.891015582	739385.9051820
0.	2767346.1917793	34181.068364364	3823.0989862564	166309.80756541	706412.5656934	13165.94787708	800484.6086449
0.	3827078.8126332	38823.559285112	4979.2649182334	211312.29662035	809129.35584216	13833.694966581	862308.7296634
0.	3097741.4849563	30344.034113551	3956.4945635986	162570.43035725	761615.95036425	12809.83795555	746490.4362297
0.	3223296.2661463	30544.765446479	2933.8496908789	155119.29562023	744162.03306479	12720.812851046	779932.7817416
0.	3104938.8927952	30990.852355305	4445.6299457633	175994.58160359	748261.40968038	14568.278518795	695577.8131813
0.	3041875.890778	35519.983609588	4645.7390570617	172999.50379117	739482.85633521	11541.319926723	703298.3015879
0.	3566486.9510369	35319.132636927	3889.7965080741	182850.96534256	747048.37530039	13766.917851756	828035.9373848
0.	2906153.3429584	35319.132636927	3623.0096229803	154983.46992513	694058.65054851	12320.211640776	674165.3048333
0.	3112479.0343407	34738.923627813	3711.9376358914	163182.21475426	688707.52908529	13143.690561496	726186.4012934
0.	2769402.594019	31548.494511185	3133.9225107654	152674.76865557	663106.43808003	12743.069038078	691406.78159
0.	2890044.8587475	28426.178083662	4623.5044741297	140259.40033784	755785.99652945	11830.614071137	743119.3043885
0.	2903182.9841678	28180.902697086	3600.7777679979	130615.66742994	689840.14888643	13321.750749376	719050.0629826
0.	3347822.8462164	36546.630694627	4089.8922757939	152131.63692206	741082.7063062	12631.788696862	777546.7388624
0.	3049644.5214613	37618.049180087	3356.2312767859	163068.91799162	686394.55215682	11719.345904834	848284.0953037
0.	3815083.1329017	36814.47243057	3289.5380243924	179876.15320201	758894.81977555	13143.690561496	867004.9963950
0.	3063239.625157	32596.962604337	3200.6145179875	144214.94976012	687310.03180174	11875.121753355	777814.5274848
0.	3228323.0271766	32396.18192627	4312.2265403762	149620.10887088	755834.56336192	12854.350864177	829211.3044833
0.	3581681.4786968	32619.271866602	3756.4019981391	166536.48989559	699967.99908119	12097.663727646	730737.3622937
0.	3586593.9951583	34002.562550687	4000.9602304553	175336.48076688	721444.31677707	11563.572966145	764070.5559057
0.	3415341.3864196	36881.434206728	4801.3827982459	179058.83156251	676426.89724194	13499.814738951	730785.7895752
0.	3252542.8757774	32418.490652075	3556.3142359259	162751.69517121	739361.6675625	12253.446643245	724371.5226619
0.	3139669.2417322	31570.800972149	3756.4019981391	136034.67002183	709286.40435928	13277.235346002	677581.9804819
0.	2526861.3743044	31481.575485872	3645.2415372606	150208.32744743	683070.72770813	11919.629673117	691479.0945435
0.	3423338.5062406	34158.75492897	4868.088148406	171593.09245192	748576.82630175	12386.977172825	889809.0042716
0.	3641317.1436478	41078.776796996	4645.7390570617	177991.89210435	741276.64749936	13811.435868899	831440.0381878
0.	3865464.9877741	36211.840603762	3489.6193825463	155051.38249851	705639.93091844	12676.300655165	897209.6386806
0.	3388265.423597	31213.904748165	3489.6193825463	151317.00508935	639808.86266919	11875.121753355	816706.6453136
0.	2658699.6067823	33132.401350947	3845.3314342286	142225.64077739	694902.59696668	13299.493017989	738489.158212
0.	4265663.7125317	38711.93066956	4156.5919324774	164859.18521052	733837.25192682	12787.58159033	946508.5520185
0.	2963504.116532	31146.988404593	4756.9128613587	133618.26616579	724056.98221323	12320.211640776	762806.7122528
0.	3412942.2504733	33623.250366293	3422.9250628351	167851.36781581	756927.38868182	12654.044646316	956242.551383
0.	3741052.6522728	32663.890569955	3356.2312767859	168848.99844395	694685.57433668	12587.276976136	944374.4699076
0.	3378440.3906741	31994.635054097	4423.3958966001	159851.92663638	690322.15959821	11519.066946682	775696.7875352
0.	3272535.67533	30076.399843808	3912.0291339479	147923.55504379	666086.1349995	11496.814026024	819372.4796788
0.	3946464.3871042	37506.436674702	3867.5639415011	175540.71345387	656549.90818695	11875.121753355	838619.9298854
0.	2656300.470836	31146.988404593	3045.0006645658	148511.6549364	690587.27690143	13010.147915374	722218.3580255
0.	2847088.9008518	31414.656996919	3000.5400972175	135153.84418933	674429.92879052	11763.8529932	816828.9135056
0.	2879648.6029802	31749.254805359	3378.462479507	126418.34396	636263.34228933	10428.74366326	773920.2300111
0.	3285331.0670436	34337.264081618	3422.9250628351	126779.32158061	649566.54005037	11452.308362854	789605.3718767
0.	2785054.0999544	33266.266402674	3511.8509410427	126147.62092841	636023.83249519	11741.599419325	791141.3030321
0.	2710109.6627746	33779.435649618	3623.0096229803	136305.71193522	686804.09689993	11741.599419325	865972.0936495
0.	3064724.8045524	35810.110209623	3045.0006645658	135199.01249835	680903.70201778	12053.154857688	859064.6119966
0.	3182510.9550591	35631.56957064	3089.4614690812	135244.18105022	653381.49692327	12030.900511791	940033.4574253
0.	2363948.6190933	27846.447875056	2422.5743030209	113929.05790603	603273.55170827	11096.271608266	688370.1815475
0.	2432609.6049852	31704.64098947	3089.4614690812	116249.66713883	660007.67918207	11163.027341856	856877.9679043
0.	2322249.3514551	30433.247443451	2933.8496908789	115844.07749671	647551.76951312	11096.271608266	807712.3987476
0.	2447232.9098008	33400.133600534	2889.3897164397	125335.50420337	610458.41971896	10717.999211938	840189.0180194
0.	2723019.2990571	34024.875568714	3556.3142359259	113906.53086484	663370.72462201	11630.332440711	756344.5314510
0.	2165620.047532	32663.890569955	2266.9749752633	97612.811307082	636718.4291664	10784.751917351	821109.377878
0.	2224113.2667943	29674.964525839	2400.3456497736	92623.007599779	608858.61295499	9961.5058950769	784414.4627114
0.	2536457.9180896	33467.068004281	2467.0317873712	99164.301566778	576758.07061251	10361.993807708	789824.7740664
0.	2851315.9499	35676.20437254	2467.0317873712	110820.89785955	620302.55423037	10628.996435951	1029115.93285
0.	2412845.2945704	33154.712043867	2400.3456497736	92825.239169122	616454.36080797	10918.258931291	844088.4391193
0.	2458543.1221191	32530.035175188	2311.4316296304	94847.82332738	611509.20028309	11763.8529932	826248.7026087
0.	2599749.4092445	35542.300682519	2778.2408179141	100356.22099026	596833.73591816	10940.510308095	895877.0640672
0.	2396279.832084	33310.888563499	2200.2904383379	89814.740341564	621282.80273159	11163.027341856	853635.8599011
0.	2231196.4300644	34314.950228848	2066.9229651143	87231.965545049	612321.25462962	10918.258931291	901751.7821403
0.	2187555.0047554	35252.183386178	2289.203272805	91027.79632296	618461.90011961	10962.761744275	830533.7812616
0.	2588439.1969262	37260.894412915	2311.4316296304	95364.784268185	623626.28622489	11185.27937181	991718.4528240
0.	2848231.3465405	35720.839413002	2244.746737005	101503.32233341	602844.08118604	11140.775371281	955894.7232881
0.	2584440.6370157	36256.478507124	2667.0934016109	102178.16115083	583754.24360354	11140.775371281	880714.772695
0.	3114878.170287	37417.147744281	3133.9225107654	120239.00972477	701053.82696563	11941.883722078	905011.7238238
0.	3496455.0303185	37818.955448469	2489.2606184746	110775.86052621	612798.96931443	11496.814026024	976714.0309102
0.	2509724.6889736	32485.417187124	2867.1598181554	104585.52869025	646280.78646026	11786.10662646	796360.6119789
0.	2805846.6114891	34538.091439764	3378.462479507	119247.13162305	677654.17829314	12297.956582209	798629.7892753
0.	2873593.64083	34850.499152676	2689.3227662952	110280.46581753	661016.45575411	11830.614071137	851917.0469367
0.	2840462.7158572	35564.61781509	2667.0934016109	101300.88127966	649782.43613347	11741.599419325	907951.6477727
0.	2715593.4020804	32641.581188474	2911.6196740142	105823.22958542	637413.08160742	11074.019815824	901504.8661492
0.	2337329.6345462	29697.265981537	2733.7816735278	94263.47109477	641198.7196795	11697.092449727	761275.7625654
0.	2308540.0031905	33801.74807143	2511.4895088638	97230.604170858	645153.84437827	11407.802937209	761154.2701414
0.	2482305.9924444	32329.256106489	2733.7816735278	95859.298486053	616573.84414296	10851.505157133	861399.2725151
0.	2584097.9033091	38488.677913914	3156.1531205464	127997.73563138	652229.63470984	11830.614071137	923557.1091241
0.	2895528.5980534	37551.081497874	3800.8665975842	130006.24836232	711484.68729986	12409.232468957	1039066.874791
0.	2756035.979461	32663.890569955	2822.700199456	114627.42618356	653525.4904732	11252.035817943	844628.1184697
0.	3353078.0963845	35899.381960516	3422.9250628351	132557.07480269	677967.04242081	11852.867882553	937801.7699297
0.	3222839.2878708	30923.937799471	2378.1170558111	102425.61566045	650933.97283769	12119.918251707	860219.5768308
0.	2472252.4703837	33422.445008833	2733.7816735278	103528.00175304	591494.71785207	10006.003602161	754717.5947154
0.	2716621.6032003	32886.98766326	3156.1531205464	120036.11603148	608524.36239573	11964.137830426	888329.6257181
0.	2192010.5429414	32530.035175188	3222.845305648	95769.384639798	623530.62140047	12008.646225282	728969.9510092
0.	3062782.6468815	32083.866023475	3156.1531205464	118503.29996442	554925.62797962	9872.5111932931	876577.4300316
0.	3023596.7597585	30767.805921489	3022.7703512459	101435.84143903	676017.84215382	12208.936941841	748940.7827549
0.	2447118.6652319	31392.350953125	2844.9299791609	101435.84143903	633796.70894439	11296.540412261	766647.4202879
0.	2667039.4603099	32485.417187124	3422.9250628351	116407.40173846	633700.93154406	12542.765492984	765213.0338396
0.	2747924.6150711	34493.462720561	4601.2699505063	123373.21303606	634730.59417612	11986.39199816	905950.4161664
0.	2307626.0466396	37662.694599869	4178.8252699788	119900.856294	638011.96468553	10517.744301851	835115.014708
0.	2884903.8531483	35787.792421005	3689.7055437159	121208.458403	642732.61409317	11296.540412261	830141.9154479
0.	2452488.1599689	32976.22816967	3156.1531205464	112419.87986174	606065.63085546	10250.745235849	780468.5137367
0.	2703711.9669178	31816.175976182	4667.9736993025	117105.97632101	691840.66834419	11941.883722078	853881.4321436
0.	2365433.7984886	34203.381859381	4601.2699505063	114627.42618356	644938.0636947	10361.993807708	805245.4873545
0.	3270365.0285214	36725.190897498	3845.3314342286	131879.78870564	605636.02145635	11941.883722078	938446.4215377
0.	2834636.2428447	38265.431125342	3689.7055437159	127614.14176971	663971.40583363	11830.614071137	928236.723237
0.	2619970.6979348	35810.110209623	4223.2921228934	114379.61143152	632503.80351095	10807.002937904	776792.1060673
0.	2947509.87689	33154.712043867	3912.0291339479	117804.60906057	639353.61322014	13277.235346002	787801.6073936
0.	2703711.9669178	33087.780143947	3912.0291339479	139581.49304916	698882.30695993	10985.013239832	872885.0223921
0.	2963846.8502386	33154.712043867	3467.3878833464	141118.16141659	701102.08913417	11474.561164748	856435.7916143
0.	2634594.0027504	30254.821736987	3289.5380243924	126125.06106979	662553.86499382	10695.748428881	710204.3010304
0.	2394908.8972575	30210.215906202	3689.7055437159	128900.37854969	651029.94114292	11252.035817943	710953.1833019
0.	2469739.0898685	31682.334170923	3178.3837896203	135108.67612315	602366.91676832	10339.743974598	718542.2757284
0.	3184567.3572988	34426.520088966	4156.5919324774	151860.08420924	703322.43887617	12253.446643245	867226.3485317
0.	3273678.1210187	33154.712043867	4045.4261345198	160508.81788868	693793.42719092	11585.826064951	889389.8217006
0.	2703940.4560555	28649.161961927	3267.3070588502	136892.999413	663034.3613312	11007.264794765	790653.6765582
0.	2816928.3346696	32150.789876331	3378.462479507	133731.16675403	652637.56838816	11786.10662646	755227.4974169
0.	2974928.5734192	37551.081497874	3645.2415372606	155639.98110519	684732.48075498	11852.867882553	777327.6451956
0.	3122418.3118326	37551.081497874	3400.6937415233	151271.75007916	666807.18336134	12297.956582209	830386.8295245
0.	2769402.594019	34024.875568714	3178.3837896203	137502.91832412	642924.37001166	11697.092449727	726646.2306835
0.	2703711.9669178	33913.3110748	2867.1598181554	137548.09926407	649710.47017427	12275.701583032	827913.5123938
0.	3076035.0168707	33132.401350947	3356.2312767859	141615.37899538	689020.79211358	12898.86401039	935694.5844810
0.	3039019.7765562	31793.868859642	2933.8496908789	124658.80026651	675151.67154319	12231.191762848	843524.2644552
0.	3008059.498392	33980.249592282	3489.6193825463	146001.20782206	694203.32125017	11385.550313458	890499.4662621
0.	2879077.3801358	32864.677685685	3200.6145179875	134115.04010459	708899.95056072	13789.176830624	828329.7643540
0.	3517704.5201287	35653.886941769	3200.6145179875	150841.83962914	630516.9367103	12386.977172825	854397.1562612
0.	3527186.819345	31660.027411973	3067.2310371775	150887.09232568	649830.41377193	12921.120672592	897555.1539984
0.	2870166.3037638	31503.881768047	3467.3878833464	165017.8348529	702067.38883547	13722.400072237	845732.1116683
0.	2906610.3212339	33444.756476749	3467.3878833464	153829.04007001	726670.43290393	11563.572966145	752314.1696673
0.	2922947.2945826	32128.481865776	2533.718458539	122606.46525807	687454.59004938	12053.154857688	737422.8766778
0.	3007031.2972721	32842.367767721	3734.1697873657	123147.69171394	687285.93899461	12943.377394191	776061.8784283
0.	3093628.6804769	35453.032748626	3534.0825588358	129757.97919752	669114.94131722	11407.802937209	807126.1388835
0.	3487543.9539465	36167.202938986	2822.700199456	144757.57029641	646376.7031995	12320.211640776	955050.0550737
0.	3536212.1402859	30901.633066707	3089.4614690812	132399.03649519	708223.69777513	11585.826064951	873057.3001734
0.	3589678.5985178	34069.501783639	4000.9602304553	126666.51440711	651485.8051186	12142.172835157	801973.6302722
0.	2903525.7178744	34850.499152676	3067.2310371775	123824.27385604	677196.93563993	11474.561164748	787752.8621757
0.	2818413.514065	35274.499743458	2711.5521902674	134589.26081642	672192.9079903	11786.10662646	810570.9790235
0.	2794993.3774463	29184.347572891	3178.3837896203	116339.80083271	651053.93338543	12654.044646316	756660.240943
0.	2867081.7004043	34448.83423987	3133.9225107654	111338.84457258	672409.36864956	11096.271608266	806466.6435555
0.	2580899.0553807	31860.79038806	2378.1170558111	117872.22176717	661592.95225025	11941.883722078	741567.5673919
0.	2905810.6092518	31816.175976182	3089.4614690812	135018.34071935	662049.37251564	12587.276976136	906617.4427263
0.	3921330.5819524	34181.068364364	3089.4614690812	124794.13669055	684009.9403183	12832.094380165	920908.9071455
0.	3377297.9449853	34493.462720561	3045.0006645658	113230.7477525	685551.43266854	11363.297749089	813137.1679827
0.	3245688.2016451	31927.712452877	3645.2415372606	107308.71182131	687526.87007633	12431.487824481	874460.2595244
0.	3352963.8518157	32217.714265612	3400.6937415233	108839.48390491	705253.63930149	12676.300655165	834575.921557
0.	3383924.1299799	37193.929594341	3178.3837896203	131360.57301431	678881.63305331	12498.254247405	910595.9488862
0.	2998919.9328823	34962.076168335	3378.462479507	121095.72605953	704143.14659018	12676.300655165	893163.18560
0.	3024053.738034	32217.714265612	3600.7777679979	124410.68915507	691623.72225624	12275.701583032	822822.1505541
0.	2468139.6659043	31503.881768047	3445.1564434428	113208.22258616	736550.56168303	12320.211640776	724976.440120
0.	3320404.1496872	30990.852355305	3734.1697873657	126892.13026965	671519.50938944	12253.446643245	690804.1970827
0.	2805046.899507	30656.284939148	2889.3897164397	124500.91052905	688153.32219848	13054.661893153	794311.5392387
0.	2831208.9057786	31414.656996919	3578.5459723132	119765.59873623	693118.34975569	11563.572966145	719606.2449637
0.	2664640.3243636	33935.623854339	3534.0825588358	122290.7659391	752435.53887038	12542.765492984	640599.6160094
0.	3289443.871523	32864.677685685	4823.6178556551	144915.84121797	758700.48581924	14145.328571962	709527.94671
0.	2495558.3624335	31793.868859642	4356.6941049483	131383.14694217	719702.97589739	12142.172835157	609264.5060235
0.	2754322.3109279	27400.528957084	3623.0096229803	134431.18427131	687984.65756265	12119.918251707	536817.5205788
0.	2727132.1035365	31927.712452877	4579.0354861913	148443.79515698	800020.86686937	14590.539636446	653861.4847341
0.	2688631.6838267	27957.931326773	4690.2084008523	151995.85946953	772168.36334906	13321.750749376	643307.8945947
0.	2877135.222465	31905.405038338	5468.4603216522	188281.00209181	777546.73886245	14768.630716617	595951.6167938
0.	3354791.7649176	28582.266173022	5068.2074017168	193646.31469527	853242.95863152	15993.109839077	597072.1619679
0.	3142982.3342295	30700.893153322	5045.9716918765	201677.92797352	839085.72356876	15792.728227166	571217.5140580
0.	3182625.199628	31102.377806839	5824.2568292746	209922.26418117	834796.45565036	16104.435036844	542549.2126210
0.	3832105.5736636	34515.777050349	7647.9523052351	229609.1238087	949288.59726262	19043.957725973	531089.6452538
0.	3762302.142083	28270.092912888	7247.5947322881	224494.79662141	924844.37376566	16750.15048442	510057.0862688
0.	4471189.6919319	33288.577453279	11541.319926723	347265.70227161	1092900.0567359	19021.684720581	491360.1327985
0.	3857924.8462286	29184.347572891	8426.4804036529	285175.18485418	1020902.9339197	17752.221697219	376471.5613650
0.	3712491.5100549	27556.59786866	7892.6247312617	312392.04148505	971137.49726614	19756.725296084	356209.3550463
0.	3671706.1989677	26664.814819761	8137.3043378502	314721.73164878	1169378.6968177	19155.323644878	318090.5328322
0.	4053397.3035681	29139.747461458	9872.5111932931	329822.53852311	961759.94689848	19712.175538926	341593.9053279
0.	4327241.5351536	31392.350953125	10495.494053146	352130.25415644	1105499.8457376	23210.055227915	356904.8514001
0.	3399575.6359153	26152.082707353	9650.0285943244	292373.85865657	1030644.1915538	16082.169878429	328112.5371619
0.	3834847.4433165	29764.17070609	11407.802937209	346570.99329179	1110832.9920053	18709.868888536	320144.7729316
0.	3966000.2083812	27757.262185705	10028.252544752	350137.7680487	1060535.7964218	18776.685585735	311677.1162713
0.	4086756.7176786	29407.351704357	10918.258931291	342797.39913955	1091260.1166909	19689.900749551	292488.9030592
0.	4071562.1900187	30745.501605846	11207.531461142	371639.53486787	1092168.353756	18977.138888184	309371.3161997
0.	4385620.509847	32128.481865776	10628.996435951	399694.17081379	1174062.719441	20825.990836564	315759.9183032
0.	4242129.3313441	29184.347572891	11341.045244099	361079.02327034	1119129.7386105	20046.304516048	286255.745910
0.	4188091.6502678	28805.254220838	10450.993733851	365046.38303187	1069892.9232073	19756.725296084	296953.8313580
0.	4729496.6621508	29385.051023134	11452.308362854	393102.57607065	1128067.5155941	20402.72350772	310478.0220675
0.	3910477.3479096	29474.25410547	10050.50154671	364860.73433588	1093278.5474543	20402.72350772	280371.8044664
0.	4199973.0854305	27355.938375462	11051.768082761	353520.63709057	1082787.7151056	18487.150429342	281957.3084500
0.	4501921.4809584	27757.262185705	11897.375683543	396013.42992175	1107470.9677236	19199.870428684	280923.250466
0.	4260636.9515014	26731.695243539	11140.775371281	374217.82340191	1094464.5895142	19244.417450348	271874.884253
0.	4966668.3871285	29028.248225359	11830.614071137	417514.61153077	1084451.2987428	21628.029926785	341570.7628852
0.	5081484.1788446	29697.265981537	11741.599419325	416533.98714159	1158060.6506548	19244.417450348	331764.0382106
0.	4632731.5123165	29184.347572891	11496.814026024	419336.06982753	1183259.7202369	22051.359418467	300845.2988227
0.	4178495.1064826	23967.751023804	9116.0945761461	303586.51593462	1095751.7505455	18643.052726469	267675.5018774
0.	4116574.5501541	26798.57620322	9338.5629285733	339395.65442956	999130.37169779	16906.020322816	275777.8163312
0.	4404585.1082797	25416.47860253	10139.498148207	350716.93102605	1092445.889168	18643.052726469	278258.2605379
0.	4177124.1716561	26910.045660271	11697.092449727	357530.84671095	1110099.8106182	20380.446874672	249135.9408028
0.	4671574.6657329	25149.002274538	11318.79279849	402863.67544769	1128675.5092908	20892.824482919	273665.4180512
0.	4572181.8908145	28270.092912888	12654.044646316	367320.90806144	1178596.3439577	20892.824482919	294053.6619099
0.	4164100.2908048	26018.331684096	10873.756355811	384492.2665037	1215153.1017566	21026.493381661	283037.4592981
0.	4128455.9853168	26062.915120363	10829.254017831	367413.75872202	1121686.0891761	19422.607915614	258022.5283409
0.	3888656.6352551	28180.902697086	11051.768082761	355745.72238125	1039493.2355387	16549.750686014	250761.3970457
0.	4416923.5217179	25037.556334502	10762.500956173	395850.3958504	1066697.3099196	20803.713073409	268776.7777586
0.	4321757.7958477	25550.219981162	13366.266390356	389285.0417939	1147315.456646	19511.704575439	232007.5309504
0.	4532881.7591226	25884.582804179	11941.883722078	419289.3609169	1114929.8077406	20915.102484002	269556.9348416
0.	5625859.5495182	24992.978375176	12297.956582209	401488.52519305	1171593.1183324	22608.404629916	288578.2688016
0.	4688140.1282193	27289.052949666	11585.826064951	457277.81339558	1163832.3305461	18576.237099526	310593.312227
0.	4200315.8191371	29987.190327161	11875.121753355	417771.46033221	1172076.8007855	19177.597007049	260566.5432107
0.	4321072.3284345	28849.852545198	11474.561164748	406500.73369091	1082233.2565161	18687.596775055	274055.7128407
0.	4614109.6475904	25594.800916962	10272.994831483	397550.76149639	1140133.821667	20001.753212629	269740.5116601
0.	4742177.8092956	26508.762581646	12832.094380165	425503.88858275	1150946.5428841	18865.775347771	288486.2755949
0.	4595944.7611398	29340.449839407	12364.721936084	445439.53243337	1156662.7883102	20380.446874672	346964.6547480
0.	4372253.895289	23923.178778471	9494.2943071144	337313.62504002	1085005.8959222	20714.602615602	271438.7859127
0.	4343806.99764	29005.948556848	10428.74366326	414829.83640937	1118218.7417597	18665.324721032	325224.8027241
0.	4501121.7689763	24792.380504732	9894.7597796915	368620.90942996	1008222.8299242	18687.596775055	363862.9419308
0.	4892066.6836553	31503.881768047	11941.883722078	381120.32600824	1125484.0058055	20514.107565122	405311.5249055
0.	4994886.7956398	30366.33735665	10673.497705198	375611.81779759	1132425.7220142	20781.435369736	438180.573363
0.	4085385.7828522	26709.401709402	9538.7895209393	292834.04563236	1114019.2410729	18242.166991466	409556.1274951
0.	4053054.5698615	26843.163807402	7959.3548209234	291706.63189974	994138.49650504	19088.503915146	411749.2214519
0.	4558586.7871188	33467.068004281	10317.494200857	349628.13723755	1058273.4584856	17663.143826042	425387.0324639
0.	4548304.7759203	35564.61781509	10784.751917351	351272.964575	1002776.2228668	19689.900749551	394103.7977275
0.	5242454.7763848	31704.64098947	13433.040297342	388168.03787538	1096483.7488489	20157.683815382	400323.3170582
0.	5301633.4630603	31593.10749271	13811.435868899	435816.88758515	1049430.7463579	21449.79235533	378772.382934
0.	4864419.4979883	30544.765446479	12787.58159033	409696.0953872	1200124.2575753	19979.477650129	316775.1568930
0.	4510489.8236238	23544.324304597	12921.120672592	358226.45105434	1140463.5932035	19422.607915614	291269.5118013
0.	4228762.7167862	30923.937799471	14813.154080824	379399.98754501	1141554.4630014	19600.802186746	268983.2829328
0.	3616411.8276338	31749.254805359	13143.690561496	359177.20225885	1130829.1544813	19912.651319463	247350.5883371
0.	4168098.8507153	28805.254220838	13967.250800226	396968.40633839	1053926.3636114	19333.512207255	236006.3896611
0.	4585434.2608036	27824.151363383	13588.848159412	354563.57338715	1217813.8964799	22474.710387767	228581.4434308
0.	4843855.4755914	23588.894526486	14323.410145956	379190.780873	1243387.6079618	22051.359418467	245313.9156737
0.	4540193.4115304	23655.750305655	12386.977172825	335232.1053882	1274466.3230581	22964.933081253	247625.2334172
0.	4083100.8914747	26553.348637677	10117.248908782	277569.17540763	1023030.5706272	19756.725296084	266092.6687022
0.	3538725.5208011	25126.712967476	7670.1949563466	307988.13675325	973975.11399383	18531.69364552	354656.2850213
0.	4180094.5304468	26865.457698812	10450.993733851	302849.29486005	1021353.4495649	17395.915919443	461618.7097513
0.	4101494.2670631	26687.108234809	8804.6488545952	258870.44832814	983216.13811151	16638.816668713	476159.1293090
0.	3905679.076017	25929.165526006	9138.3411442804	246503.82215102	955050.05507374	16238.027235398	485097.6324161
0.	3635604.9152043	27266.757926836	7892.6247312617	262492.25208827	1027938.602079	18331.251045593	473549.9033977
0.	3901794.7606753	29875.679771894	8493.2147662765	295227.42055275	1009247.5669693	17507.259840215	447594.9898569
0.	3756475.6690705	26687.108234809	8159.548294521	288578.26880167	1049179.6618305	17819.030724814	386632.3963568
0.	4079902.0435463	30054.097375275	6958.4595526755	241081.95163212	960964.43355135	18999.411774652	397247.9318535
0.	3474977.0513706	25773.127041485	7247.5947322881	227005.90963192	935025.34878339	16883.753024728	425947.95640
0.	3799203.1378285	27199.873215648	7180.8703392706	235023.63757728	947402.04229255	16861.485786079	504276.2516243
0.	3752705.5982978	26620.228168297	8048.3291046256	281107.07377479	998281.55383711	16505.218051281	519810.7379277
0.	3481831.7255029	30210.215906202	7581.224707945	289981.2889042	973825.74298226	15503.296619214	547976.5219810
0.	4144564.4695277	30678.589016442	6980.7003643303	338956.07243579	1018825.8530774	17418.184584706	528818.4867514
0.	3846728.8784792	28047.119160189	6202.3072583001	252318.4649292	960119.27928538	17150.964524865	531065.9842606
0.	3586479.7505894	28782.955148008	6180.068523177	247602.34598656	991718.45282409	17150.964524865	559814.7073726
0.	3233806.7664825	31169.293792858	6758.2949177622	237423.58224268	892965.84534412	16594.283558491	535965.1983876
0.	3387694.2007527	28493.072621719	5246.095215739	234726.54897889	988526.00798203	16572.017092534	527801.3915139
0.	3482288.7037784	32440.799437485	6491.4162136014	232304.52396725	906172.75272672	15436.5061359	608023.0108079
0.	3787892.9255102	32842.367767721	6335.740914881	221550.89680939	995361.24498928	14835.415852053	570623.2452438
0.	3469493.3120648	37729.663177007	6602.6146353956	262606.89143325	950455.48482085	16505.218051281	517353.5692355
0.	3510964.0905652	32976.22816967	6802.7755324172	249776.92849713	1028239.1822783	17574.06690603	461736.0618193
0.	3716832.803672	31459.269263292	8404.2357348103	290165.30876356	964619.4157603	20447.276952248	402164.418815
0.	3548207.8200174	28470.774382803	6958.4595526755	232647.22118949	1001602.3942154	18308.97994288	457629.6959957
0.	3656625.9158767	29206.647717964	6046.6373582597	222440.80480425	912276.85289096	15191.612272687	523852.4182476
0.	3774983.2892277	35162.918553417	6535.8954043318	234886.51846483	1006223.6850663	18041.73134772	615068.4748430
0.	3397747.7228134	28805.254220838	5957.6844347936	209853.9078371	956515.85451992	17596.336046862	601818.2102850
0.	3874033.3304395	29273.548510611	6157.8298473792	207552.90067834	1027061.968156	17885.840287455	651869.7091871
0.	3223410.5107152	33444.756476749	6958.4595526755	185190.67764239	909607.33197785	15147.086888228	553478.423387
0.	3029765.9664776	28359.284081671	4401.1619067434	201154.38869217	897086.24364719	15926.315433578	595570.1877947
0.	3296641.2793619	32061.558191728	6335.740914881	195670.56119207	948245.97745855	17462.722093569	624774.3466947
0.	3164460.3131774	29786.472400095	5023.7360413493	195465.84001748	868161.00806088	15347.452990084	569078.3380697
0.	3164003.3349019	26843.163807402	4823.6178556551	170549.77777119	891806.56087569	16148.965531968	476699.8790821
0.	3235863.1687222	25416.47860253	5979.9225766753	188031.00725022	874878.72944949	14924.46353115	537267.3913422
0.	3686215.2592144	33087.780143947	7336.5614203583	227964.89520823	986381.73234307	17262.3051762	574070.5748429
0.	4053511.548137	34627.349593713	7981.5983028321	226823.25805594	927394.70423444	17529.528802706	611580.8490669
0.	3160004.7749914	26152.082707353	6491.4162136014	191940.86629865	1016699.2276377	17774.491313635	513881.653969
0.	3593448.6692906	29719.567496811	6246.7849065228	197445.01962308	896568.00343958	15258.400795038	580755.1887143
0.	3986449.9862093	35676.20437254	6091.1141759345	222281.07082234	908075.19552486	16549.750686014	700088.6399190
0.	3822394.7853095	30500.158066513	5868.7324604928	218972.97487147	861866.27926272	14768.630716617	627740.8753552
0.	4098066.9299969	32775.438371488	6535.8954043318	237560.74252382	868161.00806088	14456.973821757	666759.1116041
0.	3773612.3544013	27110.694434428	5713.0687893496	209512.13442259	1029140.9841512	15703.671278119	699437.1993059
0.	4039230.977028	31013.15732643	5802.0191026477	214617.39132392	909483.76268354	16238.027235398	719630.4275962
0.	4174610.791141	35854.745965784	4201.058666784	198832.99737258	820302.04424996	17217.768737337	663322.6719238
0.	3732484.3096075	36234.15952562	4534.5667354854	185349.71079693	813479.38344961	15391.979444145	843205.3992040
0.	2677664.205215	30187.913080182	4512.332449094	140010.82798209	845241.43083964	14501.49552233	642301.1788099
0.	2695829.0916656	30098.70237192	3289.5380243924	115010.42701537	771268.23542979	12498.254247405	743604.278933
0.	2481963.2587378	34248.009028292	2956.0797670342	113816.42330491	699075.30897128	12275.701583032	889562.4238644
0.	2715593.4020804	37060.001567923	3156.1531205464	89253.199822164	662698.01109726	11741.599419325	926676.5752375
0.	2196009.1028519	33377.822251852	1666.8333500017	69555.740323451	626759.89437636	10584.495404194	864742.6061865
0.	1813975.2645449	29273.548510611	1777.9674276367	61694.1948573	586706.71289651	10807.002937904	897456.4339490
0.	2012760.8143817	33734.810984856	1444.56964048	48272.745020954	566036.86879479	9894.7597796915	839649.6122467
0.	1752968.6647674	31526.188109818	1000.0600036002	41726.427019298	537409.46068203	10673.497705198	799972.0533780
0.	1663821.7748605	31838.483152322	866.71173567692	39270.088666202	532225.44949878	8448.7251318446	718493.9165846
0.	1792999.7007073	26709.401709402	666.69333440004	28047.119160189	500786.04043462	8204.0363859019	706798.908853
0.	1977805.6201897	31637.720712621	866.71173567692	30544.765446479	506989.21998171	9249.5748753086	806320.0957985
0.	1574404.403621	32061.558191728	933.3856029271	30656.284939148	518534.81263548	8537.704638108	861841.6993398
0.	1542415.9243369	29719.567496811	755.58980896023	35453.032748626	534663.20254818	9227.328010388	794945.7246522
0.	1845278.2764158	32663.890569955	1088.9600342778	27199.873215648	513527.45578276	8826.8945917595	815875.2669584
0.	1787013.5462912	32106.173914825	1088.9600342778	32552.34425863	518558.43915995	8671.1756780192	867939.6323250
0.	1600909.1435992	35341.449173117	777.81407576798	24279.763406947	552719.33135517	8715.6664994682	895334.221268
0.	1603422.5241144	36501.991240413	688.91736413994	18509.422007703	482226.88672127	8849.1403882772	898937.3512193
0.	1943108.6761254	33333.199733334	733.3656014198	15013.512160945	490936.21032018	8559.9496630493	944200.7883093
0.	1563251.9841443	29697.265981537	511.12678566587	13811.435868899	447688.71771491	8404.2357348103	725605.5989202
0.	1561843.0141303	34047.188646365	400.00960023041	12498.254247405	481474.06332282	8871.3862441486	796653.3759158
0.	1496182.895536	32574.65340168	444.45629661235	9961.5058950769	476065.08935249	8359.7465751719	755761.7132147
0.	1371267.8310995	27512.006453302	311.11691862693	9694.5246392125	484226.89488789	8537.704638108	689044.8897380
0.	1414580.3318463	32619.271866602	400.00960023041	8804.6488545952	481427.01405503	8248.52471467	791068.1573244
0.	1351637.0469778	30923.937799471	422.2329187895	8671.1756780192	464999.09316383	8181.7923105381	853218.4028872
0.	1397021.5627451	27668.077449248	400.00960023041	6802.7755324172	492255.14904926	8826.8945917595	734103.7002390
0.	1055257.9059868	26575.641755007	311.11691862693	6891.7374737114	467723.15029693	7937.111398359	657438.2314814
0.	1347378.5240877	32507.726151352	333.34000013334	7203.1117442735	475218.77616995	7314.319659335	789824.7740664
0.	1253272.778274	29741.869071662	511.12678566587	6736.0546994319	480909.48914856	8938.1241678873	692587.9686015
0.	1436629.2918087	32106.173914825	555.57407469138	6558.1350886904	465867.87937599	8137.3043378502	789288.4673392
0.	1216247.6802082	30544.765446479	155.55700742096	6847.2563843996	480885.96603138	8960.3702611759	837982.5681701
0.	1604794.6263389	33846.373093915	488.9032300503	7937.111398359	466384.49673604	7781.4091020254	942141.6818806
0.	1700371.4059992	30076.399843808	355.56314090256	5401.7501670541	468897.58004707	8026.0854446829	849044.9266325
0.	1611233.4511892	36836.79296297	377.78634093484	6246.7849065228	489499.73991252	7514.4976447163	1009222.571969
0.	1401434.1735723	33868.685694589	400.00960023041	6713.8145404327	469743.26916091	8648.9303563226	859236.6183886
0.	1295787.4931503	30410.9440216	444.45629661235	6535.8954043318	441949.78005163	8026.0854446829	793189.6317320
0.	1345976.768013	29362.750401484	355.56314090256	4089.8922757939	440872.6943599	8070.5728239134	685166.0339031
0.	1406789.643283	31258.515941843	422.2329187895	5557.4080248972	471481.89228925	7714.6804365931	801753.9225920
0.	1683923.5617174	35252.183386178	377.78634093484	5824.2568292746	467699.66334397	8137.3043378502	851892.4949091
0.	1625195.3570864	29920.283815264	355.56314090256	5624.119425175	438789.15267782	8404.2357348103	861989.1799113
0.	1449852.9904818	32284.639191325	355.56314090256	6446.937260185	455917.33673045	7114.146480276	782392.5498566
0.	1364918.9011408	32262.33082315	244.44802968221	5957.6844347936	454627.42922628	8293.0132808272	798751.8047599
0.	1430915.4963564	27311.348032047	466.67973369921	4378.9279761929	454017.72241938	7914.8680351385	773482.2303485
0.	1598680.608728	39671.985519391	288.89389638309	7180.8703392706	460797.29029818	8826.8945917595	815728.5613387
0.	1499112.7833317	31236.210315207	355.56314090256	6091.1141759345	508003.85445406	8470.9699193857	802486.3030194
0.	1407521.36851	34248.009028292	333.34000013334	5201.6229063468	478228.26941716	8337.5020843755	683263.3784153
0.	1461781.3641488	30210.215906202	333.34000013334	6424.6978724691	458661.96838984	7581.224707945	879630.9943416
0.	1533444.2812097	32039.250419583	444.45629661235	6068.8757374351	455143.36890561	8737.9119992209	692202.2572084
0.	1590650.5009078	31146.988404593	311.11691862693	6246.7849065228	474113.9930477	7914.8680351385	862923.2811652
0.	1427378.9448035	30544.765446479	288.89389638309	5646.3566772391	468639.19168878	8359.7465751719	829113.3511930
0.	1443553.5825879	29608.060516204	377.78634093484	6847.2563843996	470542.05219674	7892.6247312617	773165.9109405
0.	1206868.7758392	29362.750401484	311.11691862693	5468.4603216522	496708.06472652	8159.548294521	701946.7205047
0.	1423634.3269974	32150.789876331	422.2329187895	7314.319659335	463120.93767087	7425.5290578293	749159.163928
0.	1733734.9036972	37305.537923585	266.6709334016	6113.3526737582	464106.91795456	8448.7251318446	883301.602990
0.	1493781.6203672	30143.307606889	444.45629661235	7269.8363153001	450360.39329907	8204.0363859019	789873.5308575
0.	1267284.742368	32083.866023475	577.79780810179	6180.068523177	474983.70400438	8092.8166025467	771779.1074398
0.	1424367.4168415	26597.93493188	355.56314090256	5979.9225766753	470542.05219674	8026.0854446829	724855.4532624
0.	1512560.1490018	32998.538445301	288.89389638309	7336.5614203583	463637.38937821	8204.0363859019	803951.2481242
0.	1539567.7305905	30477.854465907	422.2329187895	8470.9699193857	463355.6845865	7425.5290578293	892077.8690520
0.	1371632.2495923	29608.060516204	333.34000013334	6135.5912309063	432728.69871321	8115.0604405255	738440.688035
0.	1585611.9477956	30544.765446479	666.69333440004	11630.332440711	446938.92359528	8270.7689680748	819127.8738486
0.	1502149.2497975	26129.790721298	711.14145314645	11229.783609853	480462.56095804	9049.3552278814	669331.3251313
0.	1745497.7348128	30968.54744377	688.91736413994	11229.783609853	461454.41955767	8315.2576529274	866955.8077903
0.	1636203.369778	29585.759298811	377.78634093484	9182.8344586197	434553.40277797	7225.3532086126	812037.2804441
0.	1609523.113288	27601.189522232	488.9032300503	9138.3411442804	439187.09333684	8893.6321593739	766331.3487608
0.	1409377.0802514	34270.322702185	511.12678566587	8559.9496630493	492302.25775425	8048.3291046256	816266.4939819
0.	1452794.2141421	33600.938421437	444.45629661235	8960.3702611759	484462.2206367	9071.6016179468	839576.0594894
0.	1561609.0119073	33824.060552862	488.9032300503	7803.6521091871	456597.54803989	8448.7251318446	913092.701587
0.	1591343.8528687	30031.794966324	311.11691862693	8760.1575583262	451860.64697077	8026.0854446829	890548.7870539
0.	1628140.2426233	32240.022514579	488.9032300503	8715.6664994682	477264.17608783	8226.2805206124	882734.8987399
0.	1570087.2494939	32842.367767721	466.67973369921	8515.4596725172	478110.69125456	8248.52471467	795482.3790618
0.	1619147.929802	32730.819072048	333.34000013334	8270.7689680748	478087.17581556	8804.6488545952	760644.0204573
0.	1301622.8959133	27333.643173979	311.11691862693	7848.1383015384	452399.8648735	8671.1756780192	764362.238162
0.	1354598.4261428	26352.713261113	311.11691862693	7803.6521091871	435653.0919854	8293.0132808272	711049.8179742
0.	1255919.232703	33020.848780544	177.7796740943	8826.8945917595	446423.47824698	7647.9523052351	804634.9732595
0.	1671001.6914665	29764.17070609	466.67973369921	9405.3045917898	455846.9731277	7692.4376667992	917321.4943857
0.	1737365.1413896	34761.238613523	511.12678566587	9160.5877717715	451954.42155723	6691.5744407644	949710.6451305
0.	1181934.3599849	28247.795269596	288.89389638309	7180.8703392706	452657.76370493	7647.9523052351	643235.9824408
0.	1180379.8612975	27400.528957084	533.35040054615	8404.2357348103	463355.6845865	6980.7003643303	661953.2820406
0.	1149168.9031479	28426.178083662	466.67973369921	8293.0132808272	467746.63731427	7581.224707945	634539.0197552
0.	1264557.7634073	26218.95902275	400.00960023041	7091.9053126152	471270.41928077	6847.2563843996	670269.050749
0.	930936.68053827	25416.47860253	400.00960023041	7447.7711155427	451157.37031879	8426.4804036529	602844.0811860
0.	1141047.0650751	26531.055579891	355.56314090256	7692.4376667992	473573.40639189	7692.4376667992	679940.7532405
0.	1211623.6538839	28069.41626744	400.00960023041	7781.4091020254	460327.94312559	7047.4231552981	704481.1076029
0.	1449905.5039596	27066.105401113	444.45629661235	6669.3344004268	493244.48617735	8070.5728239134	738077.1703135
0.	1247212.0033497	26508.762581646	511.12678566587	7781.4091020254	455753.15589027	7514.4976447163	661352.7407150
0.	1390158.8856194	27400.528957084	444.45629661235	7536.7399397861	476088.5992449	7514.4976447163	758336.1213337
0.	1376058.5065435	26642.521464257	355.56314090256	8715.6664994682	457535.8592217	8092.8166025467	771730.4516730
0.	1203291.5033352	25594.800916962	422.2329187895	6869.4968993892	442816.23000985	7381.0451204177	634994.0159322
0.	1328628.6433275	29028.248225359	422.2329187895	6736.0546994319	441785.86695829	7091.9053126152	732456.6959018
0.	1517770.0740422	30723.19734979	511.12678566587	8715.6664994682	448508.88026588	7781.4091020254	739458.6184456
0.	1671647.3527543	29050.547953439	333.34000013334	8804.6488545952	457418.56470027	8470.9699193857	769054.8025648
0.	1419184.6994662	25461.058823948	422.2329187895	8070.5728239134	458732.35513054	7759.166154206	751925.7995830
0.	1596732.4587357	31749.254805359	266.6709334016	9739.0209215515	447126.36596591	8337.5020843755	766307.0360411
0.	1643576.2296915	31771.561802701	377.78634093484	9338.5629285733	442371.28528568	8804.6488545952	882808.8146101
0.	1562746.8566415	28916.750478495	644.46936392652	9093.8480673683	484015.10723521	7781.4091020254	858425.7606707
0.	1589183.9683448	31414.656996919	511.12678566587	9605.5327868852	462792.30279767	8470.9699193857	849634.0027362
0.	1560354.5277136	28091.71343425	600.02160077763	9405.3045917898	490253.26816449	8003.8418440852	741713.0309845
0.	1353793.0424687	24435.773973097	400.00960023041	8938.1241678873	487804.54332739	8137.3043378502	723766.6472821
0.	1553234.4211343	33980.249592282	333.34000013334	9427.5519315809	437735.86971098	9027.1088971719	789946.6665549
0.	1294006.6430544	25617.09147416	422.2329187895	6491.4162136014	475359.82256403	8693.4210590677	726597.826444
0.	1348468.9296559	31726.947867615	244.44802968221	8426.4804036529	473056.3554093	6780.5351954239	698206.8337028
0.	1386768.6132121	27021.516605991	533.35040054615	8315.2576529274	486297.98313155	8604.4398909837	803707.0735446
0.	1738963.9838619	31436.963100308	355.56314090256	8715.6664994682	467535.25647616	8648.9303563226	879163.0405285
0.	1631412.4434879	33623.250366293	533.35040054615	8315.2576529274	431418.89488918	7959.3548209234	1003400.663357
0.	1144523.3203098	26241.25124696	177.7796740943	8359.7465751719	466290.56398954	7870.3814867284	711629.6485784
0.	1261471.6180838	32663.890569955	511.12678566587	8048.3291046256	410815.92113209	7714.6804365931	656021.7591444
0.	1300925.5466101	29362.750401484	355.56314090256	9271.8217995872	455495.16378832	7492.255408986	704601.8111516
0.	1257486.9189527	27378.233636497	377.78634093484	9405.3045917898	430202.82814136	8003.8418440852	656525.9007136
0.	1066345.1080532	27066.105401113	333.34000013334	8448.7251318446	459013.90787937	7292.077957649	614518.9609168
0.	1177551.8779018	25104.423719941	333.34000013334	7692.4376667992	475900.52191117	8181.7923105381	671495.460406
0.	1489772.1149056	27311.348032047	244.44802968221	7803.6521091871	443565.662912	8715.6664994682	773701.2274298
0.	1637999.1194235	27088.399887996	422.2329187895	6291.2627920491	457700.07425125	8159.548294521	784414.4627114
0.	1490642.4491741	29318.149336902	244.44802968221	6224.5460527486	439725.51311194	7736.9232657286	743192.0488478
0.	1578125.9046376	35698.521862951	288.89389638309	8204.0363859019	463684.34107762	7269.8363153001	836168.7926777
0.	1634568.7399282	30700.893153322	288.89389638309	7536.7399397861	482862.13288004	9605.5327868852	832370.8862679
0.	1460677.1988952	32351.564653478	355.56314090256	7403.2870594544	438110.35546007	8537.704638108	759769.3762218
0.	1339334.37336	31704.64098947	244.44802968221	7447.7711155427	457230.8968082	8092.8166025467	758433.2837066
0.	1685162.8639229	35319.132636927	333.34000013334	7981.5983028321	446189.19517098	8515.4596725172	834967.9860098
0.	1714740.1726872	36814.47243057	488.9032300503	8115.0604405255	470542.05219674	7625.7097134645	950654.1193759
0.	1743653.7170928	33177.0227964	333.34000013334	6669.3344004268	426018.07448855	8849.1403882772	810155.5716808
0.	1281318.6360871	28158.605292037	355.56314090256	5757.5438273573	435255.3157334	7848.1383015384	699437.1993059
0.	1507432.4795869	30723.19734979	311.11691862693	8070.5728239134	436893.33672668	9294.0687832241	759842.2598882
0.	1503152.8270786	30857.023779945	488.9032300503	10517.744301851	435699.89040804	8515.4596725172	730349.9537471
0.	1519992.473148	25594.800916962	600.02160077763	9383.0573113583	442675.71864941	7447.7711155427	712789.4258754
0.	1441008.8148164	27445.119776913	377.78634093484	8515.4596725172	448930.70875917	8448.7251318446	640527.7263561
0.	1521315.5876828	29808.774153678	444.45629661235	8938.1241678873	461947.29959407	8470.9699193857	823213.688559
0.	1406345.4104429	33355.510962785	511.12678566587	8204.0363859019	452892.22393113	8159.548294521	757291.694254
0.	1416123.5801996	27177.578431019	377.78634093484	8204.0363859019	462839.24986468	8270.7689680748	818736.5187541
0.	1381841.9489694	29407.351704357	422.2329187895	7558.9822941956	460867.69459277	7314.319659335	778325.783140
0.	1584945.6807681	31280.821628072	377.78634093484	5802.0191026477	463731.29303441	8159.548294521	874140.2665828
0.	1487003.4245083	29741.869071662	444.45629661235	7558.9822941956	479168.95277808	9049.3552278814	797409.7281891
0.	1634247.2077686	33177.0227964	288.89389638309	6469.1767072291	441036.58995573	7981.5983028321	777205.9288699
0.	1508357.3607151	31080.07259735	266.6709334016	6936.2188003543	446118.91149906	7292.077957649	834992.4906214
0.	1322931.0283622	32173.097946488	422.2329187895	5802.0191026477	433079.57309914	7403.2870594544	753212.3418216
0.	1471672.2677857	32016.942707039	266.6709334016	6313.5018238017	451368.34724687	8693.4210590677	768203.6318462
0.	1393315.5912068	28649.161961927	244.44802968221	5668.5939886228	412892.65337558	8760.1575583262	755616.0147480
0.	1533523.7801262	32641.581188474	355.56314090256	6758.2949177622	451274.57908124	8003.8418440852	845903.8564548
0.	1496473.2025878	28849.852545198	422.2329187895	5824.2568292746	457066.69077688	7536.7399397861	785023.564435
0.	1308599.3672706	28203.200161695	333.34000013334	5468.4603216522	478463.43058051	8115.0604405255	725702.3966220
0.	1529417.2449382	28091.71343425	400.00960023041	6202.3072583001	468404.29994325	7581.224707945	777327.6451956
0.	1226953.6135331	25973.748485978	400.00960023041	5312.8041246922	476159.12930902	7069.6642042893	735993.2951031
0.	1242412.5201179	28091.71343425	400.00960023041	5312.8041246922	468662.68121753	7781.4091020254	761057.0774218
0.	1221115.4057688	27066.105401113	266.6709334016	5379.5135674889	472163.34081957	8671.1756780192	658350.6583506
0.	1212544.2450873	28849.852545198	288.89389638309	5446.2235441355	459623.97059576	8048.3291046256	716922.3908507
0.	1472409.2562495	26107.498794782	355.56314090256	5601.8822324301	430997.92913086	7825.8951756913	825465.3723421
0.	1601456.7732356	28849.852545198	444.45629661235	5690.8313593262	436986.94740376	7470.0132325949	798044.1386800
0.	1607652.7976765	32083.866023475	355.56314090256	6424.6978724691	439889.38672768	8159.548294521	819127.8738486
0.	1767410.1252731	37975.219220584	288.89389638309	5802.0191026477	410769.25879374	8648.9303563226	788898.4467805
0.	1560274.79423	29697.265981537	222.22518522469	6357.9800652871	443518.82143217	8248.52471467	783123.307661
0.	1324743.5144565	31637.720712621	377.78634093484	6291.2627920491	473573.40639189	7692.4376667992	761664.5497053
0.	1415208.0621052	30633.980921442	177.7796740943	5646.3566772391	420293.65877841	8559.9496630493	774893.6413652
0.	1522665.3628553	29407.351704357	311.11691862693	5223.8590313854	453642.53981385	9160.5877717715	721468.50452
0.	1465568.0950032	29228.947922608	311.11691862693	6180.068523177	465304.33233283	7736.9232657286	750299.6879344
0.	1427981.3707154	30232.518791803	222.22518522469	5824.2568292746	473714.42571039	7670.1949563466	855821.6948965
0.	1688234.8996672	29964.888096949	200.0024000288	5979.9225766753	478157.72232608	8270.7689680748	862726.6199964
0.	1478913.1426741	31013.15732643	355.56314090256	6491.4162136014	430927.77018645	8159.548294521	799630.3665779
0.	1592250.6233594	28983.648947907	333.34000013334	5157.1508342136	431348.73248992	7581.224707945	786290.6322298
0.	1634809.8964624	32552.34425863	400.00960023041	6135.5912309063	424078.35309023	8003.8418440852	881379.8847912
0.	1807158.8783481	37082.322756519	444.45629661235	10050.50154671	481450.53865666	7803.6521091871	907926.9384308
0.	1701423.992351	33110.090717641	355.56314090256	8404.2357348103	479168.95277808	7514.4976447163	917890.4346105
0.	1780114.3700424	31860.79038806	200.0024000288	6157.8298473792	486462.75026416	9338.5629285733	833203.8342916
0.	1878171.7855366	34872.814436544	355.56314090256	8381.9911253168	461947.29959407	8559.9496630493	962829.031031
0.	1821914.0463418	32217.714265612	355.56314090256	7403.2870594544	436940.14193713	7492.255408986	929450.3629961
0.	1620030.7118987	34225.695414024	288.89389638309	6802.7755324172	427046.53911566	8404.2357348103	841660.2936356
0.	1500089.6226644	33400.133600534	444.45629661235	7047.4231552981	459553.57652566	8248.52471467	777644.1155920
0.	1385334.6504073	32574.65340168	333.34000013334	6913.9781073663	465069.53200665	8137.3043378502	773530.8958913
0.	1450798.2796622	29630.361793173	400.00960023041	6068.8757374351	440661.97606525	7269.8363153001	803169.9134940
0.	1620779.8059775	31704.64098947	444.45629661235	6313.5018238017	497273.67971538	8470.9699193857	824119.1873454
0.	1618719.9449195	34359.577994015	355.56314090256	5935.4463522347	422139.07189101	7292.077957649	935397.1401105
0.	1724097.3445208	32619.271866602	333.34000013334	6980.7003643303	464952.13425707	7892.6247312617	863218.2811924
0.	1746718.2437854	31660.027411973	422.2329187895	6380.2192750204	478816.18442139	8404.2357348103	837320.7416649
0.	1350883.8689591	29005.948556848	400.00960023041	5735.3062786932	448391.70937444	7514.4976447163	760595.4268075
0.	1338089.4697143	29875.679771894	400.00960023041	6024.3990384081	437478.42027028	8270.7689680748	800875.1471349
0.	1629532.7004312	32396.18192627	355.56314090256	5802.0191026477	440872.6943599	8003.8418440852	819763.8632421
0.	1587104.5624693	29831.075966839	400.00960023041	6269.0238196228	430483.44357576	7292.077957649	863169.1138317
0.	1898801.8589232	33288.577453279	377.78634093484	6002.16077788	446095.48373672	8404.2357348103	891658.578131
0.	1692629.1588701	32998.538445301	311.11691862693	6046.6373582597	446470.33563197	8648.9303563226	948419.7388551
0.	1548667.7304422	31682.334170923	177.7796740943	4690.2084008523	446189.19517098	8092.8166025467	882316.0539029
0.	1383040.783675	30879.328393531	200.0024000288	4890.3233837481	464599.95066195	8181.7923105381	704770.7989378
0.	1575410.0697236	33467.068004281	311.11691862693	5023.7360413493	412892.65337558	8493.2147662765	847106.164287
0.	1528463.7341939	31726.947867615	222.22518522469	4845.8529723751	424756.03703233	7714.6804365931	752289.8960297
0.	1524491.848178	30745.501605846	355.56314090256	5468.4603216522	453689.43674028	7647.9523052351	816168.6855844
0.	1659011.4200739	31927.712452877	311.11691862693	5134.9148871186	460210.61035167	7114.146480276	959000.8173609
0.	1491433.7345547	34850.499152676	244.44802968221	6202.3072583001	458568.12030226	7091.9053126152	890400.825509
0.	1422456.2713542	32552.34425863	333.34000013334	5468.4603216522	462416.73552558	7558.9822941956	823825.5017905
0.	1753637.5188685	37818.955448469	288.89389638309	5312.8041246922	464435.60327291	7736.9232657286	945094.0444539
0.	1902249.2651661	37149.286680244	422.2329187895	5335.0405463082	426275.17904287	8293.0132808272	933166.6277123
0.	1441507.2181596	32485.417187124	355.56314090256	4623.5044741297	468686.17081068	6869.4968993892	837124.6545335
0.	1771760.7862342	36100.246889165	377.78634093484	5179.3868406229	442394.7028521	6424.6978724691	951846.0207766
0.	1798453.4600188	37863.60194218	533.35040054615	4934.7940323669	479145.43443601	8159.548294521	998256.5898407
0.	1669038.0844811	31927.712452877	288.89389638309	5179.3868406229	430553.59887368	8026.0854446829	878276.459645
0.	1620860.0696974	32775.438371488	466.67973369921	4601.2699505063	462815.77629901	8003.8418440852	849756.7319118
0.	1675037.8205947	30745.501605846	622.24545271912	5468.4603216522	463426.10991581	7803.6521091871	923557.1091241
0.	1778208.9779817	35140.602494315	488.9032300503	6269.0238196228	435910.48647939	7803.6521091871	908371.7172171
0.	1679479.6152299	31057.767447452	311.11691862693	5890.9703650846	412565.94291711	7269.8363153001	807614.6860384
0.	1716199.913429	33355.510962785	377.78634093484	6313.5018238017	453923.92522639	8204.0363859019	866636.0885866
0.	1567692.9936783	32195.406076248	400.00960023041	5668.5939886228	448860.40256632	7381.0451204177	835433.5853635
0.	1541026.302105	29429.652445154	355.56314090256	5824.2568292746	433711.18328231	6958.4595526755	773263.2387670
0.	1535034.3915074	28470.774382803	422.2329187895	5335.0405463082	474819.15732456	9227.328010388	748673.8798685
0.	1583746.5226879	29630.361793173	333.34000013334	4401.1619067434	446470.33563197	8181.7923105381	777327.6451956
0.	1380721.4431365	26664.814819761	266.6709334016	5312.8041246922	483450.36573196	8293.0132808272	703974.1710151
0.	1428583.8367432	31436.963100308	311.11691862693	5490.6971584864	436097.6873414	8026.0854446829	809740.1840848
0.	1301571.238553	29162.047487389	422.2329187895	5335.0405463082	478910.25456381	7558.9822941956	831684.9886074
0.	1267850.8230748	31035.462357146	400.00960023041	4334.4602930095	466079.21907574	8293.0132808272	736211.351688
0.	1504315.002447	36859.113555023	200.0024000288	5401.7501670541	459530.11196422	8470.9699193857	807052.8591664
0.	1377803.5693406	32641.581188474	377.78634093484	3756.4019981391	449071.32287767	8760.1575583262	772241.3507666
0.	1574930.8886674	34091.814980536	244.44802968221	4645.7390570617	420947.68364857	8693.4210590677	807028.432730
0.	1440484.2093573	25973.748485978	266.6709334016	4134.3586542796	449915.05611044	7558.9822941956	791214.4493528
0.	1416306.6949436	29630.361793173	288.89389638309	4801.3827982459	413312.72804619	8537.704638108	804268.6852818
0.	1474409.9554358	33132.401350947	400.00960023041	4423.3958966001	464506.03748209	8026.0854446829	888625.4814831
0.	1389689.3873406	30344.034113551	311.11691862693	4334.4602930095	460938.09946617	7603.4671810346	972605.9743981
0.	1466672.8561799	32530.035175188	311.11691862693	4556.8010811844	462745.35598801	7470.0132325949	861276.3801385
0.	1517531.9920668	30232.518791803	488.9032300503	4623.5044741297	461125.84862503	8204.0363859019	893607.2174130
0.	1726965.8991862	29853.377839577	400.00960023041	5290.5677623922	443190.9382544	7180.8703392706	976265.7863078
0.	1835953.3043212	37952.895645573	400.00960023041	5090.4431708704	470401.08507343	7914.8680351385	874115.6522247
0.	1752361.8106249	32217.714265612	555.57407469138	5957.6844347936	426228.43218496	7336.5614203583	983739.5044801
0.	1656002.8729946	28983.648947907	400.00960023041	5268.3314594078	446751.48533061	8048.3291046256	861350.1153577
0.	1505794.34977	32708.509511741	466.67973369921	6335.740914881	477217.14991846	7381.0451204177	874927.9625180
0.	1280829.0115764	28136.307946548	377.78634093484	5401.7501670541	456855.57336402	6869.4968993892	802706.0291230
0.	1471672.2677857	33467.068004281	711.14145314645	5223.8590313854	440732.21492002	7959.3548209234	821476.3723528
0.	1553287.5356565	31146.988404593	466.67973369921	5512.9340546385	443120.67920837	7959.3548209234	863119.9467468
0.	1413194.2485793	31347.739044321	466.67973369921	4467.8640542332	442113.69628584	7959.3548209234	758773.360544
0.	1291245.7332	30277.124741754	511.12678566587	6046.6373582597	478628.04723323	7647.9523052351	768860.2419307
0.	1468356.5606711	28626.86330606	422.2329187895	5601.8822324301	425106.58429799	7781.4091020254	888724.1022875
0.	1691523.6563641	29897.981763789	511.12678566587	5068.2074017168	467911.04823863	7625.7097134645	898147.4975994
0.	1567480.2013633	31682.334170923	577.79780810179	5268.3314594078	427934.85817179	8115.0604405255	760692.6143780
0.	1526053.9164319	35296.816160374	511.12678566587	6246.7849065228	473173.86425703	7825.8951756913	849781.2779533
0.	1536147.6340467	29541.15704275	288.89389638309	5290.5677623922	478698.59819494	7158.6289936035	821769.979023
0.	1173247.9300942	26531.055579891	222.22518522469	3645.2415372606	444900.75290897	8582.1947473411	655637.6709769
0.	841611.24713098	20090.85605736	244.44802968221	4289.9928470482	474066.98415876	7937.111398359	493291.6003148
0.	673852.57784159	19355.786045146	133.33440000853	3778.6342682119	456339.53049174	8470.9699193857	396246.3411426
0.	509089.41011583	16349.355701921	44.444562963279	4645.7390570617	451884.09052107	8159.548294521	350021.9401838
0.	454041.17187821	16037.639739892	266.6709334016	3245.0761526022	454463.27312174	8115.0604405255	244284.3240444
0.	364025.36528564	14034.029519058	66.6669333344	3711.9376358914	435816.88758515	8337.5020843755	214526.1989360
0.	298933.88166154	13722.400072237	66.6669333344	3289.5380243924	453736.33392364	8115.0604405255	180307.5493762
0.	220569.82489512	12676.300655165	44.444562963279	3711.9376358914	408646.39212295	7959.3548209234	145322.8372720
