# Supplementary material for: LA-iMageS: a software for elemental distribution bioimaging using LA–ICP–MS data
Source: J Cheminform. 2016 Nov 18;8:65. doi: 10.1186/s13321-016-0178-7 (PMC5116144; doi:10.1186/s13321-016-0178-7)
Supplement: Supplementary file 1 — Additional file 1. Dataset corresponding to LA–ICP–MS analysis of a human tissue used to illustrate LA-iMageS features. [file 13321_2016_178_MOESM1_ESM.zip › Line 15.xl]

Intensity Vs Time	Counts Per Second
Time in Seconds	Na23	Ca44	Zn64	P31	C12	C13	Si28
0.	435091.53089011	14390.191716499	133.33440000853	3800.8665975842	450805.75366177	8426.4804036529	251013.2562428
0.	607378.4586669	17395.915919443	133.33440000853	5624.119425175	457090.14858855	7670.1949563466	352779.0712556
0.	891411.94576754	19667.626019646	266.6709334016	6135.5912309063	471458.39503058	7848.1383015384	472774.3407485
0.	667768.67450276	18954.866061179	266.6709334016	4378.9279761929	472163.34081957	7447.7711155427	392054.9117973
0.	975170.17315816	21605.75002214	222.22518522469	4957.0294456441	440100.08599001	7069.6642042893	541838.4649095
0.	955298.47849603	21895.393422837	444.45629661235	5468.4603216522	441177.07439449	7914.8680351385	518322.1768385
0.	785730.17570608	18487.150429342	288.89389638309	5335.0405463082	477123.09835369	7314.319659335	476206.1496741
0.	941174.3162171	23120.919068772	422.2329187895	6602.6146353956	424522.34684358	7803.6521091871	527943.3045564
0.	1405326.3705559	26285.835874001	200.0024000288	6024.3990384081	459905.55266307	8671.1756780192	649038.8167324
0.	1043130.6765804	25149.002274538	333.34000013334	4734.6779818802	433921.7303789	8715.6664994682	544207.8522893
0.	1152800.7450913	24302.050452125	244.44802968221	6002.16077788	434483.21465135	8448.7251318446	608285.6199151
0.	1093505.6496292	23856.320856834	200.0024000288	5535.1710101087	486651.05943464	8604.4398909837	644962.0390605
0.	947178.66122563	24948.400653955	222.22518522469	5068.2074017168	485991.99542596	8648.9303563226	575283.4116807
0.	1183846.0000571	24614.075334204	333.34000013334	5223.8590313854	451719.98701742	7225.3532086126	587659.3379492
0.	1236743.7181707	26397.298483558	333.34000013334	5868.7324604928	456245.70785663	7870.3814867284	668682.1898937
0.	1322698.02093	27801.854911268	266.6709334016	6246.7849065228	444666.51152391	8359.7465751719	654917.5515686
0.	1187900.0315669	28002.525124364	311.11691862693	5690.8313593262	453220.47903727	7069.6642042893	609264.5060235
0.	1200175.3332762	25371.898619235	400.00960023041	6357.9800652871	450969.83963742	6825.0159287424	652013.6776009
0.	1260931.651868	28582.266173022	355.56314090256	5401.7501670541	439748.92343625	8204.0363859019	649878.3916762
0.	1395585.9707835	26085.206927804	333.34000013334	6180.068523177	459459.7186657	8293.0132808272	670485.4633758
0.	1544687.0196755	29474.25410547	444.45629661235	7069.6642042893	438016.73248549	7892.6247312617	755688.863676
0.	1368431.0763491	26285.835874001	311.11691862693	6913.9781073663	433032.7890157	8448.7251318446	720791.2730725
0.	1131944.1873534	28024.822112497	400.00960023041	6424.6978724691	467605.71617603	8181.7923105381	587468.8045230
0.	1365803.3200903	27422.824337222	422.2329187895	7825.8951756913	472210.3392675	8204.0363859019	725073.2308194
0.	1249368.7583519	27177.578431019	333.34000013334	7647.9523052351	437361.40035923	7581.224707945	677076.6126328
0.	1529549.6848901	27980.228195789	600.02160077763	13165.94787708	467394.33881486	9182.8344586197	677004.4196298
0.	1981894.4849491	33310.888563499	711.14145314645	19422.607915614	511119.2953718	8092.8166025467	750226.8840666
0.	1621876.8044696	24101.469188174	755.58980896023	17529.528802706	476276.68070559	9405.3045917898	601317.2478609
0.	1633818.5157965	26062.915120363	866.71173567692	16371.621573526	476934.99831993	8026.0854446829	655637.6709769
0.	1662504.7228165	27690.373544029	622.24545271912	16638.816668713	438672.1148311	7981.5983028321	724444.1105351
0.	1618746.6933878	24413.486570802	755.58980896023	12876.607407585	517140.96266898	8359.7465751719	635209.5487901
0.	1556501.5404652	28693.759452357	466.67973369921	11919.629673117	481544.6377086	8115.0604405255	717720.2068695
0.	1344211.90399	28671.460677359	400.00960023041	10539.994609927	451274.57908124	7937.111398359	697652.0199796
0.	1066219.3250627	25884.582804179	288.89389638309	9783.5174413434	490630.05711321	7091.9053126152	563732.720206
0.	1164035.8059525	25238.160098068	200.0024000288	8448.7251318446	448954.14428514	8782.4031767842	603034.9543366
0.	1438963.0254073	27935.634517315	555.57407469138	7425.5290578293	468451.27777717	8404.2357348103	670822.1159780
0.	1581801.5569106	33980.249592282	244.44802968221	7136.387707272	460726.8865824	7870.3814867284	779397.0826459
0.	1124141.8900006	25238.160098068	333.34000013334	5646.3566772391	467911.04823863	8804.6488545952	593234.3029255
0.	1313899.9369481	27824.151363383	577.79780810179	7136.387707272	460844.22643026	6958.4595526755	801265.7030889
0.	1183412.6590859	27155.283705939	222.22518522469	7470.0132325949	455659.33968092	7825.8951756913	696470.1437389
0.	1281292.86571	28247.795269596	288.89389638309	6780.5351954239	443214.35806464	7803.6521091871	723331.163061
0.	1266461.4160381	26464.176763785	244.44802968221	5157.1508342136	469884.22546217	8804.6488545952	578542.2693867
0.	1265792.5190562	27311.348032047	288.89389638309	7625.7097134645	455987.70091152	8204.0363859019	775842.822058
0.	1184814.7206648	28493.072621719	422.2329187895	6558.1350886904	477099.58562374	8604.4398909837	693287.1141923
0.	1566841.8542165	31950.019927016	333.34000013334	6424.6978724691	502413.05692489	8204.0363859019	898122.8158184
0.	1594571.2991775	31548.494511185	311.11691862693	5957.6844347936	429197.36513985	8293.0132808272	892324.5201244
0.	1393028.5723642	27467.415276157	244.44802968221	6357.9800652871	445439.53243337	8849.1403882772	814408.3215510
0.	1394228.8936762	30857.023779945	377.78634093484	5890.9703650846	457254.35506975	8003.8418440852	761664.5497053
0.	1491011.7071026	33623.250366293	422.2329187895	7091.9053126152	445158.42583986	7269.8363153001	749862.8738574
0.	1541158.9111041	30121.004959614	400.00960023041	7247.5947322881	453431.5068243	7914.8680351385	796165.4414743
0.	1566070.5777104	28225.497685865	355.56314090256	7870.3814867284	465656.54489011	9138.3411442804	773895.8961193
0.	1533232.2874943	31392.350953125	377.78634093484	5890.9703650846	483379.7756591	8204.0363859019	805343.1735692
0.	1650632.9237585	30410.9440216	733.3656014198	7069.6642042893	452986.00981983	7492.255408986	869513.9812461
0.	1435370.8986817	31459.269263292	333.34000013334	6980.7003643303	460421.81050224	7870.3814867284	728074.2769354
0.	1329276.3279446	27801.854911268	422.2329187895	7470.0132325949	451954.42155723	7781.4091020254	809837.9205662
0.	1547632.5782413	28939.049908731	466.67973369921	6202.3072583001	473878.95118144	8204.0363859019	812281.6879350
0.	1424288.8686592	33444.756476749	266.6709334016	7914.8680351385	445626.94196012	7870.3814867284	731100.573476
0.	1332489.5328907	26174.374752946	355.56314090256	6380.2192750204	438882.78410835	7603.4671810346	782684.8456337
0.	1360056.1472327	30098.70237192	222.22518522469	5957.6844347936	448836.96729706	8359.7465751719	758700.4858192
0.	1501647.5027289	30388.640659333	333.34000013334	6802.7755324172	435465.90085597	7937.111398359	876872.8898045
0.	1412383.619127	27222.168059827	288.89389638309	6180.068523177	478792.66704707	8270.7689680748	775429.0639269
0.	1482048.2591269	25059.845403455	244.44802968221	6402.4585440809	448040.20632578	7981.5983028321	794994.5100537
0.	1509625.9222045	30009.492616952	488.9032300503	9561.0372168932	431605.99743571	8337.5020843755	805465.2828738
0.	1699049.0967006	30923.937799471	755.58980896023	10940.510308095	450993.28074788	8493.2147662765	854372.5972814
0.	1584066.2827686	28894.451107828	466.67973369921	9850.2626662593	447805.87898105	8537.704638108	727735.397283
0.	1589877.2089201	28493.072621719	333.34000013334	8115.0604405255	457066.69077688	8293.0132808272	791921.5620548
0.	1720364.1514679	34872.814436544	333.34000013334	7625.7097134645	464858.21721586	7803.6521091871	825538.8065744
0.	1648378.4835826	30790.11029672	377.78634093484	8315.2576529274	462252.43002266	8381.9911253168	843548.7930325
0.	1442923.8827348	30923.937799471	377.78634093484	7803.6521091871	458966.98177833	8559.9496630493	717043.2673586
0.	1418425.8639008	31459.269263292	466.67973369921	8337.5020843755	455987.70091152	7403.2870594544	798458.9704611
0.	1630389.7029046	29719.567496811	577.79780810179	10495.494053146	465961.80748774	6357.9800652871	846787.1685695
0.	1716226.9478514	34671.979028463	288.89389638309	9027.1088971719	444174.62548931	7180.8703392706	823360.5198315
0.	1830285.775449	29608.060516204	400.00960023041	9516.5418843464	486768.7547658	7536.7399397861	814848.379323
0.	1429736.4922415	33712.498741905	466.67973369921	9538.7895209393	444408.85340736	8048.3291046256	828917.4479028
0.	1608454.3146342	31793.868859642	511.12678566587	8582.1947473411	491760.5232634	7670.1949563466	921156.3688790
0.	1643790.8018027	32262.33082315	444.45629661235	9116.0945761461	482132.78018166	8648.9303563226	792653.1182345
0.	1341227.9943527	29050.547953439	244.44802968221	7625.7097134645	492938.25058972	9739.0209215515	784438.8259640
0.	1589103.9824355	33623.250366293	466.67973369921	8715.6664994682	462275.90204437	8315.2576529274	738852.6931444
0.	1459441.7448627	29741.869071662	333.34000013334	8960.3702611759	453267.37365146	8115.0604405255	722774.742740
0.	1524915.4333987	28939.049908731	311.11691862693	7425.5290578293	449844.74183052	7825.8951756913	741470.59301
0.	1729889.4980193	30455.550924887	422.2329187895	9249.5748753086	445954.9185097	8070.5728239134	950008.5734486
0.	1736579.3714825	28180.902697086	355.56314090256	9961.5058950769	469931.21141124	8337.5020843755	799605.9608895
0.	1749268.2735184	31258.515941843	311.11691862693	9983.7547189362	471105.94388225	7870.3814867284	848185.9283338
0.	1735333.1154537	32820.057909367	577.79780810179	10450.993733851	459811.69094516	8204.0363859019	894495.3483994
0.	1515283.7475182	35029.023093323	444.45629661235	12364.721936084	457348.1887587	7892.6247312617	784974.8347329
0.	1443579.8210321	31726.947867615	400.00960023041	12809.83795555	434225.86311625	8137.3043378502	731149.002780
0.	1635426.2142585	27868.744446285	511.12678566587	12364.721936084	478228.26941716	8070.5728239134	784414.4627114
0.	1296277.9341751	30879.328393531	644.46936392652	10740.250054368	474936.69034493	8003.8418440852	744695.5704565
0.	1514992.8388504	30477.854465907	533.35040054615	10272.994831483	479427.65879912	8315.2576529274	697024.8819384
0.	1965299.8256048	32663.890569955	622.24545271912	12787.58159033	439608.4624515	7803.6521091871	823727.6087972
0.	1518616.6382249	30388.640659333	488.9032300503	12097.663727646	492396.47594025	8871.3862441486	777717.1488526
0.	1662773.4935766	29228.947922608	511.12678566587	13321.750749376	486415.67361755	9027.1088971719	850198.5711843
0.	1675845.2596346	29095.147588308	955.61034388194	16616.550083884	463144.41207291	9271.8217995872	744089.2804993
0.	1874843.3242406	32596.962604337	933.3856029271	18620.780791363	492019.60940424	7914.8680351385	846590.8692880
0.	1366557.7459912	27043.810973778	755.58980896023	18331.251045593	511119.2953718	8693.4210590677	697410.8076796
0.	1554403.0121615	28470.774382803	1600.153614747	31726.947867615	498829.31317417	9160.5877717715	629990.373833
0.	1549042.1093314	28180.902697086	1777.9674276367	56233.539091897	503450.73572808	9583.2849722085	689237.673142
0.	2152710.4112495	39113.800667518	3467.3878833464	93971.310257287	559838.44753817	9961.5058950769	772241.3507666
0.	2037209.1521202	42731.500913893	3133.9225107654	96331.362004765	575973.14010541	10183.99680516	756635.9551919
0.	2244448.8000535	42150.776804062	3889.7965080741	99614.062572654	610147.98628359	10651.247040888	788581.5679095
0.	2348754.0914334	41436.094848558	3467.3878833464	99524.108441039	623100.14279042	11496.814026024	773311.9030876
0.	1914510.485152	41168.104877084	3956.4945635986	111001.04961089	630923.84816498	10762.500956173	716269.6867548
0.	2922147.5826005	33913.3110748	3956.4945635986	129780.54881831	699678.46790862	11808.360319106	732965.2963180
0.	3540439.1893341	40140.889621909	4667.9736993025	158153.30775961	661064.49566368	11830.614071137	862259.567404
0.	3056156.461887	37216.251140875	4845.8529723751	151475.399543	671976.45273555	12386.977172825	745956.7888336
0.	2964646.5622207	31570.800972149	4312.2265403762	160033.13289369	732650.44493534	11875.121753355	752921.03259
0.	2907752.7669226	33110.090717641	4223.2921228934	151362.26034309	703756.92153479	11719.345904834	728001.6587555
0.	2921005.1369117	29050.547953439	4378.9279761929	156024.85631178	675151.67154319	12542.765492984	669211.1112343
0.	2665782.7700524	27512.006453302	3778.6342682119	156953.15721022	611174.8471487	11252.035817943	634060.1022634
0.	2700398.8744205	31213.904748165	4156.5919324774	175064.17822234	648870.91151299	12743.069038078	657246.1538603
0.	2365548.0430575	25461.058823948	4045.4261345198	144441.03739328	641342.51073212	11296.540412261	577876.1253213
0.	2804704.1658004	27980.228195789	3823.0989862564	156228.62090391	685599.60871796	12097.663727646	651341.8454808
0.	2821612.3619934	28716.05828692	4356.6941049483	159059.19514701	691720.1420703	11964.137830426	656813.994785
0.	2547996.6195456	28961.349398534	3845.3314342286	167239.24391971	615092.36754569	11964.137830426	615426.8723189
0.	2626711.1274982	28626.86330606	3934.2618191226	162864.98766283	648942.87049402	12142.172835157	548758.9055396
0.	2403362.9953541	27846.447875056	2778.2408179141	156568.23952698	640671.50625995	12832.094380165	622287.075008
0.	2907524.2777849	25037.556334502	3511.8509410427	135108.67612315	633437.54916113	11563.572966145	593281.967726
0.	2827667.3241436	31080.07259735	3711.9376358914	178513.99452689	661400.78248932	11229.783609853	694950.8249546
0.	2921119.3814806	28180.902697086	3334.00013336	140123.81450502	663899.32188961	12654.044646316	575854.2174746
0.	3117620.03994	31436.963100308	4156.5919324774	152154.26671062	628841.62064908	11786.10662646	681168.531674
0.	3408943.6905628	35252.183386178	4756.9128613587	183441.51102783	670461.41726168	11652.585717666	841979.102614
0.	2832579.840605	28493.072621719	2933.8496908789	160644.73282717	675151.67154319	10673.497705198	679531.5323816
0.	3159205.0630093	31526.188109818	3778.6342682119	155390.95359086	665100.79924868	11096.271608266	699895.6153829
0.	3295727.3228109	30611.676963322	3645.2415372606	147086.71457914	670389.27931939	10740.250054368	730132.0440217
0.	2591523.8002858	31035.462357146	3089.4614690812	147991.41062426	642708.64490209	10851.505157133	650838.0055960
0.	2473052.1823658	31057.767447452	3111.691960277	136283.12477512	644122.94076617	11407.802937209	701826.0538506
0.	2653215.8674765	31102.377806839	3267.3070588502	151724.31114113	678376.18946522	11986.39199816	720138.2784188
0.	3359475.7922414	33400.133600534	3667.4735108391	167783.35185123	648607.06703273	11118.523460085	887910.5137873
0.	2747581.8813645	28671.460677359	3489.6193825463	122471.16409614	624415.56142069	10406.493652039	670798.0689300
0.	3040276.4668138	32173.097946488	4401.1619067434	168304.82162562	618390.19425638	12453.743239397	749256.2239864
0.	3961887.4039019	33511.691238196	4423.3958966001	182964.52860573	672770.14842558	13010.147915374	807394.8364381
0.	3190051.0966046	30321.730930036	3534.0825588358	168350.16835017	710421.71181466	13499.814738951	744065.0297793
0.	3020169.4226924	31994.635054097	3245.0761526022	152697.39990572	623626.28622489	10896.007613863	765966.6650861
0.	3500339.3456602	35207.550850526	3422.9250628351	162932.96388996	693648.76332057	10784.751917351	881158.1751572
0.	3479775.3232633	33333.199733334	3912.0291339479	151452.77158124	652757.55253905	12698.556723408	777205.9288699
0.	3112821.7680473	33556.314710581	3400.6937415233	169642.65270196	662049.37251564	11118.523460085	804928.0147003
0.	3270936.2513658	32596.962604337	3756.4019981391	144237.55824978	673804.46699785	11185.27937181	710252.6140678
0.	3093171.7022014	30098.70237192	4089.8922757939	154440.18907821	668682.18989372	9894.7597796915	825710.1555142
0.	3040733.4450893	31169.293792858	3912.0291339479	137864.37264653	636407.0513486	11897.375683543	803707.0735446
0.	3100940.3328847	29764.17070609	3734.1697873657	143559.33001163	659647.4302997	12342.466758735	736914.0156372
0.	3790063.5723188	31726.947867615	4312.2265403762	173407.86076716	656549.90818695	11919.629673117	755591.7319072
0.	3215756.1246007	28136.307946548	3422.9250628351	141027.76138094	676090.02694371	11363.297749089	714988.5953165
0.	3264424.3109401	28760.656134746	3311.7690492289	135628.1235466	684130.35954553	10851.505157133	728655.2442024
0.	3187880.4497961	32083.866023475	4868.088148406	163386.1527711	668009.06395525	11074.019815824	739216.2432627
0.	3538611.2762322	30923.937799471	4534.5667354854	173680.10975415	723548.90244553	10940.510308095	790604.9154090
0.	3950005.9687392	33355.510962785	3400.6937415233	166241.80405687	731657.52674702	12275.701583032	837296.2305332
0.	2745753.9682626	27601.189522232	3289.5380243924	130322.23791434	671904.30218494	12275.701583032	658134.5485641
0.	3023139.7814831	32217.714265612	3734.1697873657	132782.8489716	663418.77758661	12075.409262973	685117.8602612
0.	2866967.4558354	27534.302131204	2956.0797670342	109695.0370601	598598.24465203	12142.172835157	658782.8940985
0.	3499425.3891092	29764.17070609	3845.3314342286	142451.67490538	644698.3136884	12453.743239397	818858.8153393
0.	2738328.0712859	32351.564653478	4312.2265403762	159353.62955206	709141.48217034	11763.8529932	659287.1963973
0.	3368729.60232	35095.970555015	4667.9736993025	185031.64748943	700305.79765115	12119.918251707	682131.6167738
0.	3038562.7982807	32016.942707039	4245.525638307	176176.13571289	663226.5673271	13700.141271587	752095.70936
0.	3075920.7723018	29451.953245525	3178.3837896203	137751.41650041	608452.73895866	11697.092449727	635377.1891699
0.	2470424.5572817	24123.75575721	4134.3586542796	118368.0649272	680566.65778488	12565.021204863	630349.3904992
0.	2775800.2898758	29340.449839407	3022.7703512459	125109.93016412	700185.15379621	11697.092449727	630014.307814
0.	2023042.8255801	27734.965912258	3912.0291339479	125967.14375659	671832.15223479	11875.121753355	550513.5999654
0.	2562391.4352235	28827.553353234	3778.6342682119	113208.22258616	661568.93079703	11652.585717666	561500.4217455
0.	3391121.5378188	35453.032748626	4023.1931528364	173407.86076716	660536.0713086	12453.743239397	685310.5564339
0.	3748250.0601118	31816.175976182	4868.088148406	182669.2673055	781564.43166458	12075.409262973	839404.4387927
0.	2949109.3008542	35162.918553417	3912.0291339479	168440.86253214	745059.36469951	12453.743239397	675608.8063612
0.	4042087.0912498	35743.157022695	3934.2618191226	182033.35503446	753212.34182169	12431.487824481	867939.6323250
0.	3461838.9259504	37439.469887397	3534.0825588358	171320.91093962	664139.60403498	11897.375683543	877907.0773874
0.	3140468.9537143	32306.947619105	2956.0797670342	147199.79626078	657582.29249246	11741.599419325	878399.5905215
0.	2930258.9469904	28626.86330606	3311.7690492289	133844.06885969	638682.76294902	11941.883722078	709938.584126
0.	3669535.5521592	32730.819072048	3422.9250628351	123711.506379	663779.18331545	12453.743239397	762101.9559726
0.	3617097.295047	34314.950228848	3534.0825588358	140146.41199191	661088.51571835	11452.308362854	847670.569795
0.	2971501.236353	28336.986200133	2978.3099024804	119810.68434663	703539.67748854	12676.300655165	720936.3896566
0.	2880219.8258245	32039.250419583	2844.9299791609	116948.22859015	643523.63464143	13766.917851756	637484.945388
0.	3578482.6307684	31793.868859642	2600.4056632835	122087.82264628	655181.58839963	13410.782268944	867226.3485317
0.	3087116.7400512	30121.004959614	2644.8640962144	119089.34364113	638011.96468553	11430.055620341	763924.7184378
0.	2796592.8014105	33243.955411684	2266.9749752633	126486.02608178	670076.68850634	12030.900511791	700667.7392732
0.	2956078.2195554	34314.950228848	2733.7816735278	127523.88693703	677702.31050121	12542.765492984	762515.0820519
0.	2621912.8556056	30210.215906202	2733.7816735278	115303.32180076	719702.97589739	13254.977733417	653549.4896309
0.	2840234.2267195	28604.564709758	2689.3227662952	112802.77993301	696759.56794239	12030.900511791	779957.1324822
0.	2492131.0253674	29050.547953439	2644.8640962144	127659.26954983	644362.67483563	11852.867882553	736817.0930984
0.	3255513.2345681	29541.15704275	3800.8665975842	153512.16547468	682059.38168215	12208.936941841	739240.480477
0.	3114306.9474427	27467.415276157	3222.845305648	142564.69424905	672361.26581377	12787.58159033	783513.0701846
0.	3298697.6816016	37417.147744281	3289.5380243924	134227.94736974	689719.65039147	12987.891015582	891855.8890114
0.	2588667.686064	32418.490652075	2822.700199456	124320.46875063	669187.06865507	11964.137830426	647887.5320434
0.	2942483.1158596	32864.677685685	3400.6937415233	142112.62599301	663779.18331545	11741.599419325	797482.9270473
0.	3134642.4807018	30879.328393531	3556.3142359259	138813.2642292	638419.22885768	11830.614071137	691286.2613422
0.	2532687.8473168	28470.774382803	3000.5400972175	113613.68483322	692515.64640966	11919.629673117	689117.1830128
0.	2860341.2708409	29273.548510611	2600.4056632835	112645.11308138	649830.41377193	11051.768082761	724298.9353946
0.	3073521.6363555	31682.334170923	3534.0825588358	125155.04448713	647623.71753051	12565.021204863	767133.7065561
0.	2666810.9711722	30611.676963322	2533.718458539	108771.94395125	671279.02256522	10740.250054368	727348.1224204
0.	2773058.4202229	29608.060516204	3289.5380243924	140937.36231771	750469.56599283	11964.137830426	776865.1321940
0.	2855314.5098105	28359.284081671	4067.6591755055	133550.52654121	690057.05039374	12698.556723408	680687.0292217
0.	2385655.0871789	27578.893665669	2622.6348501053	117962.37289	667480.21596036	12119.918251707	611891.3339968
0.	2580442.0771052	27355.938375462	2822.700199456	117241.19102191	671928.35230176	11563.572966145	705591.6435268
0.	2945110.7409437	32797.748110623	4067.6591755055	150864.46594697	708151.24524162	12565.021204863	788727.8182665
0.	3176798.7266155	31793.868859642	3245.0761526022	142609.90241206	737132.0952967	13344.008540165	713103.5588671
0.	3612527.5122922	34404.205997689	4089.8922757939	159308.33128056	757728.88105178	14323.410145956	815924.169378
0.	2998005.9763313	30946.242591826	3111.691960277	153217.93546906	694950.82495462	11407.802937209	674165.3048333
0.	3183653.4007478	30544.765446479	4378.9279761929	169710.68369161	712402.81624345	13299.493017989	611962.9859499
0.	2426554.642835	23767.177794513	2800.4704790405	111338.84457258	692057.61985505	11875.121753355	593377.2981173
0.	2368061.4235727	26642.521464257	3534.0825588358	137932.14706309	705108.78437411	12075.409262973	668706.2310726
0.	3154863.7693921	28671.460677359	4134.3586542796	152991.61170002	788289.07454756	12520.509840498	712523.6299057
0.	2747239.1476579	26263.543530711	3623.0096229803	138158.0657333	714819.40867721	12297.956582209	574569.9575819
0.	2895071.6197779	27668.077449248	3356.2312767859	158198.59981228	701391.66777822	14189.848608994	604251.8698647
0.	3912647.9947181	37818.955448469	6558.1350886904	213933.47242948	803243.16064677	14679.584701204	802046.8673938
0.	3250143.7398311	28203.200161695	4868.088148406	168463.53623032	809202.65297677	13254.977733417	622119.6881932
0.	3487429.7093777	25706.254298286	4112.1254353852	198582.68941811	752192.80215567	12453.743239397	669788.1531451
0.	2960191.0240347	26575.641755007	4201.058666784	174065.81088801	758967.69612668	13588.848159412	602844.0811860
0.	3655369.2256191	29407.351704357	4023.1931528364	159557.47479207	783269.46656709	13121.433305311	669163.0261424
0.	3409400.6688383	29318.149336902	5090.4431708704	190985.9658918	755057.52653329	12765.325284507	666831.2193399
0.	3317548.0354654	28314.688378156	5001.500450135	168191.45588302	781954.12455151	14701.846115932	619441.9398793
0.	3533241.7814952	30455.550924887	4756.9128613587	196011.77419659	795214.0477338	12743.069038078	683022.565699
0.	3100711.8437469	28314.688378156	4979.2649182334	180375.66658131	823482.88110803	13388.524299949	612321.2546296
0.	3265909.4903354	33199.333608547	4890.3233837481	209329.86092829	814114.96201077	12720.812851046	652541.5822643
0.	3724258.7006487	31726.947867615	5001.500450135	198810.24179697	789922.28792106	14078.548961991	745083.6181895
0.	2903411.4733055	28314.688378156	4623.5044741297	175472.63534119	793165.24403956	13010.147915374	591947.4528126
0.	3113050.2571851	29942.585926317	5268.3314594078	160825.95616057	765893.73018208	13143.690561496	623052.3131569
0.	2603976.4582928	27445.119776913	4156.5919324774	157134.30103837	714867.74738095	12654.044646316	618724.8267081
0.	3246030.9353517	30232.518791803	5668.5939886228	173090.24807432	780760.74505633	14390.191716499	626664.1948732
0.	3118419.7519221	33132.401350947	4801.3827982459	166151.13356684	796628.97854622	12498.254247405	689430.4608298
0.	2789052.6598649	26932.33973032	4000.9602304553	147131.94706927	724153.76267791	13410.782268944	668465.8222839
0.	2813957.975879	28649.161961927	3489.6193825463	120780.08355224	692539.75373998	12364.721936084	601961.3477450
0.	2675265.0692687	32217.714265612	4334.4602930095	147471.19850278	715737.89002639	11163.027341856	763949.0245130
0.	2857028.1783436	31035.462357146	4134.3586542796	129509.71737186	704456.96709446	13254.977733417	670966.3996671
0.	2362234.9505602	27935.634517315	2978.3099024804	112307.26551943	611437.55209348	12676.300655165	670196.9144081
0.	2493501.9601938	29897.981763789	4534.5667354854	127456.19644914	721057.32199376	11185.27937181	759575.0227586
0.	2998234.465469	32619.271866602	3422.9250628351	137457.73762712	678953.8416849	11318.79279849	754232.0008436
0.	2516236.6293993	30121.004959614	3311.7690492289	121253.55176432	661160.57628195	11229.783609853	721323.3790567
0.	2808474.2365731	31682.334170923	3578.5459723132	146883.17138522	653813.4847559	11986.39199816	785876.378285
0.	3516790.5635777	34158.75492897	4378.9279761929	157519.24462546	691816.56295552	13344.008540165	873204.9695367
0.	3167316.4273991	35877.063933329	5023.7360413493	133550.52654121	694806.14179462	13366.266390356	740694.8368837
0.	2773286.9093606	29273.548510611	3045.0006645658	129532.28632548	616000.33920114	12030.900511791	741276.6474993
0.	2926146.142511	35229.867088534	4801.3827982459	141072.96127721	692105.83203837	13076.91897114	770027.6708714
0.	3334913.2099339	30544.765446479	3511.8509410427	151339.63268577	744913.84517808	13477.556532345	692877.263395
0.	3626808.0834011	32373.873260071	3334.00013336	164043.32000341	692491.53914629	12765.325284507	856460.3563783
0.	3931155.6148754	35006.707392027	4912.5586784017	208054.05670536	768787.28281236	13700.141271587	865947.5022102
0.	3428936.4901153	35229.867088534	3845.3314342286	170050.84688689	720162.46253138	12186.682180224	875100.2804343
0.	3705636.8359226	36390.393648741	4556.8010811844	164881.84926204	757485.99678931	14590.539636446	761178.5684907
0.	3083232.4247096	32306.947619105	4178.8252699788	152222.15644168	756587.38389143	13344.008540165	734951.5446140
0.	2672180.4659092	29206.647717964	3823.0989862564	138406.58328662	742246.41829022	11964.137830426	698954.6822114
0.	2779456.1160797	28537.669278242	3556.3142359259	154010.11662784	775575.09396717	14256.629110124	616860.6108874
0.	3022911.2923453	32485.417187124	4023.1931528364	143627.15037279	718107.0531186	11964.137830426	782392.5498566
0.	3460011.0128485	32797.748110623	3778.6342682119	147923.55504379	679218.61181111	13410.782268944	805245.4873545
0.	2875078.8202253	30098.70237192	3311.7690492289	142225.64077739	669138.98369648	12542.765492984	740985.7373301
0.	3234834.9676023	31325.433179311	3000.5400972175	154078.02134216	656093.77757206	12431.487824481	856558.6161231
0.	3056156.461887	33467.068004281	4467.8640542332	171956.01482338	718348.84076717	12342.466758735	799117.8614427
0.	3509136.1774633	35252.183386178	4089.8922757939	194760.72735252	708513.51395181	13076.91897114	882537.7927967
0.	3441046.4144157	33110.090717641	3623.0096229803	166740.50921281	757218.8319213	13232.720180232	850124.9297576
0.	3225352.668386	38555.653114054	4912.5586784017	187303.79169391	684587.96785345	13076.91897114	852923.7393253
0.	2988980.6553904	31816.175976182	3178.3837896203	170050.84688689	710856.54970435	13833.694966581	762636.5934496
0.	3035021.2166457	30990.852355305	3556.3142359259	165969.79551713	692684.39912805	13254.977733417	717841.0944729
0.	3213242.7440856	30745.501605846	4267.7592130252	170436.38179186	759939.43905846	11608.079223139	775234.3610101
0.	3417397.7886593	35921.700047346	4178.8252699788	185781.38734745	748649.61637541	12832.094380165	843205.3992040
0.	3414084.696162	31258.515941843	3578.5459723132	161029.83707649	712040.3853346	12253.446643245	870448.8846862
0.	3193478.4336708	28872.151796729	3578.5459723132	156455.0317957	706412.5656934	11830.614071137	848971.2949054
0.	3184910.0910054	31927.712452877	3556.3142359259	163363.49274738	679074.19074024	12208.936941841	900591.3373274
0.	2824582.720784	34560.405888808	3311.7690492289	156296.54353155	670605.69494723	13522.07300496	744089.2804993
0.	2636536.1604212	31860.79038806	3889.7965080741	164315.26628409	708344.45334045	11964.137830426	776889.4743721
0.	2599063.9418313	30455.550924887	3845.3314342286	132286.15381032	681120.38022648	12720.812851046	695963.6745993
0.	2520349.4338787	30277.124741754	3245.0761526022	123215.34747444	650861.99730678	10651.247040888	689334.066450
0.	2483448.4381331	27489.710834953	3245.0761526022	133889.23012685	656285.82964008	11496.814026024	738052.9363386
0.	3165488.5142972	31013.15732643	3889.7965080741	165289.81262666	647983.46658688	11318.79279849	813063.8378403
0.	2662583.922124	33065.469629867	3823.0989862564	134047.29647391	679700.03274994	10985.013239832	771706.123891
0.	2836121.4222401	32440.799437485	3489.6193825463	137751.41650041	728146.89572157	10606.745890386	842052.6755657
0.	3092029.2565127	36769.831544729	3245.0761526022	136644.52662384	668105.2216031	11185.27937181	843107.2891554
0.	2833836.5308626	30098.70237192	3178.3837896203	125854.34749413	692949.58860024	12698.556723408	810302.1837822
0.	2422099.104649	31102.377806839	2822.700199456	128110.56069028	642397.05145869	12475.998713705	635185.6004296
0.	2515322.6728483	30098.70237192	2867.1598181554	126892.13026965	724976.4401208	12142.172835157	706050.3845856
0.	3287501.7138522	36859.113555023	3489.6193825463	148918.82511522	687912.3737223	13811.435868899	803316.4084137
0.	2924432.4739779	33556.314710581	3556.3142359259	123125.13991493	695818.97455771	10539.994609927	817440.2801187
0.	2859198.8251522	30723.19734979	3645.2415372606	123779.16668346	638539.016086	12364.721936084	787801.6073936
0.	2923861.2511335	29251.248186823	3022.7703512459	122786.87019962	701753.654663	12119.918251707	835237.5405110
0.	3184567.3572988	28314.688378156	3689.7055437159	125899.46581728	672192.9079903	14167.588560773	794823.762341
0.	2926488.8762176	32663.890569955	4289.9928470482	128832.67696522	703877.61501964	12119.918251707	794506.6683056
0.	2608431.9964788	30723.19734979	2578.1765357486	103168.0230109	636119.63561716	11697.092449727	685551.4326685
0.	2128719.0517865	29563.458140993	2778.2408179141	115596.22681027	697362.56602383	12275.701583032	664980.6440162
0.	2956992.1761063	35341.449173117	3245.0761526022	135582.9529304	688466.56522013	12565.021204863	750226.8840666
0.	2632537.6005107	28738.35718105	3511.8509410427	122065.27369439	728873.11693282	13499.814738951	725774.9956055
0.	2661784.2101419	30723.19734979	3067.2310371775	123418.31802749	718566.45540131	11986.39199816	740816.044221
0.	2555993.7393667	35877.063933329	3600.7777679979	137367.37696198	716898.2157509	11875.121753355	748698.1434292
0.	3062097.1794683	30656.284939148	3467.3878833464	132466.7668343	721855.51760994	13566.589715191	833571.3365701
0.	3140925.9319898	34917.445183174	4490.09822201	133098.94300355	727735.3972835	12364.721936084	930292.5787757
0.	3064724.8045524	32083.866023475	4178.8252699788	141773.59075796	722895.70065097	12253.446643245	853905.9897464
0.	3197933.9718568	34047.188646365	3600.7777679979	144079.30009916	708416.90748533	13811.435868899	905678.6791219
0.	2570502.7996134	30344.034113551	3178.3837896203	135266.76541723	701029.69598195	12030.900511791	733546.5903470
0.	3202275.2654739	33868.685694589	2800.4704790405	127546.45055425	726743.03996913	11875.121753355	767012.1324457
0.	2728274.5492252	30031.794966324	3045.0006645658	124049.8133544	692660.29139598	12275.701583032	756927.3886818
0.	2999491.1557266	30879.328393531	2711.5521902674	113028.02343251	663707.10097045	11185.27937181	721468.50452
0.	2496243.8298468	33712.498741905	3467.3878833464	123350.66063122	678568.73593012	12030.900511791	765383.202941
0.	2771687.4853964	31459.269263292	3245.0761526022	108907.02440242	700764.25958705	12743.069038078	647887.5320434
0.	3072607.6798045	38444.028078841	2511.4895088638	131992.66592932	662265.57998088	13277.235346002	794555.4512538
0.	2574387.114955	29831.075966839	2689.3227662952	119540.17431692	629655.30505869	10339.743974598	789580.9941961
0.	2820698.4054424	32596.962604337	3467.3878833464	129238.89465922	708006.34198731	12409.232468957	755130.3707915
0.	2752380.1532571	33110.090717641	3445.1564434428	142338.6570815	671254.97424972	12142.172835157	769054.8025648
0.	3028280.7870823	34939.760645938	2933.8496908789	117511.62695978	686828.18836918	11608.079223139	841513.1549459
0.	2714450.9563917	31124.68307592	2889.3897164397	103460.5045617	666614.89793239	12453.743239397	790068.5607457
0.	2888902.4130588	32641.581188474	3511.8509410427	114086.74888788	636215.43980004	10206.246222688	863611.6300073
0.	2717192.8260446	30299.427806103	2711.5521902674	111946.90978207	650694.05672798	11363.297749089	747824.6978353
0.	2421413.6372358	26776.282490448	2889.3897164397	93634.214254748	628482.66657074	10517.744301851	744356.0428784
0.	2878506.1572915	32998.538445301	3867.5639415011	111451.44591585	647168.05685217	10339.743974598	901208.5761213
0.	2728388.7937941	35386.082424408	3067.2310371775	118909.01815125	660920.37673409	11007.264794765	850542.2393626
0.	2020186.7113584	31726.947867615	3356.2312767859	90219.072821404	676186.27426496	10651.247040888	641678.0324796
0.	3021311.8683811	32753.128691963	3823.0989862564	119788.14151116	688321.99011275	11652.585717666	825783.5918017
0.	3036163.6623344	37216.251140875	3200.6145179875	141366.7665288	692708.50692708	10918.258931291	955845.034681
0.	3130758.1653602	36524.310937695	3578.5459723132	151430.14368036	660872.33762363	11852.867882553	781247.8190106
0.	2895414.3534845	28336.986200133	3356.2312767859	130502.8087107	710494.18328502	13344.008540165	774966.651597
0.	2558507.1198818	31303.127373895	3378.462479507	151498.02756564	733813.0297576	13076.91897114	736162.8941972
0.	2599520.9201068	28716.05828692	2933.8496908789	132399.03649519	732141.86292523	12475.998713705	776402.643718
0.	2947738.3660277	34962.076168335	3912.0291339479	129148.62236244	664740.33854939	12053.154857688	852727.3024571
0.	2825953.6556105	31637.720712621	3778.6342682119	125651.31804023	667672.52058857	11630.332440711	687743.7137697
0.	3019369.7107103	29362.750401484	3289.5380243924	164020.65821003	682444.64245563	12676.300655165	731488.0154551
0.	3414427.4298686	32797.748110623	4178.8252699788	142496.88246047	647096.11262164	11674.839054004	769930.3791553
0.	2712623.0432898	28693.759452357	3445.1564434428	141276.36381891	666903.32767566	11941.883722078	640695.469809
0.	2840691.2049949	28359.284081671	3978.7273673761	167669.99313159	710663.28573335	11652.585717666	663010.3358814
0.	3141611.399403	29964.888096949	3800.8665975842	160893.91591694	744089.28049935	11519.066946682	720283.3841032
0.	2380856.8152863	33913.3110748	3823.0989862564	148240.21910496	714916.08635356	11318.79279849	642421.0197868
0.	2591523.8002858	31191.599240715	2644.8640962144	140462.78318893	704963.93186244	12119.918251707	723089.2368076
0.	2780141.5834929	29162.047487389	4445.6299457633	138587.32794221	649182.73808369	11897.375683543	592042.7684626
0.	2633108.8233551	25327.31887406	3867.5639415011	130389.95150802	728098.48313009	12676.300655165	609837.5640036
0.	2485733.3295106	27734.965912258	3489.6193825463	137796.59877664	736308.26748048	10962.761744275	708199.5468634
0.	2616543.3608687	29630.361793173	3245.0761526022	135199.01249835	706726.46820229	12453.743239397	654869.5457369
0.	3034449.9938014	33333.199733334	3445.1564434428	158583.59210568	709600.41072862	12253.446643245	806100.2787721
0.	2516008.1402616	26620.228168297	3311.7690492289	127569.01423211	624702.58844881	11029.516409074	718445.5577097
0.	2921462.1151872	31013.15732643	3600.7777679979	137344.78694754	673876.63336358	12075.409262973	741325.1334728
0.	2955050.0184355	31816.175976182	3311.7690492289	126914.69218933	699847.35991938	13143.690561496	733449.7053116
0.	3098883.930645	28292.390615741	3511.8509410427	119404.92257145	684082.19165406	10717.999211938	790190.456638
0.	3207873.2493486	30143.307606889	3111.691960277	145006.28308257	712861.9170964	12386.977172825	802364.2353502
0.	2909923.4137312	34984.391750364	2733.7816735278	134860.25610007	696446.0254909	10873.756355811	793921.2941880
0.	3012972.0148535	33667.874434861	2733.7816735278	122877.07412427	699847.35991938	11229.783609853	824780.0159055
0.	2845489.4768876	35341.449173117	2778.2408179141	105238.11185027	656069.77136298	12275.701583032	763268.4800306
0.	2575643.8052126	32998.538445301	3089.4614690812	116497.5371266	663058.38684752	11074.019815824	754013.4924329
0.	2974928.5734192	32998.538445301	3778.6342682119	103145.52485264	642588.79994239	11341.045244099	723113.4291301
0.	2506183.1073386	26753.988837221	2555.9474675006	108636.86567545	714481.04527905	13366.266390356	553881.7182525
0.	2298257.9919921	26709.401709402	2956.0797670342	105980.76825882	797287.73145561	13566.589715191	469884.2254621
0.	2832122.8623296	28537.669278242	2867.1598181554	94712.969195713	699799.10472396	11830.614071137	648391.2002567
0.	3314577.6766748	33623.250366293	2933.8496908789	122696.66724422	743313.29096441	12186.682180224	726404.2121843
0.	3063696.6034325	30767.805921489	2778.2408179141	105710.70377343	707885.59112165	12787.58159033	812550.5440697
0.	2585811.5718422	29340.449839407	2511.4895088638	99793.973731651	673106.88976251	12186.682180224	740234.2643936
0.	2548110.8641145	28091.71343425	2178.0623779285	90511.102859132	640815.28855265	12765.325284507	679218.6118111
0.	2778770.6486665	34203.381859381	2578.1765357486	112397.35687235	684106.27556636	12253.446643245	786046.9510574
0.	2380971.0598552	27668.077449248	1911.3302769829	91566.988692885	690057.05039374	12075.409262973	669595.801573
0.	2841719.4061148	31057.767447452	2133.606434957	103213.01950851	725920.19539064	11274.288085412	770441.1727780
0.	3280761.2842887	38444.028078841	2711.5521902674	106791.01389961	667864.82948368	10384.243700188	796775.3637867
0.	2960419.5131725	30187.913080182	3000.5400972175	108591.84006692	695095.51052609	12475.998713705	873401.865889
0.	3167087.9382614	31325.433179311	2422.5743030209	121208.458403	723355.35605722	12475.998713705	764702.5464673
0.	2776257.2681513	30990.852355305	3400.6937415233	97950.067371406	680277.77315193	12921.120672592	723258.5844786
0.	3087002.4954823	34225.695414024	3156.1531205464	100513.65698015	723065.04455249	11830.614071137	735024.2208334
0.	2723704.7664703	27935.634517315	2667.0934016109	105170.60089244	661136.55602749	12453.743239397	722315.1180271
0.	2672180.4659092	32574.65340168	2533.718458539	98804.510135286	738925.40195314	11318.79279849	769443.9368598
0.	2951051.458525	34895.129780043	3467.3878833464	123305.55600329	680879.62699537	12987.891015582	782952.7920321
0.	2954136.0618845	29117.447495098	3067.2310371775	117331.33536621	693383.55248661	12164.427477996	675608.8063612
0.	2494415.9167448	28426.178083662	2644.8640962144	102448.11188711	758141.79983867	12386.977172825	690466.7680323
0.	2439235.7899798	27779.558518708	2422.5743030209	106948.57075379	645081.91688606	12453.743239397	638371.3144306
0.	2666925.2157411	29741.869071662	2511.4895088638	99614.062572654	706992.08687756	12142.172835157	708779.1872739
0.	2747239.1476579	28069.41626744	2667.0934016109	103955.49658259	709600.41072862	11274.288085412	698496.3158070
0.	2682119.743401	26330.420739202	2689.3227662952	93521.851933791	668994.73042122	11007.264794765	687454.5900493
0.	2366576.2441774	33333.199733334	2867.1598181554	104248.00560283	708223.69777513	11964.137830426	777765.8380328
0.	2888559.6793522	29474.25410547	2578.1765357486	100176.29776482	726767.2424589	12275.701583032	731705.959151
0.	2550053.0217853	29518.856004082	2689.3227662952	93207.245449918	710349.24094878	12765.325284507	690201.654410
0.	3377297.9449853	35542.300682519	3734.1697873657	112802.77993301	728388.96272124	13366.266390356	846541.7951552
0.	2827667.3241436	29407.351704357	2733.7816735278	107308.71182131	671976.45273555	12631.788696862	756125.9700430
0.	2652873.1337699	29206.647717964	2933.8496908789	109627.49021718	722484.45062107	11318.79279849	664500.0397461
0.	2415244.4305167	28939.049908731	2933.8496908789	105710.70377343	705157.06908149	14011.769886705	670100.733553
0.	2981783.2475515	30990.852355305	4267.7592130252	130593.09556476	720839.64499812	13054.661893153	791116.9210614
0.	3335370.1882094	37908.248674548	3912.0291339479	141637.9804934	761227.16539257	14902.201522249	917667.8014423
0.	2860341.2708409	29072.847741089	2266.9749752633	109019.59310685	673154.99673549	12765.325284507	702067.3888354
0.	2803904.4538183	26687.108234809	3578.5459723132	118300.44822576	701246.87724914	12453.743239397	716680.642877
0.	3116249.1051135	31057.767447452	4023.1931528364	117218.65508713	821745.51142413	12720.812851046	777887.5621723
0.	2548682.0869589	34292.636435704	3756.4019981391	123621.29348797	679074.19074024	11674.839054004	819299.0972112
0.	3002690.003655	30990.852355305	4445.6299457633	144124.51640957	708392.75603656	12475.998713705	807077.2856705
0.	2664983.0580703	27333.643173979	3667.4735108391	120126.29040077	762029.05340338	12320.211640776	597239.0641213
0.	2702226.7875224	27957.931326773	3623.0096229803	128020.30052189	757485.99678931	12609.532806802	582349.7944147
0.	3442074.6155356	31436.963100308	6424.6978724691	190622.22276166	835139.51973177	15592.351428913	703225.8901259
0.	3256884.1693946	25126.712967476	4312.2265403762	176062.6639359	808933.8998224	13811.435868899	603798.4891336
0.	3087230.9846201	29072.847741089	5890.9703650846	196580.49322525	790458.63359589	13299.493017989	523237.7712165
0.	3264538.555509	29318.149336902	5512.9340546385	202360.85413959	857049.93137713	14924.46353115	518204.0481139
0.	3091343.7890995	29095.147588308	6758.2949177622	214412.20983676	915342.85856281	16972.822573721	469931.2114112
0.	4010327.1011035	29139.747461458	7714.6804365931	250944.56662719	930911.90652166	15547.823905213	575830.4331453
0.	3657197.138721	28961.349398534	8092.8166025467	269396.3083899	994013.73577079	18353.522207762	456151.8862496
0.	4036146.3736685	30990.852355305	9405.3045917898	282669.73291462	952913.90274179	16215.761720392	484156.2984224
0.	3600189.098854	26887.751649768	8159.548294521	278924.42944195	988276.64684134	16304.824137012	440615.1504824
0.	3923501.228761	28403.880023435	8760.1575583262	270245.36843203	1026836.5620438	18754.413293876	401605.0547572
0.	3933554.7508217	29875.679771894	9739.0209215515	316152.15518764	1051590.367127	18398.064710465	412402.5923749
0.	3624408.9474548	34850.499152676	10918.258931291	318367.48004598	1150870.3510482	19266.691050377	424358.7675137
0.	4192547.1884538	26352.713261113	10784.751917351	336712.24479062	1123812.7227072	18843.502818071	405661.2749978
0.	3753619.5548487	27824.151363383	10428.74366326	286577.64179015	1066999.2083692	19043.957725973	326911.1204160
0.	4920170.8475977	30031.794966324	12030.900511791	408809.67082124	1189812.9498047	19244.417450348	495247.0651983
0.	4790160.5282217	30522.461726703	11585.826064951	365464.10739599	1243900.85474	19177.597007049	394359.9430753
0.	3693526.9116222	28292.390615741	9494.2943071144	337915.04783049	1114170.9957079	19734.45038777	355560.2763864
0.	4186263.7371659	28582.266173022	10295.244486485	408623.06684953	1055659.9203677	20001.753212629	387656.126640
0.	4483870.8390767	26285.835874001	11808.360319106	336758.50329957	1162637.0063125	20001.753212629	329614.5470037
0.	4545220.1725608	27913.337767414	12987.891015582	413779.50191597	1238384.9929884	20625.493109483	312737.9946553
0.	3789949.3277499	23009.500208732	11474.561164748	376169.47941634	1104009.1592433	19801.275291123	289475.2548847
0.	3831877.0845259	25951.456976223	13499.814738951	379702.18402623	1203189.31659	18553.965342795	253440.6474219
0.	4088927.3644872	23967.751023804	9605.5327868852	363445.29610142	1138713.4069764	20291.340937246	235572.1362762
0.	3330343.4271791	23477.469418093	10117.248908782	375402.70409923	1009597.5043943	16928.287680344	210104.5504725
0.	4022779.7591105	24992.978375176	11318.79279849	366276.40787494	1201784.3673449	22095.921666954	234383.7674199
0.	4274689.0334726	24368.911944773	10606.745890386	328782.63182917	1085661.3736325	19378.059942502	236326.3801181
0.	4678772.0735718	25750.836067551	12075.409262973	354169.56020883	1091588.08047	19845.825524045	258412.1026499
0.	4230476.3853192	25461.058823948	10028.252544752	390006.51792338	1097468.2554909	20402.72350772	279590.6507272
0.	3968970.5671719	24413.486570802	11741.599419325	339465.06419021	1085005.8959222	18197.625321128	252982.5957719
0.	4065621.4724374	24591.78745574	10873.756355811	386329.95411152	1066772.7835683	17373.647313625	245817.31721
0.	4349290.7369458	26531.055579891	11852.867882553	372080.80819096	1095347.9152368	17885.840287455	255570.9134262
0.	4786276.2128801	26018.331684096	9494.2943071144	390053.06686643	1127484.8939516	19979.477650129	269924.0924584
0.	4202714.9550834	25416.47860253	9516.5418843464	364071.77252747	1149499.0094212	20313.617332388	321275.971166
0.	4552189.0912619	27556.59786866	10873.756355811	360267.21843013	1122268.3311417	20447.276952248	348053.1077045
0.	4168327.339853	26865.457698812	9116.0945761461	297667.51714529	1094035.5772915	19489.430321282	396409.3827807
0.	4468105.0885724	27757.262185705	8804.6488545952	374589.53294234	1107572.0626886	20157.683815382	385445.9536700
0.	3971826.6813937	24524.92417748	9961.5058950769	324716.66301918	1192134.5077281	20469.553763728	324093.0785534
0.	4161129.9320141	26954.633859917	9961.5058950769	344001.06328014	1104388.1236278	20514.107565122	298956.9082209
0.	4538365.4984285	27467.415276157	10295.244486485	361774.91760505	1151149.724299	20981.936844148	337498.673675
0.	4266577.6690827	26753.988837221	10050.50154671	326518.38639965	1084779.0110693	17663.143826042	358527.8972568
0.	4085385.7828522	26575.641755007	10450.993733851	309832.42610922	1057670.2658887	18420.336051	354911.2472232
0.	4602913.679841	28582.266173022	9516.5418843464	310109.10407895	1139347.4926758	19912.651319463	364025.3652856
0.	3579625.0764571	25862.29153257	9850.2626662593	293708.46969475	1119711.8132383	19244.417450348	355328.4745750
0.	3721402.5864269	29228.947922608	9694.5246392125	351411.97863982	1098276.1373235	18999.411774652	385399.4298698
0.	3871519.9499243	23210.055227915	8426.4804036529	285543.01996157	1011597.4126564	19467.156126592	314444.9033118
0.	3942008.8489182	30901.633066707	10985.013239832	322892.23001779	1102114.5797352	19979.477650129	406920.4939957
0.	4459650.9904759	29117.447495098	10139.498148207	322153.33066949	1032197.7741908	20825.990836564	395011.9841230
0.	3848785.2807189	27601.189522232	12297.956582209	301467.1779731	1032122.5945576	16972.822573721	362099.6877605
0.	4014097.1718762	27935.634517315	9205.0812048251	339303.10896337	1120015.5194731	20335.893787006	261070.8531895
0.	4001187.5355937	26174.374752946	12275.701583032	348886.91054719	1227824.5500013	20224.512108676	257816.29037
0.	3929099.2126357	28515.370920198	8715.6664994682	325525.08138127	1054780.5375978	20781.435369736	333983.4381933
0.	4212768.4771441	27311.348032047	11808.360319106	366160.36020568	1136025.3852147	19756.725296084	309002.4463070
0.	4169698.2746795	25840.000320496	11140.775371281	333937.19478249	1279128.4181954	22073.640512963	355838.4468938
0.	3410657.3590959	22586.122107474	10450.993733851	287428.42546189	1102316.6489688	16950.555097312	269327.4694147
0.	3830620.3942683	25594.800916962	11430.055620341	332873.66576274	1229771.6557642	21182.44313671	294030.6486584
0.	4081272.9783728	23945.46487138	11852.867882553	339881.53465277	1145005.5358677	19266.691050377	295227.4205527
0.	3840673.916329	22586.122107474	11207.531461142	336087.77955362	1105196.6350043	19779.000263868	236372.0940295
0.	3914818.6415267	24680.939326729	12631.788696862	400136.89852033	1180252.4553791	23054.067574231	229426.4159376
0.	3623152.2571972	22474.710387767	12364.721936084	359965.71063261	1156916.9287922	20425.000200245	203248.7408295
0.	3558032.8529404	21561.190391319	12142.172835157	357507.66087845	1177144.3145574	18442.607450991	189417.435753
0.	3651941.8885529	19645.351349211	13433.040297342	307757.62875893	1190756.8071308	19400.333899325	184032.0981097
0.	3912876.4838559	26174.374752946	15035.774466942	358156.88806201	1157552.3117061	19556.253262157	178922.6189994
0.	4217909.4827433	28180.902697086	14256.629110124	427981.61436388	1270012.5508923	21650.309890921	207666.7971615
0.	4778393.3376279	30455.550924887	14434.713060591	406663.97135687	1279308.7688822	21204.721911086	191304.2540078
0.	3796689.7573134	28448.476203451	14968.987727209	359362.72707048	1211214.5326674	20447.276952248	160848.609351
0.	3471321.2251668	23410.615067179	13076.91897114	356093.44451238	1204645.5880496	19355.786045146	162071.9722518
0.	3679474.829651	24524.92417748	14056.289210819	366137.15086159	1270887.684123	21605.75002214	161346.9949879
0.	4774851.7559929	23143.203019298	15636.879190317	382027.13060936	1263091.7119094	18732.141061476	161120.4524027
0.	4232418.54299	20825.990836564	14679.584701204	335810.25417116	1107243.508257	21160.16442182	147312.879463
0.	3694212.3790354	21650.309890921	13366.266390356	352501.00072706	1191930.3905223	20736.880140833	151135.9865098
0.	3646572.3938159	21650.309890921	13766.917851756	311538.75060329	1194737.4111633	19957.202147101	141118.1614165
0.	4521457.3022355	21583.470176984	15814.992612997	398505.91001057	1187287.9842885	21048.771739643	146747.4786604
0.	3211529.0755525	22006.79740796	14523.756461737	354192.73694965	1174724.7905896	20224.512108676	137615.8711295
0.	3586251.2614517	21026.493381661	12631.788696862	399787.37473792	1230591.6165424	19043.957725973	182987.2414420
0.	4095667.7940506	24881.534518567	12542.765492984	306536.04089863	1169633.2000605	21160.16442182	233058.4762036
0.	3397290.7445379	28024.822112497	11296.540412261	298772.69749581	1020552.5487283	18576.237099526	317536.6654981
0.	3925900.3647073	29028.248225359	10562.244977375	271301.07531253	1038615.4563808	18843.502818071	367761.9577146
0.	4277202.4139878	31660.027411973	11385.550313458	292534.9212573	1059605.6542554	20759.157725544	469132.485316
0.	3341653.6394974	36144.884196067	8003.8418440852	257518.399974	1055534.2889144	16950.555097312	409976.0380549
0.	3506851.2860859	24992.978375176	6913.9781073663	246641.129827	949338.24890334	16171.230868678	410302.6494348
0.	3226837.8477813	24190.615821419	7203.1117442735	280463.70964097	967579.32118969	17373.647313625	383143.3302507
0.	3486401.5082578	24836.9573926	6446.937260185	268845.61225716	1002501.4830322	17440.453309415	486580.443011
0.	3205245.6242645	27824.151363383	6602.6146353956	250005.86444648	972257.50007056	15280.663754666	462064.656164
0.	3346566.1559588	26263.543530711	6602.6146353956	252272.66472392	974547.7263062	16193.496264819	523048.6578957
0.	3796461.2681756	30410.9440216	6669.3344004268	277500.26997706	949437.55302447	17952.650385148	528085.2199415
0.	3397176.499969	26553.348637677	7180.8703392706	248128.77256321	977560.77730585	15926.315433578	569981.4809452
0.	3462181.659657	29318.149336902	6758.2949177622	240098.60927203	967678.83107332	17195.50060707	539540.7823823
0.	3453727.5615605	31503.881768047	6313.5018238017	226161.17920047	951945.3531733	18153.083888604	539090.7927174
0.	3077977.1745415	29518.856004082	6357.9800652871	207051.77441773	937479.46182952	14034.029519058	543520.6627803
0.	3217584.0377027	32016.942707039	5757.5438273573	221938.79389236	930936.68053827	14568.278518795	589898.4209552
0.	4294567.5884563	34671.979028463	6446.937260185	224243.72637806	982269.17309794	17284.573484797	781296.5279018
0.	3712491.5100549	31102.377806839	4845.8529723751	201108.86507309	926428.95814157	16950.555097312	793531.0665806
0.	3559518.0323357	29741.869071662	5646.3566772391	168554.23163378	903455.69166544	15147.086888228	627286.2605769
0.	3178283.9060108	33980.249592282	4490.09822201	203089.36966944	849044.92663252	14056.289210819	625802.9470057
0.	3915161.3752333	32730.819072048	5713.0687893496	218813.30647867	826493.50770515	15058.036832358	740840.2858916
0.	3890598.7929259	34270.322702185	6936.2188003543	252661.97437286	922146.28545377	16572.017092534	788557.1930882
0.	3555747.9615629	30321.730930036	5668.5939886228	204660.44542103	919820.15824086	15191.612272687	666975.4366113
0.	3933440.5062528	30143.307606889	4779.1478001472	191713.49924677	925661.38943738	17106.428680429	708851.6450445
0.	3014571.4388177	30009.492616952	4912.5586784017	214229.83047979	832689.35703166	14701.846115932	625802.9470057
0.	3437847.5664873	27378.233636497	5890.9703650846	225567.63538	972332.17198165	16126.700254691	665244.987726
0.	3323945.7313223	26352.713261113	5335.0405463082	232167.44897003	891831.22490891	14813.154080824	566797.1354766
0.	3576997.4513731	28403.880023435	5713.0687893496	254013.24686189	910571.23210813	16015.374759769	558675.2563705
0.	3549350.2657061	25973.748485978	6535.8954043318	233012.78021358	934777.49662404	16148.965531968	522055.8812245
0.	3952519.3492544	25394.188581117	6135.5912309063	218425.552953	975095.47721672	15659.143160157	556990.0947898
0.	3470978.4914601	26308.128276831	5468.4603216522	198810.24179697	908519.98181554	15013.512160945	505031.0784833
0.	3399461.3913464	25572.510419296	5802.0191026477	227074.40499118	909582.61797999	17574.06690603	517637.052841
0.	3813369.4643686	26664.814819761	5646.3566772391	248907.02839832	902517.26582269	17373.647313625	574783.987611
0.	3377983.4123986	26263.543530711	5401.7501670541	229928.87209142	872565.08691976	14790.892369012	598812.8716682
0.	3710663.596953	32463.108282501	4445.6299457633	183736.79939392	866144.23565594	14367.931133572	700498.8313055
0.	3214156.7006365	31704.64098947	3823.0989862564	177061.26804974	832983.34033319	13655.623848502	751877.254540
0.	2414101.984828	30321.730930036	3912.0291339479	141660.5820522	779713.62813529	12765.325284507	679170.4711869
0.	2172360.4770955	26976.928049061	2578.1765357486	108029.04035321	720355.93785368	11407.802937209	715979.611778
0.	2071825.2564884	27868.744446285	2400.3456497736	92330.903949046	656813.9947854	12364.721936084	697145.4818897
0.	1776388.8013861	29741.869071662	2133.606434957	77133.104278152	619418.03514837	11185.27937181	709020.7155261
0.	1853046.9070991	30054.097375275	1422.3435955424	57598.368782086	604705.27440065	11007.264794765	743919.5268777
0.	1684878.9017199	30433.247443451	1288.9885706717	49189.191839631	536272.97165873	9939.2571305832	846541.7951552
0.	1588113.7518856	30054.097375275	911.16092124147	35229.867088534	540203.96795025	9694.5246392125	817660.382566
0.	1629880.8480035	25973.748485978	1111.1851901238	28470.774382803	543923.49135409	8159.548294521	743846.7763389
0.	1668742.2349543	30544.765446479	911.16092124147	26687.108234809	533527.07631565	9583.2849722085	888157.0477935
0.	1708498.3423151	29206.647717964	533.35040054615	23834.035001983	506092.66604112	8782.4031767842	775964.5193624
0.	1631702.1435441	30723.19734979	400.00960023041	20692.325149852	496566.66680397	8849.1403882772	812379.4528452
0.	1602925.2783433	31570.800972149	400.00960023041	16883.753024728	475665.43104737	8204.0363859019	768957.5217050
0.	1594918.1174887	32909.297700446	511.12678566587	14835.415852053	487310.17409228	9071.6016179468	811255.2224030
0.	1341746.8641349	30366.33735665	577.79780810179	13766.917851756	494351.73680947	9182.8344586197	672168.8571395
0.	1523750.6215059	30522.461726703	466.67973369921	11852.867882553	497509.36363016	8381.9911253168	744744.075477
0.	1651975.115957	33534.002944579	311.11691862693	11630.332440711	497650.77708587	8293.0132808272	869883.010169
0.	1414737.260325	29674.964525839	355.56314090256	9227.328010388	457911.21248861	8515.4596725172	739385.9051820
0.	1388046.3356154	31169.293792858	422.2329187895	9405.3045917898	484603.41918573	8293.0132808272	808933.899822
0.	1591797.2268558	34203.381859381	577.79780810179	8915.8781339534	477593.36649719	7981.5983028321	894914.7748160
0.	1579617.2951417	31213.904748165	644.46936392652	7292.077957649	464975.61367827	8270.7689680748	810473.2343428
0.	1311831.0500641	26664.814819761	288.89389638309	7581.224707945	481779.88985667	8537.704638108	752144.2556245
0.	1261060.2123025	28114.010660619	333.34000013334	6024.3990384081	499890.13403648	9071.6016179468	691937.090568
0.	1378038.0064788	30165.610313745	355.56314090256	6980.7003643303	466407.9800836	8270.7689680748	827178.9984283
0.	1353715.1059334	29095.147588308	288.89389638309	7892.6247312617	492137.37841843	8826.8945917595	815973.0720727
0.	1518246.2566963	30611.676963322	311.11691862693	6491.4162136014	454979.20290748	7959.3548209234	788581.5679095
0.	1351065.6647847	28671.460677359	311.11691862693	6802.7755324172	503403.56578861	7981.5983028321	795604.3505734
0.	1304231.9789026	27556.59786866	155.55700742096	6113.3526737582	461736.06181937	7781.4091020254	754717.5947154
0.	1738936.8825227	33221.644480308	422.2329187895	6691.5744407644	499630.81016226	7870.3814867284	939115.9174115
0.	1373142.1402237	31436.963100308	355.56314090256	7203.1117442735	473784.93623981	8293.0132808272	858499.4719083
0.	1613104.499846	29964.888096949	333.34000013334	6446.937260185	473314.87700121	9561.0372168932	820840.2583860
0.	1337830.1364549	28270.092912888	333.34000013334	5957.6844347936	488346.02804273	8671.1756780192	784974.8347329
0.	1366323.6070597	30254.821736987	244.44802968221	6269.0238196228	446845.20394971	8693.4210590677	656213.8096155
0.	1356287.3675914	31793.868859642	333.34000013334	6869.4968993892	457934.67261415	7914.8680351385	736671.7113143
0.	1439959.6342944	31570.800972149	377.78634093484	6847.2563843996	471011.95935765	8293.0132808272	804219.8480452
0.	1484051.0853161	30165.610313745	133.33440000853	7069.6642042893	453853.57800611	8938.1241678873	859678.9360433
0.	1224059.639571	26776.282490448	266.6709334016	6713.8145404327	476652.85600846	8404.2357348103	709721.1854310
0.	1178367.0604471	28114.010660619	533.35040054615	5913.2083289985	468310.34504817	8359.7465751719	710977.3418692
0.	1198030.405238	27266.757926836	288.89389638309	5001.500450135	426906.28665147	8359.7465751719	567177.2939739
0.	1384578.6526454	32463.108282501	444.45629661235	6913.9781073663	469602.31517848	7914.8680351385	762077.6550484
0.	1183693.0537824	28961.349398534	355.56314090256	5757.5438273573	491242.37445329	7937.111398359	684804.7381084
0.	1319203.6336254	26486.469642945	400.00960023041	7381.0451204177	476229.65995351	8448.7251318446	673227.1576954
0.	1420571.7014303	31013.15732643	555.57407469138	9383.0573113583	454205.31988865	8115.0604405255	803438.4893902
0.	1169022.4044792	27779.558518708	422.2329187895	11252.035817943	482179.83332236	8537.704638108	797604.9265080
0.	1394933.5044128	27400.528957084	311.11691862693	9605.5327868852	480086.21844597	9427.5519315809	787460.3965856
0.	1341020.4548118	27556.59786866	422.2329187895	6758.2949177622	437852.89474608	8293.0132808272	684756.5664726
0.	1605195.2506802	34024.875568714	444.45629661235	10673.497705198	485285.91161484	7825.8951756913	1002226.751741
0.	1756433.8379789	28782.955148008	511.12678566587	9627.7806609238	489664.56856173	8003.8418440852	891411.9457675
0.	1295761.6812067	27132.989040409	422.2329187895	7603.4671810346	465233.89155918	9561.0372168932	711267.2499164
0.	1332359.9459741	25305.029090768	311.11691862693	7470.0132325949	489664.56856173	7781.4091020254	704674.23408
0.	1368691.291904	28002.525124364	511.12678566587	7403.2870594544	462627.99008968	8137.3043378502	820791.3284592
0.	1494494.0203773	29964.888096949	333.34000013334	7269.8363153001	435114.92853279	7870.3814867284	745908.2770558
0.	1210345.2122502	27132.989040409	222.22518522469	7914.8680351385	478157.72232608	8515.4596725172	644362.6748356
0.	1121534.2062359	26419.591184092	244.44802968221	9093.8480673683	478839.70186022	8115.0604405255	627549.4556933
0.	1341046.3969928	26709.401709402	511.12678566587	10361.993807708	484791.68753427	8181.7923105381	773944.5639707
0.	1377412.8543135	26508.762581646	444.45629661235	9850.2626662593	477546.33852186	7937.111398359	739943.3890623
0.	1187645.006768	26218.95902275	466.67973369921	10028.252544752	502413.05692489	8003.8418440852	639161.9364068
0.	1207124.350109	23744.892177716	355.56314090256	10094.999728725	447852.74393667	7581.224707945	659503.334941
0.	1120521.71958	26152.082707353	444.45629661235	9494.2943071144	458920.05593445	8626.6850939775	615331.2982052
0.	1740807.0621868	29897.981763789	444.45629661235	8626.6850939775	401278.77598708	7825.8951756913	839551.5420410
0.	1473988.7189311	29875.679771894	466.67973369921	7892.6247312617	498782.1686233	9004.8626258179	791628.9567481
0.	1213106.8752736	24926.111882634	288.89389638309	7025.1821656413	490465.20991179	7336.5614203583	665725.6333140
0.	1250473.0124875	29117.447495098	355.56314090256	7692.4376667992	475571.39650728	8359.7465751719	703612.0915668
0.	1159585.8414871	31548.494511185	355.56314090256	6891.7374737114	437876.29994527	7425.5290578293	709286.4043592
0.	1229054.2517131	26687.108234809	333.34000013334	6647.0944194197	494728.70579739	8115.0604405255	684780.652257
0.	1189404.8261866	25973.748485978	244.44802968221	7647.9523052351	439093.45857487	8626.6850939775	648319.2458607
0.	1261857.3281527	25550.219981162	488.9032300503	6380.2192750204	472985.85087405	7314.319659335	735024.2208334
0.	1149600.5830433	27734.965912258	288.89389638309	6602.6146353956	471082.44765446	7825.8951756913	720912.2033910
0.	1501858.7612748	31459.269263292	533.35040054615	6980.7003643303	445462.95839973	8337.5020843755	773579.5617056
0.	1449642.9396152	34939.760645938	244.44802968221	7269.8363153001	455846.9731277	8381.9911253168	826199.7424117
0.	1487240.707741	30254.821736987	488.9032300503	6847.2563843996	455190.27405473	8293.0132808272	755373.1893854
0.	1558095.6824323	27289.052949666	266.6709334016	7136.387707272	457324.73024006	7937.111398359	833301.8333900
0.	1555279.5538101	30633.980921442	266.6709334016	7047.4231552981	464576.47227046	7203.1117442735	896592.6808512
0.	1470777.4337306	31682.334170923	288.89389638309	7136.387707272	406710.61126333	8204.0363859019	825636.7198432
0.	1520521.6958607	32909.297700446	622.24545271912	6980.7003643303	463144.41207291	8137.3043378502	736065.9800244
0.	1312348.2271493	29318.149336902	511.12678566587	6202.3072583001	465562.62012548	8026.0854446829	708803.3397970
0.	1347664.0937399	27712.669698366	288.89389638309	6224.5460527486	441762.45105849	8404.2357348103	698062.0962700
0.	1416803.7393723	27980.228195789	422.2329187895	6802.7755324172	477546.33852186	7870.3814867284	708006.3419873
0.	1401277.4759227	28805.254220838	377.78634093484	6869.4968993892	457395.10598881	7247.5947322881	836855.041901
0.	1496710.733442	29362.750401484	377.78634093484	7158.6289936035	445369.25491914	7536.7399397861	871187.0367668
0.	1409011.1350995	26196.666858078	488.9032300503	4801.3827982459	444034.09181648	8448.7251318446	692105.8320383
0.	1308030.7113283	25951.456976223	266.6709334016	6736.0546994319	459037.37102632	8048.3291046256	709866.1172902
0.	1420388.5002986	30433.247443451	400.00960023041	6402.4585440809	473714.42571039	8404.2357348103	789264.0905436
0.	1626908.6296893	30723.19734979	333.34000013334	6157.8298473792	452962.56325132	7803.6521091871	866636.0885866
0.	1532569.8389634	30857.023779945	444.45629661235	6424.6978724691	445416.10653116	8648.9303563226	773360.5676798
0.	1580576.17494	30879.328393531	422.2329187895	6313.5018238017	453619.09144698	8026.0854446829	811792.8797882
0.	1452715.4189177	31526.188109818	622.24545271912	6891.7374737114	480815.39706709	7914.8680351385	892768.5095176
0.	1432513.9472286	29630.361793173	444.45629661235	6291.2627920491	456621.00456621	7581.224707945	792677.5044963
0.	1294393.7543406	27578.893665669	355.56314090256	5690.8313593262	466149.66680099	7959.3548209234	699485.4524901
0.	1392611.1066966	28782.955148008	400.00960023041	6958.4595526755	424101.72060741	7736.9232657286	808787.3106767
0.	1463069.7269662	33489.37959143	400.00960023041	6802.7755324172	477029.04782085	8337.5020843755	819617.0923527
0.	1525550.8482182	28069.41626744	422.2329187895	7269.8363153001	460140.21145898	7292.077957649	774893.6413652
0.	1456104.2325127	32418.490652075	288.89389638309	6802.7755324172	429968.98898247	8426.4804036529	755348.907221
0.	1388646.1452389	28448.476203451	488.9032300503	6558.1350886904	478016.62988561	7025.1821656413	769006.1619992
0.	1554748.3063802	29987.190327161	244.44802968221	7403.2870594544	453853.57800611	7047.4231552981	783513.0701846
0.	1313563.7104291	28537.669278242	311.11691862693	6002.16077788	444432.27655186	7336.5614203583	770027.6708714
0.	1633684.553674	31370.044968926	466.67973369921	7381.0451204177	476511.78833523	7759.166154206	819959.5615939
0.	1425571.9077228	30344.034113551	244.44802968221	7203.1117442735	454322.57039466	7714.6804365931	768981.8418182
0.	1407756.5784876	25683.963502954	444.45629661235	8470.9699193857	457981.59305808	8626.6850939775	703153.4792676
0.	1069087.6207746	23098.635177753	844.48723179752	7892.6247312617	460140.21145898	7358.8032407191	599957.6392150
0.	1440746.5082872	26709.401709402	666.69333440004	9850.2626662593	432869.04673964	7781.4091020254	686539.0951529
0.	1317573.3840921	29920.283815264	488.9032300503	7670.1949563466	469179.46714373	7425.5290578293	696060.1426336
0.	1286886.7724442	29028.248225359	644.46936392652	8026.0854446829	454650.88035532	7714.6804365931	729502.5577007
0.	1485342.6155448	28872.151796729	311.11691862693	7470.0132325949	450665.11104355	8070.5728239134	787046.0871103
0.	1495971.7689635	29920.283815264	355.56314090256	8404.2357348103	509419.82386038	7937.111398359	795579.9561348
0.	1532622.8330713	31771.561802701	622.24545271912	7825.8951756913	448836.96729706	8871.3862441486	839330.8880955
0.	1374105.4783811	27757.262185705	355.56314090256	6624.8544977427	473878.95118144	7558.9822941956	761129.9718599
0.	1502017.2084084	30723.19734979	355.56314090256	8515.4596725172	468897.58004707	7203.1117442735	785291.5826645
0.	1529019.9366499	28136.307946548	377.78634093484	6691.5744407644	478510.4635873	7447.7711155427	815948.6206915
0.	1260957.3638074	25327.31887406	266.6709334016	7047.4231552981	514448.40144615	7892.6247312617	641917.6988352
0.	1248367.3432339	24770.092150084	222.22518522469	6269.0238196228	428402.43160263	8426.4804036529	675151.6715431
0.	1221704.1750026	29608.060516204	377.78634093484	7114.146480276	466337.53023404	6980.7003643303	824192.610275
0.	1564820.7164148	34649.664281273	400.00960023041	6647.0944194197	461689.12079921	8181.7923105381	789142.2075872
0.	1394437.6614964	31481.575485872	422.2329187895	6357.9800652871	470166.14502148	7892.6247312617	781613.1423235
0.	1686644.8580384	32440.799437485	444.45629661235	6357.9800652871	414689.78434674	8115.0604405255	801216.8826395
0.	1447805.2022831	29318.149336902	244.44802968221	6269.0238196228	459131.22425707	7558.9822941956	762855.3182351
0.	1833187.5544821	34560.405888808	288.89389638309	6847.2563843996	438321.01090021	8381.9911253168	866439.3441028
0.	1638159.9500156	31459.269263292	400.00960023041	6758.2949177622	471693.37051672	8426.4804036529	801387.7554062
0.	1609923.9450143	30210.215906202	266.6709334016	7025.1821656413	424498.97817618	8026.0854446829	850615.8842981
0.	1341954.4204201	27355.938375462	200.0024000288	5179.3868406229	447032.64426734	7514.4976447163	722919.8924349
0.	1360836.0915413	26486.469642945	244.44802968221	6869.4968993892	475030.71792171	7536.7399397861	696084.2598097
0.	1364086.5860812	30187.913080182	222.22518522469	7225.3532086126	430343.13470711	8381.9911253168	716704.8173726
0.	1527351.431287	32128.481865776	377.78634093484	6380.2192750204	449469.74209406	6913.9781073663	902739.5155154
0.	1430365.2753186	28336.986200133	222.22518522469	6602.6146353956	443214.35806464	7558.9822941956	789483.4841544
0.	1501409.8427371	29563.458140993	177.7796740943	5179.3868406229	450618.2306844	7714.6804365931	761421.5557101
0.	1386742.5391278	31436.963100308	333.34000013334	6402.4585440809	475524.37962411	7603.4671810346	801558.6315159
0.	1428662.4222263	27668.077449248	511.12678566587	6624.8544977427	444455.69976049	7937.111398359	766185.4734599
0.	1617596.5799164	27913.337767414	333.34000013334	5757.5438273573	466901.14525336	8404.2357348103	843254.4546406
0.	1624205.017747	30410.9440216	488.9032300503	5868.7324604928	477640.39473053	7447.7711155427	788947.1983972
0.	1626747.9967491	29764.17070609	377.78634093484	6180.068523177	509396.22245704	7892.6247312617	876602.0512993
0.	1661671.5835489	32507.726151352	355.56314090256	5935.4463522347	425574.003021	8648.9303563226	885716.666151
0.	1336352.0795167	27668.077449248	400.00960023041	6713.8145404327	452024.75317129	7292.077957649	825832.5496693
0.	1461308.1339981	26441.883944168	222.22518522469	6068.8757374351	519172.75159954	8582.1947473411	719170.9690819
0.	1471277.4771716	28805.254220838	244.44802968221	5868.7324604928	468216.39118344	7736.9232657286	755251.7792424
0.	1556049.917609	29741.869071662	288.89389638309	5979.9225766753	480744.82868364	8248.52471467	782830.9971945
0.	1267181.8224425	33600.938421437	333.34000013334	6713.8145404327	462534.09852899	7091.9053126152	815704.110641
0.	1534027.2893925	33400.133600534	377.78634093484	6602.6146353956	456222.25235851	8003.8418440852	948667.9753685
0.	1600816.0449877	28203.200161695	377.78634093484	5668.5939886228	478722.1153112	7247.5947322881	903505.0852762
0.	1682388.1368223	32909.297700446	444.45629661235	6046.6373582597	435536.0970493	7158.6289936035	888231.0093457
0.	1467093.7529921	29139.747461458	244.44802968221	6691.5744407644	436565.70742618	8137.3043378502	726113.7988754
0.	1618078.0051587	29496.555024989	511.12678566587	7425.5290578293	431418.89488918	6713.8145404327	854249.8034153
0.	1441428.5210708	26664.814819761	288.89389638309	6424.6978724691	495011.44340696	8315.2576529274	659959.6451322
0.	1163781.4624201	28091.71343425	377.78634093484	5268.3314594078	478251.78524321	7647.9523052351	647359.9110566
0.	1422063.6202351	28849.852545198	222.22518522469	5824.2568292746	453783.23136393	7870.3814867284	809056.0593223
0.	1511370.4834243	30009.492616952	222.22518522469	6335.740914881	467018.56971651	7114.146480276	923557.1091241
0.	1305808.1287347	28091.71343425	511.12678566587	5890.9703650846	427537.44086545	7203.1117442735	696711.3299051
0.	1661994.080087	31994.635054097	377.78634093484	6402.4585440809	426415.42115075	7759.166154206	911609.3966432
0.	1784280.3835435	32463.108282501	355.56314090256	6780.5351954239	437220.97857955	7180.8703392706	863636.214894
0.	1544129.8590047	30410.9440216	266.6709334016	7914.8680351385	449493.17909619	8760.1575583262	814555.0050136
0.	1524200.6447814	27913.337767414	400.00960023041	6980.7003643303	479192.47118467	8760.1575583262	817464.7356725
0.	1567932.3909693	31057.767447452	266.6709334016	7736.9232657286	444971.02657506	8003.8418440852	759599.3167044
0.	1638669.2655362	33266.266402674	377.78634093484	6402.4585440809	457770.45308521	7603.4671810346	703129.34244
0.	1292355.1556999	30589.373064788	266.6709334016	6335.740914881	479968.61479878	7514.4976447163	810448.7983434
0.	1483339.5043354	31883.097683399	333.34000013334	6046.6373582597	471199.92943769	9160.5877717715	841022.7105077
0.	1616179.1972417	31057.767447452	333.34000013334	5713.0687893496	478839.70186022	7180.8703392706	889809.0042716
0.	1793599.4565298	34627.349593713	355.56314090256	5735.3062786932	485474.19494712	8381.9911253168	962605.2585062
0.	1697052.5006489	30857.023779945	222.22518522469	5290.5677623922	490088.42820333	8092.8166025467	814921.7244398
0.	1587744.3292064	32976.22816967	400.00960023041	5112.6789993376	446353.19265062	7425.5290578293	903875.5462095
0.	1532516.8451643	29518.856004082	355.56314090256	5979.9225766753	468333.83367535	8092.8166025467	788922.8225548
0.	1496499.5945981	28047.119160189	444.45629661235	5335.0405463082	458755.81750602	7692.4376667992	756854.5293953
0.	1410422.7194788	31080.07259735	200.0024000288	6224.5460527486	493527.17488297	8470.9699193857	848357.7212532
0.	1445889.1018925	32753.128691963	244.44802968221	5312.8041246922	448087.07256473	8159.548294521	782441.2651394
0.	1328887.7115797	26464.176763785	222.22518522469	4712.4431617115	454064.62140128	7625.7097134645	743313.2909644
0.	1573839.5146761	26687.108234809	355.56314090256	4823.6178556551	439514.82307647	7981.5983028321	773579.5617056
0.	1295374.5109535	27556.59786866	222.22518522469	4645.7390570617	463144.41207291	7759.166154206	733909.9188390
0.	1262423.066276	29942.585926317	311.11691862693	4645.7390570617	453806.68018043	7759.166154206	792189.7922023
0.	1232334.2826963	28336.986200133	666.69333440004	5535.1710101087	485874.31075373	8648.9303563226	731899.6914654
0.	1425467.1630183	24836.9573926	333.34000013334	4112.1254353852	443635.92561262	8515.4596725172	738367.9832763
0.	1059278.8707202	27712.669698366	400.00960023041	4467.8640542332	467723.15029693	8048.3291046256	640407.9115945
0.	1439592.4498348	23276.907972096	400.00960023041	4045.4261345198	471951.85099365	7825.8951756913	773628.2277916
0.	1453477.1347945	30165.610313745	511.12678566587	4512.332449094	439702.1028517	6691.5744407644	885001.9353639
0.	1280313.6462138	31370.044968926	266.6709334016	4490.09822201	459178.1512582	7581.224707945	683480.1155751
0.	1320860.0627981	28225.497685865	444.45629661235	4845.8529723751	469038.52243612	8493.2147662765	757267.4067424
0.	1166808.62113	26843.163807402	355.56314090256	5757.5438273573	468333.83367535	7558.9822941956	715665.3748117
0.	1261368.7648683	26062.915120363	355.56314090256	4801.3827982459	451298.02102634	8159.548294521	663370.7246220
0.	1432723.601074	27980.228195789	333.34000013334	5157.1508342136	449868.17985964	8270.7689680748	800240.5309567
0.	1397621.9688726	27601.189522232	311.11691862693	4601.2699505063	444572.81676555	7314.319659335	769225.0466816
0.	1225007.1208862	25371.898619235	511.12678566587	5134.9148871186	460586.08088722	7803.6521091871	740791.8026189
0.	1477912.2412039	31169.293792858	244.44802968221	5624.119425175	452001.30923573	8159.548294521	742998.064973
0.	1219682.042726	29741.869071662	466.67973369921	4623.5044741297	458239.66009573	7625.7097134645	624535.154857
0.	1250447.3306128	24725.51561936	266.6709334016	4267.7592130252	437384.80421334	8293.0132808272	691430.8858415
0.	1141452.981103	30054.097375275	400.00960023041	5068.2074017168	458356.96586595	7803.6521091871	682805.8399712
0.	1400076.217566	33712.498741905	488.9032300503	4801.3827982459	422606.32831729	8448.7251318446	735896.3828192
0.	1484314.6479871	28314.688378156	222.22518522469	5068.2074017168	472445.33537357	8493.2147662765	722508.6412608
0.	1443238.7271876	30165.610313745	422.2329187895	4712.4431617115	464459.08127828	8003.8418440852	710252.6140678
0.	1245543.4421249	29139.747461458	333.34000013334	4378.9279761929	447571.55805287	7403.2870594544	765820.7958883
0.	1362006.1345564	27846.447875056	422.2329187895	4289.9928470482	458568.12030226	8226.2805206124	764994.2498761
0.	1411180.8835681	28626.86330606	311.11691862693	4023.1931528364	463801.72145219	7336.5614203583	748601.0895920
0.	1339075.0042374	30678.589016442	355.56314090256	5579.6450990042	471223.42598762	8115.0604405255	728558.4136296
0.	1634032.859272	32240.022514579	488.9032300503	4023.1931528364	409882.72281254	8470.9699193857	830705.2280747
0.	1297129.8164531	28047.119160189	466.67973369921	4667.9736993025	452282.64070064	8226.2805206124	804488.4562254
0.	1486317.9744561	32619.271866602	511.12678566587	4734.6779818802	439608.4624515	7647.9523052351	857172.7644954
0.	1504024.4446673	31950.019927016	355.56314090256	3934.2618191226	429688.39043516	8137.3043378502	770465.4970303
0.	1517002.94333	29563.458140993	533.35040054615	4289.9928470482	465820.91570633	6624.8544977427	776962.5013140
0.	1243746.8776179	27289.052949666	666.69333440004	4000.9602304553	483897.44968825	7225.3532086126	709093.1753112
0.	1442976.3560501	33199.333608547	533.35040054615	5045.9716918765	440544.91258899	7425.5290578293	807223.8461291
0.	1564820.7164148	31459.269263292	377.78634093484	5357.2770272403	442558.62761201	7803.6521091871	872072.9012910
0.	1401538.6401821	28827.553353234	288.89389638309	4089.8922757939	471763.86441902	8070.5728239134	803560.5720730
0.	1589103.9824355	31414.656996919	555.57407469138	5068.2074017168	476746.90241375	8092.8166025467	913611.9174598
0.	1701612.930877	32797.748110623	422.2329187895	5802.0191026477	472938.8481728	8226.2805206124	908841.2303605
0.	1485922.5460483	31459.269263292	488.9032300503	4734.6779818802	469696.28424245	7714.6804365931	860661.9441032
0.	1149854.5221657	25371.898619235	155.55700742096	5134.9148871186	463050.51485078	7581.224707945	709624.565534
0.	1348183.3344863	29964.888096949	288.89389638309	4667.9736993025	478628.04723323	7114.146480276	724105.3723109
0.	1366193.5325027	25594.800916962	333.34000013334	6068.8757374351	438742.33734695	7959.3548209234	794994.5100537
0.	1473936.0657435	28559.967695849	422.2329187895	5802.0191026477	450969.83963742	7425.5290578293	790897.4863900
0.	1591877.2363673	29117.447495098	377.78634093484	5179.3868406229	474372.54654592	8181.7923105381	805025.6973651
0.	1473778.1080145	28203.200161695	466.67973369921	5935.4463522347	452024.75317129	7781.4091020254	757826.0366527
0.	1526795.3308299	28894.451107828	488.9032300503	5379.5135674889	455190.27405473	8248.52471467	707450.9019020
0.	1376240.8107472	26910.045660271	488.9032300503	6135.5912309063	482062.20095475	7670.1949563466	731342.7226910
0.	1424891.0888223	28448.476203451	466.67973369921	6135.5912309063	443448.55969331	7514.4976447163	704674.23408
0.	933662.2482801	21917.674100875	333.34000013334	5624.119425175	459295.46988616	7492.255408986	511638.6454150
0.	833497.83487965	20358.170301101	244.44802968221	4423.3958966001	427911.48017166	8626.6850939775	455330.9910440
0.	540275.02657899	16950.555097312	200.0024000288	4267.7592130252	451344.90510916	7892.6247312617	327973.9034831
0.	488416.65900406	14167.588560773	200.0024000288	2711.5521902674	427350.42735043	8849.1403882772	273986.8359828
0.	350230.4314759	15102.561741452	88.889362965491	3311.7690492289	443870.13878242	7381.0451204177	230111.5908294
0.	273711.33415189	14056.289210819	155.55700742096	3400.6937415233	456574.09157783	7492.255408986	197604.2841544
0.	260314.39948939	12097.663727646	66.6669333344	2733.7816735278	448696.35702921	8715.6664994682	162638.404204
0.	181919.80432276	11674.839054004	88.889362965491	3067.2310371775	436518.90426503	7981.5983028321	145119.3367817
0.	169393.21044357	12119.918251707	44.444562963279	2244.746737005	451415.23171492	8159.548294521	121975.078492
0.	126531.1477994	10339.743974598	88.889362965491	3111.691960277	455706.24765709	7136.387707272	110460.6059629
0.	94892.775186813	10006.003602161	22.222251851891	3445.1564434428	435582.89483165	8070.5728239134	96376.32182181
0.	70989.981061899	9427.5519315809	44.444562963279	3578.5459723132	440451.26296149	8070.5728239134	90286.4634651
0.	62343.444347044	10028.252544752	44.444562963279	2667.0934016109	425784.34978721	7981.5983028321	83752.09380234
