# Supplementary material for: LA-iMageS: a software for elemental distribution bioimaging using LA–ICP–MS data
Source: J Cheminform. 2016 Nov 18;8:65. doi: 10.1186/s13321-016-0178-7 (PMC5116144; doi:10.1186/s13321-016-0178-7)
Supplement: Supplementary file 1 — Additional file 1. Dataset corresponding to LA–ICP–MS analysis of a human tissue used to illustrate LA-iMageS features. [file 13321_2016_178_MOESM1_ESM.zip › Line 16.xl]

Intensity Vs Time	Counts Per Second
Time in Seconds	Na23	Ca44	Zn64	P31	C12	C13	Si28
0.	355.56314090256	8893.6321593739	0.	2844.9299791609	476887.97395643	8826.8945917595	50597.58647283
0.	355.56314090256	9294.0687832241	22.222251851891	2889.3897164397	472139.84169227	6780.5351954239	52408.72833820
0.	11786.10662646	9627.7806609238	66.6669333344	3623.0096229803	414619.75917664	7692.4376667992	55383.42991989
0.	312368.97844161	13677.882530342	222.22518522469	4890.3233837481	449165.06690693	7803.6521091871	195147.3947373
0.	572786.5806257	18798.957937054	111.11185185679	6091.1141759345	423821.31461857	7425.5290578293	327188.3553573
0.	604466.63746694	16304.824137012	111.11185185679	5868.7324604928	464130.39505902	8470.9699193857	367576.2498137
0.	640336.02353383	18687.596775055	355.56314090256	4201.058666784	462205.4861722	7781.4091020254	364860.7343358
0.	629033.06891668	17841.300519578	288.89389638309	5802.0191026477	450852.6350481	8715.6664994682	351365.6403658
0.	828819.49790287	18798.957937054	111.11185185679	5757.5438273573	467535.25647616	8559.9496630493	463754.7691093
0.	947699.89252888	22920.366191792	355.56314090256	5957.6844347936	468122.43834903	8537.704638108	524490.7520741
0.	1048551.981648	21873.112804293	355.56314090256	6224.5460527486	475618.41364837	9071.6016179468	542904.6084937
0.	1045113.0838098	24658.651269698	333.34000013334	6691.5744407644	462299.37413042	7736.9232657286	555969.66427
0.	923433.34360595	21561.190391319	400.00960023041	5668.5939886228	461806.47383203	8226.2805206124	490253.2681644
0.	1297465.4286266	23276.907972096	622.24545271912	6780.5351954239	490488.75931805	8782.4031767842	579993.6900218
0.	977286.82104891	22363.300155542	288.89389638309	6669.3344004268	462252.43002266	7870.3814867284	458098.8952927
0.	937206.74880869	23834.035001983	466.67973369921	6825.0159287424	452470.20014782	8404.2357348103	526382.3899163
0.	1281241.3251778	25639.382090892	288.89389638309	6157.8298473792	473244.37033909	7959.3548209234	662673.9865801
0.	1210984.4102115	24480.348956247	266.6709334016	7536.7399397861	485474.19494712	7759.166154206	590279.5993443
0.	1099892.121455	28002.525124364	333.34000013334	6713.8145404327	457137.06440468	7647.9523052351	583087.696831
0.	1079058.3881676	23031.783861729	244.44802968221	5512.9340546385	489593.92732425	8582.1947473411	554474.8332534
0.	1057594.8697007	23834.035001983	200.0024000288	6491.4162136014	410442.62956517	9071.6016179468	478087.1758155
0.	1000228.9629674	23522.039282918	377.78634093484	6424.6978724691	468686.17081068	7225.3532086126	574427.2738474
0.	1355040.1187222	28671.460677359	288.89389638309	7047.4231552981	462182.01434347	8315.2576529274	685069.6868867
0.	1174088.1828073	23544.324304597	288.89389638309	7180.8703392706	465351.2931704	7892.6247312617	623626.2862248
0.	1140894.8513354	24279.763406947	622.24545271912	6669.3344004268	454744.68551392	8048.3291046256	619848.3304222
0.	1301106.3356763	23767.177794513	466.67973369921	8115.0604405255	447220.08869101	7536.7399397861	622334.9004084
0.	1066345.1080532	24636.36327219	422.2329187895	7180.8703392706	511072.08328867	7825.8951756913	608023.0108079
0.	1160653.6303793	27177.578431019	200.0024000288	7670.1949563466	451954.42155723	8537.704638108	626568.4964292
0.	1252399.3629414	25750.836067551	244.44802968221	7892.6247312617	482509.21253728	7403.2870594544	678255.8500954
0.	1180813.0550269	25371.898619235	333.34000013334	7002.9412353188	470565.54694276	8515.4596725172	626975.2221310
0.	915985.86636059	18643.052726469	222.22518522469	5668.5939886228	456386.44219486	9182.8344586197	477663.9089439
0.	861030.600555	22452.428222324	422.2329187895	6647.0944194197	466854.17591877	7959.3548209234	476793.9260033
0.	903455.69166544	21382.954247598	333.34000013334	5824.2568292746	449540.05329302	7803.6521091871	497179.4079617
0.	799874.4272139	22251.89141077	422.2329187895	5913.2083289985	433173.14203401	8470.9699193857	480838.9199906
0.	1138383.7002598	25171.291641128	222.22518522469	6002.16077788	474137.49758886	7914.8680351385	540938.2687497
0.	1108785.2919748	24034.609838167	311.11691862693	5246.095215739	482909.19002325	8070.5728239134	594616.6890372
0.	1115056.2827095	23232.339416468	244.44802968221	5179.3868406229	460374.8766853	7670.1949563466	519881.628221
0.	1004200.0115921	25282.739367006	266.6709334016	5690.8313593262	486768.7547658	7848.1383015384	626042.1739194
0.	1010572.4031429	24569.499636799	422.2329187895	6157.8298473792	465914.84330313	8159.548294521	544065.6706471
0.	1026435.8542466	23120.919068772	244.44802968221	6469.1767072291	480086.21844597	8871.3862441486	576163.4197268
0.	1012872.5903967	27935.634517315	288.89389638309	6602.6146353956	484956.42572981	7558.9822941956	711629.6485784
0.	1181603.0506739	25706.254298286	444.45629661235	5957.6844347936	456409.89814281	8782.4031767842	699967.9990811
0.	961411.90097439	23722.606620432	311.11691862693	5512.9340546385	471340.90970372	7536.7399397861	615092.3675456
0.	960964.43355135	22563.839644533	355.56314090256	5246.095215739	460163.67769223	7625.7097134645	605850.8234845
0.	1019226.2162471	27199.873215648	311.11691862693	5468.4603216522	465797.43396806	8693.4210590677	635496.9342873
0.	1056363.4894236	22608.404629916	355.56314090256	6291.2627920491	483073.89205816	8381.9911253168	584254.1874885
0.	1062798.7119425	24903.823170838	311.11691862693	5446.2235441355	487922.2544881	8715.6664994682	557607.1579488
0.	1325416.8166007	29005.948556848	355.56314090256	7581.224707945	468498.25586868	8582.1947473411	722726.3600476
0.	1467198.9802481	26352.713261113	533.35040054615	7558.9822941956	470025.18408234	7625.7097134645	726137.9996141
0.	1437442.0970255	25906.874135325	511.12678566587	11051.768082761	430436.673697	9205.0812048251	729817.2951668
0.	1209910.5837441	26999.222297752	355.56314090256	8003.8418440852	466901.14525336	8626.6850939775	748625.3529499
0.	1364242.639302	28961.349398534	555.57407469138	8626.6850939775	508310.62801335	8003.8418440852	668778.3550095
0.	1292561.5750099	25260.449702772	511.12678566587	7025.1821656413	500668.15267117	9004.8626258179	696928.403183
0.	1452032.5556788	27222.168059827	688.91736413994	7914.8680351385	514472.0167358	8381.9911253168	684852.9100117
0.	1506719.0641724	30143.307606889	533.35040054615	8960.3702611759	443565.662912	8715.6664994682	723476.3220450
0.	1168920.6092827	28983.648947907	466.67973369921	9316.3158262194	452071.64123507	8026.0854446829	630133.9787115
0.	1218479.2188913	24948.400653955	200.0024000288	7647.9523052351	417094.33015029	9516.5418843464	642828.4915213
0.	1111869.6619945	23967.751023804	555.57407469138	7981.5983028321	479851.01276478	8626.6850939775	636023.8324951
0.	1337493.014386	25795.418074954	866.71173567692	8048.3291046256	488251.85433233	8715.6664994682	709262.2504932
0.	1663875.5361073	27824.151363383	355.56314090256	9516.5418843464	491477.89276022	7803.6521091871	732602.0072724
0.	1431308.5318681	26999.222297752	466.67973369921	8359.7465751719	497721.48468753	7781.4091020254	644794.2128940
0.	1379522.9164952	24881.534518567	555.57407469138	8760.1575583262	464975.61367827	8671.1756780192	634060.1022634
0.	1196830.4916082	28626.86330606	422.2329187895	9561.0372168932	477052.56035732	8293.0132808272	595188.7756511
0.	1083342.2083378	22630.687211859	400.00960023041	8493.2147662765	469249.94036701	7492.255408986	555898.4759637
0.	1067099.84347	22675.252554248	511.12678566587	8582.1947473411	464623.4291178	8315.2576529274	516739.3868410
0.	1537685.1928715	24680.939326729	822.26278718639	9472.046789243	452071.64123507	7959.3548209234	628554.4561944
0.	1356157.4377792	24970.689484803	555.57407469138	11318.79279849	441083.41784562	7803.6521091871	641054.9310160
0.	1441323.5926832	30946.242591826	911.16092124147	12364.721936084	511426.18023805	8159.548294521	658302.6334877
0.	1335755.7392923	26910.045660271	511.12678566587	11452.308362854	461689.12079921	8938.1241678873	608428.8646116
0.	1505450.9083878	27110.694434428	644.46936392652	11741.599419325	486109.68171308	8337.5020843755	646760.3807845
0.	1542379.0045333	29541.15704275	400.00960023041	10918.258931291	443237.77793899	9004.8626258179	692467.4319498
0.	1615965.271775	25238.160098068	533.35040054615	12631.788696862	504748.01063437	7914.8680351385	664476.0102323
0.	1221268.9940063	27333.643173979	666.69333440004	12030.900511791	461548.29928244	8070.5728239134	575354.760338
0.	1642422.9907483	28047.119160189	533.35040054615	10918.258931291	469978.19761796	8715.6664994682	710735.7592187
0.	1206689.878199	25639.382090892	777.81407576798	10473.243863813	463426.10991581	8404.2357348103	481168.2476970
0.	1186726.9778109	23678.035684402	555.57407469138	11763.8529932	472468.83533861	7625.7097134645	590494.0195884
0.	1162230.1239893	23522.039282918	488.9032300503	10317.494200857	444666.51152391	8115.0604405255	585063.6818872
0.	1111743.232352	24146.042385763	488.9032300503	9494.2943071144	472985.85087405	8470.9699193857	565015.3660652
0.	1302216.9769054	25840.000320496	400.00960023041	9672.2765870872	454346.02068858	8159.548294521	676017.8421538
0.	1519198.6968251	28939.049908731	400.00960023041	9516.5418843464	460750.35442335	7848.1383015384	773457.8976790
0.	1471514.3494778	30901.633066707	577.79780810179	11519.066946682	464013.01018019	8181.7923105381	772192.6924203
0.	1459257.7554789	25906.874135325	755.58980896023	11430.055620341	460961.56788593	7803.6521091871	674646.4453082
0.	1157247.322254	25215.870552893	266.6709334016	9739.0209215515	471575.88196824	9049.3552278814	564587.7962282
0.	1155265.1451965	24770.092150084	755.58980896023	9605.5327868852	492726.24773954	7959.3548209234	654845.5429208
0.	1482627.9791462	29563.458140993	622.24545271912	9494.2943071144	487286.63341087	8359.7465751719	798166.1459817
0.	1582440.9519708	28403.880023435	488.9032300503	8204.0363859019	440568.32515607	7759.166154206	788069.7109588
0.	1410187.4401054	27155.283705939	422.2329187895	8070.5728239134	430296.36559599	8359.7465751719	645201.796371
0.	1235154.0201045	25661.672767156	311.11691862693	7914.8680351385	477452.2833452	8115.0604405255	692708.5069270
0.	1328136.4341978	28537.669278242	444.45629661235	6068.8757374351	470612.53662808	8381.9911253168	638850.4706408
0.	1327955.1007795	29541.15704275	422.2329187895	6780.5351954239	482344.52134823	8070.5728239134	724686.0744887
0.	1310745.0750281	26999.222297752	466.67973369921	7492.255408986	489028.81836602	8315.2576529274	685021.5137797
0.	1239462.2431366	25505.639283492	400.00960023041	8248.52471467	487616.20883029	7914.8680351385	681938.991199
0.	1248444.3711915	25996.040055268	266.6709334016	8137.3043378502	429103.83971006	7870.3814867284	665869.8321886
0.	1184534.2907289	26129.790721298	466.67973369921	7937.111398359	460234.07677784	8648.9303563226	598169.0066273
0.	1173069.7048451	28024.822112497	377.78634093484	7803.6521091871	443799.87415822	7425.5290578293	610936.0314037
0.	1659306.9556599	30745.501605846	622.24545271912	13855.95412367	485474.19494712	8582.1947473411	871457.708099
0.	1414109.5627538	29095.147588308	755.58980896023	12498.254247405	471458.39503058	7603.4671810346	794774.9778938
0.	1448907.7999384	26843.163807402	488.9032300503	11808.360319106	475641.92231563	7736.9232657286	775380.3877901
0.	1199434.7641937	26241.25124696	555.57407469138	11852.867882553	460633.01586171	8537.704638108	625611.5702403
0.	1343952.3943317	24636.36327219	600.02160077763	14991.249914367	459999.4154098	7447.7711155427	645609.3990424
0.	1396081.8767533	26731.695243539	1133.4104052409	19066.230790828	499630.81016226	8293.0132808272	673154.9967354
0.	1924591.8722984	28448.476203451	1222.3118584252	26776.282490448	444853.9041189	8871.3862441486	721734.5741696
0.	1744057.5883954	29964.888096949	1844.6485855546	43312.265391896	527966.95695793	8626.6850939775	828109.3932018
0.	1659288.1182926	30745.501605846	2244.746737005	48093.937846051	536509.72782281	8893.6321593739	719025.8819645
0.	2562505.6797923	27734.965912258	3267.3070588502	101638.28575159	549161.97937039	11140.775371281	641222.6846890
0.	2525490.4394779	28069.41626744	3311.7690492289	107736.39942582	602271.48704899	10695.748428881	665533.3718801
0.	2525147.7057713	28916.750478495	4223.2921228934	115010.42701537	667624.4440315	11919.629673117	577328.9740512
0.	2239536.283592	23276.907972096	3889.7965080741	127230.56543037	648990.84348031	10473.243863813	512181.6358569
0.	3655026.4919125	28047.119160189	5290.5677623922	220592.63922645	673996.91197463	11719.345904834	633772.7644948
0.	2986353.0303064	25973.748485978	4445.6299457633	197854.56306724	739822.19387672	12898.86401039	518085.9210133
0.	3653198.5788105	27132.989040409	6113.3526737582	235869.25460267	684780.6522571	14256.629110124	590875.2242905
0.	4133825.4800538	28872.151796729	5490.6971584864	257816.290379	752629.73311315	12943.377394191	641582.1677958
0.	3148123.3398287	26107.498794782	4779.1478001472	212383.46141157	836217.80869487	12320.211640776	493880.5488629
0.	3424138.2182227	25260.449702772	4512.332449094	198924.02028908	761664.54970537	12921.120672592	605492.8230722
0.	3383581.3962733	28693.759452357	4667.9736993025	215848.58499761	696880.16420822	10940.510308095	703322.4388761
0.	2908895.2126113	28136.307946548	3912.0291339479	183668.65500623	738464.9230902	13611.106663037	558675.2563705
0.	2746667.9248135	23366.04579745	3422.9250628351	149982.08466353	667287.9155989	11074.019815824	501068.9776727
0.	3000976.3351219	26843.163807402	4979.2649182334	174678.4313567	650094.29553569	11919.629673117	601555.7977711
0.	2885932.0542681	27266.757926836	3267.3070588502	150004.70866799	687165.4759624	11051.768082761	617625.3687315
0.	3349422.2701806	31793.868859642	4801.3827982459	171320.91093962	617888.26987136	11385.550313458	748091.5746935
0.	3081404.5116076	25929.165526006	4312.2265403762	168236.80199684	702574.21413449	11474.561164748	667768.6745027
0.	3834390.465041	32507.726151352	5290.5677623922	216076.60353421	722508.64126085	11830.614071137	743483.0327645
0.	3180683.0419571	30143.307606889	5068.2074017168	184895.3383187	800557.83328163	13410.782268944	665749.6662932
0.	2782426.4748704	27400.528957084	3800.8665975842	157473.95623032	685141.94704876	11941.883722078	586992.4893671
0.	3281104.0179954	32820.057909367	3267.3070588502	160259.64620378	665293.05108584	12431.487824481	735799.4716147
0.	3118876.7301975	28359.284081671	3645.2415372606	157519.24462546	651149.90302023	11986.39199816	680012.9706905
0.	2625682.9263784	27957.931326773	3623.0096229803	155504.14700155	690587.27690143	11986.39199816	584111.3434215
0.	3204560.1568513	30790.11029672	4312.2265403762	185940.43165144	681625.98376385	12431.487824481	634562.9663258
0.	3491542.513857	29987.190327161	4134.3586542796	165539.13330748	708779.18727395	11941.883722078	708730.8824292
0.	3642345.3447677	27690.373544029	3912.0291339479	162026.65934282	717550.96704926	13410.782268944	641414.4071543
0.	2932886.5720744	25082.134531934	3778.6342682119	179285.85739609	735508.74447713	11051.768082761	628817.6899136
0.	2713194.2661341	24970.689484803	4023.1931528364	154462.82507954	712982.73714184	12297.956582209	537788.3237263
0.	3148466.0735353	26352.713261113	3823.0989862564	135695.87992628	682203.85246706	11941.883722078	702501.8087094
0.	3466979.9315496	29050.547953439	2956.0797670342	155028.74491312	627932.29925467	12965.634175188	705446.7829625
0.	2843775.8083545	28738.35718105	3867.5639415011	154598.64236689	724879.65049949	12654.044646316	710590.812852
0.	2991608.2804745	26865.457698812	3534.0825588358	129013.2157367	623076.22794059	10562.244977375	665509.3395008
0.	2983953.8943601	30254.821736987	3623.0096229803	136396.06118286	638874.42914788	10807.002937904	699533.7059425
0.	2817499.557514	28559.967695849	4401.1619067434	144802.79025562	701850.18704735	12520.509840498	706726.4682022
0.	2766889.2135038	28582.266173022	3311.7690492289	147991.41062426	666903.32767566	10628.996435951	631594.0970031
0.	2450431.7577292	24502.636537103	2822.700199456	126756.76002467	626712.0444924	12364.721936084	573190.7804000
0.	2118322.7960192	25661.672767156	2756.0112160766	113838.95010417	637940.0965274	10139.498148207	518156.7970788
0.	2392167.0276046	27222.168059827	3400.6937415233	117736.99689869	630157.91308968	10985.013239832	622239.2498735
0.	2616886.0945753	26687.108234809	2933.8496908789	114244.44283348	650310.20477902	11296.540412261	616741.1235874
0.	2930715.9252658	28426.178083662	4445.6299457633	137841.78129582	711146.45372126	12431.487824481	656597.9233332
0.	2853486.5967086	28894.451107828	3178.3837896203	132128.12060012	678183.64727512	12030.900511791	710590.812852
0.	3291157.5400561	26687.108234809	3045.0006645658	133302.1525912	623411.04185859	11207.531461142	730834.2171263
0.	3326459.1118374	28336.986200133	3823.0989862564	125922.02506977	645033.96555664	12854.350864177	688611.1427362
0.	2876107.0213452	27645.781414022	3467.3878833464	140598.37449096	699726.72243363	12231.191762848	636263.3422893
0.	3331942.8511433	31548.494511185	3978.7273673761	150230.95206063	668970.68844208	12030.900511791	733619.254831
0.	2606375.5942391	29674.964525839	3222.845305648	148081.88558348	639665.09709775	11541.319926723	581112.1643754
0.	3080262.0659189	26664.814819761	3556.3142359259	130186.81236481	709624.5655348	11830.614071137	635209.5487901
0.	2854400.5532595	30544.765446479	4467.8640542332	151543.28379361	686707.73169184	12008.646225282	711267.2499164
0.	2514751.450004	24569.499636799	3400.6937415233	123621.29348797	642468.95664223	11652.585717666	568888.2147871
0.	2751466.1967061	28359.284081671	3645.2415372606	120825.1746123	656886.01980059	11341.045244099	702719.0267956
0.	3623609.2354727	34359.577994015	4934.7940323669	152154.26671062	699533.70594253	11875.121753355	852309.8887381
0.	3041190.4233648	29362.750401484	3445.1564434428	125109.93016412	675320.08683017	13188.205252064	729163.6223963
0.	3182967.9333346	33333.199733334	4467.8640542332	145051.50437979	675753.16973188	11674.839054004	756757.3846278
0.	3917332.0220419	35207.550850526	4067.6591755055	183373.36902846	731197.43235362	13611.106663037	923383.8378863
0.	2865939.2547156	26843.163807402	3111.691960277	130209.38313809	733716.14175512	11185.27937181	713973.5248818
0.	2862169.1839428	32128.481865776	3734.1697873657	143446.29729245	736695.94144302	12654.044646316	704529.388821
0.	2512009.580351	24680.939326729	3267.3070588502	119765.59873623	661160.57628195	11496.814026024	593377.2981173
0.	3063925.0925703	30834.719225948	3511.8509410427	142655.11081826	676667.52689604	12364.721936084	666494.7217056
0.	3055813.7281804	30656.284939148	3267.3070588502	152109.0071944	726404.21218433	12876.607407585	743483.0327645
0.	2696743.0482166	29786.472400095	3000.5400972175	126395.78337397	658182.57249525	11163.027341856	696084.2598097
0.	3125959.8934676	27601.189522232	3556.3142359259	120486.99756609	619943.95450348	11407.802937209	693600.5425662
0.	2640877.4540383	28024.822112497	2800.4704790405	121862.33585296	718663.17476522	12386.977172825	732650.4449353
0.	3195306.3467727	26820.869975538	3311.7690492289	130931.67991213	720621.97345262	13789.176830624	749329.0197395
0.	2948652.3225787	29964.888096949	4356.6941049483	142722.9238835	699799.10472396	12075.409262973	592352.5515964
0.	3343481.5525993	29340.449839407	4267.7592130252	173067.56191184	709890.27283511	11674.839054004	729744.6624330
0.	2910380.3920067	32931.607797243	2933.8496908789	145481.11883723	657798.38850136	10717.999211938	635185.6004296
0.	2911751.3268331	31325.433179311	3356.2312767859	149439.1268181	685479.16909597	12587.276976136	661665.0170094
0.	3155092.2585299	31816.175976182	3867.5639415011	150411.95115782	680783.32757398	12297.956582209	658614.7998560
0.	3554605.5158742	28091.71343425	3934.2618191226	129690.27069905	669331.32513133	12453.743239397	658134.5485641
0.	3324174.22046	30121.004959614	4134.3586542796	170118.8811754	709817.80640187	11185.27937181	714601.8878375
0.	3049187.5431858	27355.938375462	3845.3314342286	173180.99333546	722774.7427406	12186.682180224	623937.204215
0.	3347708.6016476	30923.937799471	4601.2699505063	162932.96388996	798849.41837503	12720.812851046	679459.3189402
0.	3150865.2094816	29942.585926317	5312.8041246922	168168.78291771	709358.86636029	12053.154857688	595641.7044481
0.	4055682.1949455	32306.947619105	5824.2568292746	211449.03349158	881182.80928436	15659.143160157	695722.5092032
0.	3497026.2531629	31370.044968926	4912.5586784017	156273.90259473	807004.00636321	13655.623848502	631809.5451607
0.	3134528.236133	24636.36327219	4245.525638307	139242.55991195	697386.68681823	11452.308362854	606280.4435692
0.	3199990.3740965	26241.25124696	3511.8509410427	142406.46759345	711847.09503081	11941.883722078	591042.0066435
0.	3596190.5389435	27445.119776913	3222.845305648	143808.00734461	632360.15928021	12898.86401039	615856.9689126
0.	3003718.2047749	25171.291641128	3489.6193825463	135334.51888254	730277.31656546	11585.826064951	571193.7425187
0.	2910723.1257133	28894.451107828	4201.058666784	183486.93933361	737495.5735414	12787.58159033	676402.8346437
0.	3139669.2417322	29474.25410547	8648.9303563226	176380.38876447	734709.29493337	12765.325284507	594521.3449549
0.	2924432.4739779	26352.713261113	3734.1697873657	139242.55991195	709479.63770503	13499.814738951	563328.9638064
0.	2894614.6415024	26843.163807402	2889.3897164397	146476.09978129	750493.83455741	13722.400072237	600315.4102059
0.	3123446.5129524	27110.694434428	4023.1931528364	147245.02935933	716390.55418577	12097.663727646	634467.1804411
0.	2907410.033216	26107.498794782	4378.9279761929	123869.38127099	753964.93575271	13522.07300496	644170.8870488
0.	2908666.7234736	31860.79038806	3600.7777679979	147109.33079378	693986.31610184	12386.977172825	668441.7817717
0.	3210729.3635704	28738.35718105	3623.0096229803	133031.20756676	698834.0571274	12720.812851046	701439.9318243
0.	2547996.6195456	25193.581067246	1889.1029872274	114807.65969139	639449.45321903	12231.191762848	537812.0032206
0.	2503441.2376857	24814.668918904	3289.5380243924	116880.62332752	653645.48692709	12475.998713705	514259.481465
0.	2402334.7942342	24680.939326729	2333.6600457397	108816.97052659	679242.6822234	11385.550313458	573832.7837062
0.	2600891.8549332	25483.349023954	4312.2265403762	116452.46931151	665917.89901343	10962.761744275	678352.1214576
0.	2574387.114955	29541.15704275	3689.7055437159	136712.29120121	702236.32731536	11140.775371281	748965.0470593
0.	3239975.9732015	28983.648947907	4045.4261345198	131315.42534058	689309.96802335	12498.254247405	714891.9168336
0.	2757978.1371318	29028.248225359	3511.8509410427	121569.21207661	682516.88075559	11563.572966145	695987.7915073
0.	2836235.6668089	27378.233636497	2667.0934016109	110348.01791875	683167.05252697	11318.79279849	652997.5258282
0.	2506640.0856141	29429.652445154	3245.0761526022	113478.52857368	642900.40028951	11318.79279849	733570.8117744
0.	2413302.2728459	25661.672767156	2956.0797670342	109852.64847555	648559.09617292	10962.761744275	610936.0314037
0.	2291403.3178598	29518.856004082	2711.5521902674	102178.16115083	689984.74928896	11385.550313458	646592.5197486
0.	2640306.231194	29095.147588308	3956.4945635986	114852.71867327	695264.31340739	11897.375683543	717696.0295506
0.	3510507.1122897	32619.271866602	3934.2618191226	135695.87992628	653981.48584372	12186.682180224	815655.209452
0.	2739127.783268	25617.09147416	3111.691960277	116610.20772326	687912.3737223	12587.276976136	709165.6357006
0.	2862511.9176494	29206.647717964	3600.7777679979	127095.1897292	681842.68001623	14679.584701204	665533.3718801
0.	2634479.7581815	24212.902628524	3222.845305648	128922.9458658	658446.70887526	13254.977733417	646856.3028379
0.	3071236.744978	29117.447495098	3956.4945635986	153670.60127996	751755.89311684	13121.433305311	654293.4965106
0.	3321318.1062382	25371.898619235	4023.1931528364	163227.53388643	789556.6165836	12921.120672592	748188.6228518
0.	3046331.428964	30121.004959614	4645.7390570617	190281.22783311	706557.44236491	12208.936941841	713876.8576904
0.	3547636.597173	25840.000320496	4223.2921228934	200972.29569016	794579.84283016	14078.548961991	688731.6258398
0.	3500110.8565224	27645.781414022	4645.7390570617	189894.78359097	858966.3241457	14835.415852053	601698.9308809
0.	3254028.0551728	29228.947922608	4245.525638307	178922.61899949	775063.99952372	14968.987727209	626855.5949386
0.	3320746.8833938	26352.713261113	3889.7965080741	170617.81609195	839502.50735026	12854.350864177	684034.0240300
0.	2793508.1980509	26731.695243539	4000.9602304553	149145.0392907	703129.342449	11652.585717666	578232.981813
0.	2910151.9028689	25171.291641128	3845.3314342286	151135.98650988	785803.2766896	11964.137830426	645897.1301309
0.	2472023.9812459	24458.061434912	3422.9250628351	129554.85533974	682252.00993006	11385.550313458	484862.2892305
0.	3413399.2287488	27645.781414022	4267.7592130252	144961.06202863	759089.15806648	13388.524299949	689695.5508932
0.	2820469.9163046	26040.623372461	4112.1254353852	154960.83252253	737107.86395353	13477.556532345	647791.5985631
0.	2960305.2686036	28047.119160189	3756.4019981391	136960.76599448	743483.03276451	12720.812851046	630038.2418614
0.	3361874.9281877	29741.869071662	3334.00013336	143536.72334619	753527.9378113	13967.250800226	783147.6673088
0.	3231521.875105	27132.989040409	3200.6145179875	124929.4752962	708199.54686349	12542.765492984	690997.0195734
0.	2572559.201853	28716.05828692	4445.6299457633	135786.22261592	639353.61322014	12275.701583032	615164.0460498
0.	3076834.7288528	29764.17070609	3267.3070588502	136802.64482126	724274.73977355	13410.782268944	703056.9323956
0.	3216898.5702895	28716.05828692	3623.0096229803	131360.57301431	716076.30236146	12208.936941841	674141.2485104
0.	3145038.7364692	24792.380504732	3667.4735108391	126373.22284857	679026.0509177	12587.276976136	646208.8496032
0.	2451002.9805736	23789.463470823	2889.3897164397	118345.52596619	642109.43669857	11007.264794765	574023.0160908
0.	2619399.4750904	27445.119776913	3912.0291339479	132895.73833181	687334.12467577	11229.783609853	567296.0969440
0.	2168247.6726161	26419.591184092	3400.6937415233	124861.80572067	719509.5151065	10896.007613863	528061.5672146
0.	2472252.4703837	24346.624721038	3645.2415372606	131586.31502324	720984.76238963	12587.276976136	545914.215250
0.	2523548.2818071	24391.199228027	3578.5459723132	136689.70294803	671134.73367288	12386.977172825	532107.1295567
0.	2247647.6479819	27512.006453302	3467.3878833464	127772.09006119	664091.54707288	12208.936941841	589493.4373672
0.	2873936.3745366	25416.47860253	4201.058666784	154689.18844359	655469.63775949	11875.121753355	632862.9245246
0.	3215984.6137385	29741.869071662	5068.2074017168	162004.0029798	722532.83196793	11919.629673117	746490.4362297
0.	2672408.9550469	27957.931326773	3912.0291339479	138383.99047803	714746.90112571	13611.106663037	602963.376410
0.	2474651.60633	25683.963502954	3534.0825588358	126305.54163605	719412.78632555	12030.900511791	621545.8151461
0.	3477833.1655924	34359.577994015	4890.3233837481	182555.7080223	716777.34126018	12186.682180224	726331.607947
0.	2954935.7738666	27355.938375462	3511.8509410427	137774.00760815	748261.40968038	12965.634175188	686394.5521568
0.	3177141.4603221	30544.765446479	3734.1697873657	157926.85115394	711629.64857841	11452.308362854	777619.7713077
0.	2798420.7145124	28961.349398534	3178.3837896203	150728.70895322	701777.78765849	12743.069038078	740670.5956187
0.	3202617.9991805	32953.917953651	3889.7965080741	185054.36589895	755227.49741691	12030.900511791	725073.2308194
0.	3563630.8368151	32842.367767721	4112.1254353852	180852.50244064	742804.08542247	12386.977172825	833252.8337036
0.	3226038.1357992	29786.472400095	4245.525638307	189258.32581559	759769.37622188	12320.211640776	746029.5570070
0.	3180226.0636816	28582.266173022	4779.1478001472	179376.66944289	697121.36176549	12676.300655165	691165.7427671
0.	2967616.9210114	27712.669698366	4289.9928470482	180148.61137317	748625.35294992	12587.276976136	663731.1283521
0.	2976642.2419523	25862.29153257	4289.9928470482	162593.08824546	720476.86211671	12498.254247405	722508.6412608
0.	2994350.1501274	29942.585926317	4156.5919324774	159965.18008983	705977.95017618	12075.409262973	670293.0963301
0.	3192564.4771198	26196.666858078	4401.1619067434	157609.82214721	700933.17271777	12253.446643245	617888.2698713
0.	2536457.9180896	27668.077449248	3556.3142359259	161097.79847967	756660.2409437	11474.561164748	552055.1807231
0.	2487675.4871814	26932.33973032	3489.6193825463	153625.33360246	656621.93100619	11051.768082761	659551.3664610
0.	3216784.3257206	28292.390615741	3711.9376358914	210423.56095802	754984.68288413	12431.487824481	701608.8580984
0.	3545237.4612267	31280.821628072	5134.9148871186	195920.78271185	673419.58985841	12320.211640776	818467.4722883
0.	3225124.1792482	29674.964525839	4223.2921228934	179966.9716132	753722.15641186	12609.532806802	750323.9560255
0.	3217584.0377027	32039.250419583	4045.4261345198	192236.45263502	694058.65054851	12587.276976136	791531.4238254
0.	3060155.0217975	26397.298483558	3422.9250628351	167669.99313159	687454.59004938	13410.782268944	791726.4907605
0.	3241118.4188903	29072.847741089	3511.8509410427	183327.94133506	691527.30351334	12142.172835157	856116.4559493
0.	2464483.8397004	28314.688378156	4023.1931528364	172432.37417825	666254.37425151	13010.147915374	739991.8676091
0.	2798877.6927879	31325.433179311	3889.7965080741	158311.83101081	656501.89330684	11674.839054004	690972.9165278
0.	3163317.8674886	35229.867088534	4645.7390570617	172659.22143938	684973.34094029	13254.977733417	944300.0345174
0.	2635736.4484391	28403.880023435	3556.3142359259	143717.57837225	679724.10449836	11541.319926723	798214.9493797
0.	2391367.3156225	23544.324304597	3111.691960277	142700.31946762	655421.62886756	10317.494200857	621187.1638376
0.	2816471.3563941	26196.666858078	3734.1697873657	158810.06639109	705326.06767109	12164.427477996	642636.7377271
0.	2486418.7969238	28136.307946548	3689.7055437159	130006.24836232	692660.29139598	11919.629673117	590303.4235527
0.	2532459.3581791	29095.147588308	3378.462479507	164768.5296148	705253.63930149	12053.154857688	707136.9732146
0.	3116591.8388201	28047.119160189	4223.2921228934	171230.18572425	681963.06916228	12720.812851046	782709.2040571
0.	2933914.7731943	30946.242591826	4178.8252699788	154960.83252253	712958.57299837	10807.002937904	777522.3948499
0.	2460485.2797899	26464.176763785	3645.2415372606	136463.82375622	708803.33979701	11674.839054004	623458.8734768
0.	2820812.6500113	29429.652445154	3600.7777679979	160146.38878643	665220.95614709	11608.079223139	760886.9927710
0.	2177501.4826947	25906.874135325	3267.3070588502	133866.64946292	731851.25798244	11096.271608266	655733.6914219
0.	2432266.8712786	26687.108234809	3445.1564434428	127884.91208836	628482.66657074	11697.092449727	610625.5808049
0.	2611516.5998383	26575.641755007	3356.2312767859	140914.76270384	660127.7654719	11652.585717666	607712.6648839
0.	3217698.2822716	31838.483152322	4378.9279761929	164745.86586845	674478.043105	12097.663727646	652181.6437757
0.	2518407.2762079	27779.558518708	4779.1478001472	145888.14226201	720476.86211671	11830.614071137	555281.5352241
0.	3284188.6213549	30857.023779945	4534.5667354854	161981.34667778	705132.92669425	12943.377394191	636838.1928496
0.	3047016.8963772	28537.669278242	3311.7690492289	140824.36485612	705591.64352682	12275.701583032	634826.3829775
0.	3320061.4159806	30165.610313745	3845.3314342286	145096.72592029	736502.10230279	12453.743239397	637964.0525137
0.	2900212.6253771	27110.694434428	3734.1697873657	150570.32856396	751391.81899339	13299.493017989	672553.6787583
0.	3183082.1779034	27645.781414022	4223.2921228934	157134.30103837	797922.13308296	13967.250800226	609097.3712736
0.	3105852.8493462	26152.082707353	3267.3070588502	146046.43447189	728219.51511407	11163.027341856	624750.4272132
0.	3382781.6842912	27801.854911268	3511.8509410427	142609.90241206	709962.73987278	13700.141271587	815924.169378
0.	2645789.9704998	29228.947922608	3245.0761526022	122155.46986541	667816.75185987	11341.045244099	766793.3033198
0.	2358007.901512	24391.199228027	3000.5400972175	94285.945427232	638610.889219	11029.516409074	586063.7504491
0.	2233024.3431663	25884.582804179	2911.6196740142	107196.16607645	628243.37212928	11541.319926723	556562.9231173
0.	2638935.2963675	26553.348637677	3178.3837896203	118548.37879441	648391.20025672	11585.826064951	616502.1539437
0.	2691602.0426174	27556.59786866	2800.4704790405	121411.38043665	675103.55349057	11608.079223139	719509.515106
0.	2264327.3550372	26597.93493188	3089.4614690812	102988.03943507	659191.13655317	10940.510308095	575973.1401054
0.	2210518.1630986	27980.228195789	3400.6937415233	124839.2493167	664043.4903773	11163.027341856	617792.6685315
0.	2723819.0110392	31080.07259735	3445.1564434428	143355.87221155	656309.836448	11207.531461142	715399.4908676
0.	2728617.2829318	27088.399887996	2622.6348501053	117060.90523818	672409.36864956	12565.021204863	568531.7449374
0.	2715479.1575116	32820.057909367	3800.8665975842	128087.99555723	674742.67660722	12053.154857688	730543.6558636
0.	2463227.1494428	25282.739367006	2667.0934016109	107353.73054214	673948.80032998	12119.918251707	654797.5374882
0.	2487675.4871814	27422.824337222	3311.7690492289	123463.42326127	680903.70201778	11274.288085412	697121.3617654
0.	3080719.0441944	29518.856004082	3133.9225107654	119923.39943221	704939.79001202	11140.775371281	750178.3484929
0.	2791680.284949	30098.70237192	3111.691960277	116091.93550408	682011.22528854	11852.867882553	763973.3306559
0.	3283388.9093728	33556.314710581	3245.0761526022	111383.88492852	676884.09929391	10250.745235849	889537.7662047
0.	3252428.6312086	31637.720712621	2600.4056632835	108659.37857035	647311.94710695	11341.045244099	866734.4624843
0.	3277676.6809292	36055.609820844	4223.2921228934	141411.96824842	693721.09495438	12542.765492984	855183.0799673
0.	2546168.7064437	30433.247443451	2956.0797670342	94151.100336513	669066.85675876	11897.375683543	663610.9921098
0.	2188126.2275998	26687.108234809	2422.5743030209	87389.155166683	681577.82977625	11118.523460085	613873.9239407
0.	2358693.3689252	29942.585926317	2756.0112160766	87928.11340582	655253.59984147	10717.999211938	953038.0834647
0.	2446890.1760942	28403.880023435	2933.8496908789	87389.155166683	697579.65558596	10206.246222688	689864.248786
0.	2725189.9458656	29608.060516204	2778.2408179141	88556.941845523	654437.5052252	9917.0084254548	782830.9971945
0.	2483562.682702	29964.888096949	2867.1598181554	79151.902436628	678279.91783583	11452.308362854	736356.7257812
0.	2818642.0032027	30388.640659333	3578.5459723132	104608.03071245	683672.77537418	11363.297749089	789897.9093552
0.	2382570.4838194	31169.293792858	2867.1598181554	97860.131094129	631258.96609145	12186.682180224	698399.820699
0.	2355723.0101346	30700.893153322	2778.2408179141	103932.99631136	687165.4759624	11051.768082761	762733.8037877
0.	2337786.6128217	30544.765446479	2822.700199456	122335.86511492	643883.2133366	11407.802937209	839159.2722057
0.	2348182.868589	30745.501605846	3067.2310371775	106385.8812942	681457.44597678	12142.172835157	758579.0292976
0.	2687260.7490002	29362.750401484	3022.7703512459	108389.22781957	678640.94195659	11763.8529932	755130.3707915
0.	2620313.4316414	28270.092912888	3556.3142359259	126508.58691028	674453.98591439	11096.271608266	748795.1983481
0.	2601805.8114842	28515.370920198	4045.4261345198	116452.46931151	699099.43452435	12208.936941841	686033.20520
0.	2812587.0410525	29630.361793173	3578.5459723132	124049.8133544	650766.0308629	10962.761744275	747121.1525977
0.	2751923.1749816	32150.789876331	3823.0989862564	163544.77464571	685045.60029984	12587.276976136	751877.254540
0.	2697657.0047676	30723.19734979	3045.0006645658	130931.67991213	691720.1420703	12097.663727646	746005.3008816
0.	3113849.9691672	32909.297700446	3778.6342682119	147425.96418733	650502.12862639	11585.826064951	769176.4051662
0.	3136927.3720793	26976.928049061	4000.9602304553	133640.84616205	756854.52939534	11808.360319106	721323.3790567
0.	2341899.4173011	26776.282490448	3000.5400972175	110505.64160381	694323.88201008	10918.258931291	608166.2511493
0.	2235080.745406	26330.420739202	2667.0934016109	121456.4748881	676354.70964776	11029.516409074	594735.8706214
0.	3237462.5926864	30946.242591826	4089.8922757939	155006.10738866	732480.91429505	12587.276976136	769760.1212645
0.	3190736.5640178	30187.913080182	5913.2083289985	151384.88806129	746369.14985844	12208.936941841	727154.4914556
0.	2908438.2343359	27445.119776913	3200.6145179875	146385.64210168	745132.12537238	13967.250800226	720259.199654
0.	2801733.8070097	29407.351704357	2467.0317873712	127862.34756166	717647.67511452	12320.211640776	776792.1060673
0.	2781626.7628883	31392.350953125	2889.3897164397	125448.29349572	725049.0330438	11897.375683543	710180.1446124
0.	2610031.420443	29719.567496811	2911.6196740142	122178.01905959	708102.9438883	12854.350864177	722581.2135840
0.	2932658.0829367	29340.449839407	2800.4704790405	117015.83439742	693648.76332057	12431.487824481	772873.9339790
0.	2663840.6123815	25327.31887406	3267.3070588502	95904.255770906	717043.26735868	11118.523460085	642421.0197868
0.	2311853.0956878	25282.739367006	2333.6600457397	95005.155890253	712282.00426085	12097.663727646	597191.3774625
0.	2191896.2983725	24257.476421288	2378.1170558111	88803.994504206	735993.29510317	12587.276976136	577733.3868599
0.	2983496.9160846	32530.035175188	3645.2415372606	117196.11921287	721782.95134387	13633.365226067	838399.2994239
0.	2818413.514065	27980.228195789	3289.5380243924	96870.89572722	678472.46216331	11719.345904834	776159.2385811
0.	2297686.7691477	30946.242591826	2800.4704790405	89657.50520228	683937.68958427	11964.137830426	716801.5160238
0.	2800477.1167521	29295.84889397	2867.1598181554	101840.7349525	703901.75391787	11763.8529932	823507.3535687
0.	2402449.0388031	29050.547953439	2667.0934016109	86827.777204436	650885.98908394	11452.308362854	811646.2426754
0.	2596550.5613161	30857.023779945	1733.5136187497	83146.070426933	669980.50898547	12475.998713705	821818.9144267
0.	1830769.2161691	25371.898619235	1800.1944209975	70317.650109549	625515.88344608	10094.999728725	558651.5194108
0.	2271753.2520139	29005.948556848	2266.9749752633	82450.319885802	587516.4374851	10784.751917351	644218.8335971
0.	3101283.0665913	31503.881768047	2911.6196740142	102965.54175974	675608.80636124	11407.802937209	849388.5495445
0.	2518064.5425012	28693.759452357	3000.5400972175	108997.0792451	699581.95966307	12253.446643245	730567.8689315
0.	2824811.2099218	26687.108234809	2778.2408179141	104383.01320754	757145.97019738	12921.120672592	732287.169037
0.	2107355.3174075	26441.883944168	2756.0112160766	87995.48562383	677991.10935969	12342.466758735	648295.2611950
0.	2437750.6105844	28247.795269596	2778.2408179141	93274.660130736	620015.67325865	11474.561164748	705301.9248141
0.	2771230.5071209	28314.688378156	2911.6196740142	99231.764179367	756660.2409437	12631.788696862	761372.9577242
0.	2526975.6188732	28805.254220838	2178.0623779285	99726.506594558	710784.07521146	13410.782268944	752872.4820056
0.	2393766.4515688	28180.902697086	2133.606434957	92982.533763989	676234.3983262	12364.721936084	689454.559591
0.	2760034.5393715	33600.938421437	2555.9474675006	100468.67496707	658878.94941588	10784.751917351	775745.4654379
0.	2663383.6341061	28448.476203451	2000.2400288035	92555.598161223	704698.37519832	11830.614071137	755883.1304651
0.	2609688.6867364	27891.041077071	1755.7404935542	88916.293575686	703998.31018171	12386.977172825	704022.449415
0.	3434077.4957146	28983.648947907	3067.2310371775	105350.63132109	763195.56770223	12698.556723408	920735.6880754
0.	2753636.8435147	30477.854465907	3156.1531205464	102358.12734263	711363.88808178	11296.540412261	888748.7576617
0.	2808474.2365731	34404.205997689	2044.6952603964	119111.88459979	723403.7422504	11630.332440711	874755.6479871
0.	2630481.198271	29429.652445154	2266.9749752633	83348.073346305	671880.25213484	10740.250054368	787728.4896688
0.	2129404.5191997	27891.041077071	1933.557626018	78097.580448545	617840.46906926	12386.977172825	651125.9105118
0.	2642362.6334337	29139.747461458	1377.8916834903	75383.872896138	622526.20465333	11652.585717666	823042.3885252
0.	2255759.0123718	29340.449839407	2578.1765357486	83527.635587239	662842.15959877	11207.531461142	707040.3820547
0.	2067712.452009	26709.401709402	1533.4744129793	97387.981469238	660175.80045392	11808.360319106	637844.2732451
0.	2418443.2784451	27289.052949666	2555.9474675006	101953.2088431	674935.14240923	10695.748428881	714916.0863535
0.	2090904.0994899	23744.892177716	2244.746737005	86356.248788198	693624.65290991	11964.137830426	586921.0443619
0.	2525376.194909	26308.128276831	2044.6952603964	100086.33760014	667864.82948368	12832.094380165	660776.2602018
0.	2697999.7384742	30366.33735665	2489.2606184746	87591.260442929	705639.93091844	11541.319926723	650478.1379128
0.	3007145.541841	29162.047487389	2333.6600457397	99636.551256377	683600.52744812	11207.531461142	740040.3464259
0.	2333331.0746357	27690.373544029	2066.9229651143	90466.174498504	657126.10751007	11585.826064951	692660.2913959
0.	2254845.0558208	30522.461726703	2867.1598181554	86423.608365466	596499.95051226	10851.505157133	637988.008566
0.	2538857.0540359	33065.469629867	2689.3227662952	97837.647175583	692973.69713584	12342.466758735	701150.3515709
0.	2617685.8065574	28114.010660619	2133.606434957	116813.01860952	709189.78929805	11407.802937209	735654.1068316
0.	2551766.6903184	23945.46487138	2400.3456497736	89724.891329215	731124.7880949	13143.690561496	626281.4074522
0.	2593694.4470943	27445.119776913	2711.5521902674	83011.404520805	667552.32969592	11719.345904834	743022.3127216
0.	2542398.6356709	27155.283705939	2578.1765357486	90690.818710863	690755.99212945	11763.8529932	683528.2801237
0.	2603862.2137239	28024.822112497	2400.3456497736	102448.11188711	666422.61676956	11941.883722078	693287.1141923
0.	2667039.4603099	27222.168059827	3000.5400972175	93993.783806252	730567.86893155	12030.900511791	741955.4757080
0.	2746667.9248135	29385.051023134	2444.8030155534	105958.26255286	720694.5300289	12186.682180224	780273.6982954
0.	2522291.5915495	27712.669698366	2444.8030155534	94825.347488078	677894.84200492	11541.319926723	668586.0258447
0.	2522063.1024118	26330.420739202	2733.7816735278	89140.896234635	662217.53341124	10762.500956173	741058.463960
0.	2642019.899727	30455.550924887	2311.4316296304	79510.850853184	608715.3611315	11296.540412261	667600.4058529
0.	2914036.2182106	33043.1591754	3578.5459723132	95679.471758129	703853.47618849	12297.956582209	865504.8680996
0.	2974471.5951437	33957.936693499	2578.1765357486	96803.452112577	645969.06439746	12253.446643245	846394.5744069
0.	2436493.9203268	28158.605292037	2333.6600457397	77693.832717141	697000.76214924	11674.839054004	739313.1925259
0.	2806303.5897646	29362.750401484	3156.1531205464	99546.596883452	713031.06563037	11763.8529932	766063.9125741
0.	2483562.682702	26441.883944168	2266.9749752633	90645.889386544	661977.30455947	10985.013239832	694058.6505485
0.	2681662.7651255	27244.462963557	2555.9474675006	85615.329186808	673034.72980353	11541.319926723	728437.3769296
0.	2305112.6661244	26285.835874001	2578.1765357486	86917.595150306	689671.45146196	11341.045244099	650933.9728376
0.	2208918.7391344	27824.151363383	2978.3099024804	82001.479242371	678616.8732143	11763.8529932	626233.5602161
0.	2560106.543846	30210.215906202	2266.9749752633	80116.61120132	692081.72591323	12297.956582209	730083.6203797
0.	2859655.8034276	30522.461726703	2733.7816735278	88489.565112101	642684.67577739	11274.288085412	803316.4084137
0.	2894157.6632269	27177.578431019	2311.4316296304	92690.41758061	719823.89107804	11986.39199816	852579.9776968
0.	2613458.7575091	26553.348637677	2333.6600457397	82091.245446571	654197.49203125	12409.232468957	654461.5069104
0.	2496700.8081222	28738.35718105	2800.4704790405	95926.734503765	675656.92721774	12208.936941841	753964.9357527
0.	2945339.2300814	30165.610313745	2956.0797670342	94308.419819965	687719.61975845	11274.288085412	920859.4156345
0.	3029308.9882021	27088.399887996	1933.557626018	90713.283463371	655781.70204373	11318.79279849	789361.598134
0.	2570502.7996134	30098.70237192	2022.4676149595	89949.515666766	731754.39182543	12119.918251707	777303.3017946
0.	2058230.1527926	28069.41626744	2289.203272805	87164.599467273	659503.3349412	11407.802937209	623650.2025964
0.	2788024.4587451	27868.744446285	2311.4316296304	97163.157661808	709817.80640187	12676.300655165	729696.2409475
0.	2692173.2654617	28270.092912888	2978.3099024804	97298.051222629	749474.61307139	13522.07300496	714771.0702423
0.	3010344.3897694	30633.980921442	2933.8496908789	92600.537726675	716656.46845043	13433.040297342	756975.96187
0.	2823097.5413887	30210.215906202	3000.5400972175	110415.57056396	714046.02598115	11407.802937209	708561.817587
0.	3308179.980818	35631.56957064	4779.1478001472	134882.83943498	758919.11182486	12876.607407585	808494.1397630
0.	3179426.3516995	31593.10749271	3934.2618191226	132828.00453362	809275.95072623	14657.323345891	783366.9071979
0.	3182967.9333346	25282.739367006	4334.4602930095	134611.84342284	762150.55802425	14857.677682701	581992.7675221
0.	2755807.4903233	26620.228168297	4378.9279761929	134611.84342284	803584.98881438	14011.769886705	542620.2906212
0.	2543655.3259285	27222.168059827	4401.1619067434	145028.89370077	813479.38344961	13344.008540165	535041.9446462
0.	3343367.3080304	27467.415276157	5757.5438273573	158742.1234653	851769.73580329	14367.931133572	604800.7310206
0.	3396034.0542803	30410.9440216	7047.4231552981	206368.46839186	957683.69977883	16015.374759769	601484.2321060
0.	3764358.5443227	29139.747461458	6669.3344004268	247304.8150243	882537.79279678	16104.435036844	566583.3036921
0.	3867635.6345827	27712.669698366	8248.52471467	240990.47309879	965266.0329515	17885.840287455	497980.750877
0.	3304409.9100452	29162.047487389	8804.6488545952	281153.03022497	1047723.5119086	18754.413293876	460750.3544233
0.	3260197.2618918	28270.092912888	6780.5351954239	242271.26265127	1042779.4101952	18175.354575139	414503.0518356
0.	3298354.947895	26241.25124696	7981.5983028321	274170.50884854	985110.37303147	16839.218606869	474748.6382859
0.	3932412.305133	26397.298483558	5824.2568292746	263455.27084358	927691.8782095	17640.874506867	491430.7885815
0.	3591392.2670509	28270.092912888	8003.8418440852	281107.07377479	949164.46938533	16082.169878429	477852.0249733
0.	3982337.1817299	28894.451107828	9561.0372168932	295503.62266725	1041173.7984404	18464.878910439	384445.7479072
0.	3972397.904238	36368.074309352	7425.5290578293	299049.01508365	1167317.4881951	17507.259840215	380818.0792439
0.	3881230.7382784	31057.767447452	8181.7923105381	301950.89327328	1105449.3098969	17796.7609895	338956.0724357
0.	3971826.6813937	29719.567496811	10028.252544752	306282.5258283	1060485.5159712	18442.607450991	373381.5362216
0.	3106766.8058971	27734.965912258	8515.4596725172	327673.53827148	970341.13735655	17618.605247141	360777.48672
0.	3943265.5391758	30277.124741754	11385.550313458	351064.44773605	1100573.952941	19712.175538926	346107.8854890
0.	4350661.6717723	30968.54744377	10740.250054368	335509.61189699	1207073.2346703	20759.157725544	373660.2894947
0.	3851412.9058029	26018.331684096	8293.0132808272	317167.4406766	1074373.7531005	19734.45038777	333937.1947824
0.	3675019.291465	24123.75575721	10695.748428881	300246.49531442	1124395.1038998	18932.593293635	319960.1018110
0.	4339351.459454	28047.119160189	10873.756355811	340853.37839646	1184814.7206648	22029.078383466	300914.3942550
0.	4081958.445786	25951.456976223	9983.7547189362	335185.85518411	1136456.4283992	18197.625321128	288348.2876565
0.	4108006.2074888	24614.075334204	12075.409262973	352524.17292406	1185783.5464202	20313.617332388	295089.3228686
0.	3708949.9284199	23165.48702933	10183.99680516	297575.42528224	1068408.2037254	19623.076738244	246206.329834
0.	3739338.9837398	23767.177794513	10028.252544752	321737.72802969	1097064.3421285	21004.215083162	247259.0419591
0.	3888199.6569796	21449.79235533	12431.487824481	338169.50874162	1074247.8561879	17484.990937169	275731.8890277
0.	3962115.8930396	23700.321122661	8626.6850939775	338215.77518004	1140184.5549546	20603.215881653	288992.2505856
0.	3722316.5429779	24212.902628524	9205.0812048251	376262.4265677	1030944.8636812	19734.45038777	301789.651775
0.	4118173.9741183	26753.988837221	12475.998713705	352640.03485554	1088082.0184166	21293.837603449	343908.4676828
0.	4119316.4198071	28626.86330606	9605.5327868852	339094.88534716	1167928.1670079	20736.880140833	338609.0500716
0.	3095228.1044411	25862.29153257	7781.4091020254	317559.74258254	1049305.2032046	16772.417425874	307434.9280841
0.	3444245.2623442	24747.80385496	8359.7465751719	302319.45677524	1039643.7207049	19422.607915614	320006.2692147
0.	3802973.2086013	29050.547953439	9694.5246392125	311792.42271745	1037436.8612655	17663.143826042	363375.6904546
0.	3699353.3846347	25527.929602561	10228.495699585	324832.14664706	1114423.9258562	19222.143909784	351875.3752588
0.	4226820.5591153	25996.040055268	12142.172835157	362192.48150893	1144827.8744665	19689.900749551	423237.1650264
0.	5044240.4493924	27066.105401113	13722.400072237	394220.22647759	1129106.1966305	18932.593293635	444619.6640164
0.	3726772.0811639	23009.500208732	10250.745235849	298404.28804609	1149295.8656515	17930.380293133	332665.5995619
0.	4254010.7665068	26107.498794782	11941.883722078	354169.56020883	1100195.1512102	18108.542693893	349558.6444920
0.	4058766.7983051	23811.749206646	9694.5246392125	369317.42036132	1137851.1228953	19734.45038777	326795.6085268
0.	3665080.0139732	22452.428222324	9516.5418843464	287543.40277778	1008472.7548331	17529.528802706	340691.3967258
0.	3177598.4385976	25149.002274538	9516.5418843464	321299.05841369	1147137.7491617	16950.555097312	316429.0391915
0.	3690556.5528316	26129.790721298	10228.495699585	354772.17598443	1096988.6104179	15124.82428513	375542.1126612
0.	4108691.674902	24970.689484803	11630.332440711	290188.31152682	1076337.9763228	18643.052726469	375054.1926723
0.	3512106.5362539	26419.591184092	9739.0209215515	313429.94329101	1038715.769594	18153.083888604	343607.5389535
0.	3987363.9427602	22675.252554248	10517.744301851	309578.81255916	1061440.8933075	19266.691050377	370594.5050062
0.	3152350.388877	19868.100729713	9271.8217995872	299693.79112646	1034277.9973482	17284.573484797	256235.2996391
0.	3279618.8386	20580.938713302	10206.246222688	283658.03375329	1065389.2020764	18064.001736992	246366.5167044
0.	3987706.6764669	20335.893787006	11630.332440711	339627.02250182	1099967.8779247	19155.323644878	243186.23114
0.	3783665.876462	22586.122107474	15169.349550747	326726.30214706	1214436.8692143	19333.512207255	214799.7790553
0.	3584766.0820564	22697.535314695	13410.782268944	326749.40421083	1303637.7646666	20179.959853672	197900.0691222
0.	3314120.6983993	21761.710603961	13165.94787708	345621.64942982	1180965.9519523	18308.97994288	177537.9163045
0.	3833590.7530589	21093.32863406	13388.524299949	300453.76866892	1111035.2595829	17908.110260569	158357.1239169
0.	3859067.2919173	21717.150140271	12743.069038078	343815.87309364	1188053.0499432	18977.138888184	174338.0811493
0.	3546265.6623466	21048.771739643	12475.998713705	367970.88394324	1169607.7494094	17974.920536614	194010.18834
0.	3964400.784417	21048.771739643	16148.965531968	327142.14890564	1178825.6333603	20224.512108676	165289.8126266
0.	4038888.2433214	21405.233557354	15080.299257195	416884.19721433	1245055.7675507	22095.921666954	184032.0981097
0.	4313532.186889	20068.580256967	15169.349550747	397271.22605986	1176049.0803151	20692.325149852	152538.9824335
0.	3225581.1575237	20024.028834602	15369.716187403	351435.14787142	1196345.4658912	19600.802186746	141524.9736111
0.	3652970.0896728	20625.493109483	14701.846115932	393009.44514654	1345561.474774	22987.21661524	140801.7655461
0.	3155092.2585299	18954.866061179	12498.254247405	325340.29325938	1162179.2650046	18375.793429386	119247.1316230
0.	3565458.749917	19578.527694717	13165.94787708	362726.06518852	1117029.5252038	20959.658664616	121862.3358529
0.	4382878.6401941	20870.546541319	16995.090109569	395547.62655499	1313615.4367674	22430.14611638	156296.5435315
0.	4033176.0148778	20580.938713302	15124.82428513	406920.49399579	1337959.8021508	21806.271305617	138564.7346476
0.	3891055.7712014	21739.43034237	16638.816668713	379981.14413463	1313486.1214797	22118.20288044	124185.1399618
0.	4291140.2513901	22496.992612709	14278.88939599	466901.14525336	1229925.392687	21984.516491948	123080.0364986
0.	3916646.5546287	18999.411774652	14034.029519058	382585.21216089	1294032.4499543	24056.896228653	115799.0131910
0.	3780809.7622402	17952.650385148	13588.848159412	356116.6264929	1245081.4339716	21048.771739643	105418.1437282
0.	3520560.6343505	19779.000263868	12342.466758735	387027.91394205	1167648.2673606	21828.551745683	102470.6081741
0.	3715690.3579833	28939.049908731	14100.808772571	366647.77104318	1194507.7126932	20536.384555037	118165.2164571
0.	4184664.3132017	19957.202147101	11741.599419325	364535.85885629	1281499.0307991	21895.393422837	186781.144272
0.	4049969.9665019	23187.771098869	11719.345904834	370478.39849019	1158060.6506548	21004.215083162	270314.2148693
0.	3995475.3071501	23767.177794513	10584.495404194	362865.26643043	1174062.719441	19868.100729713	337475.5423754
0.	3923044.2504855	24502.636537103	11986.39199816	316775.15689304	1234077.2882521	19422.607915614	350068.2711405
0.	3709406.9066954	23811.749206646	10006.003602161	323354.07475065	1130930.515333	17551.797824645	404262.3606044
0.	3814397.6654885	22652.969853303	7825.8951756913	287290.4547413	1029391.5009844	17796.7609895	421111.1976891
0.	3768357.1042332	24435.773973097	7203.1117442735	267744.3274239	980101.50421052	17752.221697219	429618.2422374
0.	3490057.3344617	28270.092912888	7759.166154206	262996.67681995	949958.91802914	16906.020322816	550252.7443769
0.	3278933.3711868	24636.36327219	5624.119425175	240601.70037525	882956.6482185	16193.496264819	544184.1551858
0.	3449157.7788056	25572.510419296	6046.6373582597	256281.12130098	897653.87515749	16037.639739892	503922.4493776
0.	3424366.7073605	24725.51561936	6446.937260185	235777.83246658	985185.15380412	16883.753024728	505573.651280
0.	3481146.2580897	25527.929602561	5802.0191026477	228307.41644309	907358.64274162	16059.904779445	625826.8693992
0.	3298012.2141884	27757.262185705	5401.7501670541	210309.62725735	931233.97417848	15547.823905213	604204.1444563
0.	3230265.1848475	31905.405038338	6291.2627920491	224860.00302696	909113.06522536	14857.677682701	540014.4811428
0.	3348622.5581985	25572.510419296	6091.1141759345	216350.23390857	990346.55772996	15792.728227166	554166.4083541
0.	3639831.9642525	27601.189522232	5957.6844347936	238566.65260151	918583.10718702	16126.700254691	608858.6129549
0.	3245916.6907829	29429.652445154	4779.1478001472	202110.44145815	929450.36299616	14924.46353115	587706.9719632
0.	3391921.2498009	30678.589016442	6113.3526737582	209170.37485059	924299.73880933	15948.580175982	561809.1094072
0.	3288187.1812654	25126.712967476	5557.4080248972	177288.24004477	978706.50474331	17150.964524865	600053.0433629
0.	3313892.2092615	28180.902697086	5223.8590313854	195397.6007306	881798.6849414	15659.143160157	584754.1603526
0.	3309208.1819378	25728.545153152	5668.5939886228	208281.86474031	926701.33733055	15792.728227166	553170.0341779
0.	3379354.347225	31236.210315207	6335.740914881	198741.97543857	930143.9466033	15035.774466942	580326.837425
0.	3146523.9158645	25327.31887406	10295.244486485	190099.369512	879951.18764868	15547.823905213	590803.7471260
0.	2913693.484504	25661.672767156	10050.50154671	200926.77305395	830019.46098076	14701.846115932	546601.5959224
0.	3290243.5835051	28426.178083662	6469.1767072291	198924.02028908	999554.81121876	16705.616779824	580112.6697600
0.	3054785.5270605	24569.499636799	6580.3748323783	191054.16947629	883523.36679102	15614.615279902	537006.9369799
0.	3341653.6394974	26040.623372461	6669.3344004268	228193.24115498	944374.46990766	14701.846115932	496001.0984107
0.	3301668.0403923	22586.122107474	4845.8529723751	190713.15707257	917197.81659982	16638.816668713	471552.3844518
0.	3903051.4509329	24569.499636799	6113.3526737582	229472.09253497	900616.02604642	14256.629110124	505644.4241734
0.	3954918.4852007	30076.399843808	7736.9232657286	261621.04380273	986057.64297059	17529.528802706	471434.8978363
0.	4295253.0558695	25416.47860253	6446.937260185	224289.37495805	987403.93831715	15859.521562944	475171.7612210
0.	4068706.0757969	26330.420739202	6402.4585440809	235366.44509228	1045891.1116968	17217.768737337	469367.3970272
0.	3452470.8713029	24747.80385496	4979.2649182334	222942.84556141	902541.95995532	16371.621573526	479733.4123439
0.	3596419.0280813	28716.05828692	4601.2699505063	218265.89491268	918805.76353308	14924.46353115	649158.7510256
0.	2863997.0970448	26575.641755007	3800.8665975842	196716.9915004	956441.31646026	14212.108716627	594282.9893571
0.	3153835.5682723	30544.765446479	3222.845305648	155141.93344934	789605.37187678	13944.991346099	711605.4881973
0.	2322135.1068863	25282.739367006	3133.9225107654	118503.29996442	737083.63267784	13433.040297342	579327.4338236
0.	3120818.8878684	35743.157022695	2467.0317873712	114492.25359329	712765.26226953	13099.176108526	887491.4218680
0.	2173045.9445087	29496.555024989	2422.5743030209	84807.127997788	639976.5921881	11341.045244099	689960.6490545
0.	1915767.1754096	27868.744446285	2044.6952603964	80520.475780888	656213.80961554	11341.045244099	702719.0267956
0.	2086562.8058728	29630.361793173	1711.2868032229	65747.231677895	610983.79402461	11519.066946682	767230.9670652
0.	1941474.1716524	28849.852545198	1600.153614747	53705.836480107	569458.59721841	9716.7727507005	623458.8734768
0.	1999494.2714796	25683.963502954	1177.8610132894	41302.098788204	561666.63680422	9360.8100902862	673756.3564210
0.	1650659.765675	25951.456976223	755.58980896023	35118.286494848	543354.7976721	9093.8480673683	632671.3914618
0.	1764936.6026574	29764.17070609	977.83514410623	32262.33082315	564920.34871218	8315.2576529274	830680.7354671
0.	1699885.637601	28582.266173022	866.71173567692	24324.337556822	511449.7872204	9004.8626258179	777035.5288674
0.	1919837.1524881	31548.494511185	755.58980896023	20491.830634686	503474.32079501	9249.5748753086	821182.7755408
0.	1417797.9102075	26999.222297752	488.9032300503	17997.190747531	494186.81808489	7247.5947322881	736817.0930984
0.	1474357.2998029	26330.420739202	288.89389638309	17240.036927047	487168.93097297	8871.3862441486	720597.7880617
0.	1643468.9455217	31191.599240715	622.24545271912	14367.931133572	511190.1139831	9316.3158262194	804024.5018290
0.	1770618.5389607	28782.955148008	444.45629661235	13522.07300496	515723.7199921	8181.7923105381	827399.3461417
0.	1399005.6653948	28426.178083662	311.11691862693	11919.629673117	503238.47304142	8204.0363859019	772630.6273124
0.	1473119.9804187	29273.548510611	533.35040054615	12030.900511791	455143.36890561	7825.8951756913	709793.6510584
0.	1232283.0229655	28515.370920198	377.78634093484	10985.013239832	511803.89974186	7647.9523052351	767960.4554761
0.	1305963.1748004	26910.045660271	311.11691862693	9027.1088971719	500055.16239948	8337.5020843755	721275.0044397
0.	1271067.8692124	29005.948556848	488.9032300503	8582.1947473411	492844.02645402	8515.4596725172	679988.8981404
0.	1258874.9356473	31436.963100308	733.3656014198	9761.2691517657	450922.95760909	8648.9303563226	820302.0442499
0.	1641538.0454258	31414.656996919	444.45629661235	8515.4596725172	505101.84690384	7714.6804365931	867570.6851865
0.	1461176.6855631	28559.967695849	266.6709334016	8404.2357348103	460116.74529002	7470.0132325949	785047.9293889
0.	1490536.9496673	29853.377839577	244.44802968221	7292.077957649	482768.01936834	6802.7755324172	890524.126623
0.	1314856.9581783	29072.847741089	422.2329187895	7091.9053126152	460633.01586171	7447.7711155427	745908.2770558
0.	1501489.0620435	29429.652445154	355.56314090256	6825.0159287424	479474.69709627	7692.4376667992	750154.0808075
0.	1285133.4680436	27734.965912258	400.00960023041	5979.9225766753	474889.67694337	8671.1756780192	661905.2372027
0.	1413429.60623	28091.71343425	511.12678566587	6691.5744407644	476793.92600334	8804.6488545952	782904.0738931
0.	1590437.1724371	32217.714265612	377.78634093484	8092.8166025467	463989.53339747	8137.3043378502	975369.3654277
0.	1559025.7273874	32106.173914825	333.34000013334	7692.4376667992	495930.40498237	8915.8781339534	837982.5681701
0.	1352052.6204263	23343.761251849	311.11691862693	6980.7003643303	473855.44734934	8715.6664994682	743895.2766306
0.	1262474.4987849	26753.988837221	288.89389638309	6958.4595526755	480768.35141359	8137.3043378502	668153.3008270
0.	1574158.9276924	29273.548510611	288.89389638309	7225.3532086126	478369.36534106	8248.52471467	863685.3848753
0.	1771651.9946819	34738.923627813	644.46936392652	8626.6850939775	468239.87955303	6513.6557793022	1071428.233560
0.	1758117.4685624	33355.510962785	400.00960023041	8960.3702611759	448508.88026588	8159.548294521	922195.7842076
0.	1820984.321979	37149.286680244	333.34000013334	8559.9496630493	476323.70171562	8493.2147662765	991643.6166856
0.	1761730.1660079	30834.719225948	311.11691862693	7180.8703392706	480391.99547866	8982.6164138194	842052.6755657
0.	1643549.4085312	30009.492616952	377.78634093484	8559.9496630493	475665.43104737	8760.1575583262	886012.433849
0.	1655331.4571607	30500.158066513	444.45629661235	10050.50154671	465562.62012548	9316.3158262194	761129.9718599
0.	1622599.2899863	28916.750478495	488.9032300503	7536.7399397861	503214.88862241	8804.6488545952	826395.5848443
0.	1420257.6446194	31258.515941843	222.22518522469	9004.8626258179	474701.62591592	8359.7465751719	810815.3455088
0.	1415521.9435797	27824.151363383	333.34000013334	7447.7711155427	486980.61043198	7292.077957649	814163.8545837
0.	1318479.0417898	26753.988837221	200.0024000288	6202.3072583001	463003.56662574	7225.3532086126	720912.2033910
0.	1436340.8945975	32306.947619105	155.55700742096	7581.224707945	465539.13909524	8337.5020843755	778496.20835
0.	1431151.3156148	30990.852355305	377.78634093484	6691.5744407644	479263.02679154	8337.5020843755	742949.5696807
0.	1513274.0230948	29139.747461458	288.89389638309	6046.6373582597	470236.62636067	8671.1756780192	784950.4699836
0.	1500855.3269355	30700.893153322	222.22518522469	6113.3526737582	470307.10827963	7581.224707945	948891.394212
0.	1309607.5276008	30812.41473154	466.67973369921	6535.8954043318	469978.19761796	8270.7689680748	735726.7889196
0.	1366115.4886692	29184.347572891	266.6709334016	7069.6642042893	498122.17210104	8671.1756780192	754183.4429453
0.	1474094.0262233	30321.730930036	488.9032300503	6424.6978724691	474137.49758886	7247.5947322881	840434.2134503
0.	1529443.7327743	33243.955411684	355.56314090256	7647.9523052351	449024.45124812	9049.3552278814	823409.4641367
0.	1443789.7313229	30277.124741754	244.44802968221	6913.9781073663	486862.9121936	8760.1575583262	787777.2347506
0.	1581002.3760898	30611.676963322	222.22518522469	5134.9148871186	433196.53442772	7425.5290578293	863193.6974776
0.	1981866.663484	30366.33735665	377.78634093484	6736.0546994319	451790.31670515	8493.2147662765	899233.5646411
0.	1367962.707272	27913.337767414	311.11691862693	6180.068523177	453197.03182651	8648.9303563226	743846.7763389
0.	1331815.7013001	30433.247443451	400.00960023041	6958.4595526755	480580.17138102	7114.146480276	764945.6319633
0.	1370591.0929616	27578.893665669	288.89389638309	6602.6146353956	460022.88125724	7002.9412353188	787192.3117380
0.	1407625.9055221	29273.548510611	333.34000013334	6202.3072583001	479333.5829791	8159.548294521	813161.6115003
0.	1427405.1364004	31303.127373895	400.00960023041	6802.7755324172	468122.43834903	7514.4976447163	866832.8374859
0.	1649317.7662118	34783.553658865	466.67973369921	4957.0294456441	450547.91062714	7002.9412353188	907284.5199265
0.	1729591.6815554	36457.352024797	444.45629661235	5690.8313593262	461384.01043943	7514.4976447163	923557.1091241
0.	1456866.2333451	30990.852355305	422.2329187895	5512.9340546385	467934.53577111	7336.5614203583	833399.8335860
0.	1620860.0696974	32574.65340168	311.11691862693	5579.6450990042	467464.79735577	8693.4210590677	753770.7117386
0.	1575170.4760487	32976.22816967	222.22518522469	6469.1767072291	490512.30878896	8204.0363859019	862775.7848749
0.	1172535.0504635	27422.824337222	377.78634093484	6068.8757374351	475618.41364837	7892.6247312617	713200.2174568
0.	1530158.933501	30366.33735665	422.2329187895	7670.1949563466	469015.03187694	7959.3548209234	879975.818387
0.	1455421.113827	24814.668918904	288.89389638309	9561.0372168932	480885.96603138	8671.1756780192	713296.877121
0.	1616098.974605	27489.710834953	577.79780810179	11608.079223139	482391.5756509	7714.6804365931	771584.4860017
0.	1732759.8600073	33400.133600534	400.00960023041	12142.172835157	483638.60876724	7981.5983028321	914872.9979900
0.	1547659.1191358	29139.747461458	622.24545271912	8537.704638108	446236.05127299	8115.0604405255	707692.3932276
0.	1541742.4136484	27980.228195789	311.11691862693	8359.7465751719	411095.90051725	7247.5947322881	835776.6744237
0.	1653102.7094206	31035.462357146	422.2329187895	7937.111398359	495459.13034246	8737.9119992209	845094.2319528
0.	1751113.4161986	31035.462357146	444.45629661235	7091.9053126152	508121.84298763	8226.2805206124	884780.1341960
0.	1454317.7231925	27824.151363383	488.9032300503	6669.3344004268	475500.87127924	7225.3532086126	807174.9923697
0.	1392663.2888496	28671.460677359	177.7796740943	5601.8822324301	489311.36819154	8337.5020843755	793970.0738654
0.	1353611.1916017	28292.390615741	377.78634093484	6669.3344004268	479521.7356515	8537.704638108	711218.9312368
0.	1392715.4713041	28203.200161695	444.45629661235	5846.4946152228	458356.96586595	8604.4398909837	805001.2765965
0.	1532993.8004677	30165.610313745	400.00960023041	6535.8954043318	496943.73310815	7981.5983028321	731149.002780
0.	1431885.0148336	29652.663129718	355.56314090256	7492.255408986	469062.01305971	7381.0451204177	812208.364970
0.	1509995.9526631	27824.151363383	422.2329187895	6513.6557793022	467511.77003831	8159.548294521	825440.8944017
0.	1383014.7203575	27222.168059827	422.2329187895	5979.9225766753	472962.3494912	8760.1575583262	827644.1834448
0.	1280777.4737082	26575.641755007	311.11691862693	6469.1767072291	436121.0877373	7425.5290578293	738828.4570098
0.	1373246.2799294	29496.555024989	355.56314090256	7781.4091020254	466196.63227301	9093.8480673683	792019.0993366
0.	1873468.2758515	31436.963100308	377.78634093484	7336.5614203583	447430.96857578	8048.3291046256	1017774.985993
0.	1545987.1938331	33087.780143947	444.45629661235	7492.255408986	463214.83566505	7714.6804365931	931035.7773022
0.	1481916.5097419	30410.9440216	488.9032300503	7381.0451204177	471928.35244629	8470.9699193857	855576.0682610
0.	1423215.4451896	29719.567496811	266.6709334016	7114.146480276	458286.58221096	8159.548294521	756271.6770391
0.	1541503.7035419	28626.86330606	311.11691862693	7136.387707272	498428.59274598	8337.5020843755	842003.6268626
0.	1484736.364182	26508.762581646	444.45629661235	7136.387707272	470917.97586388	8582.1947473411	800094.0876179
0.	1785832.9089258	31325.433179311	333.34000013334	6958.4595526755	459107.76085295	8515.4596725172	790263.5949917
0.	1323189.9325884	27289.052949666	355.56314090256	6691.5744407644	473150.36235859	8137.3043378502	719291.8768629
0.	1540761.0899015	30098.70237192	422.2329187895	6202.3072583001	466478.43051253	8960.3702611759	821060.4464453
0.	1547632.5782413	28493.072621719	311.11691862693	7002.9412353188	468639.19168878	7803.6521091871	780103.2383531
0.	1714929.3852606	31793.868859642	400.00960023041	6513.6557793022	501540.56046185	7825.8951756913	855035.7139019
0.	1501541.8752983	27779.558518708	311.11691862693	5401.7501670541	474113.9930477	8204.0363859019	671663.8046862
0.	1518696.0076582	28760.656134746	288.89389638309	6713.8145404327	454932.29891481	8337.5020843755	726355.809292
0.	1207047.6770606	27244.462963557	244.44802968221	5535.1710101087	491313.02926648	8404.2357348103	677991.1093596
0.	1297491.245467	26129.790721298	177.7796740943	5468.4603216522	464858.21721586	7403.2870594544	669595.801573
0.	1349247.8715999	26597.93493188	288.89389638309	5935.4463522347	483850.38712147	8381.9911253168	770781.7184861
0.	1445075.5380395	25840.000320496	266.6709334016	6936.2188003543	483097.42117854	9071.6016179468	673010.6766173
0.	1314443.0986583	27578.893665669	266.6709334016	7647.9523052351	450641.67083188	7937.111398359	773798.5612313
0.	1431518.1577882	27868.744446285	333.34000013334	6446.937260185	445462.95839973	8115.0604405255	731657.5267470
0.	1269240.4454227	27489.710834953	311.11691862693	6602.6146353956	490394.56208088	7114.146480276	624224.2153624
0.	1050535.6028361	25104.423719941	266.6709334016	6580.3748323783	453806.68018043	8515.4596725172	602700.9290919
0.	1410161.2983308	30567.069225841	244.44802968221	7002.9412353188	478628.04723323	8092.8166025467	702163.9247072
0.	1343511.2450748	28158.605292037	466.67973369921	5957.6844347936	467018.56971651	8270.7689680748	627597.3102115
0.	1142620.0927698	26375.005842565	355.56314090256	6357.9800652871	496990.8675611	8204.0363859019	750323.9560255
0.	1197724.028987	24747.80385496	266.6709334016	7158.6289936035	482109.25370814	7225.3532086126	757704.5923208
0.	1160373.9590197	26910.045660271	377.78634093484	6113.3526737582	464717.34358475	8092.8166025467	667167.7300396
0.	1294342.1385383	26263.543530711	377.78634093484	6313.5018238017	441504.88039107	8293.0132808272	668129.2611817
0.	1603859.9045255	28872.151796729	333.34000013334	6758.2949177622	472186.84001132	8426.4804036529	797946.5340660
0.	1442084.3510451	26976.928049061	200.0024000288	6936.2188003543	468333.83367535	8359.7465751719	733449.7053116
0.	1535246.4272072	27891.041077071	311.11691862693	6202.3072583001	466924.63001723	7603.4671810346	847106.164287
0.	1555359.2435964	30633.980921442	333.34000013334	6758.2949177622	460773.82232861	8092.8166025467	836340.3499387
0.	1485263.5369835	28805.254220838	266.6709334016	7336.5614203583	490488.75931805	8159.548294521	846320.9649609
0.	1515548.2180217	28849.852545198	333.34000013334	6024.3990384081	484650.48588538	8737.9119992209	775429.0639269
0.	1314158.5812889	27422.824337222	155.55700742096	6580.3748323783	487474.96067127	7803.6521091871	840630.3747401
0.	1528039.983717	29407.351704357	577.79780810179	6246.7849065228	451415.23171492	7314.319659335	764119.1689373
0.	1270192.7184004	29697.265981537	466.67973369921	6335.740914881	450922.95760909	8204.0363859019	798898.2255917
0.	1515706.9040169	31927.712452877	222.22518522469	6602.6146353956	460116.74529002	8181.7923105381	755203.2156590
0.	1792290.9486132	32909.297700446	488.9032300503	6269.0238196228	447805.87898105	7158.6289936035	898295.5897424
0.	1499878.4052583	30946.242591826	311.11691862693	5824.2568292746	490276.81698894	9027.1088971719	846590.8692880
0.	1494889.8223122	30544.765446479	333.34000013334	6246.7849065228	467323.88085343	8537.704638108	734249.0391214
0.	1342317.6554319	28225.497685865	333.34000013334	6157.8298473792	453009.45645257	6758.2949177622	689478.6584208
0.	1253529.6813407	25416.47860253	222.22518522469	5646.3566772391	475641.92231563	8404.2357348103	714021.8588808
0.	1303069.4226012	26910.045660271	222.22518522469	6602.6146353956	485591.87412895	7692.4376667992	708271.9997998
0.	1329483.596869	26330.420739202	377.78634093484	6224.5460527486	477640.39473053	7425.5290578293	766696.0476939
0.	1628622.223263	29496.555024989	244.44802968221	6580.3748323783	475594.90504558	8204.0363859019	777254.615196
0.	1541503.7035419	26419.591184092	288.89389638309	5824.2568292746	471364.40664023	7981.5983028321	857713.2506743
0.	1467619.9014849	28336.986200133	266.6709334016	7225.3532086126	451040.16316142	7981.5983028321	771973.7332222
0.	1303353.5891402	26152.082707353	400.00960023041	5134.9148871186	445978.34588717	7781.4091020254	779226.6398325
0.	1415103.4373686	27266.757926836	400.00960023041	6313.5018238017	450102.56368123	8270.7689680748	686081.3839256
0.	1033977.2119551	26597.93493188	400.00960023041	6269.0238196228	490889.10911565	7914.8680351385	652517.5858996
0.	1279592.1844282	25349.608716882	333.34000013334	5557.4080248972	456527.17884651	7670.1949563466	709600.4107286
0.	1452662.8891488	25461.058823948	222.22518522469	5312.8041246922	491925.39535684	8381.9911253168	691165.7427671
0.	1321740.1648985	31526.188109818	222.22518522469	5868.7324604928	464247.78154658	7848.1383015384	718953.3393139
0.	1523591.7950778	27489.710834953	288.89389638309	5935.4463522347	455518.6172945	8092.8166025467	727420.7351437
0.	1362188.1548982	28716.05828692	355.56314090256	5401.7501670541	468098.95030141	7981.5983028321	734297.485955
0.	1313486.1214797	27891.041077071	511.12678566587	5579.6450990042	438578.48570686	8226.2805206124	673443.6441790
0.	1479176.5561512	28559.967695849	444.45629661235	5446.2235441355	490818.45779373	7825.8951756913	776889.4743721
0.	1418347.3673042	26976.928049061	333.34000013334	5223.8590313854	473220.86824728	8515.4596725172	742731.3442051
0.	1366817.9074906	25906.874135325	311.11691862693	5090.4431708704	500479.53561725	7848.1383015384	743192.0488478
0.	990147.02711051	27422.824337222	377.78634093484	5090.4431708704	468098.95030141	8404.2357348103	691165.7427671
0.	1221627.3768176	26531.055579891	311.11691862693	5023.7360413493	480462.56095804	8470.9699193857	702646.6201632
0.	1368092.8073532	27623.48543835	466.67973369921	4734.6779818802	484979.96001608	8270.7689680748	733764.5856214
0.	1559849.5607653	30165.610313745	333.34000013334	4823.6178556551	484838.75526723	8070.5728239134	833497.8348796
0.	1295787.4931503	26285.835874001	288.89389638309	4979.2649182334	472609.83648216	7937.111398359	771097.9514114
0.	1163476.259759	27422.824337222	422.2329187895	4356.6941049483	446048.62840446	7759.166154206	606304.3119784
0.	1204620.037382	27645.781414022	311.11691862693	4823.6178556551	460374.8766853	8960.3702611759	724492.5027872
0.	1337933.8688622	24658.651269698	466.67973369921	3778.6342682119	488722.73322409	8226.2805206124	725436.2055347
0.	1260751.6703573	29853.377839577	511.12678566587	4223.2921228934	464482.55934801	7403.2870594544	665052.736955
0.	1183616.5816279	23834.035001983	400.00960023041	4490.09822201	440240.55504843	6958.4595526755	737519.8059642
0.	1394098.4162395	31013.15732643	644.46936392652	4401.1619067434	484626.95250327	8315.2576529274	768471.1336884
0.	1303405.2567492	26263.543530711	488.9032300503	4690.2084008523	474019.97552767	7603.4671810346	733837.2519268
0.	1305885.6514331	27378.233636497	622.24545271912	4223.2921228934	494304.61685043	8604.4398909837	664572.1286874
0.	1460020.0215297	27712.669698366	377.78634093484	4734.6779818802	488463.74663474	7870.3814867284	708706.7301076
0.	1014348.0255493	26419.591184092	222.22518522469	4756.9128613587	486815.83335049	9160.5877717715	619394.1304834
0.	1114828.6290609	27690.373544029	533.35040054615	5112.6789993376	467182.96666895	7914.8680351385	676643.4636301
0.	1213592.8116589	29964.888096949	400.00960023041	5802.0191026477	439959.61923843	7558.9822941956	744647.0657061
0.	1266975.9861351	29407.351704357	422.2329187895	4756.9128613587	460703.41880576	7203.1117442735	726839.8503323
0.	1313796.4812953	25015.267325076	400.00960023041	4223.2921228934	458661.96838984	8137.3043378502	747727.6537331
0.	1308366.7309454	29652.663129718	355.56314090256	4601.2699505063	468310.34504817	7848.1383015384	810424.3624124
0.	1220808.237206	31459.269263292	200.0024000288	5134.9148871186	490253.26816449	7848.1383015384	709962.7398727
0.	1301777.8697762	26910.045660271	377.78634093484	4979.2649182334	442020.02948169	7781.4091020254	686780.0054975
0.	1340190.3444832	30232.518791803	200.0024000288	4467.8640542332	459107.76085295	8359.7465751719	728025.8647481
0.	1450273.1068281	32485.417187124	311.11691862693	5312.8041246922	447665.28565417	8381.9911253168	831905.4498486
0.	1344834.7576829	28782.955148008	444.45629661235	5134.9148871186	456269.16341902	6825.0159287424	779153.5939320
0.	1542697.3166681	33400.133600534	688.91736413994	4667.9736993025	455143.36890561	9294.0687832241	879433.9581148
0.	1421566.2866208	27801.854911268	488.9032300503	4801.3827982459	458661.96838984	8070.5728239134	733691.9199230
0.	1415103.4373686	25193.581067246	422.2329187895	5624.119425175	477899.05462579	7670.1949563466	752605.4585960
0.	1260623.1143479	23945.46487138	533.35040054615	5757.5438273573	484579.88593278	8404.2357348103	689189.4768898
0.	1051464.7933641	26508.762581646	355.56314090256	5357.2770272403	472586.33613046	7381.0451204177	650981.9568573
0.	1442976.3560501	29139.747461458	666.69333440004	4957.0294456441	435863.6869042	7647.9523052351	749159.163928
0.	1551189.7474762	30500.158066513	577.79780810179	4623.5044741297	499725.10884637	8026.0854446829	847253.3969999
0.	1302010.335583	29897.981763789	266.6709334016	5312.8041246922	474842.66379969	8426.4804036529	696156.6117399
0.	1430024.6790612	28782.955148008	355.56314090256	6091.1141759345	448485.44595925	7959.3548209234	771998.0617505
0.	1394254.9893898	29385.051023134	511.12678566587	5223.8590313854	463261.78504818	8226.2805206124	742149.4363489
0.	1318375.5334364	26508.762581646	422.2329187895	5802.0191026477	443120.67920837	7625.7097134645	726573.624426
0.	1390341.4748772	26375.005842565	355.56314090256	5624.119425175	492113.82448627	9049.3552278814	698761.6828813
0.	1492383.3680534	24814.668918904	533.35040054615	5112.6789993376	434132.28266025	7069.6642042893	781126.0479725
0.	1353013.7074507	27489.710834953	600.02160077763	5134.9148871186	477052.56035732	8204.0363859019	718735.7149943
0.	1555226.4276732	27199.873215648	400.00960023041	6669.3344004268	455823.51872196	9627.7806609238	821745.5114241
0.	1468619.6677422	28849.852545198	377.78634093484	5646.3566772391	462956.61865804	8270.7689680748	680735.1782642
0.	1585158.8809246	29407.351704357	377.78634093484	5401.7501670541	465726.98913943	8293.0132808272	695433.1195711
0.	1518748.9209987	30076.399843808	644.46936392652	6513.6557793022	452235.75148101	8159.548294521	768373.8593415
0.	1531245.0865638	29786.472400095	466.67973369921	6291.2627920491	459929.0182533	8515.4596725172	747921.7430191
0.	1520389.3872951	27913.337767414	333.34000013334	5979.9225766753	461243.19393955	8159.548294521	647599.7347916
0.	1660542.9350318	28916.750478495	555.57407469138	7403.2870594544	433945.12482079	7536.7399397861	812232.8058900
0.	1437914.081936	32708.509511741	311.11691862693	7959.3548209234	435559.49590846	7136.387707272	791726.4907605
0.	1182342.1421762	24391.199228027	266.6709334016	5201.6229063468	487380.79652418	7292.077957649	623937.204215
0.	811572.92504166	19890.375994853	266.6709334016	4667.9736993025	451157.37031879	7870.3814867284	457371.6473416
0.	644027.04899757	17796.7609895	222.22518522469	4023.1931528364	436612.51084348	8671.1756780192	345019.6813869
0.	514235.8667605	16015.374759769	266.6709334016	3534.0825588358	480603.69365921	7180.8703392706	292120.7664648
0.	431676.16194638	13032.404874564	111.11185185679	3623.0096229803	460891.16281959	8137.3043378502	244924.9441015
0.	294283.79785984	11941.883722078	66.6669333344	3823.0989862564	471528.88699988	8137.3043378502	203817.9481261
0.	242408.50161245	11741.599419325	88.889362965491	3267.3070588502	433594.21491334	8315.2576529274	164247.2788900
0.	193373.41976464	10896.007613863	88.889362965491	3511.8509410427	437455.01615997	7581.224707945	143265.4481034
0.	147810.4636267	10851.505157133	66.6669333344	2555.9474675006	451719.98701742	7136.387707272	126079.9415343
