# Supplementary material for: LA-iMageS: a software for elemental distribution bioimaging using LA–ICP–MS data
Source: J Cheminform. 2016 Nov 18;8:65. doi: 10.1186/s13321-016-0178-7 (PMC5116144; doi:10.1186/s13321-016-0178-7)
Supplement: Supplementary file 1 — Additional file 1. Dataset corresponding to LA–ICP–MS analysis of a human tissue used to illustrate LA-iMageS features. [file 13321_2016_178_MOESM1_ESM.zip › Line 17.xl]

Intensity Vs Time	Counts Per Second
Time in Seconds	Na23	Ca44	Zn64	P31	C12	C13	Si28
0.	533.35040054615	8181.7923105381	0.	2155.8343768016	498970.74838059	7736.9232657286	54197.89566804
0.	46283.73063359	8604.4398909837	44.444562963279	2844.9299791609	450665.11104355	7536.7399397861	72603.79575233
0.	262423.46922653	12142.172835157	200.0024000288	3912.0291339479	462416.73552558	7937.111398359	168803.6490320
0.	454768.13696417	14902.201522249	200.0024000288	4312.2265403762	463073.98905981	7759.166154206	266757.8813802
0.	575140.71613732	17930.380293133	244.44802968221	4623.5044741297	453009.45645257	7136.387707272	327488.7034184
0.	735145.34921492	19066.230790828	200.0024000288	4356.6941049483	489476.19322117	6758.2949177622	414666.4425595
0.	736162.89419729	17039.625359589	177.7796740943	5601.8822324301	445088.15063455	6825.0159287424	426602.4142077
0.	753236.6180303	20625.493109483	222.22518522469	5134.9148871186	459436.25436145	8048.3291046256	474819.1573245
0.	794287.14841205	19288.964709871	133.33440000853	5401.7501670541	434763.97061473	7981.5983028321	440053.2634831
0.	890598.10812279	17774.491313635	288.89389638309	4601.2699505063	444713.35928787	7781.4091020254	427443.9335964
0.	818027.23229418	18041.73134772	266.6709334016	5535.1710101087	462088.1276718	7714.6804365931	491901.8420066
0.	901504.86614927	20024.028834602	311.11691862693	5779.781435342	474466.56793374	8293.0132808272	465069.5320066
0.	798385.76342073	19199.870428684	266.6709334016	5268.3314594078	500786.04043462	7870.3814867284	426462.1690314
0.	934653.57316188	22563.839644533	488.9032300503	5846.4946152228	449516.61616252	8226.2805206124	562877.7290449
0.	911708.27585205	19467.156126592	155.55700742096	5468.4603216522	430670.52564965	7470.0132325949	525554.747139
0.	940107.85675316	22363.300155542	355.56314090256	6113.3526737582	437969.92138253	6936.2188003543	539990.7955853
0.	820791.32845923	20625.493109483	444.45629661235	5979.9225766753	507815.07617226	7803.6521091871	489546.8334891
0.	946483.73413818	23611.179726698	444.45629661235	6135.5912309063	462017.71334347	7692.4376667992	525389.2281454
0.	1434767.9806377	26152.082707353	533.35040054615	6246.7849065228	442956.74367822	7358.8032407191	678857.5636430
0.	1475147.1663938	25505.639283492	400.00960023041	7470.0132325949	457019.77534637	7625.7097134645	686105.4733882
0.	1184865.7088724	22118.20288044	288.89389638309	5868.7324604928	467582.22954502	7136.387707272	579327.4338236
0.	1068634.6702913	20313.617332388	377.78634093484	7203.1117442735	467488.28366484	8315.2576529274	535752.1310356
0.	909780.33190894	18153.083888604	222.22518522469	6469.1767072291	465445.21561791	7981.5983028321	469578.8230735
0.	959771.2981425	21338.395806549	311.11691862693	8115.0604405255	495836.14798379	7292.077957649	531160.6286241
0.	954528.38868503	22719.818134643	311.11691862693	5979.9225766753	484250.42717218	8671.1756780192	475406.8385445
0.	1186064.0156076	24012.323507197	333.34000013334	8181.7923105381	454791.58847867	7870.3814867284	568745.6250778
0.	1075330.6280336	24391.199228027	311.11691862693	6335.740914881	507225.17078863	7692.4376667992	521299.5569171
0.	973551.9026975	22586.122107474	333.34000013334	6647.0944194197	475971.0504277	8426.4804036529	495576.94657
0.	988800.31337277	19779.000263868	422.2329187895	7425.5290578293	464506.03748209	8582.1947473411	503780.9325613
0.	1060812.3439982	22296.454730186	311.11691862693	8359.7465751719	453314.26852256	7536.7399397861	563495.2141502
0.	946856.00968697	20425.000200245	111.11185185679	6580.3748323783	457746.99340961	7158.6289936035	528842.1415607
0.	1105853.60467	21628.029926785	333.34000013334	6291.2627920491	460421.81050224	8849.1403882772	520354.2451254
0.	1041299.2263744	23009.500208732	333.34000013334	6869.4968993892	473056.3554093	8337.5020843755	560859.3365610
0.	1102240.8724676	25059.845403455	333.34000013334	8448.7251318446	438648.70745395	7825.8951756913	568484.2167382
0.	1099008.3437085	20848.2686592	311.11691862693	6780.5351954239	445790.92866341	8204.0363859019	500503.1125223
0.	905011.72382382	22608.404629916	422.2329187895	7848.1383015384	501234.02870198	8248.52471467	532604.0842534
0.	1233128.8460694	23477.469418093	911.16092124147	7069.6642042893	480039.17679351	8248.52471467	639832.8238299
0.	1136938.2072482	23789.463470823	400.00960023041	7180.8703392706	475054.22497709	7670.1949563466	636407.051348
0.	953534.82386142	23410.615067179	244.44802968221	7225.3532086126	458685.43057245	7603.4671810346	499984.4355696
0.	1061440.8933075	24614.075334204	444.45629661235	7892.6247312617	481944.57020093	8026.0854446829	568056.4747407
0.	1100750.7326098	22853.516303881	333.34000013334	8470.9699193857	453853.57800611	8270.7689680748	609909.1989243
0.	962928.48731022	20558.66160443	444.45629661235	6246.7849065228	436542.30581359	8159.548294521	552055.1807231
0.	1054956.4071701	21427.512926598	488.9032300503	7447.7711155427	437923.11053579	7692.4376667992	541435.7339324
0.	1015873.7344016	20647.770396793	400.00960023041	6825.0159287424	481191.7715887	7981.5983028321	586944.8592979
0.	1047221.4467476	19266.691050377	400.00960023041	5690.8313593262	485191.77149883	7892.6247312617	534213.4679680
0.	873229.58133905	21583.470176984	200.0024000288	7002.9412353188	456222.25235851	7514.4976447163	444807.0555853
0.	791141.30303217	19444.881991369	355.56314090256	8070.5728239134	475735.95762947	7781.4091020254	427560.8178425
0.	948792.09624899	21516.630998456	422.2329187895	9071.6016179468	431208.40941888	7581.224707945	528227.137669
0.	1155417.6047024	24770.092150084	444.45629661235	11118.523460085	490276.81698894	7603.4671810346	509018.6088244
0.	1002701.2929737	20157.683815382	333.34000013334	8938.1241678873	432050.38239571	7892.6247312617	516881.1173430
0.	1038565.3002005	24658.651269698	355.56314090256	8604.4398909837	482038.67467488	8248.52471467	542738.7552597
0.	1295529.3770519	24547.211877379	577.79780810179	10517.744301851	473455.89206568	8804.6488545952	551272.4975332
0.	1308366.7309454	23031.783861729	533.35040054615	9049.3552278814	460327.94312559	7959.3548209234	648918.8841005
0.	1087476.7953345	29831.075966839	577.79780810179	11274.288085412	492608.47064185	7536.7399397861	614686.2005862
0.	1360602.1011623	27266.757926836	622.24545271912	10562.244977375	455635.88578922	7403.2870594544	759040.5730873
0.	1441822.0133549	28203.200161695	333.34000013334	10139.498148207	451673.10087997	8715.6664994682	723234.3917522
0.	1410318.1501122	25884.582804179	355.56314090256	9205.0812048251	485050.56326239	8404.2357348103	694902.5969666
0.	1339204.6878646	28158.605292037	644.46936392652	9383.0573113583	447876.17651072	8048.3291046256	586778.1561266
0.	1537632.1692776	23076.351346239	644.46936392652	11852.867882553	471152.93653111	8248.52471467	678087.3777830
0.	1463490.456527	24435.773973097	555.57407469138	10829.254017831	487498.50186958	9093.8480673683	599862.2361213
0.	1049732.0571857	22987.21661524	400.00960023041	9672.2765870872	468380.81112288	8159.548294521	529078.6932334
0.	1395377.1764161	25594.800916962	511.12678566587	11051.768082761	465726.98913943	7825.8951756913	632431.9810973
0.	1976526.4797972	28760.656134746	755.58980896023	20915.102484002	475101.23928125	9004.8626258179	694902.5969666
0.	1810433.6829099	25639.382090892	1022.2849223641	27467.415276157	479333.5829791	8826.8945917595	683263.3784153
0.	1811118.6007734	28671.460677359	755.58980896023	21739.43034237	479827.49255156	9138.3411442804	736211.351688
0.	1605729.443798	24658.651269698	755.58980896023	16260.292809836	490653.606972	8115.0604405255	631043.5316481
0.	1540257.2079998	24368.911944773	755.58980896023	15058.036832358	462205.4861722	8070.5728239134	554878.1747917
0.	1183208.741203	22630.687211859	644.46936392652	12431.487824481	476018.06976113	8671.1756780192	525531.1013734
0.	1223598.7389987	19845.825524045	622.24545271912	13232.720180232	498499.30675616	8582.1947473411	517377.1925121
0.	1210473.0481858	24591.78745574	511.12678566587	13165.94787708	459412.79012149	7914.8680351385	577138.6687046
0.	988052.22783721	20425.000200245	688.91736413994	12164.427477996	485097.63241619	8003.8418440852	495035.0052949
0.	1094716.9593269	23210.055227915	466.67973369921	10940.510308095	434389.63137875	7781.4091020254	537338.4257188
0.	1046920.2213112	21472.07184355	488.9032300503	8893.6321593739	495953.96939378	8226.2805206124	552268.652124
0.	1205309.9310523	24703.227443283	444.45629661235	9605.5327868852	498357.87931843	7981.5983028321	660680.1838454
0.	990421.38287488	20937.380544568	222.22518522469	7292.077957649	432892.43830137	7781.4091020254	549422.8019070
0.	1114575.6873991	20981.936844148	311.11691862693	8982.6164138194	463355.6845865	8804.6488545952	603965.5213704
0.	1253195.7087903	26843.163807402	666.69333440004	11341.045244099	471129.44017447	8315.2576529274	646352.7239150
0.	1145335.4878731	20803.713073409	333.34000013334	8448.7251318446	459530.11196422	6758.2949177622	568579.273398
0.	1233282.6406769	24524.92417748	511.12678566587	11897.375683543	436916.73929988	7292.077957649	649638.5048132
0.	1096054.6390781	23143.203019298	355.56314090256	9472.046789243	465210.41143002	8159.548294521	590899.0501435
0.	1210524.183072	23588.894526486	555.57407469138	10829.254017831	485144.70182834	7025.1821656413	671663.8046862
0.	1075380.9927314	21382.954247598	288.89389638309	10006.003602161	490794.90748239	8226.2805206124	555993.3938468
0.	1561763.2676235	29206.647717964	622.24545271912	11697.092449727	462792.30279767	8804.6488545952	890869.3789548
0.	1437310.9944732	28537.669278242	555.57407469138	11674.839054004	431535.8335009	8048.3291046256	734878.8690016
0.	1559158.5987013	25683.963502954	622.24545271912	10918.258931291	479615.81353624	8404.2357348103	685455.081372
0.	1202371.8646985	22586.122107474	800.03840184329	12654.044646316	505620.83314444	9316.3158262194	658230.5966925
0.	1071252.0369043	22229.609840307	711.14145314645	12943.377394191	473573.40639189	8582.1947473411	551960.3062436
0.	1056614.7776248	22407.864069936	577.79780810179	12787.58159033	465210.41143002	7425.5290578293	560645.6521020
0.	1114322.7529334	22987.21661524	600.02160077763	13744.658932294	464623.4291178	8181.7923105381	632360.1592802
0.	1226697.4718824	26241.25124696	1222.3118584252	15770.463900763	506163.44321197	8270.7689680748	660800.2794573
0.	1457286.6750279	24881.534518567	977.83514410623	24212.902628524	490582.95758957	8604.4398909837	740525.1494465
0.	1587237.8435081	29162.047487389	666.69333440004	18264.437915816	507201.57541618	8559.9496630493	743361.7882838
0.	1555996.78698	28225.497685865	555.57407469138	18308.97994288	488510.8345239	8448.7251318446	805123.3811221
0.	1442818.9370167	22318.73647914	444.45629661235	15414.242760311	455143.36890561	7670.1949563466	652301.6216096
0.	1251140.7670733	23120.919068772	822.26278718639	14679.584701204	515015.18631587	8092.8166025467	567604.992331
0.	1316745.4340117	23388.33040256	911.16092124147	20046.304516048	492537.80515929	7803.6521091871	635616.6810621
0.	1454738.0466382	26152.082707353	1133.4104052409	26330.420739202	471575.88196824	8115.0604405255	545203.1895660
0.	1064987.871022	24524.92417748	1066.7349377027	26018.331684096	497957.18090049	7825.8951756913	588659.707478
0.	1176711.2989028	25505.639283492	1377.8916834903	20692.325149852	500880.35181111	8915.8781339534	568793.1547188
0.	1437651.8650586	25461.058823948	1333.440008534	24792.380504732	466572.36531903	8915.8781339534	595093.4252487
0.	1539090.4306657	23990.037235742	1666.8333500017	27846.447875056	509891.86554831	8559.9496630493	566345.71904
0.	1501515.4686325	24547.211877379	1422.3435955424	28314.688378156	490535.85832451	8470.9699193857	556088.3127762
0.	1520627.5440993	24012.323507197	1511.2481309416	29385.051023134	518865.58988996	8137.3043378502	606901.0436459
0.	1358548.4462505	20915.102484002	1400.1176098792	27690.373544029	506281.40645987	8626.6850939775	483991.5755966
0.	1612409.4942009	22051.359418467	1800.1944209975	31436.963100308	458427.35009949	8226.2805206124	506729.6815823
0.	1692089.8727224	23143.203019298	1733.5136187497	44429.233633598	534379.15691941	8604.4398909837	575878.0018695
0.	1554411.6040684	25728.545153152	2689.3227662952	59276.743445437	511969.15724819	8626.6850939775	631713.7897614
0.	1880290.5195374	27088.399887996	2667.0934016109	63395.783310447	575521.2428353	8960.3702611759	564160.2476092
0.	1626271.4378887	23410.615067179	2778.2408179141	85817.391669503	548664.06738126	9405.3045917898	514070.5656402
0.	2076852.0175187	26843.163807402	4667.9736993025	150954.97182712	593138.97411397	10539.994609927	624654.7499490
0.	2773286.9093606	30187.913080182	6202.3072583001	187553.76496318	648007.45038884	11229.783609853	610386.7802437
0.	2943854.0506861	26687.108234809	7158.6289936035	188281.00209181	686996.8305269	12453.743239397	596404.5856241
0.	2858284.8686012	28426.178083662	6780.5351954239	196216.50862773	724952.24261448	12208.936941841	515629.2454589
0.	2846517.6780074	27913.337767414	6091.1141759345	248495.00168249	673323.37324305	10807.002937904	548095.0603733
0.	3170401.0307587	25505.639283492	5423.9868259363	205571.34797034	708199.54686349	12631.788696862	543544.3580568
0.	3010572.8789072	27868.744446285	7158.6289936035	232053.22150436	710711.60132309	12542.765492984	557702.0946669
0.	3508793.4437567	26062.915120363	6469.1767072291	202338.08904315	725242.61713451	12809.83795555	542027.9918921
0.	3564773.2825038	28225.497685865	5601.8822324301	241379.26370194	780078.8872047	13655.623848502	578042.6565129
0.	3252771.3649152	23611.179726698	5535.1710101087	212725.35113637	740282.74456068	12075.409262973	498570.0213489
0.	3931612.5931508	26107.498794782	5779.781435342	254013.24686189	770562.79471824	12275.701583032	536959.5824886
0.	3557461.630096	23834.035001983	5335.0405463082	204751.53124992	765529.06481616	13143.690561496	485544.8022624
0.	3596990.2509256	26865.457698812	6157.8298473792	249067.26643093	750518.10318962	13232.720180232	582087.9732483
0.	3594819.6041171	25840.000320496	5802.0191026477	223285.16319071	809275.95072623	13388.524299949	543544.3580568
0.	3072150.701529	24123.75575721	5045.9716918765	192804.91703117	736914.01563723	13744.658932294	493927.6664932
0.	3276991.213516	25661.672767156	5157.1508342136	223285.16319071	761615.95036425	12142.172835157	585658.9468260
0.	3931612.5931508	28537.669278242	6224.5460527486	233149.86892502	794092.02425136	14034.029519058	583539.9908090
0.	3295841.5673798	24792.380504732	4845.8529723751	201268.19881493	808616.29311502	13744.658932294	519668.9590946
0.	2882618.9617709	22742.101014093	4356.6941049483	161596.19887686	719461.15058148	12386.977172825	504370.6013526
0.	3201018.5752163	28002.525124364	5201.6229063468	212223.91761301	751246.19360544	11875.121753355	619346.3213520
0.	2961104.9805857	29005.948556848	5401.7501670541	206345.69247743	739943.38906234	11496.814026024	655181.5883996
0.	3307151.7796981	26709.401709402	4534.5667354854	190872.29447738	747873.22029207	12364.721936084	691720.142070
0.	3651713.3994152	28136.307946548	5090.4431708704	168191.45588302	692322.7901775	12164.427477996	589588.7259131
0.	3409400.6688383	23611.179726698	4801.3827982459	172727.27680955	739482.85633521	14701.846115932	541601.5620518
0.	3128473.2739828	25973.748485978	4868.088148406	175858.4185902	711677.96954202	11964.137830426	645153.8443782
0.	2856571.2000681	24948.400653955	3222.845305648	149303.39283496	715423.66179922	12743.069038078	589064.6519334
0.	2915064.4193304	26419.591184092	4334.4602930095	169506.592372	675271.96784296	11608.079223139	662986.310498
0.	2570959.7778888	25594.800916962	3645.2415372606	149846.34191514	644866.13799554	10851.505157133	535586.4156330
0.	2954250.3064534	26553.348637677	4178.8252699788	143514.11674155	677870.7753332	11964.137830426	613420.0378963
0.	2459228.5895323	27868.744446285	4156.5919324774	164065.98185782	723839.23010607	11608.079223139	652901.5357145
0.	2874164.8636743	23611.179726698	3445.1564434428	133211.836612	667456.17818184	11229.783609853	657294.1728663
0.	2560563.5221215	27155.283705939	3445.1564434428	143536.72334619	691310.36525812	12030.900511791	616741.1235874
0.	2934029.0177631	27712.669698366	3623.0096229803	140598.37449096	677991.10935969	11118.523460085	704963.9318624
0.	3137841.3286302	30567.069225841	3578.5459723132	167012.54266215	729090.99512084	12097.663727646	768009.0902074
0.	2762090.9416112	26419.591184092	3489.6193825463	130322.23791434	703443.12632331	12253.446643245	653333.4996053
0.	2839320.2701685	26062.915120363	3178.3837896203	131676.61352567	679531.53238165	12164.427477996	656789.986580
0.	2339728.7704925	25327.31887406	2644.8640962144	122651.56612999	630038.24186144	11074.019815824	644458.5703226
0.	2910951.614851	24792.380504732	3667.4735108391	127501.32338044	681192.6074989	11808.360319106	610339.0209236
0.	2694915.1351146	22563.839644533	2867.1598181554	136463.82375622	647887.53204347	11541.319926723	608906.3640907
0.	2447461.3989385	24079.182678656	2222.51855803	101120.93777988	620541.62898055	12053.154857688	564540.2897783
0.	2827553.0795747	26731.695243539	3511.8509410427	135741.05114967	700378.18476868	11430.055620341	612416.7954534
0.	2637450.1169722	24324.337556822	2756.0112160766	120780.08355224	680157.40739456	10918.258931291	636335.1965205
0.	3051129.7008566	30723.19734979	2644.8640962144	130683.38338944	642109.43669857	11430.055620341	731705.959151
0.	3578825.364475	31682.334170923	3400.6937415233	144395.81938015	697941.48358581	11229.783609853	908643.5375584
0.	3695012.0910175	32619.271866602	3267.3070588502	124681.35618569	658230.59669256	11007.264794765	888107.7404383
0.	2541827.4128266	24680.939326729	2378.1170558111	109852.64847555	642205.30722325	9716.7727507005	697748.5067760
0.	2476593.7640008	26999.222297752	3356.2312767859	105553.17017318	619155.08747087	10250.745235849	682781.7596689
0.	2988637.9216838	26330.420739202	2289.203272805	124997.14541715	620445.99828696	10918.258931291	757947.4826776
0.	3262139.4195627	34962.076168335	3133.9225107654	159217.73546928	640815.28855265	10985.013239832	749620.2088375
0.	3218954.9725292	31102.377806839	3222.845305648	135515.19746148	619059.47211697	10940.510308095	762369.2706111
0.	3013771.7268356	23834.035001983	3511.8509410427	150751.33496664	647503.80450039	11941.883722078	643283.9238103
0.	3547408.1080353	28225.497685865	3756.4019981391	146272.57137093	740937.25324721	11830.614071137	672770.1484255
0.	3443902.5286375	29652.663129718	5557.4080248972	178059.99058492	674598.3300593	12386.977172825	661977.3045594
0.	3641545.6327856	26664.814819761	4267.7592130252	154032.7514717	727662.78193309	11697.092449727	606447.5238184
0.	2088047.9852681	21561.190391319	2867.1598181554	108929.53802245	700933.17271777	10762.500956173	495270.6277333
0.	2786310.790212	28114.010660619	3912.0291339479	125290.38891068	644434.59635128	11608.079223139	641917.6988352
0.	3024624.9608784	26820.869975538	3378.462479507	145775.07822269	696590.73598449	11407.802937209	626807.7445251
0.	3427222.8215823	24658.651269698	3378.462479507	129284.03117149	695312.54340495	11430.055620341	722169.9784285
0.	3257455.3922389	24792.380504732	2778.2408179141	130186.81236481	730156.25594391	11964.137830426	629559.5735073
0.	2851430.1944689	26687.108234809	3800.8665975842	147878.3182944	753309.44706209	11652.585717666	617481.9714806
0.	3525016.1725365	28515.370920198	4067.6591755055	194988.17660762	776646.05564835	13344.008540165	702067.3888354
0.	3467665.3989629	28091.71343425	3334.00013336	152063.74792177	746708.75595595	13277.235346002	614351.7244843
0.	3310007.8939199	29095.147588308	3556.3142359259	156704.0908157	738513.39340209	12409.232468957	622550.1179816
0.	4238930.4834157	29518.856004082	5090.4431708704	196921.74305647	777692.80436453	13344.008540165	768933.2016596
0.	3577454.4296486	25617.09147416	3845.3314342286	184168.39331557	793262.79521831	13477.556532345	639066.0995924
0.	2788024.4587451	31080.07259735	4223.2921228934	165856.46122011	818125.06148818	13388.524299949	624272.0514799
0.	3420025.4137434	26999.222297752	3222.845305648	161392.30423695	738561.86398394	12498.254247405	629703.1712317
0.	2867195.9449732	28426.178083662	4934.7940323669	184191.10939757	779104.89700482	11519.066946682	678929.7720742
0.	3637775.5620128	28626.86330606	4312.2265403762	211813.67597999	730156.25594391	12498.254247405	741397.8629395
0.	3596647.517219	29987.190327161	4890.3233837481	199060.55650603	771876.41978805	13121.433305311	637173.5399827
0.	2891187.3044362	25461.058823948	4423.3958966001	165312.47783789	760619.72359859	12475.998713705	533290.4022404
0.	2601920.0560531	26999.222297752	3467.3878833464	182464.86169784	720138.27841885	12453.743239397	511001.2656505
0.	3251971.6529331	25082.134531934	4223.2921228934	191895.39239764	764799.7798522	12565.021204863	616406.5679365
0.	3280875.5288576	24435.773973097	4512.332449094	183532.36788433	734709.29493337	12453.743239397	599409.0858234
0.	2799334.6710634	26531.055579891	4979.2649182334	177038.57118666	829137.83941278	12809.83795555	495058.5672476
0.	2533716.0484367	23477.469418093	4023.1931528364	166400.47976486	752993.85898901	11786.10662646	530332.5257622
0.	3324631.1987355	30589.373064788	5201.6229063468	211836.46665866	767230.96706528	12475.998713705	664788.3991096
0.	2842176.3843903	24636.36327219	3889.7965080741	171570.41032314	772800.9412662	13232.720180232	570599.4753435
0.	2422327.5937868	25438.768683474	3378.462479507	156794.65956044	745956.78883363	13299.493017989	549873.3321763
0.	2961561.9588612	27578.893665669	4845.8529723751	187462.8647346	733740.36365459	13855.95412367	561334.2098940
0.	3324973.9324421	26040.623372461	4534.5667354854	206641.78416114	797482.92704736	13099.176108526	757728.8810517
0.	3187309.2269517	29563.458140993	4423.3958966001	171026.05756425	712282.00426085	12987.891015582	647791.5985631
0.	3256769.9248257	30388.640659333	4423.3958966001	173339.79989582	734006.80899954	13321.750749376	651701.7490628
0.	3225009.9346794	27043.810973778	3623.0096229803	155277.76170348	770222.25756098	13944.991346099	614853.4434926
0.	3250829.2072444	30633.980921442	4045.4261345198	169892.10235191	815728.56133873	13722.400072237	654965.5576664
0.	2503669.7268234	24881.534518567	3445.1564434428	157292.80508792	762831.01521014	13299.493017989	562141.5546449
0.	3005089.1396013	32953.917953651	4334.4602930095	184986.21085417	749304.75442087	11986.39199816	636790.287177
0.	3149837.0083618	24636.36327219	3511.8509410427	164587.22135298	801875.9817321	15213.875054049	595403.3179079
0.	3781038.2513779	32596.962604337	4312.2265403762	209899.47867162	708948.25634546	12943.377394191	729066.7861637
0.	3095456.5935788	27935.634517315	4356.6941049483	187917.37568284	809691.31625404	13188.205252064	680470.3618381
0.	3484916.3288625	29563.458140993	4267.7592130252	204068.41150557	799361.90775608	14078.548961991	748091.5746935
0.	3478518.6330057	25951.456976223	4023.1931528364	205639.66962674	814970.62152582	13121.433305311	629392.045842
0.	2920548.1586363	27043.810973778	4156.5919324774	190622.22276166	823042.38852526	14367.931133572	525200.0674838
0.	3241118.4188903	26464.176763785	3823.0989862564	184622.72659255	820032.9496052	12876.607407585	646880.2835174
0.	2956306.7086931	27199.873215648	3800.8665975842	195625.06716813	864963.90120389	13922.73195138	603846.212300
0.	2821612.3619934	26218.95902275	4267.7592130252	155323.03827563	798117.34285653	13121.433305311	583635.2136162
0.	2895185.8643467	24346.624721038	4467.8640542332	154327.00998539	745132.12537238	13099.176108526	624176.3795095
0.	2513951.7380219	25126.712967476	3422.9250628351	148240.21910496	735751.01641721	12565.021204863	635041.9116588
0.	3094656.8815967	29987.190327161	3489.6193825463	152222.15644168	717139.96977535	13388.524299949	695818.9745577
0.	2424041.2623198	25104.423719941	3178.3837896203	139400.72700807	721395.94148708	12520.509840498	661977.3045594
0.	2569703.0876313	24302.050452125	3600.7777679979	132263.57745539	781540.0764371	12320.211640776	582802.0496968
0.	2993778.927283	26152.082707353	3734.1697873657	135357.1034924	742998.0649738	14034.029519058	624463.3985969
0.	3155434.9922365	26843.163807402	3934.2618191226	140327.19407462	746393.40699754	12854.350864177	715689.5464827
0.	3005317.6287391	28604.564709758	3867.5639415011	144034.08403199	771243.90893784	12743.069038078	623985.0387448
0.	3532899.0477886	30589.373064788	4267.7592130252	164791.19342218	812355.01151518	13344.008540165	740694.8368837
0.	2920548.1586363	24747.80385496	3978.7273673761	152516.35160973	723452.12871285	11875.121753355	643403.7783960
0.	2627282.3503426	27355.938375462	3867.5639415011	142768.13289763	698351.57354849	13010.147915374	657174.1258505
0.	2556107.9839355	27913.337767414	3133.9225107654	127681.83353083	710663.28573335	11252.035817943	608285.6199151
0.	1955295.7962392	23076.351346239	2822.700199456	98197.397109559	660872.33762363	10784.751917351	493880.5488629
0.	2689888.3740843	31905.405038338	2822.700199456	121095.72605953	694179.20929912	11875.121753355	761324.3600093
0.	2714336.7118228	26731.695243539	2933.8496908789	115190.6687503	648679.02382084	10940.510308095	671038.5424121
0.	2539656.766018	27512.006453302	3445.1564434428	109244.73504797	697266.08351635	11029.516409074	630636.6145625
0.	2392281.2721735	22274.173040729	3000.5400972175	106183.32233034	666182.27131501	11630.332440711	674814.8507823
0.	2409989.1803486	26999.222297752	2911.6196740142	105530.66561471	669860.28608506	12431.487824481	657726.3558993
0.	2405762.1313004	26196.666858078	3623.0096229803	106138.30989166	667263.87835371	11519.066946682	625994.3280071
0.	2082906.9796689	24368.911944773	2978.3099024804	106003.27402517	687310.03180174	12654.044646316	606113.3665523
0.	1924449.7626439	22563.839644533	2778.2408179141	91814.130125358	645537.46776468	11407.802937209	536107.2462212
0.	2434894.4963626	29407.351704357	3111.691960277	118390.60394874	671375.21649435	10695.748428881	720839.6449981
0.	2352981.1404816	25906.874135325	2555.9474675006	100896.01383615	631163.21678747	11563.572966145	627764.8031109
0.	2036866.4184136	23722.606620432	5579.6450990042	88938.75357062	693359.4428126	11252.035817943	704915.648228
0.	2819098.9814782	29228.947922608	3489.6193825463	104338.01043112	712306.166523	10918.258931291	875371.0725716
0.	2259986.0614201	29117.447495098	2689.3227662952	101368.36108778	667720.59741232	10807.002937904	713514.3652989
0.	1922850.3386797	24881.534518567	2422.5743030209	92173.621585386	650981.95685735	10829.254017831	562545.2553966
0.	2266155.2681391	26352.713261113	2600.4056632835	121569.21207661	660055.71349826	12654.044646316	573048.1194919
0.	2964760.8067896	28515.370920198	4667.9736993025	148692.61702593	667672.52058857	11407.802937209	651245.8737187
0.	3934011.7290972	32329.256106489	5401.7501670541	209534.91888622	778544.90188115	14412.452358838	887195.6043256
0.	2476479.5194319	25706.254298286	4334.4602930095	146159.50216101	742804.08542247	12097.663727646	535870.5011351
0.	3226152.3803681	25617.09147416	4667.9736993025	190213.03050286	823189.21692085	13677.882530342	648031.4342572
0.	3027481.0751002	30611.676963322	4801.3827982459	157904.20582866	745544.44733874	14123.068642562	604609.8188358
0.	3311721.562453	27534.302131204	4334.4602930095	168576.90563734	812843.8511044	13544.331330374	710880.7080029
0.	2836578.4005156	28158.605292037	4579.0354861913	139242.55991195	748576.82630175	11741.599419325	635065.8596215
0.	2505954.6182008	25661.672767156	3022.7703512459	130231.95397202	704843.22328134	11363.297749089	574427.2738474
0.	2808588.481142	23076.351346239	3934.2618191226	131744.33803958	701415.79976778	12431.487824481	581826.1600301
0.	2196123.3474208	28849.852545198	3311.7690492289	145006.28308257	748309.93457077	12297.956582209	614303.94324
0.	2911180.1039888	24703.227443283	4401.1619067434	155051.38249851	733643.47646132	13254.977733417	613945.5923379
0.	3552092.135359	28916.750478495	3800.8665975842	184736.31373987	770368.20042825	14345.670610058	712257.842065
0.	2686461.0370181	27957.931326773	4112.1254353852	148805.72030982	708416.90748533	12787.58159033	608023.0108079
0.	2707025.059415	26887.751649768	4334.4602930095	148783.09953132	763195.56770223	12898.86401039	593258.1352929
0.	3113278.7463228	27445.119776913	4957.0294456441	194487.79634603	729236.25027833	13299.493017989	635257.4457100
0.	3467779.6435317	29385.051023134	4979.2649182334	184281.97433803	727251.3063992	14145.328571962	711605.4881973
0.	3190736.5640178	24792.380504732	3445.1564434428	180648.14091004	722557.02274232	12320.211640776	632862.9245246
0.	2886960.255388	27734.965912258	3800.8665975842	200016.371927	707885.59112165	13700.141271587	663610.9921098
0.	2800134.3830455	25349.608716882	3800.8665975842	164791.19342218	735218.0270532	14590.539636446	560693.1370792
0.	3014914.1725243	27355.938375462	4801.3827982459	175427.25023848	764629.62214063	12809.83795555	584230.3799797
0.	3099683.6426271	28314.688378156	3667.4735108391	165448.47038715	699895.61538298	12631.788696862	641749.9316894
0.	2559078.3427262	20514.107565122	4089.8922757939	126350.66238378	668297.54009924	11585.826064951	598645.9390833
0.	2942825.8495662	26843.163807402	4178.8252699788	174496.90953421	758263.25026521	12431.487824481	704577.6703076
0.	2722905.0544882	27222.168059827	3200.6145179875	164156.62988571	706533.29608519	11964.137830426	804634.9732595
0.	2800020.1384766	24101.469188174	3689.7055437159	130254.52486661	664956.61316972	11808.360319106	762369.2706111
0.	2520577.9230164	28336.986200133	3667.4735108391	140394.98835831	668610.066757	11185.27937181	684082.1916540
0.	2596779.0504539	26464.176763785	3422.9250628351	133098.94300355	627070.92507661	12565.021204863	641510.2699798
0.	2261928.2190909	23633.464986421	2911.6196740142	113748.84327002	651317.85244061	10829.254017831	585587.5128644
0.	2781055.5400439	29072.847741089	3978.7273673761	150525.0775721	669018.77246705	11519.066946682	788557.1930882
0.	2551766.6903184	29563.458140993	4045.4261345198	140530.57856648	669571.75792694	11830.614071137	738949.6383577
0.	3041418.9125025	31526.188109818	4134.3586542796	160101.08624638	753916.37934318	12587.276976136	760765.5057673
0.	2849373.7922292	29518.856004082	3356.2312767859	130638.23935577	654173.49107769	12631.788696862	711919.5783908
0.	2349896.5371221	28872.151796729	4312.2265403762	127050.06498049	678713.14858422	10695.748428881	664620.1883148
0.	2775114.8224626	24992.978375176	3445.1564434428	129870.82790805	685671.87329369	11519.066946682	726912.45881
0.	2450431.7577292	23678.035684402	3511.8509410427	130976.8255231	704553.52953084	12253.446643245	578351.937259
0.	2898498.956844	29028.248225359	3489.6193825463	156296.54353155	717961.98375766	11741.599419325	692178.150815
0.	2720962.8968174	29273.548510611	4223.2921228934	140869.56365843	693938.09347227	12008.646225282	680518.5096778
0.	2229939.7398068	24725.51561936	2533.718458539	130164.2416522	666638.93337771	11140.775371281	638706.7209916
0.	2573016.1801285	27289.052949666	3045.0006645658	124230.24931571	711702.13012459	12164.427477996	662938.2599320
0.	2392281.2721735	27578.893665669	3467.3878833464	120667.35696184	681553.7528827	11941.883722078	587183.012273
0.	2493044.9819183	28336.986200133	4045.4261345198	150117.82960337	654677.52507091	12142.172835157	599552.1833479
0.	3020169.4226924	27222.168059827	4690.2084008523	153942.21246178	767984.77280789	12987.891015582	631258.9660914
0.	2558735.6090196	25416.47860253	3734.1697873657	136802.64482126	704046.58871617	13744.658932294	574451.0543058
0.	2489960.3785588	22697.535314695	2933.8496908789	117083.44074933	715592.86020213	12743.069038078	526760.7674412
0.	2591066.8220103	25305.029090768	3489.6193825463	120915.3574591	734733.51959792	13700.141271587	585397.0251921
0.	2672980.1778913	25037.556334502	3200.6145179875	113410.95126036	720041.54264148	11986.39199816	610792.7451256
0.	2442777.3716148	26062.915120363	3311.7690492289	104293.00789622	635401.13806081	11163.027341856	578685.0212393
0.	2999262.6665889	29050.547953439	3334.00013336	114379.61143152	740185.78449667	12164.427477996	846198.2839260
0.	2160479.0419328	24725.51561936	2711.5521902674	112397.35687235	710011.05156703	10918.258931291	624893.9450949
0.	2722105.3425061	26040.623372461	3200.6145179875	140394.98835831	680205.55349706	11941.883722078	618175.0802362
0.	2419128.7458583	25416.47860253	3067.2310371775	112915.40092686	718832.43624158	12898.86401039	527943.3045564
0.	2499099.9440685	26129.790721298	3022.7703512459	107443.76870872	723379.54912016	11519.066946682	562379.0233841
0.	3069066.0981695	33712.498741905	3800.8665975842	122335.86511492	728316.34191393	13833.694966581	731948.1252180
0.	2703026.4995045	30611.676963322	2933.8496908789	114064.22142331	719533.69746991	13232.720180232	662361.6739194
0.	2285462.6002785	26375.005842565	3156.1531205464	110910.97325162	652925.53314323	13388.524299949	595665.5434642
0.	2659270.8296267	30232.518791803	3511.8509410427	131270.27790955	704939.79001202	12587.276976136	649902.3807280
0.	2486761.5306304	27422.824337222	2822.700199456	112847.82814913	709117.3287072	11986.39199816	647623.7175305
0.	2018358.7982564	23767.177794513	2089.1507291136	101278.38813098	673924.74460777	11630.332440711	563708.969306
0.	2200121.9073313	24524.92417748	3022.7703512459	105103.09047811	685912.75955988	11496.814026024	620493.813501
0.	2529146.2656818	26553.348637677	2956.0797670342	101795.74581873	658999.02006035	11496.814026024	712716.9352592
0.	2362577.6842669	25505.639283492	2800.4704790405	89275.660720318	655493.64230524	11585.826064951	616454.3608079
0.	2153967.1015071	25438.768683474	2600.4056632835	93297.131811529	673443.64417909	11163.027341856	761494.4531972
0.	2999262.6665889	30410.9440216	3178.3837896203	100446.18405103	704046.58871617	11296.540412261	830117.4244173
0.	2739927.4952501	27757.262185705	3089.4614690812	100873.52177366	612560.10867021	11474.561164748	687261.8462543
0.	1947641.4101248	26040.623372461	2622.6348501053	88781.534870545	606638.47663267	10962.761744275	673780.4116760
0.	2434666.0072249	25572.510419296	2333.6600457397	93387.0191373	658158.56049644	10584.495404194	668610.06675
0.	2658356.8730757	23588.894526486	2511.4895088638	96511.202720016	705470.92622215	11830.614071137	683720.9409924
0.	2833950.7754315	28872.151796729	2889.3897164397	101368.36108778	685334.64375647	11875.121753355	727130.2878882
0.	2821612.3619934	31013.15732643	2889.3897164397	96601.124524705	680662.95480072	10740.250054368	777814.5274848
0.	2845717.9660253	28470.774382803	2578.1765357486	97208.121940872	609360.01304686	11274.288085412	829162.3277010
0.	2440378.2356685	25059.845403455	2689.3227662952	94375.843359789	710204.30103043	11941.883722078	767717.2858894
0.	2514408.7162974	28336.986200133	3511.8509410427	116046.86986729	719896.44099371	12231.191762848	705181.2115358
0.	2713765.4889785	24502.636537103	2355.8885211332	101503.32233341	660584.10855453	12431.487824481	670341.1876913
0.	2533030.5810234	26776.282490448	2756.0112160766	118954.0991605	638874.42914788	11452.308362854	725218.4188874
0.	2100614.887844	24212.902628524	2378.1170558111	101255.89504264	682420.563156	11452.308362854	545369.090304
0.	2084277.9144954	23588.894526486	2533.718458539	102043.18904194	643739.38006589	10028.252544752	548592.9394481
0.	2672180.4659092	28180.902697086	3133.9225107654	129577.42441466	687936.46826884	12386.977172825	631306.8411409
0.	2543769.5704974	29206.647717964	3934.2618191226	128381.34701659	710107.67576144	12565.021204863	740258.5044434
0.	2224341.7559321	25305.029090768	3534.0825588358	120599.72173427	703612.09156685	12253.446643245	611127.0834715
0.	2548910.5760966	26085.206927804	3245.0761526022	123666.39981231	728873.11693282	12142.172835157	635401.1380608
0.	2703026.4995045	26419.591184092	3133.9225107654	125741.55274697	660151.78292962	12075.409262973	700522.9608140
0.	2718792.2500088	28559.967695849	3200.6145179875	119788.14151116	642828.49152135	12119.918251707	645897.1301309
0.	2731244.9080158	29652.663129718	3511.8509410427	133211.836612	716559.77141289	11830.614071137	667985.0247099
0.	2714108.2226851	27222.168059827	4112.1254353852	133076.36446393	687815.99620515	13010.147915374	662337.6503348
0.	2903297.2287366	27066.105401113	2822.700199456	136012.08359041	675296.02730319	12431.487824481	714988.5953165
0.	2111011.1436114	23767.177794513	3000.5400972175	103820.49586082	728558.41362969	11118.523460085	531799.5053262
0.	2413302.2728459	23321.476765756	3022.7703512459	105598.17947128	731923.90830804	13277.235346002	599647.5830152
0.	2138772.5738472	21828.551745683	3200.6145179875	92083.747274469	676932.22722797	11964.137830426	550181.6033155
0.	2931515.6372479	30455.550924887	4845.8529723751	142858.55165545	742658.6035957	12565.021204863	731391.1533427
0.	2657100.1828181	26731.695243539	2644.8640962144	105575.67479204	694492.66988705	11674.839054004	600601.6376737
0.	2300771.3725073	25862.29153257	3000.5400972175	88130.231685332	669163.02614243	11875.121753355	605206.4334272
0.	2288547.203638	23700.321122661	1866.8757567514	93139.83131143	678977.91136237	11830.614071137	579327.4338236
0.	2255302.0340963	26575.641755007	2956.0797670342	108299.17950287	714166.86249072	10873.756355811	621689.2798362
0.	2178986.66209	25461.058823948	3511.8509410427	94623.067646777	707475.05073249	10028.252544752	592757.669397
0.	2349325.3142777	23789.463470823	3245.0761526022	102763.06539809	693479.9918523	12720.812851046	722436.0695434
0.	2851544.4390378	30656.284939148	3222.845305648	112014.47530379	770684.41835507	13944.991346099	702019.1213019
0.	2707253.5485528	28002.525124364	3156.1531205464	105260.61562365	668537.9442204	13165.94787708	683142.9712219
0.	2369432.3583992	26798.57620322	2555.9474675006	95162.491406769	769200.72589003	12119.918251707	639425.4931197
0.	2785511.0782299	25037.556334502	2333.6600457397	103325.51180898	751319.00599504	12297.956582209	768252.2679342
0.	2990694.3239235	30790.11029672	3111.691960277	106926.06245055	741203.91904551	12453.743239397	671447.3626416
0.	2772372.9528097	24859.245925821	2289.203272805	95769.384639798	736647.48125315	12320.211640776	675151.6715431
0.	2424383.9960264	26218.95902275	2422.5743030209	99051.865085592	664860.49044987	12720.812851046	706919.6446151
0.	2445861.9749743	27489.710834953	2511.4895088638	96601.124524705	725920.19539064	12809.83795555	637005.8647914
0.	2923747.0065647	29853.377839577	3022.7703512459	108164.10884047	710904.86636879	13254.977733417	703587.9534736
0.	2710223.9073435	27177.578431019	2422.5743030209	104428.01622548	715472.00386393	12965.634175188	725000.6376944
0.	2557021.9404865	25104.423719941	2467.0317873712	92645.477533136	667408.10282481	11519.066946682	637365.1727519
0.	2147455.1610814	21850.832245242	2378.1170558111	83527.635587239	672673.93901731	11207.531461142	580802.7846154
0.	2329903.7375695	24859.245925821	2644.8640962144	88601.859968849	723065.04455249	11719.345904834	580874.1789595
0.	2228454.5604115	21895.393422837	3067.2310371775	90937.934301253	703612.09156685	11341.045244099	555115.4433460
0.	3020055.1781235	27043.810973778	2066.9229651143	114312.02686031	708102.9438883	13188.205252064	736090.2084664
0.	2361663.7277159	31526.188109818	2711.5521902674	101075.95250839	734951.54461404	12609.532806802	767133.7065561
0.	2578271.4302966	25661.672767156	2578.1765357486	93903.889971994	687165.4759624	11341.045244099	669187.0686550
0.	2672408.9550469	26642.521464257	2467.0317873712	92645.477533136	665341.11471155	12565.021204863	753673.6013557
0.	1955981.2636525	27512.006453302	2044.6952603964	83752.093802345	680927.777107	12008.646225282	607521.6883192
0.	2840462.7158572	26753.988837221	2844.9299791609	86131.720775972	694540.89559757	12676.300655165	700836.6505264
0.	2678806.6509037	25238.160098068	2533.718458539	87681.0865753	702960.38659695	12164.427477996	737107.8639535
0.	2239422.0390232	24324.337556822	3045.0006645658	70721.042199195	669283.23937248	11029.516409074	605325.7612918
0.	2270153.8280496	26709.401709402	2133.606434957	67001.607770848	624582.99269572	12320.211640776	787241.0538250
0.	2336872.6562707	27110.694434428	2555.9474675006	83123.62595887	614399.50599192	10517.744301851	730567.8689315
0.	2484476.639253	27289.052949666	1889.1029872274	75428.720417276	642612.76880157	12342.466758735	648319.2458607
0.	2031611.1682455	25550.219981162	2022.4676149595	78927.567490327	679459.31894021	11118.523460085	594139.9791581
0.	2029440.521437	25683.963502954	2155.8343768016	78120.011448969	678135.51239552	10896.007613863	686659.5494891
0.	2087705.2515615	26932.33973032	2444.8030155534	82023.920703213	597286.75104366	10628.996435951	696132.4943628
0.	2107241.0728386	24435.773973097	2578.1765357486	79937.122084974	663226.5673271	12275.701583032	650118.2851857
0.	2203549.2443974	26263.543530711	1822.4214736367	79555.720487239	699027.05806625	11741.599419325	699292.441362
0.	2531202.6679215	26018.331684096	2578.1765357486	84560.193188549	630277.58597388	11029.516409074	767741.6025429
0.	2237251.3922146	25416.47860253	3000.5400972175	76101.462067808	623004.48378805	11385.550313458	641150.7898595
0.	1966491.7639887	26731.695243539	2578.1765357486	77312.533292612	673756.35642107	12631.788696862	626305.3311696
0.	2069768.8542487	27155.283705939	2400.3456497736	77088.247625401	704312.12545275	11274.288085412	642684.6757773
0.	2142085.6663445	29295.84889397	2622.6348501053	94847.82332738	701753.654663	10562.244977375	724492.5027872
0.	2306940.5792263	25973.748485978	1800.1944209975	73702.264279981	639784.90157475	11986.39199816	613324.4859778
0.	2130546.9648884	27868.744446285	1844.6485855546	71303.753992006	650262.22448189	11207.531461142	705905.5163707
0.	2417986.3001696	29295.84889397	2333.6600457397	74666.345233073	682565.03995644	12364.721936084	720670.3444361
0.	2697657.0047676	28582.266173022	2244.746737005	72693.461248828	699220.06329518	12053.154857688	844701.7136858
0.	2273581.1651158	27177.578431019	1422.3435955424	64851.363886424	673106.88976251	11096.271608266	703322.4388761
0.	2579185.3868476	30990.852355305	2200.2904383379	68950.743730838	646640.4797125	11163.027341856	814383.8745466
0.	2343156.1075587	26753.988837221	1489.0219081794	56882.364772268	629392.0458424	10918.258931291	693962.2047535
0.	2149283.0741834	26553.348637677	1689.0600469736	67584.06060387	638850.47064084	10450.993733851	716777.3412601
0.	2375030.3422739	29072.847741089	2066.9229651143	86580.782818942	662481.79284135	11563.572966145	765310.2729196
0.	2398907.4571681	32039.250419583	1978.012501928	72827.961294717	654197.49203125	11296.540412261	737762.1339036
0.	2541827.4128266	27355.938375462	1955.7850343329	74823.299153907	701657.12335169	12431.487824481	785535.2427438
0.	2937342.1102604	31994.635054097	2155.8343768016	87299.332164577	679820.39216013	11808.360319106	843205.3992040
0.	2771116.2625521	27132.989040409	2133.606434957	75809.934048036	731778.60826357	13878.213340166	782295.1201070
0.	2328075.8244676	26597.93493188	2178.0623779285	64000.378336151	693938.09347227	12498.254247405	707257.7136749
0.	2611516.5998383	27512.006453302	2244.746737005	81575.102912363	696638.97335172	12431.487824481	842862.0188439
0.	2354694.8090147	29630.361793173	2467.0317873712	67987.320933624	656693.95442432	10829.254017831	738876.9293464
0.	2566275.7505651	27177.578431019	2111.3785523944	66732.797061347	646856.30283799	11185.27937181	732093.4280939
0.	2373887.8965852	29608.060516204	2244.746737005	72334.805026343	645681.33091791	11830.614071137	798092.9413961
0.	2135002.5030744	26620.228168297	1755.7404935542	63104.697585961	657390.21167688	11296.540412261	676186.2742649
0.	2165848.5366698	26040.623372461	2022.4676149595	60955.455011395	687189.56843505	11140.775371281	624319.8878621
0.	2456372.4753105	29162.047487389	2333.6600457397	79376.243393686	685527.34474414	11897.375683543	765334.5828591
0.	2216687.3698177	27601.189522232	2044.6952603964	69510.924260986	690876.50501471	11786.10662646	695264.3134073
0.	2125177.4701515	22207.328329341	2178.0623779285	68838.712124762	656045.76522043	11363.297749089	641078.8956273
0.	2584554.8815846	28961.349398534	2711.5521902674	91814.130125358	707982.19167991	11741.599419325	803047.8362710
0.	2776257.2681513	27199.873215648	1622.3801338886	83101.181550957	649134.76403411	11185.27937181	914131.1640035
0.	2201150.1084511	24569.499636799	1244.5373699014	54801.826073541	687960.56288229	12386.977172825	647623.7175305
0.	2890958.8152985	31972.327460756	2444.8030155534	95994.171064071	684202.61188419	11407.802937209	761567.3512941
0.	2955506.996711	30812.41473154	2933.8496908789	110325.50049123	728195.30858253	11118.523460085	786412.4753678
0.	2740727.2072322	30879.328393531	2378.1170558111	94780.395990304	673900.6889523	11363.297749089	714432.7087261
0.	2390681.8482093	24413.486570802	2844.9299791609	89140.896234635	719364.42233869	12542.765492984	661352.7407150
0.	2163563.6452923	25282.739367006	1955.7850343329	77581.684024871	679531.53238165	11741.599419325	565799.2992130
0.	2489960.3785588	26753.988837221	2733.7816735278	90937.934301253	732553.56987921	11029.516409074	703201.7531060
0.	3011486.8354581	29162.047487389	3067.2310371775	109357.30828472	726573.6244266	12186.682180224	745981.0448238
0.	2464255.3505627	28582.266173022	2222.51855803	80049.302331813	702236.32731536	12119.918251707	705301.9248141
0.	2711137.8638944	27690.373544029	2222.51855803	81664.864546194	715447.83279796	12253.446643245	710011.0515670
0.	2575186.8269371	30299.427806103	3000.5400972175	102313.13543254	764386.5454581	12832.094380165	706050.3845856
0.	2688517.4392578	31280.821628072	3222.845305648	101098.44511396	765358.89286649	12275.701583032	764337.9309351
0.	2457629.1655681	23856.320856834	2911.6196740142	83999.004787117	718179.58870699	12609.532806802	644818.1878614
0.	2552794.8914382	26776.282490448	2022.4676149595	89028.594152486	729599.39878504	12520.509840498	656669.9465517
0.	2803561.7201116	30923.937799471	2844.9299791609	82899.184586469	680301.84650385	11207.531461142	728606.8287813
0.	2488817.9328701	27801.854911268	3800.8665975842	81709.745723916	700933.17271777	11474.561164748	676065.9652803
0.	2131003.9431639	27556.59786866	2155.8343768016	62141.947732956	608906.36409076	11652.585717666	654029.4867531
0.	1971632.7695879	29563.458140993	1800.1944209975	74733.610838784	597549.03382543	10495.494053146	695481.3505065
0.	2531659.646197	30656.284939148	1978.012501928	72581.379528301	671952.40248529	11452.308362854	810424.3624124
0.	2700513.1189894	30210.215906202	2311.4316296304	77357.3911471	623147.97268855	12676.300655165	890548.7870539
0.	2364405.5973688	33355.510962785	2022.4676149595	74621.501796229	615880.86379555	10985.013239832	795506.7732278
0.	2951051.458525	29228.947922608	2800.4704790405	76841.540331316	668105.2216031	11830.614071137	806662.0443887
0.	2258843.6157313	32016.942707039	2178.0623779285	79129.468671518	632216.51743497	9894.7597796915	791653.3401490
0.	2662698.1666928	28515.370920198	2155.8343768016	72110.652691796	695698.39303209	12275.701583032	768933.2016596
0.	2741869.6529209	29005.948556848	2066.9229651143	85054.070087413	630157.91308968	12498.254247405	896370.5866429
0.	2952079.6596449	30500.158066513	2622.6348501053	89500.273013813	675608.80636124	11341.045244099	860022.9763216
0.	2229825.4952379	27400.528957084	2422.5743030209	73119.385475758	736090.20846646	12364.721936084	692057.6198550
0.	2216458.8806799	26308.128276831	2956.0797670342	90713.283463371	687117.29121778	11652.585717666	696494.2620540
0.	2432952.3386918	25951.456976223	3178.3837896203	109402.33800245	731439.58426413	12520.509840498	605994.0278048
0.	2722333.8316439	26129.790721298	3711.9376358914	117398.94425989	830705.22807474	13344.008540165	635544.8327983
0.	2326362.1559345	30923.937799471	2800.4704790405	126982.3783121	734006.80899954	10762.500956173	538190.8839947
0.	2707710.5268283	27712.669698366	3089.4614690812	134657.00881778	735169.57509356	12965.634175188	563708.969306
0.	2761633.9633357	26709.401709402	4868.088148406	152584.24426396	733643.47646132	12142.172835157	553668.2068534
0.	3167544.9165369	26620.228168297	5779.781435342	174474.21958153	835213.03521332	14968.987727209	482768.0193683
0.	2908323.989767	26464.176763785	5868.7324604928	201040.58010519	901085.12489266	13722.400072237	464787.780110
0.	3172343.1884295	22118.20288044	6002.16077788	196694.24163442	808885.0365006	15213.875054049	431863.2701234
0.	3565001.7716415	27066.105401113	7759.166154206	244192.81085542	965091.93904207	15659.143160157	506187.035731
0.	3552092.135359	26954.633859917	7536.7399397861	288877.25361786	1017699.9288381	16082.169878429	457090.1485885
0.	4237788.037727	29987.190327161	8181.7923105381	337729.99013292	1019876.8450602	18398.064710465	453454.9546773
0.	3885686.2764644	25215.870552893	8359.7465751719	351481.4865239	1028389.4762075	18064.001736992	457043.2330294
0.	3792234.2191274	24770.092150084	7158.6289936035	304830.72175932	1016624.1796132	17774.491313635	429594.8596328
0.	4119316.4198071	25327.31887406	9049.3552278814	314075.8129021	964892.97878383	18286.708899621	329984.3132242
0.	4503520.9049226	28158.605292037	9316.3158262194	396106.5936471	1069213.4444593	18843.502818071	368992.3748390
0.	4152447.3447799	25215.870552893	9961.5058950769	351898.54575226	1105196.6350043	19489.430321282	385515.7398464
0.	4657636.8283305	24524.92417748	12142.172835157	394033.94124022	1204185.6872105	20625.493109483	358945.3019299
0.	3719803.1624627	24279.763406947	10450.993733851	325247.90070559	1170676.7392956	18531.69364552	295710.7801562
0.	4598915.1199305	24703.227443283	10851.505157133	345482.72994642	1095373.1544056	19779.000263868	328043.220039
0.	3750306.4623515	26330.420739202	11341.045244099	325247.90070559	1094464.5895142	17885.840287455	315667.6299046
0.	3978338.6218194	24703.227443283	8270.7689680748	334815.86260989	1102847.1025742	19689.900749551	272425.77741
0.	4405384.8202618	25750.836067551	11519.066946682	386120.57730279	1133921.1799464	19823.550377849	304323.8010674
0.	4059338.0211494	24123.75575721	11875.121753355	383399.14658737	1207201.0238151	20981.936844148	267124.9176453
0.	4013640.1936007	23878.606771198	13700.141271587	393195.70801158	1165002.3775559	19244.417450348	252913.890163
0.	4437144.8104081	23566.609385786	12097.663727646	370803.50072307	1154198.001687	21004.215083162	223787.2541481
0.	4053968.5264124	23432.899791307	11474.561164748	370037.20816126	1118218.7417597	20870.546541319	212292.2931573
0.	4265206.7342562	21962.23563543	10495.494053146	333428.53386646	1067351.436219	21672.589914547	206436.7965040
0.	3935839.6421991	23566.609385786	12943.377394191	367436.97154532	1271762.9027536	20291.340937246	205434.7063174
0.	3292299.9857448	20291.340937246	10473.243863813	335255.2305846	1210933.2726925	18464.878910439	211540.192636
0.	3663594.8345778	23767.177794513	13588.848159412	394010.65587158	1179156.8395665	19845.825524045	241699.457624
0.	3866150.4551874	24101.469188174	9850.2626662593	363746.92714571	1162815.0231688	19400.333899325	223650.3172902
0.	3175085.0580824	23834.035001983	12097.663727646	367785.17148696	1016749.260008	18598.508915716	219931.0486442
0.	3307151.7796981	21583.470176984	9983.7547189362	336735.37401363	1087930.7087777	18843.502818071	197695.2938086
0.	4162386.6222717	24458.061434912	11229.783609853	342265.06356351	1059781.6196112	19400.333899325	227531.0549142
0.	4094411.103793	26642.521464257	12720.812851046	427981.61436388	1208223.4027594	21160.16442182	268386.7261696
0.	4290340.539408	23522.039282918	12142.172835157	358388.76691383	1185273.6250198	20759.157725544	304715.50985
0.	2974014.6168682	20625.493109483	7981.5983028321	266895.51811507	1075658.0036809	18331.251045593	230705.4540211
0.	3521931.5691769	24257.476421288	10006.003602161	347497.28453943	1029792.3426714	16527.48433893	256326.9432109
0.	3907164.2554123	22742.101014093	10183.99680516	364350.22128968	1048928.58442	17306.841852838	300522.8609124
0.	3400146.8587597	20670.047743583	8582.1947473411	297552.4024727	1082989.3449998	19600.802186746	283244.3124008
0.	3984165.0948318	25617.09147416	10673.497705198	386446.27678248	1157069.4165602	19021.684720581	338053.8437470
0.	3806971.7685118	23811.749206646	12164.427477996	377726.47794206	1029441.6052022	19667.626019646	301927.85858
0.	3945550.4305532	21182.44313671	10985.013239832	337614.33111734	1160119.7199436	19088.503915146	289130.2490060
0.	4142165.3335814	22608.404629916	12075.409262973	345830.03290897	1116017.5512722	17329.110280322	271255.1722767
0.	4279715.7945029	22898.082836318	12030.900511791	379167.53600421	1175004.9124069	19266.691050377	278212.3197855
0.	3853926.2863181	23432.899791307	11074.019815824	352640.03485554	1215434.4945255	20825.990836564	247098.8381821
0.	4494038.6057063	21516.630998456	11741.599419325	348006.7877204	1117054.8260278	19689.900749551	259328.8188318
0.	3878488.8686255	24502.636537103	10361.993807708	356626.64603897	1103680.7365169	18821.230347832	254127.7714005
0.	3822966.0081539	22162.765485899	11941.883722078	359432.29991723	1178825.6333603	20580.938713302	240052.8752018
0.	4094868.0820685	20068.580256967	11274.288085412	348608.96718638	1230207.2505725	19734.45038777	230956.7163997
0.	3723230.4995289	20313.617332388	11430.055620341	323538.81967457	1183310.699562	19467.156126592	216943.1301492
0.	3445730.4417395	21316.116675255	10428.74366326	319844.68439968	1140717.2719278	17351.378767251	208486.8972307
0.	3412942.2504733	20647.770396793	11674.839054004	333474.77451012	1122217.6998925	18509.422007703	229540.60789
0.	3463895.3281901	21962.23563543	11674.839054004	365626.56129355	1167495.5985288	20046.304516048	225179.5715867
0.	3498397.1879893	20001.753212629	12832.094380165	339835.25914961	1263168.866538	19467.156126592	202952.7682145
0.	3718089.4939296	21850.832245242	12075.409262973	411819.22308829	1197775.0909657	22407.864069936	195329.3619960
0.	3781266.7405157	20915.102484002	12520.509840498	315598.41426402	1205795.4437137	21694.869997664	173226.3663327
0.	3704151.6565273	19021.684720581	15770.463900763	351342.47132352	1237128.3649586	22073.640512963	156432.3904322
0.	3884543.8307757	18643.052726469	14189.848608994	408716.36832557	1211751.5081042	21338.395806549	145662.0157040
0.	4133254.2572094	17841.300519578	15458.769570913	358690.21886437	1250395.9670842	22964.933081253	125989.7031909
0.	3676047.4925848	19311.238428831	14390.191716499	354494.04032426	1209833.8867898	19912.651319463	114514.7822071
0.	3670335.2641413	20803.713073409	15881.78612706	409346.17995932	1238897.9530836	20425.000200245	108974.5654437
0.	3798974.6486908	19489.430321282	14256.629110124	348238.39016312	1317702.7581788	22719.818134643	101233.4020146
0.	3411000.0928025	17128.696572926	12186.682180224	312507.35764208	1278226.7191327	19912.651319463	99434.1552746
0.	3179654.8408373	16883.753024728	11563.572966145	424101.72060741	1206102.0968809	22118.20288044	96780.97102829
0.	3993990.1277548	20848.2686592	13766.917851756	443073.84016491	1226005.9260532	20491.830634686	110393.0529551
0.	4392018.2057038	19957.202147101	14790.892369012	431348.73248992	1233769.6743696	21583.470176984	102830.5569753
0.	3805600.8336854	18598.508915716	13766.917851756	366462.08743491	1297129.8164531	22185.046877872	109672.5213853
0.	3971940.9259626	20269.064601581	10384.243700188	371430.51863968	1193742.0937924	20246.78832539	168395.5153190
0.	3248772.8050047	18242.166991466	11029.516409074	334746.49079498	1185605.0706164	16282.558443708	234726.5489788
0.	3705522.5913537	21271.558591129	9716.7727507005	315759.91830321	1021778.9576364	18709.868888536	337359.886821
0.	3662223.8997514	22318.73647914	7536.7399397861	306858.70739589	1058474.5318081	18531.69364552	376471.5613650
0.	3633091.5346891	22296.454730186	8003.8418440852	288256.29694536	932844.48931146	16371.621573526	382003.8780042
0.	3431449.8706305	26553.348637677	7269.8363153001	267514.91111135	1063150.7729491	18375.793429386	448766.6618743
0.	3464352.3064656	23299.192339172	7114.146480276	273160.35737163	955522.06556488	16772.417425874	488510.834523
0.	3352392.6289713	21160.16442182	5957.6844347936	229426.41593766	916777.32514086	15814.992612997	447266.950438
0.	3138184.0623369	23120.919068772	5112.6789993376	216988.73927719	955025.21311674	17195.50060707	427210.1698994
0.	3468350.8663761	23366.04579745	6091.1141759345	250509.54534751	974473.03563557	15926.315433578	490088.4282033
0.	4019923.6448887	27155.283705939	5423.9868259363	217513.26196053	945813.67780527	17084.160847374	539138.1589421
0.	2876221.265914	25082.134531934	5890.9703650846	208054.05670536	913216.32163216	15369.716187403	480627.2160019
0.	3128587.5185516	23767.177794513	5957.6844347936	212246.70939957	948593.50367995	16416.153495039	492019.6094042
0.	3623494.9909039	27311.348032047	6446.937260185	246915.75186737	864054.16852492	14456.973821757	606972.6542167
0.	3080833.2887633	22274.173040729	5757.5438273573	199356.39256006	1054780.5375978	17150.964524865	552529.5688037
0.	2785511.0782299	23499.75432075	4667.9736993025	195625.06716813	955795.34635422	15169.349550747	470823.9934009
0.	2970244.5460955	23878.606771198	6002.16077788	209215.94199377	859384.05512621	15814.992612997	581564.3547597
0.	3054899.7716294	26375.005842565	5023.7360413493	199447.42112618	849634.00273628	14078.548961991	600816.3145021
0.	3161832.6880933	28604.564709758	4979.2649182334	211562.98257672	881503.05923092	13989.510313761	581207.3603807
0.	3454184.539836	25015.267325076	5535.1710101087	188462.82118011	844750.77750693	15102.561741452	590660.7945733
0.	3345537.954839	25996.040055268	5757.5438273573	199037.80031636	935050.13438324	14701.846115932	533905.7683839
0.	3297783.7250506	25617.09147416	5001.500450135	213956.26883315	896148.49805146	15614.615279902	530143.2563053
0.	2943854.0506861	22519.27489715	4912.5586784017	199538.4506749	919399.54135539	14813.154080824	529315.2514144
0.	3278819.1266179	26575.641755007	4868.088148406	180421.07835738	862702.03766056	15436.5061359	452235.7514810
0.	3370443.270853	24703.227443283	6113.3526737582	219292.32071614	913166.87340551	15325.189852189	597024.4762311
0.	3509593.1557388	24413.486570802	5179.3868406229	209512.13442259	1007972.912083	16104.435036844	565823.0558764
0.	3171086.4981719	24502.636537103	4845.8529723751	201268.19881493	941670.38789523	15213.875054049	519621.7000034
0.	3351478.6724203	26062.915120363	5979.9225766753	213910.67608738	846001.99784524	15881.78612706	560930.5658921
0.	4284742.5555333	25639.382090892	6780.5351954239	235937.82185376	1011947.4431303	15770.463900763	585373.2145288
0.	3985193.2959517	32217.714265612	10428.74366326	276305.99821895	986780.62790723	16126.700254691	553739.3767315
0.	3314691.9212436	25840.000320496	6602.6146353956	220181.99069377	930069.63145865	14390.191716499	527115.5114966
0.	3256541.4356879	22474.710387767	5379.5135674889	195511.33318225	969196.49596562	15503.296619214	470964.9674819
0.	3111679.3223586	25683.963502954	5312.8041246922	212315.08512858	868357.79118545	14902.201522249	536888.5512404
0.	3043703.80388	30633.980921442	5023.7360413493	199106.06906961	831170.60064709	13232.720180232	628769.8286414
0.	3228094.5380389	28559.967695849	4156.5919324774	165471.13602567	847498.79035497	13900.472616069	769881.7337043
0.	3177255.704891	31615.414072867	3912.0291339479	165085.82847232	737640.96909041	12008.646225282	791897.1779046
0.	2551766.6903184	28426.178083662	3178.3837896203	118548.37879441	669764.10896525	11096.271608266	694950.8249546
0.	2141514.4435001	28270.092912888	2200.2904383379	107893.97404103	730180.46793344	12364.721936084	656189.8030737
0.	2103471.0020658	27690.373544029	2711.5521902674	79623.025389161	610721.10287786	11074.019815824	715447.8327979
0.	1895545.8867193	27155.283705939	1644.6067123067	67964.917072091	618175.08023624	10450.993733851	806686.4698002
0.	1572348.0013813	24547.211877379	1422.3435955424	55786.102437732	596166.17801341	9561.0372168932	758457.5744691
0.	1797989.765164	25260.449702772	1177.8610132894	43870.730847607	538972.37829649	9249.5748753086	689816.0490535
0.	1718389.9593077	25215.870552893	911.16092124147	41101.10872747	515440.29950932	8804.6488545952	715592.8602021
0.	1639687.9816097	26843.163807402	800.03840184329	31146.988404593	550774.46345862	9182.8344586197	758311.8309098
0.	1561019.0005395	26709.401709402	800.03840184329	28894.451107828	556539.19197904	8582.1947473411	723839.2301060
0.	1552172.1957199	24948.400653955	400.00960023041	21939.954838405	496495.96871636	9049.3552278814	643763.3521116
0.	1445915.3471047	26397.298483558	533.35040054615	22385.58208299	487404.33746403	8782.4031767842	674550.2150773
0.	1369576.0809601	25728.545153152	622.24545271912	17974.920536614	495553.38319988	9494.2943071144	683793.1899213
0.	1142772.3360047	22942.649606771	511.12678566587	15681.407189425	502365.89268668	8337.5020843755	596452.267936
0.	1309840.1960446	23031.783861729	533.35040054615	17707.682642734	519527.18260079	7447.7711155427	542146.4483763
0.	1131488.0206554	22251.89141077	688.91736413994	19734.45038777	537385.78229579	7536.7399397861	572311.0757443
0.	1456130.5073368	25862.29153257	644.46936392652	16772.417425874	516125.24834862	8337.5020843755	697410.8076796
0.	1548402.2955844	29474.25410547	755.58980896023	16215.761720392	491242.37445329	8426.4804036529	715157.7852496
0.	1409638.4787174	24614.075334204	511.12678566587	12943.377394191	504229.07714906	7914.8680351385	650742.0394181
0.	1354442.5398134	24012.323507197	555.57407469138	13366.266390356	496472.40281659	8871.3862441486	673491.7530206
0.	1385882.1365938	29095.147588308	666.69333440004	15369.716187403	495082.12926504	7536.7399397861	681096.3046026
0.	1348287.1862275	25884.582804179	444.45629661235	14568.278518795	481050.62920691	8715.6664994682	651269.8665595
0.	1638240.3663715	29162.047487389	733.3656014198	14390.191716499	516219.72833628	9138.3411442804	789069.0786304
0.	1494889.8223122	26731.695243539	466.67973369921	15325.189852189	486533.36571857	9138.3411442804	793214.0194926
0.	1406868.0395806	29028.248225359	311.11691862693	12297.956582209	508971.40828782	8604.4398909837	709576.2559895
0.	1385126.0929759	26620.228168297	377.78634093484	11207.531461142	499630.81016226	8404.2357348103	747339.4881396
0.	1275470.6581463	25238.160098068	511.12678566587	9805.7657902847	491948.94877169	8359.7465751719	720501.0471711
0.	1281060.9356461	27601.189522232	333.34000013334	9761.2691517657	507555.51281082	8671.1756780192	739385.9051820
0.	1489692.9977457	24435.773973097	244.44802968221	9138.3411442804	460891.16281959	7625.7097134645	699051.1834852
0.	1237769.4796684	24881.534518567	377.78634093484	8559.9496630493	474372.54654592	7581.224707945	676643.4636301
0.	1533046.7970446	30589.373064788	400.00960023041	8426.4804036529	473126.86052459	8938.1241678873	723113.4291301
0.	1361538.0991253	26040.623372461	466.67973369921	7892.6247312617	483685.67017174	8938.1241678873	780395.4574363
0.	1173884.4779117	25728.545153152	244.44802968221	5957.6844347936	505078.25736553	8915.8781339534	706002.0949122
0.	1494757.886417	26664.814819761	377.78634093484	6847.2563843996	461337.07134887	9071.6016179468	802461.8893491
0.	1324173.8366163	26085.206927804	266.6709334016	5468.4603216522	491407.23658925	9338.5629285733	680229.6266485
0.	1339100.9408134	28069.41626744	266.6709334016	6891.7374737114	464717.34358475	7403.2870594544	751294.7351308
0.	1440694.0478932	30366.33735665	400.00960023041	5935.4463522347	489429.10003239	8159.548294521	796360.6119789
0.	1316616.0736979	27289.052949666	288.89389638309	7136.387707272	474795.65091389	7914.8680351385	760984.1835935
0.	1476490.097465	28827.553353234	400.00960023041	6869.4968993892	508546.61513187	7803.6521091871	755518.8837907
0.	1358080.5903273	26508.762581646	777.81407576798	5735.3062786932	471411.40070655	7670.1949563466	701415.7997677
0.	1200788.264465	26285.835874001	155.55700742096	5490.6971584864	505644.42417349	7959.3548209234	683696.8581499
0.	1316072.7807022	30700.893153322	311.11691862693	6891.7374737114	456925.94525656	8404.2357348103	755883.1304651
0.	1247982.2133811	27801.854911268	377.78634093484	5601.8822324301	497697.91542225	7225.3532086126	769857.411080
0.	1397491.4424062	27734.965912258	400.00960023041	5646.3566772391	513716.35966468	8693.4210590677	840041.9040576
0.	1236743.7181707	25906.874135325	444.45629661235	6113.3526737582	449352.55804613	8559.9496630493	688321.9901127
0.	1421723.3363867	31414.656996919	333.34000013334	5668.5939886228	483168.00892706	9138.3411442804	762466.4779672
0.	1122597.4412871	29853.377839577	200.0024000288	5401.7501670541	464599.95066195	7892.6247312617	730228.8921146
0.	1143254.4567547	24881.534518567	244.44802968221	5512.9340546385	461524.82925477	7714.6804365931	726549.4224756
0.	1389689.3873406	27623.48543835	222.22518522469	6068.8757374351	437993.32690198	8537.704638108	797019.3446414
0.	1665192.7851667	29875.679771894	466.67973369921	5468.4603216522	473502.8976028	8671.1756780192	860588.2146738
0.	1443947.1672344	28515.370920198	288.89389638309	5023.7360413493	493527.17488297	8026.0854446829	882858.0922028
0.	1256458.8970156	26107.498794782	177.7796740943	5646.3566772391	455260.63226027	8826.8945917595	711508.8473450
0.	1205974.323449	27132.989040409	511.12678566587	5068.2074017168	488110.59570536	7892.6247312617	722266.7378917
0.	1383223.229005	27645.781414022	244.44802968221	6113.3526737582	448626.05276166	8760.1575583262	725823.3952645
0.	1220680.2534184	31057.767447452	400.00960023041	5690.8313593262	445158.42583986	6825.0159287424	663298.6456747
0.	1365855.3474362	28939.049908731	422.2329187895	6647.0944194197	502719.63078952	8760.1575583262	769906.0563959
0.	1238974.8996329	24212.902628524	266.6709334016	6091.1141759345	508121.84298763	8048.3291046256	651821.7202477
0.	1402034.8730758	26910.045660271	422.2329187895	7603.4671810346	501611.30011478	8226.2805206124	787338.5388158
0.	1138586.5952557	25996.040055268	311.11691862693	6913.9781073663	455565.52449963	7959.3548209234	679242.682223
0.	957410.36041942	21071.050157109	311.11691862693	6558.1350886904	479898.0533848	8315.2576529274	624726.5077979
0.	1077395.8151457	25706.254298286	533.35040054615	7781.4091020254	467887.56077055	7425.5290578293	630062.1759746
0.	1370643.1479386	27512.006453302	422.2329187895	7759.166154206	479404.13974734	7314.319659335	689888.348752
0.	1211930.5070847	26932.33973032	511.12678566587	7403.2870594544	510930.44859638	7736.9232657286	744913.8451780
0.	1127332.9119714	26263.543530711	466.67973369921	6802.7755324172	472938.8481728	8626.6850939775	745253.3945118
0.	1196370.9929038	28024.822112497	355.56314090256	6002.16077788	499206.47890406	8582.1947473411	756733.0986052
0.	1372725.5934238	25527.929602561	400.00960023041	6024.3990384081	507461.12807915	8826.8945917595	718010.3399422
0.	1361746.1118723	28091.71343425	533.35040054615	5112.6789993376	520755.98993138	8960.3702611759	646400.6825503
0.	1266075.5078433	29385.051023134	422.2329187895	5979.9225766753	445720.64826286	8470.9699193857	767425.4913392
0.	1342343.6013506	26820.869975538	266.6709334016	6891.7374737114	421555.03728878	8226.2805206124	758068.9303953
0.	1281679.4291373	27690.373544029	311.11691862693	6446.937260185	501776.36157199	8137.3043378502	667191.7670181
0.	1477359.1588139	29987.190327161	511.12678566587	5512.9340546385	484015.10723521	7892.6247312617	709383.0204949
0.	1393680.9011102	29853.377839577	377.78634093484	7470.0132325949	463731.29303441	8671.1756780192	859089.1841316
0.	1305756.4473073	25394.188581117	333.34000013334	6691.5744407644	498522.87822236	8048.3291046256	721734.5741696
0.	1377855.665956	27378.233636497	466.67973369921	6202.3072583001	454885.39517912	7714.6804365931	718808.2558288
0.	1327566.5414748	25572.510419296	177.7796740943	5401.7501670541	463449.58515426	7403.2870594544	688538.8536771
0.	1194150.4157046	28849.852545198	311.11691862693	6958.4595526755	514660.94139014	8115.0604405255	722605.4044930
0.	1586758.040877	27623.48543835	200.0024000288	6780.5351954239	472609.83648216	8604.4398909837	818687.6005990
0.	1153918.5328383	26040.623372461	311.11691862693	6068.8757374351	454181.86998017	8115.0604405255	711798.7731266
0.	1564740.9438521	30165.610313745	511.12678566587	7692.4376667992	468004.99875488	8070.5728239134	822308.2835247
0.	1261034.5000681	26887.751649768	422.2329187895	6180.068523177	459436.25436145	7180.8703392706	653117.514966
0.	1535962.084167	27957.931326773	311.11691862693	6246.7849065228	505384.9264189	8537.704638108	838497.3567202
0.	1597452.9589335	28515.370920198	400.00960023041	6936.2188003543	482462.15758906	8493.2147662765	785047.9293889
0.	1503681.0701802	26932.33973032	288.89389638309	6002.16077788	444362.00731074	7314.319659335	793799.3461870
0.	1584439.350358	28961.349398534	266.6709334016	5824.2568292746	437408.20813151	8181.7923105381	896765.4246744
0.	1313744.7539153	27668.077449248	288.89389638309	6869.4968993892	461149.3175593	7203.1117442735	721323.3790567
0.	1029572.0546718	28649.161961927	400.00960023041	6180.068523177	471646.37490403	8404.2357348103	711605.4881973
0.	1370903.4273307	27155.283705939	400.00960023041	7536.7399397861	473761.43266554	8648.9303563226	735048.4463748
0.	1265638.1653005	26709.401709402	244.44802968221	5979.9225766753	460679.95109343	8782.4031767842	676956.2912951
0.	1457102.7293913	28983.648947907	333.34000013334	6580.3748323783	497108.70482609	7492.255408986	753964.9357527
0.	1208939.137614	26285.835874001	377.78634093484	6402.4585440809	462228.95806527	8760.1575583262	672577.7306766
0.	1157120.246396	22898.082836318	400.00960023041	6246.7849065228	510718.0009372	7670.1949563466	593353.4654208
0.	1444524.4556621	29273.548510611	244.44802968221	6402.4585440809	482862.13288004	9071.6016179468	821354.0391498
0.	1246724.2379166	25371.898619235	488.9032300503	8003.8418440852	470823.99340092	7736.9232657286	693479.991852
0.	1198796.3918434	24658.651269698	400.00960023041	6046.6373582597	477757.96644265	8270.7689680748	629703.1712317
0.	1282710.346356	23276.907972096	244.44802968221	5690.8313593262	469954.70448239	8381.9911253168	739095.0582025
0.	1363254.3478554	25282.739367006	200.0024000288	6669.3344004268	485003.49436693	7603.4671810346	678063.3105770
0.	1268700.0111438	26308.128276831	400.00960023041	7514.4976447163	492820.47058178	7692.4376667992	695095.5105260
0.	1360524.1057191	28894.451107828	400.00960023041	5957.6844347936	487474.96067127	9271.8217995872	699244.1892504
0.	1351143.5784044	28225.497685865	355.56314090256	5490.6971584864	455330.99104405	6869.4968993892	805685.083923
0.	1527351.431287	27088.399887996	200.0024000288	5268.3314594078	446072.05603852	7336.5614203583	761470.1539671
0.	1384187.6441662	28225.497685865	133.33440000853	5201.6229063468	491807.6292525	8381.9911253168	838080.6207976
0.	1360966.0888209	31080.07259735	422.2329187895	5846.4946152228	479945.09426293	8270.7689680748	830362.3378083
0.	1399449.5374833	30656.284939148	311.11691862693	6335.740914881	497132.27247325	8159.548294521	825294.0281979
0.	1316978.2872664	29117.447495098	288.89389638309	5824.2568292746	479898.0533848	8849.1403882772	719412.7863255
0.	1300176.6020914	25773.127041485	288.89389638309	5624.119425175	511803.89974186	8582.1947473411	725073.2308194
0.	1241591.4758601	24324.337556822	355.56314090256	6335.740914881	463613.91362501	7937.111398359	686274.1014994
0.	1203470.3329516	25750.836067551	222.22518522469	5268.3314594078	488652.0997424	8070.5728239134	648127.370395
0.	1300434.851769	28537.669278242	355.56314090256	6002.16077788	496142.48701462	9004.8626258179	715762.0618990
0.	1241155.3267175	26687.108234809	333.34000013334	5868.7324604928	467770.12439601	7336.5614203583	694806.1417946
0.	1183565.6005556	22229.609840307	200.0024000288	5446.2235441355	466877.66055387	7825.8951756913	695698.3930320
0.	1375303.2855149	25550.219981162	266.6709334016	5913.2083289985	457465.48231602	7825.8951756913	710397.554792
0.	1239872.6582425	27779.558518708	400.00960023041	6157.8298473792	479380.62076007	8026.0854446829	832419.8810155
0.	1341461.4820545	26419.591184092	355.56314090256	6602.6146353956	429571.47709218	8493.2147662765	683118.8899838
0.	1244876.1046645	28403.880023435	266.6709334016	5379.5135674889	466572.36531903	8270.7689680748	664740.3385493
0.	1224494.9563623	25706.254298286	400.00960023041	5846.4946152228	478251.78524321	8092.8166025467	656525.9007136
0.	1331116.006508	25840.000320496	288.89389638309	4890.3233837481	491831.18234404	7914.8680351385	704674.23408
0.	1322931.0283622	26018.331684096	333.34000013334	4868.088148406	458920.05593445	7937.111398359	725726.5962158
0.	1314520.6958672	25617.09147416	266.6709334016	5935.4463522347	471199.92943769	8070.5728239134	762393.5723484
0.	1152953.1624361	26798.57620322	288.89389638309	7403.2870594544	458075.43471729	7981.5983028321	667047.5461469
0.	1206459.8722095	24079.182678656	488.9032300503	5735.3062786932	445814.35559188	5868.7324604928	674189.3612229
0.	1374574.1665789	28002.525124364	288.89389638309	5890.9703650846	482179.83332236	8604.4398909837	727420.7351437
0.	1306221.5908546	25149.002274538	311.11691862693	5001.500450135	477428.76971228	6780.5351954239	650838.0055960
0.	1503232.0615858	27155.283705939	488.9032300503	6558.1350886904	416160.44555657	7625.7097134645	817073.4550201
0.	1169913.1620166	25683.963502954	444.45629661235	4868.088148406	495247.06519834	7558.9822941956	648487.1403815
0.	1443002.5928217	24770.092150084	488.9032300503	6535.8954043318	446072.05603852	7470.0132325949	721033.1353917
0.	1131716.1010815	27824.151363383	400.00960023041	6157.8298473792	478157.72232608	7892.6247312617	622813.1689587
0.	1241257.9481339	23076.351346239	466.67973369921	4890.3233837481	465938.32536325	7870.3814867284	677365.3906546
0.	1235871.913304	26486.469642945	422.2329187895	4845.8529723751	494493.09823917	7914.8680351385	687334.1246757
0.	1294238.9078237	26330.420739202	488.9032300503	5290.5677623922	480250.86626227	9093.8480673683	720065.7264849
0.	1577912.8687534	28671.460677359	266.6709334016	5802.0191026477	458310.04336501	8204.0363859019	687888.2792426
0.	1321481.3023995	27289.052949666	533.35040054615	4756.9128613587	459741.29533189	7937.111398359	727493.3484732
0.	1514225.9424369	27957.931326773	488.9032300503	5579.6450990042	439819.15479363	7492.255408986	730640.5085395
0.	1407965.6591626	28024.822112497	511.12678566587	5690.8313593262	446306.33590712	7914.8680351385	750736.5239229
0.	1270964.9058609	27266.757926836	377.78634093484	6224.5460527486	444619.66401647	8470.9699193857	683745.0239019
0.	1420702.5616538	27043.810973778	555.57407469138	5802.0191026477	484038.63893832	8270.7689680748	793555.4552950
0.	1357066.9858069	23678.035684402	266.6709334016	5401.7501670541	495270.62773332	8003.8418440852	752411.2648944
0.	1405875.0700612	25929.165526006	511.12678566587	4645.7390570617	484862.28923058	8493.2147662765	727420.7351437
0.	1268800.1818892	27935.634517315	422.2329187895	6246.7849065228	454392.92146912	6958.4595526755	817538.1027446
0.	1485105.3819278	27132.989040409	444.45629661235	5646.3566772391	462205.4861722	8404.2357348103	775283.0363318
0.	1365022.9459261	24680.939326729	288.89389638309	6269.0238196228	476323.70171562	9093.8480673683	771195.2561575
0.	1465357.6795651	27891.041077071	600.02160077763	5157.1508342136	472539.33562039	7981.5983028321	646184.870783
0.	1416071.2623825	27311.348032047	311.11691862693	5045.9716918765	464506.03748209	8626.6850939775	687020.9225312
0.	1263528.9302511	25461.058823948	266.6709334016	5557.4080248972	474607.60194944	8982.6164138194	698448.0681194
0.	1279592.1844282	23789.463470823	311.11691862693	5068.2074017168	453572.19490593	7558.9822941956	699799.1047239
0.	1326452.7644629	28047.119160189	488.9032300503	5201.6229063468	469907.7184045	7292.077957649	720041.5426414
0.	1236205.2404332	24547.211877379	355.56314090256	4667.9736993025	464858.21721586	7959.3548209234	648918.8841005
0.	1258540.7638337	26620.228168297	466.67973369921	5423.9868259363	473338.37935082	7470.0132325949	697049.0017947
0.	1458626.9630901	27021.516605991	422.2329187895	5490.6971584864	481450.53865666	9138.3411442804	802608.3723946
0.	1197979.3417997	25550.219981162	155.55700742096	4556.8010811844	447594.98985695	7781.4091020254	637700.5403115
0.	1336015.0127963	28002.525124364	311.11691862693	5290.5677623922	470800.49794625	7892.6247312617	753770.7117386
0.	1388046.3356154	29541.15704275	266.6709334016	5401.7501670541	485074.097807	7381.0451204177	755907.4141183
0.	1497713.7099899	31771.561802701	444.45629661235	5468.4603216522	481662.2629758	8270.7689680748	779567.5287897
0.	1495681.4779405	26731.695243539	622.24545271912	4756.9128613587	477264.17608783	8515.4596725172	769614.1885759
0.	1498611.2039559	26464.176763785	155.55700742096	4756.9128613587	485780.16417865	8915.8781339534	757850.325722
0.	1382754.0913224	27801.854911268	311.11691862693	5957.6844347936	464200.82675851	6936.2188003543	785681.4420572
0.	1385934.2798673	29318.149336902	422.2329187895	5223.8590313854	493432.94427955	7514.4976447163	772411.6571170
0.	1608213.8521645	28649.161961927	333.34000013334	5312.8041246922	432237.49876318	8804.6488545952	747679.1320875
0.	1266126.9613096	25282.739367006	355.56314090256	5090.4431708704	471693.37051672	7558.9822941956	693190.6769696
0.	1410213.5819555	26776.282490448	555.57407469138	5779.781435342	447665.28565417	7759.166154206	731778.6082635
0.	1443264.9647194	25661.672767156	533.35040054615	5134.9148871186	467300.39499505	8159.548294521	676763.7806273
0.	1603299.1173414	26352.713261113	400.00960023041	6157.8298473792	489429.10003239	8115.0604405255	779811.0290583
0.	1610992.9155791	30076.399843808	800.03840184329	6469.1767072291	489146.54632893	7269.8363153001	880936.4711255
0.	1673799.8854577	26709.401709402	488.9032300503	6446.937260185	493173.81545621	8337.5020843755	729502.5577007
0.	1824785.8443247	29920.283815264	822.26278718639	7848.1383015384	485356.51738003	7825.8951756913	768373.8593415
0.	1832585.2235869	30031.794966324	711.14145314645	9360.8100902862	511851.1158478	8515.4596725172	878448.8433558
0.	1560238.0770809	32262.33082315	711.14145314645	10517.744301851	458263.1211212	8470.9699193857	842714.859955
0.	1842885.0023766	30143.307606889	1044.5099003982	10028.252544752	501682.04035066	7247.5947322881	735218.027053
0.	1704393.4757752	29162.047487389	822.26278718639	8871.3862441486	485756.62769636	7959.3548209234	754450.5147359
0.	1908595.8389431	30299.427806103	666.69333440004	9316.3158262194	471317.41283164	9516.5418843464	771170.929869
0.	1991330.7480812	31258.515941843	555.57407469138	8693.4210590677	487710.37556192	8137.3043378502	750202.6162459
0.	1616286.1618524	28203.200161695	466.67973369921	8003.8418440852	476723.39071569	8626.6850939775	681529.6760559
0.	1309840.1960446	24770.092150084	466.67973369921	6558.1350886904	473831.94358171	8893.6321593739	625444.1190453
0.	977535.87184004	20625.493109483	333.34000013334	5045.9716918765	490229.71940468	8671.1756780192	440755.6279997
0.	839551.54204107	16082.169878429	244.44802968221	4267.7592130252	491313.02926648	8582.1947473411	354818.5328115
0.	578589.85307501	16327.08988975	311.11691862693	4312.2265403762	447618.42172519	8115.0604405255	289935.2845634
0.	406500.73369091	14813.154080824	111.11185185679	4178.8252699788	478933.7722607	7603.4671810346	258251.6875271
0.	378632.9215189	11585.826064951	244.44802968221	3311.7690492289	459201.61485521	7625.7097134645	187258.3428052
0.	300522.86091248	11630.332440711	133.33440000853	2644.8640962144	467135.9957892	7937.111398359	172931.4462206
0.	247785.44716624	11318.79279849	66.6669333344	3489.6193825463	468780.12982728	8337.5020843755	149145.039290
0.	182146.90727671	10628.996435951	66.6669333344	3089.4614690812	475359.82256403	8293.0132808272	138135.4735929
0.	136102.42968041	9538.7895209393	22.222251851891	3311.7690492289	483944.51251331	7714.6804365931	114965.3671865
