# Supplementary material for: LA-iMageS: a software for elemental distribution bioimaging using LA–ICP–MS data
Source: J Cheminform. 2016 Nov 18;8:65. doi: 10.1186/s13321-016-0178-7 (PMC5116144; doi:10.1186/s13321-016-0178-7)
Supplement: Supplementary file 1 — Additional file 1. Dataset corresponding to LA–ICP–MS analysis of a human tissue used to illustrate LA-iMageS features. [file 13321_2016_178_MOESM1_ESM.zip › Line 18.xl]

Intensity Vs Time	Counts Per Second
Time in Seconds	Na23	Ca44	Zn64	P31	C12	C13	Si28
0.	177.7796740943	8070.5728239134	66.6669333344	2311.4316296304	463332.20960541	6713.8145404327	53236.17063396
0.	23611.179726698	8804.6488545952	44.444562963279	3133.9225107654	436869.93421752	8181.7923105381	57374.61094305
0.	212429.04590799	11585.826064951	155.55700742096	4245.525638307	463801.72145219	8003.8418440852	137548.0992640
0.	429758.53920849	14434.713060591	177.7796740943	4378.9279761929	487404.33746403	8470.9699193857	258251.6875271
0.	489994.23536194	13989.510313761	111.11185185679	4312.2265403762	471176.43295219	7825.8951756913	299739.8484334
0.	506021.88945368	14412.452358838	266.6709334016	5201.6229063468	468028.48654492	7848.1383015384	298450.3383522
0.	478628.04723323	14968.987727209	111.11185185679	4579.0354861913	499230.0523125	8070.5728239134	270887.9569469
0.	469954.70448239	14657.323345891	222.22518522469	4579.0354861913	466384.49673604	7670.1949563466	293179.2022540
0.	621234.98315236	15236.137894833	288.89389638309	5290.5677623922	487992.88195993	7625.7097134645	368644.1255434
0.	668177.34053908	17061.893073761	311.11691862693	5579.6450990042	450079.12501021	8137.3043378502	397154.7556642
0.	620087.39260892	17418.184584706	288.89389638309	5735.3062786932	422980.15185632	8826.8945917595	381678.3481926
0.	967056.91272529	20736.880140833	288.89389638309	6780.5351954239	475782.97567326	7314.319659335	535728.4572112
0.	899332.30466843	22140.484153421	155.55700742096	6869.4968993892	442863.06764287	8849.1403882772	493197.3722985
0.	704360.40573161	18286.708899621	111.11185185679	6513.6557793022	462581.04418067	6758.2949177622	502130.0753824
0.	847670.5697951	18108.542693893	200.0024000288	5134.9148871186	436004.08639813	8515.4596725172	425924.5838409
0.	821329.57271462	20046.304516048	355.56314090256	6091.1141759345	468404.29994325	7759.166154206	451954.4215572
0.	869883.0101698	17173.232536246	444.45629661235	7358.8032407191	443846.7171769	7759.166154206	440615.1504824
0.	904493.01581545	20825.990836564	266.6709334016	7825.8951756913	435980.6863224	7603.4671810346	449422.8682823
0.	807028.4327307	16772.417425874	177.7796740943	6380.2192750204	466079.21907574	7803.6521091871	404751.9545636
0.	760814.10036556	18242.166991466	400.00960023041	7247.5947322881	477499.31080453	7937.111398359	457700.0742512
0.	945739.23024863	18130.813261522	400.00960023041	7647.9523052351	465398.25426543	8270.7689680748	425059.8438317
0.	876725.15867413	18487.150429342	288.89389638309	7892.6247312617	474443.06249009	8248.52471467	461923.8284729
0.	951870.85377084	18620.780791363	355.56314090256	8426.4804036529	471622.87719433	7759.166154206	461783.0030968
0.	752702.5570705	18888.047936931	377.78634093484	7225.3532086126	477475.79704261	7136.387707272	448415.1434243
0.	1011522.4079296	18553.965342795	355.56314090256	6580.3748323783	482250.41351755	8493.2147662765	472163.3408195
0.	956366.77903113	19645.351349211	288.89389638309	7002.9412353188	471599.37954907	7937.111398359	482603.323208
0.	936091.19261266	18331.251045593	311.11691862693	6958.4595526755	470495.06289795	8070.5728239134	478769.1497372
0.	882389.96624497	19400.333899325	266.6709334016	7047.4231552981	489900.0435548	7781.4091020254	472327.8365150
0.	779056.20034947	17128.696572926	400.00960023041	7425.5290578293	496024.66301628	8026.0854446829	442839.648794
0.	971635.25873037	20514.107565122	533.35040054615	7314.319659335	433126.35743857	7848.1383015384	490229.7194046
0.	898863.29942483	18999.411774652	466.67973369921	8404.2357348103	458333.50458334	7870.3814867284	468615.7022244
0.	1158314.8310025	20803.713073409	488.9032300503	9494.2943071144	489499.73991252	8137.3043378502	550798.1787136
0.	1202729.4906984	21182.44313671	422.2329187895	8871.3862441486	484579.88593278	8537.704638108	614256.1622618
0.	941868.82439313	19779.000263868	400.00960023041	8248.52471467	485191.77149883	7514.4976447163	527210.1123837
0.	1030518.914516	18709.868888536	377.78634093484	7825.8951756913	454041.17187821	8204.0363859019	489735.2103809
0.	830876.67824771	19088.503915146	377.78634093484	8226.2805206124	434062.09799037	7647.9523052351	455471.7103463
0.	1384500.4495944	23811.749206646	511.12678566587	8003.8418440852	465750.47068461	8315.2576529274	628913.4132527
0.	1047648.2003201	22029.078383466	400.00960023041	8270.7689680748	465680.02624219	7714.6804365931	597668.2559062
0.	1142823.0843282	20603.215881653	377.78634093484	7892.6247312617	475242.28374111	8137.3043378502	567319.8577345
0.	923210.57006212	20870.546541319	377.78634093484	7447.7711155427	461665.65038562	7269.8363153001	530214.2318634
0.	889365.16452577	20558.66160443	422.2329187895	7492.255408986	473549.90339774	8204.0363859019	540369.7723302
0.	873894.12611055	19400.333899325	222.22518522469	7091.9053126152	510222.31016789	7803.6521091871	473596.909450
0.	1027487.7509267	21561.190391319	555.57407469138	8003.8418440852	474302.03118194	7914.8680351385	505785.9717089
0.	905777.49162029	18420.336051	311.11691862693	7736.9232657286	460539.14616997	8070.5728239134	460257.5432683
0.	903332.20885341	19623.076738244	355.56314090256	7803.6521091871	490159.07351311	8626.6850939775	418378.588201
0.	905431.65273785	21850.832245242	577.79780810179	7870.3814867284	458169.27740499	7247.5947322881	455940.7913932
0.	963400.91996043	18643.052726469	311.11691862693	8115.0604405255	454158.42013592	8048.3291046256	451251.1372003
0.	952839.3951482	19823.550377849	444.45629661235	7558.9822941956	493291.60031483	8826.8945917595	489900.043554
0.	1234692.5477358	25996.040055268	533.35040054615	8204.0363859019	513858.0403023	8270.7689680748	701005.5650653
0.	878621.23045338	21338.395806549	333.34000013334	6980.7003643303	443401.71885466	7759.166154206	520874.1537427
0.	932448.02746776	22029.078383466	266.6709334016	7425.5290578293	441481.46526042	8470.9699193857	525412.8735208
0.	1074323.3941211	19199.870428684	177.7796740943	6024.3990384081	478416.39783176	8181.7923105381	490418.111293
0.	1230104.7557687	22808.950009457	244.44802968221	7358.8032407191	463989.53339747	7870.3814867284	606399.7862745
0.	925760.42679697	20469.553763728	555.57407469138	7625.7097134645	494351.73680947	6936.2188003543	508759.0090832
0.	963898.244842	22496.992612709	444.45629661235	7647.9523052351	456034.61068685	8204.0363859019	547075.6835462
0.	1104261.8003704	22341.018287592	311.11691862693	7180.8703392706	475242.28374111	8826.8945917595	591542.3730451
0.	1233538.9708957	24257.476421288	377.78634093484	8226.2805206124	453079.79673611	7336.5614203583	616502.1539437
0.	1221576.178394	22407.864069936	488.9032300503	7870.3814867284	501705.62055883	7180.8703392706	639952.6306292
0.	1115258.6464019	22853.516303881	466.67973369921	9316.3158262194	461689.12079921	7269.8363153001	592209.5733835
0.	1150870.3510482	22140.484153421	577.79780810179	8893.6321593739	476112.10920179	7959.3548209234	579089.4976564
0.	1233590.2378204	27311.348032047	288.89389638309	8826.8945917595	497367.9525046	8204.0363859019	699895.6153829
0.	1451874.9791637	24012.323507197	711.14145314645	9360.8100902862	444900.75290897	7603.4671810346	733328.6005346
0.	1177806.6144466	22519.27489715	355.56314090256	7225.3532086126	487380.79652418	8582.1947473411	558010.6462285
0.	988850.18799594	24168.329073832	555.57407469138	7091.9053126152	478533.98018746	8270.7689680748	504582.8920322
0.	1015123.3528823	20981.936844148	444.45629661235	8115.0604405255	456433.35415502	7158.6289936035	550537.3145018
0.	1107799.5305645	22140.484153421	488.9032300503	9205.0812048251	462980.09260972	6936.2188003543	603822.3506839
0.	912993.80680281	20001.753212629	777.81407576798	13032.404874564	479215.98965577	7892.6247312617	468098.9503014
0.	860932.29065153	17061.893073761	600.02160077763	10985.013239832	487451.41953758	8270.7689680748	440287.3785805
0.	1190680.2744412	23678.035684402	1066.7349377027	10651.247040888	479286.54545621	7492.255408986	560194.5578737
0.	931357.84949325	21472.07184355	555.57407469138	10339.743974598	456621.00456621	7848.1383015384	547739.4500938
0.	944597.77985356	19422.607915614	577.79780810179	10606.745890386	446657.76773796	8760.1575583262	469226.4492281
0.	980574.85771617	20670.047743583	488.9032300503	10539.994609927	493480.0594519	7714.6804365931	539185.5254277
0.	1105171.3679102	24881.534518567	800.03840184329	13321.750749376	488346.02804273	8070.5728239134	637269.3558367
0.	1268133.8768295	25327.31887406	488.9032300503	14278.88939599	481591.68762184	8915.8781339534	586349.5056205
0.	970589.99210321	20670.047743583	622.24545271912	12386.977172825	459882.08713714	7670.1949563466	475782.9756732
0.	995186.55626831	23321.476765756	755.58980896023	14301.149741267	459530.11196422	7403.2870594544	519881.628221
0.	1163806.8964468	23455.184574945	777.81407576798	17262.3051762	497745.05401755	8204.0363859019	594044.6403420
0.	1191369.0922641	25215.870552893	1133.4104052409	22853.516303881	446962.35366706	9383.0573113583	497650.7770858
0.	1650793.9764374	28894.451107828	3111.691960277	64425.86029047	536817.52057881	9294.0687832241	614662.3090067
0.	1847408.4738181	24591.78745574	5535.1710101087	100333.7303759	592471.70191673	9383.0573113583	566036.8687947
0.	1766106.7901877	26642.521464257	4868.088148406	120622.26674957	616239.29496805	10695.748428881	567106.0129781
0.	1557153.4737213	20514.107565122	4490.09822201	122989.83039313	626329.25495318	10584.495404194	437899.705208
0.	2612544.8009581	27801.854911268	6580.3748323783	196967.24407749	746029.55700708	13054.661893153	570100.3225803
0.	2432381.1158475	25505.639283492	5624.119425175	185077.08436972	746781.53041456	12030.900511791	504134.7289760
0.	2207433.5597391	22118.20288044	4156.5919324774	165516.46748583	663683.07365537	11519.066946682	545558.6950654
0.	2264555.8441749	24324.337556822	6246.7849065228	183895.80510864	777278.95846155	12498.254247405	510411.1413733
0.	3072493.4352356	24792.380504732	6535.8954043318	198218.61838362	785925.11302298	12809.83795555	643907.1857807
0.	2134774.0139367	18932.593293635	3356.2312767859	149710.60135814	708972.40933855	12765.325284507	495576.94657
0.	2069540.3651109	22831.233126918	4868.088148406	172591.16661929	704553.52953084	12142.172835157	457981.5930580
0.	2266155.2681391	21873.112804293	5713.0687893496	180012.38118599	769541.22314766	13277.235346002	521417.7282027
0.	2493616.2047627	20670.047743583	2978.3099024804	146340.41362688	777108.55703231	12253.446643245	519550.81185
0.	2004649.4499918	24235.189495147	3623.0096229803	160825.95616057	769954.70198257	12654.044646316	513409.3929660
0.	2007162.830507	23299.192339172	4223.2921228934	145096.72592029	657510.26168747	12164.427477996	537764.6442972
0.	2665211.547208	23232.339416468	4089.8922757939	130231.95397202	680783.32757398	12030.900511791	555993.3938468
0.	2306483.6009508	23143.203019298	4134.3586542796	150706.08300069	716487.24934071	10450.993733851	539161.8421523
0.	1997109.3084463	22274.173040729	4045.4261345198	155775.81740248	662818.13468198	11585.826064951	505314.1556651
0.	2714222.467254	23410.615067179	3867.5639415011	169529.26894094	789556.6165836	12386.977172825	562141.5546449
0.	2746096.7019692	20959.658664616	5268.3314594078	183305.22758021	656381.85727101	10851.505157133	519101.8671535
0.	2245933.9794488	22898.082836318	4067.6591755055	148330.69674175	654869.54573694	10673.497705198	425340.2904638
0.	2091132.5886277	21449.79235533	4623.5044741297	165267.14747647	689960.64905455	10717.999211938	449610.3650696
0.	2554622.8045402	23811.749206646	4401.1619067434	189371.9754648	765261.65324408	13165.94787708	483332.7159333
0.	2749067.0607598	23410.615067179	4801.3827982459	205252.52088969	720742.90141617	11652.585717666	503191.304268
0.	2379714.3695976	22274.173040729	4201.058666784	197467.77151481	713973.52488189	12854.350864177	494469.5378391
0.	2955278.5075733	25126.712967476	5179.3868406229	205958.51133953	698303.32666518	13677.882530342	513503.8430896
0.	2827210.3458681	24257.476421288	4845.8529723751	218493.97875171	777619.77130773	12453.743239397	580541.0104104
0.	3124931.6923477	24034.609838167	5045.9716918765	204979.25012508	734079.47732799	12876.607407585	517613.4288504
0.	2979498.3561741	25037.556334502	5779.781435342	189485.62664657	778958.80785435	13477.556532345	513078.8257117
0.	3004403.6721881	23054.067574231	4712.4431617115	171479.68241909	767692.9693039	13366.266390356	552932.8192249
0.	2672637.4441847	25215.870552893	4134.3586542796	187531.03981411	663707.10097045	12030.900511791	495317.752997
0.	3000405.1122776	26709.401709402	5579.6450990042	184918.05636069	729502.55770077	11563.572966145	499701.5340782
0.	2966588.7198916	24079.182678656	4067.6591755055	170459.06086554	707064.52974406	11875.121753355	572311.0757443
0.	2608203.507341	22162.765485899	3289.5380243924	162275.88336241	685117.86026122	12142.172835157	512582.9986815
0.	2326247.9113657	20558.66160443	4267.7592130252	137774.00760815	722629.59546932	11585.826064951	468545.2342177
0.	2743240.5877474	21516.630998456	4667.9736993025	147380.73011526	675223.84912278	11897.375683543	460281.009823
0.	2268897.1377921	22920.366191792	4312.2265403762	193191.49471859	706919.64461518	11341.045244099	504229.0771490
0.	3023596.7597585	21004.215083162	4868.088148406	181238.53219253	705301.92481412	12053.154857688	506234.2209662
0.	2644533.2802422	24101.469188174	4245.525638307	164065.98185782	668850.47954663	11185.27937181	509797.4551350
0.	2408389.7563844	24391.199228027	4490.09822201	150887.09232568	676908.16322755	11719.345904834	519928.8887422
0.	2877249.4670339	23967.751023804	4000.9602304553	154960.83252253	692274.57678901	11519.066946682	504559.3039197
0.	2446547.4423876	21984.516491948	3845.3314342286	147041.48233238	636287.29363344	11897.375683543	425901.2113388
0.	3273563.8764498	23544.324304597	4957.0294456441	174270.01275869	762223.46160996	12297.956582209	547644.6231672
0.	2627053.8612049	21004.215083162	4579.0354861913	145865.52933249	673924.74460777	12275.701583032	412192.574840
0.	2212231.8316317	19801.275291123	3400.6937415233	133956.97248282	681794.52482565	13010.147915374	390332.3658603
0.	2957906.1326573	20157.683815382	5246.095215739	187826.47153209	734418.60421951	11630.332440711	432939.2216168
0.	2959848.2903281	24992.978375176	5490.6971584864	197786.3044452	789580.99419615	13811.435868899	470424.5794329
0.	3079805.0876434	22541.557241091	6091.1141759345	224631.74717285	789605.37187678	12676.300655165	484391.6222339
0.	2500128.1451884	19222.143909784	5379.5135674889	168191.45588302	800899.5563704	12876.607407585	383864.2868672
0.	2930830.1698347	24034.609838167	7203.1117442735	223969.84007945	818760.97793432	12720.812851046	477311.2025151
0.	2916435.3541569	22452.428222324	5624.119425175	190372.15846516	783318.18674648	13477.556532345	423424.0885512
0.	2938256.0668114	19511.704575439	6491.4162136014	206322.91662448	767085.07670851	11808.360319106	437150.7685543
0.	3234834.9676023	24770.092150084	6691.5744407644	227439.72295468	892102.53384745	14568.278518795	416393.9071328
0.	3348394.0690608	22875.799540348	7091.9053126152	239206.83953035	739894.91078557	13210.462686448	506753.2756581
0.	3307723.0025425	24770.092150084	5979.9225766753	230659.7707551	819935.09906043	12921.120672592	492514.2501277
0.	3602816.7239381	24346.624721038	6046.6373582597	238635.24173906	777059.87152114	13054.661893153	495435.5672898
0.	3087573.7183267	22920.366191792	5890.9703650846	183123.51974593	818809.89649997	13477.556532345	395827.1055231
0.	3069294.5873072	21628.029926785	5868.7324604928	212132.75108227	758166.08978854	15391.979444145	364999.9704784
0.	3179654.8408373	22385.58208299	6180.068523177	200767.4457622	828892.96030001	13855.95412367	432588.3529906
0.	2852115.6618821	20425.000200245	4734.6779818802	160101.08624638	766112.53672505	11808.360319106	404938.4739350
0.	3019141.2215725	21628.029926785	4912.5586784017	178627.4993363	769103.44340186	12587.276976136	397038.2868586
0.	3641317.1436478	24970.689484803	6647.0944194197	198832.99737258	840066.42287957	12676.300655165	519125.4952372
0.	2544340.7933417	25929.165526006	5624.119425175	173475.92218866	754474.79439569	11941.883722078	475900.5219111
0.	2963161.3828254	25572.510419296	5557.4080248972	166468.48455549	782295.12010702	13277.235346002	507697.0918535
0.	3293442.4314335	23299.192339172	5268.3314594078	164383.2542274	827154.51569172	13299.493017989	554996.808251
0.	3527072.5747761	25015.267325076	4667.9736993025	166491.15294113	762563.68640771	13477.556532345	580303.0407557
0.	2773858.132205	22675.252554248	3912.0291339479	141660.5820522	784682.46223179	12475.998713705	560764.3650359
0.	3148580.3181042	24948.400653955	4957.0294456441	133121.52160386	756247.39237053	11719.345904834	567842.6117037
0.	2333902.2974801	24413.486570802	3378.462479507	130570.52376025	697097.24170822	12921.120672592	493409.386790
0.	2949794.7682674	24101.469188174	3912.0291339479	140485.38158734	722557.02274232	11697.092449727	677221.0004416
0.	2456943.6981549	26976.928049061	3934.2618191226	153512.16547468	716994.91655379	13076.91897114	657150.1166470
0.	3027024.0968247	29251.248186823	3778.6342682119	152878.45209951	762587.98868725	13076.91897114	718155.4101102
0.	2213031.5436138	22363.300155542	3222.845305648	118029.98686765	691912.98491192	11363.297749089	511166.5077144
0.	2272895.6977026	23388.33040256	2978.3099024804	120667.35696184	714601.88783752	10651.247040888	501351.9242373
0.	2893015.2175382	26441.883944168	4201.058666784	141683.18367179	680542.58369797	12231.191762848	595570.1877947
0.	2943625.5615483	26597.93493188	3578.5459723132	129193.75838953	672457.47175225	11296.540412261	628650.1766197
0.	2547768.1304079	23366.04579745	3200.6145179875	111383.88492852	693142.45876004	11430.055620341	484297.4919344
0.	2693429.9557193	24257.476421288	3800.8665975842	140869.56365843	662770.08504825	12698.556723408	561547.9114350
0.	3161718.4435244	23678.035684402	3934.2618191226	124072.36763748	718759.89520528	11875.121753355	626831.6696987
0.	2557136.1850554	23388.33040256	3178.3837896203	122042.72480306	646112.9347239	11296.540412261	526949.9624491
0.	2623626.5241387	22586.122107474	3422.9250628351	111586.56952282	624200.29740291	12008.646225282	513551.0685408
0.	2599635.1646756	22586.122107474	3978.7273673761	131134.83707252	699413.07281435	11830.614071137	542951.9957191
0.	2314252.2316341	23990.037235742	3689.7055437159	118638.53718079	646640.4797125	10851.505157133	494940.7581311
0.	2657785.6502313	22496.992612709	3667.4735108391	134431.18427131	692033.51386382	12053.154857688	493126.7019655
0.	2751123.4629995	23700.321122661	3356.2312767859	135266.76541723	683865.43945196	11741.599419325	553905.4420681
0.	2189497.1624262	26954.633859917	3600.7777679979	144531.47414931	697700.2632438	12097.663727646	532320.1066245
0.	2625454.4372406	22318.73647914	4223.2921228934	141909.20321075	728655.24420249	11674.839054004	536107.2462212
0.	2575986.5389192	25594.800916962	3645.2415372606	141072.96127721	732553.56987921	12542.765492984	597382.1256785
0.	2987952.4542706	27846.447875056	4289.9928470482	161913.37813774	658806.90782802	12386.977172825	621474.0836939
0.	2823440.2750953	28024.822112497	3667.4735108391	139784.85949358	658950.99160285	13477.556532345	598502.8565798
0.	2280664.3283858	20825.990836564	3289.5380243924	120892.81165657	745859.76554846	12297.956582209	461571.7693744
0.	3142525.355954	26040.623372461	3800.8665975842	146724.86341922	760886.99277105	13544.331330374	645609.3990424
0.	2394223.4298443	23054.067574231	3334.00013336	114379.61143152	659383.25730663	11118.523460085	513078.8257117
0.	2435808.4529136	21984.516491948	3534.0825588358	114244.44283348	672457.47175225	12898.86401039	529031.3823782
0.	2649674.2858414	25706.254298286	4023.1931528364	161369.64958195	698520.43975137	11652.585717666	543899.7950336
0.	3268879.8491261	26129.790721298	4534.5667354854	147222.41277963	696108.3770528	12253.446643245	535515.3957235
0.	2577700.2074523	25015.267325076	4467.8640542332	148647.3761384	820889.18858674	11563.572966145	529504.5026454
0.	2640763.2094695	24502.636537103	4045.4261345198	161211.06870486	768933.20165968	11786.10662646	586111.3756537
0.	2729988.2177583	24948.400653955	4000.9602304553	149077.17439899	731827.04134207	11763.8529932	502766.7969712
0.	3018113.0204527	24346.624721038	4401.1619067434	161346.99498794	741979.72055177	12876.607407585	560123.3346287
0.	2881819.2497888	25238.160098068	4756.9128613587	175608.79211692	755810.27991184	12364.721936084	581469.1548137
0.	3485601.7962757	25929.165526006	4267.7592130252	173203.67980356	704336.26555863	12565.021204863	667360.0277344
0.	2670923.7756516	23811.749206646	3067.2310371775	129148.62236244	659479.31928114	12275.701583032	635209.5487901
0.	2889130.9021965	26843.163807402	3845.3314342286	147629.52052353	741252.40461389	12565.021204863	667504.2538055
0.	3058098.6195578	25973.748485978	3912.0291339479	128922.9458658	726767.2424589	13655.623848502	613826.1453395
0.	2325676.6885213	24346.624721038	2800.4704790405	118773.77657639	729139.41323714	10873.756355811	564136.4955303
0.	2645104.5030866	24591.78745574	3089.4614690812	139445.91815378	660464.01593911	12854.350864177	499442.2159020
0.	2965560.5187717	26018.331684096	3689.7055437159	131766.9129989	657246.15386037	13143.690561496	609240.6294327
0.	2423355.7949066	22964.933081253	3133.9225107654	126892.13026965	669211.11123439	10628.996435951	547028.273608
0.	2701998.2983847	26531.055579891	3311.7690492289	130728.52766576	677389.4559239	11318.79279849	594163.8140267
0.	2909352.1908868	25193.581067246	3445.1564434428	153376.36573143	695481.35050658	12253.446643245	634203.7747269
0.	2726103.9024166	24480.348956247	3000.5400972175	141411.96824842	688394.27736534	11430.055620341	618366.2924341
0.	2515436.9174172	26174.374752946	2956.0797670342	125583.64264658	705060.49993515	10651.247040888	662794.1098318
0.	2213031.5436138	20447.276952248	2400.3456497736	136147.60308975	627286.26057698	10851.505157133	526571.5765970
0.	2432952.3386918	23299.192339172	3022.7703512459	126079.94153437	694034.53899931	11452.308362854	557037.5596169
0.	2390796.0927782	24591.78745574	2733.7816735278	130502.8087107	663034.3613312	11608.079223139	554166.4083541
0.	2506868.5747518	25461.058823948	3356.2312767859	132060.39299166	649854.40269085	11474.561164748	533361.4037791
0.	2528118.064562	23031.783861729	3600.7777679979	123937.04284783	763341.39296906	13032.404874564	574569.9575819
0.	2388054.2231252	23767.177794513	3089.4614690812	121321.19226051	673058.78305645	11652.585717666	599504.4839095
0.	2767346.1917793	25305.029090768	3556.3142359259	132150.69659096	750930.68028491	13410.782268944	616358.7753294
0.	2398678.9680303	21026.493381661	3133.9225107654	119359.83914063	673443.64417909	11986.39199816	611795.7989837
0.	2087933.7406993	18865.775347771	2400.3456497736	106318.36109598	701391.66777822	11763.8529932	563376.463577
0.	2448718.0891961	22296.454730186	3534.0825588358	130841.3894182	673299.31925606	11719.345904834	616000.3392011
0.	3082661.2018652	29764.17070609	4245.525638307	166105.79868812	745592.95708923	12364.721936084	657030.0716277
0.	2240450.240143	22140.484153421	3467.3878833464	124636.24440794	744768.32808901	12342.466758735	536746.4905037
0.	3018227.2650216	27088.399887996	3511.8509410427	137661.05267686	722266.73789174	12453.743239397	693913.9822579
0.	2460713.7689277	22987.21661524	3356.2312767859	120216.46573887	641342.51073212	12475.998713705	533006.4019476
0.	2670352.5528072	24814.668918904	3356.2312767859	127546.45055425	719582.06239855	12698.556723408	624319.8878621
0.	2272095.9857205	23098.635177753	3378.462479507	113253.27297932	695915.44098412	12431.487824481	528203.484551
0.	2349096.82514	23967.751023804	3045.0006645658	117105.97632101	745277.64854246	10406.493652039	555661.1858330
0.	2932658.0829367	23098.635177753	3289.5380243924	133708.58651499	715858.750062	12231.191762848	590494.0195884
0.	3184453.1127299	27222.168059827	4423.3958966001	145096.72592029	791628.95674812	11941.883722078	629415.9781672
0.	3214727.9234809	30723.19734979	4845.8529723751	214115.84538284	809666.88244113	15636.879190317	727783.8078539
0.	2785054.0999544	29362.750401484	3845.3314342286	158991.2502092	790239.21547268	12186.682180224	678063.3105770
0.	2412388.3162949	25193.581067246	3534.0825588358	136667.11475557	746296.37884664	11808.360319106	645225.7724681
0.	2544912.0161861	25238.160098068	3378.462479507	128990.64817801	711146.45372126	13655.623848502	543757.6184811
0.	2387140.2665743	21137.885766415	3045.0006645658	132918.31638591	675199.78986282	12765.325284507	548450.685345
0.	2004535.2054229	20959.658664616	2555.9474675006	104833.05425558	642756.58335064	12231.191762848	528014.2619561
0.	2277008.5021819	25371.898619235	3111.691960277	100243.76852185	650454.14726572	11964.137830426	582325.9921620
0.	2337900.8573906	24056.896228653	2533.718458539	83146.070426933	665244.9877267	11430.055620341	613085.6108046
0.	1983742.6938883	20291.340937246	2244.746737005	93117.360052451	643403.77839602	10628.996435951	504181.9029329
0.	2310710.6499991	24235.189495147	3511.8509410427	121975.0784925	725847.59519503	12364.721936084	578447.1027978
0.	2400506.8811323	24123.75575721	4245.525638307	135176.42831348	742925.32213548	12364.721936084	569743.8025911
0.	2455687.0078973	21048.771739643	3089.4614690812	119517.63220799	693986.31610184	11274.288085412	593806.2979093
0.	2405762.1313004	22185.046877872	2956.0797670342	121095.72605953	686129.56291777	12609.532806802	499701.5340782
0.	2441977.6596327	29563.458140993	3356.2312767859	135921.73847197	670269.0507496	11852.867882553	661761.1042875
0.	2283977.4208831	26486.469642945	3912.0291339479	155006.10738866	729333.08839766	11519.066946682	647599.7347916
0.	2494187.4276071	24614.075334204	3511.8509410427	140643.57207781	682227.93116514	11163.027341856	618987.7612957
0.	2403362.9953541	24747.80385496	3267.3070588502	132466.7668343	722605.40449302	12765.325284507	605301.8955870
0.	2146426.9599616	24458.061434912	3334.00013336	115641.29002692	687647.3381259	11407.802937209	592042.7684626
0.	2654129.8240274	24123.75575721	3289.5380243924	133166.67898654	693696.9843428	11296.540412261	614136.7109700
0.	2214516.7230091	23499.75432075	3556.3142359259	118255.37072745	691575.5127509	12186.682180224	516125.2483486
0.	2520692.1675853	25082.134531934	3667.4735108391	165335.14311017	744331.79141531	13099.176108526	518889.2173239
0.	2113296.0349888	22318.73647914	3845.3314342286	166559.1584644	749717.27403403	10896.007613863	574546.1767955
0.	3152807.3671524	26731.695243539	5512.9340546385	206072.38630024	808860.60494217	11941.883722078	635856.179584
0.	2630481.198271	24903.823170838	3778.6342682119	180716.26086937	844480.9298933	12231.191762848	486957.0706550
0.	2564333.5928943	22185.046877872	5357.2770272403	169982.81314821	742052.45548823	11096.271608266	517377.1925121
0.	2542627.1248087	25104.423719941	4178.8252699788	185054.36589895	747946.00448415	12364.721936084	512346.9006310
0.	2957220.6652441	26330.420739202	4512.332449094	188735.55716768	766550.16628964	13789.176830624	583016.284160
0.	2740270.2289567	26954.633859917	4178.8252699788	177628.70950688	788703.44303684	12520.509840498	648199.3231965
0.	2544683.5270484	25438.768683474	4023.1931528364	145684.62808613	817220.18321248	13744.658932294	624463.3985969
0.	2669895.5745317	26999.222297752	4201.058666784	161369.64958195	761372.95772422	12431.487824481	592447.8717210
0.	3134642.4807018	24614.075334204	4623.5044741297	146815.32474904	796019.06645879	13054.661893153	600601.6376737
0.	2718221.0271645	22964.933081253	4356.6941049483	166785.84751047	758603.32046651	11697.092449727	519621.7000034
0.	3178055.4168731	25617.09147416	4378.9279761929	205890.18710091	797556.12651921	13544.331330374	599337.5379506
0.	2857256.6674813	23232.339416468	5557.4080248972	166105.79868812	815581.8581812	13366.266390356	515463.9175257
0.	2844232.78663	27177.578431019	5001.500450135	194442.30870397	772290.00938448	13455.298385142	590041.360877
0.	3120933.1324372	24146.042385763	5001.500450135	161505.57842691	831464.53292122	12164.427477996	578566.0611980
0.	3114649.6811493	27378.233636497	5512.9340546385	180443.78433722	782514.33857367	13900.472616069	540180.281871
0.	3267965.8925751	26352.713261113	5512.9340546385	207621.23838374	781393.94650006	14546.017460559	555281.5352241
0.	3708607.1947133	27222.168059827	5512.9340546385	226480.79699617	819176.7944672	13855.95412367	669018.7724670
0.	3244888.489663	25215.870552893	6135.5912309063	188781.01402373	858941.75235521	13967.250800226	592590.8538822
0.	2873250.9071234	27578.893665669	5357.2770272403	161822.75427174	797531.72662708	13165.94787708	589969.8906205
0.	2161392.9984838	23076.351346239	3800.8665975842	142609.90241206	776792.10606739	12854.350864177	446376.6211185
0.	2526404.3960289	25416.47860253	3645.2415372606	121636.85511649	690539.07315299	11986.39199816	520519.6671827
0.	2575072.5823682	27132.989040409	3823.0989862564	130435.09420711	753576.49205544	11474.561164748	657558.2821575
0.	2464826.573407	27177.578431019	3445.1564434428	116294.73386475	700498.83130554	11808.360319106	618892.1477929
0.	2580099.3433986	25037.556334502	3645.2415372606	119968.48589027	684756.56647261	12075.409262973	577305.185653
0.	2494073.1830382	25817.709167958	3800.8665975842	133844.06885969	662746.06033131	11407.802937209	615713.6010028
0.	2875421.5539319	24614.075334204	4201.058666784	140281.99818933	734781.96912937	12119.918251707	649206.7252081
0.	2497386.2755355	24391.199228027	3133.9225107654	123170.24357352	629224.52142269	11207.531461142	624941.7849182
0.	2164706.0909811	22430.14611638	3200.6145179875	116610.20772326	679964.8256571	12053.154857688	520543.2991651
0.	2084620.648202	23232.339416468	2978.3099024804	128742.40903494	612345.13973652	9405.3045917898	511284.5397064
0.	2378114.9456334	22118.20288044	3445.1564434428	129238.89465922	659239.16634209	12297.956582209	510718.000937
0.	2162763.9333102	24903.823170838	4000.9602304553	149778.47136272	713345.20735745	11296.540412261	499984.4355696
0.	2666125.503759	25260.449702772	4779.1478001472	161233.72293288	713997.69184777	12542.765492984	573761.4476442
0.	2088733.4526814	21783.990925043	3623.0096229803	136531.58687612	686274.10149943	10428.74366326	538380.3306397
0.	2367490.2007283	23811.749206646	4089.8922757939	127004.94047427	688105.131968	12253.446643245	591232.6189943
0.	2439921.257393	23900.892745078	3823.0989862564	128922.9458658	698230.9568429	11252.035817943	608452.7389586
0.	2152824.6558184	21048.771739643	3200.6145179875	105643.18901096	667504.25380554	11496.814026024	451602.7721553
0.	2565247.5494453	20870.546541319	3956.4945635986	123576.18740597	655061.57066041	11786.10662646	606519.1306290
0.	2217030.1035243	24324.337556822	3422.9250628351	130119.10040895	694106.87384782	11763.8529932	556729.0429165
0.	2284777.1328652	23366.04579745	3978.7273673761	111991.95340276	710180.14461244	11363.297749089	635520.8835096
0.	1928105.5888478	24279.763406947	3267.3070588502	113501.05446574	619202.89554449	9538.7895209393	485097.6324161
0.	2433180.8278296	21895.393422837	3578.5459723132	112825.30401084	735242.2531342	11830.614071137	605946.2927675
0.	1929248.0345365	20536.384555037	2800.4704790405	108321.69149141	653813.4847559	12008.646225282	483897.4496882
0.	2667839.1722921	25550.219981162	4067.6591755055	112532.49571571	706654.02815497	11941.883722078	642492.925169
0.	2646703.9270508	25215.870552893	4067.6591755055	111924.38806241	666927.36392089	11875.121753355	610625.5808049
0.	2762090.9416112	23210.055227915	4378.9279761929	111676.65313661	672914.46453986	12431.487824481	593401.1308796
0.	2783683.165128	25906.874135325	4645.7390570617	125245.27386041	762563.68640771	12965.634175188	669403.4542697
0.	2052974.9026245	22586.122107474	3178.3837896203	83819.432439929	688105.131968	10695.748428881	514826.2538709
0.	1828941.3030671	20469.553763728	3045.0006645658	79286.506289557	601436.5219922	10295.244486485	515274.9752121
0.	2338243.5910972	22318.73647914	3578.5459723132	103370.50915174	750930.68028491	11318.79279849	591304.0997114
0.	2243192.1097959	20224.512108676	4601.2699505063	97972.551591501	667792.71314798	10406.493652039	534284.4771277
0.	2631166.6656842	24391.199228027	4178.8252699788	109875.1646338	723331.1630616	11941.883722078	599504.4839095
0.	2135230.9922122	24658.651269698	6113.3526737582	103258.0162476	622119.68819328	12453.743239397	516975.605643
0.	2088047.9852681	23054.067574231	2800.4704790405	100086.33760014	686129.56291777	10562.244977375	554664.6386826
0.	2462541.6820296	23432.899791307	3778.6342682119	113838.95010417	736526.33195918	12676.300655165	621808.8355635
0.	2242849.3760893	23945.46487138	3578.5459723132	105080.58712744	683142.97122199	12342.466758735	560883.0796059
0.	2433066.5832607	23834.035001983	3200.6145179875	122065.27369439	772800.9412662	12631.788696862	569149.6353820
0.	2370574.8040879	22786.6669515	3867.5639415011	116610.20772326	732577.78854211	10873.756355811	548142.4761873
0.	2642819.6117091	26687.108234809	4000.9602304553	126463.4653139	671134.73367288	12231.191762848	646112.934723
0.	2208804.4945655	24614.075334204	2822.700199456	105395.63953215	671086.63790911	11430.055620341	600768.6080789
0.	2226283.9136029	22541.557241091	2778.2408179141	107713.88900817	662025.34979698	11496.814026024	625157.0673989
0.	2294487.9212193	27512.006453302	3133.9225107654	95117.538100653	642516.89376315	11697.092449727	648894.8977735
0.	2153624.3678005	22875.799540348	2044.6952603964	89927.052962007	632958.69264655	11875.121753355	573285.888983
0.	2252902.89815	29028.248225359	2867.1598181554	95949.213296912	675344.14642392	12186.682180224	687093.1989458
0.	2228568.8049803	23834.035001983	2333.6600457397	86827.777204436	614088.93091569	10361.993807708	655925.7355057
0.	1949583.5677956	23789.463470823	2133.606434957	73410.819804003	649806.42491947	11474.561164748	512488.5586826
0.	2092503.5234541	25305.029090768	2578.1765357486	76549.986538454	624702.58844881	11385.550313458	646496.600618
0.	2050804.255816	23990.037235742	1800.1944209975	64649.806853683	625372.35524027	10807.002937904	605158.7027431
0.	2101643.0889639	24814.668918904	1955.7850343329	77581.684024871	555661.18583305	10873.756355811	654605.5184187
0.	1920451.2027334	23232.339416468	2133.606434957	72671.044784647	622597.94483664	10784.751917351	650118.2851857
0.	2165163.0692565	25238.160098068	2333.6600457397	69309.254950055	602343.05923961	11541.319926723	659047.0487841
0.	2109868.6979226	25929.165526006	2111.3785523944	72671.044784647	652541.58226439	10762.500956173	644818.1878614
0.	1803693.2533465	19467.156126592	1933.557626018	73455.656755175	566345.719044	10183.99680516	499607.2356531
0.	1821743.8952282	24079.182678656	2311.4316296304	82876.740780046	649374.63694033	11252.035817943	627645.1649946
0.	2103813.7357724	23678.035684402	3067.2310371775	109199.70617629	703250.02721287	11452.308362854	552150.0562481
0.	2104499.2031857	21026.493381661	2600.4056632835	83505.190096584	670701.881405	11697.092449727	474701.6259159
0.	2218972.2611951	22942.649606771	2911.6196740142	89410.4273738	621832.74690743	10962.761744275	572953.0135314
0.	1725778.457376	22697.535314695	1755.7404935542	75428.720417276	641198.7196795	11786.10662646	507390.340211
0.	1889033.9462936	22608.404629916	2222.51855803	65075.321840634	623769.78544643	11452.308362854	581635.7554089
0.	1737888.3816764	23477.469418093	1511.2481309416	56524.385757193	581350.15635902	9472.046789243	599480.6342891
0.	1557267.7182902	23187.771098869	1489.0219081794	46954.132030473	556681.5797898	8671.1756780192	665701.6004015
0.	1862365.3618769	22385.58208299	1866.8757567514	44161.147637267	547668.32980095	9561.0372168932	622789.2549028
0.	1688648.9724927	26062.915120363	1622.3801338886	35765.474692029	528487.32625443	10050.50154671	686731.8228935
0.	1846174.580536	24123.75575721	1466.7957446922	45881.515609743	575830.43314532	8826.8945917595	641438.372761
0.	1764278.8770857	23811.749206646	1533.4744129793	49256.252869567	557179.95566812	9650.0285943244	643188.0413368
0.	1934503.2847046	28069.41626744	1978.012501928	73993.718904223	607999.13764868	10206.246222688	647719.6491505
0.	2163677.8898612	23232.339416468	2178.0623779285	95072.585035656	692178.1508155	10495.494053146	568151.5266831
0.	2056630.7288284	21917.674100875	3356.2312767859	81103.870119476	605707.62153879	10851.505157133	487404.3374640
0.	2552337.9131628	23432.899791307	3022.7703512459	100513.65698015	641462.33843439	11630.332440711	589517.2594050
0.	2515208.4282795	24413.486570802	3756.4019981391	118841.39709141	653861.48473415	11163.027341856	577352.762514
0.	3105281.6265018	27846.447875056	4334.4602930095	145820.30365593	790604.91540904	12520.509840498	710059.3635299
0.	2447461.3989385	25349.608716882	3311.7690492289	108884.51084282	709962.73987278	11274.288085412	571574.0950153
0.	2200121.9073313	23633.464986421	3645.2415372606	96488.72241958	674453.98591439	10985.013239832	502884.7135592
0.	2610259.9095807	31548.494511185	3556.3142359259	122516.26424114	763098.35221325	13811.435868899	540819.8288979
0.	2722905.0544882	24770.092150084	3689.7055437159	105283.11945743	702719.02679564	11763.8529932	643835.2686474
0.	2278493.6815773	23856.320856834	3267.3070588502	103820.49586082	754110.6066054	11274.288085412	548569.2302677
0.	2270268.0726185	22742.101014093	2756.0112160766	108591.84006692	688972.59706546	11341.045244099	603034.9543366
0.	2126776.8941157	21093.32863406	3156.1531205464	90848.073243299	685864.58177161	11674.839054004	494634.4619977
0.	2023842.5375623	22363.300155542	2155.8343768016	99344.2030735	647815.58183355	12030.900511791	517589.8049243
0.	2568217.9082359	27913.337767414	2667.0934016109	123012.38182864	690659.58302611	12030.900511791	637604.7196823
0.	2528689.2874063	25104.423719941	2222.51855803	108411.74004981	686948.6467188	12987.891015582	604275.7326679
0.	2447461.3989385	24056.896228653	2711.5521902674	125515.96779841	769322.33052684	13967.250800226	718348.8407671
0.	2935514.1971585	25505.639283492	3156.1531205464	123125.13991493	735751.01641721	11875.121753355	720138.2784188
0.	1895888.6204259	20447.276952248	1933.557626018	97545.361722521	681481.52260302	10962.761744275	496637.3654740
0.	1932104.1487583	22541.557241091	2289.203272805	98759.53729212	686587.27668676	12186.682180224	509160.2119909
0.	2665440.0363457	24747.80385496	2489.2606184746	120554.63188533	715254.46669021	12320.211640776	685551.4326685
0.	2315851.6555983	24770.092150084	3089.4614690812	121456.4748881	749183.42884186	12097.663727646	616095.9207149
0.	2466197.5082335	23321.476765756	2222.51855803	97118.19362395	718227.94610219	12008.646225282	643020.2495641
0.	2611059.6215628	25594.800916962	3311.7690492289	123508.52873739	769614.18857593	13277.235346002	628434.807152
0.	2313338.2750832	26018.331684096	2911.6196740142	126801.88319717	759380.67363058	13254.977733417	615307.4048419
0.	2679720.6074547	24056.896228653	2667.0934016109	132557.07480269	813821.61231633	13522.07300496	773044.2526851
0.	1900801.1368874	25037.556334502	2844.9299791609	106813.52184041	674646.44530827	11563.572966145	559743.4872685
0.	2045092.0273724	23744.892177716	3133.9225107654	95612.037729878	747994.52761687	11741.599419325	576496.419169
0.	2271753.2520139	23611.179726698	2266.9749752633	109627.49021718	697676.1415782	10829.254017831	631761.6673286
0.	2233024.3431663	21628.029926785	2089.1507291136	90151.682719699	707185.26919741	12119.918251707	532367.4355781
0.	2097758.7736222	23254.623664528	3000.5400972175	81350.703037108	688225.60804601	11118.523460085	551746.8424873
0.	2503441.2376857	23165.48702933	2489.2606184746	93027.475619114	704988.07377997	12075.409262973	572881.684749
0.	1977916.2208758	24926.111882634	2400.3456497736	87658.629951908	629870.70492384	10673.497705198	587111.5656906
0.	2195552.1245764	25082.134531934	2289.203272805	92623.007599779	708054.64280353	12008.646225282	657558.2821575
0.	1941586.4479746	22006.79740796	1777.9674276367	69600.556625933	660175.80045392	10784.751917351	514023.33733
0.	1707613.5709254	23165.48702933	1266.7629406502	72940.046317376	644674.339053	10762.500956173	523828.7771644
0.	1929019.5453987	22541.557241091	1844.6485855546	75922.059008026	645873.15217492	11296.540412261	520968.6859617
0.	1774789.3774219	20224.512108676	1533.4744129793	73747.10279239	687960.56288229	12053.154857688	484085.7025382
0.	1907427.321882	21850.832245242	2044.6952603964	62119.559519906	663442.80416884	10918.258931291	529788.3873026
0.	2068512.1639911	22251.89141077	2355.8885211332	79488.416126324	638730.67910071	12698.556723408	526216.8549860
0.	1874067.9077714	18353.522207762	1955.7850343329	70608.986890473	656741.97036912	10829.254017831	524916.3342960
0.	2242163.9086761	25260.449702772	2555.9474675006	82293.22292419	730616.29526947	10873.756355811	611771.9153955
0.	1847563.1677932	22920.366191792	1777.9674276367	74105.819538937	698327.45007333	11652.585717666	565633.004403
0.	1932675.3716026	22095.921666954	1800.1944209975	70945.157317929	642732.61409317	10985.013239832	589660.1930131
0.	2123121.0679118	23700.321122661	2244.746737005	80206.357202317	693528.21193696	12186.682180224	561714.1274100
0.	2541713.1682577	28292.390615741	2244.746737005	80363.415018647	705760.65057192	12364.721936084	646256.8074415
0.	2449632.0457471	25750.836067551	1711.2868032229	91904.00154447	711919.57839086	12565.021204863	739167.7690361
0.	2375944.2988248	24524.92417748	2578.1765357486	67852.898664228	713296.8771218	10339.743974598	606256.5752261
0.	2286490.8013983	25817.709167958	2667.0934016109	68816.305983538	675151.67154319	11163.027341856	663178.5154284
0.	2860455.5154097	25840.000320496	2622.6348501053	85121.419193618	732795.75954221	11051.768082761	822773.2095360
0.	2344184.3086785	25149.002274538	3267.3070588502	77379.820164476	724976.4401208	11719.345904834	649974.3482824
0.	2386454.799161	23455.184574945	2178.0623779285	73904.039477391	637556.80976567	12119.918251707	652037.6725693
0.	2150539.764441	26018.331684096	2044.6952603964	79219.204092605	703732.78303908	11185.27937181	651917.6983924
0.	2138772.5738472	28114.010660619	2066.9229651143	68502.626305901	659191.13655317	10206.246222688	728921.5338362
0.	1922393.3604042	23633.464986421	2133.606434957	66777.598246514	668586.02584478	11474.561164748	681096.3046026
0.	2160936.0202083	24235.189495147	2200.2904383379	70564.165187095	685575.52065981	10695.748428881	544231.5494581
0.	2119350.997139	22140.484153421	2089.1507291136	79578.155394434	636191.48865486	11897.375683543	581064.5667668
0.	2270382.3171874	24235.189495147	1733.5136187497	77222.818304688	653573.48885523	11452.308362854	638299.443287
0.	2030011.7442813	22942.649606771	1889.1029872274	69040.370095657	671110.68575764	11763.8529932	630516.936710
0.	1953239.3939995	25840.000320496	2133.606434957	82450.319885802	681866.75771177	11919.629673117	686539.0951529
0.	2210746.6522364	23410.615067179	1644.6067123067	69891.868442616	743264.79391516	11830.614071137	646832.3222249
0.	2229482.7615313	25149.002274538	2000.2400288035	81799.508800984	678640.94195659	11986.39199816	569054.5724300
0.	1844935.5427092	26174.374752946	1666.8333500017	68637.05901359	649998.33760016	12275.701583032	584444.6499243
0.	2191667.8092348	26129.790721298	2355.8885211332	72783.127705932	652973.52820007	11185.27937181	616167.6075441
0.	2133403.0791102	25416.47860253	1644.6067123067	66463.994988093	716245.51347037	12275.701583032	563233.9650504
0.	1678024.2275876	22073.640512963	2222.51855803	60283.929950207	671086.63790911	10807.002937904	506163.4432119
0.	2067940.9411467	23856.320856834	1733.5136187497	53996.595227076	683239.29684301	11563.572966145	601484.2321060
0.	2190411.1189772	23611.179726698	1911.3302769829	66239.999857213	624822.1858563	11830.614071137	632958.6926465
0.	2340299.9933369	24680.939326729	2444.8030155534	85323.469761541	657078.0894358	12208.936941841	611676.3817030
0.	1794439.4432679	21472.07184355	1666.8333500017	62097.17136678	689068.98742936	10206.246222688	558865.1544027
0.	1828255.8356539	23388.33040256	1600.153614747	56792.868581703	593567.96205878	11763.8529932	541435.7339324
0.	1793982.4649924	23990.037235742	1511.2481309416	52319.280022506	636550.76279504	10651.247040888	566773.3761274
0.	2198293.9942293	26486.469642945	1866.8757567514	63955.592020876	655877.72408559	12142.172835157	692033.5138638
0.	2026812.8963529	24614.075334204	1911.3302769829	63418.174939582	640887.18059486	11029.516409074	677221.0004416
0.	1823457.5637613	24836.9573926	1622.3801338886	51089.462731441	633676.98735968	10339.743974598	582302.1899750
0.	1830654.9716002	23098.635177753	1711.2868032229	57866.886092547	636574.71493487	11274.288085412	599337.5379506
0.	2319964.4600777	25639.382090892	1978.012501928	63686.879164464	619346.32135205	11274.288085412	680470.3618381
0.	2255644.7678029	24079.182678656	1711.2868032229	64873.759412049	632384.09981967	10762.500956173	698954.6822114
0.	2065884.538907	27601.189522232	1978.012501928	68726.682018601	644027.04899757	11719.345904834	684009.940318
0.	2063256.913823	23633.464986421	1577.9271548818	58247.300375887	637676.58505477	11430.055620341	607975.2645553
0.	1567092.7512132	24346.624721038	1377.8916834903	50105.739157724	614447.28776373	10295.244486485	527541.2236865
0.	1897259.5552524	24146.042385763	1377.8916834903	53951.862453963	634658.7532711	11229.783609853	713611.0284582
0.	1883435.9624189	30009.492616952	1711.2868032229	56479.639457885	624056.79103538	10361.993807708	674261.530792
0.	2007391.3196447	25929.165526006	1733.5136187497	54130.794982512	645969.06439746	9983.7547189362	695336.6585042
0.	1776503.045955	25171.291641128	1666.8333500017	50150.451354062	622287.0750087	10361.993807708	627310.1870747
0.	2387597.2448498	28024.822112497	1955.7850343329	60843.530423549	627549.45569337	10918.258931291	681409.2929248
0.	2322135.1068863	26642.521464257	2089.1507291136	77447.107577136	670509.50955671	10896.007613863	740137.3048697
0.	2424383.9960264	28136.307946548	1244.5373699014	67696.075412625	669812.19739176	11808.360319106	696397.7891957
0.	1958723.1333054	22496.992612709	1377.8916834903	56658.626091866	605206.43342729	11096.271608266	630612.6788596
0.	1864128.6302796	25773.127041485	1666.8333500017	60865.915221296	571217.51405807	9805.7657902847	604371.1845398
0.	2334130.7866178	23120.919068772	1577.9271548818	77110.675921734	635999.88188046	10606.745890386	581231.1595462
0.	2187783.4938931	22831.233126918	1822.4214736367	82472.76254946	671351.167912	11274.288085412	684009.940318
0.	1980543.8459599	26285.835874001	2111.3785523944	73321.146622205	596738.36734224	9405.3045917898	627932.2992546
0.	2169504.3628737	21850.832245242	2111.3785523944	69062.776836858	648007.45038884	11074.019815824	615737.4954892
0.	1986027.5852657	25683.963502954	2089.1507291136	73791.941544997	676499.08543706	11118.523460085	601245.6841731
0.	1825399.7214321	22029.078383466	1666.8333500017	67673.672330906	674622.38765041	10918.258931291	563067.7197480
0.	2019386.9993763	22251.89141077	1777.9674276367	67942.513270545	675632.86675611	10495.494053146	658710.8533094
0.	1928676.8116921	25438.768683474	1866.8757567514	71953.749629519	600172.30003044	10628.996435951	605946.2927675
0.	1953810.6168439	25750.836067551	1689.0600469736	67024.00905315	665485.30718813	11763.8529932	592304.8919289
0.	2111125.3881802	28292.390615741	1777.9674276367	75832.35891989	599313.68879152	10072.750608034	717381.7305240
0.	2486190.307786	29630.361793173	2289.203272805	82921.628453039	639808.86266919	11252.035817943	772046.7190107
0.	2209604.2065476	26664.814819761	1822.4214736367	73904.039477391	650861.99730678	11074.019815824	634251.6660784
0.	2222628.087399	25149.002274538	2533.718458539	90645.889386544	685117.86026122	11096.271608266	736235.5805352
0.	2410788.8923307	26776.282490448	2444.8030155534	89814.740341564	683359.70537342	10784.751917351	634371.3956170
0.	3084717.6041049	29295.84889397	3022.7703512459	105575.67479204	703298.30158799	13121.433305311	729744.6624330
0.	2721077.1413863	23990.037235742	2066.9229651143	98534.676695387	751610.2616411	11763.8529932	721395.9414870
0.	2383370.1958015	23744.892177716	2600.4056632835	94128.62636567	659527.35066784	10985.013239832	662025.3497969
0.	2763690.3655754	28983.648947907	3534.0825588358	113478.52857368	693721.09495438	12542.765492984	670918.3048372
0.	2745068.5008493	26152.082707353	2222.51855803	102943.04414477	746490.43622977	12743.069038078	769662.8325340
0.	2476936.4977074	24658.651269698	2600.4056632835	96915.858438475	708127.09453139	11341.045244099	621187.1638376
0.	2548682.0869589	25594.800916962	2711.5521902674	112802.77993301	716849.8657529	13076.91897114	631258.9660914
0.	2584669.1261534	24948.400653955	3156.1531205464	123012.38182864	728050.07080809	11741.599419325	656669.9465517
0.	2600891.8549332	22808.950009457	2889.3897164397	112982.97424883	701584.72557236	11608.079223139	726985.0678978
0.	2045206.2719413	24680.939326729	2867.1598181554	112577.54248057	691551.40809865	12498.254247405	640983.0375802
0.	2353552.363326	25126.712967476	3489.6193825463	129690.27069905	681481.52260302	11051.768082761	691671.9320293
0.	2485733.3295106	26174.374752946	3245.0761526022	135311.93433339	738077.17031354	13366.266390356	693407.6622275
0.	3066781.206792	26308.128276831	2889.3897164397	138338.80504311	752217.07552271	13344.008540165	633892.4874051
0.	2594836.892783	24034.609838167	2956.0797670342	125312.94652672	716172.9940203	12921.120672592	602605.4956810
0.	2395594.3646708	23321.476765756	3489.6193825463	140756.56710846	761591.65079533	12253.446643245	581540.5546747
0.	2828124.3024191	25527.929602561	3578.5459723132	125042.25913413	709769.49578216	13410.782268944	634251.6660784
0.	2832465.5960362	25305.029090768	3734.1697873657	134634.42608996	716052.12961482	13254.977733417	695818.9745577
0.	2650359.7532547	25906.874135325	3489.6193825463	138406.58328662	721807.14003193	12231.191762848	611198.729086
0.	2451688.4479868	25349.608716882	3422.9250628351	119630.34335811	678544.66738823	10717.999211938	595379.4796160
0.	2269468.3606364	24547.211877379	4289.9928470482	126350.66238378	682661.35916024	11652.585717666	564492.7835904
0.	2318593.5252512	24101.469188174	3823.0989862564	128832.67696522	771754.77952255	13210.462686448	598717.4812244
0.	2683490.6782275	29741.869071662	4201.058666784	138338.80504311	749426.0816903	12053.154857688	558295.4728665
0.	2622484.07845	30812.41473154	5157.1508342136	164859.18521052	791287.59628644	13210.462686448	612655.6521354
0.	2615743.6488866	24034.609838167	4890.3233837481	187099.27362516	834526.91473558	13499.814738951	532036.1383729
0.	2707253.5485528	25594.800916962	6736.0546994319	215301.36563867	900072.890258	13232.720180232	490017.7834753
0.	3211643.3201214	25750.836067551	6402.4585440809	230043.07083957	918310.97930975	15369.716187403	464271.2590371
0.	3253456.8323284	24926.111882634	6580.3748323783	258962.12044277	912326.29611087	16661.08331298	397527.4665268
0.	3345766.4439767	23655.750305655	8137.3043378502	283336.24873383	912969.08328059	16482.951823068	376564.5118114
0.	3291957.2520382	29072.847741089	7514.4976447163	317490.51151752	1025359.0419697	16906.020322816	397480.8767786
0.	3174171.1015314	23098.635177753	8938.1241678873	268226.12191407	980699.42864888	16238.027235398	326287.3748695
0.	3447672.5994103	24368.911944773	8493.2147662765	334954.60793808	1018975.9871418	17974.920536614	339187.4285470
0.	4038088.5313393	25505.639283492	9761.2691517657	349628.13723755	1146604.6479813	20135.407836567	329522.1079625
0.	3734883.4455538	21873.112804293	10006.003602161	311677.11627132	1149651.3702887	18375.793429386	315136.9910779
0.	3791777.2408519	22140.484153421	9605.5327868852	352060.7409727	1113741.0309697	19979.477650129	291729.6388449
0.	3656397.4267389	29095.147588308	10072.750608034	367274.48311073	1134960.5444734	17729.952140252	278786.5970954
0.	4779878.5170233	29251.248186823	12542.765492984	400369.92232905	1122344.278556	21561.190391319	301467.177973
0.	4514602.6281032	22095.921666954	10272.994831483	393498.39384233	1138256.8932355	19756.725296084	306029.0183309
0.	3521703.0800392	29496.555024989	11786.10662646	331486.65395658	1107192.9624995	18041.73134772	243048.9795550
0.	4342893.041089	41882.763905969	12898.86401039	385748.36455972	1189889.4750601	21271.558591129	230408.5172073
0.	3595733.560668	34181.068364364	11430.055620341	379283.76098214	1062094.6318729	18754.413293876	206755.6683450
0.	3642688.0784743	49546.856883804	11852.867882553	324208.55370498	1086190.8332765	17908.110260569	196625.9924047
0.	3715918.8471211	28024.822112497	11051.768082761	362842.06606541	1179742.8498955	18932.593293635	208532.4606830
0.	3747907.3264051	24524.92417748	13076.91897114	398808.78430559	1222523.3966754	20269.064601581	198446.1609381
0.	4367684.1125341	28604.564709758	12720.812851046	404192.42090274	1197672.9673002	20224.512108676	202315.3240081
0.	3836446.8672807	24146.042385763	10851.505157133	349049.04836774	1113892.7808558	19890.375994853	175676.8713303
0.	3972512.1488069	24747.80385496	12587.276976136	366369.2471489	1099664.8559222	19155.323644878	149393.8819135
0.	3931384.1040131	26597.93493188	13499.814738951	406640.6514992	1235820.6333088	19712.175538926	153693.2352100
0.	4117716.9958429	21605.75002214	11608.079223139	386074.04982129	1235384.765211	21093.32863406	136373.4737798
0.	3833362.2639212	20981.936844148	10384.243700188	372382.7452135	1190042.5275386	19222.143909784	124004.7049699
0.	3640403.1870969	19845.825524045	11363.297749089	355699.36050375	1159992.6031248	20870.546541319	115348.3834444
0.	4394531.586219	20024.028834602	13121.433305311	413289.39002239	1224443.7415226	21628.029926785	137005.9440191
0.	3800688.3172239	19444.881991369	10072.750608034	395361.31232929	1078756.0789903	18954.866061179	152901.083897
0.	4405042.0865552	21583.470176984	13410.782268944	435653.0919854	1171440.3819543	19511.704575439	263776.3014431
0.	4303935.6431037	24190.615821419	12787.58159033	367460.1844319	1210191.8115407	19511.704575439	257220.5200552
0.	3467551.154394	21494.351391259	9850.2626662593	358852.54356717	1116827.1212033	20291.340937246	243323.4849550
0.	3211072.097277	21204.721911086	9583.2849722085	347080.44099632	1054127.3383178	19110.777098926	216030.9993341
0.	3652970.0896728	19600.802186746	8226.2805206124	312807.18698114	1011822.4306555	17061.893073761	267056.0971336
0.	3851869.8840784	20803.713073409	9961.5058950769	326310.47573992	1016749.260008	18598.508915716	325848.4702658
0.	4143879.0021145	22207.328329341	11385.550313458	367529.82347121	1190195.5826408	19266.691050377	284485.5370509
0.	3355020.2540554	21227.000744948	9961.5058950769	342427.07521149	1114322.7529334	19199.870428684	241745.2006036
0.	3377069.4558476	20825.990836564	10272.994831483	293156.19137555	1032899.4815679	18776.685585735	228672.7877355
0.	3000519.3568465	21004.215083162	10762.500956173	319152.21286719	1038189.1379057	18798.957937054	245885.9651971
0.	3753848.0439865	21316.116675255	10406.493652039	328181.85484949	1125408.0315797	18264.437915816	306443.8527240
0.	4155760.4372771	23967.751023804	12809.83795555	343885.31894105	1212979.0016673	19133.05034217	270199.4711181
0.	3900195.3367111	24079.182678656	10206.246222688	331440.4241277	1114879.2182569	18665.324721032	269327.4694147
0.	3296412.7902242	19088.503915146	8893.6321593739	276650.48241013	1052042.4474121	19021.684720581	254425.5424563
0.	3296641.2793619	19311.238428831	10295.244486485	304715.509852	1023305.9492557	16059.904779445	258045.4439803
0.	3813369.4643686	25550.219981162	11318.79279849	355166.21706332	1167215.7124588	19979.477650129	231870.4607712
0.	4204999.8464608	20781.435369736	10762.500956173	367878.02720894	1213158.0252282	20335.893787006	240441.6226856
0.	3828449.7474597	22162.765485899	9917.0084254548	306536.04089863	1139017.762476	18954.866061179	258228.7713293
0.	4082415.4240615	20848.2686592	10161.747447	323931.41597832	1075380.9927314	19244.417450348	225864.4020764
0.	4070533.9888988	19556.253262157	11318.79279849	327627.32918129	1238308.051509	22853.516303881	207484.5635264
0.	3857696.3570909	19155.323644878	11407.802937209	347149.91350176	1226569.4038069	21850.832245242	179126.9386700
0.	3390093.336699	21227.000744948	13700.141271587	359223.58308271	1184687.2514199	17841.300519578	170050.8468868
0.	2971501.236353	18843.502818071	11118.523460085	301651.44721654	1113766.3224375	18420.336051	153557.4325430
0.	3970227.2574295	17974.920536614	13010.147915374	332781.19126691	1167063.0510325	21182.44313671	144915.8412179
0.	4369512.0256361	20090.85605736	15191.612272687	378168.06661576	1155697.1205714	19868.100729713	135199.0124983
0.	3678103.8948245	18442.607450991	16171.230868678	398459.31491938	1278072.1512488	20625.493109483	128426.4789199
0.	3925329.1418629	19355.786045146	12297.956582209	377424.35150642	1155925.8218948	20313.617332388	127478.7598844
0.	3527301.0639139	18620.780791363	16171.230868678	413476.0959986	1238461.935129	21717.150140271	132873.1603383
0.	3534726.9608905	19043.957725973	14412.452358838	366810.2475214	1208709.0737314	19667.626019646	113028.0234325
0.	3679817.5633576	18286.708899621	14056.289210819	384794.64356762	1213234.7507089	19511.704575439	106408.3881477
0.	3375127.2981768	16349.355701921	13789.176830624	346339.43623888	1127484.8939516	17663.143826042	101210.9090470
0.	3297669.4804818	17440.453309415	13254.977733417	347682.55489283	1086543.8239185	20224.512108676	88220.06359708
0.	3882258.9393983	17707.682642734	13855.95412367	396199.75838981	1208555.7010996	20781.435369736	119292.2144484
0.	3241575.3971658	18398.064710465	11363.297749089	360452.76699772	1227722.0824869	19489.430321282	164813.8572905
0.	3165374.2697283	19689.900749551	12030.900511791	347288.8602147	1210907.7040427	17373.647313625	197194.7528657
0.	3803658.6760145	22296.454730186	10339.743974598	310408.84872339	1113943.3647268	21026.493381661	258618.355133
0.	3169601.3187766	21115.607170495	9761.2691517657	319129.13145511	1005773.9397949	18286.708899621	259741.3735125
0.	3135670.6818217	19801.275291123	8604.4398909837	287198.47550845	1005099.364806	17707.682642734	327072.8396991
0.	3276419.9906716	20825.990836564	7425.5290578293	269488.09456065	1035004.9375863	17329.110280322	365974.6872239
0.	3455212.7409558	24168.329073832	7381.0451204177	305959.88123687	989149.44165247	16727.883602403	433383.6758815
0.	2917349.3107079	24725.51561936	8537.704638108	306305.57233994	1005723.9695111	16638.816668713	446610.9093265
0.	4103779.1584405	23744.892177716	7047.4231552981	292857.05563674	1039242.4326125	17618.605247141	535136.6327768
0.	3678560.8731	26352.713261113	7514.4976447163	261002.08187755	1025083.5994173	16304.824137012	474466.5679337
0.	3162632.4000754	24257.476421288	6513.6557793022	278304.20153942	959274.20605712	15681.407189425	539043.4267534
0.	3008859.2103741	22452.428222324	5824.2568292746	202656.80598479	979229.6036967	15013.512160945	460187.143989
0.	3224667.2009727	26843.163807402	7158.6289936035	251654.38622136	898468.36706542	17061.893073761	503969.6221681
0.	2786882.0130564	22474.710387767	5490.6971584864	231779.08188716	930218.26237565	15347.452990084	437969.9213825
0.	3306809.0459915	22474.710387767	6624.8544977427	227074.40499118	930639.39694267	15525.560232501	528369.0577395
0.	3619610.6755622	23722.606620432	7647.9523052351	293294.25758336	1000353.8115301	16883.753024728	520448.771625
0.	2899412.913395	24413.486570802	6246.7849065228	265748.61368672	909409.62194094	14724.107590077	483685.6701717
0.	3118990.9747664	23923.178778471	5868.7324604928	235960.67772775	880813.30463969	16126.700254691	453665.9882449
0.	3053414.5922341	22786.6669515	6113.3526737582	235115.05155494	905011.72382382	15770.463900763	433477.2481445
0.	2678235.4280594	20781.435369736	5223.8590313854	213317.99280327	949238.94590179	15614.615279902	383747.9994180
0.	2807217.5463155	21382.954247598	5713.0687893496	217627.2929434	879458.58740123	13388.524299949	389913.4207994
0.	3821480.8287585	26709.401709402	6424.6978724691	252410.06608366	931432.17551921	15904.050750604	531420.9059952
0.	3465494.7521543	23633.464986421	5890.9703650846	244055.54292888	1030819.5823865	14501.49552233	522835.9103835
0.	3262367.9087004	25906.874135325	6469.1767072291	264991.74186581	981671.14228513	16416.153495039	463355.684586
0.	2988752.1662527	22630.687211859	6535.8954043318	229472.09253497	944250.41127362	15748.199633788	460210.6103516
0.	3010687.123476	21984.516491948	5735.3062786932	215255.7656267	940083.05690736	14167.588560773	470119.157784
0.	3513020.4928049	23655.750305655	6313.5018238017	263386.48015617	855477.819535	16460.68565429	528440.0186532
0.	3235520.4350156	21093.32863406	5757.5438273573	209010.89178731	897629.19476369	16104.435036844	509467.0268616
0.	3107223.7841726	25149.002274538	5201.6229063468	241379.26370194	890055.59160536	14323.410145956	594497.5090989
0.	3037191.8634543	25149.002274538	5268.3314594078	230088.75077106	839085.72356876	13277.235346002	610315.1413625
0.	2995492.5958161	23232.339416468	5624.119425175	194442.30870397	838178.67452377	13588.848159412	559055.056622
0.	3253342.5877595	25906.874135325	4823.6178556551	196853.49198533	844235.6210977	13544.331330374	560218.2990862
0.	2607975.0182033	20892.824482919	3623.0096229803	164065.98185782	749450.34734704	11964.137830426	521252.2888578
0.	2464940.8179759	26263.543530711	3334.00013336	138225.84251889	739288.95510888	11452.308362854	675897.5355060
0.	2142885.3783266	26910.045660271	3089.4614690812	110865.93543469	701753.654663	10873.756355811	699075.3089712
0.	2177844.2164013	29162.047487389	2178.0623779285	103213.01950851	640815.28855265	12809.83795555	712354.4912488
0.	1682137.032067	22496.992612709	1755.7404935542	79421.11230641	693021.91440794	11563.572966145	696084.2598097
0.	1583086.9908552	25795.418074954	1711.2868032229	70093.551794917	620469.90586117	9627.7806609238	669283.2393724
0.	1880263.0004085	24636.36327219	1600.153614747	53347.993442187	535941.52397677	10206.246222688	585587.5128644
0.	1696620.8612823	22719.818134643	1377.8916834903	46328.422386856	591065.83295711	10695.748428881	580160.2621149
0.	1728860.718387	22831.233126918	1000.0600036002	39605.001367687	518582.06574939	9138.3411442804	619728.8018084
0.	1656459.4638702	21071.050157109	888.93629882483	30187.913080182	546506.78153132	9627.7806609238	626520.647604
0.	1366765.8745902	23388.33040256	711.14145314645	29251.248186823	521772.25180926	8849.1403882772	509419.8238603
0.	1424603.0654812	26865.457698812	422.2329187895	24480.348956247	538806.60084541	7959.3548209234	618198.9815296
0.	1476648.102427	24346.624721038	533.35040054615	20625.493109483	540014.48114285	9316.3158262194	737568.2710122
0.	1260160.3279797	22898.082836318	644.46936392652	19311.238428831	503191.3042682	8893.6321593739	590017.5373929
0.	1234179.8285624	24146.042385763	444.45629661235	16505.218051281	502931.88064794	8137.3043378502	596619.1581040
0.	1257486.9189527	23900.892745078	600.02160077763	14278.88939599	477099.58562374	8448.7251318446	638299.443287
0.	1198694.2565008	22541.557241091	488.9032300503	13700.141271587	509844.66021196	8804.6488545952	626448.8748637
0.	1128574.1741229	22586.122107474	444.45629661235	12453.743239397	467464.79735577	9027.1088971719	557891.971242
0.	1014047.917094	22652.969853303	688.91736413994	11074.019815824	468216.39118344	9004.8626258179	541222.5310464
0.	1010297.4208131	22318.73647914	511.12678566587	10807.002937904	511308.14629954	8448.7251318446	507343.1486234
0.	1007673.0200026	24212.902628524	666.69333440004	9182.8344586197	513480.23046136	8359.7465751719	652757.5525390
0.	1056614.7776248	23343.761251849	377.78634093484	10050.50154671	473808.43987853	7937.111398359	578708.8134445
0.	1189966.0009714	22742.101014093	244.44802968221	9516.5418843464	465656.54489011	8537.704638108	645921.1081533
0.	1134428.1718703	20892.824482919	333.34000013334	8404.2357348103	487145.39067921	8626.6850939775	602915.6581230
0.	1239077.4960607	21917.674100875	377.78634093484	6825.0159287424	507767.88225024	8604.4398909837	634634.8064353
0.	1070194.9304739	23744.892177716	333.34000013334	8270.7689680748	475265.79137674	8248.52471467	641678.0324796
0.	1160323.1106243	27467.415276157	555.57407469138	7180.8703392706	507602.7055657	8915.8781339534	678087.3777830
0.	1282710.346356	25817.709167958	400.00960023041	5646.3566772391	499300.77292629	8181.7923105381	764751.163024
0.	1309736.7871038	25594.800916962	577.79780810179	6602.6146353956	511095.6892978	7269.8363153001	735387.6110367
0.	1419760.4103063	29028.248225359	466.67973369921	7203.1117442735	485827.237337	8137.3043378502	873549.541054
0.	1238308.051509	25661.672767156	266.6709334016	8026.0854446829	475171.76122105	6958.4595526755	767109.3915984
0.	1245440.7715867	24591.78745574	466.67973369921	5868.7324604928	484344.55695508	7470.0132325949	724056.9822132
0.	1289749.5199651	25661.672767156	488.9032300503	6402.4585440809	505172.61590763	7581.224707945	633341.7757374
0.	1394307.1810432	24257.476421288	400.00960023041	6825.0159287424	475947.54085771	8248.52471467	707088.6775004
0.	1050962.5161112	25438.768683474	400.00960023041	8092.8166025467	505785.97170896	7914.8680351385	716511.4232975
0.	1200558.4103411	25750.836067551	222.22518522469	7425.5290578293	459365.86183448	8626.6850939775	711122.2946837
0.	1133743.7395957	26865.457698812	377.78634093484	6936.2188003543	482673.9068896	7069.6642042893	684491.627256
0.	1226748.6996259	23544.324304597	333.34000013334	35386.082424408	478769.14973726	7603.4671810346	630038.2418614
0.	1379340.5459615	27957.931326773	311.11691862693	7848.1383015384	467535.25647616	6913.9781073663	783172.0270244
0.	1242309.8854685	25617.09147416	377.78634093484	7292.077957649	502601.71646899	7603.4671810346	666110.168978
0.	1265535.2642728	23856.320856834	400.00960023041	7358.8032407191	474607.60194944	7670.1949563466	731972.342195
0.	1162967.611875	23499.75432075	333.34000013334	7470.0132325949	459647.43541439	9182.8344586197	631115.3425329
0.	1139778.6967486	22474.710387767	222.22518522469	7114.146480276	487828.0854303	8226.2805206124	548023.9371420
0.	1014348.0255493	22095.921666954	444.45629661235	7403.2870594544	479662.85286575	7536.7399397861	645585.4218834
0.	1123989.9651208	23410.615067179	311.11691862693	7803.6521091871	462275.90204437	8404.2357348103	623721.9521079
0.	1068206.9049666	22296.454730186	200.0024000288	6558.1350886904	503379.98091607	8448.7251318446	643595.5491853
0.	1249856.6678133	24368.911944773	466.67973369921	6513.6557793022	511119.2953718	8804.6488545952	775964.5193624
0.	1196319.9389515	23744.892177716	311.11691862693	6802.7755324172	496755.1978851	8693.4210590677	676908.1632275
0.	1053650.0308334	23343.761251849	177.7796740943	6424.6978724691	502554.55119427	9182.8344586197	577091.0930243
0.	1103731.2623001	23655.750305655	311.11691862693	5624.119425175	506069.07378048	8315.2576529274	633293.8894232
0.	1357534.789112	25260.449702772	488.9032300503	6758.2949177622	477710.93756429	8003.8418440852	729260.4597070
0.	1133414.2169009	22853.516303881	488.9032300503	6024.3990384081	484109.2344351	8026.0854446829	635784.3293316
0.	1265638.1653005	26932.33973032	511.12678566587	6891.7374737114	493951.2254054	8493.2147662765	745035.1112770
0.	1353948.9175617	24279.763406947	177.7796740943	7781.4091020254	505526.46967643	8270.7689680748	701150.3515709
0.	1073215.5688991	23789.463470823	333.34000013334	6135.5912309063	504417.77660557	7825.8951756913	556681.579789
0.	1008497.7477127	22385.58208299	400.00960023041	6535.8954043318	502295.14681523	7714.6804365931	571597.8676036
0.	1207482.1663659	22920.366191792	200.0024000288	6535.8954043318	476464.7662934	8693.4210590677	621856.6583174
0.	1089418.6989098	20179.959853672	400.00960023041	7381.0451204177	487616.20883029	8270.7689680748	578375.7285455
0.	1080822.063678	24168.329073832	444.45629661235	6113.3526737582	479498.21634162	7358.8032407191	609336.1361920
0.	1256664.4919692	25973.748485978	333.34000013334	6647.0944194197	474725.13206871	7558.9822941956	685768.2269976
0.	1366921.9741923	27913.337767414	577.79780810179	7781.4091020254	469531.83905682	7314.319659335	732941.0765763
0.	1253529.6813407	22496.992612709	511.12678566587	7670.1949563466	477146.61114814	8159.548294521	645993.0426191
0.	1184712.7451232	19600.802186746	333.34000013334	7692.4376667992	491006.86261187	8226.2805206124	548498.1031183
0.	1563172.2253091	27110.694434428	466.67973369921	11474.561164748	448883.83789976	8604.4398909837	712837.753288
0.	1545217.680583	24770.092150084	555.57407469138	11897.375683543	486039.06974702	8226.2805206124	668706.2310726
0.	1574052.455444	24569.499636799	511.12678566587	11407.802937209	518936.47238686	8426.4804036529	665749.6662932
0.	1193920.7323317	21271.558591129	311.11691862693	11786.10662646	483662.1394372	8426.4804036529	581373.9559186
0.	1163399.9607263	22407.864069936	422.2329187895	8737.9119992209	436074.28700953	8359.7465751719	551201.3480442
0.	1062421.5192363	19133.05034217	244.44802968221	7625.7097134645	504818.77672169	7447.7711155427	577638.2291984
0.	1178214.2080466	23299.192339172	577.79780810179	8849.1403882772	465985.28967659	7848.1383015384	626783.8194176
0.	1305601.4048083	24948.400653955	155.55700742096	6980.7003643303	500338.07554672	7914.8680351385	668153.3008270
0.	1343459.346583	22095.921666954	333.34000013334	7937.111398359	502413.05692489	8737.9119992209	756198.8232364
0.	1209987.2813566	24859.245925821	333.34000013334	6246.7849065228	465773.95229415	6535.8954043318	615474.6597722
0.	1184814.7206648	22586.122107474	311.11691862693	6980.7003643303	471998.84828168	8092.8166025467	613563.3677555
0.	1220654.6568806	25884.582804179	266.6709334016	6713.8145404327	475665.43104737	7825.8951756913	692732.6147930
0.	1153410.4301149	25683.963502954	288.89389638309	6357.9800652871	468028.48654492	7225.3532086126	639137.9771037
0.	1438490.9858041	26129.790721298	266.6709334016	6024.3990384081	485756.62769636	8315.2576529274	730664.7218769
0.	1296536.0717877	26664.814819761	311.11691862693	5735.3062786932	472727.33920735	9027.1088971719	741470.59301
0.	1286345.2742406	25706.254298286	222.22518522469	5802.0191026477	500927.50788794	8337.5020843755	633054.4618287
0.	1237000.1475262	26976.928049061	355.56314090256	5179.3868406229	448813.53209198	7358.8032407191	651437.8183067
0.	1367936.687481	27734.965912258	1222.3118584252	5512.9340546385	460163.67769223	7892.6247312617	702646.6201632
0.	1392715.4713041	24458.061434912	288.89389638309	6913.9781073663	471293.91602399	8337.5020843755	747800.436708
0.	1580070.0869323	30143.307606889	1866.8757567514	9027.1088971719	490394.56208088	7492.255408986	824045.765032
0.	1429395.9196516	25082.134531934	13833.694966581	13121.433305311	478745.63249197	7403.2870594544	803902.412662
0.	1584812.4331996	25884.582804179	16816.951487099	14301.149741267	503450.73572808	8938.1241678873	739943.3890623
0.	1411154.7389201	27266.757926836	15013.512160945	10829.254017831	492702.69219066	8849.1403882772	665845.798876
0.	1448855.2922444	25438.768683474	8404.2357348103	11207.531461142	503639.41807772	8582.1947473411	750251.1519549
0.	1543599.2614887	26419.591184092	5957.6844347936	9494.2943071144	473009.35232135	8226.2805206124	760498.2403210
0.	1692386.4761829	28782.955148008	5757.5438273573	9004.8626258179	504394.18894669	7759.166154206	859801.8060207
0.	1470882.7037427	29496.555024989	4045.4261345198	9583.2849722085	486462.75026416	7692.4376667992	764362.238162
0.	1689798.2600029	27891.041077071	3356.2312767859	7336.5614203583	455635.88578922	8470.9699193857	834869.9682498
0.	1347508.3273526	28359.284081671	2467.0317873712	6691.5744407644	489782.30525029	8159.548294521	723089.2368076
0.	1257718.2401409	23990.037235742	2333.6600457397	6068.8757374351	486886.45171206	8404.2357348103	681072.2290456
0.	1378272.4497088	25327.31887406	1955.7850343329	6958.4595526755	503993.20866061	7825.8951756913	702791.4340317
0.	1165562.0195403	28270.092912888	1422.3435955424	6180.068523177	484885.82325851	7736.9232657286	593091.3101030
0.	1617436.1104691	31526.188109818	1466.7957446922	6513.6557793022	499277.19932362	8404.2357348103	774285.2465359
0.	1498347.225936	26642.521464257	1177.8610132894	5201.6229063468	431863.27012349	8871.3862441486	734999.9953595
0.	1322361.4652951	25215.870552893	933.3856029271	5357.2770272403	472163.34081957	7825.8951756913	734103.7002390
0.	1435475.7580936	29295.84889397	733.3656014198	6046.6373582597	476934.99831993	9160.5877717715	797385.3287060
0.	1278741.9646442	25126.712967476	844.48723179752	5246.095215739	492632.02593205	7358.8032407191	836806.0223148
0.	1486107.0771614	23990.037235742	800.03840184329	6380.2192750204	500220.19393547	8648.9303563226	766258.4108052
0.	1335263.1402086	25416.47860253	511.12678566587	5824.2568292746	459225.0785165	7670.1949563466	733159.0566788
0.	1471066.9292043	25617.09147416	666.69333440004	5757.5438273573	502813.96341207	9093.8480673683	755130.3707915
0.	1377230.5264247	26508.762581646	377.78634093484	6291.2627920491	453220.47903727	7848.1383015384	824070.2390680
0.	1463490.456527	28270.092912888	577.79780810179	5890.9703650846	470518.55751514	8137.3043378502	774114.9035896
0.	1413717.2739024	24614.075334204	377.78634093484	5090.4431708704	499182.90556036	7959.3548209234	664379.8928432
0.	1215971.7234953	23366.04579745	355.56314090256	4801.3827982459	486250.90738934	7514.4976447163	609288.3826803
0.	1238179.8171796	24101.469188174	444.45629661235	5668.5939886228	502672.46486695	8915.8781339534	684250.7804442
0.	1405509.2666889	28314.688378156	355.56314090256	5290.5677623922	461407.48008119	7581.224707945	733473.9264693
0.	1238923.6018599	26397.298483558	400.00960023041	6446.937260185	444549.39323628	8693.4210590677	696880.1642082
0.	1502202.0668905	26776.282490448	422.2329187895	6068.8757374351	472327.83651502	7114.146480276	690563.1749937
0.	1402322.1782624	27043.810973778	688.91736413994	5001.500450135	510340.32918474	8003.8418440852	690201.654410
0.	1466962.2206394	27712.669698366	488.9032300503	5735.3062786932	514330.32597162	8604.4398909837	735993.2951031
0.	1336689.1588592	30143.307606889	533.35040054615	5890.9703650846	469202.95815375	7558.9822941956	721758.7627231
0.	1306040.6988364	25483.349023954	533.35040054615	5668.5939886228	479239.5081914	8381.9911253168	687045.0146025
0.	1449931.7608126	27333.643173979	511.12678566587	5690.8313593262	464224.30412037	8671.1756780192	812477.2188491
0.	1625141.8224885	27244.462963557	577.79780810179	5668.5939886228	492302.25775425	7403.2870594544	773214.5747180
0.	1415234.2184785	24836.9573926	488.9032300503	5468.4603216522	480297.90907628	7047.4231552981	702067.3888354
0.	1213413.7793913	22029.078383466	288.89389638309	5979.9225766753	487380.79652418	8826.8945917595	659263.1813364
0.	1472251.3251084	27668.077449248	400.00960023041	5268.3314594078	481379.96504542	8248.52471467	731439.5842641
0.	1537976.8281588	25862.29153257	622.24545271912	5268.3314594078	489052.36382934	7781.4091020254	836168.7926777
0.	1432487.7408394	28114.010660619	511.12678566587	5668.5939886228	443565.662912	7025.1821656413	831219.5886736
0.	1606557.5048619	28002.525124364	377.78634093484	5935.4463522347	484226.89488789	8381.9911253168	743361.7882838
0.	1370981.5126131	29362.750401484	266.6709334016	6357.9800652871	477428.76971228	8270.7689680748	718735.7149943
0.	1553393.7656298	25683.963502954	133.33440000853	6446.937260185	487757.45931542	7425.5290578293	858646.896243
0.	1343381.4994061	24235.189495147	533.35040054615	5179.3868406229	457160.52240915	7870.3814867284	742100.9457835
0.	1178137.7828283	23967.751023804	355.56314090256	5446.2235441355	462135.07087898	6713.8145404327	700329.9266232
0.	1286706.2694136	24257.476421288	622.24545271912	5357.2770272403	491901.84200665	8048.3291046256	646904.2642632
0.	1121812.6602742	24346.624721038	488.9032300503	6558.1350886904	448274.5400873	6558.1350886904	616980.0998395
0.	1236615.5062475	22541.557241091	355.56314090256	5601.8822324301	434740.57393235	6980.7003643303	556135.7726332
0.	1096534.2337145	21093.32863406	288.89389638309	5045.9716918765	451180.81194287	8604.4398909837	564374.019266
0.	1372257.0012671	27601.189522232	377.78634093484	6380.2192750204	484203.36266818	9271.8217995872	715036.9349613
0.	1115739.2786318	19355.786045146	488.9032300503	4934.7940323669	465046.05232802	7603.4671810346	572311.0757443
0.	1377074.2483098	24992.978375176	400.00960023041	5868.7324604928	456058.0656709	8137.3043378502	680903.7020177
0.	1138890.94642	25193.581067246	377.78634093484	5579.6450990042	469531.83905682	6825.0159287424	565490.4685492
0.	1016499.1009879	20892.824482919	377.78634093484	5112.6789993376	500031.58672479	8026.0854446829	620780.7103435
0.	1174546.5358311	24502.636537103	666.69333440004	6224.5460527486	501021.82081878	7892.6247312617	679338.964540
0.	1273822.5776512	22029.078383466	466.67973369921	6380.2192750204	463050.51485078	7692.4376667992	692901.3717299
0.	1198132.5329903	23143.203019298	577.79780810179	5957.6844347936	483803.32481298	7536.7399397861	656045.7652204
0.	1103402.8498453	23588.894526486	511.12678566587	5668.5939886228	484226.89488789	7425.5290578293	647599.7347916
0.	1123660.8034491	21227.000744948	555.57407469138	4423.3958966001	446610.90932655	7981.5983028321	552078.8995063
0.	1214794.9783134	25215.870552893	355.56314090256	5512.9340546385	464130.39505902	7514.4976447163	633676.9873596
0.	887392.81491281	20291.340937246	311.11691862693	4201.058666784	495576.946576	8604.4398909837	547075.6835462
0.	1092344.9661963	24680.939326729	577.79780810179	4667.9736993025	488652.0997424	7848.1383015384	655397.6245213
0.	1014247.9882655	23856.320856834	577.79780810179	3934.2618191226	464412.12533189	8070.5728239134	617434.1729258
0.	1210754.2936798	26776.282490448	466.67973369921	4201.058666784	466243.59800253	7781.4091020254	669836.2417050
0.	1057142.5060426	22318.73647914	311.11691862693	3600.7777679979	492420.03064842	7603.4671810346	631378.6542120
0.	1062446.6649174	23789.463470823	377.78634093484	3800.8665975842	473831.94358171	7381.0451204177	613228.9351160
0.	1083190.979475	23366.04579745	466.67973369921	3245.0761526022	449141.63080334	7892.6247312617	687165.475962
0.	1231257.8900017	27824.151363383	311.11691862693	3778.6342682119	460891.16281959	8426.4804036529	740210.024411
0.	1242540.8150839	26843.163807402	400.00960023041	3778.6342682119	474607.60194944	7647.9523052351	718687.3547743
0.	906469.21022578	23611.179726698	400.00960023041	3556.3142359259	428425.8109456	8359.7465751719	625611.5702403
0.	1118547.7020792	26664.814819761	444.45629661235	4000.9602304553	467770.12439601	6713.8145404327	729115.204145
0.	1085384.0502321	24168.329073832	266.6709334016	3778.6342682119	434155.67767823	7714.6804365931	618055.574760
0.	752459.81291394	19556.253262157	444.45629661235	3022.7703512459	456691.37453076	8737.9119992209	450360.3932990
0.	553312.36628686	16950.555097312	177.7796740943	3067.2310371775	468615.70222443	8626.6850939775	326541.4878981
0.	437267.78558325	14857.677682701	266.6709334016	2733.7816735278	463073.98905981	8293.0132808272	300384.6769880
0.	313545.27354669	13655.623848502	222.22518522469	2756.0112160766	435512.69825416	7736.9232657286	245268.1533835
0.	278464.99700636	12253.446643245	200.0024000288	2711.5521902674	463520.01125567	7247.5947322881	207575.6798519
0.	228398.75778468	10940.510308095	288.89389638309	3178.3837896203	480250.86626227	7870.3814867284	179467.4824687
0.	168894.34810014	11852.867882553	88.889362965491	2533.718458539	456949.40268261	6335.740914881	145616.791122
0.	138971.42324484	9205.0812048251	66.6669333344	2244.746737005	453408.0590355	7670.1949563466	126012.2626858
0.	107128.63935445	9739.0209215515	44.444562963279	2222.51855803	471975.34960545	7025.1821656413	111271.2844920
