# Supplementary material for: LA-iMageS: a software for elemental distribution bioimaging using LA–ICP–MS data
Source: J Cheminform. 2016 Nov 18;8:65. doi: 10.1186/s13321-016-0178-7 (PMC5116144; doi:10.1186/s13321-016-0178-7)
Supplement: Supplementary file 1 — Additional file 1. Dataset corresponding to LA–ICP–MS analysis of a human tissue used to illustrate LA-iMageS features. [file 13321_2016_178_MOESM1_ESM.zip › Line 19.xl]

Intensity Vs Time	Counts Per Second
Time in Seconds	Na23	Ca44	Zn64	P31	C12	C13	Si28
0.	355.56314090256	8070.5728239134	22.222251851891	1933.557626018	451813.76006281	8315.2576529274	52788.89435800
0.	20937.380544568	8515.4596725172	44.444562963279	3022.7703512459	458310.04336501	6980.7003643303	59769.13058216
0.	240212.94553009	10406.493652039	266.6709334016	3445.1564434428	470518.55751514	7625.7097134645	163318.1728829
0.	344487.20670503	11763.8529932	200.0024000288	3867.5639415011	412729.29658394	7203.1117442735	229449.2542054
0.	367483.39738174	12275.701583032	133.33440000853	4067.6591755055	471575.88196824	7714.6804365931	214138.6422790
0.	534639.53172081	15636.879190317	244.44802968221	5068.2074017168	486156.75668011	7492.255408986	317698.2064057
0.	530971.34093882	16193.496264819	266.6709334016	4067.6591755055	438625.30014086	7581.224707945	335879.6346674
0.	642349.11500156	14924.46353115	222.22518522469	6024.3990384081	455753.15589027	7581.224707945	325825.3706515
0.	726137.99961411	18375.793429386	111.11185185679	5446.2235441355	463707.81702385	8026.0854446829	345876.3410420
0.	870104.43497926	19912.651319463	355.56314090256	5624.119425175	456339.53049174	8048.3291046256	474513.5790144
0.	801216.88263958	19712.175538926	177.7796740943	5090.4431708704	449001.01552962	7714.6804365931	442347.8677833
0.	764921.32310866	17841.300519578	200.0024000288	4912.5586784017	438953.00835393	8293.0132808272	400300.014518
0.	829456.19250774	16772.417425874	288.89389638309	5357.2770272403	462275.90204437	8826.8945917595	416977.5889921
0.	681433.36941738	15503.296619214	311.11691862693	5290.5677623922	462792.30279767	8159.548294521	338423.977268
0.	620039.57964262	15481.033065351	266.6709334016	4890.3233837481	456761.7450737	7670.1949563466	369549.6033287
0.	734394.38043174	17329.110280322	266.6709334016	7247.5947322881	443799.87415822	8826.8945917595	404355.6144316
0.	943382.0497721	21026.493381661	466.67973369921	6847.2563843996	463872.15044907	7647.9523052351	542833.5281448
0.	882389.96624497	16104.435036844	333.34000013334	5913.2083289985	453501.85057608	7492.255408986	389634.1355252
0.	745253.39451186	17061.893073761	355.56314090256	7025.1821656413	470236.62636067	7759.166154206	398645.6968108
0.	910126.34198815	18331.251045593	288.89389638309	7425.5290578293	446025.20083455	7603.4671810346	446212.6231899
0.	1051489.9079743	20001.753212629	466.67973369921	8582.1947473411	470401.08507343	8204.0363859019	497344.3842102
0.	755203.21565906	17284.573484797	244.44802968221	7114.146480276	493032.47576021	8604.4398909837	469978.1976179
0.	964495.07173767	21093.32863406	288.89389638309	6558.1350886904	431091.47528576	8426.4804036529	460210.6103516
0.	983839.19683138	20269.064601581	244.44802968221	6513.6557793022	461078.91094943	8381.9911253168	503851.6906779
0.	886579.34979968	18999.411774652	266.6709334016	6380.2192750204	453103.24362574	8849.1403882772	493597.8485146
0.	1004399.8599509	20068.580256967	600.02160077763	7069.6642042893	455776.61010325	8115.0604405255	543425.8823270
0.	939339.09401842	18153.083888604	355.56314090256	7180.8703392706	438344.41738052	6936.2188003543	453783.2313639
0.	959473.03952674	19511.704575439	400.00960023041	8115.0604405255	495506.25664176	7959.3548209234	504464.9521177
0.	1084652.9664349	19823.550377849	577.79780810179	8582.1947473411	477546.33852186	8226.2805206124	514944.3361621
0.	895803.03807309	18442.607450991	488.9032300503	7825.8951756913	459788.22567644	7558.9822941956	480486.0829135
0.	899282.93451601	19444.881991369	288.89389638309	7492.255408986	487569.12585217	7625.7097134645	463308.7346886
0.	915664.3565828	17418.184584706	377.78634093484	7002.9412353188	468145.92646104	7536.7399397861	480580.1713810
0.	998556.1624541	20825.990836564	400.00960023041	7403.2870594544	468216.39118344	7514.4976447163	446845.2039497
0.	954851.3213789	17084.160847374	311.11691862693	8248.52471467	446493.76442069	7714.6804365931	470471.5683451
0.	814334.98074293	17484.990937169	333.34000013334	6913.9781073663	467300.39499505	7603.4671810346	416370.5606880
0.	800997.19399448	16995.090109569	355.56314090256	6269.0238196228	485733.09127867	6913.9781073663	402677.2014105
0.	769954.70198257	17752.221697219	333.34000013334	7470.0132325949	454580.52716092	7492.255408986	442722.5555131
0.	707426.75313869	17841.300519578	377.78634093484	7492.255408986	479521.7356515	7670.1949563466	380539.0917430
0.	895284.87358673	18776.685585735	333.34000013334	8248.52471467	485686.01863706	7692.4376667992	495341.3157264
0.	874829.49665729	18932.593293635	266.6709334016	9138.3411442804	486886.45171206	7892.6247312617	469085.503747
0.	832811.84887357	18865.775347771	511.12678566587	8604.4398909837	500290.92270795	8582.1947473411	464599.9506619
0.	857762.38743475	18353.522207762	400.00960023041	6780.5351954239	439795.74427709	8003.8418440852	439585.0525116
0.	695167.85421615	15525.560232501	244.44802968221	6313.5018238017	453267.37365146	7781.4091020254	400533.0427813
0.	814872.82762736	16750.15048442	355.56314090256	7603.4671810346	493315.15748059	7759.166154206	495576.94657
0.	886258.91454581	18197.625321128	355.56314090256	7114.146480276	481050.62920691	8003.8418440852	424288.6630452
0.	724323.13108308	16705.616779824	377.78634093484	6869.4968993892	471904.85396337	7603.4671810346	436284.8923015
0.	992741.27695885	20246.78832539	333.34000013334	7937.111398359	471082.44765446	7225.3532086126	512464.9488451
0.	909483.76268354	20068.580256967	355.56314090256	7803.6521091871	464459.08127828	7558.9822941956	462463.6805339
0.	1067200.4797129	23076.351346239	355.56314090256	7492.255408986	483615.07816184	7647.9523052351	566298.2029004
0.	1019551.5246699	18910.320585553	466.67973369921	7692.4376667992	495317.7529974	7425.5290578293	536959.5824886
0.	1172280.4644025	21093.32863406	377.78634093484	7714.6804365931	464153.87222783	7247.5947322881	553691.9300807
0.	958354.65960914	20915.102484002	177.7796740943	8270.7689680748	449985.37096806	7692.4376667992	498240.0249005
0.	1007997.9035491	22029.078383466	266.6709334016	8337.5020843755	485615.41015909	7470.0132325949	531113.3063121
0.	1229771.6557642	21583.470176984	688.91736413994	13099.176108526	454908.84701484	6913.9781073663	555969.66427
0.	1237051.4342788	22652.969853303	488.9032300503	13633.365226067	483638.60876724	7425.5290578293	573119.4496508
0.	1062270.6466476	20825.990836564	444.45629661235	10717.999211938	476253.17029731	8181.7923105381	516810.251799
0.	1472198.6820059	27445.119776913	711.14145314645	11541.319926723	480768.35141359	7447.7711155427	783366.9071979
0.	1282890.7690452	22474.710387767	955.61034388194	8270.7689680748	506281.40645987	8671.1756780192	604872.3241780
0.	972780.2167253	19689.900749551	488.9032300503	8270.7689680748	442301.03297103	7848.1383015384	512866.3249084
0.	916356.85379224	22652.969853303	355.56314090256	7870.3814867284	485803.70072553	7692.4376667992	469015.0318769
0.	1137166.4273831	21672.589914547	466.67973369921	8715.6664994682	462440.2079976	8493.2147662765	616024.2344804
0.	1444367.0097138	24034.609838167	511.12678566587	8849.1403882772	464247.78154658	8582.1947473411	796311.8189438
0.	1091789.9103553	24703.227443283	377.78634093484	8782.4031767842	494116.13960182	7403.2870594544	613276.7104148
0.	962829.0310312	19845.825524045	200.0024000288	6869.4968993892	449774.42812829	7736.9232657286	499395.0679844
0.	1030869.6946915	21761.710603961	400.00960023041	10428.74366326	465280.85201058	8115.0604405255	585135.1115110
0.	1228234.4317939	21783.990925043	511.12678566587	11786.10662646	450594.79060112	7647.9523052351	607593.3040361
0.	851499.67182635	21026.493381661	444.45629661235	11274.288085412	479427.65879912	7136.387707272	480109.73936
0.	944175.97693214	21694.869997664	911.16092124147	11674.839054004	465867.87937599	8070.5728239134	472139.8416922
0.	855232.20254007	18308.97994288	355.56314090256	10094.999728725	467699.66334397	7225.3532086126	432190.7192873
0.	1125610.6309569	26218.95902275	2956.0797670342	23299.192339172	451274.57908124	8026.0854446829	552837.9350737
0.	1196804.9632822	27155.283705939	3334.00013336	38778.90765987	546814.9321215	8115.0604405255	618342.3906780
0.	1833132.7955072	25773.127041485	5312.8041246922	91701.792206956	556990.09478982	9716.7727507005	578661.2290998
0.	2171446.5205445	27355.938375462	6491.4162136014	135966.91090975	650838.00559609	11207.531461142	600363.1141249
0.	1819801.7375574	25617.09147416	5446.2235441355	147267.64599988	684756.56647261	11919.629673117	528227.137669
0.	2216230.3915422	23633.464986421	5757.5438273573	164655.21149341	732456.69590183	13188.205252064	537717.2856345
0.	2171789.2542511	25706.254298286	5979.9225766753	193782.7654734	718929.15856498	12475.998713705	487004.1502734
0.	1886863.2994851	23165.48702933	5446.2235441355	165312.47783789	744744.0754773	11719.345904834	438906.1921261
0.	2465397.7962514	31236.210315207	6135.5912309063	204000.10257365	791775.25817544	12787.58159033	557203.6885722
0.	3148237.5843976	25282.739367006	5179.3868406229	195033.667195	835923.71671007	13522.07300496	583897.0817566
0.	1894631.9301684	22652.969853303	3511.8509410427	125718.99397937	695216.08367779	11563.572966145	426298.5525677
0.	1828598.5693605	22719.818134643	4023.1931528364	144531.47414931	670774.02194874	10428.74366326	446353.1926506
0.	1963749.8943357	22675.252554248	3934.2618191226	151475.399543	723040.85236463	12231.191762848	548735.1959020
0.	2304427.1987112	22274.173040729	3111.691960277	129351.73639478	616502.15394372	11452.308362854	479803.9724028
0.	1764507.3662235	23611.179726698	3489.6193825463	114785.13029119	666614.89793239	10473.243863813	429314.273366
0.	1868189.984752	18843.502818071	2867.1598181554	111744.21648177	664788.39910967	10361.993807708	414993.2333851
0.	1697902.7825713	20001.753212629	4178.8252699788	144282.77541154	650262.22448189	10673.497705198	457043.2330294
0.	1812375.8405807	21227.000744948	3467.3878833464	139016.61208181	726912.458812	10695.748428881	491006.8626118
0.	1829169.7922049	20335.893787006	3489.6193825463	118322.98706571	612990.06258461	11051.768082761	449540.0532930
0.	1714125.5113511	20625.493109483	4000.9602304553	129396.87351355	616741.12358743	10651.247040888	427514.0639522
0.	2095816.6159514	22630.687211859	4156.5919324774	156138.05825356	730931.07303743	12542.765492984	535207.6495588
0.	2309111.2260349	25840.000320496	8226.2805206124	148647.3761384	685985.02674391	12097.663727646	630349.3904992
0.	2230396.7180823	24168.329073832	8115.0604405255	171615.77464182	757145.97019738	12809.83795555	711967.9009668
0.	2069768.8542487	26910.045660271	11185.27937181	184145.67729481	697700.2632438	11852.867882553	619609.2748476
0.	2219657.7286084	24524.92417748	6135.5912309063	164315.26628409	691551.40809865	11496.814026024	590970.528097
0.	2226512.4027407	23967.751023804	5090.4431708704	172591.16661929	688562.94996325	11652.585717666	564825.3324069
0.	2399021.7017369	23744.892177716	4667.9736993025	145277.61451512	709841.96181246	11741.599419325	591470.8903542
0.	2308083.0249151	21338.395806549	4556.8010811844	155368.31509152	742343.40131204	11897.375683543	588588.2486652
0.	2467911.1767666	23878.606771198	4423.3958966001	153919.5778616	703708.64461046	11608.079223139	606256.5752261
0.	2310482.1608614	23789.463470823	4312.2265403762	137954.73865677	701850.18704735	11185.27937181	559909.6684274
0.	2334359.2757555	25059.845403455	3867.5639415011	148579.51526354	728534.20615493	11585.826064951	607951.3915280
0.	2884104.1411662	25639.382090892	4445.6299457633	144576.69289221	642373.08319694	11697.092449727	728219.5151140
0.	2823897.2533708	26597.93493188	5223.8590313854	155413.59215113	679026.0509177	11341.045244099	798727.4015266
0.	2290146.6276022	26887.751649768	4223.2921228934	137774.00760815	697724.38497642	10584.495404194	647911.5155796
0.	2475337.0737432	23098.635177753	3467.3878833464	153783.77153971	692346.89697217	10740.250054368	655661.6759883
0.	1863328.9182975	21048.771739643	3823.0989862564	126057.38185759	620063.48609271	9294.0687832241	508570.2142003
0.	2240907.2184185	22742.101014093	3800.8665975842	145028.89370077	691768.35237901	10717.999211938	557820.7670362
0.	2156366.2374534	22006.79740796	3378.462479507	114695.01329531	644602.41554524	12208.936941841	562284.0351029
0.	2370689.0486567	24992.978375176	3623.0096229803	148194.9806517	667119.65628257	11585.826064951	581564.3547597
0.	1839337.5588344	21783.990925043	3178.3837896203	120870.26591459	671230.92600093	10473.243863813	458145.8166366
0.	1887891.5006049	20803.713073409	3111.691960277	112172.13030401	630899.91166709	11697.092449727	433570.8214315
0.	1809748.2154967	20714.602615602	3467.3878833464	128403.91293794	605325.76129185	10139.498148207	479451.1779154
0.	2132374.8779904	23388.33040256	3823.0989862564	162117.28540496	674862.96723283	10584.495404194	529078.6932334
0.	2342470.6401454	22452.428222324	4245.525638307	163386.1527711	649614.51649249	10562.244977375	511190.113983
0.	2450660.2468669	24346.624721038	3978.7273673761	147652.13819846	687237.75358104	11496.814026024	465492.1772278
0.	2301114.1062139	20469.553763728	4579.0354861913	149755.84796698	693118.34975569	12475.998713705	489711.6630432
0.	2466997.2202156	22719.818134643	4667.9736993025	166695.17115938	712692.77185489	11941.883722078	513244.1077487
0.	3008973.454943	23210.055227915	5001.500450135	189235.59606965	707764.84193437	12320.211640776	503804.5185354
0.	2781741.0074571	19845.825524045	4490.09822201	179739.92742119	715955.43930058	11741.599419325	480015.6560640
0.	2721305.630524	21004.215083162	4334.4602930095	144621.91187836	779981.48329076	11585.826064951	414479.7105588
0.	2786767.7684875	25238.160098068	4756.9128613587	169778.71523106	744598.5612259	11163.027341856	497509.3636301
0.	3975482.5075976	25750.836067551	5223.8590313854	213249.60894861	759769.37622188	11786.10662646	722798.9341880
0.	3369872.0480087	24101.469188174	5379.5135674889	169461.23941737	808665.15493396	14345.670610058	510481.9541457
0.	3243517.5548366	24279.763406947	4534.5667354854	151701.68250957	751343.27692685	12453.743239397	609527.1528786
0.	2757749.6479941	23678.035684402	3600.7777679979	154372.28143976	688755.72266128	11519.066946682	593687.129161
0.	2795907.3339972	24948.400653955	4134.3586542796	165629.79720449	763292.78427567	12119.918251707	648319.2458607
0.	1944671.0513342	18509.422007703	2956.0797670342	111248.76458616	638011.96468553	10473.243863813	428449.1903525
0.	2375144.5868427	19244.417450348	3200.6145179875	144034.08403199	663923.34980433	10539.994609927	462768.8293606
0.	2785282.5890922	20692.325149852	3311.7690492289	151384.88806129	681577.82977625	11719.345904834	480933.0123302
0.	2486418.7969238	23232.339416468	3356.2312767859	168826.32370747	705977.95017618	12520.509840498	497202.9758030
0.	2800020.1384766	24123.75575721	3534.0825588358	141140.76157744	697965.60598862	11852.867882553	527091.8614375
0.	2349668.0479844	21449.79235533	4023.1931528364	135221.59674393	715713.71822095	12253.446643245	468333.8336753
0.	2267983.1812411	24034.609838167	4156.5919324774	120058.65953298	676041.90368368	12164.427477996	556159.5026598
0.	2902497.5167545	23455.184574945	3867.5639415011	147923.55504379	677028.48389742	12231.191762848	628410.8775430
0.	2823211.7859576	25371.898619235	4112.1254353852	149348.63725254	757388.84498027	10807.002937904	637053.7716573
0.	3041418.9125025	25527.929602561	4601.2699505063	170776.57431217	738319.51377431	11630.332440711	790726.8187927
0.	2890616.0815919	24190.615821419	4223.2921228934	154530.73344906	730349.95374713	12609.532806802	580921.7755173
0.	2615629.4043177	22006.79740796	3711.9376358914	146430.87081982	698134.46468486	12320.211640776	544681.8080636
0.	2121178.9102409	19311.238428831	3867.5639415011	122358.41479368	662457.76892375	10495.494053146	491619.2068479
0.	2797049.7796859	22407.864069936	5068.2074017168	167125.89252768	789166.58404239	13544.331330374	514731.7892066
0.	3250943.4518132	25327.31887406	5423.9868259363	175858.4185902	878867.50361204	13900.472616069	641630.1000050
0.	3250486.4735377	28381.582022772	4245.525638307	171048.73822651	755640.29765663	11897.375683543	701077.9580163
0.	2749524.0390353	23165.48702933	4356.6941049483	149235.52666509	772679.28810265	13010.147915374	523946.9832306
0.	3004632.1613258	23900.892745078	4801.3827982459	141931.80549897	815312.90878696	13143.690561496	602605.4956810
0.	2507554.042165	21204.721911086	4378.9279761929	146069.04788805	694782.02816907	11029.516409074	454181.8699801
0.	2921804.8488939	21293.837603449	4490.09822201	164564.5580949	736526.33195918	13566.589715191	525318.2924095
0.	2384741.130628	20202.235951436	4178.8252699788	147697.37373085	769054.80256486	13321.750749376	399321.3652972
0.	2872451.1951413	22675.252554248	5001.500450135	167987.40139382	760425.35116752	14879.939572766	510647.1862185
0.	2647160.9053263	21048.771739643	4957.0294456441	172954.13201634	821818.91442674	12119.918251707	494398.8570272
0.	3093400.1913392	23633.464986421	4756.9128613587	186894.76051988	840115.46072949	12609.532806802	523970.62463
0.	3047131.1409461	23388.33040256	4490.09822201	179830.74436361	798849.41837503	13789.176830624	510175.1030152
0.	3067466.6742053	22363.300155542	5446.2235441355	191986.34044499	822112.53259908	11964.137830426	585420.8359211
0.	3688157.4168852	23009.500208732	4912.5586784017	180534.60886864	799581.55526926	14167.588560773	543378.4924918
0.	3757389.6256215	24524.92417748	5134.9148871186	197172.00171067	879926.5569794	15414.242760311	535965.1983876
0.	2850059.2596424	23522.039282918	4223.2921228934	191304.25400781	818785.43718293	12743.069038078	488346.0280427
0.	3576768.9622353	23120.919068772	4756.9128613587	183191.65972453	819421.40166617	12965.634175188	535586.4156330
0.	3274934.8112763	21182.44313671	5134.9148871186	181124.99219386	829407.21435443	12787.58159033	566488.2690467
0.	3005660.3624457	26352.713261113	5290.5677623922	179558.29647379	783269.46656709	12498.254247405	625300.5920308
0.	2694800.8905458	22118.20288044	4979.2649182334	157904.20582866	853021.95941132	12075.409262973	509065.8096205
0.	2819670.2043225	23722.606620432	3534.0825588358	152109.0071944	777181.58580862	13410.782268944	501705.6205588
0.	2705197.1463131	23210.055227915	4601.2699505063	137480.32794525	760886.99277105	12008.646225282	531184.289877
0.	2954593.04016	26218.95902275	4690.2084008523	165697.79576821	793994.46380638	12231.191762848	589159.935743
0.	3411571.3156468	25996.040055268	4467.8640542332	160803.30303043	792067.86838628	12898.86401039	634539.0197552
0.	3104253.425382	24658.651269698	3178.3837896203	137005.94401912	719025.88196459	12609.532806802	519621.7000034
0.	3197476.9935813	26486.469642945	3800.8665975842	143604.54352493	695095.51052609	13410.782268944	569315.9980714
0.	2840462.7158572	29273.548510611	4912.5586784017	160599.42760372	756611.66950782	11763.8529932	775356.0498237
0.	2234281.0334239	21850.832245242	3311.7690492289	111226.24474069	674983.25952727	10762.500956173	526074.9704399
0.	3190393.8303112	23210.055227915	3045.0006645658	151203.86802053	803121.0824001	13254.977733417	592876.8253117
0.	2864682.564458	27199.873215648	4000.9602304553	140779.1662969	777790.18272487	13944.991346099	572025.7854063
0.	3026110.1402737	26776.282490448	3534.0825588358	122403.51433294	732311.38695838	10539.994609927	624152.4616823
0.	2796707.0459793	24970.689484803	3467.3878833464	125718.99397937	707644.09442544	12943.377394191	733546.5903470
0.	2124492.0027382	25149.002274538	2644.8640962144	109897.68085248	698641.0604785	10384.243700188	562117.8081310
0.	2982011.7366892	25639.382090892	3267.3070588502	136508.99910876	733570.81177444	12008.646225282	693721.0949543
0.	1880237.1144905	23031.783861729	2689.3227662952	88983.673741126	661544.90941042	11341.045244099	489782.3052502
0.	1953924.8614128	19533.978889064	3978.7273673761	108051.5516167	629894.63857336	11385.550313458	502507.3861786
0.	2506754.3301829	22808.950009457	4000.9602304553	121501.56958181	705736.50650701	11007.264794765	589636.3705807
0.	3102311.2677111	25773.127041485	4201.058666784	142429.07121902	734927.31934245	11118.523460085	700329.9266232
0.	3432249.5826126	24770.092150084	4734.6779818802	152878.45209951	728219.51511407	11786.10662646	539706.5739816
0.	2400963.8594077	20246.78832539	3089.4614690812	103483.00356511	707571.64672567	12053.154857688	370222.9697252
0.	2132374.8779904	19222.143909784	2978.3099024804	118345.52596619	678159.57980193	11697.092449727	407923.3382781
0.	2334816.254031	21583.470176984	2555.9474675006	112892.87660715	652565.57869559	11385.550313458	533266.735191
0.	2229939.7398068	24235.189495147	2511.4895088638	118480.76064022	605755.35525687	11207.531461142	575188.2810560
0.	2210632.4076675	21806.271305617	2933.8496908789	100333.7303759	641725.96521982	10762.500956173	518015.0455325
0.	1825056.9877255	18242.166991466	2467.0317873712	93049.946637062	666927.36392089	11229.783609853	449282.2483875
0.	1993453.4822424	20625.493109483	2644.8640962144	97770.195781799	697603.7769835	11318.79279849	485262.3764889
0.	2034924.2607428	23522.039282918	2956.0797670342	83168.514955146	649926.36984641	10762.500956173	487451.4195375
0.	1944442.5621964	22474.710387767	3089.4614690812	87546.347737936	611031.55690951	9739.0209215515	560479.456743
0.	2062228.7127031	24992.978375176	2933.8496908789	87164.599467273	630205.78204465	10117.248908782	555993.3938468
0.	2694915.1351146	26285.835874001	4067.6591755055	121636.85511649	693841.64901682	11430.055620341	693576.432289
0.	2136716.1716075	25037.556334502	2533.718458539	92982.533763989	660319.90699798	10940.510308095	589969.8906205
0.	2549596.0435098	26999.222297752	3600.7777679979	112555.01906791	668369.66063546	10940.510308095	708199.5468634
0.	2421299.3926669	25996.040055268	3578.5459723132	119134.42561898	688418.37325003	10695.748428881	726016.9965942
0.	2019158.5102385	25527.929602561	2511.4895088638	93903.889971994	622526.20465333	10673.497705198	638634.8470626
0.	2308654.2477594	24792.380504732	2400.3456497736	105238.11185027	627238.40778014	12008.646225282	614136.7109700
0.	2184013.4231204	22452.428222324	3089.4614690812	104675.53714137	658110.5366985	10717.999211938	655949.7413155
0.	2450317.5131603	24725.51561936	2467.0317873712	111541.52807867	676234.3983262	11786.10662646	626090.0200964
0.	2614829.6923356	24458.061434912	2911.6196740142	109424.85295197	624152.46168239	10740.250054368	702598.3494103
0.	2551880.9348873	24658.651269698	3133.9225107654	117601.77420907	688129.22704979	11852.867882553	675199.7898628
0.	2868795.3689374	26999.222297752	3645.2415372606	127839.78309559	713176.05270866	11786.10662646	793799.3461870
0.	2769631.0831567	24725.51561936	3600.7777679979	123553.63445586	697410.80767965	12386.977172825	689984.7492889
0.	2023728.2929934	22118.20288044	3378.462479507	104180.50261558	664163.63261598	10206.246222688	584706.5426407
0.	2181043.0643297	22207.328329341	2667.0934016109	107961.50692524	678592.80453881	10606.745890386	555471.3584363
0.	2345098.2652295	23811.749206646	3689.7055437159	133256.99448022	737398.64452498	12053.154857688	547739.4500938
0.	2197265.7931095	22786.6669515	3689.7055437159	120712.44741633	692708.50692708	12008.646225282	540156.5958571
0.	2188354.7167375	21561.190391319	2778.2408179141	119900.856294	667528.2917174	11919.629673117	539280.2591812
0.	2296544.323459	22251.89141077	3467.3878833464	126779.32158061	648367.21539163	12297.956582209	538759.2364461
0.	2331388.9169649	22385.58208299	3734.1697873657	121343.7392137	693383.55248661	12542.765492984	502082.9126989
0.	2435922.6974825	25617.09147416	3734.1697873657	117939.83501851	727348.12242047	11363.297749089	666614.8979323
0.	2154995.302627	25015.267325076	3400.6937415233	125087.37309352	686298.19149714	11786.10662646	606256.5752261
0.	2471681.2475393	24770.092150084	2578.1765357486	129351.73639478	684082.19165406	12297.956582209	639856.7850571
0.	2056173.7505529	24257.476421288	3045.0006645658	119517.63220799	634036.15708485	10228.495699585	650070.3059521
0.	2878506.1572915	22652.969853303	3689.7055437159	130389.95150802	731536.44691576	12631.788696862	553027.7044218
0.	2851544.4390378	21561.190391319	3645.2415372606	129915.96781685	749814.34031247	12097.663727646	554024.0621267
0.	2939398.5125001	22385.58208299	3311.7690492289	147245.02935933	646928.24507555	12409.232468957	521535.9011132
0.	2728503.0383629	23299.192339172	3645.2415372606	122516.26424114	700764.25958705	13477.556532345	506257.8136806
0.	2075481.0826923	19912.651319463	2756.0112160766	93611.74167003	688587.04631631	11007.264794765	521512.2664011
0.	2491674.0470919	23054.067574231	3267.3070588502	98399.763232555	657966.4669021	12320.211640776	652781.5495687
0.	2612087.8226827	22764.383953045	3067.2310371775	93499.379650387	651245.87371871	10762.500956173	681264.8353727
0.	1997337.797584	21360.67499733	1933.557626018	83707.201678075	626688.11964972	10317.494200857	527210.1123837
0.	2110554.1653359	24569.499636799	2822.700199456	90556.03146068	649470.58796367	11452.308362854	570219.1658542
0.	2058230.1527926	22875.799540348	2933.8496908789	90668.354018588	646160.89203074	10740.250054368	570647.0152097
0.	2202749.5324153	22474.710387767	3089.4614690812	89837.202745207	629990.3738338	9739.0209215515	528227.137669
0.	1850647.7711527	19021.684720581	2644.8640962144	79937.122084974	660680.18384546	10473.243863813	511733.0760696
0.	2042921.3805638	23633.464986421	3022.7703512459	84335.713315751	643595.54918538	10473.243863813	556705.3113204
0.	2523548.2818071	22274.173040729	3445.1564434428	85794.940041823	658710.85330949	12030.900511791	657246.1538603
0.	2732273.1091357	21071.050157109	2444.8030155534	89545.196195133	690153.4528038	10161.747447	620183.01933
0.	2360864.0157338	23611.179726698	2644.8640962144	83594.972420136	607688.79258244	10584.495404194	644290.7539175
0.	1912911.0611878	22630.687211859	2200.2904383379	78770.536604186	645321.67751782	10206.246222688	492113.8244862
0.	1895888.6204259	20670.047743583	2555.9474675006	77222.818304688	648199.32319652	11051.768082761	503969.6221681
0.	1972773.4940202	19110.777098926	1911.3302769829	70721.042199195	574118.13385745	10406.493652039	465351.293170
0.	2216573.1252488	22318.73647914	3089.4614690812	92443.250301999	621713.19084942	10717.999211938	629703.1712317
0.	1973117.9489832	22251.89141077	2889.3897164397	85997.006857424	698399.8206999	11252.035817943	470001.6908179
0.	1840936.9827987	23522.039282918	3422.9250628351	103775.49610322	612464.56626155	10206.246222688	526855.3644247
0.	2081536.0448425	21472.07184355	2933.8496908789	97432.946954365	654677.52507091	11652.585717666	556183.2327518
0.	2092503.5234541	23120.919068772	4623.5044741297	115168.1383217	721275.00443972	10006.003602161	577590.6507614
0.	1965349.3182999	24814.668918904	3489.6193825463	109019.59310685	671735.95323532	12231.191762848	532769.7422010
0.	2164591.8464122	23566.609385786	3133.9225107654	104180.50261558	688442.46920162	11786.10662646	580636.2001110
0.	2554737.0491091	22251.89141077	3556.3142359259	103707.99691962	655805.70745439	11140.775371281	606901.0436459
0.	2714336.7118228	25505.639283492	3022.7703512459	106745.99819921	618127.27784776	10028.252544752	622621.8583633
0.	2747239.1476579	24836.9573926	3289.5380243924	112194.65268876	654461.50691044	11808.360319106	622693.5993405
0.	2262270.9527975	24190.615821419	3623.0096229803	108186.62046648	694878.48307319	10673.497705198	554190.132954
0.	2603976.4582928	23945.46487138	3845.3314342286	118390.60394874	729623.60922458	11941.883722078	659623.4142401
0.	2406676.0878513	23098.635177753	3200.6145179875	107511.297968	738028.70243123	12164.427477996	554546.009799
0.	2701655.5646781	25706.254298286	4089.8922757939	118142.67804095	707668.24379296	12453.743239397	561381.6986671
0.	3037077.6188854	27556.59786866	3711.9376358914	123418.31802749	719074.24406799	10695.748428881	727929.0411820
0.	2765289.7895396	24903.823170838	3089.4614690812	114492.25359329	660824.29877954	11786.10662646	666278.4086969
0.	2124263.5136005	24703.227443283	3022.7703512459	106926.06245055	712378.65371256	11341.045244099	539374.9939778
0.	2370117.8258124	25706.254298286	3578.5459723132	103730.49658711	666278.40869698	11786.10662646	625276.671093
0.	2073653.1695903	21160.16442182	3133.9225107654	89792.277998144	644866.13799554	11163.027341856	538664.5084299
0.	1912568.3274812	19645.351349211	2689.3227662952	98197.397109559	643212.01185565	11407.802937209	536699.1374461
0.	1819915.9821263	23254.623664528	3111.691960277	95252.398742364	610100.22828368	10896.007613863	591232.6189943
0.	2245020.0228979	27712.669698366	3445.1564434428	116925.69344209	661376.76156889	10896.007613863	711533.0074573
0.	1866870.4999325	23900.892745078	2889.3897164397	91656.857461297	625109.22638439	10339.743974598	588230.9634766
0.	1760737.2954507	20580.938713302	3289.5380243924	85458.172847977	623674.11903408	11563.572966145	471693.3705167
0.	2122092.8667919	24168.329073832	4401.1619067434	95701.949888117	749765.807038	11919.629673117	523166.8532336
0.	2081650.2894113	19890.375994853	2444.8030155534	94870.299226958	676306.58491883	10028.252544752	509514.2301223
0.	2044977.7828035	18865.775347771	3400.6937415233	105598.17947128	639665.09709775	11074.019815824	467323.8808534
0.	2187326.5156177	18464.878910439	3511.8509410427	107038.60457086	718929.15856498	11563.572966145	434483.2146513
0.	1899772.9357676	18999.411774652	2711.5521902674	98489.705299846	682468.72182211	11496.814026024	397247.9318535
0.	2338243.5910972	22029.078383466	3734.1697873657	108344.20354038	710518.34057614	12320.211640776	560360.7477356
0.	2099815.1758619	20580.938713302	5201.6229063468	103100.52871722	682468.72182211	10717.999211938	506753.2756581
0.	2088961.9418191	20759.157725544	3356.2312767859	107533.80784192	713586.86256761	11719.345904834	512535.7785522
0.	2205262.9129305	23588.894526486	3356.2312767859	110865.93543469	678039.2434378	12097.663727646	491313.0292664
0.	2761976.6970423	27400.528957084	4045.4261345198	112982.97424883	759988.02905	11296.540412261	702646.6201632
0.	2129518.7637686	21360.67499733	2800.4704790405	92960.062926812	636766.33444075	11964.137830426	553763.1001549
0.	2136144.9487631	21917.674100875	2978.3099024804	102155.66564846	698472.1919297	10495.494053146	615522.447489
0.	2135230.9922122	22095.921666954	2956.0797670342	104180.50261558	635832.2294339	10784.751917351	574332.1526697
0.	1889376.6800003	23321.476765756	3756.4019981391	123982.15086868	729115.2041453	10317.494200857	637964.0525137
0.	2410103.4249175	26999.222297752	3489.6193825463	116700.3452898	683263.37841539	11563.572966145	635856.179584
0.	2300200.1496629	24948.400653955	3845.3314342286	110528.15951488	667816.75185987	10740.250054368	648271.2765957
0.	2229482.7615313	25505.639283492	3222.845305648	98489.705299846	700571.22003225	11363.297749089	543117.8530633
0.	2340185.748768	24302.050452125	2800.4704790405	96601.124524705	680638.88044653	12409.232468957	615785.2846604
0.	2174531.123904	25706.254298286	3889.7965080741	118548.37879441	671206.87781885	12008.646225282	588707.3470161
0.	2060172.3104635	22073.640512963	3111.691960277	103617.99885336	730446.80426624	12297.956582209	608906.3640907
0.	2144599.0468596	24101.469188174	2911.6196740142	93836.4702291	654029.48675313	10651.247040888	632767.1574631
0.	2256101.7460784	23165.48702933	2889.3897164397	92735.357869098	662529.84087639	11074.019815824	552671.8903252
0.	1606507.1274739	19823.550377849	2178.0623779285	67875.302225828	656045.76522043	10896.007613863	489523.286668
0.	1988212.1064691	23187.771098869	3089.4614690812	77962.995708017	603559.87725705	10740.250054368	499418.6419108
0.	2021786.1353226	26776.282490448	2244.746737005	73679.84511385	623434.95763464	10896.007613863	679314.893861
0.	1973232.1935521	26642.521464257	3556.3142359259	67696.075412625	651893.70375656	11140.775371281	706412.565693
0.	2051832.4569358	21583.470176984	2467.0317873712	69174.811442853	583778.04979812	10517.744301851	597525.1896068
0.	1745771.2569285	21071.050157109	2378.1170558111	77514.395530599	643595.54918538	12030.900511791	527872.3477423
0.	1851604.9415637	20046.304516048	2422.5743030209	70989.981061899	633533.32364522	10206.246222688	448087.0725647
0.	1854532.0864944	22742.101014093	3356.2312767859	82270.78074167	629535.64078509	12142.172835157	583087.696831
0.	1669455.8849222	19979.477650129	2667.0934016109	57889.262924291	667816.75185987	10406.493652039	530474.4805890
0.	1878409.2013886	24680.939326729	3267.3070588502	63933.198953155	668994.73042122	10072.750608034	602963.376410
0.	1977573.4871692	21271.558591129	2489.2606184746	74240.342282353	679483.39002055	10272.994831483	650430.1566850
0.	2080050.8654471	22697.535314695	2822.700199456	80206.357202317	659743.49520359	11719.345904834	611891.3339968
0.	1610277.1982467	19133.05034217	3089.4614690812	64761.782383457	615235.72514862	11474.561164748	527281.0637322
0.	1632326.4000389	19489.430321282	2533.718458539	63776.449157522	634658.7532711	9983.7547189362	494375.2968860
0.	1664086.3901853	21694.869997664	2400.3456497736	63731.664041109	636502.85871431	11830.614071137	513102.4372365
0.	1898516.24551	22318.73647914	2266.9749752633	75922.059008026	633581.21128493	10428.74366326	548687.776822
0.	1875173.3662043	20759.157725544	2266.9749752633	65142.510396031	619561.46452612	10539.994609927	423914.7822591
0.	1707156.5926499	20803.713073409	2467.0317873712	60373.46350985	619322.41688551	9917.0084254548	482250.4135175
0.	2021329.1570471	23588.894526486	2511.4895088638	89657.50520228	604562.09144908	9961.5058950769	606519.1306290
0.	2077994.4632074	24346.624721038	3378.462479507	82046.362224193	711315.56886477	11630.332440711	596094.6570142
0.	1912568.3274812	19934.926703546	2400.3456497736	66016.010723195	667888.86839559	11452.308362854	440076.6747045
0.	1948783.8558135	22697.535314695	3156.1531205464	93364.547215466	645585.42188343	9850.2626662593	541269.9090090
0.	2378343.4347712	21628.029926785	2222.51855803	79869.814658266	685479.16909597	11385.550313458	511945.5488383
0.	2422898.8166311	23722.606620432	2889.3897164397	83348.073346305	669403.45426976	12253.446643245	531917.8210356
0.	2423470.0394755	25461.058823948	7492.255408986	90735.74827611	709141.48217034	12053.154857688	592972.1512275
0.	2628424.7960313	28426.178083662	2889.3897164397	104788.04906388	682685.43912829	10829.254017831	688635.2392231
0.	2827781.5687124	24168.329073832	2622.6348501053	97050.748019423	727057.67758993	10985.013239832	543639.1398151
0.	2330132.2267073	24569.499636799	2622.6348501053	100716.07902579	662121.44107126	11029.516409074	578637.437025
0.	2755921.7348921	20714.602615602	2733.7816735278	98129.942820867	744428.79767332	11830.614071137	574736.424923
0.	2866738.9666977	24992.978375176	2978.3099024804	115213.1992394	708175.39601898	11074.019815824	599075.200823
0.	2079822.3763094	21984.516491948	2711.5521902674	116835.55345501	722968.2762049	10473.243863813	531207.9511965
0.	2368518.4018482	22853.516303881	3534.0825588358	104405.51468632	680301.84650385	12053.154857688	486062.6070044
0.	2465740.529958	20491.830634686	4356.6941049483	114785.13029119	819127.87384862	11808.360319106	525341.937589
0.	2815214.6661365	24146.042385763	3823.0989862564	122516.26424114	774674.61433706	12609.532806802	630588.7432229
0.	2648303.351015	23722.606620432	2555.9474675006	99614.062572654	701150.35157093	12231.191762848	579969.8942712
0.	2412502.5608638	24190.615821419	2467.0317873712	96983.3029576	727565.96240898	11029.516409074	614088.9309156
0.	2701427.0755403	25862.29153257	2422.5743030209	122651.56612999	673443.64417909	13321.750749376	684708.3951042
0.	2543655.3259285	24903.823170838	3045.0006645658	109132.16332202	716390.55418577	13032.404874564	689237.673142
0.	2179329.3957966	19934.926703546	1755.7404935542	89163.356831709	706678.17477029	12409.232468957	540156.5958571
0.	2124263.5136005	20046.304516048	2333.6600457397	81979.037841667	720065.72648491	11852.867882553	548948.584991
0.	2192467.5212169	24859.245925821	3067.2310371775	94263.47109477	662770.08504825	13010.147915374	658326.6458859
0.	2622484.07845	25461.058823948	2844.9299791609	95567.082012469	700233.41113705	11496.814026024	640407.9115945
0.	2054574.3265887	23566.609385786	2600.4056632835	91499.58774911	675031.37691233	11986.39199816	606924.9137702
0.	1977344.9980315	22296.454730186	2622.6348501053	73859.200124282	705736.50650701	12609.532806802	484815.2213684
0.	2252445.9198745	25773.127041485	2511.4895088638	96825.93325716	687165.4759624	12030.900511791	645993.0426191
0.	2411702.8488817	24547.211877379	2711.5521902674	104743.04411373	748018.78928463	11741.599419325	699316.5675184
0.	2426554.642835	20269.064601581	3245.0761526022	89859.665209072	755324.62512521	13833.694966581	531823.168337
0.	2529260.5102507	21605.75002214	3222.845305648	95072.585035656	774601.6065501	11697.092449727	509537.8318
0.	2290146.6276022	23900.892745078	3267.3070588502	104518.02298591	746733.01404124	12498.254247405	610553.9399434
0.	2140828.9760869	21227.000744948	2422.5743030209	80969.237049165	725992.79619235	13232.720180232	548261.0168651
0.	1838994.8251278	22274.173040729	2733.7816735278	84537.744930527	716535.5973216	12809.83795555	543568.0533985
0.	2623626.5241387	23990.037235742	2422.5743030209	100288.7493282	736405.1843519	13254.977733417	687430.4968408
0.	2368289.9127104	22652.969853303	2911.6196740142	96106.566537035	693070.13194789	11941.883722078	596428.4267473
0.	2366347.7550396	23722.606620432	3400.6937415233	106993.58754151	703587.95347366	13410.782268944	605540.5556031
0.	2787224.746763	23744.892177716	2178.0623779285	112892.87660715	774796.29534025	11430.055620341	633246.0033741
0.	2420499.6806848	24235.189495147	3311.7690492289	106048.28573908	736550.56168303	13499.814738951	682613.1994246
0.	2112839.0567133	21895.393422837	2111.3785523944	75944.484180242	709286.40435928	11986.39199816	537149.0020181
0.	2237479.8813523	23210.055227915	2378.1170558111	83617.418151412	733110.61618411	11296.540412261	643188.0413368
0.	2298257.9919921	24948.400653955	2289.203272805	98264.851941066	684852.91001178	11474.561164748	588183.3265694
0.	2238393.8379033	23655.750305655	2622.6348501053	96983.3029576	730882.6449471	11118.523460085	551889.151070
0.	1678138.4721565	19266.691050377	2155.8343768016	75339.025615269	721347.56646626	10428.74366326	468521.7450110
0.	2132946.1008347	22675.252554248	2844.9299791609	82270.78074167	697917.36125003	11296.540412261	581350.1563590
0.	1949697.8123645	22652.969853303	1866.8757567514	65792.027585801	695626.04492065	11229.783609853	528889.4513746
0.	2422099.104649	26843.163807402	2622.6348501053	94038.731084985	702067.38883547	11830.614071137	656309.83644
0.	2376972.4999447	26731.695243539	2689.3227662952	95477.171301064	700547.09038963	11786.10662646	612918.4021129
0.	2010361.6784354	23967.751023804	2844.9299791609	87052.323874854	672505.57512185	12164.427477996	546601.5959224
0.	2417415.0773253	24257.476421288	2244.746737005	109244.73504797	712451.1415068	11741.599419325	677196.9356399
0.	2333788.0529112	20959.658664616	2644.8640962144	77043.39121299	758238.96004446	13143.690561496	573071.8961459
0.	2578157.1857278	23499.75432075	2622.6348501053	109740.0685909	680205.55349706	11430.055620341	674381.8147430
0.	1985456.3624214	20514.107565122	2422.5743030209	83550.08113805	724903.84780382	12431.487824481	441926.3637031
0.	2566961.2179783	21048.771739643	2489.2606184746	105778.21907944	719170.96908195	11274.288085412	618198.9815296
0.	2307054.8237952	21761.710603961	2222.51855803	98804.510135286	756465.95682501	12320.211640776	573618.7772913
0.	2269582.6052053	26419.591184092	3111.691960277	91566.988692885	633964.32194675	11630.332440711	637341.2184236
0.	2152596.1666807	24101.469188174	2400.3456497736	111338.84457258	738028.70243123	11118.523460085	660992.4358992
0.	2271753.2520139	22608.404629916	1755.7404935542	82540.090901295	737156.32670735	12208.936941841	615522.447489
0.	1876124.3100111	20692.325149852	2000.2400288035	80049.302331813	718493.91658461	10829.254017831	554142.6838195
0.	1770562.3283737	24012.323507197	2000.2400288035	66687.996116077	666975.43661133	10384.243700188	578994.3250278
0.	1946498.9644361	24636.36327219	2689.3227662952	68569.842389774	692949.58860024	11185.27937181	600530.0799171
0.	1949926.3015023	23432.899791307	1755.7404935542	74150.660213193	684876.99606374	12275.701583032	620422.0907788
0.	2096730.5725024	27021.516605991	2622.6348501053	87231.965545049	687623.24438218	11964.137830426	573190.7804000
0.	2049204.8318518	23143.203019298	2266.9749752633	75002.678667095	641941.66583585	12498.254247405	540061.8524534
0.	1812832.8188562	24569.499636799	1666.8333500017	78815.402271134	727081.88095533	10807.002937904	686490.9138866
0.	2057201.9516728	25617.09147416	2111.3785523944	74688.767041584	673732.30123279	11919.629673117	652421.6011058
0.	2091589.5669032	25260.449702772	2155.8343768016	82158.570731182	670100.7335533	11741.599419325	721057.3219937
0.	2119122.5080013	24770.092150084	2022.4676149595	72827.961294717	721928.08448168	10717.999211938	685599.6087179
0.	1940329.757717	23900.892745078	1933.557626018	62253.889697082	669932.41962522	12119.918251707	631330.7787650
0.	1870526.3261364	23432.899791307	1844.6485855546	58493.460016386	675055.43570499	11207.531461142	630373.3254735
0.	1902971.783696	19912.651319463	1466.7957446922	52118.024811568	611294.25749691	11029.516409074	598574.3975351
0.	1884806.8972454	22029.078383466	1755.7404935542	49189.191839631	614399.50599192	11541.319926723	525933.0882356
0.	1957859.8978681	21605.75002214	2000.2400288035	58023.52517222	658062.51316679	10762.500956173	527825.0435249
0.	1717552.8484172	20959.658664616	1511.2481309416	62410.610963747	658854.93548669	12030.900511791	509349.0198449
0.	2076509.2838121	22162.765485899	1911.3302769829	57755.002832002	619824.42456728	10139.498148207	540393.4589311
0.	1742572.4090001	20915.102484002	2200.2904383379	56144.04984557	686201.83190762	10762.500956173	542099.0655869
0.	1901715.0934384	25884.582804179	1511.2481309416	67091.213259919	661929.25958837	10873.756355811	602510.0633249
0.	1858187.9126983	27088.399887996	2244.746737005	66598.394945215	682131.61677384	10985.013239832	615307.4048419
0.	2172246.2325266	25817.709167958	2933.8496908789	79712.766099969	709262.25049324	12297.956582209	716318.0335255
0.	2430096.22447	23923.178778471	2422.5743030209	68278.576592497	679170.47118695	13054.661893153	675608.8063612
0.	1764278.8770857	23611.179726698	1711.2868032229	48786.83695925	653741.48528735	12275.701583032	543828.7064637
0.	1808720.0143768	21828.551745683	1889.1029872274	63843.627281707	617266.88006563	11096.271608266	581469.1548137
0.	1971747.0141568	23321.476765756	1933.557626018	63306.217393283	711581.32788351	11096.271608266	569292.2317763
0.	2373316.6737408	23655.750305655	2533.718458539	68502.626305901	658878.94941588	11852.867882553	654173.4910776
0.	2172703.2108021	23366.04579745	1555.7007542926	68569.842389774	756125.97004302	10896.007613863	649398.6245964
0.	2073653.1695903	23767.177794513	2222.51855803	69600.556625933	714360.20440088	10784.751917351	648703.0095497
0.	2083478.2025133	23767.177794513	2333.6600457397	63709.271572816	657870.42170233	12654.044646316	526193.2073990
0.	1947412.9209871	24190.615821419	2111.3785523944	65926.416748656	680133.33444353	11496.814026024	636766.3344407
0.	2073081.946746	23343.761251849	2133.606434957	58045.902423121	645537.46776468	10673.497705198	596166.1780134
0.	1846534.9666734	24903.823170838	2111.3785523944	65299.285790456	676715.65362814	11007.264794765	598455.1629390
0.	2010361.6784354	24212.902628524	2044.6952603964	56569.132295958	692732.61479308	11964.137830426	624989.6250062
0.	2245362.7566045	27199.873215648	2133.606434957	56032.189634513	623745.8687441	10361.993807708	685141.9470487
0.	1988312.4766432	25906.874135325	1800.1944209975	48943.305999968	685671.87329369	11007.264794765	688972.5970654
0.	1728977.3053044	23834.035001983	1444.56964048	48675.075152176	652949.5306384	10985.013239832	627190.5552481
0.	1760851.5400196	27556.59786866	1422.3435955424	50150.451354062	602772.50484235	10139.498148207	648583.081569
0.	1764621.6107924	22831.233126918	1800.1944209975	49993.959713294	643883.2133366	10673.497705198	549422.8019070
0.	1744857.3003775	27757.262185705	2000.2400288035	55808.47370179	625037.46535895	9271.8217995872	587873.693083
0.	1717095.8701417	22385.58208299	1577.9271548818	46283.73063359	629368.11358375	10740.250054368	555352.7184383
0.	2528346.5536997	23834.035001983	2311.4316296304	57978.770850058	656141.79018984	10272.994831483	686780.0054975
0.	2194752.4125943	24903.823170838	1955.7850343329	58985.801036098	600291.55834528	10985.013239832	685768.2269976
0.	1850533.5265839	24903.823170838	1822.4214736367	60015.335022059	643547.60608969	11363.297749089	631641.9739076
0.	1907998.5447263	26887.751649768	1689.0600469736	56233.539091897	637556.80976567	10717.999211938	631546.2203635
0.	1893032.5062041	22474.710387767	1377.8916834903	51559.007980612	661520.88809041	10695.748428881	615976.4439878
0.	1862871.940022	22786.6669515	1911.3302769829	54712.352149567	601937.49133692	11296.540412261	591971.2816264
0.	1908684.0121396	25104.423719941	1666.8333500017	64940.94634865	659887.59455678	11229.783609853	629679.2381121
0.	1818088.0690243	24079.182678656	1511.2481309416	60843.530423549	633700.93154406	10473.243863813	678713.1485842
0.	1904401.0954454	21783.990925043	1244.5373699014	50843.520984042	636742.38177042	10784.751917351	509065.8096205
0.	1684993.1462888	22697.535314695	1689.0600469736	68323.386055246	617314.67769523	10562.244977375	646520.580301
0.	2006591.6076626	23187.771098869	1600.153614747	69578.14844469	670124.77866696	11630.332440711	669499.62738
0.	2021100.6679093	23522.039282918	1600.153614747	77177.961171248	693166.56783135	11096.271608266	655997.7531349
0.	2264670.0887438	28448.476203451	1800.1944209975	65680.038265761	689213.57498273	11252.035817943	810742.0348457
0.	1886863.2994851	25238.160098068	2066.9229651143	65769.629601866	640359.98615438	10006.003602161	627070.9250766
0.	2098558.4856043	27132.989040409	1577.9271548818	61447.940992133	699774.97722681	11185.27937181	732262.9511832
0.	1715496.4461775	22563.839644533	1222.3118584252	49077.424652112	612249.59970511	9071.6016179468	591184.9655119
0.	1806206.6338617	23856.320856834	1644.6067123067	53638.739743765	628075.86996014	10962.761744275	648631.0525623
0.	2202863.7769842	27623.48543835	1444.56964048	59299.124050021	614232.2718714	10562.244977375	660824.2987795
0.	1944214.0730587	25996.040055268	1622.3801338886	63149.479345815	649758.44741394	10896.007613863	593853.9658692
0.	2243649.0880714	27712.669698366	1200.0864062212	60888.300078954	632815.04086138	10673.497705198	735847.9270820
0.	2082678.4905312	22764.383953045	1422.3435955424	53079.621215262	606352.04899457	11029.516409074	721250.8172321
0.	1959180.1115809	25059.845403455	1622.3801338886	49971.604003791	618366.29243418	9761.2691517657	689165.3788639
0.	1819116.2701442	24636.36327219	1533.4744129793	51693.168610678	585277.97253306	10695.748428881	641701.9988165
0.	1917823.5776493	29451.953245525	1600.153614747	62298.66690221	633461.49268274	10740.250054368	747339.4881396
0.	2288889.9373446	24881.534518567	1400.1176098792	77424.678379493	667816.75185987	10584.495404194	731754.3918254
0.	1777988.2253503	25059.845403455	1489.0219081794	66777.598246514	633629.09918975	10628.996435951	599432.9352461
0.	2079708.1317405	23120.919068772	1800.1944209975	68144.149644017	646232.82848918	11140.775371281	620206.9261818
0.	2098672.7301732	23098.635177753	1444.56964048	72065.822945276	618079.47572369	11096.271608266	532485.7591017
0.	1870183.5924298	21583.470176984	1822.4214736367	65747.231677895	669018.77246705	10829.254017831	549968.183658
0.	1842879.1404695	22675.252554248	1555.7007542926	68032.128836653	633198.11759018	9961.5058950769	483026.8340110
0.	1922050.6266976	23767.177794513	2178.0623779285	71662.366031994	643883.2133366	10829.254017831	569696.2677069
0.	1767249.2358764	20469.553763728	2511.4895088638	85413.271578466	679868.53639187	11964.137830426	534260.8073427
0.	1940558.2468548	21962.23563543	2022.4676149595	87546.347737936	675127.6124835	11385.550313458	568270.3430855
0.	1900001.4249053	19422.607915614	1777.9674276367	80206.357202317	715447.83279796	13121.433305311	572287.3011888
0.	2011161.3904175	21761.710603961	2111.3785523944	94016.257415485	651149.90302023	11118.523460085	557441.0212104
0.	1833853.8195286	21761.710603961	2155.8343768016	99096.839497099	686418.64248896	9761.2691517657	580850.3807791
0.	2280778.5729547	27244.462963557	2711.5521902674	100423.69319533	688852.11061621	11007.264794765	616072.0252374
0.	2088504.9635436	24591.78745574	2644.8640962144	102043.18904194	662553.86499382	10161.747447	643835.2686474
0.	1924107.0289373	23054.067574231	2933.8496908789	103438.00561866	632264.397785	11407.802937209	550632.1733006
0.	2081764.5339802	22742.101014093	2533.718458539	106700.98274043	739240.4804773	10784.751917351	622597.9448366
0.	2345212.5097984	23455.184574945	2733.7816735278	96870.89572722	684347.11836677	11897.375683543	604251.8698647
0.	2307054.8237952	24012.323507197	3200.6145179875	120599.72173427	703925.8928832	11229.783609853	651629.7671497
0.	2287290.5133804	24056.896228653	3022.7703512459	119675.42824197	685045.60029984	11786.10662646	696011.9084824
0.	2505497.6399254	23120.919068772	3267.3070588502	120689.90215881	669740.06485203	12030.900511791	632815.0408613
0.	2066341.5171825	22073.640512963	3133.9225107654	108479.27710304	677967.04242081	11674.839054004	565537.9802385
0.	2134317.0356612	21895.393422837	2778.2408179141	123621.29348797	685768.22699761	12386.977172825	514259.481465
0.	2094331.4365561	22452.428222324	3067.2310371775	127749.52583765	686780.00549757	11430.055620341	644003.0762214
0.	2339043.3030793	22630.687211859	3623.0096229803	140846.96422689	697434.92860808	11830.614071137	661640.9953564
0.	2632537.6005107	26642.521464257	3178.3837896203	161188.41453783	680735.17826421	10428.74366326	634802.4356777
0.	2458657.366688	22831.233126918	2600.4056632835	122155.46986541	749377.55057968	13744.658932294	530474.4805890
0.	2134431.2802301	22118.20288044	3156.1531205464	134092.45883366	704601.81115161	12809.83795555	568793.1547188
0.	2127576.6060978	23120.919068772	3378.462479507	124861.80572067	683552.36249836	10584.495404194	624487.3172843
0.	2096844.8170713	19756.725296084	2467.0317873712	116227.13386663	730204.67999035	11808.360319106	537646.2481293
0.	2247533.403413	22207.328329341	3311.7690492289	120622.26674957	693335.33320556	11808.360319106	544397.4314666
0.	2309910.938017	23856.320856834	3111.691960277	129870.82790805	585016.06246673	12409.232468957	565134.1392301
0.	2300428.6388006	25483.349023954	2822.700199456	136305.71193522	703515.5395966	9783.5174413434	610792.7451256
0.	2750780.7292929	24146.042385763	3111.691960277	127614.14176971	719775.52480396	11964.137830426	670629.7414616
0.	2362349.1951291	29162.047487389	3222.845305648	136825.2333781	689840.14888643	11163.027341856	652445.5972045
0.	2440492.4802374	28225.497685865	3200.6145179875	153942.21246178	738852.69314441	11808.360319106	559909.6684274
0.	2222056.8645547	23700.321122661	3445.1564434428	118683.61673719	649062.80345816	11296.540412261	526406.0380237
0.	2806303.5897646	27690.373544029	3667.4735108391	140010.82798209	651869.70918714	12654.044646316	704408.6862788
0.	2226855.1364473	23054.067574231	3823.0989862564	132037.81724353	701632.99069152	11029.516409074	555613.7285915
0.	2368289.9127104	24992.978375176	4089.8922757939	127208.00266194	653141.51299378	10628.996435951	615140.1531490
0.	2283977.4208831	23499.75432075	2911.6196740142	112712.6842264	678809.42502291	11074.019815824	628291.2304878
0.	2289689.6493267	26375.005842565	2778.2408179141	109514.91335438	624343.80615256	11652.585717666	629272.3852114
0.	2153738.6123694	25572.510419296	2956.0797670342	92982.533763989	656261.82289869	11341.045244099	567628.7539742
0.	2031839.6573833	21850.832245242	2044.6952603964	91499.58774911	658902.96341163	11608.079223139	588302.4193307
0.	2240450.240143	24502.636537103	2489.2606184746	111181.20523111	635760.37937994	9739.0209215515	674718.6186823
0.	1982600.2481996	21249.279638295	2511.4895088638	88220.063597082	664860.49044987	11051.768082761	538190.8839947
0.	1864585.6085551	23009.500208732	2311.4316296304	94173.574367625	659647.4302997	11363.297749089	504913.1324121
0.	2134545.5247989	23856.320856834	1889.1029872274	101953.2088431	619920.048384	12342.466758735	598049.7776304
0.	2316194.3893049	24413.486570802	2333.6600457397	95701.949888117	633174.17479759	11652.585717666	667311.9529107
0.	2220000.462315	23098.635177753	2867.1598181554	96286.402428885	626903.44561703	11474.561164748	627669.092485
0.	2109754.4533538	23276.907972096	2844.9299791609	103280.51470769	674526.15768647	11741.599419325	647048.1501334
0.	2022585.8473047	22229.609840307	2622.6348501053	89635.04328041	636239.39101153	12053.154857688	574736.424923
0.	2232110.3866154	23811.749206646	3111.691960277	99614.062572654	719968.99151486	11074.019815824	598288.2372711
0.	1874867.6197535	26152.082707353	3578.5459723132	109717.55279528	702767.29821929	10562.244977375	543236.3245521
0.	2635964.9375768	23210.055227915	4023.1931528364	178582.09722898	745398.91970902	13232.720180232	545819.408432
0.	2657785.6502313	21093.32863406	5045.9716918765	152222.15644168	766501.53969742	14078.548961991	464435.6032729
0.	2212574.5653383	23031.783861729	5446.2235441355	197285.75809987	881453.78924754	13633.365226067	412122.5701437
0.	2859655.8034276	19912.651319463	6936.2188003543	215757.37930755	877931.70238747	15124.82428513	365881.8522510
0.	3143325.0679361	21204.721911086	8648.9303563226	222098.52139987	970465.56385206	16371.621573526	324762.8562819
0.	3396491.0325558	21806.271305617	7825.8951756913	271966.69729172	951572.86246122	15458.769570913	306743.4679528
0.	3400032.6141908	20313.617332388	10428.74366326	271392.88213053	1094035.5772915	17507.259840215	259695.5331104
0.	3244774.2450942	19934.926703546	8893.6321593739	290924.43290424	998680.98737516	16349.355701921	197786.304445
0.	2972529.4374729	19378.059942502	8537.704638108	289590.25996429	898073.45246443	15725.93542624	189053.7603089
0.	3062554.1577438	21338.395806549	10183.99680516	328320.49192104	1032999.7300211	16839.218606869	188485.5488419
0.	3624751.6811615	19979.477650129	11563.572966145	334284.0264961	1077698.0779777	18865.775347771	161482.9234669
0.	3372842.4067993	20157.683815382	10673.497705198	357159.8809694	1072636.5335036	17551.797824645	151022.8518765
0.	4493010.4045864	19021.684720581	12320.211640776	370176.52895446	1252836.0599649	19355.786045146	140327.1940746
0.	3655826.2038946	17908.110260569	11474.561164748	378028.61508896	1214539.1846361	20313.617332388	126125.0610697
0.	3971026.9694116	17529.528802706	11185.27937181	379028.06812278	1079940.1821038	18687.596775055	111946.9097820
0.	3567058.1738812	18375.793429386	12053.154857688	388028.42267265	1169760.4544056	17707.682642734	100131.3175618
0.	3448700.8005302	19912.651319463	12320.211640776	363398.89227371	1206332.0936621	20024.028834602	92667.94752674
0.	3483659.6386049	16995.090109569	12053.154857688	369897.88964668	1108027.0042626	19088.503915146	89949.51566676
0.	3615497.8710828	20157.683815382	14345.670610058	453337.71605446	1213081.300406	20580.938713302	88107.77385790
0.	4165928.2039067	17529.528802706	12498.254247405	388773.06350263	1330027.700512	21939.954838405	82719.6358192
0.	3900081.0921423	17752.221697219	12142.172835157	408646.39212295	1078781.2710284	19533.978889064	88848.91395216
0.	4097724.1962903	17262.3051762	12320.211640776	419032.4664733	1145563.9233457	20536.384555037	85413.27157846
0.	4336723.8343699	18821.230347832	10962.761744275	425877.83890072	1195783.8900702	21605.75002214	83684.75570617
0.	3606929.5284175	18108.542693893	11207.531461142	390332.36586035	1128852.8486119	19623.076738244	81328.26338030
0.	3613669.9579809	16638.816668713	12253.446643245	413499.43453263	1120521.71958	18041.73134772	75989.33470489
0.	3866607.4334628	17685.413204664	13677.882530342	392427.39990747	1228106.3417167	20269.064601581	75249.33177432
0.	4109262.8977464	17128.696572926	13054.661893153	454252.21989834	1203879.099801	20759.157725544	77940.56512826
0.	3985764.518796	18821.230347832	13944.991346099	417934.91359064	1194482.1910057	20514.107565122	80565.35082548
0.	4361286.4166773	18865.775347771	13277.235346002	456832.11619504	1221806.5736084	18643.052726469	82023.92070321
0.	4375566.9877863	18620.780791363	12587.276976136	429361.03710431	1240898.778322	21071.050157109	94398.31799360
0.	4669860.9971998	19712.175538926	13811.435868899	414573.07604887	1242335.5440206	19712.175538926	93499.37965038
0.	3800916.8063616	18420.336051	13099.176108526	426298.55256771	1197290.0139529	18264.437915816	87883.19889482
0.	3468350.8663761	17373.647313625	11763.8529932	385329.64464549	1210652.0215672	20736.880140833	130412.5228272
0.	4158959.2852055	18064.001736992	11252.035817943	382492.19603168	1222369.7868963	20647.770396793	173680.1097541
0.	3450757.2027698	20447.276952248	10807.002937904	350230.4314759	1207814.4371469	17997.190747531	184463.7071588
0.	3991248.2581019	20603.215881653	10673.497705198	412239.24495751	1145132.4390385	19533.978889064	242545.7428014
0.	4113832.6805012	20803.713073409	9805.7657902847	331232.39300956	1104261.8003704	17752.221697219	239344.0287519
0.	3343367.3080304	20224.512108676	8181.7923105381	307158.33727126	1029191.0869504	19155.323644878	283152.3770652
0.	3823308.7418605	23967.751023804	8849.1403882772	379702.18402623	1073140.0403995	17395.915919443	385562.2642813
0.	4199173.3734484	21293.837603449	8137.3043378502	321391.40802915	1087981.1450375	17774.491313635	334422.76314
0.	3637661.317444	21360.67499733	8760.1575583262	307158.33727126	1133946.5288567	18175.354575139	343630.6869393
0.	3563859.3259528	18932.593293635	6335.740914881	247281.92846076	952516.53619074	18620.780791363	284922.3074774
0.	3483202.6603294	19756.725296084	8938.1241678873	323815.94459381	1081048.8473924	18932.593293635	336689.1156305
0.	2934714.4851764	18732.141061476	7358.8032407191	267033.15708739	1060938.0502944	17663.143826042	282899.5600344
0.	3218497.9942537	19533.978889064	9116.0945761461	288854.25441149	1023781.6234454	16148.965531968	275662.9985393
0.	3623266.5017661	20937.380544568	9116.0945761461	333174.21482268	1026561.0734835	18130.813261522	254792.0442972
0.	3645201.4589895	21093.32863406	11585.826064951	386213.63302747	1061516.3222199	18175.354575139	238452.3386090
0.	4455195.4522899	20001.753212629	9983.7547189362	383399.14658737	1191241.5293989	19712.175538926	211380.6647790
0.	3730542.1519366	21494.351391259	12609.532806802	401954.6529972	1126725.0100117	18153.083888604	204432.7351516
0.	3314691.9212436	19133.05034217	10428.74366326	397410.99263332	1120192.6862332	18308.97994288	175586.0991680
0.	3942237.3380559	18821.230347832	12030.900511791	392497.24323911	1229746.0332005	20046.304516048	164859.1852105
0.	3794062.1322293	17596.336046862	12631.788696862	355768.9034147	1238282.4044962	20536.384555037	151860.0842092
0.	3063582.3588636	18798.957937054	13054.661893153	378842.11449764	1159357.0462231	19756.725296084	135131.2601258
0.	3718203.7384985	17796.7609895	13588.848159412	323862.13295927	1119306.887725	19779.000263868	151203.8680205
0.	3737853.8043444	19244.417450348	14879.939572766	384841.16406779	1131462.6787466	19779.000263868	149461.7493616
0.	3481260.5026586	18954.866061179	13010.147915374	355374.83443228	1110782.4258301	20335.893787006	124252.8040835
0.	3085517.316087	18977.138888184	12921.120672592	402700.51044236	1245979.8050435	20380.446874672	120780.0835522
0.	3578025.6524929	18153.083888604	15837.257058256	334815.86260989	1268288.2735525	20848.2686592	121862.3358529
0.	3538839.7653699	18665.324721032	15369.716187403	387004.64769389	1267181.8224425	20269.064601581	123598.7404166
0.	3742652.076237	17752.221697219	12720.812851046	377610.27419924	1226825.5417911	22675.252554248	115618.7583883
0.	3500339.3456602	17329.110280322	12453.743239397	361357.3741788	1162586.1450065	18865.775347771	110978.530430
0.	3191422.0314311	17640.874506867	11118.523460085	334237.78144997	1080998.4505105	19222.143909784	135650.7089457
0.	3108823.2081368	17462.722093569	10206.246222688	349767.12443142	1079663.0374239	19199.870428684	159127.1406335
0.	3365873.4880982	19199.870428684	12164.427477996	338886.66682992	1120648.2741087	20447.276952248	205343.6131117
0.	3356848.1671573	17640.874506867	9249.5748753086	308933.28498682	1075154.3538429	17885.840287455	184350.1236864
0.	3643030.8121809	19177.597007049	9093.8480673683	340136.05442177	1067779.1602764	18732.141061476	233561.1484042
0.	3419225.7017613	18643.052726469	8470.9699193857	305568.11500929	1158009.8154552	18264.437915816	222851.5632037
0.	3198276.7055634	21360.67499733	10161.747447	318575.19638337	947203.48106438	15681.407189425	284094.7615366
0.	2817385.3129451	21071.050157109	7470.0132325949	303240.93558042	1014773.1966346	17128.696572926	329498.998359
0.	3002118.7808107	21449.79235533	9027.1088971719	298266.13862748	1026360.7235552	16260.292809836	349373.3332788
0.	3656625.9158767	23455.184574945	8404.2357348103	304047.31163526	1040922.9479029	17974.920536614	464717.3435847
0.	3371928.4502484	21048.771739643	7625.7097134645	282003.26951142	1017599.8536214	16727.883602403	388819.6057135
0.	3400375.3478974	21093.32863406	7803.6521091871	269396.3083899	1014598.1237113	17217.768737337	362981.2692037
0.	2847660.1236961	21071.050157109	6780.5351954239	249685.35585238	982468.52570891	17885.840287455	387400.1825467
0.	2778770.6486665	19333.512207255	6202.3072583001	210127.33653587	859457.77442522	14790.892369012	357461.2894029
0.	3251857.4083642	23544.324304597	6424.6978724691	280923.2504664	945466.26125885	16505.218051281	389494.4963179
0.	3575626.5165466	21739.43034237	8026.0854446829	284807.36570929	961983.69796434	16549.750686014	406127.6307468
0.	3073521.6363555	23276.907972096	6758.2949177622	248288.99585155	899924.76814442	16416.153495039	337498.673675
0.	3164803.046884	19578.527694717	6091.1141759345	245496.96731082	903381.60176994	16727.883602403	343352.9152678
0.	3930355.9028933	20625.493109483	8804.6488545952	310593.3122272	977386.44052166	16238.027235398	385027.2486068
0.	3612527.5122922	21160.16442182	7158.6289936035	267079.03724205	947178.66122563	14523.756461737	401791.5053697
0.	3332628.3185565	21895.393422837	6402.4585440809	265840.36032375	939463.08346714	17017.357704859	458521.1966441
0.	3247401.8701782	23878.606771198	6224.5460527486	236806.38852114	935843.31043599	14924.46353115	496920.1659787
0.	3292185.7411759	21293.837603449	5535.1710101087	228079.06741004	880837.93779854	14724.107590077	495718.3281914
0.	2755921.7348921	24859.245925821	4645.7390570617	193669.05633825	869686.19281103	13744.658932294	542951.9957191
0.	2732730.0874112	26330.420739202	4556.8010811844	190917.76285919	763049.74487543	14011.769886705	512771.8817944
0.	2760605.7622159	25327.31887406	3734.1697873657	162864.98766283	773725.56077837	14323.410145956	531941.4843728
0.	2613116.0238025	24770.092150084	4223.2921228934	151226.49531252	764678.23829067	11608.079223139	607211.3604077
0.	2481620.5250312	25773.127041485	3289.5380243924	119179.50783899	717309.20159339	11519.066946682	619322.4168855
0.	2232681.6094597	23923.178778471	2778.2408179141	98242.366936917	681770.44733061	11652.585717666	592233.4029212
0.	1766792.2576009	24391.199228027	2133.606434957	84874.475118378	614542.85210004	10695.748428881	685527.3447441
0.	1883675.995263	25126.712967476	1555.7007542926	74957.833428426	610243.50307552	9605.5327868852	544421.1291575
0.	1929985.3408791	21382.954247598	1422.3435955424	49926.892764167	536272.97165873	8381.9911253168	534568.5196295
0.	1701747.8893467	22541.557241091	1266.7629406502	41972.100583332	554854.44829594	9872.5111932931	585635.1354397
0.	1453056.8698395	19779.000263868	1066.7349377027	39069.147490709	549351.66770422	9004.8626258179	536225.6212079
0.	1349923.0091068	19667.626019646	911.16092124147	31593.10749271	527895.99994865	7647.9523052351	551770.560421
0.	1315219.1008865	19489.430321282	666.69333440004	25215.870552893	539303.94278258	8470.9699193857	532343.7710687
0.	1085560.5277571	20157.683815382	644.46936392652	19868.100729713	516196.10824195	9160.5877717715	512417.7293648
0.	1058122.6564874	20246.78832539	555.57407469138	21204.721911086	519078.23913483	9427.5519315809	463801.7214521
0.	858769.75175102	19957.202147101	466.67973369921	17262.3051762	473385.3842434	7647.9523052351	483073.8920581
0.	896888.81520002	19288.964709871	577.79780810179	13766.917851756	496095.35722115	9472.046789243	503993.2086606
0.	1099109.3424294	20558.66160443	355.56314090256	14145.328571962	524490.75207417	7736.9232657286	602176.0583843
0.	1161746.9753502	19868.100729713	688.91736413994	19823.550377849	498900.03048605	8915.8781339534	532107.1295567
0.	1316848.9236027	23544.324304597	622.24545271912	20291.340937246	535420.70342317	8760.1575583262	554308.7569348
0.	1136253.5819476	22452.428222324	444.45629661235	15547.823905213	488581.46684234	7647.9523052351	571740.5045107
0.	1288769.3775066	23588.894526486	600.02160077763	13611.106663037	492820.47058178	8537.704638108	621713.1908494
0.	1166859.5065297	20848.2686592	622.24545271912	10361.993807708	499725.10884637	8426.4804036529	543568.0533985
0.	1060309.5366405	19378.059942502	377.78634093484	9338.5629285733	488557.92267157	7670.1949563466	496778.7645614
0.	1177551.8779018	21449.79235533	466.67973369921	13811.435868899	486674.59837167	9116.0945761461	547217.9149257
0.	1457523.1820471	26218.95902275	688.91736413994	23187.771098869	507343.14862342	7914.8680351385	710759.917181
0.	1421958.9161488	22318.73647914	733.3656014198	13611.106663037	485380.05276427	8715.6664994682	619059.4721169
0.	1144827.8744665	24012.323507197	644.46936392652	18086.272185716	549304.24522888	9093.8480673683	642253.2428838
0.	1375745.9936221	25661.672767156	733.3656014198	13388.524299949	503663.003663	8048.3291046256	739264.7177593
0.	1285365.503375	24101.469188174	400.00960023041	11452.308362854	468239.87955303	8337.5020843755	556064.5829458
0.	1227568.3834157	24703.227443283	466.67973369921	9650.0285943244	480674.26088102	8938.1241678873	672072.6544037
0.	1028639.971763	22742.101014093	533.35040054615	8782.4031767842	467605.71617603	7091.9053126152	525200.0674838
0.	1007023.2887391	22341.018287592	377.78634093484	9472.046789243	498051.46119812	10050.50154671	531136.9674356
0.	1011022.3926823	21583.470176984	488.9032300503	8760.1575583262	514967.95281511	8693.4210590677	544918.7957397
0.	977012.87329909	20425.000200245	511.12678566587	7136.387707272	511520.60855675	8159.548294521	559909.6684274
0.	1476016.099091	24123.75575721	488.9032300503	10562.244977375	459342.39778741	7670.1949563466	631546.2203635
0.	1187874.5287591	24056.896228653	644.46936392652	12297.956582209	480838.91999065	7892.6247312617	543639.1398151
0.	1322646.2423204	20959.658664616	266.6709334016	8938.1241678873	475336.31467049	9383.0573113583	535657.4361289
0.	1032197.7741908	18665.324721032	511.12678566587	7581.224707945	486980.61043198	8493.2147662765	538143.522985
0.	1007698.0106206	20358.170301101	311.11691862693	8181.7923105381	456949.40268261	8693.4210590677	421508.3162451
0.	1064634.6122566	20491.830634686	288.89389638309	8826.8945917595	462862.72349468	8026.0854446829	556871.4338664
0.	1064835.8299289	18331.251045593	466.67973369921	7781.4091020254	491689.8647647	8092.8166025467	535728.4572112
0.	1072528.0125676	21538.910665143	511.12678566587	10161.747447	491807.6292525	8604.4398909837	559482.3519251
0.	1143279.8322541	20335.893787006	266.6709334016	9561.0372168932	482038.67467488	7714.6804365931	555495.0866320
0.	963674.44517317	19333.512207255	644.46936392652	7558.9822941956	487074.77018561	9027.1088971719	478181.237958
0.	1180048.6096933	22073.640512963	800.03840184329	9627.7806609238	487945.79691409	8070.5728239134	614972.9046933
0.	1188333.5904453	23856.320856834	466.67973369921	8915.8781339534	471387.90364117	8115.0604405255	553051.425884
0.	906395.09491328	17863.570373791	377.78634093484	8070.5728239134	491784.07622562	7781.4091020254	482791.5476494
0.	1029967.7166198	22051.359418467	377.78634093484	8003.8418440852	492679.13670645	7603.4671810346	560526.9408041
0.	1100270.9102642	22586.122107474	333.34000013334	8159.548294521	503214.88862241	7736.9232657286	596213.8590087
0.	1112830.5860454	21850.832245242	422.2329187895	6624.8544977427	495977.53386991	8671.1756780192	548450.685345
0.	1125762.5835177	19801.275291123	355.56314090256	7158.6289936035	504134.72897607	10117.248908782	569268.4655467
0.	1338271.0074411	24056.896228653	577.79780810179	7336.5614203583	508263.43136783	8982.6164138194	580136.4659046
0.	974746.90451997	19155.323644878	488.9032300503	7269.8363153001	483826.85593494	8493.2147662765	526335.0938967
0.	1307513.7826016	23767.177794513	266.6709334016	7536.7399397861	521606.80563959	7981.5983028321	661592.9522502
0.	1305136.2933612	24368.911944773	488.9032300503	7625.7097134645	498381.45039622	8204.0363859019	670269.050749
0.	1019726.6957007	20447.276952248	355.56314090256	6891.7374737114	470894.48015151	8337.5020843755	585397.0251921
0.	1026485.9417287	22029.078383466	422.2329187895	5757.5438273573	515959.91087028	8204.0363859019	556918.8980395
0.	1006723.4288827	19533.978889064	266.6709334016	6869.4968993892	490912.65968559	7670.1949563466	600363.1141249
0.	1101255.8367625	23410.615067179	244.44802968221	6402.4585440809	510363.93318273	8515.4596725172	644122.9407661
0.	1046518.6033319	24257.476421288	600.02160077763	6424.6978724691	512606.60884352	8159.548294521	645705.3083425
0.	1062094.6318729	22318.73647914	466.67973369921	6180.068523177	493197.37229858	8270.7689680748	623554.5375073
0.	1045062.8908093	21761.710603961	311.11691862693	5802.0191026477	463073.98905981	7803.6521091871	578613.6450176
0.	1009622.5004549	21717.150140271	444.45629661235	5957.6844347936	487592.66730892	8737.9119992209	545416.4911034
0.	960541.84628792	20402.72350772	377.78634093484	5268.3314594078	506304.99930392	7625.7097134645	565894.3262597
0.	1012522.523287	21160.16442182	311.11691862693	7136.387707272	478581.01358132	7848.1383015384	576758.0706125
0.	1046342.9011926	21962.23563543	400.00960023041	6624.8544977427	467488.28366484	7781.4091020254	533621.7477694
0.	1048300.9220286	20959.658664616	244.44802968221	7114.146480276	489994.23536194	8938.1241678873	567201.0544369
0.	1325960.6743541	24235.189495147	311.11691862693	7825.8951756913	500102.31394312	8381.9911253168	710349.2409487
0.	1060033.0047512	20803.713073409	444.45629661235	6291.2627920491	484391.62223399	9516.5418843464	534734.2154211
0.	1014848.2289487	23009.500208732	355.56314090256	6758.2949177622	525507.45567284	8515.4596725172	629894.6385733
0.	1018475.550173	23522.039282918	266.6709334016	6913.9781073663	472233.83858812	7981.5983028321	661400.7824893
0.	1153308.8130471	20714.602615602	422.2329187895	7180.8703392706	481968.09622259	7714.6804365931	639832.8238299
0.	910274.63619247	20380.446874672	333.34000013334	5579.6450990042	465093.01174965	7781.4091020254	534095.1206713
0.	925933.74485944	21338.395806549	444.45629661235	4534.5667354854	501847.10316812	7781.4091020254	494139.6990314
0.	1147010.817415	20647.770396793	511.12678566587	5401.7501670541	445064.72569438	8115.0604405255	531373.5822508
0.	1080116.5514072	21672.589914547	244.44802968221	5957.6844347936	471904.85396337	7981.5983028321	555803.5591268
0.	940479.8628239	19890.375994853	400.00960023041	5979.9225766753	521464.99717198	8226.2805206124	603178.1119684
0.	955025.21311674	20491.830634686	377.78634093484	5690.8313593262	513409.39296606	8092.8166025467	586468.573069
0.	953013.24718015	20425.000200245	244.44802968221	5846.4946152228	491124.61772441	7581.224707945	527162.811810
0.	1000378.7814544	20313.617332388	333.34000013334	4957.0294456441	472915.34691885	8359.7465751719	492372.9212967
0.	1151911.6958773	24903.823170838	511.12678566587	5223.8590313854	489264.27590763	8226.2805206124	637868.2289662
0.	1178800.1564691	24079.182678656	466.67973369921	5268.3314594078	439070.05004454	8693.4210590677	593687.129161
0.	1122318.9626792	23366.04579745	422.2329187895	5468.4603216522	476864.46187142	8849.1403882772	612870.6287954
0.	1242001.9885786	21360.67499733	377.78634093484	5713.0687893496	506493.7443901	7581.224707945	631354.7164554
0.	1109948.1254678	23432.899791307	422.2329187895	6024.3990384081	477217.14991846	8537.704638108	638922.3463609
0.	1431387.1410191	26687.108234809	266.6709334016	5690.8313593262	474161.00219448	8293.0132808272	736695.9414430
0.	1175514.2473383	24614.075334204	644.46936392652	7470.0132325949	510812.42147029	8515.4596725172	635784.3293316
0.	1297000.738187	37685.017399253	1222.3118584252	7714.6804365931	472891.84572935	7492.255408986	631929.2409007
0.	1106207.3776859	39716.641918944	1222.3118584252	7848.1383015384	493668.52272852	8626.6850939775	640527.7263561
0.	1181424.658447	48585.666782559	1355.6658163753	8204.0363859019	512016.37426258	8493.2147662765	634131.9381969
0.	1352779.9200898	29005.948556848	800.03840184329	6157.8298473792	464013.01018019	7225.3532086126	666446.6516816
0.	1391541.4390129	38644.954216309	422.2329187895	6558.1350886904	481685.78822288	6913.9781073663	686780.0054975
0.	1427064.6515557	24458.061434912	577.79780810179	7069.6642042893	483356.24576394	8048.3291046256	755106.0893044
0.	1409533.9184238	31057.767447452	711.14145314645	6357.9800652871	488298.94105828	7870.3814867284	705664.0747149
0.	1297671.965428	22407.864069936	666.69333440004	6713.8145404327	483191.53830569	8226.2805206124	584754.1603526
0.	1208018.9176139	24212.902628524	733.3656014198	6913.9781073663	505762.380291	8337.5020843755	613109.4980248
0.	1304283.6515629	26687.108234809	800.03840184329	7025.1821656413	439702.1028517	8404.2357348103	579589.1711909
0.	1433902.9944617	24770.092150084	911.16092124147	6891.7374737114	523332.32943739	7470.0132325949	772265.6800416
0.	1263426.0534288	24792.380504732	466.67973369921	5579.6450990042	499159.33228141	7892.6247312617	681890.8354741
0.	1179309.708116	22407.864069936	311.11691862693	5490.6971584864	510718.0009372	8671.1756780192	663827.2385452
0.	1315814.0812894	24770.092150084	666.69333440004	5646.3566772391	459272.00603198	7803.6521091871	692346.8969721
0.	1184457.8113665	26285.835874001	333.34000013334	6135.5912309063	479239.5081914	7292.077957649	764192.0889931
0.	1404699.3262031	28158.605292037	488.9032300503	6180.068523177	499819.40856649	8359.7465751719	726646.2306835
0.	1219989.172611	27824.151363383	444.45629661235	7670.1949563466	478040.14513109	7714.6804365931	645513.4908049
0.	1516976.4917012	29295.84889397	466.67973369921	7403.2870594544	517117.34004188	7670.1949563466	775063.9995237
0.	1335470.5470633	26976.928049061	422.2329187895	5668.5939886228	512937.15792546	7736.9232657286	744040.7791268
0.	1298937.1069725	26820.869975538	355.56314090256	6936.2188003543	473244.37033909	7781.4091020254	747703.3928765
0.	1438727.002529	23700.321122661	444.45629661235	6335.740914881	472351.33615784	8804.6488545952	662385.6975706
0.	1493570.5496159	26999.222297752	511.12678566587	7114.146480276	480556.64916735	8404.2357348103	723887.6189919
0.	1347897.7483716	25527.929602561	266.6709334016	6157.8298473792	474960.19714242	7625.7097134645	685166.0339031
0.	1460861.2170967	24658.651269698	577.79780810179	6113.3526737582	473808.43987853	8359.7465751719	702260.4616521
0.	1198872.9941168	25037.556334502	244.44802968221	6624.8544977427	522835.91038356	8448.7251318446	716849.865752
0.	1480045.8748893	25550.219981162	466.67973369921	6602.6146353956	498546.4497533	8760.1575583262	754596.1937095
0.	1408383.8350244	26308.128276831	488.9032300503	6535.8954043318	483850.38712147	7825.8951756913	721154.0690746
0.	1542272.9029614	26597.93493188	355.56314090256	6002.16077788	480650.73840921	8582.1947473411	713127.7234137
0.	1420728.7339257	26419.591184092	377.78634093484	6024.3990384081	437244.38204938	7870.3814867284	732335.6049470
0.	1282478.3796565	25840.000320496	355.56314090256	6224.5460527486	500173.04174426	8026.0854446829	667720.5974123
0.	1718417.0001721	25906.874135325	511.12678566587	6780.5351954239	476394.23371432	7937.111398359	905876.3052299
0.	1380200.3250361	24614.075334204	377.78634093484	6647.0944194197	467629.20287143	8448.7251318446	691238.0537113
0.	1223240.2771934	26174.374752946	422.2329187895	5490.6971584864	500715.30758226	7848.1383015384	663635.0192250
0.	1389506.8112701	24680.939326729	377.78634093484	5179.3868406229	498192.88358655	8448.7251318446	700933.1727177
0.	1293464.7152864	26687.108234809	311.11691862693	4957.0294456441	450149.44121583	7292.077957649	714239.3652029
0.	1336611.3701983	25282.739367006	377.78634093484	4490.09822201	510812.42147029	8648.9303563226	723863.4245153
0.	1353922.9381923	26798.57620322	377.78634093484	4645.7390570617	528558.28814428	8270.7689680748	778155.36125
0.	1454317.7231925	31102.377806839	511.12678566587	3422.9250628351	493338.71471102	7981.5983028321	785462.1440056
0.	1443763.4922705	24480.348956247	288.89389638309	4378.9279761929	492090.27061876	8715.6664994682	748504.0368365
0.	1250550.0585535	26352.713261113	266.6709334016	4201.058666784	490983.31178332	7825.8951756913	744550.0570159
0.	1263966.1699164	26330.420739202	466.67973369921	3778.6342682119	486415.67361755	8559.9496630493	705229.4966458
0.	1281344.4065382	23967.751023804	288.89389638309	4201.058666784	473408.88678637	7647.9523052351	793994.4638063
0.	1090629.4511622	24970.689484803	355.56314090256	4289.9928470482	485285.91161484	7136.387707272	636143.5865634
0.	1225698.5895091	24012.323507197	511.12678566587	3956.4945635986	499017.89396734	8448.7251318446	657582.2924924
0.	1117206.6324837	24992.978375176	266.6709334016	3978.7273673761	466243.59800253	8715.6664994682	596952.9481198
0.	1396107.9778218	27244.462963557	577.79780810179	4623.5044741297	494210.37770862	8204.0363859019	781126.0479725
0.	1117535.5553627	22407.864069936	444.45629661235	4579.0354861913	456128.43100861	8982.6164138194	629415.9781672
0.	1212620.9653004	24569.499636799	355.56314090256	4067.6591755055	459365.86183448	8337.5020843755	691744.2471911
0.	1134757.732108	23321.476765756	355.56314090256	4289.9928470482	481921.04424381	7603.4671810346	660536.071308
0.	1183310.699562	23588.894526486	555.57407469138	4156.5919324774	502035.75027458	8293.0132808272	728727.8678395
0.	1212595.3918228	25371.898619235	555.57407469138	4312.2265403762	483544.48673305	7314.319659335	728195.3085825
0.	991743.39834454	20514.107565122	333.34000013334	3711.9376358914	484956.42572981	8048.3291046256	694492.6698870
0.	682420.563156	16282.558443708	422.2329187895	3089.4614690812	496307.44333015	8137.3043378502	422466.1487064
0.	533266.7351912	16327.08988975	222.22518522469	3133.9225107654	475665.43104737	7937.111398359	341061.6450781
0.	426018.07448855	12965.634175188	288.89389638309	2422.5743030209	420971.04260563	8470.9699193857	250280.5957652
0.	303194.85926328	12787.58159033	133.33440000853	2733.7816735278	441387.80537877	7603.4671810346	224129.6060075
0.	243048.97955503	12253.446643245	155.55700742096	1955.7850343329	482203.35998954	8137.3043378502	188440.0935795
0.	205298.06687777	10584.495404194	44.444562963279	2889.3897164397	438274.19813178	7647.9523052351	161732.1313817
0.	157541.88891446	9805.7657902847	88.889362965491	2511.4895088638	445158.42583986	8337.5020843755	145277.6145151
0.	117196.11921287	9805.7657902847	88.889362965491	2244.746737005	481991.6223088	8493.2147662765	123057.4848814
0.	92218.559102332	8960.3702611759	44.444562963279	2066.9229651143	471364.40664023	8137.3043378502	109942.7134711
