# Supplementary material for: LA-iMageS: a software for elemental distribution bioimaging using LA–ICP–MS data
Source: J Cheminform. 2016 Nov 18;8:65. doi: 10.1186/s13321-016-0178-7 (PMC5116144; doi:10.1186/s13321-016-0178-7)
Supplement: Supplementary file 1 — Additional file 1. Dataset corresponding to LA–ICP–MS analysis of a human tissue used to illustrate LA-iMageS features. [file 13321_2016_178_MOESM1_ESM.zip › Line 20.xl]

Intensity Vs Time	Counts Per Second
Time in Seconds	Na23	Ca44	Zn64	P31	C12	C13	Si28
0.	266.6709334016	7381.0451204177	66.6669333344	1666.8333500017	480627.21600195	6980.7003643303	54421.5685094
0.	6091.1141759345	7558.9822941956	44.444562963279	1711.2868032229	470189.63873679	7247.5947322881	50530.51468015
0.	265289.89541469	11074.019815824	133.33440000853	3667.4735108391	445767.50179909	7403.2870594544	169529.2689409
0.	385236.59856819	12609.532806802	133.33440000853	3623.0096229803	436144.48819724	7581.224707945	231048.0863901
0.	441692.20374367	12297.956582209	244.44802968221	4445.6299457633	451298.02102634	7759.166154206	263478.2011969
0.	525412.87352085	14523.756461737	155.55700742096	4267.7592130252	483756.26276277	7670.1949563466	303263.9738328
0.	654653.52278701	17306.841852838	244.44802968221	6113.3526737582	481685.78822288	7558.9822941956	399764.0736614
0.	734563.94836243	16349.355701921	311.11691862693	4423.3958966001	474584.09611899	7558.9822941956	409766.0801936
0.	728316.34191393	18665.324721032	400.00960023041	4000.9602304553	442020.02948169	8070.5728239134	452259.1960587
0.	783902.85012008	17774.491313635	244.44802968221	4579.0354861913	442066.86275556	7403.2870594544	472421.8354729
0.	979080.14368814	18999.411774652	200.0024000288	5223.8590313854	465210.41143002	6980.7003643303	548000.2295288
0.	821794.44669074	20670.047743583	222.22518522469	5601.8822324301	450899.51669122	6224.5460527486	459201.6148552
0.	831905.44984863	18308.97994288	288.89389638309	5668.5939886228	466431.46349554	6936.2188003543	513126.0488263
0.	1457943.6542114	24836.9573926	355.56314090256	5201.6229063468	445088.15063455	7759.166154206	754207.7218606
0.	1311701.7604418	23254.623664528	244.44802968221	6024.3990384081	455588.97819857	7225.3532086126	700667.7392732
0.	1105095.567059	19244.417450348	400.00960023041	4934.7940323669	482462.15758906	7158.6289936035	547905.3997292
0.	1063980.6863605	23009.500208732	222.22518522469	5757.5438273573	459131.22425707	7470.0132325949	605230.298868
0.	924423.51651991	18865.775347771	422.2329187895	6113.3526737582	494257.49715014	7892.6247312617	503120.5515942
0.	1006048.7814074	20491.830634686	400.00960023041	5579.6450990042	456550.63518004	6980.7003643303	594569.0168644
0.	1167597.3774596	23588.894526486	177.7796740943	5179.3868406229	454768.13696417	7470.0132325949	597763.6347564
0.	1150946.5428841	22987.21661524	222.22518522469	6424.6978724691	486980.61043198	7492.255408986	605516.6893047
0.	1037812.9915944	23811.749206646	400.00960023041	6825.0159287424	462510.62579965	7025.1821656413	549873.3321763
0.	1334511.3304215	25594.800916962	288.89389638309	6980.7003643303	482462.15758906	7848.1383015384	718929.1585649
0.	1192211.0528832	25193.581067246	444.45629661235	6736.0546994319	482156.30671973	8226.2805206124	719557.879900
0.	1196268.8852909	23499.75432075	422.2329187895	5512.9340546385	448391.70937444	8226.2805206124	658782.8940985
0.	1095549.8305958	22207.328329341	444.45629661235	7091.9053126152	453853.57800611	6825.0159287424	584992.2528550
0.	1217558.0164249	24658.651269698	400.00960023041	7336.5614203583	477546.33852186	7536.7399397861	636431.0030905
0.	1037712.6886107	20959.658664616	444.45629661235	5957.6844347936	487639.75041628	7670.1949563466	615092.3675456
0.	1098503.3673288	18041.73134772	377.78634093484	5935.4463522347	463801.72145219	8493.2147662765	627884.4428825
0.	1257692.5374918	22051.359418467	422.2329187895	6535.8954043318	465562.62012548	8381.9911253168	668441.7817717
0.	983889.04342931	21405.233557354	266.6709334016	6891.7374737114	491948.94877169	7625.7097134645	584730.3514638
0.	1070345.937964	20670.047743583	311.11691862693	6180.068523177	462346.3184955	8270.7689680748	546459.3747274
0.	1105600.9182812	21806.271305617	311.11691862693	7358.8032407191	469649.29958165	7803.6521091871	583230.5239460
0.	1139677.2350879	21494.351391259	200.0024000288	5446.2235441355	459201.61485521	7225.3532086126	537883.0420947
0.	1215229.8443607	24413.486570802	288.89389638309	6068.8757374351	453243.92631225	8026.0854446829	622000.1281666
0.	988226.77545847	17819.030724814	177.7796740943	5201.6229063468	474231.51639813	8293.0132808272	540369.7723302
0.	966260.92124758	24435.773973097	355.56314090256	5246.095215739	462322.84628079	8515.4596725172	554237.5823503
0.	1194711.8888193	23878.606771198	311.11691862693	5957.6844347936	483285.65646588	7358.8032407191	691454.990159
0.	1062220.3563554	20224.512108676	244.44802968221	6180.068523177	488181.22472805	8092.8166025467	569815.1054091
0.	1284308.5021084	22875.799540348	155.55700742096	5446.2235441355	464529.51568053	7603.4671810346	765213.0338396
0.	1039016.7160537	22363.300155542	133.33440000853	5357.2770272403	502059.33145439	7825.8951756913	591971.2816264
0.	1034754.2617941	21628.029926785	222.22518522469	4712.4431617115	450196.3190072	7269.8363153001	623937.204215
0.	1137369.2946373	22786.6669515	266.6709334016	4801.3827982459	468380.81112288	8604.4398909837	649662.4932004
0.	1253015.882573	24614.075334204	511.12678566587	4067.6591755055	469531.83905682	7914.8680351385	661544.9094104
0.	989747.97939991	20714.602615602	222.22518522469	4957.0294456441	490041.33165335	7447.7711155427	638826.5122001
0.	1171694.9440375	20870.546541319	266.6709334016	5690.8313593262	465867.87937599	8604.4398909837	676884.0992939
0.	1144954.7751057	22964.933081253	422.2329187895	4512.332449094	458310.04336501	8159.548294521	640791.324671
0.	1011597.4126564	23900.892745078	377.78634093484	5890.9703650846	455073.01166379	8092.8166025467	659071.0632458
0.	1238667.1174036	25817.709167958	333.34000013334	5179.3868406229	484391.62223399	7114.146480276	711653.8090266
0.	1251526.0327449	21427.512926598	222.22518522469	5357.2770272403	469837.23977076	8115.0604405255	638323.4002690
0.	855232.20254007	20224.512108676	222.22518522469	4645.7390570617	483050.36300234	7781.4091020254	517140.9626689
0.	1062421.5192363	22496.992612709	288.89389638309	5068.2074017168	451532.44400865	8448.7251318446	593210.4706239
0.	1014873.2398616	21694.869997664	400.00960023041	5690.8313593262	457934.67261415	7247.5947322881	608357.2419664
0.	932200.24788591	20068.580256967	400.00960023041	6202.3072583001	432354.44857253	7470.0132325949	508263.4313678
0.	1056815.8133164	20803.713073409	266.6709334016	6002.16077788	473831.94358171	7603.4671810346	563732.720206
0.	893483.87299188	18264.437915816	311.11691862693	6246.7849065228	503026.21560281	7403.2870594544	504818.7767216
0.	955894.72328819	19667.626019646	333.34000013334	7914.8680351385	454369.47104673	7358.8032407191	523285.0501969
0.	1094843.1469227	22474.710387767	488.9032300503	9160.5877717715	471505.38961235	8137.3043378502	593448.7966017
0.	1279360.2983156	25550.219981162	466.67973369921	11229.783609853	483050.36300234	6980.7003643303	744913.8451780
0.	1431177.518134	25572.510419296	533.35040054615	12386.977172825	492490.69516093	7647.9523052351	709721.1854310
0.	1098023.6663573	19288.964709871	577.79780810179	10740.250054368	486839.37273974	8204.0363859019	568864.4496717
0.	1225596.1463406	28114.010660619	977.83514410623	12097.663727646	437408.20813151	7914.8680351385	750882.140788
0.	1178341.5848651	20358.170301101	600.02160077763	14056.289210819	488087.05282703	7336.5614203583	555162.8978414
0.	1330805.0485068	24235.189495147	1577.9271548818	32061.558191728	495671.2007275	8026.0854446829	710011.0515670
0.	1638838.3404646	23700.321122661	2956.0797670342	65590.447889058	491101.0665726	8737.9119992209	818345.1811773
0.	1906636.2163557	22697.535314695	2933.8496908789	66060.808070261	556776.50630493	9294.0687832241	567913.8987930
0.	1913939.2623077	26798.57620322	3756.4019981391	101368.36108778	599671.43309685	9383.0573113583	709552.1013177
0.	1639409.563309	24903.823170838	3534.0825588358	112802.77993301	653045.52128408	11541.319926723	617625.3687315
0.	1900229.9140431	27690.373544029	2756.0112160766	117353.87160359	655181.58839963	10317.494200857	673179.0503220
0.	1695275.1574872	26085.206927804	3400.6937415233	117849.68413778	602748.64619297	10695.748428881	582992.4800685
0.	1880922.5819037	24792.380504732	2800.4704790405	116024.33713965	649734.45876088	10985.013239832	685599.6087179
0.	2018358.7982564	24524.92417748	3022.7703512459	108209.13215292	653621.4875033	9694.5246392125	656237.8162238
0.	1542301.679768	22898.082836318	3133.9225107654	104203.00355095	645777.24101507	10517.744301851	541340.9764420
0.	1978030.4654447	25773.127041485	3200.6145179875	115303.32180076	632336.21880701	11541.319926723	593448.7966017
0.	2332074.3843781	23120.919068772	3111.691960277	119878.31321634	646856.30283799	10450.993733851	643763.3521116
0.	1998251.754135	22162.765485899	3556.3142359259	129058.35103603	686394.55215682	11274.288085412	570124.0911040
0.	2501270.5908771	28069.41626744	5201.6229063468	183350.65515114	692491.53914629	11185.27937181	613133.3853109
0.	2269125.6269298	21449.79235533	3511.8509410427	163454.13320839	760255.27884702	13944.991346099	485850.7740130
0.	2376972.4999447	21071.050157109	3956.4945635986	160033.13289369	754620.47377539	12743.069038078	467746.6373142
0.	2694001.1785637	26976.928049061	4490.09822201	211790.88536287	757728.88105178	12609.532806802	565181.6489546
0.	2180243.3523476	21494.351391259	3956.4945635986	147652.13819846	744913.84517808	11941.883722078	516574.0375437
0.	2916321.109588	23477.469418093	4112.1254353852	161143.10638676	684901.08218258	12542.765492984	649926.3698464
0.	2541598.9236888	23321.476765756	3889.7965080741	141411.96824842	687767.807848	12832.094380165	532391.1001526
0.	2121521.6439476	22764.383953045	3400.6937415233	153874.30884397	738876.92934649	12475.998713705	584635.116565
0.	1941129.4696991	22051.359418467	2756.0112160766	124433.24440767	646352.72391505	11029.516409074	509325.4186361
0.	2004306.7162852	26263.543530711	2933.8496908789	135831.39432506	638227.5727417	9427.5519315809	591518.5454157
0.	2251189.2296169	24346.624721038	3711.9376358914	129329.16792637	676643.46363015	11474.561164748	684202.6118841
0.	1998480.2432727	21538.910665143	2844.9299791609	88893.833640965	651461.81167944	10562.244977375	531255.274029
0.	1880808.3373349	22407.864069936	2711.5521902674	120937.9033222	678448.3938886	10985.013239832	533053.7346784
0.	2169275.8737359	21472.07184355	2911.6196740142	118615.9974934	676763.78062734	11585.826064951	556444.2680797
0.	2141285.9543624	23009.500208732	3556.3142359259	150185.7028951	672433.42016755	10117.248908782	564682.8099138
0.	1836824.1783193	19133.05034217	2444.8030155534	116159.53441307	625707.25809352	11363.297749089	510387.5372455
0.	1928562.5671232	20447.276952248	2800.4704790405	111428.92552628	633916.4321861	9961.5058950769	579089.4976564
0.	1998137.5095661	22051.359418467	2533.718458539	110460.60596299	608906.36409076	10673.497705198	536367.6733423
0.	1990026.1451762	20625.493109483	3422.9250628351	112712.6842264	592519.3625055	10517.744301851	535870.5011351
0.	2206291.1140504	19734.45038777	3645.2415372606	109334.7935165	683769.10687822	10784.751917351	493644.9645925
0.	1932446.8824649	22853.516303881	2800.4704790405	112397.35687235	640383.94884128	10384.243700188	556159.5026598
0.	2371945.7389143	24636.36327219	2867.1598181554	103662.99776574	641294.58011578	9872.5111932931	695264.3134073
0.	2582155.7456383	25929.165526006	2822.700199456	116362.33440745	739143.53202414	11652.585717666	767936.1382122
0.	1737659.8925386	22898.082836318	2889.3897164397	89904.590317472	690731.88975321	10740.250054368	600744.7549662
0.	1827570.3682407	21427.512926598	3111.691960277	85592.878100732	597334.4382294	10606.745890386	545345.3900035
0.	1542872.9026124	21783.990925043	2800.4704790405	84425.504542896	634706.64714149	11274.288085412	438438.0439423
0.	2037666.1303957	20981.936844148	3222.845305648	98422.248658905	601317.24786096	10161.747447	555945.9347745
0.	2130775.4540262	23633.464986421	4378.9279761929	101413.34792827	639425.49311979	9961.5058950769	603058.813777
0.	1896117.1095637	20313.617332388	2867.1598181554	103325.51180898	650550.11025295	10762.500956173	569173.4012839
0.	1767134.9913075	23700.321122661	2933.8496908789	110438.08823325	615187.93901671	10717.999211938	494705.1447504
0.	2325905.177659	20202.235951436	3000.5400972175	97320.533693826	631833.48417625	11519.066946682	584873.2057823
0.	2077765.9740697	20469.553763728	3289.5380243924	110415.57056396	570100.32258035	9271.8217995872	622310.9876754
0.	2520806.4121542	24792.380504732	3956.4945635986	133798.90783533	694034.53899931	11852.867882553	599790.6844930
0.	2634137.0244749	28716.05828692	3556.3142359259	136260.53767575	666518.75681772	10717.999211938	675055.4357049
0.	2880334.0703934	26843.163807402	3800.8665975842	130660.81134227	693238.89544708	11385.550313458	789995.4240269
0.	2329675.2484318	24435.773973097	3089.4614690812	114154.33164451	624893.94509491	11229.783609853	635496.9342873
0.	2083249.7133755	21516.630998456	3311.7690492289	113230.7477525	684082.19165406	11585.826064951	629655.3050586
0.	2148026.3839258	21026.493381661	2622.6348501053	111451.44591585	684780.6522571	10584.495404194	526145.9124202
0.	2230510.9626512	21427.512926598	3111.691960277	111136.16596334	680012.97069059	11786.10662646	574522.3960747
0.	2539199.7877425	21917.674100875	3534.0825588358	131744.33803958	656910.02827208	11274.288085412	701850.1870473
0.	2244563.0446224	21939.954838405	2111.3785523944	100783.55412712	600243.85482166	10851.505157133	533692.7520437
0.	2474194.6280545	27400.528957084	3222.845305648	146973.63441855	651557.78583499	10450.993733851	762660.8959325
0.	2533373.3147301	26062.915120363	3267.3070588502	144260.16680026	713538.53098798	10985.013239832	665797.7324514
0.	2825382.4327661	24591.78745574	3445.1564434428	149371.25955263	708561.8175879	12498.254247405	755567.4491340
0.	2920662.4032051	29474.25410547	4579.0354861913	140101.2170789	646616.49969736	11096.271608266	778325.783140
0.	2529945.9776639	24814.668918904	2600.4056632835	128042.86547303	727517.5530511	11029.516409074	638275.486372
0.	2548225.1086834	27155.283705939	3378.462479507	138655.10819042	627884.44288255	11274.288085412	599456.7847347
0.	3448243.8222547	27222.168059827	3889.7965080741	153987.48184491	720404.30735705	12943.377394191	759720.7874496
0.	2278493.6815773	23254.623664528	3133.9225107654	104765.54655861	750663.71640313	12876.607407585	616048.1298259
0.	2581241.7890873	24658.651269698	3200.6145179875	136734.87951513	712934.40892208	10673.497705198	676041.9036836
0.	2728046.0600874	26731.695243539	2711.5521902674	128832.67696522	721541.06816456	11563.572966145	664572.1286874
0.	2237708.3704901	23054.067574231	3356.2312767859	118503.29996442	682252.00993006	12565.021204863	541648.9421015
0.	2628424.7960313	24614.075334204	4534.5667354854	126937.25416963	622550.11798162	12097.663727646	548237.3085989
0.	2030697.2116946	21605.75002214	3378.462479507	114582.36841151	723911.8135359	11830.614071137	515794.5765737
0.	2080736.3328604	21316.116675255	3489.6193825463	112014.47530379	693938.09347227	11096.271608266	467911.0482386
0.	2551652.4457495	23432.899791307	3111.691960277	146136.88850152	730592.08206681	12475.998713705	612392.9101484
0.	2584669.1261534	24881.534518567	3556.3142359259	133550.52654121	722629.59546932	10762.500956173	628889.4823186
0.	2405990.6204381	21472.07184355	3867.5639415011	135582.9529304	728945.74238907	11875.121753355	596666.8416017
0.	2355837.2547034	24458.061434912	2867.1598181554	133347.31094496	736308.26748048	11719.345904834	577804.7557952
0.	2909009.4571802	24658.651269698	3534.0825588358	133505.36709496	749207.69382243	11496.814026024	672722.0435879
0.	2900669.6036526	25349.608716882	2889.3897164397	129825.68824187	741058.4639609	11474.561164748	663875.2940415
0.	3337883.5687246	24747.80385496	3711.9376358914	121659.40291759	687430.49684086	12453.743239397	717961.9837576
0.	3120247.665024	23410.615067179	3356.2312767859	122245.66700558	747751.91465727	11897.375683543	672216.9589077
0.	2527432.5971487	24413.486570802	3400.6937415233	102830.55697537	787265.42497067	12409.232468957	562616.4986696
0.	2388054.2231252	22719.818134643	2956.0797670342	117984.91082203	648367.21539163	12097.663727646	572691.4775509
0.	2412959.5391393	24814.668918904	3111.691960277	120441.90832269	674838.90897421	10962.761744275	539493.4139407
0.	2410446.1586241	21939.954838405	2933.8496908789	89320.582697276	673804.46699785	12320.211640776	601961.3477450
0.	2210746.6522364	26664.814819761	3445.1564434428	117218.65508713	663779.18331545	11563.572966145	664163.6326159
0.	2874050.6191055	26486.469642945	2578.1765357486	98219.881993081	693431.77203552	10651.247040888	704529.388821
0.	2878963.135567	28336.986200133	3800.8665975842	125741.55274697	736380.95503285	11941.883722078	784438.8259640
0.	2545140.5053238	26954.633859917	3067.2310371775	103460.5045617	694565.0085533	11941.883722078	642948.3398002
0.	2974357.3505748	26820.869975538	3156.1531205464	128877.81129422	690948.81354912	10562.244977375	741373.6197164
0.	3175313.5472202	30031.794966324	4134.3586542796	148194.9806517	751197.65235058	11519.066946682	686033.20520
0.	2594494.1590764	24926.111882634	2733.7816735278	118954.0991605	725097.42866246	12453.743239397	565537.9802385
0.	2915407.153037	25817.709167958	3556.3142359259	125922.02506977	699051.18348525	12320.211640776	644578.4411754
0.	2849373.7922292	28448.476203451	4378.9279761929	136938.17707325	712257.8420659	12097.663727646	632096.8177194
0.	2885817.8096993	23343.761251849	3222.845305648	116677.8108074	662313.62681694	11697.092449727	700667.7392732
0.	2466197.5082335	24658.651269698	3889.7965080741	130073.95940832	716390.55418577	11496.814026024	648607.0670327
0.	2542969.8585153	27222.168059827	2911.6196740142	121546.66451778	693865.76003022	13054.661893153	572453.724454
0.	2343613.0858342	26397.298483558	3400.6937415233	104675.53714137	622263.16240806	11185.27937181	648607.0670327
0.	2086562.8058728	25505.639283492	3000.5400972175	113253.27297932	704384.54597168	9939.2571305832	621306.712620
0.	2793165.4643443	28047.119160189	2867.1598181554	129509.71737186	670774.02194874	10962.761744275	693238.8954470
0.	2045549.0056479	25550.219981162	3045.0006645658	108276.66757475	680807.4023291	12164.427477996	654341.4991494
0.	2872565.4397101	28180.902697086	3445.1564434428	130841.3894182	690731.88975321	11608.079223139	733377.0422431
0.	2534287.271281	23321.476765756	2889.3897164397	105913.25132213	656549.90818695	12609.532806802	635640.6306160
0.	2879877.0921179	28203.200161695	3089.4614690812	139355.53610539	781929.76823611	12431.487824481	742804.0854224
0.	2555879.4947978	23366.04579745	3845.3314342286	126170.18084766	673275.26533579	11808.360319106	654293.4965106
0.	3023025.5369142	27066.105401113	4245.525638307	133460.20789149	811548.48596709	13677.882530342	631977.1196604
0.	2356979.7003921	23878.606771198	3534.0825588358	163408.81285584	726331.6079479	13099.176108526	624272.0514799
0.	2590381.354597	21761.710603961	3311.7690492289	130119.10040895	696494.26205409	12720.812851046	578137.81863
0.	2869480.8363506	24926.111882634	4378.9279761929	145481.11883723	724734.46808747	13121.433305311	551272.4975332
0.	2838063.5799109	23990.037235742	4067.6591755055	172273.58473198	780785.09810818	13344.008540165	572643.9264069
0.	2384284.1523525	19912.651319463	3400.6937415233	152154.26671062	764751.1630242	11051.768082761	546720.1153801
0.	2798877.6927879	22742.101014093	4356.6941049483	151837.45521232	784219.55913942	12431.487824481	534899.91440
0.	2878391.9127226	23232.339416468	4467.8640542332	167239.24391971	806637.61904562	13588.848159412	521441.3626548
0.	2839891.4930128	19979.477650129	5045.9716918765	153874.30884397	773579.56170568	13655.623848502	450360.3932990
0.	2630595.4428399	21694.869997664	4089.8922757939	162117.28540496	803438.48939029	12587.276976136	519361.7796476
0.	2717992.5380267	21895.393422837	4245.525638307	153964.84712289	804708.23269821	14367.931133572	538167.2034574
0.	2835321.710258	22942.649606771	4112.1254353852	157655.11127382	760230.98307221	13321.750749376	572572.6001829
0.	3167316.4273991	27668.077449248	5201.6229063468	161754.78701277	786266.26380643	13700.141271587	685382.8186021
0.	3214727.9234809	27289.052949666	4201.058666784	153919.5778616	727783.80785394	12364.721936084	630110.0443996
0.	3282474.9528218	24257.476421288	3978.7273673761	138271.02734634	766647.42028791	13254.977733417	637580.7646908
0.	2520463.6784476	23967.751023804	3178.3837896203	104000.49730618	729236.25027833	11763.8529932	619322.4168855
0.	2634594.0027504	28403.880023435	3245.0761526022	99029.377970322	681144.45591713	12142.172835157	759307.7938251
0.	2320649.9274909	20959.658664616	2533.718458539	82338.107469654	651461.81167944	10495.494053146	619657.0854336
0.	1989797.6560385	25238.160098068	2511.4895088638	98826.996647348	672241.00989196	11919.629673117	601985.2042190
0.	1868812.6576033	23834.035001983	2756.0112160766	72402.051897362	604490.50086356	10094.999728725	567723.8011987
0.	2355037.5427213	24368.911944773	2733.7816735278	90376.318499999	576877.00571152	10807.002937904	723137.6215199
0.	1627185.3944397	21628.029926785	2066.9229651143	72065.822945276	584563.69108245	10295.244486485	606519.1306290
0.	2017102.1079988	23299.192339172	2244.746737005	90241.536309092	704384.54597168	11541.319926723	694468.5571322
0.	2019729.7330829	23722.606620432	2644.8640962144	95477.171301064	626113.94328429	10006.003602161	643379.8073461
0.	3173371.3895493	28292.390615741	4845.8529723751	148850.96204939	733885.69646755	12698.556723408	851057.7669152
0.	2645789.9704998	22675.252554248	3156.1531205464	96960.821390925	710614.97041228	11697.092449727	705084.6421210
0.	2644647.5248111	27913.337767414	3000.5400972175	107286.20255152	646424.66196766	9961.5058950769	717430.0834807
0.	1840137.2708165	23343.761251849	2467.0317873712	94465.742256692	660824.29877954	10584.495404194	638011.9646855
0.	2661898.4547107	31637.720712621	3289.5380243924	100131.31756181	648559.09617292	11875.121753355	882882.73110
0.	2500013.9006195	26263.543530711	2489.2606184746	93364.547215466	686876.37150835	11652.585717666	744647.0657061
0.	2448489.6000584	27289.052949666	3578.5459723132	126237.86096908	681601.90673663	10161.747447	754863.2781558
0.	2367261.7115906	23232.339416468	2956.0797670342	118706.15660619	686250.01156861	12342.466758735	682492.8012554
0.	2334473.5203244	21939.954838405	3000.5400972175	106655.96752327	644266.78041104	11029.516409074	650454.1472657
0.	2129404.5191997	25015.267325076	3289.5380243924	120239.00972477	658999.02006035	10250.745235849	605707.6215387
0.	2323734.5308505	22831.233126918	2533.718458539	114199.38711802	658926.97747396	12119.918251707	542430.7505919
0.	2084277.9144954	21382.954247598	3156.1531205464	116632.74202413	645465.53708466	12097.663727646	574070.5748429
0.	2601463.0777776	23120.919068772	2756.0112160766	109154.67754635	691503.19899499	10495.494053146	669812.1973917
0.	2532002.3799036	27512.006453302	3467.3878833464	136079.84306683	729744.66243308	12431.487824481	781783.6317716
0.	2722790.8099193	27400.528957084	3489.6193825463	127523.88693703	750105.54563961	12654.044646316	741228.1617959
0.	2318707.7698201	25082.134531934	2533.718458539	109965.22987117	699364.82003234	12030.900511791	634036.1570848
0.	2611630.8444072	29340.449839407	2711.5521902674	95791.863010931	667648.4822767	11964.137830426	746927.0811566
0.	2650359.7532547	28470.774382803	2956.0797670342	110438.08823325	696952.52277181	11608.079223139	857614.9779801
0.	2515665.4065549	25527.929602561	3022.7703512459	102673.07747346	692612.0761327	11875.121753355	713417.703214
0.	1978030.4654447	22385.58208299	2867.1598181554	96084.087321862	693745.20563292	11296.540412261	565110.3844662
0.	2358007.901512	23076.351346239	3133.9225107654	96893.377052698	702453.53876139	12297.956582209	584658.9251918
0.	1830312.2378936	20425.000200245	1866.8757567514	88938.75357062	666687.00446831	10072.750608034	546151.2368671
0.	2353209.6296194	25327.31887406	2756.0112160766	105733.20881504	654341.49914942	10695.748428881	647311.9471069
0.	2270496.5617563	21783.990925043	3156.1531205464	100513.65698015	647887.53204347	10762.500956173	661424.8034763
0.	2290603.6058777	22519.27489715	3222.845305648	95072.585035656	684852.91001178	11697.092449727	544681.8080636
0.	2982811.4486713	23098.635177753	3889.7965080741	139084.39579292	714940.25594069	10962.761744275	630732.3580367
0.	2790994.8175357	24970.689484803	3000.5400972175	120509.54227862	687285.93899461	11674.839054004	650885.9890839
0.	2718563.7608711	25973.748485978	2800.4704790405	98647.106239782	723839.23010607	11007.264794765	739701.0003787
0.	1991168.5908649	21962.23563543	2422.5743030209	72693.461248828	644866.13799554	10651.247040888	636239.3910115
0.	2217258.592662	25015.267325076	2022.4676149595	74733.610838784	615426.87231897	10450.993733851	657102.0984396
0.	2052517.924349	24658.651269698	2000.2400288035	68121.745362567	637652.6298643	10317.494200857	645729.2858336
0.	2100729.1324129	24123.75575721	1844.6485855546	76662.121411012	583539.99080909	9694.5246392125	665293.0510858
0.	2129061.7854931	21939.954838405	2133.606434957	67897.705847414	631498.343989	10450.993733851	661785.1262735
0.	2185384.3579468	24056.896228653	2200.2904383379	83415.408735503	620063.48609271	12008.646225282	681722.2925410
0.	2121978.622223	21093.32863406	2822.700199456	78680.80599153	571716.73152896	10161.747447	638826.5122001
0.	2127119.6278223	26910.045660271	3067.2310371775	86827.777204436	665965.96610477	10873.756355811	697700.263243
0.	2332188.628947	28359.284081671	3156.1531205464	85256.119030676	672361.26581377	10139.498148207	713417.703214
0.	2082335.7568246	24524.92417748	2667.0934016109	91679.324804006	639209.85521211	10161.747447	769541.2231476
0.	2564790.5711698	30366.33735665	3400.6937415233	104720.54172922	672216.95890777	12231.191762848	774796.2953402
0.	2199322.1953492	23834.035001983	2222.51855803	86064.363545879	668634.10773589	10250.745235849	675969.719294
0.	1770448.0838048	26062.915120363	1777.9674276367	71729.60750023	655157.58471873	10495.494053146	667456.1781818
0.	2332531.3626536	27512.006453302	2733.7816735278	83796.986167244	634443.23413569	10918.258931291	688779.8195496
0.	2342356.3955766	26152.082707353	2889.3897164397	102988.03943507	666110.1689784	11563.572966145	672433.4201675
0.	2214630.967578	24324.337556822	2822.700199456	92825.239169122	659887.59455678	11051.768082761	543591.7488054
0.	2267983.1812411	19823.550377849	2155.8343768016	84156.13374929	625204.90867817	10717.999211938	566607.0625172
0.	2257815.4146115	23700.321122661	2778.2408179141	71258.928567443	606519.13062904	12053.154857688	586278.0659402
0.	2328761.2918808	28916.750478495	2822.700199456	112352.31107496	705808.93890309	10784.751917351	724444.1105351
0.	2143228.1120332	24034.609838167	2533.718458539	80542.913273124	666566.82724174	11140.775371281	613037.8365625
0.	2194295.4343188	25438.768683474	3022.7703512459	98669.592329613	676835.97162695	9249.5748753086	727977.4528303
0.	2599292.430969	28136.307946548	3178.3837896203	90758.213149082	681866.75771177	10361.993807708	764021.9431452
0.	2474423.1171923	29853.377839577	3422.9250628351	99838.952124696	665557.40432612	10206.246222688	807736.8270956
0.	2298029.5028543	27445.119776913	2778.2408179141	93724.105196257	626831.66969879	10606.745890386	851941.5990331
0.	2372059.9834832	25884.582804179	2778.2408179141	82921.628453039	635784.32933162	10539.994609927	621139.3447875
0.	2004649.4499918	23544.324304597	2378.1170558111	73074.550325912	603201.97180452	9894.7597796915	598002.0864927
0.	2240678.7292807	23789.463470823	2133.606434957	78254.598713544	656381.85727101	11474.561164748	653333.4996053
0.	2188011.9830309	23522.039282918	2444.8030155534	72177.897761816	639209.85521211	10918.258931291	675536.6255772
0.	2171560.7651134	23700.321122661	3511.8509410427	82270.78074167	649374.63694033	10985.013239832	624224.2153624
0.	2502527.2811347	24012.323507197	2622.6348501053	92802.768753735	660079.73075622	11007.264794765	658014.4899013
0.	2225941.1798963	26753.988837221	3178.3837896203	90915.468946413	700691.86925111	11296.540412261	563875.2269836
0.	2166876.7377896	26731.695243539	3734.1697873657	97905.099112148	668850.47954663	10317.494200857	660632.1460668
0.	2114666.9698153	25171.291641128	2711.5521902674	87726.000002681	681770.44733061	10829.254017831	621761.013074
0.	2315280.432754	23588.894526486	2978.3099024804	84605.089885091	662097.41815278	10873.756355811	628123.7273916
0.	2118094.3068814	25840.000320496	2822.700199456	92488.189264935	638778.59551775	9694.5246392125	689044.8897380
0.	2322592.0851618	23165.48702933	3045.0006645658	94510.692066778	636167.53757599	12030.900511791	608524.3623957
0.	2017787.5754121	24079.182678656	3045.0006645658	97905.099112148	685551.43266854	11608.079223139	573571.221031
0.	2245248.5120356	23633.464986421	2711.5521902674	92196.090313735	641821.83149656	10495.494053146	592638.5151290
0.	2063942.3812362	24302.050452125	2578.1765357486	97702.74493079	675801.29138953	10784.751917351	607092.0064875
0.	2061885.9789965	20380.446874672	2467.0317873712	90600.96030315	679363.03528691	10384.243700188	616239.2949680
0.	2003392.7597342	25996.040055268	3067.2310371775	100333.7303759	693263.00478625	9271.8217995872	685334.6437564
0.	2299857.4159563	24948.400653955	2711.5521902674	120261.55377122	624654.74994905	8849.1403882772	704408.6862788
0.	2322477.8405929	27445.119776913	2867.1598181554	106453.40203603	628434.8071527	10473.243863813	792555.5738683
0.	2422784.5720622	27645.781414022	3422.9250628351	98377.277866521	657414.22154589	11007.264794765	839355.4049259
0.	2169961.3411492	23210.055227915	2644.8640962144	103505.50262889	707764.84193437	12520.509840498	627070.9250766
0.	1642379.9220996	20358.170301101	2422.5743030209	77043.39121299	668561.98499925	10295.244486485	552671.8903252
0.	2268897.1377921	23232.339416468	2756.0112160766	95904.255770906	692877.2633952	12320.211640776	670389.2793193
0.	2512923.536902	25617.09147416	2956.0797670342	105080.58712744	725073.23081946	12075.409262973	721008.9488570
0.	1988083.9875054	25394.188581117	7981.5983028321	95117.538100653	701657.12335169	12809.83795555	679820.3921601
0.	2109640.2087849	24747.80385496	3089.4614690812	76393.000240207	647383.89313122	10139.498148207	629655.3050586
0.	1812490.0851496	22162.765485899	2355.8885211332	72962.463502029	640575.65272534	11852.867882553	566369.4772140
0.	2007848.2979202	24680.939326729	2844.9299791609	93499.379650387	638179.65937602	11341.045244099	638994.2226781
0.	2035266.9944494	25394.188581117	2578.1765357486	99996.378400782	644194.86028981	10495.494053146	626664.1948732
0.	2465854.7745269	28314.688378156	3245.0761526022	121569.21207661	719896.44099371	12386.977172825	762126.2569645
0.	2547768.1304079	28805.254220838	3489.6193825463	111271.28449208	709648.72040813	12253.446643245	846590.8692880
0.	2144142.0685842	24413.486570802	3089.4614690812	100963.49038566	662097.41815278	11296.540412261	699388.9463898
0.	2099472.4421553	23187.771098869	3111.691960277	80924.359840081	670701.881405	11808.360319106	650861.9973067
0.	1752968.6647674	21071.050157109	2911.6196740142	79735.201427955	668297.54009924	10851.505157133	581849.9609033
0.	2008305.2761957	27066.105401113	3089.4614690812	104270.50671933	668922.60468385	11140.775371281	747388.0078925
0.	2460028.3015144	26865.457698812	3689.7055437159	101210.90904701	708416.90748533	10918.258931291	799020.2448270
0.	2011961.1023996	24970.689484803	2889.3897164397	71908.920723428	664884.52102987	10762.500956173	571146.1996368
0.	2299057.7039742	25327.31887406	2400.3456497736	83505.190096584	697965.60598862	10985.013239832	738198.3412003
0.	2005677.6511116	28626.86330606	3000.5400972175	91971.405741375	665725.63331406	11563.572966145	648966.8569539
0.	2349211.0697089	26954.633859917	2489.2606184746	78703.23855454	636047.78317622	10361.993807708	734370.1567114
0.	1994710.1725	26018.331684096	2044.6952603964	76549.986538454	632575.62652089	11652.585717666	671471.4114908
0.	2070225.8325242	24279.763406947	2244.746737005	68390.600699302	612058.52281183	10228.495699585	621115.4353616
0.	1887091.7886228	23455.184574945	2311.4316296304	61694.1948573	639305.69361876	9872.5111932931	624008.9561088
0.	1933703.5727225	28314.688378156	1911.3302769829	63440.566628656	659815.54458058	10851.505157133	710276.7706873
0.	1886634.8103473	22831.233126918	1666.8333500017	55137.361816585	615307.40484199	11029.516409074	609909.1989243
0.	1860815.5377823	22474.710387767	1933.557626018	58941.041563804	591137.31229262	11296.540412261	596523.7918989
0.	1889262.4354314	23343.761251849	2711.5521902674	55853.216409474	628004.08430944	10206.246222688	656669.9465517
0.	1661687.2542389	21717.150140271	1889.1029872274	56188.794349013	632479.86264016	10495.494053146	575949.3554480
0.	1777417.002506	23678.035684402	2089.1507291136	65276.889125664	691647.82710934	10539.994609927	632838.982659
0.	2258957.8603002	21093.32863406	2711.5521902674	76191.165039484	669619.84528636	10428.74366326	605063.2421662
0.	2507668.2867339	25617.09147416	2844.9299791609	69398.885154887	656886.01980059	9027.1088971719	729066.7861637
0.	2091361.0777654	24279.763406947	1711.2868032229	58023.52517222	601603.50854411	9427.5519315809	660728.2218904
0.	1960893.7801139	25260.449702772	1333.440008534	43267.589767995	577804.75579529	10740.250054368	688514.7574578
0.	1869269.6358788	30165.610313745	1644.6067123067	55674.247015285	587730.7890689	10317.494200857	693046.0231444
0.	1874296.3969092	24547.211877379	1644.6067123067	56233.539091897	531870.49455655	9227.328010388	603178.1119684
0.	1976545.2860494	22118.20288044	1333.440008534	61738.969066278	557085.02470575	9449.7993307319	596261.5402675
0.	2602605.5234663	24770.092150084	2578.1765357486	83976.558033162	664307.80550117	11407.802937209	732190.2980261
0.	2268097.42581	24881.534518567	1800.1944209975	77761.122653603	646760.38078459	10028.252544752	641054.9310160
0.	2278950.6598528	27311.348032047	2178.0623779285	81462.90222308	611174.8471487	11630.332440711	677148.8062367
0.	2370117.8258124	25728.545153152	2022.4676149595	74554.237091403	646976.20689942	10473.243863813	760376.7587372
0.	1933589.3281536	22742.101014093	1889.1029872274	68390.600699302	676475.02263858	12520.509840498	613228.9351160
0.	2487789.7317502	27891.041077071	2155.8343768016	82158.570731182	630493.00133857	11296.540412261	729139.4132371
0.	2259186.349438	24101.469188174	1955.7850343329	81889.272840229	662649.96212967	10985.013239832	744792.5807682
0.	2171675.0096822	25550.219981162	2289.203272805	76908.823417788	666879.29149709	10651.247040888	668081.1820911
0.	2166762.4932208	25795.418074954	2200.2904383379	79398.677819993	641318.54539077	10873.756355811	672986.6234978
0.	2227997.582136	23611.179726698	2600.4056632835	78635.941045818	635664.58023622	10651.247040888	569862.6409488
0.	2224456.000501	25617.09147416	2911.6196740142	88646.778333012	682661.35916024	10762.500956173	728824.7002988
0.	2496129.5852779	27534.302131204	2822.700199456	84470.400517454	683094.80881257	11496.814026024	740840.2858916
0.	2285348.3557096	24235.189495147	2244.746737005	90937.934301253	718131.23158081	11630.332440711	719025.8819645
0.	1804721.4544663	22586.122107474	2133.606434957	71976.164172609	635377.18916994	10896.007613863	557891.971242
0.	2169275.8737359	24190.615821419	2511.4895088638	89006.133916699	652757.55253905	10717.999211938	700933.1727177
0.	1741544.2078803	19288.964709871	1644.6067123067	68032.128836653	656165.79659853	10139.498148207	549256.823014
0.	1986370.3189723	24123.75575721	2600.4056632835	89522.734574364	695457.23500538	10339.743974598	619609.2748476
0.	2421413.6372358	24680.939326729	2400.3456497736	88781.534870545	691310.36525812	11096.271608266	641821.8314965
0.	2010704.412142	21605.75002214	2555.9474675006	78927.567490327	651029.94114292	11630.332440711	543378.4924918
0.	2656871.6936804	24747.80385496	2533.718458539	97950.067371406	739579.80856842	12453.743239397	688924.4022850
0.	2718906.4945777	24302.050452125	3045.0006645658	83527.635587239	725557.20047344	12164.427477996	732553.5698792
0.	2093988.7028495	25193.581067246	2956.0797670342	101840.7349525	743749.77656632	10250.745235849	700281.6687460
0.	2277808.2141641	25505.639283492	4067.6591755055	77402.24924194	664115.57552062	10139.498148207	630516.936710
0.	2278379.4370084	25550.219981162	3978.7273673761	76549.986538454	713200.21745689	10940.510308095	736695.9414430
0.	2321792.3731797	26263.543530711	1755.7404935542	76751.83039051	723573.09604699	10317.494200857	749523.1447229
0.	2651730.6880811	28515.370920198	2200.2904383379	71796.849508715	664980.64401628	10985.013239832	809373.6820152
0.	1967748.4542462	26352.713261113	1644.6067123067	55562.393089216	714819.40867721	10673.497705198	655829.7129315
0.	1847791.656931	23165.48702933	2000.2400288035	60082.482945407	693479.9918523	11674.839054004	614877.3356006
0.	2231653.4083399	21115.607170495	1800.1944209975	65590.447889058	632623.50885885	10851.505157133	667528.291717
0.	2267640.4475345	26642.521464257	2467.0317873712	64381.071697224	693407.66222758	10651.247040888	815679.6600126
0.	1946041.9861606	24569.499636799	2178.0623779285	62298.66690221	627286.26057698	11585.826064951	647887.5320434
0.	2013903.2600704	24435.773973097	1978.012501928	57128.484235482	707136.97321469	11563.572966145	660896.3571455
0.	2000536.6455124	24502.636537103	2044.6952603964	61806.130829148	658422.69614427	9605.5327868852	729115.204145
0.	1901143.870594	20647.770396793	1577.9271548818	51067.104091743	628315.15976643	11763.8529932	624893.9450949
0.	1974260.3946719	22630.687211859	1733.5136187497	54376.83346242	645369.63044112	11274.288085412	651221.8809443
0.	2227654.8484294	29072.847741089	2378.1170558111	66643.1954107	658374.67088196	11296.540412261	710494.1832850
0.	2430324.7136078	28403.880023435	2111.3785523944	68793.89990231	714287.7006805	10873.756355811	799752.3960433
0.	2668181.9059987	30923.937799471	3289.5380243924	69712.598432225	743725.52679204	11140.775371281	1022154.422936
0.	1789526.9268064	26464.176763785	1933.557626018	57352.235488457	659911.61134868	10228.495699585	685214.207812
0.	1709098.7503207	22095.921666954	1955.7850343329	51872.052800266	608858.61295499	11252.035817943	614925.1200148
0.	2209832.6956854	24101.469188174	2511.4895088638	61582.260383447	621569.72576247	9650.0285943244	789459.1068142
0.	1900001.4249053	25282.739367006	1911.3302769829	68883.524587201	661376.76156889	10584.495404194	742658.603595
0.	2403248.7507852	26241.25124696	2489.2606184746	66912.003241406	640959.07323433	11207.531461142	802144.5178445
0.	2139915.0195359	28024.822112497	1844.6485855546	66799.998929058	656093.77757206	10851.505157133	716535.597321
0.	2315623.1664606	26753.988837221	2289.203272805	69421.2928561	632982.63484269	11786.10662646	767547.0712148
0.	2410446.1586241	27400.528957084	1844.6485855546	71527.884716243	661256.65796574	12386.977172825	692371.003833
0.	2185727.0916535	23967.751023804	1577.9271548818	61604.64715838	644866.13799554	11007.264794765	700136.8967235
0.	1541501.9677859	23299.192339172	1777.9674276367	54332.098654784	641606.13386726	10829.254017831	578946.7391074
0.	1845506.7655535	23366.04579745	2378.1170558111	60753.991831666	640791.3246713	10784.751917351	581278.7580743
0.	1813061.307994	20402.72350772	2333.6600457397	50575.229148807	649398.62459648	10651.247040888	507885.8675416
0.	1980308.7939136	20625.493109483	2178.0623779285	52699.441974437	657678.33449753	10206.246222688	523545.0892378
0.	2046805.6959055	25394.188581117	2711.5521902674	64515.438196352	681361.14014014	11385.550313458	643235.9824408
0.	1887320.2777606	24970.689484803	2133.606434957	70631.397832185	671134.73367288	10717.999211938	671327.1193963
0.	1879094.6688018	24235.189495147	2733.7816735278	56994.236357506	640072.4390872	10673.497705198	624559.0737436
0.	2014131.7492082	23098.635177753	1622.3801338886	64582.622255239	659791.528055	10495.494053146	654365.5005685
0.	1868812.6576033	25104.423719941	1800.1944209975	54108.428207011	684708.39510423	11363.297749089	601579.6531246
0.	1776160.3122484	28760.656134746	1622.3801338886	50016.315482591	597525.18960686	11407.802937209	712209.5178775
0.	1671855.0208685	21628.029926785	1733.5136187497	42887.856609743	625300.59203085	10317.494200857	646664.4597940
0.	1739944.7839161	23343.761251849	1377.8916834903	44920.74696785	619011.66483669	10851.505157133	605421.2247706
0.	1959979.823563	27155.283705939	2400.3456497736	53661.105262712	675175.73066963	10406.493652039	679555.6036624
0.	1898388.2561918	21316.116675255	1111.1851901238	44473.915469258	637748.45102412	10161.747447	553810.5471978
0.	1837852.3794391	23254.623664528	1133.4104052409	47579.888527118	652781.54956872	10517.744301851	642612.7688015
0.	1733889.8217659	24881.534518567	1555.7007542926	53638.739743765	660680.18384546	11541.319926723	605301.8955870
0.	2162878.1778791	28136.307946548	2289.203272805	53392.722984285	646400.68255037	11674.839054004	702381.1343424
0.	2140029.2641048	21271.558591129	1911.3302769829	50798.805080148	702719.02679564	10673.497705198	694155.0974150
0.	1894060.707324	23232.339416468	2289.203272805	44920.74696785	639377.57312034	11029.516409074	647503.8045003
0.	1905713.6533489	24591.78745574	1311.2142599662	47065.870825578	633892.48740519	10807.002937904	595808.5789438
0.	2375830.054256	28114.010660619	1911.3302769829	54689.983818186	674357.75781941	10606.745890386	714311.8685200
0.	2222628.087399	24859.245925821	1822.4214736367	55584.763754721	636862.14578523	11274.288085412	677991.1093596
0.	1711612.1308359	22229.609840307	1311.2142599662	45859.170898278	643283.92381037	10339.743974598	570005.2491411
0.	1710713.5716218	22920.366191792	1400.1176098792	38756.58193676	641054.93101604	10183.99680516	509160.2119909
0.	2319964.4600777	27266.757926836	1644.6067123067	56211.166690525	610888.26904701	10250.745235849	795653.1396552
0.	1843793.0970204	25015.267325076	1177.8610132894	48451.556021499	632408.0404254	11496.814026024	600697.0489384
0.	1872811.2175139	20425.000200245	1511.2481309416	43893.070242281	626568.49642929	10094.999728725	598693.6337782
0.	2170418.3194246	23499.75432075	1733.5136187497	59343.88543887	646640.4797125	11140.775371281	794653.0179679
0.	2282606.4860567	25773.127041485	1577.9271548818	59008.180862081	659311.21152478	11541.319926723	736792.8626324
0.	1806206.6338617	24190.615821419	1533.4744129793	53795.299632908	654677.52507091	10784.751917351	639569.2547104
0.	2067712.452009	24146.042385763	1755.7404935542	50955.311790337	617983.87226874	10228.495699585	690611.3788760
0.	2043035.6251327	29741.869071662	1644.6067123067	57486.489114137	616526.05061072	10317.494200857	807223.8461291
0.	2241706.9304006	29942.585926317	1577.9271548818	65545.653060478	659887.59455678	10406.493652039	979628.1760977
0.	2228454.5604115	24346.624721038	1266.7629406502	49546.856883804	640815.28855265	10428.74366326	819886.1741987
0.	1721779.8974655	24680.939326729	2000.2400288035	55450.540659494	632599.56765674	10962.761744275	675127.612483
0.	2207776.2934457	27578.893665669	1733.5136187497	59858.658630798	676619.40043104	12320.211640776	738828.4570098
0.	1841622.4502119	23477.469418093	1466.7957446922	55942.70254313	673227.15769547	10628.996435951	696301.3174094
0.	1844021.5861582	23655.750305655	2244.746737005	52878.347698766	648583.0815696	10183.99680516	569601.1987249
0.	1920222.7135956	23678.035684402	1288.9885706717	61246.465949552	663130.46379621	10317.494200857	637365.1727519
0.	1647977.9059743	23054.067574231	1155.6356796293	45658.071183807	652805.54666489	11207.531461142	560526.9408041
0.	2099243.9530176	28805.254220838	1377.8916834903	54264.996892136	609455.52112616	11385.550313458	740185.7844966
0.	2162421.1996036	25617.09147416	1822.4214736367	58806.764584278	684009.9403183	9627.7806609238	732335.6049470
0.	2364405.5973688	29853.377839577	1400.1176098792	58269.678225605	665052.7369558	10517.744301851	741688.7868836
0.	2255416.2786652	27378.233636497	1978.012501928	63955.592020876	624152.46168239	10584.495404194	770368.2004282
0.	2290603.6058777	27489.710834953	2311.4316296304	67830.495162615	690201.6544104	11229.783609853	671615.7059871
0.	2112953.3012822	23432.899791307	1466.7957446922	76123.887720614	712571.95584098	10517.744301851	631761.6673286
0.	2093988.7028495	22719.818134643	2044.6952603964	75316.602064934	636550.76279504	11875.121753355	562474.0127128
0.	1952096.9483108	24836.9573926	1955.7850343329	71707.193617457	689382.26350648	10295.244486485	616717.2263256
0.	1959294.3561497	25193.581067246	1822.4214736367	69690.189950956	690876.50501471	11430.055620341	685912.7595598
0.	1849619.5700329	27289.052949666	1866.8757567514	61089.766493902	633509.37992478	10183.99680516	687069.1067407
0.	1770105.3500982	23009.500208732	1066.7349377027	42508.140709966	626496.7232914	10384.243700188	580683.7953553
0.	1683393.7223246	25728.545153152	1444.56964048	42217.781372044	618366.29243418	9739.0209215515	635257.4457100
0.	2036409.4401381	25728.545153152	1511.2481309416	57374.610943053	541317.28723246	9850.2626662593	782514.3385736
0.	1990254.634314	25149.002274538	1400.1176098792	56859.990634825	615187.93901671	10139.498148207	781613.1423235
0.	2089875.8983701	25505.639283492	1333.440008534	55741.360089186	664980.64401628	11252.035817943	764532.3906540
0.	1775817.5785418	23232.339416468	1177.8610132894	50977.670131008	611246.49315956	9761.2691517657	676571.2742331
0.	2020529.445065	25082.134531934	1177.8610132894	56345.401996683	651053.93338543	10784.751917351	684323.0337858
0.	2102442.800946	27289.052949666	1644.6067123067	50642.301300295	592447.87172106	10384.243700188	772825.2721025
0.	1647863.6614055	25327.31887406	933.3856029271	40185.548528282	552007.74335267	9472.046789243	643835.2686474
0.	1763136.431397	24658.651269698	1422.3435955424	46931.784450738	608142.37759416	9939.2571305832	702719.0267956
0.	1914624.7297209	25862.29153257	1466.7957446922	50977.670131008	622071.86398419	10517.744301851	719074.2440679
0.	1631755.1771946	21338.395806549	6246.7849065228	36635.910318855	535444.37640054	9694.5246392125	533077.401141
0.	1599538.2087727	23098.635177753	1933.557626018	38711.93066956	576353.70354788	9828.0141985899	619035.5684437
0.	1633126.112021	23143.203019298	866.71173567692	39560.345564965	530853.03825141	9472.046789243	658975.0057983
0.	1643979.3460638	22185.046877872	911.16092124147	42262.451382586	590660.79457338	9605.5327868852	602319.2017768
0.	1899087.4683543	23789.463470823	1422.3435955424	52632.353314902	600339.26213249	11007.264794765	641246.6497649
0.	1931989.9041894	24212.902628524	1577.9271548818	58001.147981199	667816.75185987	11229.783609853	630636.6145625
0.	1962721.6932159	26085.206927804	1533.4744129793	56971.861920721	600625.4903911	9739.0209215515	719388.6042984
0.	2215773.4132667	24859.245925821	1644.6067123067	54958.407744565	657630.31336188	11140.775371281	756053.1174588
0.	2063028.4246852	22140.484153421	1666.8333500017	53594.008885369	633126.28941124	11118.523460085	674405.871733
0.	1885949.3429341	27400.528957084	1489.0219081794	54108.428207011	675247.90844949	11786.10662646	711388.0477910
0.	2118551.2851569	25215.870552893	1577.9271548818	55204.470581101	651509.79862424	10851.505157133	695360.7736704
0.	2137972.8618651	26954.633859917	1288.9885706717	59881.040792705	638586.93144166	9917.0084254548	705688.2185785
0.	1943757.0947832	23455.184574945	1866.8757567514	55517.651937767	620708.98524027	10139.498148207	659647.430299
0.	1961122.2692517	22719.818134643	1733.5136187497	61067.381097036	630899.91166709	10873.756355811	638539.01608
0.	2137058.9053141	24146.042385763	1777.9674276367	68569.842389774	621545.81514613	10896.007613863	682829.9203403
0.	2017216.3525677	23165.48702933	1955.7850343329	75563.264422315	677317.26031655	9939.2571305832	653885.4848230
0.	1893603.7290485	23455.184574945	1644.6067123067	70228.01006356	629774.9709881	10673.497705198	571835.5970934
0.	1860244.314938	24346.624721038	1844.6485855546	75540.840271304	606519.13062904	9516.5418843464	616310.9829866
0.	2227540.6038605	23455.184574945	1689.0600469736	74352.446220034	618318.48898808	10272.994831483	679218.6118111
0.	1838423.6022835	21182.44313671	1777.9674276367	53884.763743067	639665.09709775	10918.258931291	604251.8698647
0.	1711840.6199736	24814.668918904	2089.1507291136	68457.815883284	581326.35686512	9516.5418843464	592638.5151290
0.	1937130.9097886	23611.179726698	1733.5136187497	73029.715416234	636910.05185536	11630.332440711	606566.8688325
0.	1988379.1501259	20714.602615602	1911.3302769829	74890.566020889	624415.56142069	9694.5246392125	632767.1574631
0.	1924792.4963505	26687.108234809	2667.0934016109	93566.796681384	649038.81673242	10473.243863813	768033.4076748
0.	2047148.4296121	24480.348956247	1844.6485855546	84941.82278049	644842.1628953	12876.607407585	707475.0507324
0.	1936673.9315131	22363.300155542	2089.1507291136	79735.201427955	700378.18476868	10673.497705198	601150.2668453
0.	1876467.0437178	23544.324304597	2311.4316296304	100896.01383615	640863.21651443	10228.495699585	555969.66427
0.	2165048.8246877	25461.058823948	2956.0797670342	97208.121940872	646376.7031995	10361.993807708	618987.7612957
0.	2585126.1044289	26976.928049061	2444.8030155534	102335.63135741	683263.37841539	11852.867882553	736526.3319591
0.	1751254.9962344	22274.173040729	2533.718458539	90174.146026707	641749.93168945	9650.0285943244	585111.3015707
0.	2331388.9169649	23143.203019298	2933.8496908789	101413.34792827	664139.60403498	11741.599419325	627381.9669651
0.	2296544.323459	21160.16442182	2266.9749752633	96151.52514825	648774.96713529	10851.505157133	589969.8906205
0.	2266726.4909835	22006.79740796	2622.6348501053	93746.578082296	646112.9347239	10361.993807708	620326.4614078
0.	2473394.9160724	23366.04579745	2333.6600457397	100086.33760014	650214.24445063	11786.10662646	669427.4974492
0.	2187897.738462	22140.484153421	2489.2606184746	96893.377052698	624606.91171398	11163.027341856	572762.8047586
0.	2017216.3525677	21093.32863406	2689.3227662952	114852.71867327	715399.49086769	10183.99680516	617553.6698087
0.	1971175.7913124	21873.112804293	3022.7703512459	95746.906328951	657102.09843966	11630.332440711	647479.8220936
0.	2312881.2968077	31570.800972149	4045.4261345198	119472.54817174	659263.18133642	11652.585717666	749037.8403783
0.	2340528.4824746	27199.873215648	3422.9250628351	109177.1918311	688731.62583983	11452.308362854	758020.3511051
0.	1651405.2430405	21293.837603449	2066.9229651143	88040.40073685	652517.58589969	10473.243863813	625587.6484424
0.	1880237.1144905	20113.131917226	1422.3435955424	76437.853167885	646304.76554543	11697.092449727	569767.570131
0.	1633583.0902965	19712.175538926	2022.4676149595	79510.850853184	633317.83254722	10028.252544752	550513.5999654
0.	1917937.8222182	24770.092150084	2022.4676149595	81799.508800984	630780.23017136	11630.332440711	533219.4012880
0.	1970261.8347614	21828.551745683	2266.9749752633	81732.18640298	668129.26118175	11719.345904834	604991.6474260
0.	2048290.8753008	24747.80385496	2044.6952603964	91679.324804006	640024.51550495	11519.066946682	701632.9906915
0.	1670255.5969043	25996.040055268	2400.3456497736	95994.171064071	647527.78697354	10606.745890386	579113.290977
0.	2475337.0737432	26687.108234809	2756.0112160766	112802.77993301	686515.00448638	10495.494053146	808127.6899533
0.	2373430.9183097	26976.928049061	2733.7816735278	106475.90907078	659191.13655317	11029.516409074	687045.0146025
0.	1588456.4855922	23120.919068772	2022.4676149595	80857.044477404	658926.97747396	11496.814026024	598455.1629390
0.	2070111.5879553	23722.606620432	2867.1598181554	94802.871709053	653597.48814601	10829.254017831	630277.5859738
0.	2152253.432974	25661.672767156	2089.1507291136	93813.997102001	650358.18534204	11318.79279849	630014.307814
0.	2002935.7814587	21962.23563543	2489.2606184746	86737.96022161	640431.87441415	10428.74366326	573119.4496508
0.	2466654.486509	27177.578431019	2000.2400288035	103033.03496684	667335.99028926	11385.550313458	783318.1867464
0.	2615286.6706111	27244.462963557	2222.51855803	103123.02675475	679844.4642426	12765.325284507	823066.8597533
0.	1792954.2638725	21093.32863406	2022.4676149595	68032.128836653	651437.81830676	10139.498148207	503946.0357405
0.	1769534.1272538	22586.122107474	2533.718458539	88579.400877081	702139.79063872	12030.900511791	585444.6467158
0.	2461284.991772	26352.713261113	2778.2408179141	98871.969852432	650478.13791282	11986.39199816	729575.188412
0.	2137173.149883	22541.557241091	1755.7404935542	80789.72965586	681553.7528827	10985.013239832	652469.5933697
0.	1753768.3767495	20580.938713302	1822.4214736367	81283.384247101	638994.22267817	10740.250054368	524136.1163180
0.	2114666.9698153	26308.128276831	2444.8030155534	103797.99595183	648583.0815696	9561.0372168932	727469.1439626
0.	2411131.6260373	24614.075334204	2266.9749752633	93094.888853731	645849.17428533	11385.550313458	677581.9804819
0.	1972318.2370011	28225.497685865	2867.1598181554	91207.523257695	646112.9347239	10740.250054368	599480.6342891
0.	1947641.4101248	25639.382090892	2400.3456497736	95679.471758129	669331.32513133	11229.783609853	589541.0815086
0.	2355151.7872902	24502.636537103	2400.3456497736	90151.682719699	686081.38392562	11519.066946682	615713.6010028
0.	2639163.7855053	25037.556334502	2533.718458539	89343.043776081	631067.46854349	11674.839054004	702236.3273153
0.	2066113.0280448	20514.107565122	2733.7816735278	88377.271760557	656045.76522043	10784.751917351	571883.1437782
0.	2304312.9541423	22162.765485899	2178.0623779285	84560.193188549	649014.83007314	11074.019815824	598574.3975351
0.	2153738.6123694	23276.907972096	2355.8885211332	83572.526749015	677269.13024556	11007.264794765	546696.4113580
0.	2081421.8002736	21650.309890921	2266.9749752633	88512.023963033	637005.86479141	10428.74366326	627597.3102115
0.	2070568.5662308	23120.919068772	2022.4676149595	84066.345409942	638826.51220014	10250.745235849	565704.2732144
0.	2280550.083817	25840.000320496	2178.0623779285	91364.787488052	650814.01395189	10428.74366326	578685.0212393
0.	2424041.2623198	25461.058823948	2467.0317873712	102335.63135741	605826.95632869	10473.243863813	623506.7053597
0.	2039494.0434977	21048.771739643	1933.557626018	79376.243393686	595546.34904195	10473.243863813	514495.6320903
0.	2326590.6450723	25527.929602561	2133.606434957	94623.067646777	644698.3136884	11407.802937209	659023.0343889
0.	2083935.1807888	21137.885766415	2355.8885211332	86311.342704279	644386.64860778	9716.7727507005	543141.547230
0.	2333902.2974801	21516.630998456	2600.4056632835	101075.95250839	702188.0588429	11207.531461142	644314.7274905
0.	1961122.2692517	24480.348956247	1844.6485855546	80879.482871503	609551.03026148	10295.244486485	664884.5210298
0.	2069883.0988175	22140.484153421	1955.7850343329	81373.142754039	648583.0815696	10673.497705198	625731.1802222
0.	1911311.6372236	21605.75002214	2089.1507291136	86356.248788198	637844.27324515	10183.99680516	649374.6369403
0.	1839794.5371099	21182.44313671	1844.6485855546	92151.152917286	646616.49969736	10339.743974598	616143.7118683
0.	1925477.9637637	21071.050157109	2644.8640962144	99816.462898008	658206.58456063	11296.540412261	628578.3862014
0.	2224341.7559321	23767.177794513	2333.6600457397	114064.22142331	637005.86479141	10161.747447	718832.4362415
0.	2247304.9142753	25282.739367006	3245.0761526022	126711.63709465	672168.85713955	11519.066946682	608476.613371
0.	2331503.1615338	24948.400653955	2378.1170558111	115506.10110297	659119.09236908	10495.494053146	640695.469809
0.	2481620.5250312	22229.609840307	3133.9225107654	126937.25416963	662409.72128838	11964.137830426	611700.2650271
0.	2242620.8869516	23120.919068772	2844.9299791609	128381.34701659	706581.58871174	11808.360319106	600172.3000304
0.	2386569.0437299	23722.606620432	3422.9250628351	113388.42561021	714577.7191914	11897.375683543	554878.1747917
0.	2565704.5277207	24881.534518567	3689.7055437159	180534.60886864	764362.2381627	12097.663727646	661857.1926312
0.	2924660.9631156	22586.122107474	5490.6971584864	183123.51974593	778204.0528854	14568.278518795	522528.6177182
0.	3188794.406347	22296.454730186	5401.7501670541	236623.52496255	823727.60879725	14189.848608994	520330.6136628
0.	3517133.2972843	23210.055227915	7848.1383015384	276650.48241013	925636.63027171	16304.824137012	442839.648794
0.	4021294.5797151	21783.990925043	7114.146480276	318967.56332697	953783.20456309	17039.625359589	412635.9512488
0.	3746879.1252853	20759.157725544	6602.6146353956	297782.63338016	1015348.4606509	15703.671278119	344139.9585662
0.	3042104.3799158	23522.039282918	8048.3291046256	292903.07583279	1059052.6430229	15926.315433578	308103.393098
0.	3483088.4157605	20848.2686592	9494.2943071144	359107.63149687	1059630.7919495	16238.027235398	263913.8897128
0.	4082301.1794926	18687.596775055	12809.83795555	394965.40810969	1200354.1005289	18553.965342795	238635.2417390
0.	4679000.5627095	21472.07184355	13188.205252064	451884.09052107	1295555.1883279	20536.384555037	211380.6647790
0.	4233560.9886788	21605.75002214	9716.7727507005	398482.61243317	1214129.929974	20291.340937246	173407.8607671
0.	4159873.2417565	17885.840287455	10295.244486485	369085.24372255	1090906.9384759	18398.064710465	156839.9442984
0.	4185007.0469083	20580.938713302	10918.258931291	404378.92804759	1189685.40917	19779.000263868	136350.8864375
0.	4385620.509847	18553.965342795	13188.205252064	377122.2357815	1161848.688677	18754.413293876	125786.67046
0.	3932183.8159952	18531.69364552	12720.812851046	431535.8335009	1139017.762476	17551.797824645	123440.8706140
0.	3927956.766947	19133.05034217	13188.205252064	398459.31491938	1238821.0071956	20803.713073409	112149.6079797
0.	3328629.758646	18576.237099526	11430.055620341	411609.21990079	1252091.1190336	20358.170301101	99186.78904398
0.	4335352.8995435	21382.954247598	14323.410145956	456714.83131414	1308159.9481558	22185.046877872	95499.6488884
0.	4499636.589581	19623.076738244	15035.774466942	396875.23320174	1146731.5739396	20469.553763728	88669.23760540
0.	3764130.0551849	17997.190747531	11140.775371281	435044.7357968	1310279.6973162	21739.43034237	83123.6259588
0.	3665308.5031109	18175.354575139	11852.867882553	465867.87937599	1214692.6599643	20135.407836567	87052.32387485
0.	4018666.9546311	21538.910665143	12320.211640776	434670.38426932	1178443.4876293	19133.05034217	81619.9836090
0.	4287484.4251862	16794.684426767	13700.141271587	447641.8536576	1217941.8392531	20892.824482919	89163.35683170
0.	4645184.1703235	21939.954838405	14367.931133572	487498.50186958	1384448.3146035	24480.348956247	98444.73414556
0.	4399672.5918182	20670.047743583	13989.510313761	481074.15277585	1402844.5747377	20892.824482919	110325.5004912
0.	3980852.0023346	18776.685585735	12142.172835157	481803.41542649	1248932.2303057	21115.607170495	96691.04729412
0.	4326898.8014469	17373.647313625	12119.918251707	485027.02878237	1385386.7905182	21984.516491948	99524.10844103
0.	4922455.7389751	19444.881991369	12654.044646316	459412.79012149	1445836.6116964	23611.179726698	111473.9663658
0.	4541907.0800635	17373.647313625	11474.561164748	457817.37262923	1261831.6136318	24079.182678656	129690.2706990
0.	3847642.8350301	18286.708899621	12832.094380165	474043.47981099	1310331.404761	21115.607170495	114086.7488878
0.	4618222.4520698	19623.076738244	14145.328571962	427724.45847248	1298317.4235434	22207.328329341	110550.6774864
0.	4724241.4119827	19378.059942502	13165.94787708	477781.48097858	1424445.965706	22073.640512963	133731.1667540
0.	4579265.0540845	16661.08331298	12275.701583032	392776.62228482	1375042.8791297	21850.832245242	130999.3984195
0.	4061508.667958	18754.413293876	12743.069038078	446072.05603852	1201554.4875918	20915.102484002	119044.2619054
0.	5157456.8171442	19868.100729713	12520.509840498	479709.89245335	1352208.4654117	21382.954247598	126079.9415343
0.	4292968.1644921	19533.978889064	12987.891015582	491854.73550025	1199026.2006341	20670.047743583	137277.0172686
0.	3672848.6446564	17885.840287455	10562.244977375	404122.48177409	1382806.2165273	20358.170301101	165244.4823873
0.	4203971.645341	20380.446874672	11897.375683543	407177.0243432	1203623.6183287	18665.324721032	187599.2154451
0.	4256181.4133154	18643.052726469	10628.996435951	388586.89719912	1241822.3869485	20692.325149852	163658.0778153
0.	4437601.7886836	20291.340937246	12053.154857688	462158.54257906	1312296.5081018	21160.16442182	167692.6647533
0.	4378308.8574392	18821.230347832	12253.446643245	395687.36489459	1155188.9164217	20224.512108676	164904.5133745
0.	4253668.0328002	20402.72350772	12943.377394191	503875.27684637	1321093.02262	21427.512926598	146724.8634192
0.	4545562.9062674	17529.528802706	13076.91897114	495482.69345976	1339100.9408134	23967.751023804	174791.8844828
0.	4629989.6426636	18687.596775055	12609.532806802	447102.93544504	1256073.4191904	22519.27489715	127343.380181
0.	4058424.0645984	16393.887504566	11630.332440711	417841.51134571	1144117.2643016	21004.215083162	107398.7495046
0.	3975025.5293221	17173.232536246	12765.325284507	368179.81529684	1221499.381308	20558.66160443	100018.8681101
0.	3902708.7172263	17997.190747531	13433.040297342	454088.07098858	1351195.5211919	21628.029926785	97387.98146923
0.	3944636.4740022	17329.110280322	12030.900511791	413289.39002239	1237230.9402268	21160.16442182	96691.04729412
0.	3810399.105578	18598.508915716	13210.462686448	431021.31557362	1266950.256929	20915.102484002	107083.6218418
0.	3793719.3985227	19689.900749551	14434.713060591	424919.62396687	1343096.0655152	20491.830634686	129667.7013208
0.	3517933.0092664	20024.028834602	15636.879190317	393940.80014704	1318530.7964133	19066.230790828	128674.7087239
0.	3788121.414648	19979.477650129	12743.069038078	407177.0243432	1261034.5000681	19645.351349211	126689.0757205
0.	3800688.3172239	17284.573484797	14546.017460559	457653.15535	1345172.1547539	21984.516491948	108749.4307542
0.	3502281.503331	18665.324721032	15058.036832358	405451.42322282	1392324.1102456	21650.309890921	109042.1070290
0.	3926928.5658271	19801.275291123	13611.106663037	437689.0601453	1313667.1634034	20514.107565122	127072.6273245
0.	3753962.2885553	18286.708899621	13944.991346099	444408.85340736	1230309.7465502	22318.73647914	139875.2461598
0.	3581452.9895591	16638.816668713	15280.663754666	409229.54467009	1162967.611875	19890.375994853	117984.9108220
0.	4030548.3897937	17885.840287455	14367.931133572	442441.53817726	1304697.0435429	21516.630998456	118255.3707274
0.	3697982.4498082	18019.461017899	13566.589715191	376866.60776422	1254249.0491162	20157.683815382	112667.6367359
0.	3906250.2988613	18420.336051	14813.154080824	386818.51999396	1276037.255752	23432.899791307	116407.4017384
0.	3725629.6354752	16327.08988975	12364.721936084	413172.70086005	1228593.0937659	21761.710603961	120622.2667495
0.	3631720.5998626	19288.964709871	14100.808772571	379167.53600421	1245851.4608017	20848.2686592	141909.2032107
0.	3626236.8605568	18977.138888184	12965.634175188	369851.45064816	1159077.4155428	18219.89612657	162864.9876628
0.	3429050.7346842	19756.725296084	10740.250054368	378307.52042442	1148991.1586829	18910.320585553	196239.2572047
0.	3370786.0045597	18888.047936931	10517.744301851	324208.55370498	1138307.6158285	18865.775347771	225339.3604010
0.	3644744.480714	20402.72350772	11118.523460085	313268.48356501	1155188.9164217	16482.951823068	270612.5558986
0.	3505937.3295349	23120.919068772	8137.3043378502	323723.56861626	1119484.0403684	16972.822573721	399717.4716993
0.	3836789.6009873	23923.178778471	9027.1088971719	328320.49192104	1093152.382089	19801.275291123	341293.058484
0.	3384381.1082554	18665.324721032	8137.3043378502	261552.2680202	1048376.2391673	15859.521562944	302641.9629734
0.	3438875.7676072	19311.238428831	7914.8680351385	284784.37754272	1109088.6251757	18286.708899621	314329.5608352
0.	3498625.6771271	19400.333899325	7759.166154206	286646.62106904	1043431.7731445	16772.417425874	320214.0256370
0.	3544209.2601069	21984.516491948	8559.9496630493	313822.07255242	920735.68807546	16527.48433893	347312.0182208
0.	3206388.0699533	24569.499636799	9427.5519315809	282003.26951142	1060988.3333121	16750.15048442	399461.1654572
0.	4048256.2979689	22519.27489715	8026.0854446829	314237.28798209	1025709.6176229	17618.605247141	364837.5285334
0.	3088373.4303088	21472.07184355	7825.8951756913	249731.14205083	943878.24585823	16059.904779445	342658.5257768
0.	2916549.5987258	19288.964709871	7158.6289936035	234246.65868944	955298.47849603	14301.149741267	389098.8643134
0.	3496683.5194563	23009.500208732	6469.1767072291	268134.34942139	922938.29894917	15436.5061359	477240.662970
0.	3207873.2493486	22430.14611638	6246.7849065228	237629.32349909	908001.06666517	16037.639739892	460844.2264302
0.	3570371.2663785	23410.615067179	5535.1710101087	229791.83563125	915318.12843288	13700.141271587	574189.4728711
0.	2901126.5819281	25773.127041485	4756.9128613587	192645.74313601	921280.10235716	13588.848159412	585897.0643037
0.	2684861.6130539	28114.010660619	4156.5919324774	176788.90972986	769565.54488923	12253.446643245	603321.2719737
0.	2397422.2777727	24257.476421288	3400.6937415233	129193.75838953	745059.36469951	11363.297749089	628961.2753196
0.	2519321.2327588	25193.581067246	2933.8496908789	113410.95126036	805001.27659654	11852.867882553	744719.8229331
0.	2095930.8605203	24658.651269698	2444.8030155534	88579.400877081	645345.65394626	10473.243863813	700185.1537962
0.	1836938.4228881	28292.390615741	2533.718458539	73545.331378077	615450.76601257	9894.7597796915	730567.8689315
0.	1706356.8806678	24302.050452125	1733.5136187497	61134.537467375	637269.35583676	9538.7895209393	647048.1501334
0.	1798209.5140406	28626.86330606	1422.3435955424	46998.827369229	583897.08175663	9049.3552278814	796385.0085988
0.	1833570.8763834	24992.978375176	1155.6356796293	43133.564329612	556349.34522686	9271.8217995872	679675.9610683
0.	1607679.5137757	23834.035001983	644.46936392652	30834.719225948	525318.29240953	9716.7727507005	604681.4104105
0.	1974246.7082632	27734.965912258	1088.9600342778	35095.970555015	600625.4903911	9739.0209215515	773701.2274298
0.	1850617.3662497	27244.462963557	644.46936392652	28894.451107828	556705.31132049	8648.9303563226	927914.765278
0.	1760561.9960767	24792.380504732	755.58980896023	22764.383953045	508145.44088888	9071.6016179468	842126.2491356
0.	1517399.7269965	26731.695243539	822.26278718639	17974.920536614	544160.45814763	9360.8100902862	808689.585945
0.	1532198.8888501	25082.134531934	488.9032300503	16750.15048442	525247.35725898	8693.4210590677	841169.8409541
0.	1751249.1030475	29385.051023134	866.71173567692	17329.110280322	494257.49715014	8092.8166025467	844211.0905961
0.	1697403.222576	27801.854911268	488.9032300503	15302.926773716	512677.43971883	7870.3814867284	855551.5059762
0.	1618078.0051587	28939.049908731	377.78634093484	16616.550083884	491148.16894088	7603.4671810346	802803.6869433
0.	1344549.2777262	25193.581067246	511.12678566587	10517.744301851	539256.57564504	9071.6016179468	721347.5664662
0.	1351247.4642789	23455.184574945	511.12678566587	9138.3411442804	488275.39766299	7825.8951756913	677413.5212599
0.	1458285.3022106	26375.005842565	533.35040054615	9939.2571305832	489617.47433877	7025.1821656413	765237.3435079
0.	1450535.6894393	30121.004959614	822.26278718639	10072.750608034	494021.90253003	7581.224707945	895186.1790559
0.	1578418.837102	26954.633859917	511.12678566587	11430.055620341	527422.96818589	9338.5629285733	797580.5264795
0.	1548614.6428518	29117.447495098	711.14145314645	11430.055620341	490253.26816449	8226.2805206124	772217.0215595
0.	1291864.9288555	24614.075334204	466.67973369921	10450.993733851	493574.29057276	8671.1756780192	716221.3402531
0.	1527828.11588	24257.476421288	600.02160077763	10117.248908782	513905.2677008	9116.0945761461	720791.2730725
0.	1355923.5688381	23834.035001983	555.57407469138	9805.7657902847	525909.44142925	8960.3702611759	707595.795891
0.	1324950.6789796	24970.689484803	377.78634093484	9650.0285943244	530829.37790924	9027.1088971719	693504.1018611
0.	1376709.6099022	24992.978375176	488.9032300503	8893.6321593739	527091.86143756	8604.4398909837	717309.2015933
0.	1334537.2538515	25550.219981162	444.45629661235	7247.5947322881	496236.74737808	9561.0372168932	637916.1406073
0.	1338452.5488287	24970.689484803	266.6709334016	8048.3291046256	493739.19752451	8826.8945917595	746684.4979382
0.	1242540.8150839	24547.211877379	466.67973369921	7358.8032407191	493103.14531717	8026.0854446829	685045.6002998
0.	1435266.0404846	26062.915120363	488.9032300503	7114.146480276	498829.31317417	8537.704638108	658494.7345369
0.	1568863.4401935	24212.902628524	466.67973369921	8426.4804036529	487616.20883029	8648.9303563226	748043.0510199
0.	1418321.2019235	24970.689484803	422.2329187895	7514.4976447163	492467.14025876	7803.6521091871	662794.1098318
0.	1296148.868151	26753.988837221	355.56314090256	8381.9911253168	495883.27635367	6958.4595526755	703853.4761884
0.	1243130.9956033	23900.892745078	466.67973369921	7603.4671810346	480768.35141359	7536.7399397861	707354.3072514
0.	1371111.6562529	23566.609385786	466.67973369921	7069.6642042893	489923.59140963	8693.4210590677	701657.1233516
0.	1247366.0400577	27757.262185705	777.81407576798	7937.111398359	508428.62076199	8359.7465751719	704408.6862788
0.	1293671.1601037	25015.267325076	444.45629661235	8404.2357348103	504063.96852674	7314.319659335	719340.2404461
0.	1384317.9784438	21472.07184355	422.2329187895	8782.4031767842	489758.7577833	8915.8781339534	627405.8937276
0.	1216457.8156169	25461.058823948	355.56314090256	7959.3548209234	456738.28816179	8515.4596725172	677052.5482317
0.	1389532.8933399	21828.551745683	577.79780810179	9538.7895209393	495812.58389592	8426.4804036529	662938.2599320
0.	1284901.4387105	18865.775347771	888.93629882483	13366.266390356	468192.90287825	7558.9822941956	543852.4025884
0.	1409795.321426	21293.837603449	800.03840184329	14924.46353115	494987.88158367	9071.6016179468	619298.5124850
0.	1785233.6576439	24992.978375176	800.03840184329	16037.639739892	536983.25970171	8893.6321593739	785778.9096270
0.	1680125.8736743	23767.177794513	777.81407576798	13722.400072237	532556.75399744	9405.3045917898	751634.5333846
0.	1608347.4416442	23366.04579745	644.46936392652	11964.137830426	483497.42610337	8092.8166025467	667119.6562825
0.	1454265.1841328	25215.870552893	400.00960023041	10406.493652039	519716.2184458	7358.8032407191	661761.1042875
0.	1537658.6810359	27110.694434428	666.69333440004	8826.8945917595	500880.35181111	8893.6321593739	821721.0438935
0.	1719093.0476333	30834.719225948	533.35040054615	9627.7806609238	480203.82370639	7581.224707945	866463.9369218
0.	1375094.9598054	24926.111882634	333.34000013334	9249.5748753086	484932.89150813	8159.548294521	693745.2056329
0.	1419786.5798517	26620.228168297	377.78634093484	8048.3291046256	543188.93576089	8648.9303563226	764508.0829519
0.	1555385.8070134	29608.060516204	333.34000013334	8426.4804036529	507036.40962442	8493.2147662765	816462.1140599
0.	1352364.3130929	25126.712967476	422.2329187895	7381.0451204177	509136.61130104	8159.548294521	692371.003833
0.	1308444.2757181	23633.464986421	422.2329187895	6691.5744407644	499842.9836584	8626.6850939775	748188.6228518
0.	1524306.5358469	25773.127041485	444.45629661235	6135.5912309063	462956.61865804	8693.4210590677	825391.9387264
0.	1278200.9576338	24636.36327219	466.67973369921	5979.9225766753	505314.15566515	8248.52471467	797214.5342336
0.	979075.95523051	22229.609840307	355.56314090256	7158.6289936035	514991.56953303	7514.4976447163	707281.8619683
0.	1258052.381287	23900.892745078	555.57407469138	6958.4595526755	522150.42644309	7425.5290578293	638347.357316
0.	1385517.142113	23923.178778471	400.00960023041	6669.3344004268	463214.83566505	7292.077957649	714336.0364268
0.	1261703.0421336	25327.31887406	333.34000013334	7158.6289936035	499512.93826401	7292.077957649	702815.5699112
0.	1427824.2122624	26308.128276831	466.67973369921	6580.3748323783	482415.10289906	7625.7097134645	717526.7902010
0.	1639178.6094001	27779.558518708	444.45629661235	6246.7849065228	504606.48020954	7625.7097134645	922344.2821408
0.	1428243.3075372	28671.460677359	333.34000013334	6647.0944194197	488557.92267157	8470.9699193857	748309.9345707
0.	1703556.524197	28716.05828692	488.9032300503	6736.0546994319	493008.91937057	8359.7465751719	820424.3627354
0.	1512295.7654167	29451.953245525	622.24545271912	7114.146480276	494610.90120962	8204.0363859019	871482.3149982
0.	1228080.7239213	23187.771098869	533.35040054615	7069.6642042893	481826.94106086	8626.6850939775	653405.4956819
0.	1185783.5464202	21873.112804293	422.2329187895	5713.0687893496	452939.11674704	8938.1241678873	656693.9544243
0.	1231257.8900017	25728.545153152	444.45629661235	5935.4463522347	477334.7158256	7647.9523052351	637245.4017737
0.	1315270.8367499	23856.320856834	444.45629661235	5979.9225766753	485686.01863706	8537.704638108	728267.9283792
0.	1355351.9147554	24368.911944773	422.2329187895	6157.8298473792	482438.63021178	7692.4376667992	705929.6609054
0.	1352390.2879686	27824.151363383	511.12678566587	5735.3062786932	502035.75027458	7759.166154206	831489.0277231
0.	1138054.0057535	22452.428222324	777.81407576798	4957.0294456441	502342.31066475	8204.0363859019	628267.3012754
0.	1199256.0153371	22207.328329341	511.12678566587	5001.500450135	462604.51710301	7247.5947322881	658278.6211561
0.	1048702.6208354	22942.649606771	400.00960023041	5068.2074017168	494705.14475045	8315.2576529274	561452.9323178
0.	1343615.0429557	22140.484153421	622.24545271912	5757.5438273573	481779.88985667	8381.9911253168	731463.7998259
0.	1276088.7663997	23432.899791307	577.79780810179	6758.2949177622	492726.24773954	8159.548294521	706171.1099436
0.	1077370.6270412	21806.271305617	533.35040054615	5535.1710101087	506281.40645987	8826.8945917595	558888.8919512
0.	988675.62804761	21093.32863406	466.67973369921	5824.2568292746	517117.34004188	7914.8680351385	504299.8389592
0.	1160551.9306878	20825.990836564	355.56314090256	5512.9340546385	517046.47255028	7825.8951756913	588612.0682039
0.	1097695.4648294	24101.469188174	600.02160077763	6802.7755324172	486203.83190553	8582.1947473411	619967.8606890
0.	1280674.3988598	23834.035001983	466.67973369921	7470.0132325949	482885.66141936	9093.8480673683	668153.3008270
0.	1328525.0181152	23566.609385786	488.9032300503	7292.077957649	459717.83025606	7536.7399397861	749547.4106501
0.	1304180.3065395	22831.233126918	466.67973369921	6624.8544977427	519905.25844938	7670.1949563466	681385.2164990
0.	1352546.138795	25817.709167958	333.34000013334	7225.3532086126	504889.54339229	7558.9822941956	781929.7682361
0.	1130981.1961918	23811.749206646	333.34000013334	6024.3990384081	476065.08935249	8715.6664994682	577043.5176065
0.	1125332.0580029	23588.894526486	488.9032300503	5468.4603216522	520141.56430204	7647.9523052351	657870.4217023
0.	1165002.3775559	23076.351346239	311.11691862693	5335.0405463082	464576.47227046	8626.6850939775	527115.5114966
0.	1381268.6495332	27222.168059827	288.89389638309	6291.2627920491	465680.02624219	9138.3411442804	695360.7736704
0.	1381346.8245844	27623.48543835	355.56314090256	7403.2870594544	483615.07816184	8515.4596725172	698423.9443761
0.	1220705.8500294	24680.939326729	355.56314090256	6402.4585440809	441013.17610691	7536.7399397861	666999.4730565
0.	1193537.9398373	21360.67499733	266.6709334016	5779.781435342	444900.75290897	8003.8418440852	551746.8424873
0.	1263966.1699164	23098.635177753	400.00960023041	5045.9716918765	491948.94877169	7714.6804365931	642900.4002895
0.	1303250.2548134	24725.51561936	422.2329187895	6246.7849065228	488157.68165587	8115.0604405255	736332.4965971
0.	1241488.8506212	21449.79235533	311.11691862693	5979.9225766753	478110.69125456	8960.3702611759	622669.6856153
0.	1124572.357918	24190.615821419	400.00960023041	6758.2949177622	481756.3643514	7914.8680351385	595665.5434642
0.	1223906.0034083	22118.20288044	466.67973369921	5468.4603216522	463191.36107	7914.8680351385	630660.5503317
0.	1104514.4486811	20803.713073409	377.78634093484	6335.740914881	484674.01933208	8070.5728239134	649182.7380836
0.	1283045.4199515	22675.252554248	311.11691862693	6558.1350886904	479803.97240287	7981.5983028321	671928.3523017
0.	1205923.2145878	21672.589914547	400.00960023041	6469.1767072291	518936.47238686	8359.7465751719	691768.3523790
0.	1064961.5932932	21182.44313671	311.11691862693	5179.3868406229	484132.76639651	7558.9822941956	614853.4434926
0.	1168309.8625042	23588.894526486	111.11185185679	5312.8041246922	474231.51639813	8070.5728239134	583659.0194822
0.	1186344.4936077	22898.082836318	333.34000013334	4890.3233837481	481873.99252324	8092.8166025467	631570.158650
0.	1281086.7053572	23143.203019298	400.00960023041	5001.500450135	461360.54086199	8092.8166025467	596070.8168128
0.	1302940.2589636	22541.557241091	466.67973369921	5201.6229063468	523497.80882703	8159.548294521	749450.3473470
0.	1321455.4165593	26776.282490448	533.35040054615	5668.5939886228	465116.491557	6847.2563843996	666086.134999
0.	1224162.0651455	25238.160098068	400.00960023041	5468.4603216522	467394.33881486	7247.5947322881	679074.1907402
0.	1430967.9001049	26375.005842565	400.00960023041	4823.6178556551	478157.72232608	7558.9822941956	851499.6718263
0.	1375719.9513673	24502.636537103	444.45629661235	4178.8252699788	475406.83854452	8003.8418440852	759696.4931651
0.	1381894.068906	28047.119160189	422.2329187895	5201.6229063468	463003.56662574	8582.1947473411	757097.3960533
0.	1178902.0644706	23678.035684402	333.34000013334	4289.9928470482	479380.62076007	8248.52471467	719436.9684198
0.	1244593.7845538	22964.933081253	600.02160077763	4334.4602930095	464083.44091444	7914.8680351385	684178.5277044
0.	1270347.1505738	24279.763406947	155.55700742096	4134.3586542796	470236.62636067	8359.7465751719	694396.2192697
0.	1034127.6033738	22185.046877872	355.56314090256	4201.058666784	460445.27750717	7914.8680351385	645057.9411881
0.	1025509.286977	21516.630998456	377.78634093484	4112.1254353852	453431.5068243	7047.4231552981	646256.8074415
0.	1028464.6241295	21204.721911086	466.67973369921	4356.6941049483	501446.24183141	8226.2805206124	668706.2310726
0.	946310.01093414	22630.687211859	177.7796740943	4178.8252699788	471176.43295219	8760.1575583262	573452.3315307
0.	1091840.3685435	21293.837603449	355.56314090256	3623.0096229803	469155.97619811	8493.2147662765	644410.6224463
0.	1091916.0563634	21739.43034237	333.34000013334	3022.7703512459	480109.739369	7536.7399397861	694782.0281690
0.	989997.38210528	24302.050452125	533.35040054615	2778.2408179141	484391.62223399	8737.9119992209	621234.9831523
0.	1054252.9498243	21427.512926598	400.00960023041	2956.0797670342	459788.22567644	8381.9911253168	587706.9719632
0.	679531.53238165	17418.184584706	200.0024000288	2555.9474675006	493456.50183339	8426.4804036529	414386.3460894
0.	498876.45798401	15124.82428513	244.44802968221	2911.6196740142	481285.86780072	7803.6521091871	330723.8939344
0.	413476.0959986	11919.629673117	111.11185185679	2178.0623779285	510151.49953623	7647.9523052351	286002.8362946
0.	314698.66227596	11652.585717666	88.889362965491	2422.5743030209	461994.24202935	7447.7711155427	224745.8743287
0.	248701.01253136	10807.002937904	22.222251851891	2266.9749752633	437946.51592713	6869.4968993892	182805.5404659
0.	182578.41975648	10050.50154671	44.444562963279	2400.3456497736	468874.08987431	6869.4968993892	158175.9537554
0.	143921.0449282	9516.5418843464	111.11185185679	1933.557626018	461266.66319541	7848.1383015384	134724.7573655
0.	132060.39299166	8248.52471467	66.6669333344	1666.8333500017	485191.77149883	7269.8363153001	115483.5698273
0.	80318.541056239	8693.4210590677	44.444562963279	1755.7404935542	434646.98784302	7314.319659335	108141.5972748
