# Supplementary material for: LA-iMageS: a software for elemental distribution bioimaging using LA–ICP–MS data
Source: J Cheminform. 2016 Nov 18;8:65. doi: 10.1186/s13321-016-0178-7 (PMC5116144; doi:10.1186/s13321-016-0178-7)
Supplement: Supplementary file 1 — Additional file 1. Dataset corresponding to LA–ICP–MS analysis of a human tissue used to illustrate LA-iMageS features. [file 13321_2016_178_MOESM1_ESM.zip › Line 21.xl]

Intensity Vs Time	Counts Per Second
Time in Seconds	Na23	Ca44	Zn64	P31	C12	C13	Si28
0.	311.11691862693	7981.5983028321	0.	2044.6952603964	459318.93380464	8804.6488545952	52185.1093435
0.	177.7796740943	7670.1949563466	22.222251851891	1555.7007542926	455588.97819857	6847.2563843996	52475.81520309
0.	42709.164624781	8092.8166025467	66.6669333344	1733.5136187497	443963.82584572	7136.387707272	77559.2544666
0.	259558.01339383	10851.505157133	88.889362965491	3556.3142359259	437548.6329855	7425.5290578293	187735.568361
0.	449516.61616252	12053.154857688	111.11185185679	3956.4945635986	505290.56554353	8003.8418440852	267904.9225412
0.	450571.35058203	11852.867882553	111.11185185679	4267.7592130252	479521.7356515	7848.1383015384	247281.9284607
0.	566393.23544955	14278.88939599	200.0024000288	3978.7273673761	479192.47118467	8693.4210590677	294905.19612
0.	551296.21416024	15369.716187403	133.33440000853	4667.9736993025	465280.85201058	7781.4091020254	320906.5837491
0.	752411.26489447	14434.713060591	311.11691862693	5023.7360413493	454369.47104673	8270.7689680748	357948.2024957
0.	749523.14472296	14924.46353115	377.78634093484	5090.4431708704	451977.86536437	7625.7097134645	369596.0406816
0.	620422.09077888	16594.283558491	244.44802968221	5290.5677623922	476394.23371432	7736.9232657286	383259.6094521
0.	792043.48382741	14568.278518795	222.22518522469	5357.2770272403	463989.53339747	7581.224707945	381399.3325341
0.	656117.78384768	16171.230868678	422.2329187895	5624.119425175	481826.94106086	8226.2805206124	318921.401569
0.	644482.5443604	14078.548961991	266.6709334016	6580.3748323783	509844.66021196	8381.9911253168	361079.0232703
0.	689382.26350648	14345.670610058	377.78634093484	5646.3566772391	471458.39503058	7447.7711155427	371732.432615
0.	758166.08978854	15970.844977814	377.78634093484	6313.5018238017	502460.22142222	7892.6247312617	364025.3652856
0.	829211.30448333	16215.761720392	355.56314090256	6691.5744407644	445275.55246476	8115.0604405255	488275.3976629
0.	987279.27271392	17952.650385148	355.56314090256	6580.3748323783	476394.23371432	8648.9303563226	489099.4549498
0.	917791.48583982	19912.651319463	555.57407469138	5846.4946152228	479874.53304253	7581.224707945	512252.4632279
0.	925364.28404891	19578.527694717	355.56314090256	6024.3990384081	475336.31467049	8226.2805206124	514991.5695330
0.	1018100.2410316	19066.230790828	400.00960023041	6269.0238196228	498900.03048605	7825.8951756913	540156.5958571
0.	1043231.0409642	21227.000744948	555.57407469138	6513.6557793022	476182.63945936	7425.5290578293	532840.7394412
0.	989847.73963657	19868.100729713	466.67973369921	6736.0546994319	452235.75148101	8048.3291046256	531539.216495
0.	978307.97397578	19734.45038777	288.89389638309	5979.9225766753	488816.91210445	8159.548294521	510930.4485963
0.	933637.46658876	18487.150429342	355.56314090256	6091.1141759345	483144.47961299	7158.6289936035	509844.6602119
0.	1024733.0485726	21962.23563543	311.11691862693	6113.3526737582	476417.74450953	8537.704638108	574974.2409884
0.	1058022.1232476	22095.921666954	311.11691862693	7292.077957649	473878.95118144	7759.166154206	606280.4435692
0.	1071327.5493282	22118.20288044	688.91736413994	7625.7097134645	458920.05593445	7937.111398359	526193.2073990
0.	928162.42420148	19266.691050377	333.34000013334	7047.4231552981	481027.1057025	7514.4976447163	501375.5035386
0.	877340.72146572	18576.237099526	111.11185185679	6669.3344004268	501682.04035066	7803.6521091871	490747.8070536
0.	939537.47797464	18598.508915716	355.56314090256	6558.1350886904	486274.44522814	8226.2805206124	459623.9705957
0.	1053624.9100991	20024.028834602	533.35040054615	8626.6850939775	478439.91417388	7825.8951756913	508593.8133337
0.	836046.25383601	18553.965342795	511.12678566587	7558.9822941956	482673.9068896	7803.6521091871	480909.4891485
0.	833448.83409564	17507.259840215	333.34000013334	7492.255408986	477899.05462579	8470.9699193857	474302.0311819
0.	949040.34325732	20001.753212629	311.11691862693	6802.7755324172	467793.61154214	7069.6642042893	547383.8545059
0.	814481.66297465	17084.160847374	244.44802968221	6024.3990384081	462698.40943568	6980.7003643303	472327.8365150
0.	1077219.4999158	19266.691050377	266.6709334016	6558.1350886904	461407.48008119	7692.4376667992	505219.7955675
0.	1085257.9970054	20135.407836567	222.22518522469	6469.1767072291	478134.20675807	8204.0363859019	525767.5619569
0.	895186.17905597	18888.047936931	400.00960023041	5935.4463522347	450594.79060112	6691.5744407644	513739.97294
0.	905777.49162029	14790.892369012	266.6709334016	6068.8757374351	442113.69628584	6913.9781073663	466595.849181
0.	817782.66409855	16705.616779824	288.89389638309	4378.9279761929	477922.56954874	7848.1383015384	434202.4679062
0.	988999.81355616	19266.691050377	355.56314090256	5179.3868406229	468451.27777717	8159.548294521	530853.0382514
0.	998006.95375765	19734.45038777	288.89389638309	4690.2084008523	486109.68171308	8470.9699193857	543733.9226174
0.	916579.45376591	19868.100729713	400.00960023041	5490.6971584864	477405.25614386	7114.146480276	529504.5026454
0.	906988.03491862	17484.990937169	288.89389638309	4334.4602930095	465633.06360241	7492.255408986	493362.2720061
0.	877069.86851554	22006.79740796	155.55700742096	5401.7501670541	438367.82392488	7425.5290578293	546151.2368671
0.	1106712.792141	23477.469418093	377.78634093484	7759.166154206	496990.8675611	7670.1949563466	667167.7300396
0.	867669.06957204	16327.08988975	311.11691862693	5512.9340546385	474137.49758886	7714.6804365931	468874.0898743
0.	526216.85498605	13655.623848502	133.33440000853	4779.1478001472	488440.20278709	6269.0238196228	372684.6929372
0.	727953.24697252	16750.15048442	311.11691862693	5668.5939886228	478369.36534106	7781.4091020254	404751.9545636
0.	1037487.0110526	20246.78832539	266.6709334016	7292.077957649	459084.29751311	8448.7251318446	557797.032431
0.	1016273.9639211	20024.028834602	266.6709334016	7892.6247312617	442558.62761201	7269.8363153001	529670.1008897
0.	929128.36062089	19021.684720581	311.11691862693	7180.8703392706	465562.62012548	9027.1088971719	468780.1298272
0.	889241.87969006	20558.66160443	444.45629661235	8181.7923105381	499347.92032589	8181.7923105381	464576.4722704
0.	959025.67052834	18798.957937054	333.34000013334	8293.0132808272	478886.73693143	7292.077957649	563518.9644612
0.	1007972.912083	20469.553763728	555.57407469138	11096.271608266	442230.78123332	7002.9412353188	532533.088967
0.	1231667.9290959	25884.582804179	400.00960023041	14546.017460559	472797.84161581	8070.5728239134	614710.0922318
0.	1340735.0957538	22385.58208299	577.79780810179	15481.033065351	484109.2344351	7692.4376667992	685406.9061252
0.	977112.48967839	18643.052726469	622.24545271912	27400.528957084	431839.8813774	6802.7755324172	527825.0435249
0.	1015648.6132585	18709.868888536	822.26278718639	19043.957725973	495011.44340696	7825.8951756913	488063.5100133
0.	1377204.4798842	20135.407836567	1200.0864062212	37238.572747066	481685.78822288	8715.6664994682	493362.2720061
0.	1833282.5966842	18709.868888536	2133.606434957	101143.43050615	533432.40590399	8626.6850939775	527517.5724562
0.	1858302.1572672	22095.921666954	3089.4614690812	132737.69365233	651581.77954008	10361.993807708	521654.0756487
0.	1639295.3187401	17084.160847374	3200.6145179875	106183.32233034	635568.78215332	10406.493652039	422910.05869
0.	2293231.2309617	21806.271305617	4045.4261345198	154259.10326075	669812.19739176	11808.360319106	523663.2914026
0.	1777417.002506	19266.691050377	3356.2312767859	127275.6911491	711146.45372126	11786.10662646	480250.8662622
0.	2077880.2186386	21717.150140271	3445.1564434428	157134.30103837	685888.6706323	11852.867882553	509372.6211185
0.	2142199.9109133	21717.150140271	3867.5639415011	146476.09978129	686394.55215682	10873.756355811	475453.8547829
0.	1872125.7501006	17529.528802706	4178.8252699788	140304.59610159	683383.78728005	11363.297749089	389983.2435471
0.	2284548.6437275	20959.658664616	4267.7592130252	181806.25514159	754790.43613108	11808.360319106	473502.897602
0.	2031611.1682455	19712.175538926	4267.7592130252	160327.60138601	713006.90135251	12453.743239397	497108.7048260
0.	1994367.4387934	22363.300155542	4690.2084008523	137932.14706309	673924.74460777	10473.243863813	500479.5356172
0.	2068740.6531288	18954.866061179	3489.6193825463	150276.20146967	722798.93418806	13010.147915374	489546.8334891
0.	1940558.2468548	17997.190747531	3600.7777679979	122268.21644205	671567.60755485	11363.297749089	374543.0683629
0.	1873839.4186337	17284.573484797	3222.845305648	137367.37696198	708827.49238722	10695.748428881	406220.904954
0.	2768031.6591925	20825.990836564	5401.7501670541	172114.79828038	697941.48358581	12565.021204863	531941.4843728
0.	2511095.6238001	22942.649606771	5246.095215739	169234.4783093	808518.57029685	12164.427477996	558271.736953
0.	2235423.4791126	21115.607170495	4401.1619067434	163046.25882214	797848.93054292	12587.276976136	461172.7865578
0.	2085420.3601841	21650.309890921	3689.7055437159	129238.89465922	771341.2153129	11407.802937209	476253.1702973
0.	2172131.9879577	21026.493381661	4645.7390570617	159919.87852551	716632.29409019	11118.523460085	529267.9392575
0.	2438207.5888599	19623.076738244	3111.691960277	152968.97965811	719678.79306308	11074.019815824	507177.9801085
0.	1823800.2974679	21984.516491948	3311.7690492289	130999.39841959	658350.65835066	10450.993733851	444315.1614706
0.	2326133.6667968	20803.713073409	2889.3897164397	137164.06901849	706340.12826375	11074.019815824	595355.6413
0.	2485619.0849417	23432.899791307	3334.00013336	138926.23465089	700788.38983314	11318.79279849	555471.3584363
0.	2918948.7346721	21939.954838405	4289.9928470482	151814.8262763	687093.19894582	11385.550313458	623267.5485916
0.	2278950.6598528	19756.725296084	3623.0096229803	133686.00633665	756733.09860529	11207.531461142	481826.9410608
0.	2444034.0618724	22229.609840307	4178.8252699788	148873.58301047	737035.17032887	12431.487824481	514472.016735
0.	2419928.4578405	19288.964709871	3734.1697873657	143875.82971234	739652.52345211	11407.802937209	547929.1070812
0.	2441063.7030817	23700.321122661	4712.4431617115	153829.04007001	728316.34191393	11741.599419325	569838.8731462
0.	2643962.0573979	22073.640512963	4823.6178556551	164020.65821003	724056.98221323	11207.531461142	571550.3224925
0.	2082335.7568246	21472.07184355	3445.1564434428	143875.82971234	696638.97335172	10651.247040888	541980.6097551
0.	2693886.9339948	24168.329073832	3711.9376358914	147900.93663867	721178.25601306	11964.137830426	642612.7688015
0.	2440378.2356685	23544.324304597	3578.5459723132	157496.60039741	782855.35602609	11207.531461142	609718.1737893
0.	2982925.6932402	24524.92417748	3912.0291339479	180580.02150158	720428.49220965	12342.466758735	557441.0212104
0.	2209946.9402543	21360.67499733	2844.9299791609	138293.61985118	759623.61071805	12854.350864177	499017.8939673
0.	2286605.0459672	21828.551745683	3600.7777679979	137999.92202635	639137.97710373	11986.39199816	494210.3777086
0.	2243649.0880714	25394.188581117	3534.0825588358	150819.21337219	736284.03843128	11274.288085412	554071.5106077
0.	2336758.4117019	25037.556334502	3934.2618191226	137209.24813634	642684.67577739	11252.035817943	588540.6097852
0.	2588096.4632196	20558.66160443	3734.1697873657	129509.71737186	667744.6359242	10139.498148207	575307.1945009
0.	2061429.000721	24458.061434912	3578.5459723132	127140.31472042	696204.8466951	11585.826064951	513126.0488263
0.	2461170.7472031	23366.04579745	3511.8509410427	129983.67813497	722532.83196793	10896.007613863	606471.3926893
0.	2441292.1922195	23834.035001983	3778.6342682119	130277.09582186	727953.24697252	10406.493652039	638083.8334406
0.	2598378.4744181	23076.351346239	4045.4261345198	130660.81134227	710107.67576144	12364.721936084	598383.6229718
0.	2821383.8728556	24836.9573926	3600.7777679979	162071.97225188	748698.14342923	14813.154080824	608357.2419664
0.	2727246.3481053	21427.512926598	3845.3314342286	152448.45950361	689526.85627961	11452.308362854	602772.5048423
0.	2565590.2831519	20358.170301101	3756.4019981391	129464.57964658	753430.830135	12475.998713705	540038.1667655
0.	2200921.6193134	18709.868888536	2800.4704790405	102133.17020645	696711.32990511	10628.996435951	513031.6028566
0.	1965349.3182999	21583.470176984	3067.2310371775	108681.89152568	626616.34551887	10918.258931291	471105.9438822
0.	1810433.6829099	22385.58208299	2644.8640962144	105260.61562365	684419.3725107	11652.585717666	586325.6923280
0.	1700416.1630865	20692.325149852	2467.0317873712	91971.405741375	605158.70274313	9472.046789243	500385.2286445
0.	2228226.0712737	21249.279638295	2689.3227662952	112217.17513396	700450.57248965	11630.332440711	588111.8717017
0.	1957809.1767544	21917.674100875	2978.3099024804	94623.067646777	653405.49568199	10517.744301851	560004.6305292
0.	1938501.8446151	21427.512926598	2711.5521902674	106813.52184041	665581.43683875	10584.495404194	646064.9776827
0.	2123349.5570495	20937.380544568	2778.2408179141	89567.657876123	632336.21880701	9783.5174413434	553051.425884
0.	1964435.361749	20246.78832539	2756.0112160766	81305.823783639	642229.27502036	11496.814026024	511874.723998
0.	2280664.3283858	24079.182678656	2667.0934016109	111158.685567	623482.78938523	11096.271608266	590946.7020470
0.	1821058.427815	20024.028834602	2467.0317873712	96174.004544294	622645.77195627	10539.994609927	463449.5851542
0.	2175102.3467484	24168.329073832	2756.0112160766	124140.03085031	647983.46658688	11474.561164748	562070.3152996
0.	1833282.5966842	20580.938713302	2622.6348501053	100468.67496707	663947.37778567	10628.996435951	519527.1826007
0.	2091132.5886277	20736.880140833	2133.606434957	98219.881993081	672722.04358799	10584.495404194	622071.8639841
0.	2477393.4759829	22006.79740796	3422.9250628351	125222.71642618	671351.167912	10918.258931291	706122.819599
0.	2140371.9978114	20714.602615602	2133.606434957	83460.299295735	644266.78041104	10384.243700188	583587.6020812
0.	1665800.0587183	19422.607915614	2644.8640962144	82540.090901295	605134.83749998	10450.993733851	504417.7766055
0.	2495329.8732958	22764.383953045	2756.0112160766	105193.10448466	687936.46826884	11630.332440711	597215.2207590
0.	2073767.4141592	21427.512926598	2933.8496908789	114740.07167227	697049.00179471	11541.319926723	571169.9710450
0.	2208804.4945655	22452.428222324	2578.1765357486	112780.25591565	678592.80453881	12364.721936084	595260.2891441
0.	2121178.9102409	23120.919068772	3356.2312767859	114379.61143152	688490.66130554	10740.250054368	616812.8157691
0.	2096844.8170713	19823.550377849	2333.6600457397	99096.839497099	675849.41331424	10339.743974598	493739.1975245
0.	2117180.3503304	21427.512926598	3178.3837896203	126508.58691028	691696.03701636	11118.523460085	545511.293483
0.	2396279.832084	22808.950009457	3289.5380243924	145345.44874174	737010.9392556	10918.258931291	627286.2605769
0.	2575415.3160748	23878.606771198	2689.3227662952	128629.57548657	718856.61672154	13477.556532345	617290.7788473
0.	2370003.5812435	21984.516491948	2467.0317873712	109627.49021718	721686.1972646	11608.079223139	567319.8577345
0.	1698930.9836911	22786.6669515	3045.0006645658	100311.23982189	659551.36646106	10985.013239832	488840.4569861
0.	2664411.8352259	24770.092150084	3178.3837896203	120126.29040077	679700.03274994	12453.743239397	606399.7862745
0.	2313338.2750832	22652.969853303	3400.6937415233	119337.29751603	728655.24420249	11185.27937181	648966.8569539
0.	2185041.6242402	22363.300155542	3000.5400972175	97545.361722521	743483.03276451	12008.646225282	560147.0756450
0.	2152253.432974	22808.950009457	2933.8496908789	101773.25134237	692371.0038338	10873.756355811	599432.9352461
0.	1908912.5012773	22474.710387767	2444.8030155534	89590.119617332	689334.0664508	11830.614071137	519857.9980586
0.	2679377.8737481	25817.709167958	2800.4704790405	118818.8568592	668033.1032672	12164.427477996	700257.5399080
0.	2597921.4961426	31637.720712621	3645.2415372606	135899.15234416	678328.05351694	11207.531461142	725363.6093796
0.	2334587.7648933	20670.047743583	2400.3456497736	114717.54245355	702236.32731536	12409.232468957	514637.3255811
0.	1865613.8096749	20959.658664616	3378.462479507	105733.20881504	715423.66179922	11830.614071137	516739.3868410
0.	2760148.7839404	22786.6669515	3534.0825588358	132489.34373537	718856.61672154	11496.814026024	565086.6297677
0.	2392852.4950179	20179.959853672	2844.9299791609	110325.50049123	711436.3674111	12943.377394191	523048.6578957
0.	2937913.3331048	26129.790721298	3067.2310371775	153738.50325307	731270.077219	12631.788696862	645033.9655566
0.	2664754.5689325	23588.894526486	3623.0096229803	151158.61361921	762539.38419594	13277.235346002	590779.9215361
0.	2725532.6795723	24992.978375176	4512.332449094	153353.73265407	802754.85789674	12698.556723408	599909.9375364
0.	3018227.2650216	25149.002274538	3133.9225107654	152720.03121678	794482.27693382	12743.069038078	632767.1574631
0.	3205017.1351268	26753.988837221	3334.00013336	146724.86341922	731221.64724134	12565.021204863	727759.6025350
0.	2859198.8251522	25171.291641128	4112.1254353852	174315.39162469	703250.02721287	13566.589715191	603488.2949797
0.	3092714.7239259	23120.919068772	4089.8922757939	174882.64808437	836217.80869487	14390.191716499	561500.4217455
0.	2662469.6775551	20491.830634686	3645.2415372606	139807.456069	715786.23383895	12854.350864177	463613.9136250
0.	2384626.8860591	22140.484153421	4467.8640542332	173748.17337634	809544.71440142	11852.867882553	562307.7820750
0.	2927402.8327686	20870.546541319	3667.4735108391	157858.91536097	788776.56893015	13388.524299949	539327.6264491
0.	2687489.238138	24302.050452125	4023.1931528364	164904.51337459	808665.15493396	13232.720180232	563827.724462
0.	2628539.0406002	21160.16442182	3067.2310371775	153557.43254305	780030.18511178	12565.021204863	599623.7329996
0.	3032736.3252683	23343.761251849	4067.6591755055	184054.81382424	842199.82332386	12698.556723408	601078.7045415
0.	2952422.3933515	25037.556334502	3667.4735108391	174088.4997402	827105.55042405	13944.991346099	631330.7787650
0.	2967502.6764425	23722.606620432	3667.4735108391	184804.46676328	784292.64746875	13099.176108526	630923.8481649
0.	2756150.2240299	22341.018287592	2711.5521902674	151317.00508935	731609.09461229	13700.141271587	571455.2330571
0.	2333902.2974801	20981.936844148	3467.3878833464	140846.96422689	752556.90976471	12364.721936084	466924.6300172
0.	3093171.7022014	23254.623664528	3511.8509410427	202656.80598479	816584.37883175	12097.663727646	675680.9877461
0.	2991265.5467678	24413.486570802	4534.5667354854	183373.36902846	826493.50770515	13010.147915374	573547.443000
0.	3132129.1001867	25193.581067246	3534.0825588358	197513.27548245	785267.21703085	12565.021204863	685527.3447441
0.	3115677.8822691	24814.668918904	4223.2921228934	206459.57266446	856804.27030631	12921.120672592	719098.4252205
0.	2594608.4036453	22942.649606771	3334.00013336	182192.32860217	755810.27991184	11919.629673117	549991.896692
0.	2346697.6891937	17551.797824645	3422.9250628351	111946.90978207	749086.36959572	12743.069038078	485521.2664260
0.	2564562.082032	21873.112804293	3400.6937415233	158085.37013781	688490.66130554	11763.8529932	511803.8997418
0.	3104253.425382	21048.771739643	4423.3958966001	187508.31472632	828011.45224956	14078.548961991	675632.8667561
0.	2485961.8186483	23343.761251849	3378.462479507	197695.29380867	792921.37086167	13165.94787708	560503.198740
0.	2813729.4867412	25282.739367006	4356.6941049483	190190.29818207	793262.79521831	12654.044646316	657486.2515522
0.	2756949.936012	21561.190391319	4556.8010811844	186190.36448011	763633.05082304	11585.826064951	591804.4813116
0.	2446318.9532498	19645.351349211	2933.8496908789	134047.29647391	719146.78772756	11941.883722078	478439.9141738
0.	2380285.592442	21449.79235533	3378.462479507	124861.80572067	683359.70537342	11830.614071137	519314.5222457
0.	2827324.590437	22318.73647914	3689.7055437159	146951.01856896	752678.28235039	12320.211640776	556301.8841927
0.	2085991.5830285	22051.359418467	3489.6193825463	119089.34364113	700740.12940802	11051.768082761	524963.6225103
0.	2617228.8282819	25238.160098068	3756.4019981391	131744.33803958	716003.78432324	10428.74366326	606614.6073000
0.	2432381.1158475	22875.799540348	3511.8509410427	113974.11216986	677076.61263281	11875.121753355	556064.5829458
0.	2463912.6168561	25438.768683474	3356.2312767859	113816.42330491	657558.28215757	11897.375683543	653261.5041272
0.	2751923.1749816	22920.366191792	3422.9250628351	112487.44919272	736453.64319241	12698.556723408	579279.8460649
0.	2896328.3100355	22920.366191792	3422.9250628351	126282.98135311	692780.83072594	11341.045244099	649470.5879636
0.	2264670.0887438	21895.393422837	3445.1564434428	117466.55369826	689984.74928896	10250.745235849	536841.1974008
0.	2128262.073511	19845.825524045	3600.7777679979	89118.435697776	694540.89559757	11763.8529932	470753.5072301
0.	2326362.1559345	23655.750305655	3534.0825588358	123260.4516177	699220.06329518	12164.427477996	630875.9752354
0.	2363263.1516801	19288.964709871	4045.4261345198	108119.0857697	700161.02522636	11741.599419325	580802.7846154
0.	2822754.8076821	26553.348637677	3534.0825588358	137322.19699383	774431.25742409	12631.788696862	742464.6316088
0.	2405647.8867315	24770.092150084	2555.9474675006	127365.94331409	772654.9576736	11496.814026024	645537.4677646
0.	2551081.2229052	22341.018287592	3756.4019981391	131789.48801889	761445.85480477	13833.694966581	602557.7793711
0.	2503669.7268234	23633.464986421	3200.6145179875	147448.58131463	735557.19832549	13143.690561496	591756.8246709
0.	2811673.0845015	23455.184574945	3356.2312767859	142338.6570815	790336.7339576	12832.094380165	611628.6152529
0.	2263641.887624	23343.761251849	4223.2921228934	145978.59458839	714118.52768527	12297.956582209	590732.2705536
0.	2922718.8054448	24948.400653955	4801.3827982459	166672.50222425	822993.44627456	13143.690561496	599981.4901531
0.	2511438.3575067	21628.029926785	5157.1508342136	150525.0775721	839845.75595455	14212.108716627	542335.9821430
0.	2967502.6764425	25126.712967476	4289.9928470482	181193.11600942	851475.12096861	15681.407189425	547217.9149257
0.	3161375.7098178	23744.892177716	4245.525638307	170844.61446589	761081.37550012	13944.991346099	583897.0817566
0.	2667039.4603099	22474.710387767	4067.6591755055	146363.02783386	834428.90191593	12809.83795555	532154.4573382
0.	2817499.557514	23544.324304597	4023.1931528364	157519.24462546	775526.41701539	11852.867882553	651581.7795400
0.	2753179.8652392	25305.029090768	4423.3958966001	161732.13138178	737398.64452498	12164.427477996	642253.2428838
0.	2298486.4811298	19155.323644878	2867.1598181554	130683.38338944	776013.19875957	11919.629673117	514519.2475098
0.	2310367.9162925	20358.170301101	3267.3070588502	118345.52596619	719098.42522058	13143.690561496	510458.3498233
0.	2514751.450004	22652.969853303	3400.6937415233	139920.43985752	792287.33248134	12720.812851046	612894.515421
0.	2517036.3413814	20603.215881653	3578.5459723132	117827.14656891	760814.10036556	11986.39199816	500880.3518111
0.	2443919.8173035	21717.150140271	3511.8509410427	136328.29915604	757607.43807413	12453.743239397	505644.4241734
0.	2054231.5928821	18798.957937054	3222.845305648	122380.96453302	733788.80765583	12119.918251707	409672.7672458
0.	2125177.4701515	20580.938713302	3823.0989862564	144147.12465599	778155.361259	12565.021204863	427093.2904485
0.	2232910.0985975	22162.765485899	4267.7592130252	106881.04602527	749037.84037833	12075.409262973	479992.1353991
0.	2182528.243725	20113.131917226	3667.4735108391	114176.85935102	723597.28971577	12475.998713705	415600.1638075
0.	2002250.3140455	21048.771739643	4312.2265403762	112667.63673591	713224.38227233	10272.994831483	499795.8335393
0.	2065313.3160627	23187.771098869	3667.4735108391	124320.46875063	732989.51612716	12498.254247405	521535.9011132
0.	2670923.7756516	24257.476421288	4356.6941049483	145300.22586317	713248.54715495	12320.211640776	619178.9914746
0.	2299743.1713874	22118.20288044	2800.4704790405	137186.65854704	644027.04899757	11385.550313458	555186.6251872
0.	2199436.4399181	20179.959853672	2667.0934016109	108929.53802245	646472.62100153	10139.498148207	543591.7488054
0.	2416272.6316366	19912.651319463	3889.7965080741	157111.65784652	710349.24094878	10673.497705198	526902.6633068
0.	3103796.4471065	22318.73647914	3667.4735108391	142406.46759345	690273.95732229	11452.308362854	588397.694723
0.	2718335.2717333	21605.75002214	2978.3099024804	120577.17677953	725702.39662208	11452.308362854	657006.0628234
0.	2249589.8056527	24123.75575721	2600.4056632835	103438.00561866	635592.73157459	10985.013239832	593520.2956785
0.	2560792.0112593	25706.254298286	2756.0112160766	100446.18405103	618485.80220623	10428.74366326	824070.2390680
0.	2479449.8782226	24881.534518567	2333.6600457397	90061.830093923	642828.49152135	11452.308362854	727009.2710611
0.	2643505.0791224	26486.469642945	2467.0317873712	86221.531258656	574546.17679553	10695.748428881	772679.2881026
0.	2399135.9463058	24725.51561936	2000.2400288035	85750.036967	650502.12862639	12097.663727646	759453.554045
0.	2109183.2305094	22853.516303881	2355.8885211332	81777.067941514	673395.53560447	11051.768082761	617481.9714806
0.	1917480.8439427	21316.116675255	2222.51855803	84762.230218238	604800.73102061	9093.8480673683	586849.5999484
0.	1797752.5357651	21360.67499733	2133.606434957	77312.533292612	679026.0509177	11229.783609853	589850.7748406
0.	2066570.0063203	23967.751023804	3022.7703512459	84672.435381151	687430.49684086	10473.243863813	561452.9323178
0.	2713308.510703	26553.348637677	2889.3897164397	111496.48687634	698037.97359917	10985.013239832	802413.0622132
0.	2682919.4553831	25059.845403455	2933.8496908789	95319.829877012	676619.40043104	11341.045244099	741834.2525021
0.	1994938.6616377	18219.89612657	2222.51855803	74890.566020889	633030.51943379	10673.497705198	538072.4819602
0.	1713325.799369	20491.830634686	2289.203272805	70452.111978912	638467.14355001	9561.0372168932	597477.5013673
0.	2144941.7805663	26174.374752946	4178.8252699788	85974.554748302	637365.17275192	11185.27937181	749256.2239864
0.	1945962.8213967	20335.893787006	2644.8640962144	58538.217093159	644770.23799302	9672.2765870872	547312.7371512
0.	1698816.7391223	23990.037235742	2222.51855803	77290.1044555	607450.07319619	10562.244977375	609049.6190819
0.	1826542.1671208	25795.418074954	2800.4704790405	83931.66470573	585492.26850248	9138.3411442804	621976.2163597
0.	2222970.8211056	27132.989040409	3734.1697873657	97567.844857068	671206.87781885	10851.505157133	686948.646718
0.	1628213.5955595	20224.512108676	2600.4056632835	74330.025312387	647647.70033585	10050.50154671	532036.1383729
0.	1949012.3449513	21472.07184355	2667.0934016109	83460.299295735	648319.24586079	9939.2571305832	505125.4365069
0.	1848362.8797753	20892.824482919	2978.3099024804	110348.01791875	702139.79063872	10006.003602161	566345.71904
0.	2201492.8421578	21761.710603961	2889.3897164397	91387.254047629	653069.51911175	11474.561164748	563898.9783423
0.	2023385.5592868	22786.6669515	3089.4614690812	88669.237605408	667600.40585297	11229.783609853	475359.8225640
0.	2054574.3265887	23366.04579745	2711.5521902674	94173.574367625	686490.91388669	10985.013239832	557891.971242
0.	1844478.5644337	22697.535314695	3245.0761526022	86019.459026727	660752.24101285	9983.7547189362	593615.6287023
0.	2320192.9492155	24836.9573926	3133.9225107654	81642.424047535	662097.41815278	10339.743974598	643283.9238103
0.	2043035.6251327	21293.837603449	2422.5743030209	73365.983093013	629511.70812907	10450.993733851	478275.3011337
0.	1671398.042593	20714.602615602	2933.8496908789	71258.928567443	615665.81222815	10740.250054368	493126.7019655
0.	2409189.4683665	27289.052949666	2844.9299791609	94061.204814754	650981.95685735	10940.510308095	667023.5095684
0.	2312652.8076699	21538.910665143	3111.691960277	91656.857461297	634994.01593229	11007.264794765	528369.0577395
0.	2540913.4562756	22608.404629916	2911.6196740142	109087.13505466	662818.13468198	11407.802937209	600386.9661832
0.	1950040.5460711	22162.765485899	2867.1598181554	82158.570731182	673996.91197463	11452.308362854	609288.3826803
0.	1961122.2692517	25750.836067551	2956.0797670342	85974.554748302	623434.95763464	9783.5174413434	656045.7652204
0.	2389082.4242451	24368.911944773	2911.6196740142	90915.468946413	669307.28221856	11852.867882553	668417.7413263
0.	1917480.8439427	20358.170301101	2422.5743030209	69510.924260986	645993.04261915	10384.243700188	579089.4976564
0.	1922507.604973	23700.321122661	2444.8030155534	88512.023963033	639832.82382999	11163.027341856	560906.8227163
0.	2252103.1861679	24324.337556822	1955.7850343329	98017.520212621	650286.21459722	10628.996435951	697097.2417082
0.	1674254.1568148	19578.527694717	1689.0600469736	65164.906701076	622406.63900415	10584.495404194	496024.6630162
0.	1801522.6065379	24324.337556822	2311.4316296304	72962.463502029	578328.14603889	10183.99680516	591542.3730451
0.	2144142.0685842	25082.134531934	2622.6348501053	81283.384247101	619537.55946454	10228.495699585	640911.1447416
0.	1819002.0255753	23789.463470823	1955.7850343329	70429.701517318	716922.39085076	11163.027341856	613085.6108046
0.	1905827.8979178	22764.383953045	2066.9229651143	66239.999857213	595880.09757252	10272.994831483	584801.7783273
0.	1596339.3608443	24056.896228653	2333.6600457397	74442.130451184	633772.76449488	10272.994831483	614901.2277747
0.	1745771.2569285	22942.649606771	2178.0623779285	66463.994988093	648343.23059299	11207.531461142	603798.4891336
0.	1986764.5200795	19043.957725973	1911.3302769829	70698.631017418	613921.70280614	9561.0372168932	591447.0629221
0.	1919423.0016135	21694.869997664	2266.9749752633	89028.594152486	699171.81158575	11541.319926723	592376.3815288
0.	1965692.0520066	22452.428222324	2555.9474675006	89635.04328041	706050.38458563	11585.826064951	559790.9672724
0.	2243534.8435025	22385.58208299	3600.7777679979	100940.99814215	793165.24403956	12609.532806802	722266.7378917
0.	2234738.0116994	20024.028834602	3378.462479507	88556.941845523	740816.0442215	10384.243700188	579279.8460649
0.	1733432.8434904	17796.7609895	2578.1765357486	80049.302331813	705326.06767109	11229.783609853	449915.0561104
0.	1704643.2121347	19600.802186746	2600.4056632835	84605.089885091	734224.81580576	10940.510308095	467323.8808534
0.	1917252.3548049	18398.064710465	2511.4895088638	94263.47109477	711170.61282596	13522.07300496	567319.8577345
0.	1898630.4900789	20959.658664616	2844.9299791609	87254.421024697	716704.81737262	13433.040297342	551225.0644752
0.	2186069.8253601	21761.710603961	3111.691960277	94083.67860479	766428.6003177	12453.743239397	627046.9992409
0.	2864911.0535957	24056.896228653	3756.4019981391	104608.03071245	795482.37906181	14056.289210819	603536.0164320
0.	2205148.6683616	23432.899791307	3556.3142359259	102268.14376388	771000.64775122	13766.917851756	420083.4471310
0.	3133043.0567376	26999.222297752	5802.0191026477	129419.44216391	865209.79110886	15636.879190317	360313.6051929
0.	3032850.5698371	57038.985410685	7736.9232657286	155277.76170348	1010347.416964	15904.050750604	319706.1855763
0.	3914247.4186824	37774.309193412	12097.663727646	187212.89416168	1035380.9645869	19066.230790828	292212.7991150
0.	3634233.9803778	46194.347844108	9071.6016179468	143830.61473971	1001227.8008795	16171.230868678	418495.3485076
0.	3377640.678692	39515.690000971	6669.3344004268	122674.11665682	886998.39816955	15970.844977814	496024.6630162
0.	3416026.8538328	32842.367767721	6380.2192750204	122854.52305224	814506.11025259	13789.176830624	633150.2320712
0.	3373413.6296437	37216.251140875	4934.7940323669	119269.67300548	826860.72819723	14412.452358838	754911.8398441
0.	2930830.1698347	31102.377806839	4756.9128613587	112532.49571571	826322.14341825	11941.883722078	586349.5056205
0.	2637335.8724033	23767.177794513	3334.00013336	85727.585519856	744525.80501229	12698.556723408	531562.8787910
0.	2726675.125261	30009.492616952	3800.8665975842	104158.00174059	742561.61706197	12520.509840498	570932.2599135
0.	3014228.7051111	26263.543530711	2756.0112160766	108276.66757475	719485.33281036	13433.040297342	605994.0278048
0.	3035820.9286278	28849.852545198	2644.8640962144	99186.789043984	706581.58871174	11029.516409074	790214.8360216
0.	1830312.2378936	26085.206927804	2200.2904383379	59142.461075697	690370.36214185	9983.7547189362	537338.4257188
0.	1685107.3908576	29920.283815264	2022.4676149595	60753.991831666	621641.45800831	8315.2576529274	570266.7036226
0.	1834091.1243725	18643.052726469	1355.6658163753	39761.298557233	610506.17969918	9494.2943071144	491619.2068479
0.	1831818.6773534	25661.672767156	1400.1176098792	35497.666596295	584658.92519181	8359.7465751719	668898.5629047
0.	1760344.6784757	21382.954247598	1066.7349377027	31436.963100308	581540.55467475	9093.8480673683	572215.9779158
0.	1660220.4895576	21182.44313671	1044.5099003982	24970.689484803	548308.43359335	8359.7465751719	601078.7045415
0.	1526106.8725992	20625.493109483	1088.9600342778	24524.92417748	537054.29173198	9138.3411442804	607306.8447313
0.	1575915.899262	22073.640512963	911.16092124147	22519.27489715	526713.46933985	7959.3548209234	683359.7053734
0.	1696027.3902841	23165.48702933	1022.2849223641	26731.695243539	536059.89668272	8582.1947473411	664331.8345485
0.	1342032.2552606	22853.516303881	911.16092124147	19266.691050377	496024.66301628	8982.6164138194	615092.3675456
0.	1610217.8994547	24391.199228027	1111.1851901238	32373.873260071	558200.52960725	8448.7251318446	598717.4812244
0.	1742921.6360282	20113.131917226	1466.7957446922	45278.229371667	584087.53630709	9004.8626258179	611150.9652771
0.	1666828.2598382	22920.366191792	2111.3785523944	60933.069974003	570124.09110402	10384.243700188	593567.9620587
0.	1787127.7908601	21895.393422837	2066.9229651143	65948.815152343	641630.10000503	11585.826064951	666470.6866603
0.	1962721.6932159	20380.446874672	2044.6952603964	66016.010723195	646808.34167843	10562.244977375	625109.2263843
0.	1956323.9973591	20224.512108676	2867.1598181554	74643.923484621	640024.51550495	11452.308362854	563875.2269836
0.	1894174.9518929	20068.580256967	2600.4056632835	94443.267442058	677726.37670542	10896.007613863	532627.7494792
0.	1918394.8004937	20447.276952248	2178.0623779285	75159.638894432	693383.55248661	11563.572966145	511709.4683086
0.	2133860.0573857	20447.276952248	2400.3456497736	76034.185469836	664427.95140453	12609.532806802	545440.1916005
0.	1961693.492096	20692.325149852	2756.0112160766	79847.378969594	726259.00431762	11830.614071137	504158.3159221
0.	2108383.5185273	21962.23563543	2644.8640962144	87007.414059237	717164.14554763	11496.814026024	539848.6836098
0.	2607289.55079	23477.469418093	3022.7703512459	95679.471758129	709866.11729021	11786.10662646	604991.6474260
0.	2613915.7357846	25973.748485978	2733.7816735278	92735.357869098	667985.02470997	12253.446643245	692057.6198550
0.	2341670.9281633	25572.510419296	2644.8640962144	92847.709644765	769395.29412312	12097.663727646	671735.9532353
0.	2529831.733095	22519.27489715	2378.1170558111	91387.254047629	730664.72187698	11741.599419325	622597.9448366
0.	2119008.2634324	21583.470176984	2689.3227662952	84919.373499616	742028.21044187	11830.614071137	562948.975067
0.	2402791.7725097	22964.933081253	3022.7703512459	106385.8812942	746005.30088168	12787.58159033	622502.2913911
0.	2088390.7189748	19890.375994853	2044.6952603964	86625.690347334	694010.42751709	11252.035817943	581802.359222
0.	2597007.5395916	23477.469418093	2355.8885211332	93476.907427246	735629.87960395	11786.10662646	623578.4536803
0.	2370917.5377945	21316.116675255	1889.1029872274	76684.548565765	658254.60889106	10717.999211938	653837.4847117
0.	2011275.6349864	20870.546541319	2022.4676149595	67785.688339344	735872.15491694	11185.27937181	563447.7137246
0.	1913939.2623077	22430.14611638	2289.203272805	78187.304810819	655301.607802	11652.585717666	542975.6894297
0.	2154081.346076	24391.199228027	2622.6348501053	75697.810589836	699726.72243363	10784.751917351	587111.5656906
0.	2056973.462535	21783.990925043	2200.2904383379	67763.285017687	698930.55706057	11808.360319106	637101.6787885
0.	2265355.556157	22786.6669515	1533.4744129793	55003.145903481	691358.57329067	10873.756355811	574569.9575819
0.	2047719.6524564	20157.683815382	2355.8885211332	63642.094527583	683022.5656998	11252.035817943	559387.395581
0.	2208576.0054278	22541.557241091	1755.7404935542	66239.999857213	647455.83975341	10473.243863813	681601.9067366
0.	2349096.82514	23722.606620432	2578.1765357486	77110.675921734	672722.04358799	11163.027341856	669740.0648520
0.	2959734.0457593	24435.773973097	6313.5018238017	100896.01383615	712088.70858237	12342.466758735	667023.5095684
0.	2368175.6681416	22452.428222324	22630.687211859	95207.444954005	668610.066757	10940.510308095	655373.6202417
0.	3648628.7960556	20692.325149852	100356.22099026	121118.2724071	789873.53085758	13789.176830624	760644.0204573
0.	2879534.3584113	23098.635177753	33868.685694589	94443.267442058	783756.68060374	11786.10662646	736817.0930984
0.	2690802.3306353	20647.770396793	30321.730930036	83078.737203194	712789.42587546	10094.999728725	607808.1547498
0.	2189954.1407017	18954.866061179	32217.714265612	71931.335146458	645777.24101507	11452.308362854	579232.2585689
0.	2322706.3297306	22341.018287592	10139.498148207	83594.972420136	683672.77537418	11808.360319106	632240.4575768
0.	2721305.630524	27043.810973778	8671.1756780192	91477.120888334	759817.96526507	11519.066946682	715351.1492063
0.	2239536.283592	20959.658664616	17217.768737337	72110.652691796	697893.23898126	11741.599419325	579303.639911
0.	2221485.6417103	20224.512108676	9449.7993307319	71348.579656661	711243.09054308	11808.360319106	680855.5520397
0.	2220343.1960216	20246.78832539	5735.3062786932	65702.436009843	716946.56601786	11207.531461142	608643.7361106
0.	2237365.6367835	24792.380504732	4178.8252699788	78837.835194764	681890.83547415	11229.783609853	688442.4692016
0.	2816471.3563941	26419.591184092	4267.7592130252	80273.667334311	718373.01990193	10896.007613863	755081.8078850
0.	2679263.6291792	22274.173040729	2400.3456497736	77334.962189812	647455.83975341	11630.332440711	679772.2481956
0.	2590952.5774414	26397.298483558	6224.5460527486	86086.815895727	679964.8256571	11274.288085412	702115.6566372
0.	2545825.9727371	26397.298483558	2911.6196740142	75069.946975572	682203.85246706	11652.585717666	761324.3600093
0.	2310710.6499991	24302.050452125	2911.6196740142	75608.112904544	634155.88364067	10784.751917351	670196.9144081
0.	2219314.9949017	23098.635177753	1755.7404935542	73567.750183919	665677.5675557	12142.172835157	666927.3639208
0.	2261356.9962465	24034.609838167	2133.606434957	70810.687526473	656165.79659853	11496.814026024	616334.8791249
0.	2417986.3001696	22742.101014093	2800.4704790405	82338.107469654	722629.59546932	11452.308362854	641054.9310160
0.	2349553.8034155	24569.499636799	2578.1765357486	79712.766099969	728703.65989314	11897.375683543	717405.9069687
0.	2530974.1787837	23343.761251849	2044.6952603964	76953.679109186	743022.31272165	12075.409262973	712571.9558409
0.	2145969.9816861	22987.21661524	2956.0797670342	73545.331378077	701464.06394807	11630.332440711	631306.8411409
0.	2231767.6529088	23522.039282918	2000.2400288035	83886.771618934	736792.86263241	12453.743239397	612177.9453748
0.	2091932.3006098	23522.039282918	2311.4316296304	73298.728476868	728364.75571809	11875.121753355	587230.6436577
0.	2132831.8562659	21472.07184355	1644.6067123067	66284.798403632	656117.78384768	11452.308362854	612369.0249094
0.	2019843.9776517	22808.950009457	1644.6067123067	63977.985148541	660151.78292962	11274.288085412	656333.8433224
0.	1997794.7758595	23633.464986421	1666.8333500017	60261.546710059	668105.2216031	11185.27937181	693214.7861748
0.	1754225.355025	23432.899791307	1955.7850343329	60664.454198337	678303.98564299	11274.288085412	611556.9660729
0.	2323049.0634372	26999.222297752	1933.557626018	70653.808833913	712354.49124885	11897.375683543	773652.5609364
0.	2085534.604753	23455.184574945	1377.8916834903	57531.240801691	715399.49086769	11875.121753355	700764.2595870
0.	1834539.2869418	21449.79235533	1244.5373699014	51223.615825556	604705.27440065	11430.055620341	660680.1838454
0.	1736974.4251254	20558.66160443	1533.4744129793	50195.163789583	630540.87214827	9561.0372168932	549991.896692
0.	1857045.4670096	20959.658664616	1644.6067123067	54354.466028682	625874.71438486	10473.243863813	602772.5048423
0.	2160136.3082262	23366.04579745	1711.2868032229	59724.36691725	680133.33444353	11029.516409074	699967.9990811
0.	1789298.4376686	22251.89141077	1444.56964048	44831.378756522	689791.94928767	10628.996435951	508995.0085237
0.	1713782.7776444	19288.964709871	1111.1851901238	40565.158872409	637604.71968234	10940.510308095	503191.304268
0.	1808263.0361013	21850.832245242	1000.0600036002	42240.11634746	657054.08049848	10006.003602161	573167.0034180
0.	1670826.8197487	22764.383953045	1377.8916834903	48339.798697834	653693.4859742	10361.993807708	572786.580625
0.	1831111.9498757	20915.102484002	2089.1507291136	59634.840306194	706460.85764876	10272.994831483	543899.7950336
0.	2306255.1118131	25617.09147416	1933.557626018	57285.109483908	780736.39207246	12987.891015582	645105.8926503
0.	1920336.9581645	22652.969853303	1444.56964048	57732.626359526	683022.5656998	11608.079223139	570528.1660360
0.	1914624.7297209	22563.839644533	1422.3435955424	45859.170898278	630325.45559124	10473.243863813	610124.1072506
0.	1743257.8764133	24435.773973097	1555.7007542926	48697.42739403	618653.11866349	10628.996435951	648918.8841005
0.	1778102.4699192	23031.783861729	1244.5373699014	42441.133813219	661881.2148837	10606.745890386	548569.2302677
0.	1851561.7277037	20848.2686592	1355.6658163753	51022.386991766	659983.66212385	9449.7993307319	645489.5139115
0.	1985342.1178525	22318.73647914	1355.6658163753	59321.504714499	654749.53232176	10985.013239832	597334.438229
0.	1697560.0488647	21895.393422837	1266.7629406502	56300.656655184	623745.8687441	10339.743974598	567248.5755594
0.	1915767.1754096	22073.640512963	1222.3118584252	57486.489114137	640144.32495822	12119.918251707	637652.629864
0.	1658145.6726039	21605.75002214	1755.7404935542	56479.639457885	637005.86479141	10317.494200857	536770.1671302
0.	1834539.2869418	20514.107565122	1511.2481309416	63507.742055509	643164.07088445	11163.027341856	571383.9166689
0.	1682479.7657736	20068.580256967	1733.5136187497	61492.7138829	616908.40627002	10829.254017831	486839.3727397
0.	2123692.2907561	21271.558591129	1689.0600469736	87231.965545049	668802.39645524	10628.996435951	594688.1977902
0.	1931647.1704828	19533.978889064	1377.8916834903	73455.656755175	601126.41267815	9716.7727507005	531988.8112426
0.	2024984.983251	23834.035001983	1866.8757567514	82607.419794426	674093.13606485	11941.883722078	587730.789068
0.	2233824.0551484	22519.27489715	2133.606434957	72581.379528301	662914.23474881	11385.550313458	570837.1772966
0.	2229939.7398068	21694.869997664	1844.6485855546	85884.746913622	692033.51386382	10495.494053146	629463.8430157
0.	1986941.5418167	20625.493109483	1777.9674276367	87523.891475736	711388.04779104	10539.994609927	503497.9059267
0.	2168361.917185	21316.116675255	1733.5136187497	85368.370549654	654677.52507091	12498.254247405	577376.5510442
0.	2115809.415504	24146.042385763	1733.5136187497	79376.243393686	677606.04635222	10851.505157133	558105.5873945
0.	2207662.0488768	24524.92417748	1889.1029872274	80655.101636146	708416.90748533	11051.768082761	668634.1077358
0.	2006363.1185249	21449.79235533	1666.8333500017	70093.551794917	685527.34474414	10896.007613863	660223.8357022
0.	1808605.769808	20848.2686592	1755.7404935542	70026.323470735	653021.52352291	10339.743974598	545582.3959542
0.	1728520.3270289	21783.990925043	1377.8916834903	68905.930908416	667936.94641943	10628.996435951	540132.9099084
0.	2072510.7239016	24458.061434912	1533.4744129793	63104.697585961	681650.0608579	11719.345904834	686418.6424889
0.	1909712.2132594	24903.823170838	1333.440008534	57329.860093735	648535.11084269	10985.013239832	621976.2163597
0.	2285119.8665718	27333.643173979	1777.9674276367	75922.059008026	636862.14578523	10206.246222688	769638.5105210
0.	2126434.160409	24859.245925821	1333.440008534	68435.410761965	640000.55381335	10717.999211938	738440.688035
0.	1896802.5769769	25862.29153257	1466.7957446922	70743.453440988	702067.38883547	9917.0084254548	687334.1246757
0.	2090447.1212145	23700.321122661	1933.557626018	78052.718627987	645657.35355967	11430.055620341	707209.4172894
0.	2401649.326821	21739.43034237	1577.9271548818	72581.379528301	699702.5951376	10873.756355811	635377.1891699
0.	1979629.8894089	23767.177794513	2622.6348501053	76034.185469836	674020.96789707	11763.8529932	588754.9868168
0.	2180700.3306231	22987.21661524	1755.7404935542	80049.302331813	683745.02390193	11763.8529932	634419.2878965
0.	2326247.9113657	26330.420739202	1800.1944209975	73545.331378077	708682.57785315	11630.332440711	851524.2227529
0.	1886863.2994851	23945.46487138	1711.2868032229	72536.54726035	670004.55376564	11318.79279849	659695.4626184
0.	1778216.7144881	18888.047936931	1511.2481309416	66844.800474072	643883.2133366	9917.0084254548	562545.2553966
0.	2163792.1344301	23700.321122661	1511.2481309416	74016.138911061	647527.78697354	11007.264794765	719267.6951721
0.	1817059.8679045	25215.870552893	1822.4214736367	69219.62570525	613491.70252876	11229.783609853	608428.8646116
0.	1933703.5727225	26397.298483558	1711.2868032229	60060.100244389	661376.76156889	10740.250054368	731609.0946122
0.	1975517.0849295	25906.874135325	1133.4104052409	56658.626091866	613587.25629658	9516.5418843464	789264.0905436
0.	1683165.2331868	21917.674100875	1244.5373699014	52788.894358009	622908.82584418	9828.0141985899	674959.2009348
0.	1836720.1932642	18331.251045593	1400.1176098792	50172.807541925	626113.94328429	11474.561164748	506824.0582744
0.	1685678.613702	22452.428222324	1489.0219081794	48272.745020954	677894.84200492	11229.783609853	523663.2914026
0.	2223999.0222255	21962.23563543	1311.2142599662	65881.620121179	642732.61409317	10317.494200857	790873.1051004
0.	1577146.2732739	23544.324304597	1111.1851901238	54242.6297576	654053.48730761	10651.247040888	689358.1649451
0.	1878777.0887115	23187.771098869	1133.4104052409	40721.474028254	605110.97232278	10740.250054368	584135.150601
0.	1697560.0488647	23566.609385786	1377.8916834903	43602.662770277	635664.58023622	10295.244486485	667912.9073741
0.	1789526.9268064	23990.037235742	1711.2868032229	58023.52517222	611652.49844495	12097.663727646	604442.7741362
0.	1984203.955974	21048.771739643	1466.7957446922	54264.996892136	653309.50104613	11474.561164748	562355.2762156
0.	1567778.2186264	22831.233126918	1622.3801338886	63149.479345815	629128.79463987	9783.5174413434	655997.7531349
0.	1933817.8172913	24012.323507197	1755.7404935542	74105.819538937	657582.29249246	10450.993733851	595832.4184208
0.	1736517.4468499	21472.07184355	1689.0600469736	57217.98401821	658038.50150078	10695.748428881	535397.0305109
0.	1672997.4665572	21227.000744948	1822.4214736367	64493.043629957	684106.27556636	11430.055620341	595141.1003182
0.	1881493.8047481	22452.428222324	2044.6952603964	72469.299308696	674887.02555821	10873.756355811	598693.6337782
0.	1773875.420871	19066.230790828	1711.2868032229	76056.610942419	668850.47954663	10829.254017831	539540.7823823
0.	1886539.4757804	21048.771739643	1666.8333500017	66934.404283802	652061.66760419	9561.0372168932	569030.8068558
0.	1913253.7948944	25594.800916962	1800.1944209975	81216.06599827	670918.30483728	10473.243863813	659791.52805
0.	1808148.7915325	23120.919068772	2000.2400288035	77222.818304688	691093.43242531	12342.466758735	591923.6240646
0.	2157737.1722799	24391.199228027	1978.012501928	89051.054448487	677774.5093142	12275.701583032	698882.3069599
0.	1960208.3127007	20113.131917226	1866.8757567514	90623.424814731	672289.11206052	11808.360319106	605230.298868
0.	1907427.321882	22675.252554248	2022.4676149595	81058.992188861	708948.25634546	12142.172835157	621306.712620
0.	1750912.2625277	23655.750305655	2000.2400288035	79465.981459575	740670.59561874	11318.79279849	674935.1424092
0.	1842879.1404695	25037.556334502	2022.4676149595	92151.152917286	679964.8256571	11830.614071137	656910.0282720
0.	1685792.8582709	24614.075334204	2222.51855803	83348.073346305	689695.55089325	11474.561164748	640240.1737151
0.	1762793.6976904	24279.763406947	2089.1507291136	75787.509236254	663586.96506128	11207.531461142	608333.3678833
0.	1701787.0979129	24212.902628524	2555.9474675006	82203.454554956	667696.55896711	11274.288085412	581897.5628468
0.	2129404.5191997	24056.896228653	2222.51855803	84919.373499616	673058.78305645	11585.826064951	679170.4711869
0.	1992196.7919848	21360.67499733	2355.8885211332	73343.564827587	647695.66614585	9939.2571305832	581707.1566492
0.	1903269.9429977	19934.926703546	1777.9674276367	70721.042199195	642780.55267449	11407.802937209	498027.8910266
0.	2263299.1539173	22630.687211859	2289.203272805	82001.479242371	654749.53232176	11430.055620341	573095.6728656
0.	1648092.1505432	19110.777098926	2178.0623779285	83415.408735503	648583.0815696	11341.045244099	581921.3639171
0.	1970718.8130369	22786.6669515	2044.6952603964	83303.183387603	613611.14490365	10250.745235849	584825.5874133
0.	2103356.757497	23366.04579745	2222.51855803	94937.727287356	671543.55843878	11118.523460085	587230.6436577
0.	2293802.4538061	22207.328329341	2933.8496908789	90016.904142386	632240.45757685	10829.254017831	593401.1308796
0.	2238850.8161788	24569.499636799	2756.0112160766	102875.55166204	651005.9489669	10985.013239832	612130.1761515
0.	2399478.6800124	21650.309890921	3045.0006645658	98017.520212621	688490.66130554	11229.783609853	662866.1845821
0.	1993110.7485358	21761.710603961	2578.1765357486	94196.048459006	631498.343989	10717.999211938	516078.0087444
0.	2329446.7592941	23321.476765756	2889.3897164397	101345.86775806	679146.40097507	11185.27937181	581207.3603807
0.	2009104.9881778	20157.683815382	2467.0317873712	94578.117233957	645873.15217492	10762.500956173	538238.2452648
0.	1717895.5821238	21494.351391259	2266.9749752633	90511.102859132	623793.70221493	10250.745235849	467370.8527633
0.	1967748.4542462	21316.116675255	2511.4895088638	102313.13543254	672529.62690673	11697.092449727	513858.040302
0.	1785871.1006025	19021.684720581	2400.3456497736	100783.55412712	662577.88917786	10117.248908782	474654.6138037
0.	1902172.0717139	18264.437915816	3200.6145179875	88220.063597082	651197.88823651	9739.0209215515	430039.1400584
0.	1961008.0246828	20603.215881653	2689.3227662952	78366.756420046	601102.55857688	10628.996435951	512795.4924756
0.	1682594.0103425	20358.170301101	2533.718458539	81754.627142179	628985.20645243	11652.585717666	544610.7130333
0.	1613476.0461751	19511.704575439	1933.557626018	78052.718627987	649854.40269085	9739.0209215515	510481.9541457
0.	2073881.6587281	21739.43034237	2511.4895088638	87299.332164577	677557.91467844	11007.264794765	574355.9328657
0.	1947736.711922	19422.607915614	1577.9271548818	68099.341141106	635928.03043411	9427.5519315809	496118.9220855
0.	1762679.4531215	19244.417450348	2289.203272805	80744.85340879	647072.13134433	10117.248908782	502153.6568213
0.	1830312.2378936	20870.546541319	2289.203272805	79780.072264267	626544.5719838	10562.244977375	539374.9939778
0.	1803921.7424842	20959.658664616	2444.8030155534	74240.342282353	692925.4801316	11074.019815824	543473.2724232
0.	1891204.5931022	22073.640512963	2022.4676149595	82876.740780046	616597.74100821	10050.50154671	570385.5491908
0.	2109068.9859405	22831.233126918	2800.4704790405	98107.458178594	617123.488763	11430.055620341	637532.8549068
0.	1830997.7053068	19511.704575439	2222.51855803	97185.639771189	716124.64805642	11118.523460085	537054.2917319
0.	1911425.8817925	19868.100729713	2222.51855803	92667.947526747	668033.1032672	10072.750608034	483050.3630023
0.	2004078.2271474	18398.064710465	2111.3785523944	86446.06167826	641366.47613984	11140.775371281	541909.5370388
0.	1804835.6990352	20402.72350772	2000.2400288035	88669.237605408	641510.26997987	10161.747447	509278.2164132
0.	1580116.6320645	18487.150429342	1711.2868032229	78232.167352538	676547.21123433	10450.993733851	478345.8491924
0.	1727492.125909	22029.078383466	2378.1170558111	86266.436861099	608954.11549052	10228.495699585	617338.5766091
0.	1809862.4600655	19489.430321282	1911.3302769829	88309.896472117	668802.39645524	10695.748428881	543141.547230
0.	2046577.2067677	20001.753212629	2867.1598181554	111001.04961089	653309.50104613	11363.297749089	506611.7121758
0.	2144484.8022908	19979.477650129	2355.8885211332	99344.2030735	666494.72170569	9694.5246392125	565870.5693997
0.	1795353.3998188	22786.6669515	2022.4676149595	101773.25134237	671230.92600093	10628.996435951	571788.0506709
0.	2204920.1792239	24279.763406947	3289.5380243924	117691.92242672	735726.78891964	11118.523460085	678857.5636430
0.	1860701.2932135	21561.190391319	2066.9229651143	107061.11317614	616215.39909401	11207.531461142	533716.4202654
0.	2267297.7138279	22229.609840307	2778.2408179141	107691.37865094	722750.55136046	12275.701583032	549612.4959886
0.	1950611.7689155	23611.179726698	2622.6348501053	118187.75493396	613611.14490365	10807.002937904	509490.6284595
0.	2180586.0860542	22274.173040729	2555.9474675006	111473.96636587	737447.10889824	11697.092449727	650454.1472657
0.	1980772.3350976	20024.028834602	2578.1765357486	94960.203428043	626712.0444924	10406.493652039	525176.4226937
0.	2164249.1127056	22875.799540348	2155.8343768016	107848.95242032	688418.37325003	11585.826064951	618724.8267081
0.	1914167.7514454	17930.380293133	2844.9299791609	82629.862879092	661040.4756756	11741.599419325	486815.8333504
0.	1892004.3050843	24235.189495147	3311.7690492289	111519.00744728	701343.40400029	11185.27937181	457113.6064644
0.	1977230.7534626	23678.035684402	3245.0761526022	123192.79549369	745544.44733874	10695.748428881	506446.557729
0.	2286833.5351049	23834.035001983	3667.4735108391	119697.97077472	734854.64393239	10762.500956173	594402.1663331
0.	2488246.7100257	23276.907972096	3378.462479507	136215.36365917	656405.8643451	11964.137830426	573785.2262659
0.	2365890.7767641	23455.184574945	3867.5639415011	125741.55274697	711291.40935703	11941.883722078	527612.1777677
0.	1886063.587503	21405.233557354	2511.4895088638	111564.04877051	658302.63348773	10606.745890386	464106.9179545
0.	2293802.4538061	23076.351346239	3311.7690492289	123508.52873739	702236.32731536	11341.045244099	535420.7034231
0.	2225826.9353274	22095.921666954	2600.4056632835	119359.83914063	725484.60330822	10918.258931291	520354.2451254
0.	1866870.4999325	21761.710603961	2422.5743030209	96893.377052698	625276.6710934	10473.243863813	528889.4513746
0.	2117523.084037	20781.435369736	3311.7690492289	109807.61634038	623530.62140047	9828.0141985899	497980.750877
0.	1951411.4808976	18308.97994288	2756.0112160766	94353.368786243	650238.23443303	10495.494053146	437689.060145
0.	1766106.7901877	18888.047936931	2222.51855803	104653.03493801	658806.90782802	10807.002937904	423681.1150745
0.	1831911.6618578	20759.157725544	1800.1944209975	85547.976109108	661857.19263126	10183.99680516	478533.9801874
0.	1818430.8027309	18264.437915816	2489.2606184746	96353.841883144	603989.38338231	10762.500956173	488440.2027870
0.	1858530.6464049	19043.957725973	2155.8343768016	103145.52485264	634874.27777601	10606.745890386	461078.9109494
0.	1833511.085822	20759.157725544	2022.4676149595	91072.727695225	687406.40369924	11296.540412261	437431.6121137
0.	1888462.7234493	21004.215083162	1689.0600469736	81619.98360901	658878.94941588	11808.360319106	494398.8570272
0.	1843107.6296072	20224.512108676	1844.6485855546	82652.306023904	650718.04803981	10896.007613863	514070.5656402
0.	1965235.0737311	21672.589914547	2133.606434957	105418.14372827	657678.33449753	10851.505157133	591304.0997114
0.	2765746.7678151	24302.050452125	3067.2310371775	112082.04136968	631977.11966049	11163.027341856	636431.0030905
0.	2299514.6822497	21962.23563543	2378.1170558111	131721.76314093	783366.90719793	11474.561164748	626520.647604
0.	2389539.4025206	22229.609840307	2155.8343768016	115483.56982739	690563.17499374	12097.663727646	557654.6261771
0.	2155680.7700402	21026.493381661	2800.4704790405	107848.95242032	713466.03412253	11430.055620341	496307.4433301
0.	2495329.8732958	20179.959853672	3133.9225107654	113568.63250479	748334.19711738	11875.121753355	543852.4025884
0.	2084963.3819086	20157.683815382	2733.7816735278	125989.70319092	690900.60779258	10517.744301851	488275.3976629
0.	2517607.5642258	22207.328329341	2622.6348501053	128697.27543367	747460.78802874	12720.812851046	457043.2330294
0.	2453173.6273821	20781.435369736	3511.8509410427	109604.97472375	704601.81115161	11808.360319106	476676.3675130
0.	2335044.7431688	19645.351349211	2689.3227662952	126373.22284857	673203.10397541	10428.74366326	474983.7040043
0.	2448032.6217829	20580.938713302	3623.0096229803	128922.9458658	762855.31823518	12097.663727646	498570.0213489
0.	2519663.9664654	22630.687211859	3578.5459723132	139717.07013192	707378.4558134	12587.276976136	542122.7569490
0.	2673665.6453045	22407.864069936	3400.6937415233	145503.73073269	712016.22381148	12787.58159033	553383.5332236
0.	2600206.38752	22407.864069936	3089.4614690812	152901.0838978	763633.05082304	12943.377394191	630804.1663380
0.	2482877.2152888	24101.469188174	3578.5459723132	137118.89014357	748940.78275493	10940.510308095	587873.693083
0.	2503326.9931168	22764.383953045	2867.1598181554	158991.2502092	701657.12335169	11941.883722078	593567.9620587
0.	2456486.7198794	20491.830634686	3711.9376358914	150479.82682375	779786.67872566	13455.298385142	509797.4551350
0.	2818070.7803583	24012.323507197	4512.332449094	177015.87438476	731972.3421955	12342.466758735	601126.4126781
0.	2606261.3496702	21338.395806549	3511.8509410427	158221.24593006	708634.27354562	11652.585717666	469860.7325842
0.	2674465.3572866	21137.885766415	3889.7965080741	143627.15037279	739288.95510888	13522.07300496	482179.8333223
0.	2582269.9902071	23522.039282918	3778.6342682119	141818.79466575	759089.15806648	12053.154857688	691864.7737998
0.	2599063.9418313	20959.658664616	3133.9225107654	138948.82891749	719799.70790736	13611.106663037	502648.8820028
0.	2464141.1059938	18576.237099526	3912.0291339479	138519.54824074	713538.53098798	12320.211640776	463895.6269100
0.	2674808.0909932	19600.802186746	3823.0989862564	137073.71151159	778447.51509468	14323.410145956	414152.9393813
0.	3064839.0491212	22051.359418467	5646.3566772391	192873.1353349	807565.83009361	14256.629110124	484509.2865613
0.	2864454.0753203	20759.157725544	3867.5639415011	201837.27246637	845364.09846898	13321.750749376	434108.8877062
0.	3033764.5263881	20625.493109483	4779.1478001472	207461.78459883	903850.84832801	14056.289210819	435044.735796
0.	3353649.3192289	20536.384555037	6180.068523177	235640.70111672	1028214.1335383	17084.160847374	361264.589531
0.	2876449.7550518	20558.66160443	6024.3990384081	221801.88700489	943853.43538982	14746.369123639	333127.9758140
0.	2964989.2959274	18888.047936931	6380.2192750204	217193.98340249	998381.41052818	17017.357704859	285244.1527208
0.	3305666.6003028	19021.684720581	7825.8951756913	306651.27752506	1093833.696358	17395.915919443	277408.3969413
0.	3574941.0491334	19533.978889064	9027.1088971719	346084.73076073	1199690.1259078	18932.593293635	250830.0851739
0.	3664280.3019911	18197.625321128	7714.6804365931	294813.13424627	1118218.7417597	19155.323644878	231207.9862509
0.	3734769.2009849	18687.596775055	9983.7547189362	352987.63011526	1142772.3360047	20736.880140833	215324.1657370
0.	3438647.2784694	17819.030724814	9605.5327868852	365371.27798875	1168386.2035641	19088.503915146	186281.2509830
0.	3970113.0128606	19422.607915614	10228.495699585	400719.46997346	1138967.0358368	17685.413204664	194442.3087039
0.	4111776.2782615	18776.685585735	12164.427477996	399670.86999183	1132121.5918287	18509.422007703	211061.6181105
0.	3685758.2809389	19422.607915614	10940.510308095	391798.83565738	1154934.8252152	18620.780791363	179989.6763689
0.	3357305.1454328	18910.320585553	9360.8100902862	348006.7877204	1079108.7740319	18865.775347771	152063.7479217
0.	4837343.5351657	19311.238428831	12431.487824481	428098.50596311	1160577.3555019	20781.435369736	159149.7892510
0.	4163300.5788227	18798.957937054	10339.743974598	394080.51216818	1124471.0694751	20647.770396793	173067.5619118
0.	3972740.6379447	19333.512207255	10985.013239832	396223.04973446	1124293.8174752	17974.920536614	177515.2181568
0.	3437733.3219185	17061.893073761	9182.8344586197	400276.71204198	1177067.8985029	18286.708899621	158130.6618247
0.	4154846.4807262	18041.73134772	12342.466758735	433734.57714812	1190093.5456145	19155.323644878	167193.9031797
0.	3874833.0424216	19489.430321282	9828.0141985899	421041.11986002	1155671.7096755	20692.325149852	146363.0278338
0.	4127313.5396281	16638.816668713	10873.756355811	390797.8845105	1176023.611351	21360.67499733	143966.2603872
0.	3380839.5266204	17529.528802706	9850.2626662593	336550.34199137	1114449.2192668	18130.813261522	133776.327414
0.	3743223.2990814	16549.750686014	11118.523460085	395640.78519374	1322723.9103466	19155.323644878	175835.7249686
0.	3903508.4292084	16104.435036844	10762.500956173	342519.65468177	1208760.1985269	17930.380293133	170731.2145151
0.	4178266.6173449	18665.324721032	9516.5418843464	349767.12443142	1077824.0238637	20736.880140833	187167.4457632
0.	4330554.6276508	21583.470176984	10695.748428881	440053.26348317	1161492.6971105	16772.417425874	261850.3004473
0.	3449157.7788056	18308.97994288	10673.497705198	339118.02105271	1099993.1302249	17752.221697219	187008.3782989
0.	3454298.7844049	17908.110260569	8648.9303563226	346895.18375554	1200635.0277253	19912.651319463	235823.54341
0.	3766757.680269	18643.052726469	8938.1241678873	390239.2651794	1115182.7594775	18954.866061179	208190.7407882
0.	3489714.6007551	17106.428680429	9027.1088971719	372498.87768696	1153689.8830272	20135.407836567	217832.5525940
0.	3734540.7118472	18620.780791363	8559.9496630493	343885.31894105	1186726.9778109	19667.626019646	241219.1712881
0.	3445616.1971706	16950.555097312	10628.996435951	342265.06356351	1174088.1828073	18754.413293876	190463.0900782
0.	4276973.92485	17529.528802706	12231.191762848	395361.31232929	1276706.9172423	20536.384555037	204660.4454210
0.	3710549.3523841	18442.607450991	12297.956582209	454369.47104673	1302216.9769054	20580.938713302	192350.1424474
0.	4100923.0442187	17440.453309415	13722.400072237	416930.89297559	1231642.3011021	20046.304516048	163386.152771
0.	4050883.9230529	19133.05034217	10985.013239832	387004.64769389	1222984.2418414	19734.45038777	147493.8157517
0.	3320632.638825	18041.73134772	11051.768082761	407130.38188848	1247545.7528985	20625.493109483	153670.6012799
0.	3959031.2896801	17440.453309415	12119.918251707	412309.25061097	1175998.1424596	18509.422007703	138768.0764857
0.	3706779.2816113	18665.324721032	11430.055620341	369688.91614706	1159433.3106585	18219.89612657	124613.6886099
0.	3938238.7781454	18019.461017899	14100.808772571	405404.79019562	1270038.2888862	22162.765485899	115551.1638356
0.	3995475.3071501	16772.417425874	13544.331330374	413826.18070615	1201273.5314816	19801.275291123	123034.9333247
0.	3826050.6115134	19422.607915614	12587.276976136	421671.84101557	1314003.3937915	23120.919068772	155006.1073886
0.	4122515.2677355	16995.090109569	15302.926773716	397341.1090604	1208479.0157706	20068.580256967	144395.8193801
0.	4157931.0840857	18576.237099526	16059.904779445	402397.49799382	1286964.131997	20135.407836567	118165.2164571
0.	3681873.9655973	17952.650385148	12965.634175188	418775.57975462	1259183.4129958	21182.44313671	109379.8231133
0.	3461496.1922438	16126.700254691	12876.607407585	337753.12212484	1203751.3581518	19934.926703546	123237.8995157
0.	3135899.1709594	16572.017092534	12475.998713705	334145.29211248	1141630.5751843	19489.430321282	134476.3486949
0.	3322003.5736514	18553.965342795	13855.95412367	387260.57991539	1106839.1502463	17663.143826042	132399.0364951
0.	3941551.8706427	17507.259840215	10695.748428881	375216.82956435	1203725.8100411	19311.238428831	110933.4922507
0.	3621438.5886642	16972.822573721	11719.345904834	385259.85999232	1138840.2205034	19712.175538926	111068.6075150
0.	3773612.3544013	16527.48433893	14479.234642336	385399.42986985	1204211.2366362	19712.175538926	96151.5251482
0.	3713405.4666059	16416.153495039	11318.79279849	321322.14572342	1321507.1883141	19266.691050377	88759.07529709
0.	2991037.0576301	16059.904779445	11697.092449727	340321.1644934	1108102.8301225	18888.047936931	98804.51013528
0.	3632634.5564136	17373.647313625	12743.069038078	403143.39414282	1176583.9453568	18197.625321128	135492.6124266
0.	3609442.9089326	19177.597007049	13789.176830624	408763.01944595	1265097.9480801	20625.493109483	161279.0315719
0.	3758989.0495857	18219.89612657	13121.433305311	377912.40722636	1339567.8119592	19712.175538926	165675.1295192
0.	3553805.8038921	18353.522207762	10918.258931291	315944.4981095	1151657.6981101	17618.605247141	184531.857977
0.	3545351.7057956	18353.522207762	10295.244486485	367135.20977695	1183667.5629914	17841.300519578	232213.1403886
0.	3640288.942528	18531.69364552	8871.3862441486	324023.79421601	1222933.0356504	21048.771739643	217490.4559487
0.	3289215.3823853	17885.840287455	11830.614071137	299394.42472611	1195298.9211849	19934.926703546	252501.6682
0.	3443102.8166554	19422.607915614	9516.5418843464	281520.69079908	1075103.9904317	17997.190747531	256991.3887914
0.	3436590.8762298	17841.300519578	9160.5877717715	289130.24900605	1082989.3449998	18286.708899621	288739.2593155
0.	3487543.9539465	19444.881991369	7492.255408986	299002.96152729	1008597.719938	16460.68565429	322753.6814941
0.	3325202.4215798	20870.546541319	7091.9053126152	272219.18827956	988700.56497175	15636.879190317	331764.0382106
0.	3225923.8912303	18219.89612657	6802.7755324172	271186.31818954	940182.25670974	15592.351428913	375983.5881550
0.	3201361.3089229	21160.16442182	7536.7399397861	279337.93993523	1091436.7110667	16327.08988975	380329.857109
0.	3152578.8780147	22229.609840307	7358.8032407191	273275.14124523	1002901.1074343	16304.824137012	346733.086979
0.	3338569.0361378	19756.725296084	7292.077957649	289268.24967275	1001177.8563015	15481.033065351	376308.9005235
0.	3830391.9051305	22808.950009457	7069.6642042893	290165.30876356	1012722.5599378	18331.251045593	392683.494919
0.	3668964.3293148	20803.713073409	6313.5018238017	284715.41341709	918459.41165326	15147.086888228	470753.5072301
0.	3328858.2477837	22452.428222324	5935.4463522347	237034.97353331	846124.67613011	15169.349550747	532935.4033398
0.	2897699.2448619	25840.000320496	5423.9868259363	213409.17213806	845584.90453254	14256.629110124	596666.8416017
0.	2869823.5700572	22207.328329341	4756.9128613587	151498.02756564	810448.79834345	12364.721936084	538972.3782964
0.	2292203.0298419	21984.516491948	3178.3837896203	134250.52900488	765115.79584454	11118.523460085	572287.3011888
0.	2160364.7973639	21962.23563543	2222.51855803	95544.604244192	666374.54714541	11163.027341856	649326.6618274
0.	1610734.1765222	20670.047743583	2244.746737005	83190.959543511	613157.27266318	11608.079223139	531207.9511965
0.	1555325.5606194	21806.271305617	1911.3302769829	76998.535040919	635544.83279835	10050.50154671	570647.0152097
0.	1545729.0168342	21249.279638295	1355.6658163753	59142.461075697	579398.81595413	9605.5327868852	607402.3301106
0.	1511264.7429083	20915.102484002	1000.0600036002	46976.47966997	543757.61848115	9650.0285943244	495412.0043019
0.	1366089.4742081	20046.304516048	733.3656014198	39917.598671314	581778.55848074	7581.224707945	553336.0885337
0.	1338478.4836115	18999.411774652	955.61034388194	31860.79038806	572453.7244545	8782.4031767842	547549.7972853
0.	1458180.1783775	22073.640512963	955.61034388194	26954.633859917	550300.17207784	8982.6164138194	734103.7002390
0.	1188359.0945645	22251.89141077	955.61034388194	24368.911944773	518558.43915995	8849.1403882772	538877.6479332
0.	1151200.5203768	18932.593293635	844.48723179752	19801.275291123	547668.32980095	8559.9496630493	503120.5515942
0.	1304154.4704694	21271.558591129	755.58980896023	19600.802186746	523001.38021575	8226.2805206124	578423.311314
0.	1142696.2140619	18910.320585553	533.35040054615	17150.964524865	514542.86299429	8048.3291046256	555115.4433460
0.	1149575.1895292	20514.107565122	600.02160077763	12453.743239397	475994.56006217	9138.3411442804	546317.1558826
0.	1209629.3647956	19110.777098926	422.2329187895	10962.761744275	491454.34063857	8204.0363859019	613969.4819357
0.	1197009.191933	21984.516491948	600.02160077763	11318.79279849	545108.3905797	8938.1241678873	654053.4873076
0.	1172025.8856078	23254.623664528	444.45629661235	11185.27937181	479568.77446482	7781.4091020254	646424.6619676
0.	1088939.4884207	21494.351391259	511.12678566587	11207.531461142	485262.37648896	8359.7465751719	608572.1116837
0.	1245261.1009769	19801.275291123	511.12678566587	9983.7547189362	490347.46385017	8293.0132808272	663034.361331
0.	1122040.4927899	21806.271305617	511.12678566587	8760.1575583262	460844.22643026	8226.2805206124	522528.6177182
0.	1230770.9929785	22296.454730186	688.91736413994	11541.319926723	528440.01865325	8003.8418440852	742294.9096660
0.	1321662.5053665	22853.516303881	400.00960023041	9227.328010388	530214.23186348	8426.4804036529	631594.0970031
0.	1222933.0356504	23254.623664528	511.12678566587	8938.1241678873	506163.44321197	8248.52471467	607903.6456713
0.	1263708.9675307	25015.267325076	400.00960023041	8604.4398909837	500031.58672479	7803.6521091871	734224.8158057
0.	1248418.6951321	23566.609385786	555.57407469138	7358.8032407191	487051.23015029	8293.0132808272	563257.7146412
0.	1208248.9637316	21115.607170495	222.22518522469	6602.6146353956	479427.65879912	7425.5290578293	594735.8706214
0.	1180146.3964447	24614.075334204	666.69333440004	8559.9496630493	486227.36961513	7558.9822941956	764240.7027026
0.	1278381.2896795	23098.635177753	511.12678566587	8070.5728239134	495082.12926504	7892.6247312617	645897.1301309
0.	1444603.1796628	22006.79740796	577.79780810179	10651.247040888	497933.61098791	7470.0132325949	690177.5535736
0.	1688207.9475139	24368.911944773	600.02160077763	12854.350864177	472468.83533861	7803.6521091871	791531.4238254
0.	1935797.1924665	21427.512926598	1222.3118584252	18219.89612657	496118.92208553	8404.2357348103	735629.8796039
0.	1686941.2855846	23655.750305655	688.91736413994	17974.920536614	507461.12807915	8626.6850939775	650334.195027
0.	1363826.5033825	24524.92417748	911.16092124147	12809.83795555	524538.03794718	7625.7097134645	611748.0318733
0.	1460598.3350953	22496.992612709	800.03840184329	13744.658932294	515156.88837634	7736.9232657286	665293.0510858
0.	1321740.1648985	20179.959853672	777.81407576798	11140.775371281	496401.70550555	8204.0363859019	562022.8227301
0.	1303095.2555516	19934.926703546	844.48723179752	10317.494200857	502507.38617868	8115.0604405255	652757.5525390
0.	1321015.3686755	23031.783861729	466.67973369921	8604.4398909837	512937.15792546	8337.5020843755	628219.4430493
0.	1194660.8443502	20024.028834602	600.02160077763	7670.1949563466	455846.9731277	7425.5290578293	634467.1804411
0.	1359380.2500862	26776.282490448	511.12678566587	9116.0945761461	529835.7023235	7736.9232657286	731027.9300269
0.	1290523.3922329	26174.374752946	488.9032300503	7692.4376667992	505078.25736553	8270.7689680748	735823.6993146
0.	886628.64856945	21316.116675255	466.67973369921	6535.8954043318	507626.3020404	8204.0363859019	512819.1032216
0.	1187338.9866257	21093.32863406	444.45629661235	6624.8544977427	500998.24248892	7981.5983028321	572810.3565583
0.	1177322.6212297	21783.990925043	511.12678566587	7781.4091020254	509703.04575968	7336.5614203583	653861.4847341
0.	1004624.6947579	20447.276952248	333.34000013334	6825.0159287424	494257.49715014	9027.1088971719	501234.0287019
0.	1028665.0217086	19355.786045146	422.2329187895	7069.6642042893	512724.66062685	7114.146480276	580541.0104104
0.	1049882.7164431	26508.762581646	288.89389638309	7603.4671810346	481215.29554489	8448.7251318446	632719.2743299
0.	1044209.6533249	22630.687211859	422.2329187895	6580.3748323783	532911.7372675	9494.2943071144	598812.8716682
0.	1334615.0245898	24012.323507197	511.12678566587	5846.4946152228	449001.01552962	8359.7465751719	708996.5623987
0.	1075758.73708	22407.864069936	688.91736413994	6024.3990384081	486321.52109955	8137.3043378502	623458.8734768
0.	1231616.6731816	21672.589914547	400.00960023041	7203.1117442735	448555.74907167	7981.5983028321	641414.4071543
0.	1266512.8717189	22185.046877872	466.67973369921	6691.5744407644	524514.39497816	9138.3411442804	718638.9948233
0.	1199639.052981	21182.44313671	466.67973369921	6758.2949177622	486062.60700444	7825.8951756913	657222.1444572
0.	999579.77888455	19177.597007049	422.2329187895	7025.1821656413	485568.3381634	7314.319659335	569624.9658721
0.	1131209.2636283	19556.253262157	511.12678566587	7269.8363153001	483356.24576394	9027.1088971719	538167.2034574
0.	1175386.9108792	20068.580256967	600.02160077763	7959.3548209234	505219.79556755	8248.52471467	621187.1638376
0.	1049932.936765	21093.32863406	577.79780810179	7136.387707272	503780.93256135	9071.6016179468	541104.0872814
0.	1096660.4471337	18932.593293635	800.03840184329	6869.4968993892	483473.89588538	8470.9699193857	558366.6809978
0.	1161746.9753502	23856.320856834	533.35040054615	6891.7374737114	501399.08290482	8048.3291046256	592686.1766391
0.	1142721.5879705	19155.323644878	600.02160077763	7269.8363153001	507626.3020404	8181.7923105381	525058.1997192
0.	901109.8149996	18798.957937054	422.2329187895	7536.7399397861	511449.7872204	7825.8951756913	482273.9403783
0.	991469.001496	17685.413204664	466.67973369921	6913.9781073663	490912.65968559	8293.0132808272	557963.1760380
0.	1127282.2518883	19845.825524045	488.9032300503	8626.6850939775	497179.40796174	7714.6804365931	577876.1253213
0.	912919.63644478	19756.725296084	622.24545271912	6936.2188003543	449821.30386559	7292.077957649	478157.7223260
0.	1106662.249402	21717.150140271	755.58980896023	8204.0363859019	493503.61713509	8359.7465751719	626640.2701629
0.	1139043.1259039	22608.404629916	911.16092124147	7136.387707272	496071.79242148	7425.5290578293	599075.200823
0.	1466067.8512419	25973.748485978	511.12678566587	7225.3532086126	494940.75813117	8671.1756780192	763803.1890787
0.	1387159.7335159	20848.2686592	577.79780810179	7203.1117442735	471881.35554489	8715.6664994682	626113.9432842
0.	1300770.587449	22162.765485899	444.45629661235	8159.548294521	477405.25614386	7002.9412353188	684298.9492717
0.	1216355.4782373	21382.954247598	533.35040054615	7292.077957649	450758.87253224	8537.704638108	651461.8116794
0.	1037938.3719223	18264.437915816	600.02160077763	7002.9412353188	477287.68926926	7514.4976447163	538877.6479332
0.	1147950.1551772	20246.78832539	444.45629661235	6224.5460527486	457793.91282508	7647.9523052351	608834.7374860
0.	1000228.9629674	22742.101014093	311.11691862693	7047.4231552981	457277.81339558	7403.2870594544	565704.2732144
0.	1276758.4317351	24146.042385763	355.56314090256	5802.0191026477	490630.05711321	7937.111398359	665269.0193729
0.	1109695.3226362	24770.092150084	355.56314090256	7736.9232657286	471317.41283164	7203.1117442735	629583.5062958
0.	1150844.9539144	21694.869997664	266.6709334016	6246.7849065228	466079.21907574	7625.7097134645	620350.368651
0.	1395925.2719263	26397.298483558	288.89389638309	6180.068523177	514235.8667605	8671.1756780192	715399.4908676
0.	1437232.3338533	28225.497685865	288.89389638309	6380.2192750204	506564.52486707	7803.6521091871	736429.4137384
0.	1158823.2134462	24703.227443283	400.00960023041	5690.8313593262	448344.84146707	7025.1821656413	657030.0716277
0.	1293929.2227995	23900.892745078	400.00960023041	5979.9225766753	468075.46231819	7536.7399397861	678568.7359301
0.	1369758.2541895	22742.101014093	311.11691862693	6135.5912309063	452306.08540678	7447.7711155427	670172.8690943
0.	1150590.9865582	21137.885766415	266.6709334016	6046.6373582597	481968.09622259	8226.2805206124	650885.9890839
0.	1196958.1343326	22095.921666954	600.02160077763	6091.1141759345	446025.20083455	7870.3814867284	684708.3951042
0.	1262448.7824935	22519.27489715	444.45629661235	4645.7390570617	507177.98010857	8048.3291046256	627716.9476658
0.	1188996.7212241	20937.380544568	577.79780810179	5557.4080248972	485238.84142766	8404.2357348103	624200.2974029
0.	1274672.3313454	21939.954838405	355.56314090256	6113.3526737582	487710.37556192	7647.9523052351	660391.9611689
0.	1239744.4015009	22831.233126918	355.56314090256	4823.6178556551	486439.21190856	8226.2805206124	638994.2226781
0.	1179284.2298425	23210.055227915	422.2329187895	5890.9703650846	511284.53970649	8315.2576529274	644722.288390
0.	1033175.1675467	17551.797824645	333.34000013334	5668.5939886228	450641.67083188	8115.0604405255	595021.9131382
0.	1289749.5199651	21472.07184355	422.2329187895	4756.9128613587	475735.95762947	8115.0604405255	664956.6131697
0.	1054428.808925	21917.674100875	400.00960023041	5379.5135674889	493786.31437858	7514.4976447163	524679.8971269
0.	1137851.1228953	19600.802186746	400.00960023041	5668.5939886228	476206.14967419	8337.5020843755	550134.176267
0.	971709.9253732	18219.89612657	777.81407576798	4579.0354861913	469860.73258426	8826.8945917595	541127.7759040
0.	1207737.7581779	21026.493381661	644.46936392652	5112.6789993376	471458.39503058	8760.1575583262	625898.6369769
0.	967703.7087197	18553.965342795	355.56314090256	4979.2649182334	464506.03748209	7781.4091020254	548284.7251965
0.	1045163.2770947	19199.870428684	333.34000013334	4289.9928470482	467347.36677619	7514.4976447163	629751.0376697
0.	922888.79601604	19533.978889064	222.22518522469	3756.4019981391	452915.67030697	8826.8945917595	515274.9752121
0.	1026385.7670481	21427.512926598	266.6709334016	3934.2618191226	486556.90433258	7692.4376667992	591590.0285014
0.	914155.89079449	21516.630998456	555.57407469138	3156.1531205464	444408.85340736	8359.7465751719	569862.6409488
0.	941769.60558511	21895.393422837	355.56314090256	3267.3070588502	490606.50731906	6780.5351954239	585992.313135
0.	836364.85839347	19756.725296084	355.56314090256	3178.3837896203	446798.34451185	7158.6289936035	540890.8926133
0.	799850.02084338	20714.602615602	355.56314090256	3156.1531205464	499465.78995795	7358.8032407191	532012.4747752
0.	1048200.5001734	19133.05034217	288.89389638309	2889.3897164397	455049.55937834	7759.166154206	589517.2594050
0.	959920.43123563	19378.059942502	400.00960023041	3067.2310371775	498051.46119812	7314.319659335	595927.7769875
0.	914403.16252972	18420.336051	222.22518522469	3000.5400972175	512724.66062685	7225.3532086126	547075.6835462
0.	611700.26502711	16082.169878429	311.11691862693	2533.718458539	496142.48701462	7692.4376667992	454088.0709885
0.	461196.25562079	14635.062049994	177.7796740943	2644.8640962144	480768.35141359	8737.9119992209	344950.2262771
0.	380399.60141686	11919.629673117	111.11185185679	2555.9474675006	455682.79363688	8003.8418440852	268134.3494213
0.	284393.58825016	11407.802937209	177.7796740943	1666.8333500017	467699.66334397	6891.7374737114	214366.6146280
0.	246458.05342112	11452.308362854	177.7796740943	2155.8343768016	477734.45197122	8137.3043378502	171638.4568928
0.	204637.67411748	9049.3552278814	155.55700742096	2266.9749752633	468568.72348893	8648.9303563226	148353.3163030
0.	137277.01726863	8782.4031767842	44.444562963279	1933.557626018	473573.40639189	6936.2188003543	130457.6656476
0.	118480.76064022	8426.4804036529	44.444562963279	2133.606434957	478204.75365563	7692.4376667992	118435.6821734
