# Supplementary material for: LA-iMageS: a software for elemental distribution bioimaging using LA–ICP–MS data
Source: J Cheminform. 2016 Nov 18;8:65. doi: 10.1186/s13321-016-0178-7 (PMC5116144; doi:10.1186/s13321-016-0178-7)
Supplement: Supplementary file 1 — Additional file 1. Dataset corresponding to LA–ICP–MS analysis of a human tissue used to illustrate LA-iMageS features. [file 13321_2016_178_MOESM1_ESM.zip › Line 22.xl]

Intensity Vs Time	Counts Per Second
Time in Seconds	Na23	Ca44	Zn64	P31	C12	C13	Si28
0.	311.11691862693	6936.2188003543	0.	1733.5136187497	483073.89205816	7225.3532086126	53638.73974376
0.	244.44802968221	7803.6521091871	0.	1666.8333500017	453361.16365057	7136.387707272	53661.10526271
0.	48093.937846051	8715.6664994682	133.33440000853	2489.2606184746	453150.13759767	7091.9053126152	81821.94972059
0.	280992.18373974	10406.493652039	111.11185185679	4178.8252699788	495812.58389592	7959.3548209234	218950.1649161
0.	369712.13517163	10851.505157133	200.0024000288	3934.2618191226	443471.98020882	7336.5614203583	228101.9020355
0.	337036.05963901	10539.994609927	200.0024000288	3422.9250628351	439233.91110223	7314.319659335	222874.3837006
0.	380655.33542538	10851.505157133	222.22518522469	2844.9299791609	457066.69077688	7558.9822941956	228284.5812620
0.	417327.81725319	11140.775371281	266.6709334016	4445.6299457633	449352.55804613	6758.2949177622	263890.9581792
0.	574593.73843399	14657.323345891	244.44802968221	4245.525638307	437361.40035923	7603.4671810346	332688.7177771
0.	572929.23720535	14234.36888367	177.7796740943	4067.6591755055	468263.36798702	7314.319659335	308310.8584630
0.	787655.37255669	15547.823905213	311.11691862693	5001.500450135	457465.48231602	8293.0132808272	405031.7351492
0.	631953.18024747	14367.931133572	177.7796740943	4445.6299457633	470424.57943293	7892.6247312617	359687.4052199
0.	620159.11255429	17351.378767251	177.7796740943	5624.119425175	489382.00710215	7981.5983028321	365232.0357751
0.	901159.19542168	15770.463900763	200.0024000288	5223.8590313854	464693.86487148	8315.2576529274	534947.2575581
0.	823384.99194991	16683.350016683	177.7796740943	4845.8529723751	465867.87937599	7937.111398359	404308.9873906
0.	709431.32896568	15748.199633788	222.22518522469	4467.8640542332	491619.20684794	7603.4671810346	413896.199369
0.	697917.36125003	15904.050750604	333.34000013334	3534.0825588358	474748.63828597	6847.2563843996	404169.1077961
0.	743652.7778745	17507.259840215	355.56314090256	4289.9928470482	440263.96678245	7203.1117442735	415016.5760654
0.	748940.78275493	16215.761720392	155.55700742096	5090.4431708704	471998.84828168	6647.0944194197	456011.1557670
0.	803829.15998129	17329.110280322	311.11691862693	4156.5919324774	443940.40398371	7381.0451204177	430927.7701864
0.	1198770.8578983	22675.252554248	555.57407469138	7781.4091020254	483638.60876724	7981.5983028321	601221.829742
0.	971834.37118273	19333.512207255	222.22518522469	6869.4968993892	451251.13720034	7870.3814867284	474255.021261
0.	973701.26907159	20090.85605736	355.56314090256	5824.2568292746	498240.02490056	7825.8951756913	564326.5139954
0.	1180176.0127012	21293.837603449	311.11691862693	6113.3526737582	502837.54672967	8604.4398909837	657246.1538603
0.	1085333.6287266	22318.73647914	266.6709334016	5824.2568292746	442652.30031372	8470.9699193857	559506.0911746
0.	999904.36496215	19199.870428684	222.22518522469	5935.4463522347	405801.17904739	7269.8363153001	570979.8016153
0.	1186752.4773404	19801.275291123	333.34000013334	6046.6373582597	423984.88366052	7180.8703392706	536415.0245751
0.	983390.59011907	18420.336051	400.00960023041	4979.2649182334	498735.02433138	7581.224707945	511260.9331783
0.	1008597.719938	18086.272185716	311.11691862693	6091.1141759345	481121.20010737	8226.2805206124	558224.2653239
0.	832493.3736514	15614.615279902	311.11691862693	4645.7390570617	485709.55492557	7314.319659335	458802.7424498
0.	866611.49528472	17885.840287455	222.22518522469	7514.4976447163	471223.42598762	7981.5983028321	462416.7355255
0.	859212.04584022	18064.001736992	311.11691862693	6558.1350886904	456738.28816179	7247.5947322881	465280.8520105
0.	946682.27913917	17484.990937169	222.22518522469	5379.5135674889	447360.67470341	8070.5728239134	524845.4024624
0.	745786.99879413	18576.237099526	288.89389638309	4957.0294456441	481356.44063743	7292.077957649	468028.4865449
0.	781320.88244942	17017.357704859	466.67973369921	5535.1710101087	466854.17591877	7091.9053126152	470354.0965476
0.	656717.96236345	14679.584701204	355.56314090256	4779.1478001472	480603.69365921	7581.224707945	399507.7660195
0.	595021.91313826	15013.512160945	155.55700742096	3934.2618191226	484556.3527444	7581.224707945	365812.2266854
0.	609837.56400369	13410.782268944	244.44802968221	4667.9736993025	497061.56972593	7803.6521091871	362772.4653496
0.	618629.21611414	14456.973821757	222.22518522469	4623.5044741297	485638.94625382	8604.4398909837	383794.5142073
0.	703394.8511432	15926.315433578	400.00960023041	3934.2618191226	471246.92260198	8693.4210590677	397970.081823
0.	769006.16199925	17128.696572926	377.78634093484	4890.3233837481	453009.45645257	7025.1821656413	483050.3630023
0.	965514.74450029	17885.840287455	311.11691862693	4312.2265403762	489264.27590763	7625.7097134645	545084.6909962
0.	747557.82915671	17418.184584706	155.55700742096	5223.8590313854	499560.08682906	7714.6804365931	431068.0886510
0.	747557.82915671	17128.696572926	222.22518522469	4089.8922757939	475665.43104737	7937.111398359	438906.1921261
0.	748140.09863747	16282.558443708	266.6709334016	4934.7940323669	423353.99175031	8715.6664994682	409766.0801936
0.	790775.58062289	19021.684720581	333.34000013334	5868.7324604928	492113.82448627	8337.5020843755	489311.3681915
0.	743992.27802454	15859.521562944	333.34000013334	5802.0191026477	515959.91087028	8293.0132808272	477899.0546257
0.	625228.82941706	17039.625359589	133.33440000853	5512.9340546385	462416.73552558	7403.2870594544	363050.8716263
0.	790556.15453227	16616.550083884	466.67973369921	6202.3072583001	480015.65606407	7558.9822941956	511733.0760696
0.	738683.04161967	16482.951823068	355.56314090256	8270.7689680748	486556.90433258	7625.7097134645	433102.9652368
0.	851155.96607989	19400.333899325	355.56314090256	10428.74366326	493715.6391945	8426.4804036529	529551.816104
0.	890647.42946876	18153.083888604	577.79780810179	7047.4231552981	464952.13425707	8537.704638108	474560.5903530
0.	860588.21467382	17440.453309415	444.45629661235	7269.8363153001	480133.26035655	7358.8032407191	473197.3662199
0.	846787.16856956	16794.684426767	311.11691862693	7581.224707945	471975.34960545	8293.0132808272	432214.1089932
0.	841218.8849858	16995.090109569	666.69333440004	8604.4398909837	469625.80734786	7403.2870594544	466407.980083
0.	849535.82063409	18219.89612657	533.35040054615	10139.498148207	472374.83586511	7781.4091020254	473502.897602
0.	860809.404823	15325.189852189	555.57407469138	17084.160847374	460492.21170995	8070.5728239134	457230.896808
0.	1208964.7006332	17752.221697219	1355.6658163753	37417.147744281	542525.52008473	9271.8217995872	464646.9076380
0.	1416515.973478	16638.816668713	1511.2481309416	54734.720540792	560978.05244003	9739.0209215515	515038.8031636
0.	1494230.1620049	17262.3051762	2266.9749752633	80812.167869582	618748.72952197	9449.7993307319	404915.1587907
0.	1877038.2665621	20625.493109483	3156.1531205464	145345.44874174	621139.34478754	10829.254017831	578899.1534496
0.	2065427.5606316	20224.512108676	3645.2415372606	123688.95306536	682131.61677384	10851.505157133	491713.4175329
0.	1891745.5646632	19066.230790828	2555.9474675006	77290.1044555	582111.77484411	9516.5418843464	488746.2778472
0.	1648663.3733876	22051.359418467	2889.3897164397	115551.16383562	596380.74456674	10094.999728725	523214.1318239
0.	1967132.9588685	20402.72350772	3222.845305648	134295.69245726	613921.70280614	10206.246222688	493715.639194
0.	1955806.6361556	18910.320585553	3645.2415372606	124861.80572067	599599.88304982	10784.751917351	485191.7714988
0.	1668998.9066467	18910.320585553	3067.2310371775	133211.836612	671856.20215146	10606.745890386	414246.3012991
0.	1609820.2199712	20269.064601581	3022.7703512459	146543.94367978	676210.3362622	10028.252544752	504347.0138233
0.	1989797.6560385	19823.550377849	4245.525638307	154621.27879468	732650.44493534	11808.360319106	461008.5049183
0.	1649691.5745074	18420.336051	3823.0989862564	144531.47414931	629870.70492384	10161.747447	393032.7277822
0.	1772161.7523379	16950.555097312	3889.7965080741	144621.91187836	692925.4801316	11140.775371281	340830.237968
0.	2028983.5431615	17685.413204664	4401.1619067434	156251.26171884	682011.22528854	11585.826064951	410232.6602302
0.	1840594.249092	18553.965342795	4000.9602304553	150525.0775721	658686.83984628	10584.495404194	372336.2926673
0.	1922279.1158353	16193.496264819	3534.0825588358	134476.34869495	720404.30735705	10584.495404194	369340.6383732
0.	2004192.4717163	20090.85605736	3978.7273673761	140010.82798209	671832.15223479	12297.956582209	437174.1718320
0.	2166762.4932208	18442.607450991	4178.8252699788	154576.00600003	723137.62151995	11652.585717666	416627.3750903
0.	1847677.4123621	16572.017092534	4023.1931528364	136712.29120121	668634.10773589	11185.27937181	345181.7455154
0.	2092503.5234541	16950.555097312	4023.1931528364	145028.89370077	754134.8853177	13032.404874564	345505.883036
0.	2583755.1696025	19244.417450348	4712.4431617115	168350.16835017	702984.522946	11786.10662646	366183.5696130
0.	3299383.1490148	23120.919068772	6713.8145404327	221231.4655318	857664.11418947	14301.149741267	458896.5931089
0.	2195437.8800076	17507.259840215	4067.6591755055	146996.25032899	778934.45990047	13210.462686448	328043.220039
0.	2772030.219103	19823.550377849	4912.5586784017	195852.53974271	766793.30331989	9961.5058950769	397154.7556642
0.	2569703.0876313	19934.926703546	5535.1710101087	181828.96485539	815288.45925236	13232.720180232	435348.9084809
0.	2640077.7420562	20291.340937246	4779.1478001472	154847.64642343	720476.86211671	11830.614071137	498499.3067561
0.	2149283.0741834	20024.028834602	4289.9928470482	135853.9802707	747630.61071244	11185.27937181	387330.3809453
0.	2089418.9200946	21227.000744948	3845.3314342286	146996.25032899	659887.59455678	11652.585717666	434951.1463784
0.	2094559.9256938	17997.190747531	3867.5639415011	125200.15905256	685671.87329369	10918.258931291	400556.3459576
0.	2202863.7769842	21382.954247598	5468.4603216522	155323.03827563	718324.66169966	11274.288085412	432120.5505535
0.	2345212.5097984	17908.110260569	4912.5586784017	154417.55313781	749984.20890321	11563.572966145	418051.6678329
0.	2847888.6128339	23009.500208732	3912.0291339479	155028.74491312	670966.39966712	11541.319926723	562426.5179175
0.	1943642.8502143	17952.650385148	3578.5459723132	114154.33164451	657342.1921385	9516.5418843464	381445.8345096
0.	2382798.9729571	21360.67499733	4223.2921228934	153082.14047675	660055.71349826	10473.243863813	479121.9161584
0.	2215659.1686978	20068.580256967	4423.3958966001	152765.29402161	654509.51048047	11430.055620341	517755.1737711
0.	1791926.0627527	17952.650385148	3067.2310371775	123485.97596904	677172.87090495	11363.297749089	402933.6042620
0.	2087591.0069927	20179.959853672	3178.3837896203	127772.09006119	638107.78982498	11986.39199816	517920.5458008
0.	1900686.8923186	19222.143909784	3645.2415372606	126531.1477994	616836.71329525	10695.748428881	471152.9365311
0.	1925310.8206796	16906.020322816	3778.6342682119	106836.02984163	682059.38168215	10117.248908782	366694.1925778
0.	1989797.6560385	18353.522207762	4690.2084008523	132805.42672227	634107.99281949	11452.308362854	399787.3747379
0.	2066912.7400269	19578.527694717	3800.8665975842	109492.39816312	698568.68784114	10962.761744275	399740.772648
0.	2206748.0923258	21494.351391259	4223.2921228934	151837.45521232	697676.1415782	11407.802937209	421321.4346254
0.	2339843.0150614	18821.230347832	3956.4945635986	134995.75702018	695505.46607478	10584.495404194	413802.8412791
0.	2515094.1837106	22006.79740796	4712.4431617115	167511.29348885	703394.8511432	10940.510308095	517471.6862680
0.	2405076.6638871	20625.493109483	4000.9602304553	149959.46071995	729817.29516684	11941.883722078	482109.2537081
0.	2194523.9234566	19378.059942502	4178.8252699788	127140.31472042	664403.9220906	11407.802937209	523190.4924962
0.	2833836.5308626	21694.869997664	5001.500450135	151769.56858693	696373.67114865	10673.497705198	542572.9052225
0.	2326019.4222279	22229.609840307	3467.3878833464	139039.20659142	705374.35358635	11763.8529932	554308.7569348
0.	2078794.1751895	20135.407836567	3445.1564434428	107984.01800748	643643.49254664	11674.839054004	518629.3191231
0.	2505040.6616499	19110.777098926	3489.6193825463	127208.00266194	671808.10238485	10695.748428881	543331.1029176
0.	1972432.48157	21026.493381661	3334.00013336	105755.71391704	655733.69142199	10495.494053146	492726.2477395
0.	1969462.1227793	19467.156126592	3245.0761526022	108164.10884047	678135.51239552	10272.994831483	489688.1157701
0.	2025898.9398019	20447.276952248	3356.2312767859	117421.48067883	640168.28704793	11140.775371281	511685.8606125
0.	2184241.9122581	20491.830634686	4067.6591755055	135379.68816298	695023.16743891	10517.744301851	486533.3657185
0.	1861158.2714889	17240.036927047	2978.3099024804	96803.452112577	627477.6744126	11029.516409074	412705.9601545
0.	2068169.4302845	18598.508915716	3889.7965080741	117376.40790148	636670.5241573	9961.5058950769	449868.1798596
0.	2243192.1097959	19333.512207255	3623.0096229803	121388.83330177	681216.68339003	11118.523460085	463496.535824
0.	2707824.7713971	24324.337556822	4267.7592130252	160350.25323539	761518.75249514	12654.044646316	601531.9424835
0.	2226398.1581718	20291.340937246	3022.7703512459	124094.92198117	672505.57512185	11563.572966145	532249.1136825
0.	2339843.0150614	23388.33040256	3578.5459723132	140440.18485128	667768.67450276	11007.264794765	509113.0106760
0.	2331731.6506715	22474.710387767	3067.2310371775	124365.57883166	727420.73514371	12030.900511791	538427.6929528
0.	2102328.5563771	20670.047743583	3067.2310371775	98737.050961015	668345.62039004	10094.999728725	512417.7293648
0.	2192924.4994924	21182.44313671	2844.9299791609	87389.155166683	689623.25280015	10450.993733851	541554.1822630
0.	2002136.0694766	20335.893787006	3200.6145179875	110122.84636353	599313.68879152	10873.756355811	501965.0071238
0.	2122549.8450674	20335.893787006	3400.6937415233	127975.17080151	646712.42015647	11296.540412261	497697.9154222
0.	2761748.2079046	23767.177794513	4378.9279761929	125944.58438287	701391.66777822	11674.839054004	544634.4113115
0.	2619399.4750904	22853.516303881	4000.9602304553	125470.85153601	758724.77732673	12342.466758735	576900.7929282
0.	2605118.9039815	21850.832245242	3445.1564434428	129284.03117149	693672.8737982	11830.614071137	579993.6900218
0.	2211432.1196496	22006.79740796	2867.1598181554	118931.5586256	707547.49762668	11074.019815824	546625.2996834
0.	2447118.6652319	23187.771098869	2533.718458539	139830.05270517	725629.79824472	11385.550313458	595474.8331786
0.	2477050.7422763	22875.799540348	3445.1564434428	140056.02240896	683311.5417607	12386.977172825	585325.5933995
0.	1897830.7780968	20001.753212629	3823.0989862564	115258.26039909	703443.12632331	11296.540412261	443237.7779389
0.	2766317.9906595	22363.300155542	3978.7273673761	156545.59785883	746733.01404124	11674.839054004	583849.4687761
0.	2232224.6311842	18687.596775055	2978.3099024804	124162.58537577	731149.0027804	12854.350864177	444244.8931914
0.	1969462.1227793	19779.000263868	3200.6145179875	111609.09033558	698110.3418129	11074.019815824	417234.4216461
0.	2562048.7015169	22229.609840307	3089.4614690812	153896.94332233	741203.91904551	11986.39199816	516172.4882125
0.	2194980.9017321	18509.422007703	3067.2310371775	122132.92073179	691213.94999634	12587.276976136	500055.1623994
0.	2200236.1519002	18687.596775055	3689.7055437159	113726.31671269	747048.37530039	11630.332440711	523568.7295407
0.	2428725.2896436	21561.190391319	3400.6937415233	118007.44881458	672313.16324488	12030.900511791	579589.1711909
0.	2606604.0833768	23990.037235742	4134.3586542796	141140.76157744	783025.86975084	12475.998713705	568983.2759041
0.	2471338.5138327	22341.018287592	4023.1931528364	134769.92336753	676258.46045697	12164.427477996	596046.9766773
0.	2582841.2130515	21917.674100875	3378.462479507	138406.58328662	762126.25696455	12720.812851046	543568.0533985
0.	2001336.3574945	19355.786045146	2355.8885211332	106205.82864028	729478.34759817	12854.350864177	455659.3396809
0.	2038351.597809	20558.66160443	3289.5380243924	121929.98125497	728921.53383627	11029.516409074	485850.7740130
0.	2856114.2217926	24547.211877379	4023.1931528364	163114.23651362	725968.59585777	12075.409262973	614160.601096
0.	2114666.9698153	19600.802186746	2911.6196740142	118142.67804095	685093.77354056	10584.495404194	527919.6522
0.	2205948.3803437	20558.66160443	3623.0096229803	153829.04007001	716438.90162877	11897.375683543	519905.2584493
0.	2870394.7929016	24279.763406947	4912.5586784017	143921.0449282	718397.19910395	13989.510313761	546198.6419737
0.	2496700.8081222	23054.067574231	3467.3878833464	139807.456069	717696.02955064	12275.701583032	598550.5504841
0.	2571987.9790087	20937.380544568	3556.3142359259	147380.73011526	712233.67993812	11608.079223139	589517.2594050
0.	2349553.8034155	19756.725296084	3511.8509410427	143016.78682228	735969.066931	13566.589715191	505762.38029
0.	2293002.741824	19934.926703546	3578.5459723132	136147.60308975	677172.87090495	11519.066946682	441130.2459918
0.	1984085.4275949	20269.064601581	3511.8509410427	116294.73386475	699002.93271428	11274.288085412	409346.1799593
0.	2574958.3377994	25840.000320496	3756.4019981391	156704.0908157	695023.16743891	11630.332440711	582183.1800255
0.	2469739.0898685	19021.684720581	3378.462479507	123576.18740597	731560.66274719	10562.244977375	537504.1748787
0.	2746325.1911069	22853.516303881	3311.7690492289	133821.48831716	729187.83162297	12565.021204863	513433.0053995
0.	2550852.7337674	20959.658664616	3534.0825588358	136034.67002183	755033.24524922	12498.254247405	576781.8575010
0.	2391481.5601914	22474.710387767	3178.3837896203	138790.67032712	756805.95687621	12208.936941841	568127.7635992
0.	2305226.9106933	22185.046877872	3534.0825588358	140304.59610159	730858.43100304	10651.247040888	513314.9438810
0.	2965560.5187717	24435.773973097	3756.4019981391	158810.06639109	802364.23535024	12631.788696862	605612.1548941
0.	2483105.7044265	22251.89141077	3267.3070588502	129825.68824187	746296.37884664	11519.066946682	537385.7822957
0.	2992293.7478877	24836.9573926	3467.3878833464	168236.80199684	752581.18414653	12631.788696862	626281.4074522
0.	2858170.6240323	22140.484153421	4534.5667354854	173044.8758105	784926.10530245	12987.891015582	576020.7096170
0.	3171657.7210163	22095.921666954	3800.8665975842	155639.98110519	823115.8024149	13967.250800226	540464.5191249
0.	1965577.8074377	18687.596775055	3556.3142359259	111631.6112088	711122.29468374	13188.205252064	402677.2014105
0.	2543541.0813596	19734.45038777	3912.0291339479	142745.52836017	797336.52994448	12475.998713705	531917.8210356
0.	2954707.2847289	23566.609385786	4312.2265403762	165879.12795742	798336.95906809	14412.452358838	618939.9544120
0.	2932315.34923	25305.029090768	3222.845305648	171479.68241909	824633.16079915	14345.670610058	649566.5400503
0.	2635850.693008	21939.954838405	4089.8922757939	138067.69753629	793409.12403033	13210.462686448	508310.6280133
0.	2681205.78685	21583.470176984	3378.462479507	157202.23097961	835531.60943681	12987.891015582	524443.4664612
0.	2017330.5971366	17974.920536614	2844.9299791609	106520.92332148	745035.11127703	13010.147915374	394476.3753214
0.	2383598.6849392	21160.16442182	2933.8496908789	122629.01566374	702188.0588429	11407.802937209	440966.3486015
0.	2762205.1861801	22051.359418467	3400.6937415233	143333.26609333	781052.98616559	12142.172835157	662289.6033656
0.	2783454.6759902	19556.253262157	2778.2408179141	121591.759696	721395.94148708	12453.743239397	547170.5042047
0.	2085763.0938907	19556.253262157	2266.9749752633	127591.57797059	753576.49205544	12386.977172825	514802.6376075
0.	2609688.6867364	21783.990925043	3400.6937415233	132918.31638591	720791.27307258	12832.094380165	561168.0012495
0.	2588210.7077885	20224.512108676	3400.6937415233	118999.18041189	757558.86135706	12898.86401039	556823.9699548
0.	2774886.3333248	22652.969853303	4067.6591755055	117421.48067883	741955.47570801	13254.977733417	634275.6118535
0.	2016073.906879	19578.527694717	3356.2312767859	103573.00018246	679916.68089086	11140.775371281	579565.3765565
0.	1915881.4199785	22162.765485899	2555.9474675006	95589.559841031	690177.55357364	11051.768082761	558034.3814219
0.	2276780.0130442	22541.557241091	3022.7703512459	92061.278847357	709238.09669436	11051.768082761	681890.8354741
0.	2237137.1476457	25171.291641128	2200.2904383379	110618.23176365	699002.93271428	11207.531461142	634203.7747269
0.	2274038.1433913	21828.551745683	2378.1170558111	109267.24957445	642492.9251695	9605.5327868852	644698.313688
0.	2587068.2620998	21249.279638295	2444.8030155534	111924.38806241	681072.22904567	12787.58159033	549754.7692930
0.	2395822.8538085	23210.055227915	3400.6937415233	127208.00266194	623004.48378805	10539.994609927	551106.4829736
0.	2417072.3436187	21717.150140271	2844.9299791609	129419.44216391	726041.19706355	12943.377394191	611604.732126
0.	2590838.3328725	23076.351346239	4623.5044741297	151339.63268577	688707.52908529	11875.121753355	610052.470547
0.	1881265.3156104	18086.272185716	3422.9250628351	129893.39783212	706243.54596386	11430.055620341	457512.4001888
0.	2344984.0206606	21271.558591129	5090.4431708704	168123.43717032	786972.97571524	12631.788696862	543615.444277
0.	2677664.205215	22630.687211859	4378.9279761929	152923.715757	767522.75510403	12386.977172825	522812.2720961
0.	2435351.4746381	18531.69364552	4490.09822201	173249.05292314	810228.87742405	13811.435868899	486250.9073893
0.	2171789.2542511	20224.512108676	3623.0096229803	155051.38249851	811768.44009861	12409.232468957	446774.9148891
0.	2166077.0258075	18420.336051	4134.3586542796	162026.65934282	814921.72443982	12832.094380165	440802.4543515
0.	2655957.7371294	22764.383953045	5802.0191026477	195124.64910612	873500.31572301	12654.044646316	582397.3991171
0.	3061068.9783485	23009.500208732	4356.6941049483	198059.3422487	855846.25793887	13722.400072237	561904.0924517
0.	2721305.630524	20781.435369736	3734.1697873657	178513.99452689	845756.64643165	12364.721936084	510033.4831141
0.	2355037.5427213	20135.407836567	2933.8496908789	171683.82157814	796360.61197898	12208.936941841	500220.1939354
0.	2264555.8441749	20736.880140833	4000.9602304553	160214.34305389	791799.64198505	12676.300655165	461290.1325155
0.	2413987.7402591	20625.493109483	3934.2618191226	149801.09481932	847940.51572345	13344.008540165	517282.6997954
0.	2535543.9615386	19823.550377849	3111.691960277	169506.592372	812477.21884914	12498.254247405	472562.835843
0.	2055945.2614152	20848.2686592	3467.3878833464	155798.45699864	829382.72538061	12965.634175188	460820.7583320
0.	2509953.1781114	19133.05034217	4112.1254353852	158583.59210568	783561.79172431	11875.121753355	503710.1750279
0.	2495101.384158	21115.607170495	3600.7777679979	164541.89489785	816095.33000462	12765.325284507	467793.6115421
0.	2675950.5366819	19533.978889064	4467.8640542332	151927.97156536	757485.99678931	14390.191716499	462111.5992432
0.	3010801.3680449	21895.393422837	4890.3233837481	208486.89723076	948916.21887855	15102.561741452	549873.3321763
0.	2600663.3657955	23187.771098869	4178.8252699788	174519.59954803	860760.25097406	13410.782268944	512819.1032216
0.	2836349.9113778	22987.21661524	3956.4945635986	174020.43336701	809349.24909055	14546.017460559	554261.307146
0.	2803447.4755428	21962.23563543	3756.4019981391	153602.69985508	835482.59726294	12876.607407585	566963.452755
0.	2192467.5212169	18353.522207762	3489.6193825463	124523.46602403	772971.25854659	12364.721936084	418168.4236711
0.	2223427.7993811	23923.178778471	3022.7703512459	129306.59951861	771754.77952255	12142.172835157	495836.1479837
0.	2536229.4289518	21271.558591129	3489.6193825463	139197.36985987	786826.75476259	14189.848608994	527162.811810
0.	2519663.9664654	22296.454730186	3956.4945635986	149620.10887088	842346.97355532	12765.325284507	593019.8145803
0.	2798534.9590813	23187.771098869	3778.6342682119	148692.61702593	792555.57386834	13655.623848502	512535.7785522
0.	2086791.2950106	21873.112804293	3378.462479507	132353.88323919	746247.86517668	11719.345904834	513267.7197279
0.	2590724.0883036	22675.252554248	4267.7592130252	154508.09726497	725895.99525809	12253.446643245	646808.3416784
0.	2124149.2690316	19288.964709871	2711.5521902674	119968.48589027	725073.23081946	11074.019815824	495035.0052949
0.	2215659.1686978	20090.85605736	2800.4704790405	122561.36462845	681914.91330335	12275.701583032	468357.3223669
0.	2476365.2748631	21650.309890921	3067.2310371775	145571.56678404	771024.97356446	11786.10662646	603201.9718045
0.	2268668.6486543	20647.770396793	3356.2312767859	121118.2724071	757024.535345	12364.721936084	557512.2222773
0.	2208004.7825834	20937.380544568	3578.5459723132	121591.759696	667696.55896711	11252.035817943	557559.689982
0.	1855674.5321831	16438.419544947	2555.9474675006	103842.99583018	752265.62245974	12520.509840498	446821.774198
0.	2330132.2267073	21694.869997664	3111.691960277	126440.90460664	737689.43481326	11986.39199816	578875.3607192
0.	2174302.6347663	21873.112804293	3889.7965080741	118728.69653572	716656.46845043	12943.377394191	562925.2263279
0.	1760051.8280375	19578.527694717	2444.8030155534	99366.691033302	711533.00745733	10206.246222688	515534.771964
0.	1792268.7964593	20870.546541319	2511.4895088638	98287.337005529	655181.58839963	10962.761744275	534970.9292324
0.	2294373.6766504	22920.366191792	2733.7816735278	98467.21969255	654437.5052252	12542.765492984	594020.8058025
0.	1785871.1006025	18153.083888604	2400.3456497736	91926.46954986	655781.70204373	10628.996435951	543117.8530633
0.	1687049.5485285	19177.597007049	2467.0317873712	87276.876564539	696397.78919573	11630.332440711	489358.4607339
0.	1943662.8106064	19489.430321282	2311.4316296304	86086.815895727	646592.51974866	10228.495699585	501021.8208187
0.	1819801.7375574	20068.580256967	2778.2408179141	104945.56829155	694203.32125017	10406.493652039	583587.6020812
0.	2146541.2045305	21249.279638295	2889.3897164397	100018.86811012	632072.87797515	11051.768082761	559624.7884037
0.	1777759.7362126	21583.470176984	3667.4735108391	101818.24035544	703177.61615331	10873.756355811	521134.119847
0.	2059029.8647747	21249.279638295	3378.462479507	122674.11665682	741664.54285026	11074.019815824	579256.0522841
0.	2548567.84239	23076.351346239	3956.4945635986	148556.89509363	803707.07354468	12253.446643245	668946.6465296
0.	2310139.4271547	22118.20288044	3511.8509410427	120622.26674957	725242.61713451	12075.409262973	598979.8074811
0.	1683736.4560312	19623.076738244	3511.8509410427	101773.25134237	655661.67598839	12698.556723408	468639.1916887
0.	1927191.6322968	21873.112804293	2933.8496908789	111676.65313661	659119.09236908	10384.243700188	628865.5514507
0.	1962217.6420005	18197.625321128	2578.1765357486	84425.504542896	675705.04834128	9894.7597796915	450852.635048
0.	1799808.9380048	19444.881991369	2578.1765357486	96533.683080745	667888.86839559	9939.2571305832	561429.1877021
0.	1591198.3552451	19801.275291123	2489.2606184746	93117.360052451	684804.73810846	10161.747447	470424.5794329
0.	1664200.6347541	19712.175538926	2622.6348501053	96601.124524705	668393.70094756	10784.751917351	497202.9758030
0.	2120607.6873966	23210.055227915	3422.9250628351	125425.73551604	696253.08191826	11652.585717666	578256.7727712
0.	2186298.3144978	22652.969853303	2756.0112160766	117691.92242672	651101.91806987	11074.019815824	611915.2179151
0.	1890404.8811201	22519.27489715	2511.4895088638	95769.384639798	666542.7919964	11430.055620341	603082.6732835
0.	2138658.3292783	20514.107565122	3356.2312767859	101750.75692636	671062.5901273	11118.523460085	618294.5873641
0.	1985684.8515591	20469.553763728	2867.1598181554	93701.632370484	746563.20886357	11541.319926723	621808.8355635
0.	1717438.6038483	19489.430321282	2422.5743030209	85952.102699361	654125.48937011	10450.993733851	464529.5156805
0.	1597367.5619642	17618.605247141	2444.8030155534	82023.920703213	652421.60110584	10317.494200857	481168.2476970
0.	1737659.8925386	19845.825524045	3400.6937415233	91364.787488052	721637.82062874	10317.494200857	468239.8795530
0.	1785642.6114647	20202.235951436	2022.4676149595	97185.639771189	672337.21449596	10339.743974598	488840.4569861
0.	1752511.686492	22095.921666954	2511.4895088638	93724.105196257	693986.31610184	11296.540412261	592090.426682
0.	1867441.7227769	20759.157725544	2489.2606184746	85817.391669503	675223.84912278	11563.572966145	533834.7623509
0.	1811804.6177364	20380.446874672	2400.3456497736	96780.971028292	681650.0608579	12409.232468957	474936.6903449
0.	2299400.4376808	20135.407836567	2956.0797670342	115213.1992394	671976.45273555	11585.826064951	544065.6706471
0.	2169732.8520114	22341.018287592	3267.3070588502	127862.34756166	765626.30742197	11808.360319106	597358.2819210
0.	2299857.4159563	20892.824482919	3089.4614690812	106205.82864028	719098.42522058	11897.375683543	611556.9660729
0.	1798552.2477472	20179.959853672	2444.8030155534	78882.701222336	679820.39216013	10695.748428881	464365.169642
0.	1920908.1810088	19979.477650129	3222.845305648	92330.903949046	690418.56495322	11563.572966145	563423.9636100
0.	2216001.9024045	21249.279638295	2822.700199456	90511.102859132	711653.80902662	12631.788696862	539824.9985087
0.	2024413.7604066	22675.252554248	3111.691960277	101750.75692636	739313.19252592	11763.8529932	578066.4469457
0.	1849733.8146018	20981.936844148	3022.7703512459	105980.76825882	769808.76603691	12275.701583032	540867.2046430
0.	2299971.6605252	21650.309890921	2622.6348501053	108501.78957497	751003.49003663	11830.614071137	516196.1082419
0.	1839109.0696967	18286.708899621	2867.1598181554	87389.155166683	733667.69815849	12053.154857688	440451.2629614
0.	1631298.1989191	19600.802186746	2555.9474675006	92623.007599779	746223.60844307	12453.743239397	412239.2449575
0.	1737088.6696943	19422.607915614	2667.0934016109	91409.720667445	786290.63222989	13099.176108526	457043.2330294
0.	2440720.9693751	24413.486570802	2756.0112160766	95319.829877012	754644.75390888	13633.365226067	609527.1528786
0.	2352866.8959128	20135.407836567	3156.1531205464	101210.90904701	790702.43797979	11697.092449727	570338.0107669
0.	2012418.0806751	19868.100729713	2311.4316296304	96421.281880041	683215.21533748	10584.495404194	556634.1169246
0.	2135687.9704877	21472.07184355	2756.0112160766	89298.121678689	705977.95017618	11430.055620341	555115.4433460
0.	1731604.9303884	17908.110260569	2222.51855803	82517.648057206	705712.3625092	12520.509840498	453454.9546773
0.	1811804.6177364	20380.446874672	2578.1765357486	93701.632370484	743264.79391516	12654.044646316	500102.3139431
0.	2187669.2493243	18420.336051	2911.6196740142	89028.594152486	808420.84857161	12943.377394191	482650.3789313
0.	2353666.6078949	19199.870428684	2822.700199456	99119.326793336	770514.14573856	12542.765492984	598145.1606962
0.	1917823.5776493	22853.516303881	3467.3878833464	85368.370549654	691720.1420703	11786.10662646	450524.4707364
0.	2369203.8692614	20402.72350772	2555.9474675006	88691.696938014	734321.7094731	12097.663727646	573785.2262659
0.	1861729.4943333	22563.839644533	1555.7007542926	64381.071697224	673684.19105645	11964.137830426	587897.5106495
0.	1859015.1154743	22296.454730186	2155.8343768016	53459.817746163	620398.18333693	11007.264794765	531231.6125804
0.	1875096.1088913	27757.262185705	1533.4744129793	52855.98427384	587444.98814067	10628.996435951	687623.2443821
0.	1608906.2634202	28849.852545198	1911.3302769829	58180.167186029	627094.8509785	11407.802937209	590541.6692552
0.	1808606.0283583	19779.000263868	1355.6658163753	50128.095225995	662145.46405635	10050.50154671	498169.3130266
0.	1408854.3059988	23388.33040256	1489.0219081794	36680.550488874	614208.38154697	9205.0812048251	485968.4583623
0.	1618318.727287	21382.954247598	1200.0864062212	29608.060516204	563376.4635773	8982.6164138194	670100.733553
0.	1282761.8953256	27021.516605991	666.69333440004	22496.992612709	497910.04114006	9227.328010388	473761.4326655
0.	1086594.2522989	21472.07184355	822.26278718639	18086.272185716	531917.82103566	9027.1088971719	502153.6568213
0.	1335677.9586973	20425.000200245	777.81407576798	18932.593293635	548711.48632984	8849.1403882772	566179.4136880
0.	1265972.6017964	23098.635177753	822.26278718639	17061.893073761	547146.7989422	7714.6804365931	614471.1787487
0.	1188767.1703804	20536.384555037	400.00960023041	13076.91897114	524869.04634196	8515.4596725172	544397.4314666
0.	1011572.4110101	19533.978889064	866.71173567692	12609.532806802	517329.94602392	8381.9911253168	526784.4165895
0.	1066697.3099196	17217.768737337	400.00960023041	10272.994831483	516266.96871973	8826.8945917595	509632.2394092
0.	1071050.6735839	22942.649606771	511.12678566587	9828.0141985899	501068.97767279	9071.6016179468	559696.0075263
0.	1014197.9700481	21494.351391259	666.69333440004	9828.0141985899	491053.96446293	7803.6521091871	620565.5368192
0.	1464463.468432	23990.037235742	777.81407576798	11207.531461142	496048.22768653	8448.7251318446	776061.8784283
0.	1242617.7929457	22630.687211859	600.02160077763	15659.143160157	530734.7371916	8671.1756780192	614303.94324
0.	1763604.9807932	22987.21661524	711.14145314645	29251.248186823	553691.93008075	8826.8945917595	604347.3214729
0.	1996205.7136259	21828.551745683	1489.0219081794	55070.253590714	588659.7074785	8404.2357348103	534047.7822086
0.	1964663.8508867	22675.252554248	1511.2481309416	68323.386055246	605946.29276757	9850.2626662593	567414.9015520
0.	2507896.7758717	22719.818134643	2444.8030155534	98399.763232555	735363.38455099	11674.839054004	688803.9165049
0.	2751694.6858439	23588.894526486	3067.2310371775	104495.52120523	755397.47161713	11007.264794765	735339.1581327
0.	2341899.4173011	22586.122107474	2000.2400288035	101323.37448869	753333.72354134	11496.814026024	721565.2561796
0.	2015959.6623101	20692.325149852	2266.9749752633	70138.370977755	709745.34057304	10161.747447	544823.9998861
0.	2073653.1695903	22474.710387767	2778.2408179141	88309.896472117	681577.82977625	11051.768082761	590994.3542137
0.	2476365.2748631	24391.199228027	2178.0623779285	82629.862879092	759404.96703452	10851.505157133	662818.1346819
0.	1913939.2623077	21338.395806549	2000.2400288035	66150.403483996	644986.01449285	10450.993733851	602104.48757
0.	1986713.0526789	21917.674100875	2155.8343768016	81530.22245625	652805.54666489	11474.561164748	619226.7996804
0.	2636536.1604212	24881.534518567	3089.4614690812	93117.360052451	702453.53876139	12342.466758735	659167.1217585
0.	2085077.6264775	21717.150140271	2555.9474675006	77514.395530599	686490.91388669	11118.523460085	596213.8590087
0.	2354237.8307392	25661.672767156	2822.700199456	105260.61562365	737253.25302469	13254.977733417	733425.4842213
0.	2583640.9250336	22073.640512963	3178.3837896203	83190.959543511	768519.77126895	11496.814026024	643235.9824408
0.	1795581.8889566	20491.830634686	2311.4316296304	69667.781529692	639161.93640685	11185.27937181	429033.6963092
0.	2068969.1422666	20068.580256967	2289.203272805	81283.384247101	716922.39085076	12164.427477996	512984.3802612
0.	1910740.4143793	19333.512207255	2644.8640962144	80430.726413165	683648.6926653	11274.288085412	433243.3194071
0.	2162878.1778791	20358.170301101	2333.6600457397	86109.268305758	720210.83095829	12431.487824481	467488.2836648
0.	2641562.9214516	22808.950009457	2711.5521902674	90466.174498504	700281.66874607	10517.744301851	609956.9558681
0.	2235423.4791126	19801.275291123	2711.5521902674	77357.3911471	767279.5977268	12631.788696862	515889.0529250
0.	1999394.1998237	21026.493381661	2089.1507291136	87658.629951908	720476.86211671	10918.258931291	547692.0364999
0.	2571416.7561643	23566.609385786	2400.3456497736	98107.458178594	690514.97137916	12320.211640776	549944.4706902
0.	1872468.4838072	18175.354575139	1955.7850343329	83527.635587239	704505.24817846	10428.74366326	502625.2992035
0.	2222399.5982613	22496.992612709	2400.3456497736	95207.444954005	706895.49732864	10807.002937904	564730.3171496
0.	2265241.3115882	22452.428222324	2467.0317873712	84829.576977816	734975.76995307	11897.375683543	551960.3062436
0.	2340528.4824746	23767.177794513	2355.8885211332	86805.322868445	727227.10256228	11496.814026024	546151.2368671
0.	2324991.2211081	23633.464986421	2756.0112160766	90286.46346515	736162.89419729	12208.936941841	494186.8180848
0.	1883550.2069878	18531.69364552	2667.0934016109	90286.46346515	782928.43292864	11763.8529932	481097.6764093
0.	2380971.0598552	23366.04579745	2555.9474675006	86760.414377032	759234.91462935	12520.509840498	569720.0351162
0.	1947070.1872805	21850.832245242	2667.0934016109	74195.501127664	712016.22381148	11496.814026024	523686.9320307
0.	2182985.2220005	19311.238428831	2511.4895088638	73612.587975748	720331.75320292	11763.8529932	529007.7270482
0.	2200007.6627624	21026.493381661	2511.4895088638	83886.771618934	680927.777107	12475.998713705	569672.5003631
0.	2294716.4103571	24257.476421288	2400.3456497736	86199.07854771	732868.41775588	11830.614071137	551462.2323786
0.	2153624.3678005	19511.704575439	2311.4316296304	90893.003651807	728340.54878233	11051.768082761	544444.8269135
0.	2048519.3644385	19934.926703546	2622.6348501053	93881.416664097	719243.51354872	11697.092449727	562545.2553966
0.	2496243.8298468	19779.000263868	3800.8665975842	100311.23982189	740719.07821626	11808.360319106	590184.3031683
0.	2133745.8128168	22274.173040729	3222.845305648	112622.58948731	745641.46711001	11830.614071137	655421.6288675
0.	1981686.2916486	20313.617332388	2667.0934016109	93207.245449918	691503.19899499	12008.646225282	473009.3523213
0.	2677092.9823707	21538.910665143	3378.462479507	118615.9974934	726597.8264449	13655.623848502	575330.9773867
0.	2362577.6842669	20870.546541319	3200.6145179875	105125.59388916	746611.72429069	12409.232468957	562094.0616826
0.	1769991.1055293	18754.413293876	2800.4704790405	88220.063597082	770781.71848611	12186.682180224	476065.0893524
0.	2374230.6302918	21405.233557354	2711.5521902674	93634.214254748	718421.37837323	12253.446643245	597525.1896068
0.	2024299.5158377	20090.85605736	1622.3801338886	80228.793852862	656982.05408582	10606.745890386	562355.2762156
0.	2016759.3742922	21516.630998456	2222.51855803	89792.277998144	674333.70096254	11385.550313458	565276.6691894
0.	2319050.5035267	20670.047743583	2200.2904383379	89230.738984226	693600.54256622	11652.585717666	558604.0456878
0.	1857388.2007162	20915.102484002	2378.1170558111	96084.087321862	760741.20856982	11207.531461142	550774.4634586
0.	2554051.5816958	21939.954838405	2978.3099024804	118052.52498126	728969.95100925	11763.8529932	539990.7955853
0.	2508924.9769915	22452.428222324	2467.0317873712	120577.17677953	759502.14132762	13722.400072237	499842.983658
0.	2464712.3288382	20425.000200245	2378.1170558111	102020.6939017	761640.25000093	12565.021204863	584135.150601
0.	2532573.602748	23945.46487138	2400.3456497736	94083.67860479	773993.23209379	11852.867882553	732868.4177558
0.	2162421.1996036	22185.046877872	2111.3785523944	78568.644078014	733086.39603787	11741.599419325	606757.8242855
0.	2088504.9635436	21962.23563543	2000.2400288035	81103.870119476	671471.41149089	10673.497705198	588945.5486502
0.	1966834.4976953	20736.880140833	2022.4676149595	70877.922152118	649302.67437066	12164.427477996	568365.3973869
0.	1860929.7823512	21917.674100875	2400.3456497736	85884.746913622	692226.36366835	10851.505157133	641701.9988165
0.	2062457.2018409	21605.75002214	1800.1944209975	73276.310391576	695143.73958581	11140.775371281	564682.8099138
0.	2168476.1617538	21939.954838405	1377.8916834903	72043.408162063	683191.1338988	12364.721936084	613635.0335767
0.	2000536.6455124	24458.061434912	1933.557626018	71258.928567443	705615.78718908	11029.516409074	598502.8565798
0.	2164020.6235678	24636.36327219	2311.4316296304	64627.411927583	689093.08518762	10962.761744275	672601.7826617
0.	2170075.585718	23544.324304597	1400.1176098792	59164.841320921	689912.44878652	11741.599419325	568769.3898655
0.	2086448.5613039	23878.606771198	1822.4214736367	66867.201336541	678544.66738823	11585.826064951	588278.6006469
0.	1867213.2336391	20647.770396793	1911.3302769829	53594.008885369	706098.6745275	10740.250054368	512039.982867
0.	2174416.8793352	20380.446874672	1422.3435955424	66822.399671577	678231.78242189	12008.646225282	550869.3248705
0.	1875438.8425979	22407.864069936	1400.1176098792	60709.222895183	664091.54707288	10985.013239832	559529.8304896
0.	1588913.4638677	19645.351349211	1088.9600342778	48988.011978215	641941.66583585	10740.250054368	522906.8256358
0.	1987284.2755233	21115.607170495	1177.8610132894	55182.100933079	629559.57350735	10807.002937904	614925.1200148
0.	2065770.2943382	19957.202147101	1444.56964048	53034.893348368	668513.90350822	10985.013239832	596404.5856241
0.	2149625.80789	22496.992612709	1533.4744129793	55696.617980063	650262.22448189	9828.0141985899	597072.1619679
0.	2316308.6338738	21405.233557354	1755.7404935542	61380.782105361	651413.82500057	11585.826064951	598264.3910106
0.	2736385.9136151	24034.609838167	1711.2868032229	83078.737203194	697844.99464478	11786.10662646	642636.7377271
0.	2021900.3798914	19311.238428831	1177.8610132894	53258.535075951	708755.03481803	10161.747447	578566.0611980
0.	1846534.9666734	21338.395806549	1622.3801338886	58650.110833099	749401.81610118	10673.497705198	538404.0117636
0.	1719951.9843635	21783.990925043	1533.4744129793	58762.006070216	691503.19899499	10695.748428881	523828.7771644
0.	2212803.0544761	21850.832245242	1311.2142599662	76863.967966724	705977.95017618	11674.839054004	630564.8076524
0.	2041550.4457374	21137.885766415	1333.440008534	68256.171951109	695216.08367779	10962.761744275	615235.7251486
0.	1896916.8215458	21048.771739643	1133.4104052409	67673.672330906	685816.40425085	11296.540412261	606041.7631059
0.	2012875.0589506	20803.713073409	1777.9674276367	70676.219895657	670701.881405	11407.802937209	531089.6452538
0.	2261128.5071088	20402.72350772	2400.3456497736	94825.347488078	654677.52507091	12676.300655165	527375.6664410
0.	1939301.5565972	20892.824482919	2022.4676149595	91005.33072718	674333.70096254	10339.743974598	478604.5303750
0.	1795810.3780943	18687.596775055	2178.0623779285	98062.489074985	736356.72578126	12921.120672592	482744.4911518
0.	2220457.4405905	18732.141061476	2444.8030155534	105013.07743775	785778.90962705	10962.761744275	577590.6507614
0.	1985570.6069902	19133.05034217	1866.8757567514	92398.311580067	750930.68028491	11585.826064951	484344.5569550
0.	2077651.7295008	22742.101014093	1866.8757567514	86154.173306368	720235.01527265	11051.768082761	578114.0280082
0.	2354123.5861703	25527.929602561	1777.9674276367	96691.047294126	736502.10230279	11296.540412261	672481.5234036
0.	1951182.9917598	22719.818134643	1711.2868032229	91095.193471712	656621.93100619	12008.646225282	573071.8961459
0.	1752625.9310608	18064.001736992	1400.1176098792	62410.610963747	700112.7682878	12542.765492984	471928.3524462
0.	1956095.5082213	20647.770396793	1577.9271548818	74823.299153907	705495.06954887	10094.999728725	514566.4785436
0.	1974441.3011394	19199.870428684	1711.2868032229	70945.157317929	671471.41149089	12386.977172825	451227.6953836
0.	1887548.7668983	20269.064601581	1400.1176098792	69107.590499257	672794.20094447	11163.027341856	567177.2939739
0.	2376629.7662381	22140.484153421	1444.56964048	67248.025174947	668105.2216031	11363.297749089	700643.6093624
0.	1660087.8302747	21227.000744948	1155.6356796293	58314.434104689	563115.2180785	11051.768082761	502224.401526
0.	2134202.7910923	28270.092912888	1666.8333500017	68076.936979633	623004.48378805	11140.775371281	666062.1010872
0.	1972660.9707077	21672.589914547	1222.3118584252	60127.24852715	632647.45012723	11630.332440711	614925.1200148
0.	1743714.8546888	19133.05034217	1155.6356796293	55965.074226188	629679.23811211	11719.345904834	593186.6383881
0.	1575775.3384474	20603.215881653	1422.3435955424	50530.514680151	631091.40550512	10807.002937904	455800.0643804
0.	1556924.9845836	20425.000200245	1422.3435955424	58896.282331071	651869.70918714	10384.243700188	523190.4924962
0.	1868241.434759	22853.516303881	1466.7957446922	58762.006070216	685045.60029984	11964.137830426	582587.820554
0.	1876581.2882866	21873.112804293	1577.9271548818	62544.945815199	641126.82504913	9605.5327868852	601197.9753774
0.	2285462.6002785	22808.950009457	1777.9674276367	73231.474401125	668297.54009924	11763.8529932	628434.807152
0.	1660544.8085502	19511.704575439	1377.8916834903	67136.01636432	666038.06724165	10250.745235849	526358.74187
0.	1882750.4950057	20759.157725544	1933.557626018	68121.745362567	674333.70096254	11118.523460085	522623.1681373
0.	2286148.0676917	22742.101014093	2600.4056632835	96803.452112577	694806.14179462	11074.019815824	681770.4473306
0.	2043264.1142704	22541.557241091	2022.4676149595	79712.766099969	692443.32482043	10851.505157133	636119.6356171
0.	2087362.5178549	23722.606620432	2066.9229651143	76123.887720614	688972.59706546	12097.663727646	618700.9239605
0.	1968776.6553661	20313.617332388	1666.8333500017	60574.917523547	732141.86292523	10740.250054368	567652.5156820
0.	1726578.1693581	19088.503915146	1355.6658163753	68233.767369711	636431.00309056	10428.74366326	514731.7892066
0.	1909026.7458462	19177.597007049	1978.012501928	79017.300747572	735363.38455099	11029.516409074	555423.9022409
0.	1820944.1832461	21115.607170495	2044.6952603964	75092.369865191	695674.27692795	12119.918251707	493291.6003148
0.	1854760.5756321	20291.340937246	2066.9229651143	67651.269309172	690105.25146491	11140.775371281	582968.6760421
0.	1748056.148306	20670.047743583	1311.2142599662	66598.394945215	620469.90586117	9872.5111932931	496849.4649788
0.	2034810.0161739	24413.486570802	1800.1944209975	71326.166794322	650694.05672798	10539.994609927	596595.3164540
0.	1617931.5843611	21293.837603449	1911.3302769829	65545.653060478	652445.59720456	11296.540412261	520732.3573640
0.	1797638.2911963	20425.000200245	1689.0600469736	66934.404283802	650790.02237415	12075.409262973	455213.7267256
0.	1707385.0817876	22742.101014093	1511.2481309416	66217.600673956	640503.76327114	11140.775371281	555471.3584363
0.	1949011.9046023	19043.957725973	1066.7349377027	45524.007396147	630684.48616719	9472.046789243	527541.2236865
0.	1879327.3986152	20269.064601581	1489.0219081794	53929.496157161	639545.29427944	10161.747447	551841.7146144
0.	1627185.3944397	19779.000263868	1689.0600469736	63843.627281707	647168.05685217	10762.500956173	522339.5200004
0.	1743714.8546888	20536.384555037	1111.1851901238	57687.873594207	627645.16499465	9627.7806609238	643379.8073461
0.	1668884.6620779	20469.553763728	1622.3801338886	57732.626359526	606423.65501355	11341.045244099	512724.6606268
0.	2012303.8361062	21227.000744948	2422.5743030209	72626.2120364	678400.25753955	11719.345904834	559909.6684274
0.	1683393.7223246	21494.351391259	1889.1029872274	75182.062024308	699075.30897128	11741.599419325	462182.0143434
0.	1799580.4488671	19712.175538926	2489.2606184746	69847.050579976	651173.89559513	11519.066946682	468451.2777771
0.	1851675.9722726	22586.122107474	2266.9749752633	81844.390700333	726888.2559181	12297.956582209	514944.3361621
0.	1945356.5187474	19467.156126592	2444.8030155534	89051.054448487	735290.70549855	10851.505157133	545558.6950654
0.	1940329.757717	19355.786045146	2200.2904383379	91904.00154447	662457.76892375	11674.839054004	510269.5175800
0.	1851675.9722726	18264.437915816	1889.1029872274	75877.208843813	661328.71992784	10717.999211938	482226.8867212
0.	1823800.2974679	22920.366191792	2111.3785523944	77469.536834867	679483.39002055	12787.58159033	498240.0249005
0.	1641580.2101175	18108.542693893	1755.7404935542	77088.247625401	698472.1919297	12097.663727646	538948.6956078
0.	1862757.6954531	22341.018287592	2000.2400288035	82068.803805313	699750.8497967	10339.743974598	620971.9801952
0.	1695389.4020561	19533.978889064	2333.6600457397	69197.218544051	656189.80307377	10050.50154671	535539.0689615
0.	1740630.2513293	22942.649606771	1755.7404935542	74890.566020889	659695.46261849	11385.550313458	598932.1112051
0.	1723036.5877231	23098.635177753	1866.8757567514	75092.369865191	653741.48528735	10628.996435951	538830.2831428
0.	1682708.2549113	21026.493381661	1555.7007542926	64448.254677016	617840.46906926	10695.748428881	528842.1415607
0.	1704757.4567036	20491.830634686	1822.4214736367	68861.118325983	645105.89265039	11296.540412261	530521.799385
0.	1871783.016394	21271.558591129	1911.3302769829	63888.412997544	658182.57249525	11563.572966145	573523.665034
0.	1872505.8633223	22675.252554248	2155.8343768016	61134.537467375	652997.52582824	11029.516409074	542715.0622015
0.	1834882.0206485	20781.435369736	2244.746737005	66799.998929058	701464.06394807	10517.744301851	595832.4184208
0.	1783471.9646562	19021.684720581	2444.8030155534	60686.838516806	659839.56117273	10628.996435951	508334.2264333
0.	1573376.2025011	19756.725296084	1889.1029872274	62589.724578445	592257.23252465	9627.7806609238	512299.6817997
0.	1756624.4909713	19934.926703546	2155.8343768016	62388.222031585	670028.59861251	10183.99680516	568626.8021222
0.	1952089.7195668	20046.304516048	1933.557626018	54108.428207011	619776.61305564	10161.747447	492420.0306484
0.	1703272.2773082	22006.79740796	2444.8030155534	55003.145903481	632910.80845308	10562.244977375	602581.6374931
0.	1817949.6962115	19779.000263868	1333.440008534	58538.217093159	605373.49289935	9894.7597796915	516007.1498251
0.	1656317.759502	19712.175538926	2111.3785523944	59008.180862081	585516.07949438	10673.497705198	524230.6844223
0.	1834310.7978041	21561.190391319	2066.9229651143	75406.296626673	617219.0827004	10673.497705198	594902.7276041
0.	1588113.7518856	19088.503915146	1822.4214736367	66867.201336541	638491.10099567	9828.0141985899	535870.5011351
0.	1631755.1771946	18509.422007703	2355.8885211332	83729.647710131	668393.70094756	11252.035817943	485450.6593045
0.	1851561.7277037	19311.238428831	2956.0797670342	101615.79169769	659887.59455678	9939.2571305832	409276.1985945
0.	1989454.9223319	17640.874506867	3111.691960277	113005.49881043	646568.53986638	10428.74366326	440544.9125889
0.	1908684.0121396	18308.97994288	2733.7816735278	104585.52869025	694179.20929912	11541.319926723	421508.3162451
0.	1901143.870594	19868.100729713	2533.718458539	107781.42044237	647024.16898901	11719.345904834	488958.1823638
0.	2127919.3398044	19311.238428831	2511.4895088638	93813.997102001	703612.09156685	11140.775371281	485121.1670899
0.	1853618.1299434	19556.253262157	2422.5743030209	94982.679629009	688659.33577696	10517.744301851	498452.1640179
0.	1743143.6318445	20402.72350772	2578.1765357486	97950.067371406	673491.75302066	11140.775371281	491360.1327985
0.	1576803.5395673	19756.725296084	2355.8885211332	87299.332164577	642612.76880157	10695.748428881	489805.8527819
0.	1667742.2163891	19489.430321282	1955.7850343329	89253.199822164	637988.0085665	9850.2626662593	524538.0379471
0.	1984085.4275949	21538.910665143	2333.6600457397	111564.04877051	657798.38850136	10339.743974598	579731.9403762
0.	1869955.1032921	21160.16442182	2089.1507291136	95656.993688426	653741.48528735	10094.999728725	543094.1589612
0.	1623643.8128047	17974.920536614	1955.7850343329	78007.857047811	648655.03815835	11452.308362854	494870.0734376
0.	1738459.6045207	20179.959853672	2333.6600457397	90848.073243299	710131.83197794	10428.74366326	535752.1310356
0.	1824371.5203123	19712.175538926	1866.8757567514	76123.887720614	635592.73157459	10361.993807708	519999.7800106
0.	1584000.9474062	21004.215083162	1866.8757567514	69667.781529692	592352.55159641	11185.27937181	480838.9199906
0.	1885835.0983652	22853.516303881	2378.1170558111	76393.000240207	660271.87121695	9894.7597796915	592781.5004489
0.	1623415.3236669	24034.609838167	2511.4895088638	85839.843357363	673804.46699785	10361.993807708	551059.050830
0.	2180014.8632099	24903.823170838	3067.2310371775	94960.203428043	699799.10472396	11163.027341856	762077.6550484
0.	1858644.8909738	21160.16442182	2111.3785523944	81732.18640298	633964.32194675	10628.996435951	616812.8157691
0.	1722008.3866032	23098.635177753	2178.0623779285	83078.737203194	663995.43394823	10339.743974598	545866.8117109
0.	1776617.2905239	23276.907972096	2667.0934016109	106250.84144136	639736.9795849	12008.646225282	619585.3696538
0.	1735489.2457301	21449.79235533	2422.5743030209	79264.072163798	666518.75681772	10784.751917351	615355.1916345
0.	1787127.7908601	23276.907972096	2867.1598181554	82001.479242371	704770.79893789	10050.50154671	641486.3041739
0.	1707842.0600631	20736.880140833	2089.1507291136	74307.604464796	657870.42170233	10539.994609927	554118.9593502
0.	1612219.3559175	19934.926703546	2711.5521902674	81530.22245625	647767.61535915	10161.747447	521512.2664011
0.	1845849.4992601	21204.721911086	2489.2606184746	83460.299295735	616549.9473438	10695.748428881	541033.0218051
0.	1642951.144944	18041.73134772	1777.9674276367	94735.444733634	664019.46212945	10050.50154671	501564.1402813
0.	2011275.6349864	23054.067574231	2667.0934016109	118345.52596619	675777.23052733	12320.211640776	509561.4336425
0.	2593123.22425	23923.178778471	2956.0797670342	135447.44253901	688346.0857967	11207.531461142	637293.3099660
0.	1964549.6063178	19868.100729713	2422.5743030209	107601.33782615	673034.72980353	12208.936941841	524467.1092352
0.	2111353.877318	19333.512207255	3133.9225107654	110933.49225076	738392.21812855	11608.079223139	566321.9609394
0.	2157622.927711	20603.215881653	2733.7816735278	114875.24825494	697507.29179545	11096.271608266	523474.1687191
0.	1995395.6399132	21583.470176984	3267.3070588502	132241.00116114	675705.04834128	11096.271608266	450219.7579991
0.	2267069.2246901	21516.630998456	2644.8640962144	114402.1397429	733231.71792677	12008.646225282	548095.0603733
0.	2089533.1646635	19110.777098926	3067.2310371775	112555.01906791	695843.09106382	10784.751917351	506776.8697987
0.	2008990.7436089	19712.175538926	3000.5400972175	113028.02343251	700595.34974192	11719.345904834	489947.1393290
0.	1925934.9420392	20670.047743583	3045.0006645658	118525.83934915	725629.79824472	12364.721936084	535018.2727765
0.	2146883.9382371	24101.469188174	2956.0797670342	110843.41661689	734685.07033626	11808.360319106	613563.3677555
0.	2026470.1626463	19934.926703546	2644.8640962144	108501.78957497	673154.99673549	12654.044646316	544160.4581476
0.	1677453.0047432	21583.470176984	2400.3456497736	113501.05446574	687815.99620515	11808.360319106	538380.3306397
0.	2110668.4099047	20670.047743583	2533.718458539	109717.55279528	684034.02403003	10317.494200857	608190.1247705
0.	2021329.1570471	23076.351346239	2000.2400288035	106475.90907078	696542.49888528	10539.994609927	636502.8587143
0.	2093988.7028495	23366.04579745	2889.3897164397	113118.12252554	699823.23228815	11252.035817943	613682.8111211
0.	2315166.1881851	20469.553763728	2800.4704790405	120892.81165657	737495.5735414	11852.867882553	595737.0609077
0.	2422556.0829245	23923.178778471	3089.4614690812	139649.28131711	741446.34958833	10695.748428881	553905.4420681
0.	2359721.5700451	19979.477650129	3089.4614690812	131473.44326036	708489.36223447	11385.550313458	572881.684749
0.	2259529.0831446	20625.493109483	2978.3099024804	120036.11603148	690514.97137916	11163.027341856	502696.0477958
0.	2187555.0047554	20981.936844148	2844.9299791609	118773.77657639	674670.50303288	12453.743239397	493880.5488629
0.	1915081.7079964	17640.874506867	2778.2408179141	108186.62046648	712982.73714184	11763.8529932	427373.8038160
0.	2454887.2959152	22496.992612709	2978.3099024804	127681.83353083	719243.51354872	12186.682180224	540132.9099084
0.	2170418.3194246	20803.713073409	2311.4316296304	121975.0784925	678809.42502291	10606.745890386	567628.7539742
0.	2156137.7483157	21873.112804293	2555.9474675006	127952.60603227	700378.18476868	12386.977172825	555091.7161964
0.	1995624.1290509	20246.78832539	2111.3785523944	93499.379650387	673058.78305645	11274.288085412	517637.052841
0.	1958608.8887365	18910.320585553	2289.203272805	92825.239169122	707112.82532402	12186.682180224	464599.9506619
0.	2245477.0011734	21494.351391259	2867.1598181554	117286.26307302	719944.80794054	11452.308362854	613826.1453395
0.	2148254.8730635	18531.69364552	2289.203272805	96938.33988455	689406.3621347	12075.409262973	521984.9729931
0.	2255416.2786652	22162.765485899	2733.7816735278	117624.3111727	741906.98622309	11051.768082761	704505.2481784
0.	2282149.5077812	22563.839644533	2489.2606184746	95342.307042458	624367.7245091	11630.332440711	554142.6838195
0.	2016873.6188611	18977.138888184	1955.7850343329	86737.96022161	653765.48504369	10851.505157133	516054.3890397
0.	1775017.8665597	19712.175538926	2533.718458539	78546.211875616	632288.33805941	11474.561164748	489735.2103809
0.	2344755.5315229	25282.739367006	2822.700199456	99344.2030735	666422.61676956	10384.243700188	596166.1780134
0.	1807920.3023947	19979.477650129	2400.3456497736	94285.945427232	664524.06932661	10873.756355811	470518.5575151
0.	2165620.047532	18130.813261522	2689.3227662952	110663.26825072	718348.84076717	11229.783609853	503450.7357280
0.	2111582.3664557	20514.107565122	2244.746737005	108164.10884047	744210.53511286	11274.288085412	560645.6521020
0.	2076737.7729499	18375.793429386	2911.6196740142	106205.82864028	754887.55896615	10651.247040888	500385.2286445
0.	1994938.6616377	17930.380293133	2111.3785523944	110505.64160381	632096.81771947	11519.066946682	480133.2603565
0.	2190296.8744083	18064.001736992	2222.51855803	118210.29347126	689334.0664508	11741.599419325	475406.8385445
0.	2102785.5346526	19734.45038777	2622.6348501053	125312.94652672	674694.56082425	11474.561164748	460938.0994661
0.	2217829.8155064	19244.417450348	2889.3897164397	113906.53086484	684250.78044427	12097.663727646	470495.0628979
0.	2232681.6094597	20625.493109483	2355.8885211332	108591.84006692	718614.81494875	10717.999211938	583230.5239460
0.	2251531.9633236	22162.765485899	2711.5521902674	126508.58691028	697049.00179471	12520.509840498	517660.6768975
0.	3074435.5929064	24458.061434912	3111.691960277	138722.88898539	730107.83216705	11986.39199816	620948.0712323
0.	2848688.324816	23232.339416468	3156.1531205464	145300.22586317	720621.97345262	12676.300655165	593949.3025790
0.	2130204.2311818	19043.957725973	2689.3227662952	110032.77943382	710228.45751558	11229.783609853	430904.3839995
0.	2135002.5030744	19222.143909784	2444.8030155534	118300.44822576	736768.63223385	11941.883722078	546838.6364700
0.	2021900.3798914	19444.881991369	2667.0934016109	118818.8568592	683769.10687822	11274.288085412	514283.0962362
0.	2054917.0602954	22519.27489715	2422.5743030209	115438.50745774	728776.28393445	10206.246222688	520425.1399029
0.	2628653.2851691	20825.990836564	2622.6348501053	117939.83501851	717309.20159339	10962.761744275	555471.3584363
0.	2379485.8804599	21717.150140271	2133.606434957	109942.71347117	675296.02730319	11719.345904834	587183.012273
0.	2471110.024695	22608.404629916	2756.0112160766	135402.27289428	687045.01460257	11585.826064951	653765.4850436
0.	2607632.2844967	21561.190391319	2733.7816735278	120915.3574591	779397.08264596	12364.721936084	588278.6006469
0.	2797049.7796859	23834.035001983	3311.7690492289	131202.55721802	774820.63174462	12965.634175188	671327.1193963
0.	2318707.7698201	22407.864069936	2889.3897164397	109267.24957445	719533.69746991	11274.288085412	592328.7217297
0.	2104499.2031857	22652.969853303	2667.0934016109	94847.82332738	701005.56506532	11341.045244099	493550.7326955
0.	2305683.8889687	20402.72350772	2533.718458539	116249.66713883	731512.23115174	12142.172835157	522883.187153
0.	2247533.403413	20647.770396793	2711.5521902674	123914.48892829	657534.27188924	11697.092449727	540156.5958571
0.	2274952.0999423	19422.607915614	2244.746737005	102290.63956803	723113.42913015	11563.572966145	449071.3228776
0.	2348068.6240201	21271.558591129	2889.3897164397	111113.64642014	714456.87696899	12008.646225282	494846.5120025
0.	2130889.698595	20090.85605736	3045.0006645658	105440.64798478	658158.56049644	11763.8529932	434272.6537283
0.	2225484.2016208	18709.868888536	2822.700199456	118841.39709141	783464.348917	12208.936941841	465093.0117496
0.	1979058.6665645	16594.283558491	2489.2606184746	102403.11949416	684443.45735907	11964.137830426	399694.1708137
0.	2488246.7100257	21472.07184355	3400.6937415233	146566.55843428	711919.57839086	12119.918251707	568199.0530475
0.	2378343.4347712	20380.446874672	3022.7703512459	129757.97919752	716849.8657529	12409.232468957	475359.8225640
0.	2639963.4974874	20402.72350772	3623.0096229803	152448.45950361	700981.43421575	12297.956582209	499088.6128330
0.	2201035.8638823	18464.878910439	3089.4614690812	137841.78129582	767960.45547615	12142.172835157	422139.0718910
0.	2467225.7093533	16037.639739892	3600.7777679979	136034.67002183	700112.7682878	13811.435868899	414433.0281965
0.	2749295.5498976	19021.684720581	4000.9602304553	180057.79100358	756587.38389143	13566.589715191	452399.864873
0.	2854629.0423973	21694.869997664	4579.0354861913	180534.60886864	795360.40925404	14078.548961991	464717.3435847
0.	3244545.7559564	21761.710603961	4912.5586784017	190826.82634085	863980.41055373	13967.250800226	534568.5196295
0.	3085860.0497936	22296.454730186	4912.5586784017	194783.4720019	895309.54739275	15102.561741452	496778.7645614
0.	3244545.7559564	21806.271305617	5624.119425175	213728.3075671	886431.45515183	14278.88939599	490535.8583245
0.	3033079.0589749	21026.493381661	5868.7324604928	232098.91230532	914798.81177424	15102.561741452	457746.9934096
0.	3497825.965145	19043.957725973	6335.740914881	261437.64295784	937653.01087853	16594.283558491	398808.7843055
0.	3023025.5369142	20224.512108676	6224.5460527486	231482.10733884	900862.91705315	14724.107590077	314814.0097668
0.	3812683.9969554	20714.602615602	8115.0604405255	298496.38890849	992242.32355454	16750.15048442	336989.7996198
0.	3687928.9277475	21160.16442182	7736.9232657286	315529.19918757	1040697.1884956	18798.957937054	326333.576673
0.	3647372.105798	16816.951487099	8582.1947473411	299141.12294646	1089570.033912	18219.89612657	305360.7166811
0.	4053397.3035681	20536.384555037	9116.0945761461	335509.61189699	1078302.6345364	16950.555097312	303079.669565
0.	4229105.4504928	19177.597007049	8693.4210590677	329591.4371492	1080444.1036999	20246.78832539	287934.3373169
0.	4070419.74433	19133.05034217	9627.7806609238	331717.80687297	1049983.1573716	17373.647313625	252318.464929
0.	4064479.0267486	16416.153495039	9249.5748753086	324185.45854912	1075783.9206084	18153.083888604	272104.4187155
0.	3748821.2829561	19467.156126592	8381.9911253168	363306.08537693	1074852.177665	17507.259840215	242431.3749892
0.	3206845.0482288	14924.46353115	8559.9496630493	337336.75589914	1080444.1036999	19311.238428831	194328.5906725
0.	3636861.6054619	17819.030724814	10117.248908782	339904.67249879	1092874.8245949	18175.354575139	189758.3957358
0.	3876318.2218169	18776.685585735	10473.243863813	355490.73518017	1098452.8712697	17306.841852838	192304.6663384
0.	3279504.5940312	18398.064710465	9138.3411442804	342959.42092883	1140970.95788	18620.780791363	189712.9336078
0.	3460810.7248306	17551.797824645	8026.0854446829	303563.47680645	1006773.4048189	17173.232536246	217216.7886133
0.	3681416.9873218	18420.336051	9872.5111932931	335625.24228266	1060485.5159712	17863.570373791	235480.7173541
0.	3653541.3125171	17329.110280322	9627.7806609238	344927.07469995	1088283.7686137	19868.100729713	208896.9771590
0.	4035003.9279797	19222.143909784	9605.5327868852	354076.85387669	1085812.6445939	18219.89612657	239526.9511776
0.	4246013.6466858	19177.597007049	11163.027341856	383399.14658737	1177933.9854464	18821.230347832	234292.3613524
0.	3915961.0872154	17150.964524865	10183.99680516	332804.30979655	1158136.903998	20024.028834602	173634.7343116
0.	3044503.5158621	15592.351428913	8604.4398909837	335764.00082156	1056363.4894236	17952.650385148	165969.7955171
0.	3404259.6632391	16861.485786079	10028.252544752	364327.0168784	1100195.1512102	18798.957937054	148579.5152635
0.	4120687.3546335	16727.883602403	11563.572966145	371500.19014594	1145614.6875797	17240.036927047	141637.980493
0.	3732827.0433141	14946.72559947	11185.27937181	305383.76068956	1151556.1010307	17974.920536614	118548.3787944
0.	3566029.9727614	16772.417425874	11430.055620341	306559.08809874	1123103.7883672	18064.001736992	114830.1891520
0.	3556661.9181139	16572.017092534	10006.003602161	331001.25329471	1109493.0855479	20090.85605736	137322.1969938
0.	3891969.7277524	17997.190747531	11430.055620341	407060.41868421	1188843.6866725	21004.215083162	137909.5555301
0.	4134053.9691915	19088.503915146	12876.607407585	394942.12019835	1152622.9281512	19600.802186746	161618.8541418
0.	3845929.1664971	16527.48433893	9316.3158262194	367367.3332652	1088308.9877107	18175.354575139	185872.2694392
0.	3493598.9160967	15970.844977814	10206.246222688	355583.45691487	1200430.7161609	17106.428680429	186985.6546205
0.	3803087.4531702	17240.036927047	9694.5246392125	350323.09591229	1186089.5132434	20068.580256967	180852.5024406
0.	3949092.0121882	17707.682642734	12409.232468957	397876.89774789	1219502.8884971	18843.502818071	180557.315154
0.	3468693.6000827	17618.605247141	11652.585717666	428916.79192031	1212620.9653004	19288.964709871	154734.4618474
0.	3875061.5315594	16304.824137012	10406.493652039	358156.88806201	1177271.6761025	18420.336051	135966.9109097
0.	3629892.6867607	16549.750686014	11919.629673117	370687.39135847	1099311.3433164	17462.722093569	127997.7356313
0.	4242129.3313441	16616.550083884	12587.276976136	385073.77037626	1265458.0892771	20803.713073409	134769.9233675
0.	4182036.6881176	17819.030724814	12320.211640776	429057.07737889	1176456.5936288	20046.304516048	154168.561814
0.	3972055.1705314	18019.461017899	11674.839054004	391472.9316892	1159789.2199856	20892.824482919	139400.7270080
0.	3690328.0636938	16906.020322816	11496.814026024	409089.58442618	1201375.6963176	20915.102484002	153829.0400700
0.	3909906.1250652	16171.230868678	10851.505157133	384794.64356762	1181399.1741343	19734.45038777	147131.9470692
0.	3881344.9828473	18754.413293876	11897.375683543	419452.84322141	1228106.3417167	18776.685585735	153398.9988696
0.	3945093.4522777	15792.728227166	12987.891015582	340483.13911168	1199485.8359525	20157.683815382	127501.3233804
0.	3698667.9172214	16995.090109569	11786.10662646	325409.5883341	1125838.5607714	21360.67499733	134002.1343569
0.	3444816.4851885	15169.349550747	11007.264794765	359130.82168769	1150514.7977631	18153.083888604	148783.0995313
0.	3477261.9427481	15614.615279902	11452.308362854	377284.91214866	1180711.1251986	18175.354575139	151407.5158403
0.	3193135.6999641	15503.296619214	11697.092449727	361032.63233701	1106131.5679968	19667.626019646	135582.952930
0.	3500453.590229	15525.560232501	10784.751917351	371616.31058927	1176711.2989028	19868.100729713	167035.2125131
0.	2777399.71384	15725.93542624	9383.0573113583	344001.06328014	1140083.0886686	17952.650385148	168395.5153190
0.	2965217.7850651	17551.797824645	8715.6664994682	360012.09575259	1061893.4764099	17150.964524865	195693.308296
0.	3564544.7933661	18353.522207762	10473.243863813	354517.21794877	1159560.419501	18398.064710465	231596.3270836
0.	3118762.4856287	16928.287680344	8849.1403882772	308264.75461039	1068961.7988751	17796.7609895	248929.9193599
0.	3395005.8531605	16972.822573721	8204.0363859019	288279.29452957	1063754.338634	16460.68565429	270337.1638061
0.	3062211.4240372	17373.647313625	8137.3043378502	279659.57316045	981596.39128317	17819.030724814	257151.7800246
0.	3023711.0043274	16549.750686014	7314.319659335	291568.59153942	1089620.479486	18197.625321128	318805.9982724
0.	3431449.8706305	19422.607915614	9650.0285943244	329452.77934142	1025659.5345361	17997.190747531	341547.6205054
0.	3036392.1514722	16393.887504566	8181.7923105381	288716.26048351	963251.72796707	16148.965531968	342427.0752114
0.	3138983.774319	21338.395806549	7314.319659335	298427.31316794	1023456.1593941	15035.774466942	380492.5947140
0.	3074778.3266131	19467.156126592	6802.7755324172	273435.84128163	915961.13442177	15547.823905213	353033.9772226
0.	2979498.3561741	18264.437915816	6446.937260185	233926.74696927	879951.18764868	14212.108716627	456761.745073
0.	2385540.8426101	18665.324721032	5379.5135674889	220775.15609625	827178.99842835	15391.979444145	406150.9492031
0.	2530174.4668016	19400.333899325	4134.3586542796	162593.08824546	790166.07732399	13188.205252064	478863.2193635
0.	2213145.7881827	19890.375994853	4445.6299457633	154870.2835214	786802.38484201	12921.120672592	518109.5463035
0.	2294145.1875127	21472.07184355	4089.8922757939	124546.02157962	731488.01545513	11630.332440711	509962.6740393
0.	1679852.1406895	19266.691050377	2956.0797670342	111924.38806241	649158.75102567	10384.243700188	530427.1620530
0.	1547442.6853672	20670.047743583	2378.1170558111	80273.667334311	606256.57522611	10406.493652039	559268.7016238
0.	1794853.6173749	20313.617332388	1555.7007542926	56949.487543805	607044.26538132	11252.035817943	499725.1088463
0.	1438071.4157084	20046.304516048	1311.2142599662	53840.031568317	589636.37058072	9716.7727507005	513126.0488263
0.	1691955.0561358	21160.16442182	1466.7957446922	41302.098788204	561714.12741008	8737.9119992209	582992.4800685
0.	1328809.9903208	18709.868888536	755.58980896023	32061.558191728	553881.71825254	9182.8344586197	542264.9064912
0.	1209936.1495418	19133.05034217	733.3656014198	35586.9350073	519290.8936423	8337.5020843755	477993.1147046
0.	1221780.9738471	18798.957937054	888.93629882483	23455.184574945	516951.98347073	8915.8781339534	511213.7203166
0.	1120547.0303417	18197.625321128	933.3856029271	21516.630998456	546246.04734148	8381.9911253168	531231.6125804
0.	1073190.3926611	18041.73134772	688.91736413994	20157.683815382	511827.50776239	8048.3291046256	501705.6205588
0.	1148077.1003108	22452.428222324	888.93629882483	20714.602615602	548972.29521653	8693.4210590677	541459.4234681
0.	1495628.6987515	21761.710603961	644.46936392652	17084.160847374	502153.65682138	8270.7689680748	678400.2575395
0.	1227722.0824869	21873.112804293	644.46936392652	14679.584701204	514826.25387099	8003.8418440852	697869.1167795
0.	1285133.4680436	23633.464986421	777.81407576798	14056.289210819	520188.82625235	7581.224707945	651101.9180698
0.	1019551.5246699	16928.287680344	622.24545271912	12075.409262973	495930.40498237	7514.4976447163	524845.4024624
0.	1203674.7140388	19133.05034217	466.67973369921	12965.634175188	507390.3402112	7047.4231552981	572620.150933
0.	1097518.7459527	19912.651319463	444.45629661235	11318.79279849	511426.18023805	8248.52471467	558437.8897179
0.	1123787.4026506	20625.493109483	688.91736413994	12609.532806802	480933.01233027	8359.7465751719	591280.2727399
0.	1092420.6583175	24079.182678656	400.00960023041	11674.839054004	447477.83147816	7447.7711155427	581040.7680611
0.	1148153.2682594	22407.864069936	488.9032300503	10473.243863813	528037.91455286	8960.3702611759	602820.2223388
0.	1238179.8171796	22541.557241091	577.79780810179	11452.308362854	503049.7995035	8092.8166025467	676041.9036836
0.	1121281.0737659	20892.824482919	511.12678566587	10450.993733851	467229.93780624	7937.111398359	644698.313688
0.	1165943.6137618	21182.44313671	488.9032300503	10651.247040888	523261.41067426	9027.1088971719	550252.7443769
0.	1406240.8882424	21449.79235533	511.12678566587	11274.288085412	487922.2544881	8693.4210590677	605707.6215387
0.	996509.28541384	17930.380293133	333.34000013334	8070.5728239134	510930.44859638	8270.7689680748	525058.1997192
0.	1006048.7814074	19912.651319463	555.57407469138	8337.5020843755	516928.36136321	8137.3043378502	536557.0798376
0.	962953.35155531	21338.395806549	400.00960023041	9182.8344586197	466102.70158645	7825.8951756913	559292.4402844
0.	1061013.4749279	20358.170301101	466.67973369921	7759.166154206	479733.41234394	8181.7923105381	534947.2575581
0.	1165027.8150658	20981.936844148	622.24545271912	9561.0372168932	495247.06519834	8782.4031767842	604228.0071275
0.	1119306.887725	19288.964709871	888.93629882483	10584.495404194	507602.7055657	7603.4671810346	559031.318615
0.	1011122.3934689	16727.883602403	1111.1851901238	10094.999728725	483215.06774889	7803.6521091871	453970.8236944
0.	896642.03588254	20224.512108676	1133.4104052409	10628.996435951	510434.7455659	7647.9523052351	455823.5187219
0.	1186726.9778109	18776.685585735	822.26278718639	9249.5748753086	458826.20501818	8137.3043378502	507295.95729
0.	903949.64027092	19333.512207255	733.3656014198	7848.1383015384	561381.69866719	7558.9822941956	523237.7712165
0.	1071126.1842933	19400.333899325	822.26278718639	7959.3548209234	483379.7756591	7647.9523052351	539990.7955853
0.	1116042.8492168	21004.215083162	800.03840184329	8048.3291046256	492679.13670645	7959.3548209234	609312.259403
0.	1442031.882899	21071.050157109	866.71173567692	9205.0812048251	483991.57559667	7981.5983028321	649326.6618274
0.	1354260.6758376	18041.73134772	511.12678566587	14100.808772571	488934.63715903	8515.4596725172	549517.6484253
0.	1354910.2068925	20892.824482919	800.03840184329	18531.69364552	474654.61380375	8626.6850939775	503332.8113653
0.	1298627.2599142	19823.550377849	866.71173567692	13254.977733417	492914.69445878	9405.3045917898	559553.5698700
0.	1222830.6241479	20469.553763728	600.02160077763	12787.58159033	525058.19971925	8026.0854446829	512795.4924756
0.	1098301.3848148	20603.215881653	600.02160077763	9694.5246392125	474349.04136013	6469.1767072291	598932.1112051
0.	1159509.5757465	19266.691050377	644.46936392652	8826.8945917595	436472.10136004	7781.4091020254	537551.5323682
0.	1104640.7755304	18398.064710465	800.03840184329	8181.7923105381	484462.2206367	7781.4091020254	572905.4609447
0.	1135771.8401502	19489.430321282	311.11691862693	7358.8032407191	428192.02039348	8026.0854446829	567747.5631687
0.	1098957.8447787	19712.175538926	688.91736413994	6936.2188003543	527470.27019096	7870.3814867284	574617.5193516
0.	1259980.3619557	21538.910665143	800.03840184329	7358.8032407191	454885.39517912	7959.3548209234	631641.9739076
0.	1077446.1915692	19823.550377849	844.48723179752	7425.5290578293	459530.11196422	8226.2805206124	521441.3626548
0.	1043030.3133341	17061.893073761	488.9032300503	7425.5290578293	473925.95903901	8137.3043378502	591590.0285014
0.	1116245.2353651	23165.48702933	488.9032300503	6736.0546994319	498075.03143436	8537.704638108	583206.7192626
0.	1210575.3182507	22630.687211859	377.78634093484	5890.9703650846	502931.88064794	7358.8032407191	727977.4528303
0.	1078604.9282641	18798.957937054	422.2329187895	6157.8298473792	501823.5225713	8070.5728239134	600506.2274634
0.	1098377.1277193	19556.253262157	466.67973369921	6157.8298473792	522339.52000044	8115.0604405255	570361.7799461
0.	989723.03951688	19912.651319463	600.02160077763	5335.0405463082	503733.76080762	8315.2576529274	529267.9392575
0.	1067904.9653963	23031.783861729	511.12678566587	5979.9225766753	499960.86008924	8315.2576529274	558485.3625251
0.	1163196.4998314	25215.870552893	733.3656014198	6291.2627920491	493597.84851468	7759.166154206	650694.0567279
0.	992317.16476774	19043.957725973	488.9032300503	5512.9340546385	482062.20095475	8470.9699193857	504347.0138233
0.	1034528.6596513	18687.596775055	400.00960023041	5401.7501670541	498310.73735708	8048.3291046256	535136.6327768
0.	938124.08983232	18798.957937054	377.78634093484	6046.6373582597	455800.06438047	8381.9911253168	508405.0220825
0.	1098200.3952801	17930.380293133	555.57407469138	6758.2949177622	511851.1158478	8938.1241678873	555328.9906349
0.	1313511.9843884	22519.27489715	600.02160077763	6958.4595526755	512630.21907039	8003.8418440852	660920.3767340
0.	1044209.6533249	18308.97994288	466.67973369921	6335.740914881	502931.88064794	7937.111398359	555495.0866320
0.	1171185.8271365	22251.89141077	622.24545271912	7091.9053126152	459295.46988616	7625.7097134645	676884.0992939
0.	1187236.9822427	19266.691050377	377.78634093484	6802.7755324172	485638.94625382	8003.8418440852	557251.1545766
0.	1089746.5946751	19467.156126592	444.45629661235	6202.3072583001	477993.11470463	7914.8680351385	567224.8149654
0.	1053423.9467887	18286.708899621	644.46936392652	5713.0687893496	495506.25664176	7914.8680351385	511898.3322132
0.	1127687.5406304	20670.047743583	577.79780810179	5090.4431708704	519409.03730937	8849.1403882772	561999.0765435
0.	1123205.0612422	20068.580256967	600.02160077763	4823.6178556551	441668.78810026	7091.9053126152	518700.1996710
0.	1083770.7041101	21583.470176984	444.45629661235	5779.781435342	494681.5837682	7981.5983028321	592304.8919289
0.	1047723.5119086	19957.202147101	555.57407469138	5201.6229063468	509726.64800623	7625.7097134645	597859.0146605
0.	1010822.3945031	17351.378767251	244.44802968221	6402.4585440809	480486.08291357	8982.6164138194	472186.8400113
0.	1047899.2414387	17507.259840215	555.57407469138	5490.6971584864	479568.77446482	8003.8418440852	502813.9634120
0.	1016799.2926614	19934.926703546	488.9032300503	6424.6978724691	496967.30030226	7603.4671810346	534402.8270301
0.	1027462.7043141	18843.502818071	533.35040054615	5668.5939886228	503828.10457427	7603.4671810346	505833.1547393
0.	1113032.899082	18420.336051	266.6709334016	5802.0191026477	470119.1577841	7225.3532086126	575735.2964842
0.	1082485.2788534	22385.58208299	511.12678566587	5512.9340546385	496731.63127345	6936.2188003543	592424.0415911
0.	1169429.5968852	19979.477650129	533.35040054615	5201.6229063468	460163.67769223	8092.8166025467	602891.7990781
0.	1086367.3268428	20246.78832539	400.00960023041	5134.9148871186	445884.63676214	7069.6642042893	556847.7018779
0.	1119661.1965408	20202.235951436	400.00960023041	5846.4946152228	475712.44870429	7736.9232657286	634395.3417236
0.	1011897.4379282	19957.202147101	422.2329187895	4957.0294456441	484815.22136846	7047.4231552981	617051.7940038
0.	1163196.4998314	20981.936844148	311.11691862693	4779.1478001472	506139.85075686	7848.1383015384	643643.4925466
0.	1091033.07194	20068.580256967	466.67973369921	5335.0405463082	463355.6845865	7647.9523052351	605683.7547786
0.	1072183.4017343	21494.351391259	844.48723179752	4334.4602930095	476229.65995351	8003.8418440852	575093.1514810
0.	1092647.7385526	18086.272185716	466.67973369921	4556.8010811844	488134.1386483	7403.2870594544	584563.6910824
0.	1116903.0221635	23878.606771198	422.2329187895	4490.09822201	481027.1057025	7892.6247312617	575735.2964842
0.	886160.32143673	17707.682642734	333.34000013334	4289.9928470482	464106.91795456	6669.3344004268	557868.2364418
0.	938520.80745371	19066.230790828	311.11691862693	3823.0989862564	480462.56095804	7203.1117442735	525885.7946879
0.	894766.7396754	17618.605247141	288.89389638309	3689.7055437159	492396.47594025	9538.7895209393	497815.7623959
0.	628482.66657074	15993.109839077	200.0024000288	2400.3456497736	430600.36939215	7692.4376667992	385957.7322283
0.	428636.22791002	12654.044646316	200.0024000288	2867.1598181554	466032.25424742	8070.5728239134	289728.2681190
0.	392357.55714773	11830.614071137	155.55700742096	2533.718458539	431816.4926953	7470.0132325949	234315.212776
0.	278786.59709541	9983.7547189362	155.55700742096	1866.8757567514	456550.63518004	7625.7097134645	190008.4418228
0.	220136.36431184	9828.0141985899	177.7796740943	2178.0623779285	474137.49758886	7203.1117442735	169688.0066339
0.	163839.36605992	8982.6164138194	111.11185185679	1866.8757567514	490017.78347532	8448.7251318446	143988.8682080
0.	138090.28949443	8448.7251318446	88.889362965491	1911.3302769829	473220.86824728	8204.0363859019	128922.945865
0.	95859.298486053	7736.9232657286	111.11185185679	1577.9271548818	496260.31263072	7692.4376667992	108299.1795028
0.	87321.78782481	6869.4968993892	66.6669333344	1666.8333500017	472633.33689831	8070.5728239134	92667.94752674
