# Supplementary material for: LA-iMageS: a software for elemental distribution bioimaging using LA–ICP–MS data
Source: J Cheminform. 2016 Nov 18;8:65. doi: 10.1186/s13321-016-0178-7 (PMC5116144; doi:10.1186/s13321-016-0178-7)
Supplement: Supplementary file 1 — Additional file 1. Dataset corresponding to LA–ICP–MS analysis of a human tissue used to illustrate LA-iMageS features. [file 13321_2016_178_MOESM1_ESM.zip › Line 23.xl]

Intensity Vs Time	Counts Per Second
Time in Seconds	Na23	Ca44	Zn64	P31	C12	C13	Si28
0.	155.55700742096	7002.9412353188	22.222251851891	955.61034388194	456714.83131414	5868.7324604928	49680.98522141
0.	177.7796740943	6291.2627920491	44.444562963279	1533.4744129793	446118.91149906	7670.1949563466	50038.67131168
0.	31436.963100308	7403.2870594544	88.889362965491	1933.557626018	441200.48869193	7714.6804365931	73993.71890422
0.	285634.98123267	11207.531461142	88.889362965491	2711.5521902674	471669.87267816	7002.9412353188	205389.1595916
0.	388563.62669694	11496.814026024	200.0024000288	4356.6941049483	468404.29994325	8003.8418440852	234360.9158103
0.	539019.74386927	13722.400072237	311.11691862693	4312.2265403762	431044.70208036	6936.2188003543	285221.1633696
0.	621306.7126204	14011.769886705	288.89389638309	4645.7390570617	509490.62845956	7269.8363153001	350971.7752255
0.	545795.70689058	13165.94787708	111.11185185679	3756.4019981391	450383.8327404	7136.387707272	299440.4804077
0.	531681.19124471	13522.07300496	133.33440000853	5001.500450135	481074.15277585	7536.7399397861	282416.9302814
0.	692226.36366835	15436.5061359	333.34000013334	4979.2649182334	490253.26816449	6980.7003643303	379214.0258051
0.	667287.9155989	16349.355701921	400.00960023041	4801.3827982459	476394.23371432	6958.4595526755	437244.3820493
0.	740525.14944654	15881.78612706	200.0024000288	5579.6450990042	476229.65995351	6825.0159287424	426695.9122704
0.	845241.43083964	17796.7609895	355.56314090256	4779.1478001472	442066.86275556	7225.3532086126	469602.3151784
0.	740403.9461597	15347.452990084	333.34000013334	5157.1508342136	479451.17791543	6291.2627920491	437478.4202702
0.	717115.79407032	16594.283558491	177.7796740943	5423.9868259363	483968.04402271	8270.7689680748	403050.1535591
0.	591042.00664353	14946.72559947	266.6709334016	4623.5044741297	467558.74297839	7981.5983028321	353868.268321
0.	642157.37182816	15258.400795038	355.56314090256	5223.8590313854	478651.56415595	7959.3548209234	373869.360434
0.	755616.01474808	14145.328571962	311.11691862693	5535.1710101087	460726.8865824	7825.8951756913	393684.6673845
0.	760692.61437808	15770.463900763	355.56314090256	5468.4603216522	518912.84482292	7803.6521091871	425059.8438317
0.	731463.79982593	13989.510313761	244.44802968221	5335.0405463082	495388.44137877	8070.5728239134	455706.2476570
0.	887811.90212372	18041.73134772	355.56314090256	5223.8590313854	484132.76639651	7514.4976447163	493998.343423
0.	1031245.5460254	20113.131917226	266.6709334016	5757.5438273573	474983.70400438	8826.8945917595	582564.0176448
0.	862259.5674048	16527.48433893	400.00960023041	5379.5135674889	475947.54085771	8404.2357348103	511308.1462995
0.	970440.67841251	17440.453309415	200.0024000288	6469.1767072291	480674.26088102	7692.4376667992	548142.4761873
0.	807297.12728035	17841.300519578	333.34000013334	7269.8363153001	452259.19605872	7536.7399397861	473526.4004680
0.	838521.87121596	18821.230347832	355.56314090256	7603.4671810346	457535.8592217	6780.5351954239	492420.0306484
0.	855551.50597624	18665.324721032	600.02160077763	7625.7097134645	472186.84001132	8270.7689680748	469249.9403670
0.	832003.43440565	17796.7609895	311.11691862693	5802.0191026477	490512.30878896	7959.3548209234	439070.0500445
0.	860416.18175071	17774.491313635	400.00960023041	6002.16077788	452563.98141262	7470.0132325949	447688.7177149
0.	828868.47276575	18665.324721032	333.34000013334	5824.2568292746	479027.84369345	7470.0132325949	486321.5210995
0.	850345.85589525	17373.647313625	355.56314090256	5913.2083289985	488981.72763327	8048.3291046256	475171.7612210
0.	724879.65049949	16549.750686014	355.56314090256	4890.3233837481	434459.81873718	8404.2357348103	384399.2295646
0.	617864.36943726	14145.328571962	222.22518522469	4868.088148406	471082.44765446	7981.5983028321	346362.5916605
0.	637988.0085665	14212.108716627	288.89389638309	4690.2084008523	431442.28248356	7803.6521091871	364907.1461304
0.	853513.07636135	15814.992612997	311.11691862693	5134.9148871186	463120.93767087	7736.9232657286	466619.3331085
0.	798776.2080614	16148.965531968	400.00960023041	5423.9868259363	474113.9930477	8092.8166025467	449961.93261
0.	805709.50660339	18041.73134772	288.89389638309	4623.5044741297	468780.12982728	7981.5983028321	445533.2366836
0.	737810.60030131	16015.374759769	155.55700742096	5646.3566772391	482791.54764943	8026.0854446829	480180.3025252
0.	749256.22398642	14991.249914367	155.55700742096	5290.5677623922	475148.25384331	8337.5020843755	438227.3856195
0.	888452.89774166	18041.73134772	155.55700742096	5957.6844347936	507909.46479441	7803.6521091871	479357.1018373
0.	768981.84181822	17707.682642734	333.34000013334	5045.9716918765	512158.0268631	8070.5728239134	425270.1779430
0.	735290.70549855	14456.973821757	177.7796740943	5624.119425175	477076.07295828	8470.9699193857	453337.7160544
0.	687454.59004938	15592.351428913	488.9032300503	5335.0405463082	510411.14137331	7825.8951756913	442675.7186494
0.	724202.15331419	16171.230868678	422.2329187895	5535.1710101087	469249.94036701	7381.0451204177	395990.1391493
0.	706146.96473782	14390.191716499	444.45629661235	6980.7003643303	482462.15758906	8381.9911253168	370455.1773768
0.	727444.93951951	16995.090109569	422.2329187895	7647.9523052351	492372.92129675	7870.3814867284	415179.9766138
0.	657174.12585054	14034.029519058	244.44802968221	6046.6373582597	427327.05094876	7269.8363153001	384817.9037859
0.	801021.60357105	16171.230868678	466.67973369921	9894.7597796915	483991.57559667	7892.6247312617	448063.6394131
0.	778837.06876459	15124.82428513	600.02160077763	9783.5174413434	496401.70550555	7358.8032407191	366322.8273854
0.	598789.02395847	13633.365226067	555.57407469138	11941.883722078	442605.46383465	7825.8951756913	328782.6318291
0.	704939.79001202	14635.062049994	1177.8610132894	17841.300519578	488911.09201886	7425.5290578293	347566.7604491
0.	866980.40205822	16416.153495039	822.26278718639	15258.400795038	471246.92260198	7470.0132325949	422372.6969101
0.	802046.86739383	18264.437915816	1066.7349377027	20981.936844148	515936.29149026	8582.1947473411	463449.5851542
0.	985384.57229551	18531.69364552	1422.3435955424	33243.955411684	546388.26501128	7336.5614203583	474748.6382859
0.	1457023.8966901	17796.7609895	1866.8757567514	60216.780409474	555708.64333609	8715.6664994682	453877.027015
0.	1237025.7908658	18308.97994288	1466.7957446922	60194.397349038	536628.10834864	9383.0573113583	420153.517105
0.	1500670.4958569	16104.435036844	2578.1765357486	69062.776836858	553383.53322368	8493.2147662765	441692.2037436
0.	1290781.3644787	18932.593293635	1933.557626018	65299.285790456	571241.28566293	8938.1241678873	444034.0918164
0.	1618693.1965296	17284.573484797	2511.4895088638	75989.334704892	591995.11050606	9271.8217995872	521748.6164471
0.	1498716.7973121	17418.184584706	2889.3897164397	97792.679519419	567391.14049939	10117.248908782	418939.0522272
0.	1888026.631675	19133.05034217	3133.9225107654	99591.573949259	585563.70167535	10606.745890386	470777.0025559
0.	1911384.1836879	17484.990937169	3067.2310371775	109740.0685909	598455.16293901	10117.248908782	406267.542439
0.	1496657.9482709	17329.110280322	2600.4056632835	86760.414377032	593043.64635544	10784.751917351	404378.9280475
0.	1928602.10191	16705.616779824	2689.3227662952	100491.16594344	596786.05149849	9672.2765870872	424335.3992936
0.	2225826.9353274	21939.954838405	4667.9736993025	169393.21044357	611533.083145	10495.494053146	569743.8025911
0.	1637695.8947759	19712.175538926	3445.1564434428	127365.94331409	680325.91992258	10250.745235849	520165.195244
0.	1549384.8430381	18420.336051	3111.691960277	120689.90215881	662049.37251564	9583.2849722085	418962.4056930
0.	1577603.2515494	19801.275291123	5023.7360413493	128471.6110658	649134.76403411	9917.0084254548	404705.3253575
0.	1700987.3859308	21449.79235533	5735.3062786932	165516.46748583	702791.43403172	11763.8529932	403376.5000584
0.	2009904.7001599	21917.674100875	5179.3868406229	175767.64447103	687767.807848	11341.045244099	503898.8630796
0.	2278379.4370084	24123.75575721	4712.4431617115	181965.22442378	667023.50956843	10428.74366326	589136.1146926
0.	2302599.2856092	23210.055227915	5713.0687893496	186326.69460219	679387.10610003	11674.839054004	561832.8550701
0.	1914510.485152	18888.047936931	4957.0294456441	153896.94332233	687695.52581404	10784.751917351	544681.8080636
0.	1614275.7581572	15636.879190317	2956.0797670342	116294.73386475	716148.82100475	12186.682180224	354494.0403242
0.	2091932.3006098	17796.7609895	4045.4261345198	168032.74640837	666302.4432091	12142.172835157	449235.3756027
0.	2299286.1931119	19133.05034217	4245.525638307	158764.77104626	723500.51544456	12431.487824481	445603.5155447
0.	2197037.3039718	19756.725296084	4334.4602930095	150479.82682375	676932.22722797	11430.055620341	438601.8928918
0.	2323620.2862816	21739.43034237	5579.6450990042	167261.91438129	673179.05032208	11630.332440711	495223.5027280
0.	2611402.3552694	18019.461017899	5157.1508342136	181874.38446663	780444.16156862	11585.826064951	468921.0702842
0.	1965120.8291622	17663.143826042	3912.0291339479	139536.30117433	667047.54614697	11140.775371281	347497.2845394
0.	1772504.4860445	16727.883602403	3734.1697873657	137615.87112953	673034.72980353	10651.247040888	362378.0720396
0.	2462084.7037541	20736.880140833	4356.6941049483	177492.52007038	724395.71855232	11585.826064951	467370.8527633
0.	2604661.925706	20670.047743583	5312.8041246922	165924.46161518	775404.72582459	12075.409262973	428145.2630504
0.	2356408.4775478	20848.2686592	5001.500450135	180943.33137901	727130.28788821	10962.761744275	419172.5897576
0.	2902040.538479	19667.626019646	6491.4162136014	209010.89178731	799776.80214106	12631.788696862	430319.7501195
0.	2344755.5315229	19199.870428684	4934.7940323669	171366.27391394	733691.91992309	11630.332440711	443003.5820805
0.	2303284.7530224	19355.786045146	4178.8252699788	182987.24144206	753989.21405898	12008.646225282	470307.1082796
0.	2431124.4255899	21494.351391259	4467.8640542332	153761.13736593	739652.52345211	13143.690561496	432845.6552419
0.	2215316.4349912	20380.446874672	4690.2084008523	150525.0775721	659023.03438895	11852.867882553	419639.6839716
0.	2529831.733095	23767.177794513	7180.8703392706	166083.13134034	756271.67703912	11697.092449727	482203.3599895
0.	2686118.3033115	21650.309890921	5690.8313593262	176743.51753287	721637.82062874	11229.783609853	529953.9910146
0.	2594379.9145075	20803.713073409	4579.0354861913	175245.71227367	753430.830135	11496.814026024	445088.1506345
0.	2353552.363326	19533.978889064	3823.0989862564	158130.66182471	743143.5524741	11163.027341856	459858.6216755
0.	2400735.37027	19444.881991369	3778.6342682119	161233.72293288	683672.77537418	12409.232468957	384189.9001638
0.	2170761.0531313	19021.684720581	3689.7055437159	142361.26052469	713707.69269273	12097.663727646	388773.0635026
0.	2095245.3931071	19043.957725973	3578.5459723132	130457.66564764	708223.69777513	11830.614071137	375147.1276590
0.	2486761.5306304	20113.131917226	3600.7777679979	145141.94770407	707740.69229832	12275.701583032	462393.2631178
0.	2435922.6974825	20937.380544568	4134.3586542796	167352.59683826	738222.57558015	12342.466758735	502177.2383250
0.	2659727.8079022	19378.059942502	4467.8640542332	163182.21475426	770173.61048145	12520.509840498	458051.9742060
0.	2211317.8750807	18932.593293635	3667.4735108391	165992.46255968	728509.99874755	11897.375683543	501469.8213918
0.	2663040.9003994	20291.340937246	3711.9376358914	182805.54046592	744453.04940672	10873.756355811	527588.5263422
0.	2839891.4930128	19288.964709871	4356.6941049483	177878.39586028	706340.12826375	11274.288085412	484744.6200596
0.	2482305.9924444	19088.503915146	3623.0096229803	138813.2642292	696180.72918403	11363.297749089	399670.8699918
0.	2098101.5073289	16750.15048442	4667.9736993025	145141.94770407	672673.93901731	10562.244977375	410232.6602302
0.	2089190.4309569	19934.926703546	4845.8529723751	149009.31005506	765990.9768564	12097.663727646	377958.8901812
0.	2478193.187965	19177.597007049	3756.4019981391	159149.78925104	702381.13434241	12609.532806802	432564.9622608
0.	2458200.3884125	18888.047936931	3689.7055437159	147086.71457914	753285.17065049	11563.572966145	464905.1756077
0.	2309796.6934481	20937.380544568	3823.0989862564	147448.58131463	716753.16656376	12631.788696862	527517.5724562
0.	2480820.8130491	22697.535314695	4334.4602930095	151113.35946144	715665.37481175	12097.663727646	584777.9693071
0.	2681205.78685	22162.765485899	5557.4080248972	157926.85115394	676354.70964776	11430.055620341	547123.0937449
0.	2684061.9010718	25082.134531934	5268.3314594078	140304.59610159	751319.00599504	13967.250800226	590041.360877
0.	2554508.5599713	23165.48702933	3356.2312767859	134815.08961238	704215.56570015	12542.765492984	549470.2250355
0.	2033667.5704852	19912.651319463	4779.1478001472	132489.34373537	679507.4611677	10606.745890386	438742.3373469
0.	2594836.892783	20335.893787006	4267.7592130252	131947.51485781	781661.85325444	12253.446643245	509113.0106760
0.	2055259.794002	20870.546541319	3378.462479507	123891.93506934	681024.07813215	10940.510308095	527233.7627681
0.	1888119.9897427	19734.45038777	3289.5380243924	116520.07112491	684130.35954553	10539.994609927	482203.3599895
0.	2010247.4338665	23276.907972096	3689.7055437159	107893.97404103	626161.78985847	11608.079223139	467582.2295450
0.	1938273.3554773	19400.333899325	2911.6196740142	99321.715174024	643715.40808649	10606.745890386	476018.0697611
0.	2004763.6945607	18665.324721032	3467.3878833464	111766.73771774	656237.81622385	10183.99680516	481356.4406374
0.	1822315.1180726	18665.324721032	3022.7703512459	128020.30052189	666398.58192416	12008.646225282	460726.886582
0.	2083820.9362199	19979.477650129	3489.6193825463	122583.91491297	673563.91678354	11007.264794765	512394.1197220
0.	1804607.2098974	19556.253262157	2711.5521902674	119134.42561898	702332.86506511	11741.599419325	414036.2384192
0.	2253359.8764255	18643.052726469	3912.0291339479	112825.30401084	696856.04482104	11296.540412261	438976.4165639
0.	2013560.5263638	19934.926703546	2622.6348501053	129712.84013788	722653.78651294	12498.254247405	442558.6276120
0.	2506982.8193207	20090.85605736	3623.0096229803	133121.52160386	663538.91116398	12142.172835157	478980.8078480
0.	2863083.1404938	20447.276952248	3578.5459723132	161505.57842691	749280.48916984	12431.487824481	537338.4257188
0.	2459685.5678078	17841.300519578	3800.8665975842	142203.03769893	761154.27014145	11808.360319106	536699.1374461
0.	2676064.7812508	22051.359418467	3578.5459723132	150525.0775721	722194.16819341	12720.812851046	509183.8127456
0.	2357208.1895299	20179.959853672	4023.1931528364	128020.30052189	725508.80229595	11051.768082761	442418.1204826
0.	2581241.7890873	22140.484153421	4556.8010811844	147991.41062426	732384.04112672	12475.998713705	542383.3662370
0.	2771687.4853964	20558.66160443	4490.09822201	151837.45521232	747266.70901735	12854.350864177	570765.866022
0.	2897699.2448619	22051.359418467	5023.7360413493	170776.57431217	772508.97652501	11697.092449727	569672.5003631
0.	2350353.5153976	18398.064710465	3956.4945635986	145481.11883723	748770.93451703	11474.561164748	457512.4001888
0.	2043264.1142704	19734.45038777	3267.3070588502	134273.11070072	714626.05655085	12253.446643245	430062.5238784
0.	2205148.6683616	17574.06690603	4490.09822201	125448.29349572	812061.72088568	12698.556723408	456058.065670
0.	2470538.8018506	17596.336046862	3623.0096229803	134769.92336753	718832.43624158	11519.066946682	470659.5265710
0.	2516693.6076748	18665.324721032	4334.4602930095	142790.73749589	728316.34191393	12364.721936084	445017.8760064
0.	2255987.5015096	18442.607450991	3378.462479507	123779.16668346	734588.1726223	12119.918251707	417327.8172531
0.	2356065.7438412	20580.938713302	3978.7273673761	133234.41551576	702260.46165219	11919.629673117	461548.2992824
0.	2104156.4694791	23366.04579745	3445.1564434428	148828.34114918	704505.24817846	11185.27937181	471293.9160239
0.	2266726.4909835	20981.936844148	3222.845305648	126531.1477994	694782.02816907	12854.350864177	474795.6509138
0.	1939872.7794415	18954.866061179	3267.3070588502	115528.63243904	701488.1961388	10784.751917351	470236.6263606
0.	2076395.0392432	17195.50060707	2756.0112160766	108861.99734365	687671.43193652	11318.79279849	416440.6002138
0.	2447461.3989385	20870.546541319	3445.1564434428	129622.56274646	713901.02438749	11608.079223139	521748.6164471
0.	2881248.0269444	22586.122107474	3311.7690492289	144169.73296323	765942.35338362	13566.589715191	661640.9953564
0.	2731930.3754291	23009.500208732	3689.7055437159	146227.34350446	804415.19862989	13611.106663037	670629.7414616
0.	2597350.2732982	23143.203019298	4112.1254353852	162321.1976136	814799.48292154	12854.350864177	621378.4426836
0.	2399478.6800124	22452.428222324	3667.4735108391	139355.53610539	796385.00859881	13032.404874564	631474.4059011
0.	2513037.7814709	23009.500208732	3845.3314342286	140711.36891388	762563.68640771	11541.319926723	558698.9933955
0.	2290489.3613088	22095.921666954	3800.8665975842	141344.16576015	847965.05667501	13232.720180232	493574.2905727
0.	2601805.8114842	20046.304516048	3623.0096229803	137028.53312255	729720.4516566	11919.629673117	501328.345000
0.	2244220.3109158	20803.713073409	3756.4019981391	137254.42749713	692491.53914629	10985.013239832	537788.3237263
0.	2682919.4553831	21449.79235533	4156.5919324774	151430.14368036	746296.37884664	12253.446643245	600911.7281392
0.	2913579.2399351	23722.606620432	4667.9736993025	183736.79939392	799923.24015956	12898.86401039	620756.8019096
0.	2651273.7098057	21160.16442182	4156.5919324774	156047.49657826	787362.91023369	12698.556723408	532296.4422454
0.	2236680.1693702	19801.275291123	3756.4019981391	133595.68623024	771389.86890767	11608.079223139	528794.8320072
0.	2216573.1252488	19355.786045146	3578.5459723132	151565.91199893	872860.41155682	13522.07300496	458216.1991345
0.	2869138.102644	22095.921666954	4067.6591755055	146249.95740728	725145.82455047	12898.86401039	538569.7814567
0.	2795678.8448595	20380.446874672	4579.0354861913	163612.75636443	845535.83603722	13121.433305311	517471.6862680
0.	2198179.7496605	22274.173040729	3934.2618191226	171706.50401247	753843.54523642	11986.39199816	517377.1925121
0.	2508467.998716	20313.617332388	3578.5459723132	163930.01164677	821329.57271462	13811.435868899	550513.5999654
0.	2176016.3032994	18509.422007703	3978.7273673761	144282.77541154	784804.28291673	12609.532806802	449961.93261
0.	1984428.1613015	18509.422007703	3422.9250628351	139626.68516703	774990.98847688	12364.721936084	459178.151258
0.	2755807.4903233	23388.33040256	4823.6178556551	180852.50244064	799752.39604337	13121.433305311	587540.2540647
0.	2282720.7306255	17462.722093569	3578.5459723132	137683.64354164	802095.6924827	14034.029519058	463801.7214521
0.	2340985.4607501	19177.597007049	3600.7777679979	128652.14207496	757413.13283096	11674.839054004	479239.508191
0.	2731130.663447	22207.328329341	3156.1531205464	151633.79698024	773238.9067086	11563.572966145	612058.5228118
0.	2208004.7825834	23165.48702933	2844.9299791609	127591.57797059	740840.28589161	12854.350864177	516196.1082419
0.	1773304.1980266	19845.825524045	3600.7777679979	127027.50269707	700040.38338279	10428.74366326	495553.3831998
0.	2311624.6065501	22318.73647914	3778.6342682119	149439.1268181	797922.13308296	12030.900511791	607569.4320645
0.	2846174.9443008	24480.348956247	3978.7273673761	155956.93587799	750396.76070488	13277.235346002	663707.1009704
0.	2877249.4670339	22541.557241091	4601.2699505063	181283.94862049	917915.17197721	12609.532806802	660343.9249883
0.	1946498.9644361	20224.512108676	2978.3099024804	125019.70224534	775112.67389454	12498.254247405	500479.5356172
0.	2495215.6287269	22831.233126918	3823.0989862564	155730.53839297	796458.19886727	13811.435868899	518133.1716587
0.	2284091.665452	18442.607450991	3489.6193825463	136938.17707325	755713.14678843	11474.561164748	479427.6587991
0.	1802665.0522266	18108.542693893	3222.845305648	123192.79549369	701295.1404906	12876.607407585	401418.6082182
0.	2103356.757497	19556.253262157	3400.6937415233	146001.20782206	790312.35423423	13366.266390356	406011.0394210
0.	2038922.8206533	21338.395806549	3111.691960277	167216.57351918	815484.05744402	13254.977733417	445369.2549191
0.	2465397.7962514	19533.978889064	3823.0989862564	168531.55769131	772314.33879522	11363.297749089	481285.8678007
0.	2056173.7505529	19400.333899325	3578.5459723132	154870.2835214	801534.22043845	12431.487824481	488275.3976629
0.	2371945.7389143	21004.215083162	3289.5380243924	153738.50325307	759599.31670449	12186.682180224	549233.1120057
0.	2205377.1574994	19133.05034217	2800.4704790405	131134.83707252	759113.45065763	12097.663727646	416837.5017083
0.	2588210.7077885	22964.933081253	4000.9602304553	157655.11127382	761032.77941133	12409.232468957	526855.3644247
0.	2861369.4719607	23700.321122661	4000.9602304553	174133.87762801	800923.96567409	14212.108716627	602700.9290919
0.	2873707.8853989	24970.689484803	3778.6342682119	175472.63534119	865799.95502338	13410.782268944	637964.0525137
0.	2594151.4253698	24235.189495147	3133.9225107654	153896.94332233	756830.24310192	13032.404874564	549920.7577869
0.	2323848.7754193	18375.793429386	3289.5380243924	133098.94300355	814383.87454666	13544.331330374	479992.1353991
0.	2102557.0455149	20179.959853672	3711.9376358914	129780.54881831	780322.40174786	12609.532806802	446423.4782469
0.	3109737.1646878	22207.328329341	3689.7055437159	184486.42403702	817122.36414397	13032.404874564	538759.2364461
0.	2334587.7648933	19578.527694717	3311.7690492289	140214.20481717	742052.45548823	11808.360319106	425760.9776686
0.	2537943.0974849	17017.357704859	4112.1254353852	153466.89864995	791628.95674812	13744.658932294	461524.8292547
0.	2573473.158404	21293.837603449	3534.0825588358	152923.715757	853242.95863152	13388.524299949	452751.5470247
0.	2618828.2522461	21494.351391259	4023.1931528364	140259.40033784	805978.16059178	13922.73195138	556088.3127762
0.	2662012.6992796	21628.029926785	3578.5459723132	163771.38251053	842346.97355532	13855.95412367	513244.1077487
0.	2278722.170715	21204.721911086	4112.1254353852	156138.05825356	792970.14495223	13366.266390356	471528.8869998
0.	2319507.4818022	20469.553763728	4000.9602304553	136915.58821276	795701.92900965	12587.276976136	488934.6371590
0.	2288432.9590691	20246.78832539	4067.6591755055	135560.36771338	786120.05469471	12008.646225282	467746.6373142
0.	2306597.8455197	19979.477650129	4934.7940323669	127072.62732453	770684.41835507	11674.839054004	423681.1150745
0.	1799466.2042982	20113.131917226	3756.4019981391	125606.20105052	784511.9161301	12142.172835157	418985.7592226
0.	3072836.1689422	20603.215881653	4801.3827982459	161279.03157192	819739.40125613	13989.510313761	575901.7863300
0.	2500699.3680327	19511.704575439	3778.6342682119	161120.45240272	850075.83581721	13099.176108526	572358.6250521
0.	2159907.8190885	19133.05034217	3867.5639415011	148918.82511522	838154.16098927	13677.882530342	459131.2242570
0.	2650131.2641169	20491.830634686	4356.6941049483	193509.8661257	875641.87306947	12743.069038078	541862.1555540
0.	2464940.8179759	18553.965342795	3645.2415372606	187235.61845282	866537.71579284	13076.91897114	443425.1392419
0.	2367261.7115906	20358.170301101	4356.6941049483	155277.76170348	787167.94079659	14212.108716627	435231.9177065
0.	2245134.2674667	18798.957937054	4000.9602304553	149597.48590124	860268.72764732	13833.694966581	434342.8401265
0.	2087705.2515615	19756.725296084	3334.00013336	129351.73639478	785096.65949981	13588.848159412	406617.3317052
0.	2327847.3353299	18086.272185716	4267.7592130252	142564.69424905	757656.01506205	12342.466758735	424101.7206074
0.	2257129.9471983	19823.550377849	3178.3837896203	155526.78586649	812232.80589006	13165.94787708	441060.0038686
0.	2439921.257393	18620.780791363	3511.8509410427	130841.3894182	779397.08264596	12542.765492984	485638.9462538
0.	2101071.8661195	19066.230790828	3000.5400972175	134137.62143621	703805.19872746	11852.867882553	440287.3785805
0.	2613573.002078	20803.713073409	4023.1931528364	189917.51511474	769979.02487768	13321.750749376	495906.8406356
0.	2384398.3969214	19444.881991369	3823.0989862564	149665.35499277	796141.04546803	10962.761744275	475594.9050455
0.	1972546.7261389	17974.920536614	3867.5639415011	139897.84297828	797360.92929118	12008.646225282	395175.0021725
0.	1958037.6658921	18553.965342795	3400.6937415233	148443.79515698	758627.61170311	11608.079223139	417888.2123405
0.	2392052.7830358	19110.777098926	3934.2618191226	174950.72142752	763195.56770223	13744.658932294	466713.2694600
0.	2810073.6605373	19021.684720581	4178.8252699788	159330.98038582	819592.6307774	13655.623848502	477899.0546257
0.	2295630.366908	18197.625321128	3511.8509410427	131766.9129989	769614.18857593	11964.137830426	431699.5502445
0.	2682005.4988321	21293.837603449	4023.1931528364	165901.79475578	786558.68937913	13165.94787708	521819.5227284
0.	1996880.8193085	16928.287680344	2933.8496908789	124974.58864957	730882.6449471	12053.154857688	440802.4543515
0.	2295973.1006147	20469.553763728	4289.9928470482	144848.01045811	693648.76332057	12231.191762848	498947.1756843
0.	2632651.8450796	20915.102484002	3778.6342682119	148127.12342821	740622.11329128	11252.035817943	534899.91440
0.	2330017.9821384	22652.969853303	3600.7777679979	124455.79972086	735751.01641721	12275.701583032	503757.3466520
0.	2126091.4267024	21605.75002214	2844.9299791609	114807.65969139	730761.5759008	10473.243863813	493268.0432137
0.	2193838.4560433	21650.309890921	3267.3070588502	109379.82311337	662601.91342852	11185.27937181	627740.8753552
0.	2125520.2038581	21405.233557354	3022.7703512459	100536.1480772	736453.64319241	11229.783609853	502955.4642894
0.	2273695.4096847	19957.202147101	2422.5743030209	93319.603552581	721444.31677707	11719.345904834	568507.9808050
0.	2414673.2076724	21984.516491948	2400.3456497736	95162.491406769	696856.04482104	11786.10662646	603893.9357304
0.	2196351.8365585	20514.107565122	2889.3897164397	100761.06236634	731052.14444282	12186.682180224	550845.6094195
0.	2271524.7628761	22875.799540348	3089.4614690812	111406.40519718	724056.98221323	11274.288085412	568032.7119190
0.	2410103.4249175	24324.337556822	3000.5400972175	146159.50216101	740791.80261892	12386.977172825	624248.1333881
0.	2205491.4020683	20246.78832539	2378.1170558111	108141.59727488	702067.38883547	11430.055620341	528960.4165835
0.	2297915.2582855	20157.683815382	3356.2312767859	107646.35811772	739991.86760913	11852.867882553	496048.2276865
0.	2017216.3525677	18865.775347771	2911.6196740142	110888.45431293	773117.24743472	11719.345904834	491218.8229782
0.	2227197.8701539	20402.72350772	3356.2312767859	120757.53811305	701970.85403675	12097.663727646	446821.774198
0.	2324191.509126	21071.050157109	3222.845305648	121185.91181319	755106.08930447	12320.211640776	500008.0111148
0.	2617343.0728508	20491.830634686	4579.0354861913	144802.79025562	754547.63378099	11430.055620341	482744.4911518
0.	2488132.4654569	21182.44313671	3356.2312767859	131496.01749159	766039.60060043	12698.556723408	448462.0117167
0.	2379485.8804599	19578.527694717	2600.4056632835	143220.23641425	782611.77077139	13878.213340166	511520.6085567
0.	2574272.8703861	22185.046877872	3778.6342682119	128223.38726508	741567.56739192	11786.10662646	523166.8532336
0.	2674808.0909932	22452.428222324	2689.3227662952	135808.80844013	846443.64771468	13032.404874564	523450.5286763
0.	2239422.0390232	19088.503915146	2711.5521902674	128336.21535583	731899.69146542	13254.977733417	461947.2995940
0.	2578271.4302966	19222.143909784	4089.8922757939	146136.88850152	804415.19862989	12498.254247405	420690.7393357
0.	3078776.8865236	20402.72350772	4423.3958966001	186167.64300753	840556.81374135	14323.410145956	531420.9059952
0.	3497597.4760072	23009.500208732	4178.8252699788	180897.91678741	928781.60201161	15481.033065351	516715.7653180
0.	2763804.6101443	22118.20288044	4712.4431617115	194828.96148475	909063.64007904	15347.452990084	480556.6491673
0.	2745982.4574003	20603.215881653	3845.3314342286	178763.7071267	901603.63171284	13499.814738951	454228.7698613
0.	3459554.034573	21783.990925043	3845.3314342286	203089.36966944	987304.20569371	15948.580175982	577923.7053336
0.	3043589.5593111	21472.07184355	3556.3142359259	174406.15009034	980250.98152156	16371.621573526	476065.0893524
0.	2392852.4950179	20825.990836564	3689.7055437159	157451.31212418	827374.8627884	13210.462686448	484603.4191857
0.	2052860.6580557	17974.920536614	3378.462479507	132353.88323919	829162.32770108	13789.176830624	434623.5914807
0.	2491102.8242475	22586.122107474	3467.3878833464	167443.28027222	861841.69933981	13277.235346002	517471.6862680
0.	2545140.5053238	21316.116675255	3200.6145179875	139332.94074518	855183.07996739	12698.556723408	620637.2607321
0.	2742098.1420587	23633.464986421	2800.4704790405	129870.82790805	806124.70261309	14167.588560773	549636.2080427
0.	2761633.9633357	23054.067574231	4156.5919324774	147606.90290945	806149.12652229	13477.556532345	606901.0436459
0.	2264898.5778815	20202.235951436	3022.7703512459	137796.59877664	815924.1693788	12498.254247405	546174.9393878
0.	2862169.1839428	21071.050157109	4645.7390570617	158062.72438581	858106.35247319	13633.365226067	533266.735191
0.	2735700.4462018	18821.230347832	3289.5380243924	132737.69365233	745374.66534057	14034.029519058	430226.2124090
0.	2710223.9073435	18242.166991466	3623.0096229803	153829.04007001	783805.40350378	13433.040297342	392450.6809544
0.	2358122.1460809	16349.355701921	3356.2312767859	138090.28949443	758651.90300742	11118.523460085	356812.1152693
0.	2191667.8092348	17885.840287455	3022.7703512459	111654.13214248	737762.13390364	13188.205252064	386190.3690010
0.	2034124.5487607	17618.605247141	2422.5743030209	86221.531258656	709310.55829247	11163.027341856	436214.6899612
0.	1615646.6929836	17306.841852838	2089.1507291136	71841.677814513	666302.4432091	10962.761744275	459600.5058414
0.	1933167.5716106	23254.623664528	1866.8757567514	63619.702299054	613157.27266318	9783.5174413434	531846.8314146
0.	1722465.3648787	22875.799540348	1311.2142599662	48339.798697834	580184.05839094	9227.328010388	644866.1379955
0.	1751004.8681589	22274.173040729	1066.7349377027	44987.773753611	597239.06412137	9227.328010388	693552.3220797
0.	1681607.0543486	19222.143909784	933.3856029271	34538.091439764	606471.39268936	9249.5748753086	595641.7044481
0.	1776249.5567552	21316.116675255	911.16092124147	31860.79038806	577519.28359834	10873.756355811	545677.2001621
0.	1599766.6979105	21249.279638295	1177.8610132894	42173.111600346	570765.8660224	9316.3158262194	674453.9859143
0.	1681176.1407588	21405.233557354	1155.6356796293	38868.211149051	543165.24146312	9116.0945761461	689309.9680233
0.	1687830.6256779	19712.175538926	977.83514410623	30254.821736987	578613.64501763	8893.6321593739	597692.1005
0.	1523565.3242761	23678.035684402	911.16092124147	25817.709167958	576044.4944713	9449.7993307319	649758.4474139
0.	1536306.6798116	21962.23563543	888.93629882483	22519.27489715	518700.19967105	9360.8100902862	627860.5147958
0.	1549278.2599741	22964.933081253	1111.1851901238	22875.799540348	530001.30694677	8470.9699193857	741543.3236961
0.	1414214.1759892	20959.658664616	844.48723179752	28515.370920198	525412.87352085	7825.8951756913	582540.2148009
0.	1712956.3599132	22964.933081253	1222.3118584252	26687.108234809	558153.05837009	9138.3411442804	608667.6110516
0.	1589637.2350706	23232.339416468	1177.8610132894	26486.469642945	529338.9075905	7581.224707945	661857.1926312
0.	1437101.234339	22987.21661524	822.26278718639	17596.336046862	533148.40092173	7870.3814867284	646784.3611982
0.	1546995.6199785	22964.933081253	733.3656014198	15481.033065351	511048.47734443	8092.8166025467	671615.7059871
0.	1077924.7818598	17974.920536614	644.46936392652	14145.328571962	512748.27117821	7803.6521091871	577138.6687046
0.	999105.40530228	17863.570373791	466.67973369921	11808.360319106	517660.67689753	8626.6850939775	496472.4028165
0.	1242617.7929457	19355.786045146	400.00960023041	9205.0812048251	500243.7701282	8248.52471467	558437.8897179
0.	1171771.3140792	21783.990925043	377.78634093484	7870.3814867284	490771.3572357	8426.4804036529	628339.0891112
0.	1072737.2325962	21137.885766415	533.35040054615	7047.4231552981	520637.82774471	8426.4804036529	600434.6704976
0.	1065414.3561765	23009.500208732	555.57407469138	8493.2147662765	466736.75370892	8026.0854446829	624774.3466947
0.	1066646.9945107	21160.16442182	533.35040054615	8448.7251318446	456409.89814281	8426.4804036529	596166.1780134
0.	957609.15183995	18153.083888604	288.89389638309	7892.6247312617	493951.2254054	7314.319659335	565110.3844662
0.	1113993.9488856	20402.72350772	533.35040054615	6380.2192750204	477522.82463094	8559.9496630493	550134.176267
0.	1084905.0574938	20269.064601581	222.22518522469	6091.1141759345	489947.13932909	7803.6521091871	618414.0961446
0.	899900.08136834	18687.596775055	466.67973369921	6869.4968993892	503946.03574052	8359.7465751719	489452.6465944
0.	959821.00889315	18041.73134772	266.6709334016	7069.6642042893	488275.39766299	7314.319659335	542999.3832055
0.	886209.61785282	15993.109839077	488.9032300503	6535.8954043318	491996.0557954	8070.5728239134	515865.433739
0.	1117434.3470271	21182.44313671	444.45629661235	11430.055620341	469625.80734786	6758.2949177622	561286.7213826
0.	1460414.3222309	24012.323507197	444.45629661235	12965.634175188	486768.7547658	8404.2357348103	750639.4473651
0.	1317107.6527913	22274.173040729	600.02160077763	16839.218606869	497250.11167989	8315.2576529274	599003.6557179
0.	1734953.8536428	18064.001736992	1311.2142599662	46350.768353122	578042.65651298	8381.9911253168	538167.2034574
0.	2172360.4770955	20759.157725544	2000.2400288035	79623.025389161	697724.38497642	10250.745235849	592710.0074928
0.	2726332.3915544	19177.597007049	2533.718458539	95364.784268185	660704.20283467	11541.319926723	530640.0975156
0.	2716507.3586314	22095.921666954	2400.3456497736	105440.64798478	702429.40388799	10829.254017831	575497.4594245
0.	2353780.8524637	21204.721911086	3089.4614690812	98332.307315396	673491.75302066	9983.7547189362	501281.1867218
0.	2603290.9908795	21917.674100875	2644.8640962144	96084.087321862	738634.5703629	11029.516409074	544231.5494581
0.	2709309.9507925	24524.92417748	2111.3785523944	90690.818710863	721081.50866304	12030.900511791	532982.7356799
0.	2010133.1892976	18420.336051	2444.8030155534	86446.06167826	750202.61624599	12008.646225282	480627.2160019
0.	2269354.1160675	21271.558591129	2311.4316296304	81373.142754039	679988.89814044	11630.332440711	536272.9716587
0.	2302142.3073337	20269.064601581	2266.9749752633	82427.877282287	728098.48313009	11741.599419325	614041.1511255
0.	2374002.141154	22964.933081253	2378.1170558111	90758.213149082	753625.04657025	11852.867882553	566131.8984615
0.	2058915.6202059	19934.926703546	2355.8885211332	70519.343723778	631139.27962711	12431.487824481	535728.4572112
0.	2121178.9102409	21048.771739643	2311.4316296304	84852.026018012	720138.27841885	12208.936941841	529267.9392575
0.	2112610.5675756	19511.704575439	2578.1765357486	85278.569214124	759793.67070961	12787.58159033	455588.9781985
0.	1772847.2197511	16327.08988975	1822.4214736367	77290.1044555	756660.2409437	11118.523460085	397643.9420104
0.	2195323.6354387	18041.73134772	2444.8030155534	88287.438163049	649326.66182742	11496.814026024	467488.2836648
0.	2089076.186388	20402.72350772	2644.8640962144	90668.354018588	747848.95902991	11964.137830426	504063.9685267
0.	2207890.5380146	19355.786045146	2089.1507291136	89702.429226682	694323.88201008	12498.254247405	469884.2254621
0.	1784043.1875005	17885.840287455	2244.746737005	72895.212128192	701464.06394807	12542.765492984	378632.921518
0.	1998708.7324105	18509.422007703	2444.8030155534	98174.912286349	717792.73922986	11185.27937181	496448.8369815
0.	2234395.2779928	19489.430321282	2978.3099024804	98152.427523452	736744.40190277	13076.91897114	445767.5017990
0.	2245819.73488	16661.08331298	2778.2408179141	103707.99691962	765115.79584454	11430.055620341	377865.9245249
0.	1846077.9883979	17128.696572926	3156.1531205464	94465.742256692	745859.76554846	12142.172835157	348053.1077045
0.	2331388.9169649	20825.990836564	2600.4056632835	110798.37916266	738925.40195314	11296.540412261	502861.1301120
0.	2029097.7877303	18821.230347832	3133.9225107654	76460.279721841	730664.72187698	11051.768082761	418985.7592226
0.	2215202.1904224	18086.272185716	2711.5521902674	87187.054766337	794067.63403791	11986.39199816	466220.1151055
0.	2277579.7250263	18108.542693893	2422.5743030209	86737.96022161	671254.97424972	11830.614071137	424452.2410330
0.	2508125.2650094	19957.202147101	3022.7703512459	100896.01383615	716946.56601786	12431.487824481	559363.6566590
0.	2190868.0972527	20736.880140833	2489.2606184746	85772.488474322	761494.45319725	11786.10662646	499017.8939673
0.	2304655.6878489	19177.597007049	2756.0112160766	94937.727287356	755178.93396888	12030.900511791	474748.6382859
0.	2079365.3980339	20469.553763728	2622.6348501053	92038.810480492	787021.71657723	12520.509840498	515534.771964
0.	2656071.9816983	22229.609840307	2511.4895088638	95679.471758129	727735.3972835	12787.58159033	550134.176267
0.	2363720.1299556	20603.215881653	2933.8496908789	95095.061538015	694372.10678289	13188.205252064	462088.127671
0.	1905370.9196423	19623.076738244	2422.5743030209	95140.014723571	710542.49793443	10740.250054368	433453.8549827
0.	2099929.4204308	20090.85605736	3045.0006645658	111519.00744728	742222.17270361	12987.891015582	495529.8198884
0.	2077994.4632074	20937.380544568	2355.8885211332	98287.337005529	661208.61699065	10985.013239832	453736.3339236
0.	2109754.4533538	20068.580256967	2911.6196740142	95544.604244192	719606.24496378	12386.977172825	512653.8293621
0.	2308654.2477594	19712.175538926	2511.4895088638	100266.25889486	696156.61173995	11741.599419325	479310.0641853
0.	2402791.7725097	21449.79235533	2578.1765357486	107286.20255152	750542.37188946	13455.298385142	488275.3976629
0.	2429525.0016257	22630.687211859	3111.691960277	97073.229827298	795775.11355244	13143.690561496	514708.1732029
0.	1969462.1227793	19511.704575439	2822.700199456	92982.533763989	711895.41720366	12208.936941841	523072.2968333
0.	2063371.1583919	18754.413293876	2467.0317873712	85323.469761541	682155.69527141	11385.550313458	518109.5463035
0.	2192696.0103546	20046.304516048	2222.51855803	83707.201678075	614065.04098759	11341.045244099	539517.0981289
0.	2220228.9514527	21293.837603449	2822.700199456	95050.108593576	707378.4558134	11007.264794765	570290.4726051
0.	2396965.2994972	21360.67499733	2222.51855803	88916.293575686	758870.52779396	12386.977172825	494116.1396018
0.	2614829.6923356	22274.173040729	2511.4895088638	93791.524035167	708730.88242926	10495.494053146	554925.6279796
0.	2425640.686284	21249.279638295	2733.7816735278	118773.77657639	760085.20984598	11808.360319106	513574.6813637
0.	2574158.6258173	22140.484153421	2933.8496908789	130638.23935577	799703.5840526	12698.556723408	503379.9809160
0.	2631395.154822	17418.184584706	2266.9749752633	114221.91494551	787655.37255669	13789.176830624	517377.1925121
0.	2357093.944961	17729.952140252	2222.51855803	107443.76870872	779835.37945909	12542.765492984	418308.5327833
0.	2240221.7510053	17395.915919443	2066.9229651143	98737.050961015	699099.43452435	11385.550313458	499630.8101622
0.	2118094.3068814	19667.626019646	2266.9749752633	98737.050961015	763560.13544448	12253.446643245	510363.9331827
0.	2430895.9364521	20937.380544568	2155.8343768016	86737.96022161	713079.39438769	11763.8529932	543757.6184811
0.	1856131.5104586	20714.602615602	1911.3302769829	86041.911256212	711315.56886477	9761.2691517657	529102.3487586
0.	2074224.3924347	20892.824482919	2044.6952603964	73186.638650848	729405.71769468	10829.254017831	508829.8082344
0.	2073653.1695903	21895.393422837	2044.6952603964	81687.305104988	754887.55896615	11519.066946682	568365.3973869
0.	2052060.9460736	19355.786045146	2089.1507291136	75809.934048036	683865.43945196	11029.516409074	471740.3663871
0.	1929705.012812	19333.512207255	1666.8333500017	67203.22147076	676475.02263858	10094.999728725	484344.5569550
0.	2084163.6699265	20915.102484002	1533.4744129793	69622.964867181	661448.82452996	10651.247040888	460421.8105022
0.	1763593.4096725	18420.336051	1377.8916834903	64403.465963872	644290.75391759	11474.561164748	476394.2337143
0.	1924449.7626439	18398.064710465	1777.9674276367	68614.653412324	694420.33182361	10807.002937904	474537.0846514
0.	1954953.0625326	19912.651319463	1644.6067123067	81036.553313745	726888.2559181	12208.936941841	518936.4723868
0.	2130889.698595	18041.73134772	1489.0219081794	64940.94634865	673467.6985665	10361.993807708	451063.6044644
0.	2011846.8578307	20291.340937246	1444.56964048	80026.866162212	642109.43669857	11452.308362854	455565.5244996
0.	2173388.6782153	20090.85605736	1511.2481309416	72783.127705932	634682.70017315	11496.814026024	516101.6285140
0.	2473166.4269347	23834.035001983	1866.8757567514	78120.011448969	726380.01070484	12542.765492984	550964.1873278
0.	2255073.5449586	18509.422007703	1933.557626018	72603.795752332	743749.77656632	12720.812851046	528889.4513746
0.	2575072.5823682	20558.66160443	1755.7404935542	70788.276104627	699027.05806625	10450.993733851	515463.9175257
0.	1925249.474626	18108.542693893	3356.2312767859	65702.436009843	665220.95614709	11096.271608266	450032.2478607
0.	1752740.1756297	21338.395806549	1844.6485855546	71864.092057456	678520.59891313	11051.768082761	481662.262975
0.	2191096.5863904	19199.870428684	2000.2400288035	71662.366031994	746320.63578299	13254.977733417	485615.4101590
0.	2023157.070149	22073.640512963	2044.6952603964	80857.044477404	697434.92860808	11585.826064951	476840.949850
0.	1970033.3456237	20937.380544568	2311.4316296304	76662.121411012	707909.74116051	11452.308362854	554712.0906937
0.	1966034.7857132	19467.156126592	1533.4744129793	62791.231979586	735363.38455099	10517.744301851	559197.4860344
0.	2153281.6340939	22140.484153421	2000.2400288035	72200.31290522	768544.09016096	12030.900511791	534710.5443983
0.	2100043.6649997	21093.32863406	1844.6485855546	74419.709303312	771414.19580686	12297.956582209	560337.0061305
0.	2237137.1476457	23187.771098869	2533.718458539	70698.631017418	670245.00523575	10985.013239832	563851.475690
0.	2122549.8450674	23366.04579745	1866.8757567514	75742.659792903	744889.59216099	12142.172835157	580993.1708465
0.	1698359.7608468	21538.910665143	2200.2904383379	77805.982911708	658542.76046489	11786.10662646	552956.5404261
0.	1985227.8732836	19266.691050377	2311.4316296304	80453.163664913	715858.750062	12787.58159033	484721.0864192
0.	1800494.4054181	18531.69364552	1889.1029872274	77761.122653603	698037.97359917	11964.137830426	408319.8440939
0.	1910054.946966	17796.7609895	1733.5136187497	75092.369865191	765091.48651526	13010.147915374	424709.2984833
0.	1666942.504407	17952.650385148	1377.8916834903	67740.881756015	719001.70101379	12053.154857688	415203.3198044
0.	1804835.6990352	19712.175538926	1889.1029872274	75025.101376524	693335.33320556	12698.556723408	488958.1823638
0.	1619302.5191875	19578.527694717	1689.0600469736	75540.840271304	664596.15846782	10606.745890386	475759.4666191
0.	2174759.6130418	21583.470176984	1666.8333500017	101098.44511396	681818.60238752	12164.427477996	589112.2937071
0.	1877723.7339753	22385.58208299	1866.8757567514	85952.102699361	728921.53383627	10673.497705198	604037.1076038
0.	2053888.8591755	23588.894526486	1844.6485855546	87209.510125596	674598.3300593	10495.494053146	691430.8858415
0.	1833054.1075465	20625.493109483	1466.7957446922	78770.536604186	657510.26168747	11986.39199816	519527.1826007
0.	1894860.4193061	19444.881991369	1533.4744129793	78837.835194764	690273.95732229	11452.308362854	530379.8437774
0.	1992425.2811225	20692.325149852	2289.203272805	81058.992188861	689743.74995661	11207.531461142	508900.6079692
0.	2001793.33577	19288.964709871	1755.7404935542	79533.285640156	726307.40667046	12520.509840498	508617.41253
0.	1641922.9438241	18353.522207762	1400.1176098792	78680.80599153	677726.37670542	10161.747447	532817.0736293
0.	1792383.0410282	19578.527694717	1755.7404935542	70026.323470735	718929.15856498	10384.243700188	521843.1582855
0.	2108840.4968028	18954.866061179	1622.3801338886	82719.63581921	661881.2148837	11274.288085412	580422.0247622
0.	2051603.9677981	19155.323644878	1377.8916834903	84290.81806316	686298.19149714	11585.826064951	533266.735191
0.	1869041.1467411	21850.832245242	1711.2868032229	87389.155166683	664307.80550117	10361.993807708	519172.7515995
0.	1972546.7261389	20558.66160443	1866.8757567514	86760.414377032	777668.45994432	11474.561164748	556325.6146771
0.	1960524.2635305	17240.036927047	1155.6356796293	58426.324850366	613515.59087164	11207.531461142	427701.0810478
0.	1730348.2401308	21182.44313671	1822.4214736367	67875.302225828	638491.10099567	10094.999728725	567913.8987930
0.	1813746.7754072	20580.938713302	1800.1944209975	68569.842389774	626353.17880291	9961.5058950769	562996.4727433
0.	1830426.4824625	19957.202147101	1889.1029872274	67382.437727025	698182.71062983	10606.745890386	554166.4083541
0.	1940329.757717	21583.470176984	1933.557626018	80475.600976783	700595.34974192	10918.258931291	560431.9729438
0.	1604907.7035097	15792.728227166	1533.4744129793	62164.336005931	693166.56783135	10295.244486485	433243.3194071
0.	1553040.669242	17974.920536614	1577.9271548818	65836.823733561	683359.70537342	11474.561164748	394546.23543
0.	1853275.3962368	18643.052726469	1377.8916834903	65926.416748656	642325.14687257	10807.002937904	490135.5250118
0.	1981914.7807863	18553.965342795	1422.3435955424	69309.254950055	578399.51989736	11407.802937209	494351.7368094
0.	1707042.348081	17507.259840215	1444.56964048	62813.621990478	683239.29684301	11763.8529932	437408.2081315
0.	1563436.9250093	18932.593293635	2333.6600457397	74912.988430006	673708.24611125	11096.271608266	409206.2178034
0.	1624100.7910802	17863.570373791	2022.4676149595	82338.107469654	650310.20477902	11207.531461142	409579.4553178
0.	1555097.0714816	17061.893073761	1733.5136187497	59813.894486684	678592.80453881	11496.814026024	441762.4510584
0.	1877346.4357912	16972.822573721	1555.7007542926	70743.453440988	620517.72120796	10829.254017831	379609.1993523
0.	1619531.0083253	18153.083888604	2066.9229651143	75316.602064934	656838.00305725	10428.74366326	401908.0390711
0.	1797866.780334	19712.175538926	2756.0112160766	111699.1741912	717961.98375766	11697.092449727	441036.5899557
0.	1822429.3626414	16839.218606869	1489.0219081794	84852.026018012	651197.88823651	11563.572966145	385469.2156654
0.	1652547.6887292	16705.616779824	2244.746737005	70317.650109549	633557.26743194	11830.614071137	356255.7197019
0.	1715724.9353153	17819.030724814	2044.6952603964	92465.719753341	685334.64375647	10361.993807708	443916.9821858
0.	1885492.3646586	19400.333899325	1844.6485855546	86513.42197776	615307.40484199	12142.172835157	446540.6221905
0.	1733318.5989215	19667.626019646	1689.0600469736	85301.019457745	679868.53639187	10673.497705198	476887.9739564
0.	1611305.3993665	18064.001736992	1444.56964048	78411.619923339	658110.5366985	11140.775371281	435114.9285327
0.	1645578.770028	17596.336046862	2044.6952603964	98219.881993081	708175.39601898	11096.271608266	453759.7826116
0.	1953353.6385684	22073.640512963	2111.3785523944	98264.851941066	703950.03191561	12320.211640776	509396.2224570
0.	1835795.9771994	21026.493381661	2289.203272805	91679.324804006	694420.33182361	11385.550313458	522055.8812245
0.	1932446.8824649	20135.407836567	1800.1944209975	72222.728108657	692925.4801316	11875.121753355	534497.5081246
0.	1974191.1110448	19845.825524045	2333.6600457397	75563.264422315	672096.70498765	11496.814026024	433524.0346600
0.	1795124.9106811	18620.780791363	1933.557626018	81844.390700333	628841.62064908	11430.055620341	472257.3379731
0.	1930161.9910875	16861.485786079	1955.7850343329	78635.941045818	688779.81954964	10918.258931291	512228.854039
0.	2201378.5975889	23410.615067179	2200.2904383379	83999.004787117	700161.02522636	11474.561164748	690683.6852015
0.	1742001.1861558	20202.235951436	2311.4316296304	74330.025312387	661232.6374449	10606.745890386	513480.2304613
0.	1745885.5014974	21249.279638295	2311.4316296304	79533.285640156	649494.57588565	10295.244486485	498169.3130266
0.	1674025.6676771	20670.047743583	2444.8030155534	74868.143671834	719364.42233869	10339.743974598	549161.9793703
0.	1693675.733523	18843.502818071	2133.606434957	71460.644868715	671303.07094743	10628.996435951	438953.0083539
0.	2227769.0929982	24636.36327219	2244.746737005	99816.462898008	701994.98763583	11585.826064951	687093.1989458
0.	2091246.8331966	22207.328329341	2511.4895088638	93387.0191373	637005.86479141	10762.500956173	629248.4532839
0.	1753082.9093363	18776.685585735	1422.3435955424	73096.967870814	673780.41167609	10762.500956173	465280.8520105
0.	2153967.1015071	20491.830634686	2911.6196740142	98579.648332193	724347.32683883	11652.585717666	554854.4482959
0.	1876467.0437178	19890.375994853	3045.0006645658	115708.88530567	754086.32796077	11341.045244099	497886.4713569
0.	2124492.0027382	20157.683815382	2933.8496908789	104495.52120523	764556.69842403	11118.523460085	477993.1147046
0.	2011618.368693	22385.58208299	2133.606434957	115911.67440903	697676.1415782	12542.765492984	584516.0744220
0.	2166648.2486519	20514.107565122	2600.4056632835	119607.801007	695529.58170997	12030.900511791	548948.584991
0.	1632212.15547	19689.900749551	2089.1507291136	100018.86811012	672673.93901731	11630.332440711	458896.5931089
0.	1932903.8607404	22964.933081253	2178.0623779285	96668.566511326	653285.50255342	10161.747447	560455.7148107
0.	1791012.1062017	20335.893787006	2422.5743030209	95477.171301064	699630.21365176	12720.812851046	580160.2621149
0.	2397308.0332039	23031.783861729	2489.2606184746	117196.11921287	713611.02845823	11763.8529932	664403.922090
0.	1857045.4670096	22296.454730186	2644.8640962144	95746.906328951	722702.16880208	11140.775371281	608428.8646116
0.	1684307.6788755	18219.89612657	1733.5136187497	78209.73605163	644098.96772442	11830.614071137	487616.2088302
0.	1645807.2591658	20335.893787006	2222.51855803	83280.738498481	639665.09709775	10361.993807708	532367.4355781
0.	1801865.3402445	21516.630998456	1755.7404935542	81283.384247101	659215.15141435	11519.066946682	547857.9852212
0.	1938387.6000462	26887.751649768	3156.1531205464	104540.52482698	670148.82384732	11652.585717666	635017.9637624
0.	2078565.6860518	22452.428222324	2044.6952603964	97702.74493079	663250.59337637	10450.993733851	591899.7953824
0.	1834996.2652173	21561.190391319	2311.4316296304	93791.524035167	697820.87257708	11318.79279849	585992.313135
0.	1746685.2134795	19912.651319463	3334.00013336	110775.86052621	716994.91655379	11029.516409074	542146.4483763
0.	2155680.7700402	18464.878910439	3378.462479507	119900.856294	748285.67209177	10829.254017831	500809.6181815
0.	1966491.7639887	23566.609385786	3178.3837896203	125696.43527238	733473.92646933	12119.918251707	585111.3015707
0.	2261813.974522	19912.651319463	2711.5521902674	130683.38338944	769784.44361679	11385.550313458	569434.8305300
0.	2100157.9095685	19244.417450348	3111.691960277	107556.31777625	718469.73711356	12631.788696862	457395.1059888
0.	1661573.0096701	18130.813261522	2444.8030155534	103707.99691962	673972.85611893	11541.319926723	500479.5356172
0.	2177044.5044192	20402.72350772	2533.718458539	98984.403920748	700667.73927324	11274.288085412	567010.9725676
0.	1901486.6043007	20759.157725544	3133.9225107654	104405.51468632	705350.21059517	11541.319926723	471951.8509936
0.	2317908.057838	21182.44313671	3356.2312767859	137186.65854704	691671.93202937	10539.994609927	615092.3675456
0.	1875895.8208734	22029.078383466	3200.6145179875	128200.82182885	691840.66834419	10473.243863813	490441.6605701
0.	1997223.5530151	17484.990937169	2778.2408179141	109582.45929075	711243.09054308	12364.721936084	457395.1059888
0.	2029897.4997125	19934.926703546	2933.8496908789	125538.52602053	768033.40767489	11118.523460085	527091.8614375
0.	2157622.927711	19177.597007049	3178.3837896203	121095.72605953	712040.3853346	10695.748428881	510788.816239
0.	1838309.3577146	18375.793429386	2711.5521902674	108569.3273533	725073.23081946	11430.055620341	428542.7086196
0.	1939073.0674594	17529.528802706	3378.462479507	115348.38344443	695770.74174648	11341.045244099	426625.7886275
0.	1917709.3330804	18086.272185716	2733.7816735278	116407.40173846	746029.55700708	12676.300655165	449750.9903559
0.	2080507.8437226	19578.527694717	3000.5400972175	127839.78309559	741785.76369256	12342.466758735	494563.7798273
0.	2121407.3993787	19823.550377849	3600.7777679979	117601.77420907	708392.75603656	12475.998713705	549991.896692
0.	2145398.7588417	20514.107565122	2600.4056632835	115055.48708613	753722.15641186	12965.634175188	533148.4009217
0.	2296201.5897524	20670.047743583	2444.8030155534	125064.81608352	705953.80550726	10829.254017831	620135.2058397
0.	2001679.0912011	21249.279638295	2489.2606184746	107263.69334214	668561.98499925	10896.007613863	630540.8721482
0.	2035838.2172938	21293.837603449	2511.4895088638	122448.6141145	689454.5595919	11786.10662646	575545.0263116
0.	2330703.4495516	22808.950009457	3378.462479507	130186.81236481	665172.8931878	11385.550313458	618772.6324018
0.	2250046.7839282	21382.954247598	2644.8640962144	123666.39981231	704867.36486336	11496.814026024	604299.59553
0.	2179900.618641	22162.765485899	2667.0934016109	127772.09006119	742682.85039798	11964.137830426	585230.351929
0.	2216116.1469733	19912.651319463	3267.3070588502	114695.01329531	790190.4566388	11875.121753355	538238.2452648
0.	2048176.6307319	20736.880140833	2867.1598181554	147719.99158832	684636.13855316	12297.956582209	520496.0352653
0.	2214745.2121469	21026.493381661	2756.0112160766	122380.96453302	722218.35802555	13344.008540165	501021.8208187
0.	1945013.7850408	18821.230347832	3000.5400972175	124185.13996182	696325.43525549	11608.079223139	484626.9525032
0.	2077080.5066565	18019.461017899	3178.3837896203	113838.95010417	685286.4691783	10028.252544752	466361.0134528
0.	2290717.8504466	19288.964709871	3045.0006645658	139332.94074518	676090.02694371	12765.325284507	489170.0921154
0.	1960779.5355451	18798.957937054	3867.5639415011	143536.72334619	767595.70363986	12097.663727646	530095.9395921
0.	1998937.2215482	21004.215083162	3356.2312767859	141886.60098332	728800.49208297	9805.7657902847	489264.2759076
0.	1946041.9861606	20848.2686592	2911.6196740142	131924.93941308	732166.080442	11986.39199816	434132.2826602
0.	1758109.6703667	21628.029926785	3578.5459723132	124185.13996182	706340.12826375	10673.497705198	548640.3580049
0.	1759937.5834686	21048.771739643	3222.845305648	125718.99397937	692901.37172992	11496.814026024	457770.4530852
0.	2234623.7671305	18754.413293876	3045.0006645658	138813.2642292	692949.58860024	13299.493017989	510481.9541457
0.	2035952.4618627	20335.893787006	3111.691960277	135108.67612315	766890.56003094	12809.83795555	494069.0209365
0.	2662012.6992796	20647.770396793	3823.0989862564	140259.40033784	651149.90302023	11941.883722078	592972.1512275
0.	1769534.1272538	19088.503915146	2822.700199456	121569.21207661	699726.72243363	12008.646225282	451907.5341355
0.	2306255.1118131	18954.866061179	3400.6937415233	163272.85326267	767133.70655613	11430.055620341	507744.285386
0.	1965349.3182999	18732.141061476	2867.1598181554	138406.58328662	739701.00037876	11074.019815824	424101.7206074
0.	2126319.9158402	20402.72350772	3823.0989862564	137435.14736973	693335.33320556	11964.137830426	394592.8091568
0.	1877152.511131	18019.461017899	2933.8496908789	111924.38806241	743555.78026349	12208.936941841	346154.1951347
0.	2474537.3617611	20202.235951436	3133.9225107654	132105.54466995	788337.82276049	11875.121753355	531539.216495
0.	1924792.4963505	17997.190747531	2600.4056632835	120329.18627388	739337.43001046	13165.94787708	393987.370566
0.	1844250.0752959	18353.522207762	3289.5380243924	129667.70132086	676860.03542704	11808.360319106	366392.4571255
0.	2174074.1456285	18776.685585735	2822.700199456	130051.388999	714094.36038336	13811.435868899	464459.0812782
0.	2526632.8851666	19689.900749551	2756.0112160766	127975.17080151	741494.83650719	11919.629673117	561168.0012495
0.	2403134.5062163	18219.89612657	2689.3227662952	112645.11308138	690563.17499374	13433.040297342	541767.3933673
0.	2063028.4246852	20246.78832539	2778.2408179141	113388.42561021	699340.69374189	11986.39199816	467699.6633439
0.	1812147.351443	16995.090109569	2844.9299791609	100671.09592661	672024.55343623	10829.254017831	439514.8230764
0.	1874981.8643224	18732.141061476	3045.0006645658	95612.037729878	693865.76003022	12186.682180224	518369.4287831
0.	1996652.3301708	22185.046877872	2244.746737005	99636.551256377	707499.19963009	10651.247040888	592114.2558911
0.	1610048.7091089	19155.323644878	1955.7850343329	84852.026018012	653741.48528735	10606.745890386	491006.8626118
0.	1913596.5286011	20937.380544568	1933.557626018	95859.298486053	682733.59926494	10517.744301851	566155.6560420
0.	1906856.0990376	18732.141061476	1889.1029872274	97253.086461145	641821.83149656	10896.007613863	567913.8987930
0.	1780730.0950033	21739.43034237	2467.0317873712	99906.420166745	639042.14055466	10717.999211938	534852.5715124
0.	1937473.6434952	20024.028834602	1844.6485855546	84403.056645864	611891.33399683	10539.994609927	519598.0705553
0.	2322934.8188684	23678.035684402	2289.203272805	101390.85447785	589159.9357439	11430.055620341	653405.4956819
0.	2206176.8694815	24636.36327219	2511.4895088638	111181.20523111	684058.10780861	11452.308362854	724444.1105351
0.	2555079.7828157	24146.042385763	2600.4056632835	106363.37450106	621856.65831746	10807.002937904	645417.5836300
0.	2246276.7131555	20915.102484002	1911.3302769829	98579.648332193	653741.48528735	10584.495404194	610362.9005506
0.	2122778.3342051	22207.328329341	2222.51855803	88309.896472117	678857.56364304	11407.802937209	531515.5542653
0.	2323963.0199882	19511.704575439	2222.51855803	101435.84143903	684443.45735907	10829.254017831	573380.9986171
0.	1892232.794222	17997.190747531	2555.9474675006	102605.58716377	679194.54146563	12030.900511791	490842.0081697
0.	1951868.4591731	16839.218606869	2578.1765357486	105913.25132213	652925.53314323	10584.495404194	468545.2342177
0.	2157622.927711	18843.502818071	2422.5743030209	125109.93016412	715278.63721841	11229.783609853	532012.4747752
0.	2259414.8385757	18709.868888536	2533.718458539	131721.76314093	769370.97285651	13499.814738951	491430.7885815
0.	2389767.8916583	17484.990937169	3289.5380243924	145594.1789228	729938.35107091	11341.045244099	440755.6279997
0.	2579870.8542608	21316.116675255	3178.3837896203	154666.55183303	722266.73789174	11096.271608266	470800.4979462
0.	2629452.9971512	20358.170301101	3823.0989862564	175223.02030323	748965.04705936	11986.39199816	531775.8423797
0.	2163335.1561546	19934.926703546	2289.203272805	144011.47608961	730349.95374713	11563.572966145	500455.9587769
0.	2118894.0188635	19155.323644878	2400.3456497736	118751.23652579	757437.42074937	12854.350864177	453431.506824
0.	2111925.1001623	17529.528802706	2089.1507291136	116114.46841324	738683.04161967	12208.936941841	505078.2573655
0.	1867670.2119146	20447.276952248	2378.1170558111	113703.79021584	682131.61677384	11029.516409074	525720.2693198
0.	2618714.0076772	20380.446874672	2756.0112160766	121321.19226051	761081.37550012	12208.936941841	600649.3431743
0.	2221714.130848	19934.926703546	2489.2606184746	122967.2790182	665941.93252577	10584.495404194	550015.6097919
0.	1797981.0249029	19311.238428831	2800.4704790405	99704.017669519	666398.58192416	11652.585717666	444736.7832660
0.	2207205.0706013	21071.050157109	2311.4316296304	128674.70872399	722702.16880208	11897.375683543	518889.2173239
0.	2376401.2771003	21004.215083162	3000.5400972175	128178.25645325	713151.88802762	11341.045244099	545961.6190519
0.	2396394.0766529	21427.512926598	3089.4614690812	144644.52146266	697386.68681823	12364.721936084	469931.2114112
0.	2286148.0676917	17752.221697219	2600.4056632835	135108.67612315	722774.7427406	13210.462686448	462088.127671
0.	1999051.4661171	19177.597007049	2600.4056632835	129667.70132086	701005.56506532	11385.550313458	462135.0708789
0.	2523319.7926693	21427.512926598	2822.700199456	167125.89252768	746126.58218444	13321.750749376	582611.6235296
0.	2805732.3669202	23566.609385786	3978.7273673761	161369.64958195	768884.56177253	12743.069038078	621187.1638376
0.	2373202.4291719	17240.036927047	3245.0761526022	143220.23641425	727420.73514371	11830.614071137	486015.5325541
0.	2352067.1839307	21538.910665143	2778.2408179141	153761.13736593	745835.50989611	11830.614071137	514991.5695330
0.	2013674.7709327	18420.336051	2489.2606184746	114064.22142331	745398.91970902	11986.39199816	471575.8819682
0.	2155680.7700402	20113.131917226	2266.9749752633	131315.42534058	693383.55248661	11964.137830426	503922.4493776
0.	2520120.9447409	20157.683815382	3289.5380243924	127162.87730697	799166.67015983	13076.91897114	486321.5210995
0.	2739470.5169746	18286.708899621	3778.6342682119	128561.87608525	747024.11633646	12987.891015582	508688.2105158
0.	2049090.5872829	19266.691050377	3245.0761526022	124455.79972086	777838.87231273	12075.409262973	430179.4439376
0.	2106898.339132	19043.957725973	2911.6196740142	127501.32338044	703563.81544755	11207.531461142	417771.4603322
0.	2203549.2443974	19088.503915146	3067.2310371775	144712.35058046	697917.36125003	12542.765492984	454580.5271609
0.	2090332.8766456	16861.485786079	3000.5400972175	106048.28573908	757753.16985046	12386.977172825	413942.8787978
0.	2377315.2336513	19021.684720581	3245.0761526022	161845.41014674	737834.83360136	11986.39199816	475195.2686632
0.	2850744.7270557	20447.276952248	4000.9602304553	168826.32370747	754717.59471542	14078.548961991	510104.2927727
0.	2266041.0235703	18821.230347832	2844.9299791609	128471.6110658	744428.79767332	12475.998713705	417701.4098931
0.	2495558.3624335	21249.279638295	3289.5380243924	130164.2416522	763146.95982219	12565.021204863	505620.8331444
0.	2469624.8452996	21405.233557354	3200.6145179875	127185.43995414	776840.7900839	12231.191762848	561191.745145
0.	2266041.0235703	22341.018287592	3111.691960277	119855.77019922	807932.25633885	12386.977172825	543165.2414631
0.	2039836.7772043	21137.885766415	2022.4676149595	101435.84143903	677028.48389742	10896.007613863	515322.2104010
0.	2414787.4522412	22118.20288044	2733.7816735278	106070.79168663	730906.85895857	12186.682180224	549470.2250355
0.	2440378.2356685	23210.055227915	4178.8252699788	126982.3783121	780103.23835312	11941.883722078	568603.0377277
0.	2355151.7872902	17930.380293133	3711.9376358914	101975.70380228	729550.97810814	11763.8529932	576472.6330687
0.	2397879.2560482	20179.959853672	3867.5639415011	122335.86511492	789337.22113452	11029.516409074	610386.7802437
0.	2202178.309571	22675.252554248	3489.6193825463	129216.32649405	754863.27815586	12119.918251707	509750.2503176
0.	2343270.3521275	17841.300519578	2889.3897164397	100806.04594824	723065.04455249	11897.375683543	465844.3975089
0.	2084392.1590643	16839.218606869	3045.0006645658	135402.27289428	765601.99666881	12208.936941841	484179.8305130
0.	2355266.0318591	21160.16442182	4289.9928470482	175858.4185902	863021.61340446	12386.977172825	463238.3103244
0.	2432038.3821409	18286.708899621	4289.9928470482	141095.56131651	794994.51005373	14345.670610058	381283.0787051
0.	2645789.9704998	17217.768737337	4979.2649182334	174111.18865354	791653.34014906	12320.211640776	375681.5235041
0.	3077063.2179905	16772.417425874	4601.2699505063	198104.84940883	868800.56936493	15436.5061359	346385.7471452
0.	3097741.4849563	15436.5061359	4623.5044741297	221436.81282307	883991.55321921	13700.141271587	360893.4610536
0.	2846174.9443008	15837.257058256	6558.1350886904	202087.67703758	877907.07738748	14546.017460559	304968.9781129
0.	3194163.901084	16505.218051281	6313.5018238017	252639.07330932	908495.27087543	15147.086888228	247442.1357061
0.	3081176.0224699	16638.816668713	7492.255408986	254036.15164559	1047748.6159137	15659.143160157	259351.7380087
0.	3236891.369842	16349.355701921	7447.7711155427	294076.67522393	998980.57438321	14412.452358838	221459.6294970
0.	3838846.003227	17195.50060707	8048.3291046256	285060.23965673	1085913.4933338	17885.840287455	241905.3029790
0.	3080490.5550566	16037.639739892	6825.0159287424	272242.14237898	955944.41217549	16393.887504566	213158.431337
0.	3954918.4852007	17106.428680429	9027.1088971719	338030.71093692	1084930.2669935	16883.753024728	239023.9240316
0.	3421396.3485698	16995.090109569	8960.3702611759	314075.8129021	1104943.9672964	17329.110280322	199447.4211261
0.	3593220.1801529	13922.73195138	9494.2943071144	343561.24317096	1082460.0762976	17596.336046862	180284.8437636
0.	3860209.737606	16950.555097312	10295.244486485	336943.53985238	1130905.1750118	18954.866061179	153964.8471228
0.	3843872.7642574	15725.93542624	10562.244977375	304830.72175932	1169073.3025132	20135.407836567	137548.0992640
0.	3676618.7154292	17351.378767251	10072.750608034	332041.43151787	1060033.0047512	17440.453309415	133076.3644639
0.	4123200.7351487	18242.166991466	10918.258931291	364791.1171183	1233718.406417	22764.383953045	192054.5521244
0.	3688614.3951607	18487.150429342	10695.748428881	346269.97035212	1188716.1598833	19043.957725973	178763.707126
0.	3294584.8771222	16750.15048442	9850.2626662593	361658.93126596	1202218.6007948	21071.050157109	172704.5916250
0.	3409057.9351317	14056.289210819	11585.826064951	320698.81038612	1121179.8227951	17306.841852838	141999.6127283
0.	3585108.815763	15993.109839077	11407.802937209	374682.46286122	1129106.1966305	19155.323644878	149665.3549927
0.	3478861.3667123	16727.883602403	9672.2765870872	373033.10745507	1153461.2390834	18865.775347771	148828.3411491
0.	3653769.8016549	14835.415852053	8826.8945917595	377656.75550623	1181730.4758763	17373.647313625	150004.7086679
0.	3956974.8874404	15681.407189425	10428.74366326	374171.36084952	1187568.5007489	19489.430321282	147991.4106242
0.	3646572.3938159	17240.036927047	12342.466758735	413382.74250026	1302139.4858526	21004.215083162	156522.9562516
0.	3853240.8189049	18598.508915716	11029.516409074	383678.22770986	995461.06866706	19066.230790828	159670.7242818
0.	3728599.9942658	17373.647313625	12565.021204863	404308.98739069	1212007.2220307	19021.684720581	173543.9841603
0.	3444359.506913	15525.560232501	9805.7657902847	303240.93558042	1047045.7306647	18464.878910439	141231.1628286
0.	3046217.1843951	15614.615279902	10651.247040888	314145.01613177	1135366.1830685	16772.417425874	134002.1343569
0.	4020037.8894575	17841.300519578	12520.509840498	384143.38321718	1113412.2484356	18197.625321128	145187.1697311
0.	3472920.649131	16104.435036844	11563.572966145	375890.64404506	1207354.373201	17329.110280322	145209.780835
0.	3590249.8213622	15191.612272687	9583.2849722085	332781.19126691	1043456.864987	16816.951487099	133979.5533895
0.	4111319.299986	15814.992612997	12921.120672592	381422.58349018	1162458.993011	20580.938713302	133392.4695414
0.	3807657.235925	15993.109839077	11852.867882553	495223.50272805	1318272.0262743	20113.131917226	139875.2461598
0.	4306906.0018944	14835.415852053	12921.120672592	402490.73144753	1123863.3630364	19133.05034217	144260.1668002
0.	3452585.1158718	14390.191716499	12787.58159033	392543.80577793	1131690.7585233	18375.793429386	139106.990484
0.	3940523.6695228	15636.879190317	11185.27937181	403469.74420742	1269291.9170526	19533.978889064	140485.3815873
0.	3096827.5284053	15525.560232501	9605.5327868852	366485.29766455	1208300.0858952	19890.375994853	121546.6645177
0.	3258369.3487899	14879.939572766	10094.999728725	356070.26259501	1114373.3392509	17017.357704859	132195.8487546
0.	3089401.6314286	14724.107590077	8648.9303563226	302319.45677524	1141123.1729208	19133.05034217	133121.5216038
0.	3812341.2632488	18264.437915816	12275.701583032	390844.43777306	1156510.3074997	16839.218606869	210491.9219168
0.	3096827.5284053	15837.257058256	9939.2571305832	303356.12746795	1007373.1380988	17128.696572926	179989.6763689
0.	3594591.1149793	18598.508915716	10406.493652039	352547.34518415	1133870.4823423	17574.06690603	224974.1332673
0.	3452699.3604407	17529.528802706	10450.993733851	347566.76044912	1130525.0788534	17863.570373791	202907.234887
0.	3211871.8092591	19288.964709871	8760.1575583262	337359.8868212	968599.35074005	18041.73134772	240578.8319482
0.	3381981.9723091	17551.797824645	10562.244977375	321322.14572342	1052092.6799789	16438.419544947	225681.7751831
0.	3253913.8106039	15547.823905213	8248.52471467	284048.78913129	1097644.973363	17329.110280322	212109.9596034
0.	3109165.9418434	16460.68565429	10139.498148207	352431.48451466	1059806.7578044	18041.73134772	231459.2635751
0.	3471778.2034422	16750.15048442	7959.3548209234	356487.54676828	1067477.2352706	17017.357704859	224266.5506372
0.	3210158.140726	15904.050750604	8537.704638108	316890.5325953	1014548.1035129	17217.768737337	222942.8455614
0.	3220668.6410622	16972.822573721	9205.0812048251	303494.35979728	1028063.8425877	17106.428680429	222577.7220507
0.	3066324.2285166	18665.324721032	8137.3043378502	341941.04952634	1026711.3389075	16171.230868678	332873.6657627
0.	2982582.9595336	15436.5061359	6847.2563843996	294767.10368366	1069364.4352375	16906.020322816	323815.9445938
0.	2917692.0444145	17707.682642734	6647.0944194197	282945.52620636	900616.02604642	16193.496264819	340552.5577497
0.	3027823.8088068	19467.156126592	7647.9523052351	289751.26969658	963724.17794189	15970.844977814	424312.0311374
0.	3292985.453158	20491.830634686	7714.6804365931	256716.43946461	945094.04445396	15636.879190317	399647.5692334
0.	3160004.7749914	19712.175538926	7825.8951756913	257335.08801384	983664.73595575	15058.036832358	445275.5524647
0.	2954593.04016	23054.067574231	5735.3062786932	246023.26284124	959746.44287233	14367.931133572	522930.464183
0.	3270593.5176592	21783.990925043	5868.7324604928	257151.78002466	846468.18447169	14835.415852053	522859.5487359
0.	2451002.9805736	19311.238428831	5401.7501670541	216737.8921227	808127.68995334	13499.814738951	458685.4305724
0.	2223085.0656745	18353.522207762	4534.5667354854	177832.9977909	789751.63939043	12164.427477996	496472.4028165
0.	2211546.3642185	19578.527694717	3689.7055437159	154462.82507954	765796.48459272	12364.721936084	520566.9312125
0.	2220914.4188659	22095.921666954	3578.5459723132	152855.82036212	706581.58871174	11185.27937181	662169.4871080
0.	2100043.6649997	21093.32863406	2333.6600457397	111744.21648177	651053.93338543	11652.585717666	535349.68488
0.	1956666.7312276	16928.287680344	2066.9229651143	79443.546852937	626735.96940128	10295.244486485	428004.9925558
0.	1680994.5863783	21806.271305617	1777.9674276367	77671.402858504	621497.99411188	9850.2626662593	559031.318615
0.	1724854.9889823	17819.030724814	2089.1507291136	61649.420888001	586135.18835459	10161.747447	532414.7647922
0.	1589183.9683448	19155.323644878	1800.1944209975	57352.235488457	550513.59996547	9138.3411442804	556183.2327518
0.	1588277.5024121	18509.422007703	1400.1176098792	48988.011978215	577971.28560845	10028.252544752	524608.9672444
0.	1555917.0916173	19244.417450348	1466.7957446922	37372.503637026	593091.31010308	9894.7597796915	515723.719992
0.	1557962.8266157	20915.102484002	1311.2142599662	38109.161923624	538261.9259977	8804.6488545952	575640.1608730
0.	1512560.1490018	19979.477650129	1511.2481309416	33779.435649618	558532.83559397	9249.5748753086	590970.528097
0.	1269883.8620311	19801.275291123	933.3856029271	28827.553353234	510009.88002435	9116.0945761461	581968.9662547
0.	1357560.7788966	21227.000744948	1000.0600036002	25795.418074954	542525.52008473	8559.9496630493	673924.7446077
0.	1281885.6031073	21249.279638295	933.3856029271	20179.959853672	535231.32194981	8582.1947473411	603846.212300
0.	1228464.9985541	18999.411774652	600.02160077763	18776.685585735	525814.85485419	8181.7923105381	628961.2753196
0.	1125205.4368166	19600.802186746	555.57407469138	18264.437915816	485803.70072553	7870.3814867284	640336.0235338
0.	1365231.0390989	20981.936844148	866.71173567692	16349.355701921	530403.50288269	7558.9822941956	666951.4002327
0.	1190960.8975101	18442.607450991	688.91736413994	12876.607407585	494964.31982507	9004.8626258179	625515.8834460
0.	1269909.5996556	21026.493381661	755.58980896023	11697.092449727	515440.29950932	8826.8945917595	652229.6347098
0.	986082.57249984	18531.69364552	777.81407576798	11007.264794765	493480.0594519	8248.52471467	538096.1622367
0.	1101457.886465	19489.430321282	555.57407469138	8760.1575583262	509797.45513508	8826.8945917595	598502.8565798
0.	1185681.5598097	19734.45038777	755.58980896023	10006.003602161	472821.34254752	7937.111398359	595284.1271068
0.	1288692.002396	20113.131917226	622.24545271912	8448.7251318446	506281.40645987	8804.6488545952	584682.7338834
0.	974796.69977617	18086.272185716	466.67973369921	7025.1821656413	485968.45836232	7959.3548209234	543023.0770466
0.	1038565.3002005	21761.710603961	711.14145314645	7292.077957649	514779.021409	7781.4091020254	632336.2188070
0.	1213618.3879898	21561.190391319	488.9032300503	6113.3526737582	478933.7722607	8782.4031767842	637844.2732451
0.	1068961.7988751	19801.275291123	600.02160077763	5423.9868259363	532533.0889671	8359.7465751719	610577.8201646
0.	1116447.6261202	21137.885766415	288.89389638309	5468.4603216522	488887.54694331	8115.0604405255	642229.2750203
0.	951945.3531733	19333.512207255	244.44802968221	5957.6844347936	494893.63493746	8293.0132808272	544989.8933152
0.	1019701.6710552	19422.607915614	577.79780810179	4623.5044741297	489075.90935729	8982.6164138194	563518.9644612
0.	992516.74443771	22229.609840307	466.67973369921	5246.095215739	484650.48588538	8671.1756780192	610625.5808049
0.	1065263.4326463	19177.597007049	400.00960023041	5357.2770272403	462299.37413042	8204.0363859019	614208.3815469
0.	1020402.3878958	19645.351349211	488.9032300503	5668.5939886228	485568.3381634	8782.4031767842	602080.6307743
0.	939934.25929969	17685.413204664	466.67973369921	4490.09822201	469062.01305971	7425.5290578293	537101.646744
0.	844750.77750693	19288.964709871	511.12678566587	5913.2083289985	528747.522714	8782.4031767842	512039.982867
0.	808347.55799491	17618.605247141	466.67973369921	5312.8041246922	484697.55284335	7981.5983028321	542122.7569490
0.	1047321.857503	18442.607450991	355.56314090256	4534.5667354854	482250.41351755	8693.4210590677	555139.1705610
0.	973452.32652001	21405.233557354	333.34000013334	4289.9928470482	468874.08987431	8404.2357348103	598669.7863978
0.	1018225.3423088	21494.351391259	422.2329187895	5001.500450135	495435.56728986	7269.8363153001	579827.1211462
0.	822063.59555236	17974.920536614	511.12678566587	4490.09822201	475289.29907685	8159.548294521	541269.9090090
0.	934058.76483272	21160.16442182	666.69333440004	4490.09822201	483779.79375559	8137.3043378502	600601.6376737
0.	968748.63325531	21628.029926785	355.56314090256	5134.9148871186	548877.45470705	8159.548294521	611150.9652771
0.	984462.29954201	22051.359418467	488.9032300503	5090.4431708704	488369.57163188	6825.0159287424	636335.1965205
0.	1061616.8951015	23432.899791307	444.45629661235	4845.8529723751	495435.56728986	7825.8951756913	603082.6732835
0.	1153435.8345629	21672.589914547	400.00960023041	5001.500450135	490912.65968559	8115.0604405255	644458.5703226
0.	830974.65128367	20068.580256967	533.35040054615	3934.2618191226	502790.38015925	8270.7689680748	641941.6658358
0.	1205999.8779893	22563.839644533	755.58980896023	5157.1508342136	500998.24248892	8782.4031767842	729308.8787667
0.	1256330.4025649	22742.101014093	600.02160077763	5246.095215739	498475.7353547	8426.4804036529	622263.1624080
0.	963127.40323476	20202.235951436	466.67973369921	4623.5044741297	518062.29578814	8982.6164138194	554664.6386826
0.	1222933.0356504	20981.936844148	444.45629661235	4779.1478001472	492679.13670645	7447.7711155427	665629.5020639
0.	997308.01025924	22808.950009457	400.00960023041	4490.09822201	501540.56046185	7514.4976447163	573214.5574476
0.	988949.93808764	17039.625359589	555.57407469138	4623.5044741297	508381.42346799	7603.4671810346	526287.7981372
0.	980549.94374067	20157.683815382	622.24545271912	5957.6844347936	470941.47164069	8315.2576529274	567937.6612871
0.	965415.25903879	19912.651319463	422.2329187895	6202.3072583001	493998.3434238	6891.7374737114	561785.3638097
0.	1073341.451161	21494.351391259	333.34000013334	5335.0405463082	512063.59153652	8070.5728239134	511567.8231054
0.	1041198.883885	19266.691050377	600.02160077763	5846.4946152228	461290.13251558	7247.5947322881	480250.8662622
0.	836487.40169645	18197.625321128	444.45629661235	5601.8822324301	453900.47608873	8204.0363859019	437595.4417825
0.	1055484.0368318	18821.230347832	422.2329187895	6802.7755324172	453009.45645257	8003.8418440852	525412.8735208
0.	1080670.8777549	20848.2686592	622.24545271912	6691.5744407644	489805.85278191	7581.224707945	568816.919637
0.	1059354.2812358	18353.522207762	444.45629661235	7358.8032407191	507319.55292679	8537.704638108	510836.0267657
0.	868283.99699615	17262.3051762	511.12678566587	6024.3990384081	454416.37195576	7603.4671810346	465750.4706846
0.	865406.50799907	13477.556532345	666.69333440004	5890.9703650846	497344.38421021	8559.9496630493	464247.7815465
0.	992217.37662444	17974.920536614	488.9032300503	6313.5018238017	472727.33920735	8159.548294521	505101.8469038
0.	1107395.1472545	21071.050157109	355.56314090256	6936.2188003543	482579.79544379	8404.2357348103	612058.5228118
0.	1040847.6941275	19823.550377849	222.22518522469	6558.1350886904	485521.26642608	7914.8680351385	502271.5649876
0.	1013672.795851	18130.813261522	422.2329187895	6491.4162136014	491925.39535684	8960.3702611759	495199.9403224
0.	964619.4157603	20625.493109483	488.9032300503	6469.1767072291	479074.87979692	7914.8680351385	536557.0798376
0.	900714.78161637	19177.597007049	355.56314090256	5223.8590313854	498452.16401797	7848.1383015384	539232.8921740
0.	918261.50241875	19155.323644878	488.9032300503	5802.0191026477	502861.13011206	6758.2949177622	537835.6827801
0.	985683.70848108	17284.573484797	511.12678566587	5335.0405463082	503663.003663	7848.1383015384	553715.6533734
0.	1035406.0336217	16972.822573721	466.67973369921	4712.4431617115	450594.79060112	7914.8680351385	536912.22825
0.	1122673.3915116	20224.512108676	377.78634093484	4934.7940323669	486792.29402584	7759.166154206	603965.5213704
0.	857074.49786304	18754.413293876	222.22518522469	4645.7390570617	480109.739369	7692.4376667992	478557.4968521
0.	808078.8311399	17574.06690603	222.22518522469	4423.3958966001	452821.88518895	7225.3532086126	493315.1574805
0.	528321.75078914	13499.814738951	155.55700742096	3067.2310371775	491077.51548544	8671.1756780192	302296.4210873
0.	418075.01887294	12654.044646316	155.55700742096	2733.7816735278	442347.86778336	7358.8032407191	243712.382861
0.	330122.97970493	9939.2571305832	111.11185185679	2467.0317873712	481497.58805354	7603.4671810346	208623.5883257
0.	254219.39214763	8849.1403882772	88.889362965491	2333.6600457397	482791.54764943	8204.0363859019	169688.0066339
0.	193987.44578176	8626.6850939775	155.55700742096	2178.0623779285	493032.47576021	7447.7711155427	150072.5810465
0.	150683.45710903	8381.9911253168	44.444562963279	1622.3801338886	439514.82307647	7002.9412353188	127862.3475616
0.	138338.80504311	8048.3291046256	22.222251851891	1844.6485855546	451860.64697077	7937.111398359	107061.1131761
0.	100783.55412712	7381.0451204177	88.889362965491	1711.2868032229	448954.14428514	7670.1949563466	97073.22982729
