# Supplementary material for: LA-iMageS: a software for elemental distribution bioimaging using LA–ICP–MS data
Source: J Cheminform. 2016 Nov 18;8:65. doi: 10.1186/s13321-016-0178-7 (PMC5116144; doi:10.1186/s13321-016-0178-7)
Supplement: Supplementary file 1 — Additional file 1. Dataset corresponding to LA–ICP–MS analysis of a human tissue used to illustrate LA-iMageS features. [file 13321_2016_178_MOESM1_ESM.zip › Line 24.xl]

Intensity Vs Time	Counts Per Second
Time in Seconds	Na23	Ca44	Zn64	P31	C12	C13	Si28
0.	222.22518522469	6736.0546994319	0.	1066.7349377027	457770.45308521	8048.3291046256	55942.7025431
0.	133.33440000853	6891.7374737114	0.	1489.0219081794	481097.67640934	7536.7399397861	52721.80498059
0.	49211.545456491	6847.2563843996	44.444562963279	2511.4895088638	478933.7722607	7759.166154206	73657.42600776
0.	187735.5683619	8871.3862441486	133.33440000853	2555.9474675006	490771.3572357	7425.5290578293	144757.5702964
0.	258182.93911974	9716.7727507005	111.11185185679	2867.1598181554	455870.42759769	7136.387707272	184440.9903418
0.	264418.39916816	8048.3291046256	111.11185185679	3734.1697873657	454861.94340764	8226.2805206124	148579.5152635
0.	254150.67649428	10006.003602161	155.55700742096	3778.6342682119	459530.11196422	6713.8145404327	185758.6669776
0.	434155.67767823	13878.213340166	266.6709334016	5068.2074017168	469132.4853169	7225.3532086126	265496.3155613
0.	647527.78697354	12609.532806802	200.0024000288	4979.2649182334	491383.68466157	7425.5290578293	345089.1370639
0.	622430.55200169	14412.452358838	111.11185185679	5713.0687893496	441153.66016113	8293.0132808272	386283.4254874
0.	533148.40092173	12231.191762848	444.45629661235	5357.2770272403	420667.38114506	7603.4671810346	286232.7538154
0.	542383.36623704	12854.350864177	266.6709334016	4779.1478001472	501234.02870198	7269.8363153001	332295.7166694
0.	678737.2175937	14011.769886705	155.55700742096	4223.2921228934	472750.83994572	8715.6664994682	347960.4679884
0.	652301.62160964	13744.658932294	288.89389638309	5290.5677623922	508357.82491826	7403.2870594544	380143.8750809
0.	689767.84958868	13611.106663037	311.11691862693	4467.8640542332	468239.87955303	7714.6804365931	412705.9601545
0.	640336.02353383	13944.991346099	355.56314090256	4467.8640542332	473291.37471605	7937.111398359	369340.6383732
0.	457911.21248861	11763.8529932	266.6709334016	4089.8922757939	461548.29928244	7047.4231552981	295802.8517756
0.	605874.69070636	15970.844977814	244.44802968221	4089.8922757939	478181.2379586	7447.7711155427	358643.8409463
0.	807199.41921529	17395.915919443	333.34000013334	6246.7849065228	457700.07425125	7180.8703392706	447079.5049883
0.	836830.53207364	16438.419544947	333.34000013334	5913.2083289985	476535.29945288	7358.8032407191	468404.2999432
0.	642948.33980021	14434.713060591	355.56314090256	5335.0405463082	470377.59077835	7625.7097134645	372266.6143230
0.	777035.52886747	18108.542693893	177.7796740943	5446.2235441355	448227.67282164	7670.1949563466	496543.1007100
0.	736090.20846646	14635.062049994	422.2329187895	4490.09822201	502460.22142222	7180.8703392706	394616.0961146
0.	747897.48162183	15347.452990084	466.67973369921	6736.0546994319	454299.12016498	7158.6289936035	373706.7492602
0.	752993.85898901	15325.189852189	377.78634093484	7870.3814867284	456034.61068685	6847.2563843996	411725.8877006
0.	782684.84563373	18754.413293876	400.00960023041	6002.16077788	467488.28366484	7625.7097134645	426929.6619023
0.	671543.55843878	13989.510313761	400.00960023041	4868.088148406	497391.52086371	8159.548294521	434342.8401265
0.	849339.45973164	18464.878910439	333.34000013334	5913.2083289985	508003.85445406	8159.548294521	454838.4917004
0.	770879.01970303	18086.272185716	422.2329187895	5935.4463522347	496425.27121118	7714.6804365931	438086.9496203
0.	739579.80856842	16772.417425874	288.89389638309	4623.5044741297	482038.67467488	7447.7711155427	424966.363666
0.	746199.35177704	15770.463900763	311.11691862693	5379.5135674889	474137.49758886	8181.7923105381	439936.2083374
0.	692202.25720844	16683.350016683	133.33440000853	5535.1710101087	468921.07028424	7937.111398359	438110.3554600
0.	719509.5151065	14345.670610058	133.33440000853	4467.8640542332	454932.29891481	7959.3548209234	391123.7626847
0.	680566.65778488	14301.149741267	266.6709334016	3489.6193825463	464552.99394331	7848.1383015384	438742.3373469
0.	620924.16233555	13232.720180232	88.889362965491	4957.0294456441	484462.2206367	7470.0132325949	351226.6270580
0.	557322.35407377	12320.211640776	400.00960023041	4067.6591755055	466008.77192982	7581.224707945	298795.7236176
0.	514802.63760753	12320.211640776	244.44802968221	5357.2770272403	517377.19251216	8470.9699193857	314421.8346911
0.	612297.36958875	14724.107590077	400.00960023041	4623.5044741297	493362.27200614	8026.0854446829	367970.8839432
0.	531846.83141467	13477.556532345	266.6709334016	5090.4431708704	499583.66120871	7492.255408986	309786.3139910
0.	582754.4427609	12965.634175188	466.67973369921	5179.3868406229	481144.72386994	7581.224707945	342103.0550018
0.	517070.09498253	12097.663727646	333.34000013334	4912.5586784017	507154.38486579	7403.2870594544	319336.8664220
0.	734249.03912143	16883.753024728	444.45629661235	6224.5460527486	460633.01586171	7447.7711155427	400696.1663517
0.	914155.89079449	18865.775347771	444.45629661235	7203.1117442735	508971.40828782	8515.4596725172	539848.6836098
0.	824119.18734544	14879.939572766	333.34000013334	7136.387707272	500762.4627524	8048.3291046256	437923.1105357
0.	780955.57137473	17150.964524865	288.89389638309	8648.9303563226	496448.83698153	7692.4376667992	424382.1357977
0.	709600.41072862	14813.154080824	222.22518522469	7247.5947322881	477922.56954874	8092.8166025467	414199.6202126
0.	918187.28760427	14701.846115932	777.81407576798	11452.308362854	517802.42259771	9138.3411442804	413359.4042851
0.	791458.27484861	17017.357704859	688.91736413994	20179.959853672	522528.61771826	7603.4671810346	430132.6757220
0.	899653.21742373	15703.671278119	955.61034388194	16638.816668713	497438.65777612	7914.8680351385	389145.408302
0.	683263.37841539	12676.300655165	1088.9600342778	21160.16442182	531136.96743561	7470.0132325949	364744.7059560
0.	811792.87978828	15703.671278119	1133.4104052409	29184.347572891	534142.45939462	8804.6488545952	391542.7672054
0.	865627.81977736	16171.230868678	1800.1944209975	45367.602362324	505715.19764954	8115.0604405255	390890.9912897
0.	1158492.7615593	18776.685585735	2111.3785523944	52878.347698766	579922.30296692	8626.6850939775	462440.207997
0.	1087527.2290154	17640.874506867	1933.557626018	54197.895668048	547004.56873786	9449.7993307319	442183.9470620
0.	1164290.1567412	17618.605247141	1800.1944209975	57553.616735281	550371.31411912	8226.2805206124	424849.5148971
0.	1616259.4205824	20202.235951436	2111.3785523944	80408.289221538	558865.15440278	9271.8217995872	537977.7615060
0.	1484209.2220002	18687.596775055	2155.8343768016	63776.449157522	565537.98023857	10161.747447	507201.5754161
0.	1491038.0832436	16816.951487099	2400.3456497736	68749.087919841	542951.99571916	8582.1947473411	473667.4190130
0.	1461991.696591	19355.786045146	2222.51855803	72334.805026343	578708.81344459	8515.4596725172	510151.4995362
0.	1606584.2177587	20001.753212629	2333.6600457397	96825.93325716	620302.55423037	9427.5519315809	467417.8249307
0.	1872148.4212592	20157.683815382	3200.6145179875	105463.15230167	618557.50886271	10562.244977375	423353.9917503
0.	1948326.8775381	21227.000744948	3356.2312767859	106228.33501062	633653.04324157	9739.0209215515	553763.1001549
0.	1855885.6521346	21873.112804293	2889.3897164397	95342.307042458	589874.59786507	10807.002937904	551628.2537985
0.	1867063.2390634	20046.304516048	2378.1170558111	98354.792560801	578185.40009436	10361.993807708	515629.2454589
0.	1752054.7082165	23588.894526486	3400.6937415233	120306.64204577	670605.69494723	9338.5629285733	616741.1235874
0.	1611191.1547977	18598.508915716	2578.1765357486	113951.5850077	641725.96521982	9227.328010388	604562.0914490
0.	1956389.2725238	17551.797824645	3178.3837896203	104338.01043112	591709.16829356	9472.046789243	489758.757783
0.	1899658.6911987	19177.597007049	3978.7273673761	136825.2333781	638107.78982498	10428.74366326	559411.134569
0.	1842764.8959006	18776.685585735	2978.3099024804	143152.4193364	678400.25753955	10673.497705198	460234.0767778
0.	1916452.6428228	18843.502818071	3489.6193825463	134566.67827072	664067.51869177	10695.748428881	456714.8313141
0.	1889719.4137069	19511.704575439	3422.9250628351	141253.76329338	736986.7082498	10517.744301851	522764.9957163
0.	1868241.434759	17373.647313625	2578.1765357486	112532.49571571	623793.70221493	11007.264794765	443284.6178800
0.	1927305.8768657	18531.69364552	3067.2310371775	130231.95397202	629009.13765144	10784.751917351	447337.2435409
0.	2264898.5778815	20514.107565122	3578.5459723132	156432.39043228	652301.62160964	10873.756355811	536107.2462212
0.	1917823.5776493	18999.411774652	4467.8640542332	166763.17833111	681216.68339003	10473.243863813	415670.1970162
0.	2274380.8770979	18509.422007703	4734.6779818802	157813.62513712	712789.42587546	10562.244977375	452399.864873
0.	1952668.1711552	20491.830634686	4067.6591755055	147471.19850278	701271.00883634	12364.721936084	394103.7977275
0.	2007048.5859381	17707.682642734	4312.2265403762	138022.51380225	700595.34974192	12053.154857688	442792.8112895
0.	1988312.4766432	17240.036927047	4023.1931528364	136712.29120121	655181.58839963	10250.745235849	403796.1067509
0.	1969804.8564859	17440.453309415	4445.6299457633	150728.70895322	692395.11076239	10896.007613863	405894.4496876
0.	1741429.9633114	15881.78612706	3756.4019981391	120780.08355224	629104.86310973	10317.494200857	328851.9549831
0.	1743600.61012	15703.671278119	3111.691960277	122674.11665682	660199.8180448	10161.747447	352477.8285931
0.	1912339.8383435	19667.626019646	3645.2415372606	138655.10819042	701029.69598195	11163.027341856	388959.2338703
0.	1977573.4871692	17418.184584706	4223.2921228934	145051.50437979	667912.90737418	11140.775371281	366508.5079574
0.	1912682.5720501	16950.555097312	3912.0291339479	143197.63066083	693745.20563292	10228.495699585	386981.3815092
0.	2817385.3129451	21405.233557354	5157.1508342136	170527.09845313	719823.89107804	11029.516409074	551984.0247654
0.	1962950.1823536	18643.052726469	3734.1697873657	180943.33137901	640575.65272534	10250.745235849	445908.0639471
0.	2448489.6000584	18709.868888536	3778.6342682119	149846.34191514	713683.52653331	11719.345904834	490653.60697
0.	2747010.6585201	21538.910665143	4378.9279761929	211243.92901556	801705.09941367	12386.977172825	574332.1526697
0.	2658699.6067823	22541.557241091	4490.09822201	178445.89237545	789190.96056559	11830.614071137	485121.1670899
0.	2095131.1485382	17462.722093569	4089.8922757939	124546.02157962	666014.0334627	12876.607407585	423283.8955243
0.	2275409.0782177	21917.674100875	4868.088148406	172069.43127281	757947.48267761	11385.550313458	507862.2703536
0.	2318365.0361135	19177.597007049	3645.2415372606	146114.27490287	727275.51030348	11318.79279849	501304.7658288
0.	2266155.2681391	18754.413293876	3956.4945635986	167783.35185123	744816.83351511	11363.297749089	457488.9412203
0.	2631737.8885286	19957.202147101	4957.0294456441	158923.30582013	750663.71640313	12386.977172825	495529.8198884
0.	2346354.9554871	19556.253262157	4512.332449094	159648.07426193	665557.40432612	12253.446643245	496519.5346808
0.	1904228.4739536	21360.67499733	4579.0354861913	170028.16891291	719170.96908195	11786.10662646	460562.6134964
0.	2072282.2347639	18888.047936931	3645.2415372606	138203.25019628	699051.18348525	12386.977172825	452610.8724303
0.	2326362.1559345	22073.640512963	4601.2699505063	162253.22632833	703612.09156685	10985.013239832	486392.1353911
0.	2239993.2618675	18977.138888184	4801.3827982459	166332.4755237	765529.06481616	11941.883722078	407060.4186842
0.	2037666.1303957	17262.3051762	3778.6342682119	144983.67252519	683889.52276254	12208.936941841	344163.1080010
0.	2124263.5136005	15770.463900763	5112.6789993376	151045.47868142	766841.93153977	11852.867882553	362517.2675925
0.	2315051.9436162	15993.109839077	4134.3586542796	176970.48096444	728873.11693282	11986.39199816	416347.2143070
0.	1985913.3406968	18197.625321128	4467.8640542332	153625.33360246	721275.00443972	11096.271608266	378377.2481844
0.	1957009.4647723	17885.840287455	3489.6193825463	145141.94770407	672481.52340369	11051.768082761	444057.5139349
0.	2118094.3068814	20090.85605736	4756.9128613587	150638.20550836	689984.74928896	12008.646225282	468192.9028782
0.	2531888.1353347	19467.156126592	4312.2265403762	143966.26038729	775842.8220585	12075.409262973	459389.3259458
0.	2219429.2394706	18353.522207762	3867.5639415011	130254.52486661	693793.42719092	12409.232468957	439561.6426358
0.	2510067.4226802	23388.33040256	4445.6299457633	140756.56710846	662818.13468198	10918.258931291	512724.6606268
0.	2959619.8011904	22006.79740796	5045.9716918765	147335.49628657	747630.61071244	11875.121753355	625611.5702403
0.	1969690.6119171	19422.607915614	3912.0291339479	123598.74041668	706146.96473782	11051.768082761	456996.3177275
0.	2097416.0399156	20981.936844148	4512.332449094	144576.69289221	696204.8466951	11563.572966145	513692.7464522
0.	2571531.0007332	19043.957725973	4201.058666784	148602.1354943	716269.68675485	12342.466758735	553407.2556666
0.	1714354.0004888	16438.419544947	2689.3227662952	114559.83961622	679868.53639187	11830.614071137	428729.7482235
0.	2196923.0594029	19199.870428684	4089.8922757939	142044.81785184	673130.94321563	9828.0141985899	455237.1794608
0.	2342813.3738521	23522.039282918	4201.058666784	128291.08393762	733885.69646755	11674.839054004	520637.8277447
0.	2164820.3355499	20113.131917226	3912.0291339479	131518.59178349	681577.82977625	9917.0084254548	519692.5887377
0.	2090904.0994899	20157.683815382	3978.7273673761	123147.69171394	700764.25958705	11185.27937181	488605.0110777
0.	1640666.2535666	18019.461017899	3022.7703512459	106565.9378138	671976.45273555	11029.516409074	398296.2341039
0.	2074909.8598479	16950.555097312	3334.00013336	113365.90002054	661905.23720273	11964.137830426	465280.8520105
0.	1665228.835874	19133.05034217	6402.4585440809	115145.60795359	687960.56288229	11719.345904834	392427.3999074
0.	2491788.2916608	17729.952140252	4601.2699505063	129915.96781685	733377.04224313	12898.86401039	482368.0484672
0.	2467339.9539222	18665.324721032	4423.3958966001	142564.69424905	701705.38887322	11407.802937209	495836.1479837
0.	3082318.4681586	21516.630998456	4779.1478001472	159806.62568186	759623.61071805	12832.094380165	525672.9769430
0.	2176587.5261437	21717.150140271	4579.0354861913	132669.96112857	751294.73513087	11118.523460085	506470.1510274
0.	2289689.6493267	18910.320585553	4000.9602304553	114807.65969139	739676.76188169	12565.021204863	535870.5011351
0.	2301685.3290582	19110.777098926	3356.2312767859	127726.96167475	676980.35542914	10072.750608034	564397.7720003
0.	2257586.9254738	17640.874506867	3400.6937415233	110280.46581753	740961.49525491	13499.814738951	420480.5179182
0.	2077080.5066565	16594.283558491	3445.1564434428	128674.70872399	724202.15331419	11652.585717666	488581.4668423
0.	2113981.502402	18999.411774652	3022.7703512459	137774.00760815	695553.69741215	11118.523460085	434062.0979903
0.	1773189.9534577	17262.3051762	3534.0825588358	121997.62720211	660223.83570227	11697.092449727	324347.1259586
0.	2089875.8983701	17663.143826042	3823.0989862564	152878.45209951	722605.40449302	11652.585717666	414176.2797650
0.	2137401.6390207	16572.017092534	3200.6145179875	135470.02745245	746538.95125138	13099.176108526	385050.5094598
0.	2290603.6058777	17084.160847374	4267.7592130252	163680.73863233	809178.22053025	12364.721936084	362795.6655250
0.	2119350.997139	15080.299257195	3667.4735108391	144531.47414931	718663.17476522	12921.120672592	388726.5215457
0.	2391938.5384669	20224.512108676	3889.7965080741	152403.19840403	695457.23500538	10539.994609927	456222.2523585
0.	2113638.7686954	17395.915919443	2689.3227662952	148647.3761384	752508.36120401	12987.891015582	451509.0014214
0.	2149625.80789	19199.870428684	3756.4019981391	128877.81129422	744477.30120768	11296.540412261	414269.6419380
0.	2619285.2305216	18487.150429342	4534.5667354854	142225.64077739	751950.07220597	12832.094380165	493739.1975245
0.	2829266.7481078	20714.602615602	3600.7777679979	162411.82684808	791019.39385983	12898.86401039	533763.7569042
0.	2679949.0965925	25037.556334502	4623.5044741297	177379.03055555	770416.84859357	12609.532806802	520165.195244
0.	3224324.4672661	20514.107565122	3623.0096229803	146543.94367978	787582.25605709	12965.634175188	532272.7779314
0.	2763347.6318688	19779.000263868	3800.8665975842	167806.02377836	779104.89700482	12609.532806802	530450.8212884
0.	2557364.6741931	20135.407836567	4178.8252699788	157541.88891446	724153.76267791	14145.328571962	474866.170339
0.	2752380.1532571	20514.107565122	4201.058666784	147222.41277963	797214.53423363	13366.266390356	496354.5742884
0.	2212003.3424939	18464.878910439	3400.6937415233	152403.19840403	729962.5624539	12386.977172825	372173.7107504
0.	2280778.5729547	17284.573484797	4178.8252699788	147629.52052353	745301.90264063	11474.561164748	398762.1875604
0.	2443462.839028	18420.336051	3645.2415372606	146227.34350446	744574.30908714	12008.646225282	418518.700760
0.	2072510.7239016	17329.110280322	2978.3099024804	117151.0476459	736695.94144302	11808.360319106	344788.1665598
0.	2487903.9763191	19222.143909784	3511.8509410427	171184.82348319	753892.10123993	12431.487824481	387842.2726247
0.	2114209.9915398	18821.230347832	3467.3878833464	145729.85303275	801875.9817321	12498.254247405	421391.5147538
0.	2598492.7189869	20937.380544568	4356.6941049483	162525.11476387	773360.56767986	11786.10662646	548806.3250106
0.	2116951.8611927	18041.73134772	3867.5639415011	120058.65953298	724492.50278722	12654.044646316	405008.4197501
0.	2431352.9147276	20046.304516048	3222.845305648	156319.18452931	721299.19171461	11852.867882553	470636.0315673
0.	2284320.1545897	19645.351349211	3645.2415372606	138587.32794221	741082.7063062	13054.661893153	437150.7685543
0.	2429068.0233502	23900.892745078	5290.5677623922	150525.0775721	735944.83882629	10896.007613863	519267.265103
0.	2151225.2318542	22496.992612709	6869.4968993892	137005.94401912	779981.48329076	11919.629673117	469015.0318769
0.	1869383.8804477	16282.558443708	4734.6779818802	118480.76064022	749498.87886337	11830.614071137	421531.6767350
0.	2563076.9026367	23143.203019298	3734.1697873657	170345.66610813	738343.74849157	12676.300655165	522150.4264430
0.	2328532.8027431	20647.770396793	3600.7777679979	151611.16859225	779591.87851077	13165.94787708	573713.890597
0.	2281121.3066613	17061.893073761	3489.6193825463	121479.02220467	696783.68706154	11897.375683543	458427.3500994
0.	2571645.2453021	22207.328329341	4734.6779818802	155390.95359086	757753.16985046	13099.176108526	519054.6111810
0.	2850173.5042113	24903.823170838	4178.8252699788	177991.89210435	724565.09167034	12720.812851046	574760.2062350
0.	2356294.2329789	16037.639739892	3000.5400972175	137796.59877664	724928.04517548	12364.721936084	562165.301224
0.	1791811.8181838	17284.573484797	3400.6937415233	117691.92242672	714118.52768527	9894.7597796915	447852.7439366
0.	2214973.7012846	19400.333899325	3778.6342682119	131744.33803958	720307.56861943	12164.427477996	460750.3544233
0.	2103471.0020658	19934.926703546	3222.845305648	135289.34984495	713103.55886714	11563.572966145	482815.0759950
0.	1735831.9794367	18487.150429342	3289.5380243924	114469.72503996	759866.55457921	11763.8529932	393661.3829693
0.	2112839.0567133	18197.625321128	2822.700199456	123688.95306536	766185.47345999	11207.531461142	487498.5018695
0.	1882065.0275925	17507.259840215	3667.4735108391	122335.86511492	775526.41701539	10539.994609927	426906.2866514
0.	2166191.2703764	21538.910665143	3511.8509410427	117128.5119532	737132.0952967	11585.826064951	520283.3509327
0.	2169161.6291671	22341.018287592	2667.0934016109	135357.1034924	728098.48313009	12743.069038078	583230.5239460
0.	1841165.4719364	20692.325149852	2733.7816735278	97725.228487485	666062.10108725	10829.254017831	532225.4494987
0.	1986713.0526789	20447.276952248	2244.746737005	104968.07127989	721686.1972646	11007.264794765	536699.1374461
0.	2095816.6159514	20246.78832539	2689.3227662952	112712.6842264	703901.75391787	12498.254247405	583444.7690532
0.	1938616.089184	18197.625321128	2933.8496908789	103280.51470769	721033.13539176	11875.121753355	485591.8741289
0.	2003392.7597342	19333.512207255	3422.9250628351	117398.94425989	707161.12117249	12676.300655165	546056.4274373
0.	2234166.7888551	20157.683815382	3800.8665975842	104383.01320754	654101.4886161	11407.802937209	512771.8817944
0.	2081878.7785491	20848.2686592	3133.9225107654	115168.1383217	719823.89107804	11341.045244099	499583.6612087
0.	1859101.8692493	19801.275291123	3000.5400972175	104293.00789622	707740.69229832	11474.561164748	488063.5100133
0.	1661344.5205323	18108.542693893	3334.00013336	106768.5060192	701705.38887322	10851.505157133	461783.0030968
0.	1812832.8188562	19645.351349211	2400.3456497736	108952.0517029	675825.35231851	11096.271608266	524561.6809812
0.	2482648.726151	21873.112804293	2933.8496908789	120419.36379182	673227.15769547	11563.572966145	641318.5453907
0.	1571205.5556926	19311.238428831	2889.3897164397	99344.2030735	694974.93904906	11407.802937209	497650.7770858
0.	2078451.4414829	21137.885766415	3067.2310371775	145684.62808613	734127.92321749	11563.572966145	627716.9476658
0.	2399821.413719	20113.131917226	3711.9376358914	155549.42479236	733062.17595905	11541.319926723	601651.2195807
0.	1755025.0670071	18420.336051	2822.700199456	118931.5586256	726041.19706355	12075.409262973	480956.5355765
0.	2234052.5442862	23744.892177716	3778.6342682119	143175.02496822	735799.47161472	11630.332440711	575164.4985638
0.	2433637.8061051	21895.393422837	3489.6193825463	136147.60308975	714215.19756501	13433.040297342	562141.5546449
0.	1963407.1606291	18019.461017899	2867.1598181554	107736.39942582	716438.90162877	11274.288085412	481850.4667597
0.	2294373.6766504	21382.954247598	3934.2618191226	115078.01721225	769857.4110807	10539.994609927	660608.1272773
0.	2358579.1243563	20224.512108676	2756.0112160766	124185.13996182	670172.86909438	11630.332440711	554546.009799
0.	1901372.3597318	20892.824482919	3356.2312767859	106093.29769457	686129.56291777	11430.055620341	529859.3599315
0.	1673225.955695	17529.528802706	3089.4614690812	91319.854549615	689406.3621347	11563.572966145	428986.9343618
0.	2382684.7283883	18175.354575139	3623.0096229803	120058.65953298	734103.70023902	12943.377394191	428379.052323
0.	1834310.7978041	18375.793429386	2600.4056632835	90758.213149082	688900.30499516	11563.572966145	403912.6678265
0.	2146198.4708238	19845.825524045	3623.0096229803	96646.085788823	636622.61941346	10006.003602161	521583.1707324
0.	1725207.2345316	17061.893073761	3978.7273673761	126576.26975949	733013.7360037	10384.243700188	494893.6349374
0.	1957237.95391	17284.573484797	3289.5380243924	108929.53802245	668730.27231828	11808.360319106	381422.5834901
0.	1803122.0305021	17061.893073761	3311.7690492289	109920.19713161	699195.93740695	11697.092449727	378144.8245361
0.	2093874.4582806	18041.73134772	3645.2415372606	128245.95276196	694323.88201008	12832.094380165	405894.4496876
0.	1789184.1930998	18954.866061179	4490.09822201	120464.45291411	782904.07389312	11830.614071137	385585.5265940
0.	1771476.2849247	21449.79235533	3645.2415372606	133550.52654121	725000.63769447	12520.509840498	380655.3354253
0.	2001336.3574945	17351.378767251	3711.9376358914	134589.26081642	760158.09615425	11986.39199816	447313.8124426
0.	2059829.5767568	18086.272185716	3823.0989862564	120734.99273441	747751.91465727	11563.572966145	424288.6630452
0.	2039037.0652222	19979.477650129	3845.3314342286	158198.59981228	833326.33333613	12030.900511791	457442.0234760
0.	2175216.5913173	20269.064601581	3778.6342682119	133166.67898654	767595.70363986	12231.191762848	476582.3218816
0.	2316879.8567182	20380.446874672	3800.8665975842	143649.75728144	783756.68060374	12386.977172825	509986.2769994
0.	2160479.0419328	19511.704575439	3378.462479507	160033.13289369	714626.05655085	11875.121753355	490347.4638501
0.	2565476.038583	19712.175538926	4067.6591755055	154349.64568211	757656.01506205	13388.524299949	522434.0683392
0.	1824028.7866056	18709.868888536	3156.1531205464	143175.02496822	799508.33881771	12186.682180224	448040.2063257
0.	2483219.9489954	19088.503915146	3800.8665975842	164791.19342218	734927.31934245	11541.319926723	545060.9914781
0.	2213031.5436138	19333.512207255	4023.1931528364	126057.38185759	712741.09873079	12320.211640776	492679.1367064
0.	2624083.5024142	21160.16442182	3912.0291339479	153625.33360246	758530.44716308	13388.524299949	595474.8331786
0.	2131118.1877328	19623.076738244	2867.1598181554	106813.52184041	728558.41362969	12386.977172825	521937.7011639
0.	2108726.2522339	20224.512108676	2933.8496908789	127343.3801819	718638.99482335	11407.802937209	485591.8741289
0.	2151339.4764231	20781.435369736	3534.0825588358	139152.18005082	758068.93039538	11541.319926723	594998.0758997
0.	1970833.0576058	18331.251045593	2533.718458539	125200.15905256	757461.70873548	11697.092449727	518534.8126354
0.	2150882.4981476	18175.354575139	2422.5743030209	119855.77019922	743798.27631754	12498.254247405	490582.9575895
0.	2323848.7754193	21338.395806549	3222.845305648	120486.99756609	793433.51240412	13143.690561496	537149.0020181
0.	2034695.7716051	23811.749206646	2956.0797670342	126125.06106979	769200.72589003	12631.788696862	566630.8214078
0.	2225141.4679142	20024.028834602	2756.0112160766	107691.37865094	712886.0809711	11585.826064951	536036.222011
0.	2494872.8950203	21293.837603449	2333.6600457397	115708.88530567	710494.18328502	11252.035817943	538309.2876589
0.	2031382.6791078	21271.558591129	2933.8496908789	113861.47696391	692274.57678901	11385.550313458	502979.047995
0.	2388511.2014007	21717.150140271	3111.691960277	114537.31088142	712306.166523	11519.066946682	519668.9590946
0.	1640437.7644288	19623.076738244	2889.3897164397	96623.605126616	716753.16656376	11274.288085412	494728.7057973
0.	1886063.587503	20224.512108676	2222.51855803	92083.747274469	637820.3175904	11051.768082761	480885.9660313
0.	2186869.5373422	19489.430321282	2489.2606184746	92465.719753341	715810.40584607	11652.585717666	519172.7515995
0.	1664886.1021674	18509.422007703	2467.0317873712	92285.965829613	678520.59891313	10762.500956173	436659.3145169
0.	2568560.6419425	22029.078383466	2800.4704790405	136034.67002183	693142.45876004	11741.599419325	625133.1468585
0.	2212803.0544761	20358.170301101	2200.2904383379	106498.41616593	675705.04834128	12342.466758735	556159.5026598
0.	1711155.1525604	18308.97994288	2689.3227662952	101480.82864161	660704.20283467	11763.8529932	492113.8244862
0.	2049661.8101273	18732.141061476	2422.5743030209	119179.50783899	688081.03695312	11252.035817943	511851.115847
0.	2364519.8419377	19623.076738244	2956.0797670342	135176.42831348	696011.90848248	12208.936941841	502507.3861786
0.	2346926.1783314	20915.102484002	3311.7690492289	155911.65589349	772533.30654672	12364.721936084	549067.1367709
0.	1986484.5635412	20603.215881653	2667.0934016109	105485.65667896	702356.99967022	11140.775371281	502342.3106647
0.	1625357.4813377	17017.357704859	2089.1507291136	93701.632370484	683624.61002329	10517.744301851	419172.5897576
0.	1536817.9404622	15725.93542624	1844.6485855546	80946.798414559	635568.78215332	10918.258931291	420036.7341340
0.	1962245.4048684	17529.528802706	1689.0600469736	70989.981061899	665413.21064994	11274.288085412	427420.5569390
0.	1827412.2690213	20001.753212629	1866.8757567514	73993.718904223	598192.8526244	11096.271608266	478604.5303750
0.	2120379.1982588	22051.359418467	2933.8496908789	103820.49586082	689309.96802335	11897.375683543	612894.515421
0.	1882065.0275925	19333.512207255	2555.9474675006	93724.105196257	750687.98550876	10406.493652039	554593.4611564
0.	1978944.4219957	19801.275291123	3000.5400972175	101953.2088431	759137.74331651	11363.297749089	512134.4179341
0.	1750912.2625277	18464.878910439	3045.0006645658	91027.79632296	716608.11979719	10717.999211938	517684.3010185
0.	1905370.9196423	20402.72350772	2711.5521902674	108456.76469154	717333.37783637	11897.375683543	476723.3907156
0.	2127690.8506666	18308.97994288	2911.6196740142	118322.98706571	670245.00523575	12097.663727646	514117.7942071
0.	2326133.6667968	20803.713073409	3445.1564434428	139558.89708136	760182.39172582	12075.409262973	490865.5586103
0.	2196694.5702651	18375.793429386	3422.9250628351	130367.38024947	860022.97632168	14056.289210819	410792.5899310
0.	2278950.6598528	18108.542693893	4223.2921228934	148149.74244185	825734.63420823	13254.977733417	383910.8022910
0.	3033421.7926815	19355.786045146	4734.6779818802	175586.09916808	835311.05681609	13588.848159412	398901.9785592
0.	3255170.5008615	18242.166991466	4579.0354861913	156296.54353155	912721.8518831	15703.671278119	385329.6446454
0.	2940997.9364643	19266.691050377	4178.8252699788	142587.29830016	828525.65448348	12832.094380165	376308.9005235
0.	2662698.1666928	22697.535314695	4534.5667354854	142225.64077739	846566.33218727	12965.634175188	526169.5598771
0.	2355037.5427213	20246.78832539	2800.4704790405	129329.16792637	739531.33231681	14479.234642336	477663.9089439
0.	2319735.97094	19155.323644878	2822.700199456	128358.78115589	773360.56767986	13922.73195138	435091.5308901
0.	2759006.3382517	19890.375994853	3778.6342682119	156092.77729403	836193.30065199	14011.769886705	435302.1119791
0.	2356065.7438412	20046.304516048	3178.3837896203	129554.85533974	802242.16938693	12008.646225282	521417.7282027
0.	2092617.768023	18888.047936931	3133.9225107654	112870.3523479	751707.34902102	11897.375683543	468380.8111228
0.	1714582.4896265	18643.052726469	1911.3302769829	94353.368786243	695384.8889037	11674.839054004	422886.6944383
0.	1547899.6636427	17618.605247141	2355.8885211332	81328.263380308	708392.75603656	10918.258931291	405381.4737775
0.	1717324.3592795	20469.553763728	2444.8030155534	86805.322868445	727904.83545895	11140.775371281	426088.193145
0.	1626842.6607331	19088.503915146	2222.51855803	86446.06167826	701608.85809841	11385.550313458	535018.2727765
0.	1753082.9093363	20959.658664616	2555.9474675006	91297.388170754	700933.17271777	11808.360319106	566108.1409466
0.	1781644.0515542	18576.237099526	2022.4676149595	77020.963096912	643859.24095883	12231.191762848	578780.1904541
0.	1653804.3789868	19801.275291123	2489.2606184746	84223.475635495	720984.76238963	11830.614071137	566369.4772140
0.	1757881.1812289	21160.16442182	2133.606434957	88130.231685332	734612.39694963	12698.556723408	545985.3210503
0.	1695617.8911938	20781.435369736	1755.7404935542	69398.885154887	634562.96632581	10272.994831483	619585.3696538
0.	1844707.0535714	22987.21661524	2400.3456497736	65254.492520831	674189.36122298	11207.531461142	575973.1401054
0.	1693218.7552475	19600.802186746	1822.4214736367	75473.568178683	709334.7122928	11118.523460085	539848.6836098
0.	1570748.5774171	19378.059942502	2133.606434957	74442.130451184	713393.53786188	11763.8529932	487969.339404
0.	2014702.9720525	19712.175538926	2978.3099024804	93342.075353893	737350.18042164	12008.646225282	528865.7964351
0.	2156823.2157289	21026.493381661	3200.6145179875	130412.52282723	841218.8849858	13633.365226067	509844.6602119
0.	2261356.9962465	17529.528802706	2933.8496908789	109695.0370601	794238.36696304	13010.147915374	426695.9122704
0.	2164134.8681367	19288.964709871	2266.9749752633	103100.52871722	777108.55703231	12431.487824481	484650.4858853
0.	1788612.9702554	17707.682642734	1822.4214736367	80071.738561531	742876.82724765	12809.83795555	516928.3613632
0.	1719951.9843635	20625.493109483	1911.3302769829	64716.991991691	700305.79765115	12008.646225282	554142.6838195
0.	1620216.4757385	21271.558591129	1044.5099003982	45501.66364065	569624.96587214	10517.744301851	570385.5491908
0.	1525259.6109159	18398.064710465	1066.7349377027	38912.86325169	593091.31010308	9739.0209215515	515723.719992
0.	1365465.1496595	19600.802186746	777.81407576798	31660.027411973	569007.04134723	9805.7657902847	495977.5338699
0.	1222779.4188363	16816.951487099	555.57407469138	25505.639283492	579827.12114627	8159.548294521	504677.2451303
0.	1137014.2799764	15481.033065351	555.57407469138	20090.85605736	555352.71843835	8359.7465751719	468686.1708106
0.	1112628.277613	20313.617332388	488.9032300503	17596.336046862	541080.39872415	8070.5728239134	566321.9609394
0.	1272097.5677428	21717.150140271	755.58980896023	12765.325284507	566654.58036403	9449.7993307319	618677.0212789
0.	1170091.3242009	19467.156126592	466.67973369921	11029.516409074	499866.55881506	7914.8680351385	583111.5011860
0.	1004624.6947579	19311.238428831	600.02160077763	10829.254017831	525980.38204354	8893.6321593739	551723.124618
0.	1132653.8264742	19890.375994853	355.56314090256	9516.5418843464	508428.62076199	9338.5629285733	572311.0757443
0.	1085081.5254953	19133.05034217	488.9032300503	8115.0604405255	490488.75931805	7937.111398359	575616.3771342
0.	959249.35218883	19266.691050377	644.46936392652	6647.0944194197	517826.04710842	8115.0604405255	532864.4053181
0.	1023931.8416621	19177.597007049	355.56314090256	6513.6557793022	557986.91110058	8493.2147662765	534710.5443983
0.	1064458.5505396	19043.957725973	377.78634093484	7759.166154206	495529.81988847	10006.003602161	606447.5238184
0.	1080116.5514072	23098.635177753	533.35040054615	7314.319659335	510954.05421624	7158.6289936035	614256.1622618
0.	1220373.0998001	22341.018287592	511.12678566587	7447.7711155427	526571.57659702	7981.5983028321	685864.5817716
0.	1017900.0826695	18153.083888604	466.67973369921	7470.0132325949	455940.79139322	7158.6289936035	552292.3714960
0.	998506.23297961	18308.97994288	488.9032300503	8559.9496630493	453642.53981385	8960.3702611759	532604.0842534
0.	1207967.7970585	23232.339416468	511.12678566587	9294.0687832241	491501.44494653	7492.255408986	591542.3730451
0.	1229079.872296	21405.233557354	511.12678566587	9116.0945761461	522552.25522552	8448.7251318446	641845.7982316
0.	1260494.5601822	19868.100729713	311.11691862693	12498.254247405	524348.8960159	7692.4376667992	608619.8612356
0.	1249548.5113775	21583.470176984	488.9032300503	11986.39199816	510718.0009372	8470.9699193857	572168.4293950
0.	1598093.4512798	20358.170301101	488.9032300503	15169.349550747	502554.55119427	9027.1088971719	694757.914610
0.	1622840.1311772	21137.885766415	733.3656014198	28069.41626744	529622.78678023	8915.8781339534	686659.5494891
0.	1647520.9276989	20692.325149852	1155.6356796293	37841.278665492	559719.74736471	9583.2849722085	650166.2646852
0.	1936788.176082	20402.72350772	1200.0864062212	54689.983818186	571479.00531762	9805.7657902847	544989.8933152
0.	2572673.4464219	19199.870428684	1311.2142599662	83460.299295735	631881.36240597	11274.288085412	457395.1059888
0.	3013771.7268356	18620.780791363	2155.8343768016	112464.92602193	726283.20546037	12520.509840498	473667.4190130
0.	3483545.394036	20024.028834602	3222.845305648	126734.19852935	767109.39159841	13054.661893153	402327.5735719
0.	4121487.0666156	20291.340937246	2467.0317873712	149778.47136272	866759.05613128	13789.176830624	415506.7870891
0.	3559175.2986291	19934.926703546	2400.3456497736	152131.63692206	803560.57207307	13900.472616069	417467.9125784
0.	4276059.968299	18153.083888604	3022.7703512459	148443.79515698	861669.64180962	14189.848608994	463167.8865392
0.	3319947.1714117	15725.93542624	2066.9229651143	93926.363340158	833130.33568811	14412.452358838	347010.9690582
0.	3100826.0883158	18687.596775055	3022.7703512459	139513.70532805	897481.11385736	14434.713060591	487427.878468
0.	3768814.0825087	24168.329073832	7603.4671810346	136034.67002183	938892.74646257	16193.496264819	584444.6499243
0.	3084374.8703983	19734.45038777	3111.691960277	129171.19034566	900319.76599837	13099.176108526	461430.9497872
0.	2524804.9720647	18888.047936931	3734.1697873657	127162.87730697	901307.33835356	13677.882530342	447524.6946371
0.	2316308.6338738	16906.020322816	2956.0797670342	118480.76064022	919795.41551417	13677.882530342	408856.3224514
0.	2657785.6502313	17574.06690603	3445.1564434428	128313.6496164	809129.35584216	13744.658932294	381445.8345096
0.	3059469.5543843	17819.030724814	4312.2265403762	158153.30775961	995061.78072611	17819.030724814	419219.2980297
0.	2901697.8047724	19133.05034217	3445.1564434428	153421.63206887	1074474.4719172	18487.150429342	361728.5228798
0.	2206862.3368947	15948.580175982	3534.0825588358	121388.83330177	903035.85718596	13855.95412367	346015.2669539
0.	2791908.7740867	17841.300519578	4223.2921228934	171706.50401247	974921.18914652	14367.931133572	381585.3419583
0.	3045074.7387064	17729.952140252	4045.4261345198	154010.11662784	928509.15840632	15636.879190317	390588.3979735
0.	2746667.9248135	18420.336051	4645.7390570617	161686.8203028	1000353.8115301	14724.107590077	432050.3823957
0.	2842404.873528	18977.138888184	3356.2312767859	146136.88850152	883745.13619588	15258.400795038	376285.6635139
0.	2764490.0775575	20024.028834602	4645.7390570617	137005.94401912	1012347.4949308	16594.283558491	353358.4140422
0.	2545483.2390305	20870.546541319	3667.4735108391	161709.47581179	963177.13291727	15236.137894833	337961.3128842
0.	2697428.5156298	18420.336051	3823.0989862564	148602.1354943	971510.81573043	15035.774466942	414969.8907686
0.	2636193.4267146	20425.000200245	3111.691960277	131473.44326036	904740.01580958	13633.365226067	531491.8921001
0.	2852458.3955887	20469.553763728	3489.6193825463	126621.39196206	867054.18527579	14546.017460559	505361.3361028
0.	2723590.5219014	18531.69364552	2956.0797670342	108411.74004981	877931.70238747	15169.349550747	460726.886582
0.	2261242.7516777	18308.97994288	2533.718458539	90803.143075724	748164.36071084	12275.701583032	467981.5110292
0.	2450203.2685915	23588.894526486	2266.9749752633	99254.251837545	714867.74738095	12765.325284507	540464.5191249
0.	2619742.2087971	23834.035001983	2800.4704790405	109537.42860607	750469.56599283	13099.176108526	615689.7065824
0.	2059258.3539125	21026.493381661	2044.6952603964	84043.898475507	767838.86983491	12876.607407585	483756.2627627
0.	1922279.1158353	18175.354575139	2311.4316296304	82382.992255686	673347.42729679	12186.682180224	411982.5624714
0.	2406219.1095758	20402.72350772	2600.4056632835	107713.88900817	779689.27807444	12943.377394191	474466.5679337
0.	2150882.4981476	20202.235951436	2444.8030155534	97590.328051922	766452.91337646	11741.599419325	485427.1237265
0.	1825171.2322944	19088.503915146	2489.2606184746	86872.68605699	748601.08959203	11474.561164748	405707.9094262
0.	1798894.9814539	17084.160847374	2133.606434957	74912.988430006	676475.02263858	12164.427477996	448157.3724044
0.	1915424.441703	19467.156126592	2378.1170558111	69555.740323451	713079.39438769	12208.936941841	430764.0682219
0.	1557610.4519968	15748.199633788	2000.2400288035	59858.658630798	779884.08046442	11741.599419325	382422.4346008
0.	1999851.1780992	18487.150429342	1533.4744129793	72245.143372127	688490.66130554	11608.079223139	437923.1105357
0.	1952896.6602929	19467.156126592	1955.7850343329	71707.193617457	686057.29452987	11474.561164748	486909.9912951
0.	2112953.3012822	21204.721911086	2111.3785523944	86693.052091333	708465.21058428	12409.232468957	600983.2890590
0.	1844478.5644337	17707.682642734	1533.4744129793	77402.24924194	721178.25601306	11274.288085412	500125.8898120
0.	2187555.0047554	18910.320585553	2555.9474675006	79017.300747572	779543.17913675	10918.258931291	566535.7862384
0.	1770790.8175114	18442.607450991	1644.6067123067	77985.426347866	687069.10674075	11051.768082761	441013.1761069
0.	1752625.9310608	16327.08988975	1666.8333500017	66083.206833744	629128.79463987	11385.550313458	407666.7855040
0.	1618959.7854809	17217.768737337	2266.9749752633	69510.924260986	649854.40269085	10740.250054368	437431.6121137
0.	1856359.9995963	18175.354575139	1533.4744129793	81821.949720591	729841.50621287	12231.191762848	457301.2717856
0.	2107355.3174075	20224.512108676	2489.2606184746	79151.902436628	730083.62037971	12386.977172825	495553.3831998
0.	1703043.7881705	17061.893073761	1733.5136187497	72895.212128192	740791.80261892	11185.27937181	436776.3248212
0.	1651062.5093339	17930.380293133	1644.6067123067	73679.84511385	734370.15671142	11051.768082761	431091.4752857
0.	2177958.4609702	18531.69364552	2044.6952603964	83707.201678075	688900.30499516	12275.701583032	505573.651280
0.	2215659.1686978	20714.602615602	2578.1765357486	105080.58712744	751780.16526622	13010.147915374	564944.1029522
0.	1746342.4797729	18732.141061476	2089.1507291136	86962.504484388	750396.76070488	13455.298385142	516290.5890088
0.	2477164.9868452	19645.351349211	2756.0112160766	108321.69149141	744962.35141496	12698.556723408	564445.2776644
0.	2215316.4349912	19088.503915146	2289.203272805	104608.03071245	768568.40912081	13121.433305311	548498.1031183
0.	2084963.3819086	18130.813261522	1911.3302769829	103415.50673598	719630.42759627	11719.345904834	498876.4579840
0.	2390453.3590716	22385.58208299	2622.6348501053	119224.59030116	757048.82218006	12809.83795555	539540.7823823
0.	2473851.8943479	21561.190391319	2111.3785523944	113884.00388414	800606.65004714	13299.493017989	566084.3834971
0.	2461056.5026343	20781.435369736	2467.0317873712	107961.50692524	792141.02247158	13032.404874564	581635.7554089
0.	2082107.2676868	20313.617332388	2467.0317873712	91656.857461297	721662.00891303	12475.998713705	560859.3365610
0.	1954953.0625326	19422.607915614	1911.3302769829	89724.891329215	732166.080442	12342.466758735	456269.1634190
0.	2466425.9973712	21783.990925043	2422.5743030209	105778.21907944	809593.58141234	13544.331330374	544041.9739351
0.	2662126.9438485	22251.89141077	2467.0317873712	104135.50092597	751294.73513087	11741.599419325	594163.8140267
0.	2028640.8094549	19756.725296084	1800.1944209975	75832.35891989	734854.64393239	12097.663727646	479239.508191
0.	1789184.1930998	20580.938713302	1777.9674276367	66396.795819144	728340.54878233	11830.614071137	525720.2693198
0.	2076623.528381	21895.393422837	1911.3302769829	85390.821033973	790507.39392788	12119.918251707	588850.2672074
0.	1837852.3794391	18019.461017899	1489.0219081794	60194.397349038	691310.36525812	11585.826064951	469108.994500
0.	1813746.7754072	18598.508915716	1844.6485855546	62947.963314409	692780.83072594	11140.775371281	487451.4195375
0.	1708641.7720452	18286.708899621	1889.1029872274	68861.118325983	706943.79196885	11118.523460085	465116.49155
0.	1555325.5606194	18643.052726469	1222.3118584252	60530.1495456	675247.90844949	11163.027341856	379330.2514170
0.	1759594.849762	17484.990937169	1222.3118584252	68188.958386885	704481.10760291	11519.066946682	498475.735354
0.	1794325.198699	19378.059942502	1644.6067123067	72940.046317376	660752.24101285	11852.867882553	431839.881377
0.	1945813.4970229	20335.893787006	2066.9229651143	70922.745535973	696976.64242702	11697.092449727	475077.7320969
0.	1930961.7030696	20269.064601581	2200.2904383379	66822.399671577	708102.9438883	11674.839054004	475641.9223156
0.	1902514.8054205	19311.238428831	1689.0600469736	73657.426007768	683191.1338988	10428.74366326	514188.6375444
0.	1927762.8551411	19801.275291123	1533.4744129793	65859.221897388	680061.11599132	11608.079223139	505078.2573655
0.	1776845.7796616	18665.324721032	1555.7007542926	51469.56875679	684876.99606374	11585.826064951	525034.5553194
0.	1704985.9458413	18509.422007703	1622.3801338886	62970.353744829	678905.70253037	9917.0084254548	558604.0456878
0.	1648206.3951121	18843.502818071	1733.5136187497	57732.626359526	658230.59669256	10807.002937904	496448.8369815
0.	1824922.6188627	18487.150429342	1422.3435955424	55383.429919895	647311.94710695	11229.783609853	442301.0329710
0.	2008305.2761957	17819.030724814	1200.0864062212	63037.525395691	624248.13338811	10228.495699585	624200.2974029
0.	1776960.0242305	20469.553763728	2266.9749752633	60597.301602383	584420.84188987	10295.244486485	515983.5303152
0.	1974831.6175163	20269.064601581	1755.7404935542	68211.362848303	648559.09617292	10695.748428881	583087.696831
0.	1807120.5904126	21873.112804293	1800.1944209975	65008.133824843	695312.54340495	10406.493652039	559862.1877691
0.	1684764.657151	19801.275291123	1777.9674276367	51872.052800266	638083.83344062	10406.493652039	493126.7019655
0.	1967748.4542462	22786.6669515	1489.0219081794	58739.626903017	685455.0813722	10896.007613863	624343.8061525
0.	1810547.9274788	20113.131917226	1466.7957446922	58717.247795706	666614.89793239	10940.510308095	503450.7357280
0.	2025556.2060953	18286.708899621	1666.8333500017	72805.544470305	634562.96632581	11140.775371281	568698.0956990
0.	1699387.9619666	18219.89612657	1466.7957446922	50932.95350947	672505.57512185	10272.994831483	489546.8334891
0.	1568806.4197463	16260.292809836	1200.0864062212	51268.334002051	668898.56290476	10873.756355811	472398.3356368
0.	1883892.9406944	23366.04579745	1511.2481309416	53079.621215262	653885.48482304	10829.254017831	526500.6311038
0.	1730233.995562	29608.060516204	1577.9271548818	62186.724338831	664476.01023231	10673.497705198	500620.9980191
0.	1861501.0051956	20803.713073409	1911.3302769829	70474.52250052	705036.35781632	11808.360319106	562972.7238727
0.	1861158.2714889	19912.651319463	1800.1944209975	59970.570039337	680061.11599132	11341.045244099	485709.5549255
0.	1844592.8090025	24279.763406947	2867.1598181554	76617.267281748	628195.51403559	10807.002937904	619800.518778
0.	2135916.4596254	20447.276952248	1555.7007542926	71348.579656661	668706.23107266	11986.39199816	575996.9248284
0.	1867441.7227769	22430.14611638	1489.0219081794	65523.255736129	675488.50538832	10295.244486485	566535.7862384
0.	1990254.634314	22385.58208299	2000.2400288035	82831.853347644	704529.3888211	11919.629673117	603034.9543366
0.	1731833.4195262	20491.830634686	1622.3801338886	67427.242390896	664379.89284329	11519.066946682	469202.9581537
0.	1872468.4838072	20113.131917226	2244.746737005	75271.755144463	697266.08351635	10295.244486485	513763.5862842
0.	2629224.5080134	20759.157725544	1933.557626018	88107.773857905	722436.06954343	11029.516409074	621880.5697936
0.	2107126.8282697	19177.597007049	2222.51855803	76796.685240749	731681.74291551	12809.83795555	502672.4648669
0.	1951182.9917598	26976.928049061	2555.9474675006	79824.943341037	771560.15862741	12587.276976136	521417.7282027
0.	1878523.4459574	18821.230347832	2178.0623779285	85750.036967	743943.77719247	11808.360319106	522339.5200004
0.	1898059.2672345	19088.503915146	1844.6485855546	84290.81806316	649134.76403411	10807.002937904	522646.8059046
0.	1694246.9563674	17150.964524865	1733.5136187497	99366.691033302	703950.03191561	11563.572966145	434717.1773139
0.	2002250.3140455	18286.708899621	2489.2606184746	102133.17020645	771584.48600173	12053.154857688	456902.4878947
0.	2101757.3335328	19734.45038777	2289.203272805	88062.858383665	769589.86669866	12431.487824481	510269.5175800
0.	1781986.7852609	18375.793429386	1889.1029872274	88669.237605408	708561.8175879	11318.79279849	452517.0906517
0.	1934960.2629801	19422.607915614	2355.8885211332	83415.408735503	708127.09453139	10428.74366326	575711.5124830
0.	2173731.4119219	19912.651319463	2155.8343768016	97095.711695474	755373.18938547	11652.585717666	597668.2559062
0.	1694361.2009363	16416.153495039	2311.4316296304	70317.650109549	663466.83081769	11163.027341856	452329.5301771
0.	1565950.3055245	18264.437915816	1800.1944209975	74464.551659113	706750.61501897	11563.572966145	437618.8462771
0.	1830197.9933247	21917.674100875	3156.1531205464	101053.45996316	716414.72787366	11674.839054004	556183.2327518
0.	2278265.1924395	22029.078383466	2711.5521902674	86535.8755313	694179.20929912	11830.614071137	580683.7953553
0.	1750341.0396834	20380.446874672	2155.8343768016	78052.718627987	689575.05440603	11407.802937209	444455.6997604
0.	2069654.6096798	19801.275291123	2533.718458539	80565.350825482	721033.13539176	12475.998713705	555328.9906349
0.	2134088.5465234	19645.351349211	1733.5136187497	82181.012612999	680542.58369797	10517.744301851	487380.7965241
0.	1988184.2661505	19110.777098926	1911.3302769829	67718.478554328	596666.84160178	9294.0687832241	440685.3889527
0.	1815117.7102336	18086.272185716	2200.2904383379	77581.684024871	659983.66212385	10940.510308095	482673.906889
0.	2124492.0027382	22274.173040729	2133.606434957	91409.720667445	717091.61843253	10317.494200857	564207.7519636
0.	2125177.4701515	20692.325149852	2222.51855803	79780.072264267	685334.64375647	11074.019815824	549778.4817390
0.	2066684.2508891	18420.336051	1400.1176098792	72671.044784647	691045.22586549	11096.271608266	506824.0582744
0.	1564008.1478536	18019.461017899	1511.2481309416	66486.394831017	621139.34478754	9249.5748753086	448368.2753886
0.	1738345.3599519	18687.596775055	1666.8333500017	72222.728108657	656381.85727101	10962.761744275	438648.7074539
0.	1795924.6226632	17195.50060707	1844.6485855546	71303.753992006	650454.14726572	10250.745235849	471951.8509936
0.	1656317.759502	18175.354575139	2222.51855803	81799.508800984	660199.8180448	10495.494053146	502035.7502745
0.	1794782.1769745	19288.964709871	2044.6952603964	77850.843410184	695457.23500538	11496.814026024	420317.015947
0.	1794553.6878367	18175.354575139	2800.4704790405	98714.564690229	715907.09454683	11585.826064951	468944.5605858
0.	1990711.6125895	21316.116675255	3000.5400972175	115213.1992394	791848.40980861	12542.765492984	524656.2537677
0.	2090447.1212145	19689.900749551	3133.9225107654	128697.27543367	732868.41775588	12765.325284507	572002.0116377
0.	2658813.8513512	24235.189495147	3111.691960277	147765.22748581	817513.64698554	14078.548961991	656093.7775720
0.	1980086.8676844	20246.78832539	2933.8496908789	126418.34396	846541.79515524	11808.360319106	551936.587787
0.	2283063.4643321	22474.710387767	3067.2310371775	112284.74283237	724032.78726537	11652.585717666	518960.1000157
0.	2105755.8934433	20892.824482919	2578.1765357486	129193.75838953	818394.0974165	11897.375683543	564587.7962282
0.	2240907.2184185	21494.351391259	2711.5521902674	134069.87762344	734878.86900163	11363.297749089	583920.8883454
0.	2121864.3776542	21895.393422837	2800.4704790405	123080.03649867	820913.65378975	13254.977733417	602009.0607590
0.	2053203.3917623	17997.190747531	2622.6348501053	105845.734929	691358.57329067	11341.045244099	546151.2368671
0.	2066912.7400269	20848.2686592	2933.8496908789	129870.82790805	763560.13544448	12654.044646316	550015.6097919
0.	1760737.2954507	17707.682642734	2511.4895088638	101480.82864161	801387.75540625	13544.331330374	474960.1971424
0.	1793639.7312858	18509.422007703	2800.4704790405	105845.734929	743410.28587346	12720.812851046	427069.9147501
0.	2029554.7660058	19400.333899325	3267.3070588502	109604.97472375	712716.93525925	11585.826064951	508121.8429876
0.	1937473.6434952	21783.990925043	2600.4056632835	96713.528137222	719509.5151065	12075.409262973	507201.5754161
0.	1785414.122327	18286.708899621	2911.6196740142	99321.715174024	691479.09454357	10740.250054368	501446.2418314
0.	1911768.6154991	21227.000744948	2489.2606184746	104608.03071245	739507.09429226	10006.003602161	550110.4628420
0.	2239650.5281609	18865.775347771	3311.7690492289	102245.64802008	724952.24261448	12587.276976136	559102.5328311
0.	2329675.2484318	20291.340937246	2622.6348501053	120171.37794872	712958.57299837	12208.936941841	564991.6116287
0.	2491674.0470919	21917.674100875	2867.1598181554	117105.97632101	741616.05498603	12542.765492984	587373.5393879
0.	1822200.8735037	17997.190747531	2689.3227662952	117263.7270172	774479.9282634	12498.254247405	552671.8903252
0.	2178986.66209	22452.428222324	2444.8030155534	106453.40203603	724371.52266191	11430.055620341	653405.4956819
0.	2306826.3346575	20959.658664616	2711.5521902674	116249.66713883	732577.78854211	13499.814738951	608142.3775941
0.	1822772.0963481	23633.464986421	2111.3785523944	98444.734145569	686611.367554	12231.191762848	492844.0264540
0.	1985342.1178525	20269.064601581	2200.2904383379	111271.28449208	666614.89793239	10361.993807708	444572.8167655
0.	2150539.764441	21093.32863406	2533.718458539	114402.1397429	714336.03642687	12075.409262973	548450.685345
0.	1934160.550998	20001.753212629	2244.746737005	116001.80447251	743361.78828384	10896.007613863	531113.3063121
0.	2642476.8780025	22608.404629916	2978.3099024804	122245.66700558	704939.79001202	12119.918251707	592447.8717210
0.	1871554.5272563	20848.2686592	2467.0317873712	134069.87762344	738464.9230902	12208.936941841	541506.8027351
0.	2715022.1792361	25483.349023954	3667.4735108391	158742.1234653	796702.17085974	13410.782268944	719654.6102960
0.	2495101.384158	21850.832245242	2422.5743030209	128178.25645325	756975.961878	11252.035817943	647815.5818335
0.	2136030.7041943	21182.44313671	2444.8030155534	114244.44283348	689912.44878652	13611.106663037	496425.2712111
0.	2391367.3156225	22162.765485899	3022.7703512459	152765.29402161	746005.30088168	11897.375683543	554546.009799
0.	2570045.8213379	21917.674100875	2489.2606184746	129825.68824187	740525.14944654	12386.977172825	638802.5538257
0.	1939872.7794415	21316.116675255	3178.3837896203	137435.14736973	739095.05820255	11541.319926723	586159.001121
0.	2256444.479785	19845.825524045	3289.5380243924	120982.99523007	765601.99666881	12053.154857688	647719.6491505
0.	1876695.5328555	20090.85605736	2155.8343768016	102313.13543254	676234.3983262	11541.319926723	514519.2475098
0.	1753654.1321807	20892.824482919	2644.8640962144	116024.33713965	707402.60444248	12542.765492984	481097.6764093
0.	1787584.7691356	20157.683815382	18910.320585553	99569.085386191	729744.66243308	11674.839054004	529646.4438024
0.	1856702.7333029	20224.512108676	2644.8640962144	103235.51784787	733086.39603787	12119.918251707	533976.775003
0.	1923650.0506618	19043.957725973	2444.8030155534	114086.74888788	651077.92569441	11719.345904834	483073.8920581
0.	1619531.0083253	17106.428680429	2800.4704790405	108254.15570705	696566.61740139	11697.092449727	410535.9509269
0.	1981457.8025108	20046.304516048	2489.2606184746	119562.7164864	770343.87644739	11363.297749089	523876.0593958
0.	2011389.8795552	18398.064710465	2756.0112160766	99366.691033302	721758.76272311	11274.288085412	506399.371328
0.	1876924.0219932	20224.512108676	3067.2310371775	111046.08815323	698785.807563	11964.137830426	501941.4262031
0.	1765421.3227745	18019.461017899	2800.4704790405	95949.213296912	667335.99028926	11007.264794765	440615.1504824
0.	1999279.9552548	18665.324721032	2022.4676149595	102988.03943507	646688.43994205	11563.572966145	549565.0720763
0.	2090332.8766456	21071.050157109	1866.8757567514	99591.573949259	742828.33262999	11741.599419325	566298.2029004
0.	2037323.3966891	22430.14611638	2622.6348501053	104045.49827127	718784.07548345	11763.8529932	570147.8596932
0.	2129747.2529063	21717.150140271	1711.2868032229	101885.72432768	742246.41829022	10473.243863813	582730.6393914
0.	1691733.5758522	20825.990836564	1955.7850343329	80363.415018647	659143.10703054	11474.561164748	492278.7033694
0.	1894631.9301684	21160.16442182	2111.3785523944	103775.49610322	652301.62160964	10539.994609927	557844.5017063
0.	1721208.6746211	18776.685585735	2244.746737005	97432.946954365	712571.95584098	11630.332440711	543023.0770466
0.	1840365.7599543	21494.351391259	2133.606434957	97208.121940872	735629.87960395	12453.743239397	558200.5296072
0.	1970604.568468	20491.830634686	1822.4214736367	99344.2030735	711098.13571339	11318.79279849	629009.1376514
0.	1575661.0938786	18064.001736992	1822.4214736367	90915.468946413	637293.30996607	10628.996435951	570884.7184740
0.	1700873.1413619	19845.825524045	1955.7850343329	91769.194777267	709890.27283511	9316.3158262194	535775.8049252
0.	1593369.0020537	19222.143909784	2889.3897164397	91185.057180024	696277.19963033	10673.497705198	500715.3075822
0.	1833054.1075465	21895.393422837	2044.6952603964	102448.11188711	697483.17066598	12409.232468957	471340.9097037
0.	2021671.8907537	20224.512108676	2644.8640962144	110505.64160381	656309.836448	10584.495404194	548877.4547070
0.	2196580.3256963	20224.512108676	2711.5521902674	138700.29532632	663034.3613312	12409.232468957	642948.3398002
0.	2170189.8302869	21338.395806549	2711.5521902674	139378.13152635	708513.51395181	11007.264794765	594306.8246206
0.	1801751.0956757	19222.143909784	1911.3302769829	103707.99691962	731972.3421955	11808.360319106	502271.5649876
0.	1975745.5740673	21449.79235533	2378.1170558111	122696.66724422	710180.14461244	13143.690561496	570219.1658542
0.	2303741.7312979	22118.20288044	3578.5459723132	127546.45055425	684443.45735907	10740.250054368	637556.8097656
0.	2098101.5073289	20580.938713302	2622.6348501053	128629.57548657	689141.28090491	11296.540412261	558770.2048632
0.	1971404.2804501	20670.047743583	2800.4704790405	128990.64817801	711967.90096681	10139.498148207	576139.6345444
0.	1743600.61012	19444.881991369	2667.0934016109	127004.94047427	744574.30908714	10072.750608034	513055.2142517
0.	1926391.9203147	21962.23563543	2689.3227662952	121095.72605953	697362.56602383	11341.045244099	495529.8198884
0.	2480021.101067	22118.20288044	2956.0797670342	144011.47608961	708658.42566581	11229.783609853	660319.9069979
0.	2162992.422448	20848.2686592	2978.3099024804	136441.23617104	750008.47611524	11519.066946682	542620.2906212
0.	1777759.7362126	18375.793429386	2711.5521902674	126689.07572057	709552.10131772	11207.531461142	494281.0569679
0.	2581813.0119317	19600.802186746	3378.462479507	166763.17833111	737398.64452498	10250.745235849	595570.1877947
0.	2088619.2081125	18130.813261522	3689.7055437159	133144.10026485	693238.89544708	12431.487824481	419289.360916
0.	1722663.4026832	16683.350016683	1733.5136187497	94038.731084985	691262.15749335	10606.745890386	358110.5130496
0.	1734575.2891791	17440.453309415	2800.4704790405	109920.19713161	630110.04439967	10094.999728725	420527.2333418
0.	1803579.0087776	17640.874506867	2689.3227662952	94578.117233957	614877.33560067	9672.2765870872	423424.0885512
0.	1778330.959057	19578.527694717	3000.5400972175	131766.9129989	686250.01156861	10339.743974598	468286.856485
0.	2035838.2172938	21561.190391319	2467.0317873712	112757.73195876	665100.79924868	10606.745890386	479380.6207600
0.	1969347.8782104	22898.082836318	2778.2408179141	105800.72430223	679964.8256571	11430.055620341	584135.150601
0.	2104384.9586168	19199.870428684	2266.9749752633	104675.53714137	659719.47887775	10228.495699585	569553.6646272
0.	1872468.4838072	16638.816668713	2289.203272805	121704.49870148	672794.20094447	11964.137830426	515558.3902408
0.	1781415.5624165	17729.952140252	2978.3099024804	99681.52880481	721057.32199376	10673.497705198	441598.5415546
0.	1939987.0240104	20001.753212629	2800.4704790405	117466.55369826	713103.55886714	11519.066946682	465515.6581293
0.	1977801.976307	16193.496264819	2400.3456497736	111226.24474069	709020.71552617	12386.977172825	426088.193145
0.	1836367.2000438	17774.491313635	2978.3099024804	109154.67754635	692515.64640966	12987.891015582	450641.6708318
0.	2089990.142939	24212.902628524	2844.9299791609	115100.54739887	664548.09897371	11852.867882553	488134.138648
0.	1902056.1765762	16839.218606869	2266.9749752633	100671.09592661	669211.11123439	9850.2626662593	466173.1495048
0.	1770562.3283737	19043.957725973	2311.4316296304	118615.9974934	605946.29276757	11452.308362854	484156.2984224
0.	1920108.4690267	19868.100729713	2622.6348501053	116362.33440745	733788.80765583	11830.614071137	488675.6441716
0.	1912454.0829123	16861.485786079	2578.1765357486	98714.564690229	694372.10678289	11096.271608266	486556.9043325
0.	1901372.3597318	16572.017092534	2822.700199456	121231.00505338	637460.99072822	9338.5629285733	511520.6085567
0.	1930161.9910875	17640.874506867	2600.4056632835	111068.60751508	690587.27690143	11585.826064951	481403.4895179
0.	1893946.4627551	17329.110280322	2022.4676149595	107151.14820138	718614.81494875	12297.956582209	455119.9164274
0.	1958494.6441676	19333.512207255	3000.5400972175	138090.28949443	693287.11419239	11385.550313458	501965.0071238
0.	2299057.7039742	20937.380544568	3445.1564434428	146543.94367978	750396.76070488	11207.531461142	565229.1589410
0.	2570731.2887511	22541.557241091	2889.3897164397	159942.52927718	751731.62103511	12231.191762848	555590.0000688
0.	1918509.0450625	19444.881991369	2467.0317873712	141547.57486603	744065.02977932	10896.007613863	446610.9093265
0.	2460371.035221	17640.874506867	3445.1564434428	162593.08824546	722581.21358402	13210.462686448	479639.3331687
0.	2323049.0634372	16972.822573721	3534.0825588358	158266.53834851	766841.93153977	12231.191762848	472609.8364821
0.	2665097.3026391	21026.493381661	4534.5667354854	175018.79532098	812183.92411848	12253.446643245	561334.2098940
0.	2781855.252026	18954.866061179	3623.0096229803	171593.09245192	847400.63218777	12787.58159033	546554.1885963
0.	2475908.2965876	18153.083888604	2511.4895088638	138338.80504311	753406.55338509	12587.276976136	534521.1785611
0.	2031039.9454012	17908.110260569	2667.0934016109	122922.17645007	745956.78883363	12854.350864177	452634.3180355
0.	2206062.6249126	17774.491313635	2778.2408179141	123846.82753322	720307.56861943	11407.802937209	515109.6540964
0.	2154766.8134892	22318.73647914	3289.5380243924	137254.42749713	725799.19540134	11541.319926723	499065.0398130
0.	2196466.0811274	18531.69364552	2733.7816735278	125696.43527238	714166.86249072	11496.814026024	534024.1130750
0.	2141285.9543624	18709.868888536	2600.4056632835	134611.84342284	798922.62930242	12164.427477996	501634.8801286
0.	2111468.1218868	17885.840287455	2911.6196740142	146182.11588133	765601.99666881	13054.661893153	486180.2942605
0.	2509267.7106981	21538.910665143	4000.9602304553	175268.40430525	757510.28491085	13766.917851756	531941.4843728
0.	2195894.858283	16928.287680344	2400.3456497736	114379.61143152	771219.58251375	12364.721936084	421555.0372887
0.	2012989.3035194	17618.605247141	3067.2310371775	133256.99448022	708416.90748533	12898.86401039	407503.5286618
0.	2711023.6193256	22608.404629916	3534.0825588358	166581.82709426	786875.49480792	13744.658932294	565134.1392301
0.	2424383.9960264	17796.7609895	3200.6145179875	136125.01635472	738998.11136933	12921.120672592	486062.6070044
0.	2047833.8970253	18732.141061476	2889.3897164397	127749.52583765	733110.61618411	12498.254247405	475524.3796241
0.	2298257.9919921	18086.272185716	4112.1254353852	137051.1222867	794287.14841205	12765.325284507	492891.1383925
0.	2767688.9254859	20536.384555037	3889.7965080741	141705.78535215	765431.82329523	12409.232468957	490535.8583245
0.	2174302.6347663	16906.020322816	2444.8030155534	119697.97077472	762782.40936338	12253.446643245	375309.7663249
0.	1838652.0914212	17039.625359589	2578.1765357486	126508.58691028	784828.64725781	12565.021204863	359014.871365
0.	1638038.6284825	16037.639739892	2444.8030155534	105643.18901096	699316.56751848	11496.814026024	384910.9452939
0.	2068854.8976977	17863.570373791	2867.1598181554	116227.13386663	721033.13539176	11986.39199816	489523.286668
0.	1925477.9637637	20870.546541319	2622.6348501053	131586.31502324	720331.75320292	11363.297749089	500903.9298171
0.	2293002.741824	18487.150429342	3245.0761526022	112712.6842264	710808.23330859	12542.765492984	432822.2638081
0.	1817631.0907488	17061.893073761	2800.4704790405	107601.33782615	701005.56506532	11274.288085412	434202.4679062
0.	1696074.8694693	18509.422007703	2089.1507291136	96151.52514825	719848.07431599	10628.996435951	464858.2172158
0.	1975386.5243309	17952.650385148	2778.2408179141	95949.213296912	662722.03568098	10784.751917351	387353.6480823
0.	1948326.8775381	16438.419544947	2178.0623779285	98534.676695387	623674.11903408	11296.540412261	532959.0694773
0.	2031268.4345389	19400.333899325	2066.9229651143	100513.65698015	645585.42188343	10606.745890386	477287.6892692
0.	1815803.1776469	19890.375994853	2600.4056632835	102200.65671356	663082.41243047	10250.745235849	447384.1059300
0.	2058458.6419304	19110.777098926	2622.6348501053	98737.050961015	659503.3349412	9783.5174413434	558532.8355939
0.	2327390.3570544	21048.771739643	2889.3897164397	100648.60446753	669114.94131722	12253.446643245	514731.7892066
0.	1819459.0038508	20447.276952248	2911.6196740142	89275.660720318	703081.06901302	10962.761744275	424218.5591517
0.	1881493.8047481	21717.150140271	2355.8885211332	93611.74167003	640527.72635618	11252.035817943	483991.5755966
0.	2128490.5626487	20580.938713302	3022.7703512459	110978.5304304	723065.04455249	11919.629673117	523285.0501969
0.	2197037.3039718	18375.793429386	2600.4056632835	104135.50092597	698037.97359917	10762.500956173	553193.7560326
0.	2137858.6172962	21739.43034237	2756.0112160766	103100.52871722	658999.02006035	10940.510308095	561168.0012495
0.	2152139.1884052	20425.000200245	3422.9250628351	100311.23982189	684009.9403183	10495.494053146	526902.6633068
0.	2655615.0034228	24836.9573926	3867.5639415011	139152.18005082	689550.95530936	11051.768082761	664692.2782556
0.	2586839.772962	23477.469418093	2822.700199456	126463.4653139	705591.64352682	12453.743239397	723548.9024455
0.	2352409.9176373	19979.477650129	3000.5400972175	117736.99689869	720863.83106183	10562.244977375	661737.0823681
0.	2234281.0334239	21516.630998456	3334.00013336	118345.52596619	665749.66629321	12364.721936084	510623.5814421
0.	2501270.5908771	21895.393422837	3445.1564434428	122493.71413835	761640.25000093	11296.540412261	602605.4956810
0.	2437293.632309	22719.818134643	3356.2312767859	131654.03880905	772679.28810265	10962.761744275	605898.5579941
0.	2390567.6036404	19021.684720581	2489.2606184746	140982.56172777	705591.64352682	10807.002937904	577543.0725870
0.	2599292.430969	20825.990836564	3511.8509410427	142044.81785184	726912.458812	11652.585717666	584468.4580245
0.	2454544.5622086	20224.512108676	3511.8509410427	143740.18552413	715230.29622924	12253.446643245	533905.7683839
0.	2250389.5176348	20670.047743583	2222.51855803	124974.58864957	698327.45007333	10962.761744275	521228.6549257
0.	2368175.6681416	19645.351349211	4245.525638307	155164.57133937	735654.10683169	12832.094380165	512464.9488451
0.	2233709.8105796	18398.064710465	4201.058666784	159738.67470744	750930.68028491	12854.350864177	436565.7074261
0.	2530859.9342149	16059.904779445	4156.5919324774	178763.7071267	833816.3466645	13744.658932294	397667.2372979
0.	2420499.6806848	17284.573484797	5401.7501670541	175881.11227287	826003.90436407	13165.94787708	377447.591621
0.	3269336.8274016	17373.647313625	5868.7324604928	251104.84326474	863636.2148944	14657.323345891	400113.5964894
0.	2960533.7577414	14813.154080824	6402.4585440809	232487.29408944	852972.84923065	13010.147915374	346408.9026929
0.	3145609.9593135	17484.990937169	7425.5290578293	271117.46466214	1015923.7621008	14078.548961991	323608.1000568
0.	3358904.569397	15636.879190317	7803.6521091871	279820.39435153	1007348.1483995	14301.149741267	271874.884253
0.	3615383.626514	15659.143160157	8248.52471467	267216.67919774	1015948.7760565	17217.768737337	236806.3885211
0.	3046217.1843951	16683.350016683	8426.4804036529	326610.79277038	947526.14533353	15458.769570913	235983.5336635
0.	3108937.4527057	14924.46353115	8982.6164138194	298611.51639276	994862.14352559	15102.561741452	213637.1247846
0.	3498625.6771271	15058.036832358	9449.7993307319	316036.78951728	1085686.5852804	18041.73134772	181079.5766228
0.	3458525.8334531	15748.199633788	10361.993807708	337429.27996496	1142087.2619445	18553.965342795	157360.7363091
0.	3855754.19942	16082.169878429	12587.276976136	390402.19203803	1379601.0764238	20491.830634686	141479.7712837
0.	3615840.6047895	16171.230868678	9872.5111932931	365533.73011547	1151225.9185242	18219.89612657	128268.5183194
0.	3280532.795151	16438.419544947	10206.246222688	322176.42030126	1127206.2623045	17663.143826042	116475.003188
0.	3783665.876462	14234.36888367	12453.743239397	362679.66528025	1131716.1010815	17106.428680429	115551.1638356
0.	3131786.36648	14345.670610058	10717.999211938	311285.08606916	1008572.7267757	17819.030724814	127569.0142321
0.	3416826.5658149	17217.768737337	11140.775371281	305844.65399838	1065011.8991384	17440.453309415	175449.9427592
0.	3639489.2305459	15881.78612706	10473.243863813	340552.55774971	947799.17817948	15993.109839077	186962.9310034
0.	3308065.7362491	16393.887504566	11541.319926723	322730.59029321	1091361.0273327	17618.605247141	137593.2804469
0.	3607500.7512618	16327.08988975	12253.446643245	369410.29278883	1137546.8072772	18286.708899621	138203.2501962
0.	3437504.8327807	15325.189852189	10562.244977375	333289.81344474	1068106.2573008	19912.651319463	135244.1810502
0.	3649656.9971755	14590.539636446	10628.996435951	328667.09449587	1029692.1305472	18353.522207762	133166.6789865
0.	3491656.7584259	16505.218051281	10361.993807708	333729.10254684	1104767.1041757	17908.110260569	141185.9620814
0.	3237691.0818241	15948.580175982	10740.250054368	300661.04708773	1060208.9785916	18019.461017899	125786.67046
0.	3348279.8244919	15703.671278119	12186.682180224	348886.91054719	1184049.9325005	18175.354575139	120937.903322
0.	3410086.1362515	14278.88939599	9961.5058950769	345158.59330805	1198592.122326	18086.272185716	148850.9620493
0.	3383695.6408422	16705.616779824	10628.996435951	329753.20745105	1102493.4633183	17596.336046862	190963.2314862
0.	3178055.4168731	14790.892369012	9383.0573113583	311100.60753242	1068508.8548184	18798.957937054	195511.3331822
0.	3037420.352592	16549.750686014	9449.7993307319	302273.38546192	1087098.5518609	17106.428680429	250417.9647709
0.	3311721.562453	17373.647313625	8582.1947473411	318852.15940298	1038665.6128453	17351.378767251	260474.8537156
0.	3240547.1960459	17462.722093569	7781.4091020254	264647.73158765	1024582.8167488	16082.169878429	258343.3529392
0.	3576083.4948221	16416.153495039	9405.3045917898	269396.3083899	1022705.1342104	15993.109839077	229540.60789
0.	3298811.9261705	15993.109839077	7269.8363153001	272104.41871558	898591.78152004	16393.887504566	208213.52168
0.	3461953.1705193	16972.822573721	8404.2357348103	321830.0824146	991394.16747187	17084.160847374	222463.6241911
0.	3107566.5178792	17640.874506867	9694.5246392125	322661.31706707	1023731.5512734	19177.597007049	195807.0447368
0.	3172800.166705	15302.926773716	7114.146480276	311100.60753242	1050083.5994389	16883.753024728	196625.9924047
0.	3511192.579703	16616.550083884	9561.0372168932	342103.05500183	1085131.9455687	16594.283558491	190485.8231347
0.	2875764.2876386	14568.278518795	8693.4210590677	301513.24490875	1048501.7691548	16683.350016683	173158.3069284
0.	3475776.7633527	16594.283558491	10384.243700188	329059.92783841	1129131.5318291	18019.461017899	197263.0066992
0.	3076035.0168707	15614.615279902	8737.9119992209	294398.86817679	1099084.0926415	16772.417425874	165131.1578571
0.	3461724.6813815	14790.892369012	10339.743974598	334977.73237961	1071302.3784488	17106.428680429	149936.8368372
0.	3108023.4961547	15191.612272687	9004.8626258179	333729.10254684	1054202.705008	18041.73134772	130344.8090515
0.	3366330.4663737	15503.296619214	10250.745235849	368040.52715832	1180379.8612975	18308.97994288	142496.8824604
0.	3668164.6173327	15703.671278119	9939.2571305832	348585.80564952	1111717.9466392	19199.870428684	163567.435157
0.	3050101.4997368	15993.109839077	9561.0372168932	305245.49757799	1100397.1767899	17729.952140252	164201.9542658
0.	3468465.110945	15458.769570913	9093.8480673683	347613.07803747	1125281.4093121	17551.797824645	198264.1264033
0.	3408715.2014251	16304.824137012	9449.7993307319	318667.51638632	1087527.2290154	16972.822573721	216441.4460044
0.	3131557.8773423	16594.283558491	7914.8680351385	288739.25931553	1005324.2174136	16304.824137012	232601.5274234
0.	3161375.7098178	15881.78612706	7492.255408986	281130.05196872	1014698.1649572	15325.189852189	245817.31721
0.	3161261.4652489	16839.218606869	8448.7251318446	267216.67919774	1023881.7686397	15325.189852189	279774.4451283
0.	3071008.2558403	17752.221697219	8782.4031767842	257495.48576182	1141985.7739735	16861.485786079	306305.5723399
0.	2947167.1431834	17128.696572926	7492.255408986	206277.36510306	952814.5594237	17217.768737337	324254.7442050
0.	2653787.0903208	17618.605247141	5668.5939886228	214594.59313459	944721.84338169	14367.931133572	378679.4084037
0.	2335615.9660131	17819.030724814	4756.9128613587	151498.02756564	751561.718357	12832.094380165	340830.237968
0.	2472595.2040903	18487.150429342	5423.9868259363	176334.99876934	783123.3076612	14234.36888367	483403.3056188
0.	2263299.1539173	19355.786045146	5268.3314594078	155119.29562023	786607.42792729	12854.350864177	445673.7949832
0.	2133288.8345413	20402.72350772	4445.6299457633	161890.72207974	854667.30958281	12587.276976136	521205.0210585
0.	1967062.986833	20046.304516048	3689.7055437159	143016.78682228	751270.46433434	12542.765492984	487145.3906792
0.	1597481.806533	15948.580175982	3422.9250628351	103573.00018246	698930.55706057	11519.066946682	426836.1612824
0.	1976887.9582026	18442.607450991	3534.0825588358	106340.86776832	683407.86925354	11719.345904834	487310.1740922
0.	1566841.8542165	17551.797824645	2511.4895088638	78994.867343102	631378.65421207	11029.516409074	455870.4275976
0.	1743979.1051444	21316.116675255	2555.9474675006	68166.553985456	611771.91539555	9271.8217995872	586682.8986179
0.	1581588.4351805	20380.446874672	2066.9229651143	53571.643545921	607879.77284202	9360.8100902862	560930.5658921
0.	1549464.0814334	20425.000200245	1577.9271548818	42195.44645634	567985.18647204	9182.8344586197	563305.2140192
0.	1488664.5374094	18353.522207762	1200.0864062212	37908.248674548	545440.19160058	8493.2147662765	529551.816104
0.	1244901.7705705	18999.411774652	1155.6356796293	29340.449839407	547952.81449847	8782.4031767842	535018.2727765
0.	1008422.7692859	17752.221697219	977.83514410623	26999.222297752	590803.74712606	8315.2576529274	507272.3617280
0.	968848.15633625	18509.422007703	1133.4104052409	25483.349023954	558200.52960725	8648.9303563226	422956.78740
0.	971809.48188035	18353.522207762	933.3856029271	19712.175538926	515204.1229159	9027.1088971719	553857.9945022
0.	968922.79938412	17150.964524865	777.81407576798	17395.915919443	540938.26874975	8115.0604405255	490677.1568954
0.	780663.33352874	15614.615279902	1088.9600342778	13566.589715191	519361.77964762	8204.0363859019	388889.4195061
0.	881478.42420465	14768.630716617	777.81407576798	13344.008540165	551367.36443324	8982.6164138194	458098.8952927
0.	1145563.9233457	17952.650385148	955.61034388194	16972.822573721	495977.53386991	7558.9822941956	526689.8203867
0.	879803.40467026	16661.08331298	666.69333440004	12698.556723408	546151.23686719	8671.1756780192	471458.3950305
0.	873721.83189011	16304.824137012	577.79780810179	10651.247040888	497014.43488466	8381.9911253168	408926.3003747
0.	1094212.2268732	19043.957725973	888.93629882483	10183.99680516	514046.95145418	7825.8951756913	587373.5393879
0.	1018075.2209885	21405.233557354	777.81407576798	8270.7689680748	515133.27120394	8537.704638108	552600.7292704
0.	1074449.2921058	22095.921666954	800.03840184329	8026.0854446829	533692.75204375	8026.0854446829	609192.8764490
0.	861300.95847601	16928.287680344	422.2329187895	7025.1821656413	485121.16708997	9583.2849722085	446657.7677379
0.	740064.58593564	16616.550083884	533.35040054615	6180.068523177	487239.55224188	7603.4671810346	452962.5632513
0.	915886.93902277	19333.512207255	755.58980896023	6091.1141759345	514779.021409	7759.166154206	559838.4475381
0.	787972.21780038	18821.230347832	711.14145314645	4912.5586784017	511449.7872204	8070.5728239134	462463.6805339
0.	799605.96088952	18665.324721032	400.00960023041	4957.0294456441	497603.63900839	7603.4671810346	466948.1148454
0.	802828.10156904	17150.964524865	733.3656014198	4712.4431617115	517826.04710842	8582.1947473411	438929.60020
0.	899875.39466164	17529.528802706	555.57407469138	4957.0294456441	497697.91542225	7492.255408986	459975.9496266
0.	786022.58331448	15814.992612997	400.00960023041	3867.5639415011	485944.92136328	8248.52471467	476088.599244
0.	906815.08995045	17574.06690603	533.35040054615	4712.4431617115	479427.65879912	7069.6642042893	515345.8280928
0.	834845.46398142	17596.336046862	422.2329187895	4623.5044741297	497485.79494742	7981.5983028321	557132.4900561
0.	804732.65264762	18620.780791363	400.00960023041	4223.2921228934	499300.77292629	8248.52471467	470894.4801515
0.	824119.18734544	17462.722093569	422.2329187895	3845.3314342286	484132.76639651	8559.9496630493	500243.770128
0.	892719.17625409	16393.887504566	377.78634093484	3534.0825588358	456409.89814281	8181.7923105381	446915.4935876
0.	732868.41775588	18041.73134772	533.35040054615	4000.9602304553	518889.21732396	8448.7251318446	467511.7700383
0.	1018025.1811148	20981.936844148	644.46936392652	4845.8529723751	506399.3713284	8626.6850939775	598407.4695616
0.	936487.8186171	17329.110280322	533.35040054615	4645.7390570617	498735.02433138	7536.7399397861	545843.1100388
0.	850885.9210262	17306.841852838	733.3656014198	4779.1478001472	524514.39497816	8760.1575583262	519196.3798781
0.	1045163.2770947	18754.413293876	577.79780810179	5001.500450135	511756.68389548	7892.6247312617	603464.4343525
0.	908174.03497721	17262.3051762	644.46936392652	4934.7940323669	496967.30030226	8115.0604405255	608667.6110516
0.	1034328.1292409	21360.67499733	488.9032300503	5868.7324604928	512842.71403264	7581.224707945	587992.7815707
0.	1227465.9188351	20046.304516048	600.02160077763	5913.2083289985	497862.90163855	8849.1403882772	566678.3393856
0.	946434.09858734	19244.417450348	533.35040054615	4801.3827982459	523663.29140268	7558.9822941956	574950.4590867
0.	841243.40710466	15948.580175982	400.00960023041	4912.5586784017	492891.13839252	8070.5728239134	500738.8851349
0.	922888.79601604	18353.522207762	466.67973369921	6068.8757374351	489994.23536194	7136.387707272	538214.5645972
0.	919053.1660861	21360.67499733	777.81407576798	5468.4603216522	505031.07848336	8315.2576529274	546767.5236202
0.	969296.02410154	18843.502818071	466.67973369921	7892.6247312617	488322.48451819	8715.6664994682	544136.7611746
0.	930243.03443926	18732.141061476	355.56314090256	6357.9800652871	492655.58128691	8804.6488545952	504347.0138233
0.	1086316.8997515	20803.713073409	555.57407469138	7180.8703392706	503191.3042682	8159.548294521	582825.853263
0.	1198872.9941168	21160.16442182	533.35040054615	7069.6642042893	503663.003663	7581.224707945	624200.2974029
0.	876799.02392835	16327.08988975	600.02160077763	7002.9412353188	501446.24183141	7470.0132325949	505974.7053861
0.	855281.32538818	16482.951823068	533.35040054615	6246.7849065228	478581.01358132	7670.1949563466	489193.6379665
0.	960367.84565675	17395.915919443	355.56314090256	5668.5939886228	486862.9121936	9271.8217995872	468075.4623181
0.	988002.3577222	18776.685585735	533.35040054615	7292.077957649	467065.53995244	8849.1403882772	548047.6448205
0.	1077143.9373185	18888.047936931	355.56314090256	5512.9340546385	522197.69944239	7647.9523052351	581373.9559186
0.	909656.76018208	17841.300519578	377.78634093484	3600.7777679979	504771.59926534	7470.0132325949	455588.9781985
0.	722484.45062107	15191.612272687	177.7796740943	3845.3314342286	461759.53242594	8003.8418440852	406850.5325116
0.	572334.85036547	13232.720180232	155.55700742096	2733.7816735278	463144.41207291	7759.166154206	322592.0444058
0.	402583.96591976	11585.826064951	133.33440000853	2867.1598181554	514660.94139014	7848.1383015384	260016.4211394
0.	274055.71284075	10206.246222688	177.7796740943	2956.0797670342	482391.5756509	6780.5351954239	209033.6748975
0.	230911.03177511	10272.994831483	200.0024000288	2511.4895088638	470213.13251652	8337.5020843755	172273.5847319
0.	182419.43890297	9004.8626258179	66.6669333344	2222.51855803	455049.55937834	6936.2188003543	155798.4569986
0.	156477.67322007	7959.3548209234	22.222251851891	2178.0623779285	481097.67640934	8204.0363859019	130818.8169463
0.	118886.47773743	6891.7374737114	133.33440000853	1400.1176098792	503144.13575414	7892.6247312617	114469.7250399
0.	84605.089885091	6157.8298473792	44.444562963279	1577.9271548818	465633.06360241	7069.6642042893	95477.17130106
