# Supplementary material for: LA-iMageS: a software for elemental distribution bioimaging using LA–ICP–MS data
Source: J Cheminform. 2016 Nov 18;8:65. doi: 10.1186/s13321-016-0178-7 (PMC5116144; doi:10.1186/s13321-016-0178-7)
Supplement: Supplementary file 1 — Additional file 1. Dataset corresponding to LA–ICP–MS analysis of a human tissue used to illustrate LA-iMageS features. [file 13321_2016_178_MOESM1_ESM.zip › Line 25.xl]

Intensity Vs Time	Counts Per Second
Time in Seconds	Na23	Ca44	Zn64	P31	C12	C13	Si28
0.	17596.336046862	7358.8032407191	66.6669333344	1800.1944209975	464552.99394331	8204.0363859019	64403.46596387
0.	254860.76515988	9761.2691517657	288.89389638309	2911.6196740142	478698.59819494	7959.3548209234	183850.3745982
0.	325155.50915655	10495.494053146	244.44802968221	2689.3227662952	500503.11252233	7447.7711155427	215688.9756867
0.	371523.41410798	12053.154857688	111.11185185679	4267.7592130252	508051.04967295	7158.6289936035	270153.5740529
0.	405637.95787921	11296.540412261	44.444562963279	4645.7390570617	454134.9703559	7558.9822941956	254173.5816500
0.	430389.90407411	11786.10662646	288.89389638309	4934.7940323669	473573.40639189	8404.2357348103	264624.7980661
0.	896419.94042601	13188.205252064	377.78634093484	16349.355701921	499772.25857693	8582.1947473411	289912.2824866
0.	1159179.0984115	13833.694966581	444.45629661235	19355.786045146	494328.1767976	8893.6321593739	313868.2065974
0.	794994.51005373	10539.994609927	288.89389638309	12008.646225282	507885.86754161	8448.7251318446	295273.4536138
0.	724129.56746075	12475.998713705	333.34000013334	9716.7727507005	476441.25536922	9027.1088971719	287957.3340277
0.	832713.85526286	12987.891015582	133.33440000853	9138.3411442804	477569.85247727	8092.8166025467	377726.4779420
0.	673563.91678354	12297.956582209	333.34000013334	9116.0945761461	493362.27200614	7603.4671810346	318275.1633045
0.	566630.82140789	11719.345904834	288.89389638309	6891.7374737114	464576.47227046	8293.0132808272	290096.3008482
0.	609383.88996768	11919.629673117	377.78634093484	7536.7399397861	474419.5571109	8470.9699193857	278602.8241212
0.	531018.66246951	12631.788696862	288.89389638309	6357.9800652871	482109.25370814	7381.0451204177	260956.2346466
0.	603106.53285586	12186.682180224	555.57407469138	7069.6642042893	463285.25983625	7892.6247312617	276466.7557649
0.	662914.23474881	13477.556532345	333.34000013334	7002.9412353188	446915.49358765	7269.8363153001	336249.6735440
0.	723016.66024408	13922.73195138	422.2329187895	7136.387707272	505054.66789204	8960.3702611759	365951.4783858
0.	665581.43683875	14167.588560773	311.11691862693	6335.740914881	501847.10316812	8048.3291046256	357090.3266927
0.	663995.43394823	13967.250800226	244.44802968221	6335.740914881	454228.76986138	8048.3291046256	373985.5131735
0.	667744.6359242	11897.375683543	222.22518522469	4000.9602304553	471998.84828168	8715.6664994682	329129.2532545
0.	568507.98080507	13744.658932294	311.11691862693	4934.7940323669	493621.40652128	8070.5728239134	322107.1515942
0.	747897.48162183	15948.580175982	288.89389638309	5112.6789993376	462440.2079976	8026.0854446829	424125.0881884
0.	741058.4639609	15213.875054049	155.55700742096	5646.3566772391	475171.76122105	7714.6804365931	439678.6926555
0.	685021.51377979	16037.639739892	333.34000013334	5045.9716918765	467887.56077055	7781.4091020254	440942.9349450
0.	785169.75517633	16482.951823068	377.78634093484	4467.8640542332	496425.27121118	8515.4596725172	430109.2917102
0.	679050.12079557	14434.713060591	244.44802968221	6357.9800652871	454252.21989834	7914.8680351385	379399.9875450
0.	687815.99620515	15481.033065351	333.34000013334	5335.0405463082	479733.41234394	7047.4231552981	391263.4285711
0.	708102.9438883	16482.951823068	288.89389638309	5045.9716918765	486886.45171206	7336.5614203583	424966.363666
0.	596309.22178965	13700.141271587	311.11691862693	4734.6779818802	512252.46322795	7358.8032407191	357762.7085095
0.	655949.74131559	14657.323345891	288.89389638309	4512.332449094	470448.07385685	7047.4231552981	411889.2252984
0.	697579.65558596	14835.415852053	244.44802968221	4890.3233837481	499701.53407822	7536.7399397861	363909.3482875
0.	570837.17729669	13032.404874564	266.6709334016	4868.088148406	499654.38473617	8026.0854446829	353103.4983570
0.	459225.0785165	11341.045244099	111.11185185679	4845.8529723751	480838.91999065	7581.224707945	303839.9504732
0.	527068.21144351	13722.400072237	355.56314090256	5601.8822324301	499159.33228141	7981.5983028321	331209.2787551
0.	671711.90365225	13944.991346099	266.6709334016	6291.2627920491	468733.15019018	7736.9232657286	366229.9886174
0.	503615.83255724	12854.350864177	333.34000013334	5890.9703650846	497674.34622169	7603.4671810346	337938.180325
0.	693335.33320556	15169.349550747	311.11691862693	6691.5744407644	465445.21561791	8270.7689680748	406384.1372691
0.	528463.6724213	13054.661893153	333.34000013334	5379.5135674889	496920.16597875	7492.255408986	342311.3522908
0.	555945.93477452	12119.918251707	266.6709334016	5490.6971584864	476441.25536922	7447.7711155427	312438.1677598
0.	457090.14858855	12142.172835157	155.55700742096	5045.9716918765	482909.19002325	8003.8418440852	277201.6862537
0.	431512.44565059	12253.446643245	155.55700742096	4801.3827982459	473784.93623981	8026.0854446829	284416.5753568
0.	640815.28855265	14991.249914367	333.34000013334	6936.2188003543	486721.67643952	8070.5728239134	384817.9037859
0.	777717.14885269	13922.73195138	333.34000013334	10985.013239832	469766.76171675	8159.548294521	414036.2384192
0.	648055.41819209	14456.973821757	422.2329187895	9338.5629285733	500125.88981208	8048.3291046256	339650.159655
0.	815117.31442504	15859.521562944	666.69333440004	21939.954838405	501422.66233573	8270.7689680748	396595.7198967
0.	1126015.8435535	31615.414072867	1866.8757567514	49479.793522159	550395.02826353	9093.8480673683	495035.0052949
0.	1042603.7822279	18130.813261522	2378.1170558111	60239.163529814	539422.36176743	8115.0604405255	349604.9729259
0.	1327670.1556486	14857.677682701	3356.2312767859	110100.32954044	600816.31450211	9294.0687832241	318459.7977909
0.	1216918.3483198	13655.623848502	2822.700199456	92083.747274469	628243.37212928	9694.5246392125	261139.6250603
0.	1424812.5360925	15814.992612997	3778.6342682119	132805.42672227	640839.25250036	10873.756355811	322545.8629455
0.	1550074.6643505	13433.040297342	3311.7690492289	124207.69460847	698616.93619902	9828.0141985899	273711.3341518
0.	1751411.9299052	14835.415852053	3467.3878833464	159716.0245046	628674.10689166	11007.264794765	321322.1457234
0.	1821858.1397971	17484.990937169	5068.2074017168	160916.56929105	706388.4198164	10584.495404194	331255.5073267
0.	1992333.3900567	16238.027235398	3934.2618191226	143265.44810348	664812.42948977	11407.802937209	329175.4705128
0.	1581601.8114599	16661.08331298	4623.5044741297	125606.20105052	690900.60779258	10962.761744275	329106.1447196
0.	1974524.69933	16393.887504566	3934.2618191226	128200.82182885	685021.51377979	10161.747447	407083.7396885
0.	1886484.4005106	16304.824137012	2711.5521902674	116249.66713883	677918.90874343	10428.74366326	323700.4747788
0.	1957388.1625508	15436.5061359	3178.3837896203	144079.30009916	665677.5675557	10361.993807708	361798.1150624
0.	1988212.1064691	16282.558443708	4245.525638307	157790.98011663	675705.04834128	10228.495699585	326033.2694407
0.	1550552.5404034	14568.278518795	3045.0006645658	107826.44170058	672481.52340369	11519.066946682	272081.4649894
0.	1680583.6676202	16527.48433893	3534.0825588358	116677.8108074	663394.751071	8893.6321593739	370896.389354
0.	1494889.8223122	15369.716187403	3133.9225107654	127659.26954983	683841.35620824	10094.999728725	352570.5175073
0.	1733775.577197	17863.570373791	4245.525638307	137186.65854704	590303.42355277	10250.745235849	385934.4689001
0.	1674825.3796592	16037.639739892	3889.7965080741	119269.67300548	635760.37937994	10228.495699585	321137.4490026
0.	1994366.856014	16928.287680344	3578.5459723132	157926.85115394	666350.51243332	10050.50154671	366113.9415807
0.	1982784.8156663	15703.671278119	3245.0761526022	131766.9129989	646640.4797125	10139.498148207	321783.9050966
0.	2124492.0027382	16594.283558491	3511.8509410427	152720.03121678	662698.01109726	11385.550313458	388773.0635026
0.	2056059.5059841	16393.887504566	3089.4614690812	147403.34712087	674790.79265721	11229.783609853	387446.7172650
0.	2320535.6829221	21895.393422837	3778.6342682119	180057.79100358	726355.8092927	11163.027341856	470189.6387367
0.	2694001.1785637	19734.45038777	3778.6342682119	184713.5961879	737762.13390364	12119.918251707	504936.7214967
0.	2267526.2029656	19467.156126592	4089.8922757939	168486.20998958	666518.75681772	11763.8529932	495930.4049823
0.	1738116.8708141	14790.892369012	3734.1697873657	137886.96405797	708320.30209311	11074.019815824	368086.9562847
0.	1612333.6004864	15792.728227166	3311.7690492289	138948.82891749	685238.29486763	11096.271608266	339187.4285470
0.	2266840.7355524	20246.78832539	4245.525638307	180920.6240526	679459.31894021	11029.516409074	499088.6128330
0.	2231881.8974776	17663.143826042	2978.3099024804	158130.66182471	712209.51787753	12475.998713705	470189.6387367
0.	1639752.2970156	15904.050750604	3000.5400972175	124997.14541715	675079.4945644	9828.0141985899	366949.5155412
0.	1869955.1032921	16928.287680344	3889.7965080741	135786.22261592	672842.30618244	11652.585717666	348331.0329056
0.	2133631.568248	18019.461017899	4289.9928470482	180443.78433722	754159.16409768	11163.027341856	433687.789480
0.	2123920.7798939	16460.68565429	5001.500450135	168486.20998958	773019.92123772	10206.246222688	388959.2338703
0.	1959065.867012	17440.453309415	4378.9279761929	156409.7491298	713780.19157424	11274.288085412	409206.2178034
0.	2297001.3017345	17618.605247141	4667.9736993025	192281.92837599	754887.55896615	10851.505157133	397760.4190841
0.	1868127.1901901	15258.400795038	4112.1254353852	134905.4228306	724565.09167034	13232.720180232	309209.9336492
0.	2000993.6237879	17084.160847374	4556.8010811844	156658.80680901	699340.69374189	11207.531461142	341964.1929767
0.	1779816.1384523	17596.336046862	4423.3958966001	154281.73877471	656597.92333324	11852.867882553	357739.5220454
0.	2179100.9066589	16438.419544947	4512.332449094	167103.22243246	727565.96240898	11118.523460085	444455.6997604
0.	2274152.3879602	16238.027235398	4579.0354861913	173112.93429792	765747.8622049	12253.446643245	402234.3419005
0.	1941357.9588369	14546.017460559	5290.5677623922	161437.61372994	700016.25521521	11140.775371281	380608.8377622
0.	2161050.2647772	16883.753024728	4067.6591755055	145435.89522877	774844.96821691	12097.663727646	340298.0255140
0.	1907541.5664509	15792.728227166	4490.09822201	130863.96195068	746078.0694606	12053.154857688	331232.3930095
0.	2159907.8190885	15770.463900763	4801.3827982459	170096.20301814	732771.54027251	12231.191762848	341200.4923664
0.	2003963.9825786	14857.677682701	4868.088148406	170391.0238278	778471.86168936	11474.561164748	311262.0260328
0.	1837738.1348702	15258.400795038	3867.5639415011	152335.3072114	733207.49744338	10940.510308095	322684.4080796
0.	1880694.092766	15837.257058256	3467.3878833464	150728.70895322	672649.88683206	11074.019815824	359455.490992
0.	2371031.7823634	19133.05034217	3867.5639415011	172477.74314153	726864.05309155	12720.812851046	428168.6416899
0.	2180014.8632099	14612.800813513	4045.4261345198	141095.56131651	712910.244913	11541.319926723	300591.9537187
0.	1669912.8631977	14590.539636446	3734.1697873657	134498.93099784	661256.65796574	10762.500956173	312853.3155116
0.	2134774.0139367	17106.428680429	4223.2921228934	146317.79948073	681842.68001623	11630.332440711	388377.4649655
0.	2147912.1393569	16282.558443708	4845.8529723751	141276.36381891	724879.65049949	10962.761744275	358922.1122444
0.	2196123.3474208	17707.682642734	3556.3142359259	132376.45983685	694516.78270882	10896.007613863	393940.8001470
0.	2344527.0423851	20759.157725544	4201.058666784	148602.1354943	691696.03701636	11430.055620341	445884.6367621
0.	1918851.7787692	17863.570373791	4356.6941049483	130660.81134227	648990.84348031	10606.745890386	384655.0835901
0.	1881836.5384547	19333.512207255	4645.7390570617	155549.42479236	692178.1508155	12053.154857688	349025.8856327
0.	2250503.7622037	16995.090109569	3222.845305648	158198.59981228	714722.73207631	11741.599419325	427116.6662108
0.	1894631.9301684	16950.555097312	3578.5459723132	120825.1746123	634467.18044114	11118.523460085	364883.9402015
0.	1972546.7261389	20625.493109483	4912.5586784017	118661.07692872	647791.59856313	11363.297749089	422045.6236719
0.	2140828.9760869	16505.218051281	4112.1254353852	124185.13996182	771876.41978805	11252.035817943	443471.9802088
0.	2153510.1232316	17863.570373791	4423.3958966001	126034.82224142	659623.41424018	11496.814026024	460773.8223286
0.	2169161.6291671	16883.753024728	4423.3958966001	120982.99523007	697531.41299194	11185.27937181	410979.2413244
0.	2166762.4932208	18130.813261522	4178.8252699788	133956.97248282	686515.00448638	11074.019815824	394397.3198412
0.	2193267.233199	16482.951823068	3778.6342682119	129103.48657794	691430.88584158	11452.308362854	417631.3600285
0.	1950840.2580532	16928.287680344	4045.4261345198	124974.58864957	714070.19314865	10851.505157133	416277.1755470
0.	2602377.0343286	19890.375994853	4134.3586542796	179013.42713008	689117.18301281	11296.540412261	506069.0737804
0.	2214516.7230091	14278.88939599	3489.6193825463	129261.46288503	727735.3972835	11207.531461142	396362.7991376
0.	2575301.071506	20402.72350772	4067.6591755055	143468.90371468	790678.05723495	11496.814026024	423260.5302434
0.	1960551.0464073	17284.573484797	3734.1697873657	121095.72605953	699654.34074667	10940.510308095	347589.9192117
0.	2286719.290536	17908.110260569	3912.0291339479	156772.01728283	700474.70186407	11652.585717666	405941.085389
0.	2305569.6443999	18598.508915716	3578.5459723132	131721.76314093	710325.08412781	11496.814026024	453056.349910
0.	2243420.5989337	21227.000744948	4201.058666784	163703.39951035	758190.37980612	11452.308362854	470166.1450214
0.	2456715.2090171	18108.542693893	4823.6178556551	146136.88850152	780273.69829541	12943.377394191	378563.1916670
0.	2070454.3216619	18264.437915816	4023.1931528364	135673.29440567	781223.46466709	10851.505157133	385515.7398464
0.	2234738.0116994	16861.485786079	3445.1564434428	123688.95306536	729889.92850711	11296.540412261	404215.7340729
0.	1968890.899935	17529.528802706	3978.7273673761	150140.45397307	750809.33205141	11830.614071137	367019.1504051
0.	2120493.4428277	16304.824137012	2889.3897164397	122854.52305224	700715.99929604	12965.634175188	362146.0845083
0.	1931075.9476384	15681.407189425	3912.0291339479	123260.4516177	660800.27945739	9739.0209215515	369410.2927888
0.	2564790.5711698	17351.378767251	3756.4019981391	156726.73291046	776792.10606739	12186.682180224	429665.0076386
0.	2075823.8163989	17217.768737337	3556.3142359259	128877.81129422	761858.94978028	12208.936941841	365324.8636645
0.	1880008.6253528	17663.143826042	3267.3070588502	127230.56543037	656021.75914442	11719.345904834	398226.3432801
0.	2308425.7586217	18019.461017899	3956.4945635986	155979.57596165	768617.04724404	12475.998713705	421671.8410155
0.	2666696.7266033	20313.617332388	5846.4946152228	178468.59303141	790629.29594958	13143.690561496	434880.954986
0.	2918491.7563966	19199.870428684	5246.095215739	168282.14835496	745010.8579221	12854.350864177	403003.5336493
0.	2397650.7669105	18086.272185716	5335.0405463082	176788.90972986	750785.06260761	12475.998713705	395221.5793302
0.	2312995.5413765	16883.753024728	3645.2415372606	163023.59971367	724661.87779044	11051.768082761	330423.4315085
0.	2172017.7433889	15792.728227166	3800.8665975842	148896.20403242	836144.28477213	11652.585717666	295158.3714295
0.	1823457.5637613	13744.658932294	3645.2415372606	127636.70562945	737083.63267784	12475.998713705	294099.6886003
0.	2333559.5637734	17551.797824645	4245.525638307	178582.09722898	754984.68288413	13410.782268944	413802.8412791
0.	2478764.4108094	18464.878910439	3956.4945635986	164043.32000341	682805.83997124	13388.524299949	413569.4505174
0.	1816488.6450601	17061.893073761	3445.1564434428	143898.43728987	715617.03167145	11541.319926723	388261.1159471
0.	2082906.9796689	20179.959853672	3778.6342682119	136396.06118286	713272.71210478	12943.377394191	423400.7228870
0.	2173160.1890776	17774.491313635	3645.2415372606	155028.74491312	731124.7880949	11296.540412261	454908.8470148
0.	2282035.2632123	17150.964524865	3289.5380243924	135289.34984495	726307.40667046	12297.956582209	430530.213710
0.	1950497.5243466	17796.7609895	3511.8509410427	122809.42108991	736962.47731147	10807.002937904	378656.1649296
0.	1907884.3001575	17930.380293133	3133.9225107654	124613.68860996	760644.02045734	12097.663727646	401488.5251930
0.	1707613.5709254	16705.616779824	3578.5459723132	144961.06202863	707136.97321469	9739.0209215515	348910.0729038
0.	2016073.906879	17863.570373791	3823.0989862564	150389.3260576	742197.92718452	11341.045244099	389959.9692343
0.	2200693.1301757	17262.3051762	3823.0989862564	159489.52582994	750348.22418438	11719.345904834	389843.5986234
0.	2468825.1333175	18553.965342795	4023.1931528364	153195.30281807	748698.14342923	11296.540412261	389098.8643134
0.	2193152.9886301	16416.153495039	5001.500450135	138722.88898539	783439.98838521	12409.232468957	363282.8838107
0.	2419471.479565	19734.45038777	4089.8922757939	153014.24380284	782051.5504931	12142.172835157	444666.5115239
0.	2036866.4184136	17418.184584706	3400.6937415233	133460.20789149	742100.94578353	11652.585717666	384538.7853539
0.	2294716.4103571	15926.315433578	4356.6941049483	134815.08961238	727396.53083527	11808.360319106	393195.7080115
0.	2133403.0791102	17217.768737337	3200.6145179875	130593.09556476	722024.84125284	11096.271608266	404845.2137398
0.	2620998.8990547	18598.508915716	3689.7055437159	140892.16315075	761154.27014145	11697.092449727	444900.7529089
0.	2459000.1003946	17551.797824645	3667.4735108391	145006.28308257	768276.58608003	12854.350864177	480274.3876370
0.	2650588.2423924	20714.602615602	3800.8665975842	152742.66258874	827766.6046664	13121.433305311	529599.1298230
0.	2332759.8517913	17841.300519578	3667.4735108391	144915.84121797	776061.87842837	11407.802937209	474748.6382859
0.	2520235.1893098	21160.16442182	3556.3142359259	134544.09578572	726985.06789786	12631.788696862	488251.8543323
0.	2557935.8970375	18130.813261522	3778.6342682119	150660.83127826	751027.76008914	12053.154857688	522079.5174316
0.	2396508.3212218	19244.417450348	3778.6342682119	142722.9238835	717889.4499851	11674.839054004	451673.1008799
0.	2138429.8401406	16527.48433893	2822.700199456	132647.38374203	759696.49316515	11585.826064951	391007.3761931
0.	2499328.4332063	17195.50060707	3467.3878833464	128178.25645325	721807.14003193	12320.211640776	416090.40832
0.	2585126.1044289	17373.647313625	4223.2921228934	151565.91199893	757315.98183445	13099.176108526	422045.6236719
0.	2391367.3156225	19578.527694717	3645.2415372606	152674.76865557	728171.10211837	12297.956582209	456785.2020498
0.	2580556.3216741	19110.777098926	4445.6299457633	170096.20301814	766671.73395703	12320.211640776	504818.7767216
0.	2875193.0647942	22095.921666954	4067.6591755055	150547.70303759	745665.72222176	13544.331330374	620565.5368192
0.	2359493.0809073	22363.300155542	4134.3586542796	131699.18830296	743822.52629448	12431.487824481	481050.6292069
0.	2020072.4667895	18754.413293876	3222.845305648	135379.68816298	751173.3818246	11051.768082761	465046.0523280
0.	2137515.8835896	16238.027235398	3356.2312767859	140394.98835831	707040.38205477	12275.701583032	387260.5799153
0.	1850876.2602905	18487.150429342	3311.7690492289	116790.48382455	708682.57785315	10495.494053146	384073.6082731
0.	1626157.1933198	14902.201522249	2822.700199456	102695.57436407	682179.77383581	10673.497705198	334445.8861387
0.	1695275.1574872	14456.973821757	3623.0096229803	105170.60089244	693721.09495438	10740.250054368	305798.5635410
0.	1693675.733523	15814.992612997	3823.0989862564	104090.49947787	678713.14858422	10940.510308095	326610.7927703
0.	1879894.3807839	15859.521562944	3756.4019981391	109695.0370601	660944.3963892	11496.814026024	368179.8152968
0.	1808720.0143768	15748.199633788	3267.3070588502	106363.37450106	717671.85229895	10896.007613863	341964.1929767
0.	1626956.9053019	14924.46353115	2933.8496908789	90937.934301253	644986.01449285	10717.999211938	349396.496959
0.	2050233.0329716	17061.893073761	3778.6342682119	121456.4748881	703998.31018171	11140.775371281	331486.6539565
0.	2421527.8818047	23366.04579745	4756.9128613587	143921.0449282	740210.0244114	12765.325284507	439889.3867276
0.	1997680.5312906	17306.841852838	3111.691960277	116587.67348291	718276.30376641	11763.8529932	396735.4754045
0.	2290260.8721711	17574.06690603	3912.0291339479	119697.97077472	671928.35230176	11964.137830426	380748.3315126
0.	1931190.1922073	15837.257058256	3133.9225107654	107263.69334214	740937.25324721	12142.172835157	337290.4942438
0.	2353438.1187571	23321.476765756	3912.0291339479	139219.96485553	765018.5589342	12142.172835157	551628.2537985
0.	1946041.9861606	18709.868888536	3534.0825588358	116362.33440745	692467.43194988	11897.375683543	403702.8590365
0.	2147912.1393569	17017.357704859	3000.5400972175	105485.65667896	721395.94148708	11608.079223139	431465.6701419
0.	1847334.6786555	18954.866061179	3133.9225107654	124207.69460847	648271.27659574	10206.246222688	543449.5773424
0.	1831797.4172889	19756.725296084	3422.9250628351	124027.2591319	695867.20763692	12275.701583032	440381.0264137
0.	2501613.3245837	19467.156126592	4334.4602930095	138632.5147136	750785.06260761	11719.345904834	450454.1514495
0.	2373545.1628785	16661.08331298	3711.9376358914	121140.81881524	726549.42247565	12320.211640776	387307.1138718
0.	2025556.2060953	18643.052726469	3711.9376358914	121794.69099606	747290.9686572	11363.297749089	419499.5530258
0.	2381656.5272684	19222.143909784	4201.058666784	139242.55991195	798751.80475991	12208.936941841	481074.1527758
0.	2032410.8802276	18153.083888604	3267.3070588502	125358.06194063	733183.27702742	12053.154857688	421204.6356888
0.	2097416.0399156	17284.573484797	2978.3099024804	134137.62143621	763219.87174392	11007.264794765	438391.230533
0.	2736614.4027528	19979.477650129	4067.6591755055	158289.18464918	711049.81797421	12809.83795555	448016.7733025
0.	2358122.1460809	17952.650385148	4579.0354861913	146272.57137093	802266.58244312	12565.021204863	440310.7904427
0.	1977230.7534626	16950.555097312	3334.00013336	115889.14204442	741640.29888438	11341.045244099	383236.3534849
0.	2141285.9543624	18932.593293635	2867.1598181554	124658.80026651	707547.49762668	10428.74366326	482603.323208
0.	2106555.6054254	17885.840287455	3489.6193825463	114402.1397429	702839.70585783	11096.271608266	439865.9760189
0.	2233595.5660107	17551.797824645	3956.4945635986	121028.08738018	704119.00702104	11407.802937209	458966.9817783
0.	1698816.7391223	16460.68565429	2511.4895088638	105260.61562365	715907.09454683	10740.250054368	361705.3256119
0.	1962150.4703715	16616.550083884	3800.8665975842	115708.88530567	634084.04750832	10517.744301851	468427.7888280
0.	1885263.8755209	19734.45038777	3689.7055437159	103438.00561866	669716.02080551	10317.494200857	445884.6367621
0.	2192924.4994924	16839.218606869	3334.00013336	106993.58754151	740258.50444341	10740.250054368	450055.6864033
0.	1985342.1178525	17930.380293133	3556.3142359259	114920.30759978	633844.59804223	11163.027341856	391798.8356573
0.	1885835.0983652	15948.580175982	3222.845305648	110663.26825072	647695.66614585	10807.002937904	423751.2145590
0.	2003507.0043031	18464.878910439	2667.0934016109	128697.27543367	658158.56049644	11875.121753355	374124.8985504
0.	2438321.8334288	18398.064710465	4467.8640542332	116272.20047153	694854.36924668	12253.446643245	486297.9831315
0.	1936788.176082	16416.153495039	4089.8922757939	109695.0370601	670413.32523345	10628.996435951	370037.2081612
0.	2473966.1389168	17262.3051762	4401.1619067434	157111.65784652	810302.18378221	13010.147915374	435606.2938188
0.	2360864.0157338	16015.374759769	3800.8665975842	144418.42835631	715278.63721841	11163.027341856	381213.3271688
0.	2088504.9635436	16661.08331298	3022.7703512459	121185.91181319	712837.7532889	12587.276976136	380562.340352
0.	1902057.827145	18442.607450991	4378.9279761929	158493.00409861	762782.40936338	11875.121753355	361171.8058953
0.	2363377.396249	16327.08988975	4089.8922757939	146272.57137093	715955.43930058	11496.814026024	395221.5793302
0.	2224227.5113632	19422.607915614	3156.1531205464	153896.94332233	716148.82100475	11051.768082761	401535.1368278
0.	2147340.9165126	18531.69364552	3556.3142359259	140688.76990775	739531.33231681	11741.599419325	402397.4979938
0.	2780370.0726307	19712.175538926	4089.8922757939	124636.24440794	857246.46519307	12965.634175188	556610.3855901
0.	2132603.3671281	17663.143826042	3689.7055437159	134544.09578572	772533.30654672	13499.814738951	434085.4928163
0.	2039379.7989288	17484.990937169	3978.7273673761	123485.97596904	718469.73711356	11430.055620341	424896.2542130
0.	2095930.8605203	17061.893073761	2844.9299791609	140417.58657441	735508.74447713	11964.137830426	430085.9077623
0.	2577471.7183145	20179.959853672	4000.9602304553	161279.03157192	722629.59546932	12409.232468957	501823.522571
0.	1554640.0932062	15080.299257195	2533.718458539	113906.53086484	710470.02606107	10784.751917351	369619.2594530
0.	1588113.7518856	15636.879190317	3222.845305648	120622.26674957	705084.64212108	11830.614071137	328667.0944958
0.	2173959.9010597	19600.802186746	2800.4704790405	135221.59674393	712837.7532889	10918.258931291	474607.6019494
0.	2395251.6309642	18553.965342795	3534.0825588358	129577.42441466	718663.17476522	12565.021204863	482626.8510375
0.	2097873.0181911	16104.435036844	2222.51855803	134002.13435696	728873.11693282	11163.027341856	434272.6537283
0.	1739145.071934	15592.351428913	2844.9299791609	102830.55697537	722411.87910556	11830.614071137	370013.988250
0.	1599195.4750661	16527.48433893	2956.0797670342	101458.33501015	659551.36646106	10873.756355811	377238.4328697
0.	1855103.3093387	16727.883602403	2022.4676149595	102425.61566045	662938.25993206	10562.244977375	381748.1035343
0.	1671398.042593	15191.612272687	2289.203272805	106160.8160808	684202.61188419	10918.258931291	350207.2655244
0.	1730119.7509931	14434.713060591	3289.5380243924	110010.2628525	760093.63836388	11163.027341856	348284.7114082
0.	2045777.4947856	17173.232536246	2422.5743030209	105733.20881504	709358.86636029	12275.701583032	458591.5822277
0.	1986096.4790547	16928.287680344	2822.700199456	97590.328051922	660199.8180448	9472.046789243	387307.1138718
0.	1860552.7830601	17752.221697219	1889.1029872274	92712.887694727	627142.7029809	9561.0372168932	397737.1235421
0.	1671283.7980242	16683.350016683	2844.9299791609	106836.02984163	678640.94195659	11407.802937209	429805.3053771
0.	1845049.787278	17863.570373791	2489.2606184746	108726.91761761	699606.08662389	9271.8217995872	429945.605418
0.	1651290.9984716	15302.926773716	2933.8496908789	87074.778872951	629152.72623624	11563.572966145	390751.3315020
0.	1876924.0219932	18776.685585735	2644.8640962144	86940.049787252	640048.4772629	11430.055620341	409206.2178034
0.	1860015.8258002	17885.840287455	2622.6348501053	98152.427523452	716680.6428779	10962.761744275	414503.0518356
0.	1708299.0383386	19177.597007049	2111.3785523944	95679.471758129	629176.65789883	10050.50154671	473197.3662199
0.	2290832.0950154	19578.527694717	3267.3070588502	131202.55721802	701584.72557236	11541.319926723	554996.808251
0.	1641922.9438241	18464.878910439	1955.7850343329	93117.360052451	666470.68666033	10473.243863813	375890.6440450
0.	1959522.8452875	17017.357704859	2800.4704790405	103010.53717077	695601.92901749	11274.288085412	372615.0117434
0.	2214059.7447336	18420.336051	3178.3837896203	127343.3801819	742100.94578353	12208.936941841	402560.6572062
0.	2126091.4267024	17507.259840215	2867.1598181554	125515.96779841	715786.23383895	12364.721936084	411212.5613038
0.	1759480.6051931	18019.461017899	3045.0006645658	116339.80083271	700281.66874607	12565.021204863	349489.1523141
0.	1870983.3044119	14902.201522249	2733.7816735278	106183.32233034	726936.66177327	11229.783609853	353126.672194
0.	1845849.4992601	17017.357704859	2533.718458539	97702.74493079	763195.56770223	11541.319926723	411842.5570945
0.	1891890.0605154	19133.05034217	3200.6145179875	100896.01383615	686418.64248896	11207.531461142	463801.7214521
0.	1925020.9854882	20380.446874672	3156.1531205464	96106.566537035	712547.79283976	12164.427477996	462627.9900896
0.	1683279.4777557	15814.992612997	2400.3456497736	86513.42197776	751537.44681642	10539.994609927	409486.1444096
0.	1674596.8905214	15414.242760311	2956.0797670342	111451.44591585	715713.71822095	13410.782268944	369201.3312508
0.	1681223.075516	15258.400795038	2244.746737005	94668.018300696	689117.18301281	11341.045244099	362215.6801040
0.	1659973.5857059	16594.283558491	2400.3456497736	98377.277866521	760060.91454537	10740.250054368	393638.0986176
0.	1901863.0920019	17819.030724814	1978.012501928	91185.057180024	700088.63991908	10740.250054368	415530.1311730
0.	1721665.6528966	17796.7609895	2178.0623779285	86513.42197776	658830.92162407	11741.599419325	378725.895542
0.	1880237.1144905	18286.708899621	2044.6952603964	91027.79632296	683600.52744812	12097.663727646	468568.7234889
0.	1840251.5153854	16260.292809836	3000.5400972175	86446.06167826	675271.96784296	11741.599419325	392427.3999074
0.	1708527.5274763	17262.3051762	3222.845305648	98174.912286349	772119.70541007	11363.297749089	380353.1051487
0.	1814203.7536827	19266.691050377	2311.4316296304	96376.321821816	712668.60851773	10829.254017831	486957.0706550
0.	1690705.3747324	17329.110280322	2555.9474675006	82831.853347644	744622.81343223	11674.839054004	408413.1422563
0.	1846306.4775356	18264.437915816	2711.5521902674	91297.388170754	697290.2040427	12587.276976136	478910.2545638
0.	1635639.4925362	18732.141061476	1866.8757567514	81507.782318394	709479.63770503	11096.271608266	526453.3344336
0.	1593140.5129159	18153.083888604	2222.51855803	72065.822945276	715157.78524964	12208.936941841	493362.2720061
0.	1754453.8441628	19600.802186746	2422.5743030209	88601.859968849	733934.14127803	13010.147915374	454791.5884786
0.	1847677.4123621	18064.001736992	2511.4895088638	77200.389707924	690081.15089586	12164.427477996	458098.8952927
0.	1842638.3311418	19645.351349211	2111.3785523944	70721.042199195	729187.83162297	9872.5111932931	453900.4760887
0.	1905146.0759741	16928.287680344	2022.4676149595	71662.366031994	704963.93186244	11519.066946682	424171.8235423
0.	1586742.8170591	19823.550377849	1689.0600469736	76505.133009989	751513.17534347	12275.701583032	435653.091985
0.	1958803.4401988	17841.300519578	2000.2400288035	57866.886092547	690466.76803233	11051.768082761	468827.1097219
0.	1929708.6766224	19645.351349211	2555.9474675006	66844.800474072	716172.9940203	12097.663727646	502271.5649876
0.	1983285.7156128	22898.082836318	2511.4895088638	68144.149644017	751731.62103511	12119.918251707	596166.1780134
0.	1599423.9642039	18865.775347771	1911.3302769829	62836.012061302	741155.43374722	11474.561164748	538948.6956078
0.	1691962.0649899	18576.237099526	2089.1507291136	66105.605657194	711001.50050372	10673.497705198	482603.323208
0.	1886925.0118248	15926.315433578	1622.3801338886	57822.132608695	696856.04482104	11541.319926723	445158.4258398
0.	2080279.3545849	22697.535314695	2756.0112160766	85323.469761541	791726.49076055	12587.276976136	541483.1130690
0.	1753882.6213184	17729.952140252	1800.1944209975	78680.80599153	779543.17913675	11808.360319106	467629.2028714
0.	1673111.7111261	21026.493381661	2022.4676149595	67852.898664228	643547.60608969	11563.572966145	594163.8140267
0.	1579888.1429268	18776.685585735	1422.3435955424	41480.760679625	728146.89572157	11541.319926723	606877.173587
0.	1354078.8155324	18286.708899621	1133.4104052409	32306.947619105	585492.26850248	10740.250054368	492420.0306484
0.	1254017.8174613	16527.48433893	1222.3118584252	25149.002274538	593853.96586928	8248.52471467	452399.864873
0.	1317366.3894248	20246.78832539	777.81407576798	24814.668918904	582087.97324833	8849.1403882772	622980.5692028
0.	1253298.4682492	18798.957937054	644.46936392652	16727.883602403	576734.28378959	9716.7727507005	519125.4952372
0.	1145081.6775532	16594.283558491	688.91736413994	14902.201522249	568317.87010521	9605.5327868852	498499.3067561
0.	977012.87329909	18487.150429342	377.78634093484	13433.040297342	538640.82658885	7225.3532086126	473408.8867863
0.	1033250.3561223	17329.110280322	333.34000013334	12297.956582209	526808.06580287	9249.5748753086	499230.052312
0.	919226.35201518	18464.878910439	377.78634093484	10584.495404194	508357.82491826	8804.6488545952	486133.219164
0.	1230027.8854363	21717.150140271	466.67973369921	10406.493652039	514613.70983704	8737.9119992209	660415.9793590
0.	1157094.8314419	18398.064710465	311.11691862693	9672.2765870872	491195.27156778	8248.52471467	572239.7522746
0.	907951.64777278	17351.378767251	311.11691862693	7314.319659335	470612.53662808	7425.5290578293	522552.2552255
0.	993165.40952209	22207.328329341	977.83514410623	10139.498148207	487616.20883029	7937.111398359	566345.71904
0.	891584.5876948	17440.453309415	244.44802968221	7536.7399397861	502295.14681523	8315.2576529274	514377.5559666
0.	909088.35261745	18308.97994288	244.44802968221	7759.166154206	496260.31263072	7781.4091020254	543070.4649244
0.	1188053.0499432	19444.881991369	355.56314090256	8248.52471467	474889.67694337	8092.8166025467	653309.5010461
0.	955223.95073389	15636.879190317	533.35040054615	8048.3291046256	514046.95145418	7736.9232657286	513574.6813637
0.	1131944.1873534	20803.713073409	311.11691862693	8559.9496630493	497603.63900839	7581.224707945	592257.2325246
0.	1060762.0619789	17329.110280322	533.35040054615	8715.6664994682	472069.344697	8092.8166025467	513858.040302
0.	800386.97675112	16059.904779445	288.89389638309	8026.0854446829	500738.88513495	8026.0854446829	475900.5219111
0.	968947.68054049	19244.417450348	333.34000013334	7759.166154206	514826.25387099	8159.548294521	553003.9830246
0.	1144675.5960863	19533.978889064	333.34000013334	9049.3552278814	514967.95281511	8026.0854446829	538309.2876589
0.	801314.52381119	15236.137894833	266.6709334016	8070.5728239134	502719.63078952	8804.6488545952	383468.9160114
0.	837492.32150892	17262.3051762	288.89389638309	6736.0546994319	508216.23498171	8026.0854446829	387097.7130674
0.	819396.94063831	14612.800813513	288.89389638309	8404.2357348103	493904.10764574	7180.8703392706	458591.5822277
0.	808567.43156931	16371.621573526	622.24545271912	9360.8100902862	514353.94093669	8204.0363859019	430880.9978767
0.	1016824.3090942	18197.625321128	466.67973369921	11608.079223139	518723.82665028	7470.0132325949	484062.1707060
0.	1137521.4481119	20291.340937246	511.12678566587	11185.27937181	503403.56578861	8381.9911253168	634610.8596658
0.	955099.73919786	16215.761720392	266.6709334016	9672.2765870872	499253.62578568	7425.5290578293	460281.009823
0.	1081830.0356626	19110.777098926	622.24545271912	13900.472616069	512889.93584925	8003.8418440852	490159.0735131
0.	1195554.164684	20714.602615602	533.35040054615	13811.435868899	512346.90063109	7470.0132325949	594831.2170736
0.	1192848.9546945	17039.625359589	555.57407469138	15904.050750604	498617.16473454	7558.9822941956	488746.2778472
0.	1548614.6428518	18153.083888604	644.46936392652	27757.262185705	492938.25058972	8204.0363859019	576877.0057115
0.	1612105.1113486	17729.952140252	1266.7629406502	51313.052417777	569767.5701316	10272.994831483	499017.8939673
0.	2116951.8611927	18219.89612657	1466.7957446922	64470.649123511	576639.13715417	9605.5327868852	400276.7120419
0.	1854417.8419255	13544.331330374	1333.440008534	68368.195757959	601484.23210605	9805.7657902847	324139.2684257
0.	2220343.1960216	15280.663754666	2311.4316296304	99119.326793336	709213.94296263	11630.332440711	311192.8462996
0.	2834978.9765514	17284.573484797	2911.6196740142	130119.10040895	814946.17294863	13076.91897114	276535.6527899
0.	3450642.958201	15881.78612706	4000.9602304553	138994.01763295	900813.53829664	14835.415852053	306651.2775250
0.	3152007.6551703	15347.452990084	3422.9250628351	141118.16141659	914007.53109201	13321.750749376	242797.3574340
0.	2559878.0547083	13833.694966581	3045.0006645658	115551.16383562	823678.66271152	12676.300655165	241150.5611817
0.	2807446.0354533	14701.846115932	3045.0006645658	119044.26190543	886530.05130682	14301.149741267	276581.5844512
0.	3089058.897722	15725.93542624	3222.845305648	124749.02430681	873771.05846485	14479.234642336	261231.3217573
0.	2687374.9935691	15503.296619214	2889.3897164397	116835.55345501	890228.20686049	13344.008540165	236257.8097145
0.	2805618.1223513	13544.331330374	3422.9250628351	116475.0031888	836904.06176193	13677.882530342	261964.9310982
0.	2561248.9895348	15948.580175982	3823.0989862564	116317.26731847	927270.88470763	14946.72559947	240944.7342033
0.	2368746.8909859	14568.278518795	3022.7703512459	118413.14303081	947203.48106438	14345.670610058	257655.8865501
0.	2704625.9234687	17640.874506867	3623.0096229803	123891.93506934	896740.74677735	14946.72559947	341987.3364901
0.	2557707.4078997	19266.691050377	3089.4614690812	139649.28131711	919820.15824086	15592.351428913	374310.7492667
0.	2187212.2710488	18910.320585553	3045.0006645658	139739.66652504	870916.37378903	12498.254247405	337614.3311173
0.	2713879.7335473	17908.110260569	3534.0825588358	138293.61985118	884533.69502847	14612.800813513	400509.7396686
0.	2551652.4457495	18576.237099526	3934.2618191226	159195.08666889	934306.59675091	14278.88939599	399787.3747379
0.	2250618.0067726	16527.48433893	3845.3314342286	144305.38408364	869612.38744047	13522.07300496	348655.2904492
0.	3195077.857635	18865.775347771	4868.088148406	187417.414988	903134.63996432	14189.848608994	387865.541158
0.	3171200.7427408	19244.417450348	4934.7940323669	183146.2330109	897456.43394906	15414.242760311	433336.8901340
0.	2388739.6905385	18019.461017899	4601.2699505063	157881.56056434	889315.8503837	15614.615279902	356835.2992073
0.	2010361.6784354	15302.926773716	3334.00013336	144531.47414931	885346.97054585	13833.694966581	272379.8682819
0.	2696971.5373543	15748.199633788	5090.4431708704	170164.23767319	962132.86849715	14590.539636446	296792.684813
0.	2777399.71384	16082.169878429	4712.4431617115	191167.84334352	908396.42780984	15703.671278119	278717.6817629
0.	2927174.3436308	15436.5061359	4690.2084008523	178695.60295616	1034027.342144	15614.615279902	274491.9459473
0.	2918491.7563966	15993.109839077	4023.1931528364	156568.23952698	852211.67663608	15369.716187403	304208.5960424
0.	2721876.8533684	17841.300519578	4245.525638307	160712.69111977	968748.63325531	15169.349550747	401814.8119827
0.	2721419.8750929	18442.607450991	3956.4945635986	148036.64798217	903480.38843613	15302.926773716	300707.1096463
0.	3085745.8052247	16816.951487099	4156.5919324774	149620.10887088	950976.91008143	15904.050750604	312138.3514531
0.	2612202.0672515	17373.647313625	3845.3314342286	170481.74000031	947873.64315196	15080.299257195	322615.1352301
0.	3225238.4238171	16505.218051281	4000.9602304553	191167.84334352	1049958.0470327	16683.350016683	367065.573964
0.	2837263.8679288	18331.251045593	3511.8509410427	173453.23498703	857590.40997883	14657.323345891	400020.3890021
0.	2528460.7982686	18643.052726469	3823.0989862564	133189.25776893	872638.91714666	15035.774466942	441879.5311984
0.	1976659.5306182	17262.3051762	3623.0096229803	111789.25901417	801363.34480634	13143.690561496	365208.8289609
0.	2521263.3904297	16950.555097312	3778.6342682119	134544.09578572	813234.94246316	13455.298385142	383492.1726130
0.	2288775.6927757	15547.823905213	2778.2408179141	128178.25645325	812770.52342291	12854.350864177	377401.1114550
0.	2326133.6667968	18331.251045593	2800.4704790405	127004.94047427	765577.68598345	12587.276976136	438882.7841083
0.	2136144.9487631	17863.570373791	3378.462479507	109672.52138536	803975.66595759	11964.137830426	396642.3048116
0.	2009790.455591	16059.904779445	2978.3099024804	108029.04035321	773190.24279536	12654.044646316	430576.9841009
0.	2064856.3377872	19422.607915614	3311.7690492289	114131.80399848	775599.43254494	12809.83795555	480556.6491673
0.	2213374.2773204	20358.170301101	2756.0112160766	116429.93549473	763535.83045386	13366.266390356	548403.2678334
0.	1786670.8125846	16638.816668713	2422.5743030209	98826.996647348	707499.19963009	12008.646225282	439421.1847265
0.	2062342.957272	16839.218606869	2511.4895088638	111473.96636587	749693.00763347	11674.839054004	411819.2230882
0.	1958837.3778743	17039.625359589	2111.3785523944	103303.01322815	795848.29870866	13099.176108526	437150.7685543
0.	2389882.1362272	17373.647313625	3422.9250628351	141457.17021116	804488.45622544	12431.487824481	482556.2677437
0.	2109525.964216	17462.722093569	2533.718458539	104158.00174059	840802.01947484	13121.433305311	439514.8230764
0.	2149283.0741834	16327.08988975	2155.8343768016	111406.40519718	761397.25668331	12765.325284507	427630.9491574
0.	1948783.8558135	17908.110260569	3022.7703512459	113208.22258616	701391.66777822	12431.487824481	451391.7894487
0.	2130661.2094573	20001.753212629	2933.8496908789	120915.3574591	762296.36580558	12987.891015582	442488.3737588
0.	2025327.7169576	16950.555097312	2444.8030155534	111924.38806241	731439.58426413	13188.205252064	405941.085389
0.	2231310.6746333	18888.047936931	2578.1765357486	135086.09218114	797385.32870606	14189.848608994	447313.8124426
0.	1981572.0470797	17195.50060707	2222.51855803	104135.50092597	744550.05701593	13744.658932294	442980.1628473
0.	1792154.5518904	17529.528802706	2111.3785523944	84358.161032292	731173.21753331	11875.121753355	386981.3815092
0.	1736517.4468499	15748.199633788	1400.1176098792	77514.395530599	689478.65842088	11407.802937209	364605.4739871
0.	1604222.2360965	16104.435036844	1444.56964048	85592.878100732	675969.7192944	10539.994609927	356580.2793628
0.	1684536.1680133	15525.560232501	1644.6067123067	88489.565112101	747388.00789251	12075.409262973	368922.7238408
0.	1632212.15547	13566.589715191	1266.7629406502	74464.551659113	710300.92737401	12008.646225282	339904.6724987
0.	1829136.2657319	15258.400795038	1400.1176098792	66083.206833744	659719.47887775	11296.540412261	383050.3080315
0.	1767020.7467387	18264.437915816	1866.8757567514	75742.659792903	670076.68850634	10228.495699585	485356.5173800
0.	1879894.3807839	18798.957937054	1600.153614747	78837.835194764	703950.03191561	11385.550313458	536983.2597017
0.	1769305.6381161	18643.052726469	1777.9674276367	72715.877773046	691575.5127509	11830.614071137	509797.4551350
0.	1982714.4927684	21338.395806549	1978.012501928	87726.000002681	672553.67875835	11563.572966145	573048.1194919
0.	1891661.5713777	22095.921666954	2111.3785523944	97253.086461145	724589.28809937	11519.066946682	519928.8887422
0.	2092046.5451787	17885.840287455	2400.3456497736	92825.239169122	735605.65244367	11051.768082761	442980.1628473
0.	1816031.6667846	19378.059942502	1466.7957446922	74554.237091403	706122.8195991	9939.2571305832	524136.1163180
0.	1927191.6322968	21873.112804293	1689.0600469736	91005.33072718	720476.86211671	11986.39199816	530924.0196685
0.	1820944.1832461	18375.793429386	1711.2868032229	78187.304810819	713901.02438749	11763.8529932	484838.7552672
0.	1800144.7798017	17240.036927047	1622.3801338886	58157.789575841	665677.5675557	10228.495699585	380260.1133734
0.	1835681.7326306	18932.593293635	1222.3118584252	76191.165039484	655037.56731214	10807.002937904	447571.5580528
0.	1990885.1640123	15503.296619214	1644.6067123067	67449.644812803	679218.61181111	10317.494200857	417514.6115307
0.	1787470.5245667	17885.840287455	1333.440008534	66038.409366745	627405.89372769	10050.50154671	457090.1485885
0.	1563094.1913027	17240.036927047	1244.5373699014	53705.836480107	630899.91166709	10272.994831483	449540.0532930
0.	1768505.926134	18086.272185716	1244.5373699014	67942.513270545	634874.27777601	10985.013239832	515534.771964
0.	2104841.9368923	20491.830634686	1555.7007542926	66508.794733914	648703.00954977	11630.332440711	592567.023357
0.	1790326.6387885	19110.777098926	1911.3302769829	59209.601991048	684732.48075498	10784.751917351	621545.8151461
0.	2101414.5998261	20870.546541319	1889.1029872274	61313.623757836	643092.15992555	9961.5058950769	574665.0813836
0.	1910854.6589481	18264.437915816	1511.2481309416	54645.247334957	696880.16420822	9761.2691517657	532911.737267
0.	1856131.5104586	17418.184584706	1711.2868032229	55875.587853102	701343.40400029	10361.993807708	482556.2677437
0.	1850990.5048594	16416.153495039	2000.2400288035	55696.617980063	718034.51813549	11007.264794765	488746.2778472
0.	1876352.7991489	18064.001736992	1577.9271548818	56524.385757193	619250.70388256	10050.50154671	538498.7369114
0.	1709327.2394584	17752.221697219	1133.4104052409	52050.940817969	604633.68262811	10295.244486485	420620.664955
0.	1567778.2186264	17863.570373791	1466.7957446922	61850.905637332	629798.90437268	10161.747447	446517.1932735
0.	1586171.5942147	16327.08988975	1555.7007542926	48831.542100545	660944.3963892	10384.243700188	409089.5844261
0.	1899201.7129232	18865.775347771	1755.7404935542	56994.236357506	700740.12940802	10428.74366326	466431.4634955
0.	1629127.5521105	15592.351428913	1489.0219081794	54086.061491348	649182.73808369	10161.747447	419779.8172160
0.	1703386.5218771	16238.027235398	1333.440008534	55338.689726089	653381.49692327	10050.50154671	469743.2691609
0.	1781644.0515542	20714.602615602	1400.1176098792	59881.040792705	577519.28359834	11007.264794765	497674.3462216
0.	1800151.6717115	18019.461017899	1266.7629406502	63485.350186619	700933.17271777	11674.839054004	482579.7954437
0.	1856588.4887341	17418.184584706	1644.6067123067	54309.731340728	681842.68001623	10272.994831483	586825.7852754
0.	1604679.214372	18643.052726469	1111.1851901238	54801.826073541	664355.86366262	9650.0285943244	461900.357416
0.	1799009.2260227	17618.605247141	1955.7850343329	62813.621990478	655397.62452139	10317.494200857	462862.7234946
0.	1991739.8137093	16282.558443708	2155.8343768016	79465.981459575	716632.29409019	10873.756355811	441270.731968
0.	1933475.0835847	16839.218606869	2000.2400288035	59836.276528791	764265.00965906	11852.867882553	427443.9335964
0.	1709669.9731651	19110.777098926	1644.6067123067	60306.31325026	664307.80550117	9472.046789243	473526.4004680
0.	1870869.059843	18732.141061476	1777.9674276367	60104.865706327	675127.6124835	11897.375683543	493432.9442795
0.	2036866.4184136	21338.395806549	1711.2868032229	66150.403483996	624606.91171398	10250.745235849	632503.8035109
0.	1649691.5745074	18219.89612657	1466.7957446922	59052.94069372	708851.64504457	10873.756355811	448087.0725647
0.	1974945.8620852	20179.959853672	2111.3785523944	77155.532694657	671543.55843878	10517.744301851	477569.8524772
0.	1924906.7409194	17529.528802706	1978.012501928	66128.004540611	756660.2409437	12208.936941841	504653.6567585
0.	1556125.2726015	17395.915919443	1800.1944209975	58672.489760747	623650.20259641	10762.500956173	466877.6605538
0.	1974191.1110448	16705.616779824	1288.9885706717	59164.841320921	637484.9453881	9939.2571305832	383282.8654827
0.	1991943.4609284	17930.380293133	1689.0600469736	59030.560747955	619394.13048348	10228.495699585	456972.8601729
0.	1762336.7194149	19288.964709871	1866.8757567514	73567.750183919	676547.21123433	10139.498148207	567082.2527772
0.	1917937.8222182	17507.259840215	1933.557626018	72379.636213655	666518.75681772	11007.264794765	465116.49155
0.	1914738.9742898	20068.580256967	2022.4676149595	83078.737203194	731027.93002694	10740.250054368	482038.6746748
0.	1931647.1704828	16816.951487099	1622.3801338886	79578.155394434	701005.56506532	11051.768082761	422022.2617768
0.	2169732.8520114	18999.411774652	2378.1170558111	83976.558033162	678303.98564299	11430.055620341	479145.4344360
0.	1774446.6437153	19088.503915146	2311.4316296304	84380.608808996	692732.61479308	10829.254017831	489146.5463289
0.	1621815.8997027	17329.110280322	1489.0219081794	76460.279721841	699847.35991938	11296.540412261	437501.8244446
0.	1631983.6663323	18776.685585735	2044.6952603964	68256.171951109	694926.71092716	10295.244486485	420597.3069560
0.	1828941.3030671	19110.777098926	2000.2400288035	77648.973059959	664596.15846782	10562.244977375	530711.0771749
0.	2079936.6208783	19222.143909784	2000.2400288035	83707.201678075	691696.03701636	11452.308362854	512087.2002708
0.	1921440.216435	20269.064601581	1689.0600469736	70765.864742799	648463.15525069	10295.244486485	449540.0532930
0.	1905028.1859357	20358.170301101	1822.4214736367	89365.504915103	687165.4759624	12409.232468957	444479.1230332
0.	2276780.0130442	20714.602615602	5246.095215739	116204.60065493	713731.85891937	11519.066946682	522552.2552255
0.	2219543.4840395	18509.422007703	2511.4895088638	114514.78220711	751100.5706525	13210.462686448	505856.7463517
0.	1964435.361749	19734.45038777	2400.3456497736	115799.01319102	713586.86256761	12053.154857688	452423.3099007
0.	2208576.0054278	19378.059942502	2911.6196740142	128426.47891992	772435.98686719	13833.694966581	477781.4809785
0.	2175330.8358861	17484.990937169	2822.700199456	134747.34033616	815532.95767583	12565.021204863	450008.8093823
0.	1916338.398254	17774.491313635	2778.2408179141	106363.37450106	773847.22853956	12030.900511791	436261.4914574
0.	1852589.9288236	19222.143909784	2355.8885211332	103752.99631498	777936.25230385	12409.232468957	436004.0863981
0.	2010247.4338665	17707.682642734	2422.5743030209	102425.61566045	773822.89485152	11808.360319106	440193.7317726
0.	1990940.1017272	20179.959853672	2756.0112160766	113005.49881043	770781.71848611	12654.044646316	442066.8627555
0.	2045434.761079	16705.616779824	2467.0317873712	114334.55499022	764289.31668328	11051.768082761	434225.8631162
0.	2311510.3619812	17885.840287455	2844.9299791609	111181.20523111	782757.92110813	14078.548961991	499395.0679844
0.	1837281.1565948	17618.605247141	2600.4056632835	104180.50261558	718687.35477434	11741.599419325	416253.8294213
0.	2061429.000721	15881.78612706	2867.1598181554	102020.6939017	761227.16539257	11519.066946682	441060.0038686
0.	1650719.7756273	15503.296619214	2911.6196740142	105868.24033298	687454.59004938	12609.532806802	331417.3093075
0.	1984542.4058704	19333.512207255	3378.462479507	130209.38313809	746830.04705823	12698.556723408	400533.0427813
0.	1871211.7935497	17418.184584706	2400.3456497736	119923.39943221	775258.69863702	12386.977172825	383678.2277098
0.	1698930.9836911	16438.419544947	2822.700199456	115731.41718625	717309.20159339	11897.375683543	344278.8561205
0.	2083478.2025133	18576.237099526	2733.7816735278	123057.48488141	728461.5841349	13121.433305311	394359.9430753
0.	2139915.0195359	18308.97994288	3200.6145179875	109357.30828472	717792.73922986	12542.765492984	412075.9006645
0.	1622501.367116	15681.407189425	2822.700199456	90353.854650945	720936.38965665	10918.258931291	300845.2988227
0.	1769305.6381161	16750.15048442	3067.2310371775	105688.19879221	730422.59153536	12008.646225282	378563.1916670
0.	1867555.9673458	17952.650385148	3311.7690492289	109875.1646338	741106.94871902	13254.977733417	373056.3355962
0.	1754339.5995939	18086.272185716	2711.5521902674	96983.3029576	729865.7173263	11385.550313458	399018.4728077
0.	1691162.3530078	14746.369123639	2600.4056632835	98939.430112459	724540.89530864	12720.812851046	349419.6607037
0.	1659402.3628615	14390.191716499	2667.0934016109	84896.924278912	746344.89278693	10695.748428881	366949.5155412
0.	1790783.617064	15926.315433578	2355.8885211332	109627.49021718	732020.77635263	11919.629673117	426789.4113560
0.	2163106.6670169	17952.650385148	2844.9299791609	121388.83330177	754620.47377539	11185.27937181	491030.4135050
0.	1835795.9771994	16950.555097312	2711.5521902674	114920.30759978	749329.01973952	11318.79279849	470072.1708043
0.	2270382.3171874	19110.777098926	3000.5400972175	127478.75988447	717333.37783637	12654.044646316	455729.7017415
0.	2277465.4804574	19155.323644878	2911.6196740142	112825.30401084	688683.43239767	11875.121753355	488440.2027870
0.	2024870.7386821	17551.797824645	2467.0317873712	90398.782409282	672866.35890152	13944.991346099	436940.1419371
0.	2361663.7277159	20001.753212629	3067.2310371775	114402.1397429	690924.71063738	11763.8529932	505998.2973875
0.	1910626.1698104	19779.000263868	3156.1531205464	104765.54655861	720501.04717115	10829.254017831	524939.9783706
0.	1882065.0275925	16616.550083884	2244.746737005	95095.061538015	670245.00523575	10784.751917351	442699.1370492
0.	2152024.9438363	17863.570373791	2555.9474675006	116858.08836101	735508.74447713	10896.007613863	467629.2028714
0.	2052289.4352113	20135.407836567	3178.3837896203	107916.48494202	722387.688735	10428.74366326	548948.584991
0.	1867784.4564835	17663.143826042	2644.8640962144	97253.086461145	727009.27106119	12208.936941841	425971.3290369
0.	1818933.7900016	17240.036927047	1755.7404935542	78030.287807851	647743.63222161	10317.494200857	366206.7790836
0.	1871668.7718251	18175.354575139	3089.4614690812	117038.36978754	652733.55557588	10807.002937904	530119.5979162
0.	2177844.2164013	17930.380293133	2378.1170558111	101345.86775806	696687.21098697	13210.462686448	422349.334120
0.	2116037.9046417	17596.336046862	2711.5521902674	123914.48892829	695336.65850421	12587.276976136	428542.7086196
0.	1859901.5812314	18353.522207762	2511.4895088638	106475.90907078	756077.40158589	11919.629673117	496543.1007100
0.	1724978.7453939	14724.107590077	2511.4895088638	88714.156330831	719316.0586209	11608.079223139	376564.5118114
0.	1691162.3530078	18977.138888184	2489.2606184746	95050.108593576	714046.02598115	11185.27937181	424031.6182475
0.	1721208.6746211	17351.378767251	2667.0934016109	93049.946637062	735096.89766	11007.264794765	429150.6022970
0.	1810872.775489	17061.893073761	2222.51855803	94510.692066778	661376.76156889	10695.748428881	458591.5822277
0.	1743372.1209822	18954.866061179	3178.3837896203	101818.24035544	715617.03167145	11318.79279849	429524.7122027
0.	2071711.0119195	22073.640512963	3267.3070588502	125155.04448713	720428.49220965	11007.264794765	506729.6815823
0.	2209489.9619788	20358.170301101	3022.7703512459	113478.52857368	718131.23158081	11986.39199816	542762.4483831
0.	1849162.5917574	18576.237099526	2066.9229651143	91724.25967015	704988.07377997	11830.614071137	478110.6912545
0.	1818545.0472998	21382.954247598	2489.2606184746	100446.18405103	676162.2123345	10317.494200857	562046.5689821
0.	1973117.9489832	20469.553763728	2511.4895088638	92712.887694727	657414.22154589	11029.516409074	606662.346031
0.	1573147.7133634	17752.221697219	2378.1170558111	82944.072379758	668033.1032672	11630.332440711	451555.8866600
0.	1801979.5848134	21538.910665143	2022.4676149595	98377.277866521	694203.32125017	11674.839054004	508829.8082344
0.	2011275.6349864	19912.651319463	2444.8030155534	101930.71394427	664692.27825566	11274.288085412	512370.5101441
0.	1801865.3402445	16705.616779824	2400.3456497736	100491.16594344	741543.32369615	11763.8529932	462275.9020443
0.	2048405.1198697	18130.813261522	2889.3897164397	123688.95306536	704577.67030768	10517.744301851	493692.0809291
0.	2187897.738462	19444.881991369	3111.691960277	132195.84875469	702936.25031497	11719.345904834	504724.4220682
0.	2010475.9230043	17217.768737337	2778.2408179141	104900.562496	732553.56987921	9650.0285943244	470001.6908179
0.	1939758.5348727	15236.137894833	2467.0317873712	105283.11945743	718397.19910395	12854.350864177	396805.3540169
0.	1819915.9821263	17752.221697219	2378.1170558111	97028.266271848	671134.73367288	10717.999211938	467934.5357711
0.	1929933.5019497	21182.44313671	2622.6348501053	105260.61562365	707523.34859482	11252.035817943	530166.9147596
0.	2003392.7597342	20024.028834602	2467.0317873712	101120.93777988	695143.73958581	11652.585717666	536628.1083486
0.	1731376.4412507	19288.964709871	2289.203272805	80385.852090032	669138.98369648	10695.748428881	497532.9323776
0.	1582972.7462863	17240.036927047	1711.2868032229	76123.887720614	679122.33082999	11229.783609853	482156.3067197
0.	1796495.8455076	17217.768737337	2555.9474675006	99996.378400782	681938.9911994	12631.788696862	489405.5535349
0.	1803921.7424842	16861.485786079	2911.6196740142	100176.29776482	666518.75681772	10762.500956173	434319.4445964
0.	1703729.2555837	16928.287680344	2667.0934016109	97410.464181649	632815.04086138	10317.494200857	441668.7881002
0.	1728177.5933223	18308.97994288	2622.6348501053	118886.47773743	644027.04899757	10450.993733851	425854.4665264
0.	1709898.4623028	17551.797824645	2844.9299791609	109019.59310685	673804.46699785	11496.814026024	491689.864764
0.	2099929.4204308	19845.825524045	3645.2415372606	137999.92202635	681192.6074989	12342.466758735	541530.4924664
0.	1991168.5908649	18798.957937054	3067.2310371775	109402.33800245	677798.57571877	11452.308362854	465398.2542654
0.	1886977.5440539	18375.793429386	2956.0797670342	102875.55166204	674838.90897421	10784.751917351	482768.0193683
0.	1659924.9245067	16148.965531968	2222.51855803	87478.97913193	681072.22904567	9316.3158262194	424405.5041456
0.	1627642.3727152	16393.887504566	2511.4895088638	83774.539954716	644122.94076617	10428.74366326	445462.9583997
0.	1769191.3935472	15280.663754666	2667.0934016109	103617.99885336	664427.95140453	9360.8100902862	443448.5596933
0.	1873039.7066516	18665.324721032	2800.4704790405	125155.04448713	626042.17391946	11541.319926723	447384.1059300
0.	1582173.0343042	15859.521562944	2511.4895088638	109965.22987117	666350.51243332	10762.500956173	389005.7770973
0.	1738802.3382273	19177.597007049	3067.2310371775	109244.73504797	663466.83081769	10695.748428881	467535.2564761
0.	1987969.7429365	15948.580175982	2689.3227662952	111609.09033558	691696.03701636	12320.211640776	483497.4261033
0.	1786099.5897402	18798.957937054	2333.6600457397	108704.40454143	645921.10815335	10740.250054368	403912.6678265
0.	1910283.4361038	17841.300519578	2578.1765357486	113005.49881043	681746.3699024	10851.505157133	484462.220636
0.	2033553.3259163	19288.964709871	2778.2408179141	96915.858438475	694492.66988705	10473.243863813	528463.672421
0.	1702129.8316195	17150.964524865	2756.0112160766	102830.55697537	701222.745729	10584.495404194	407573.4954976
0.	1709327.2394584	15458.769570913	2555.9474675006	89679.967184371	713852.69106057	10762.500956173	428145.2630504
0.	1676424.8036234	17663.143826042	2400.3456497736	112645.11308138	676426.89724194	11563.572966145	421578.3979063
0.	2241592.6858317	18553.965342795	3600.7777679979	144983.67252519	792311.71772138	10428.74366326	511803.8997418
0.	1798095.2694718	16304.824137012	3222.845305648	125380.61973849	731366.9379832	12987.891015582	396851.9400765
0.	1914167.7514454	16505.218051281	3245.0761526022	112937.92530704	693190.67696963	12164.427477996	415203.3198044
0.	1847220.4340866	17930.380293133	2644.8640962144	121997.62720211	675632.86675611	11674.839054004	422022.2617768
0.	1918179.1014153	15881.78612706	2600.4056632835	103640.49827937	684226.6961308	11096.271608266	337591.1995030
0.	1853389.6408057	17685.413204664	3667.4735108391	128200.82182885	710663.28573335	11786.10662646	435114.9285327
0.	1971861.2587256	17952.650385148	2689.3227662952	131315.42534058	747072.63433191	11519.066946682	449633.802456
0.	1732404.6423705	17774.491313635	3089.4614690812	115528.63243904	722436.06954343	12364.721936084	383027.0526353
0.	1946613.209005	17195.50060707	2555.9474675006	128155.69113829	710228.45751558	11763.8529932	413359.4042851
0.	1898581.2685065	14590.539636446	2200.2904383379	97725.228487485	680614.80615916	10094.999728725	334145.2921124
0.	1980531.3307734	15436.5061359	2444.8030155534	121163.36528393	746126.58218444	11318.79279849	404821.8988502
0.	1837052.667457	16304.824137012	2867.1598181554	126959.81621055	728171.10211837	12320.211640776	427888.1022354
0.	1793411.242148	16638.816668713	2600.4056632835	122268.21644205	753212.34182169	11986.39199816	414456.3693458
0.	1818545.0472998	17952.650385148	3022.7703512459	124906.91871043	717405.90696879	11274.288085412	466995.0846951
0.	1957123.7093412	20090.85605736	2489.2606184746	128426.47891992	711291.40935703	12186.682180224	427140.0420370
0.	1867805.2269188	15102.561741452	2756.0112160766	114357.08318063	677269.13024556	10784.751917351	372382.745213
0.	1719837.7397946	15614.615279902	2578.1765357486	114559.83961622	684226.6961308	9961.5058950769	381469.0855925
0.	1802550.8076578	16705.616779824	2489.2606184746	115708.88530567	695939.55775821	11852.867882553	374635.9977750
0.	1754453.8441628	18331.251045593	3400.6937415233	122922.17645007	670942.35221884	11118.523460085	423470.8200713
0.	1729320.039011	16416.153495039	2956.0797670342	120036.11603148	719944.80794054	11140.775371281	360847.0711314
0.	1848477.1243442	17819.030724814	3667.4735108391	125064.81608352	716704.81737262	11697.092449727	427280.2983372
0.	2157622.927711	19756.725296084	2711.5521902674	132376.45983685	748916.51851811	11630.332440711	500856.7738698
0.	1815803.1776469	16126.700254691	2933.8496908789	117691.92242672	718784.07548345	11163.027341856	387609.5907792
0.	1986370.3189723	16661.08331298	2978.3099024804	109402.33800245	676450.95990687	11407.802937209	377377.87146
0.	1863671.6520041	16705.616779824	3334.00013336	122335.86511492	735629.87960395	11430.055620341	398832.0827735
0.	2006820.0968004	16527.48433893	3445.1564434428	117398.94425989	764459.46775102	11430.055620341	373637.0597069
0.	1805749.6555862	16705.616779824	3311.7690492289	111451.44591585	734152.14626339	10740.250054368	400905.9012383
0.	1849391.0808952	16816.951487099	3245.0761526022	107781.42044237	694661.46104604	11096.271608266	414876.5209406
0.	1873220.7888005	16171.230868678	3222.845305648	106003.27402517	737422.87667787	11163.027341856	337267.3635105
0.	1775703.3339729	16505.218051281	3000.5400972175	118615.9974934	668826.4379676	9939.2571305832	360290.4117799
0.	1971861.2587256	17284.573484797	3045.0006645658	140372.39020298	725097.42866246	11430.055620341	453572.1949059
0.	2543998.0596351	21271.558591129	2956.0797670342	146023.82111656	777765.83803286	12030.900511791	486392.1353911
0.	2033210.5922097	15837.257058256	3133.9225107654	127907.4766757	725823.39526451	12075.409262973	399577.6673402
0.	2237708.3704901	18019.461017899	4134.3586542796	163748.72144944	732117.64547588	12320.211640776	444010.669762
0.	1951297.2363287	14946.72559947	3067.2310371775	127456.19644914	726646.23068357	12208.936941841	391309.9843748
0.	1771247.7957869	14746.369123639	2600.4056632835	132353.88323919	703225.89012593	10940.510308095	386748.7231539
0.	2231082.1854955	17685.413204664	3867.5639415011	157021.08568865	736041.75164989	12075.409262973	401185.5557725
0.	1859558.8475247	15948.580175982	3267.3070588502	140824.36485612	725581.39966319	12743.069038078	355560.2763864
0.	2105984.382581	14590.539636446	2956.0797670342	116925.69344209	704143.14659018	11719.345904834	385539.0020321
0.	2664297.590657	19801.275291123	3800.8665975842	121433.92763209	767692.9693039	11496.814026024	612034.6384973
0.	2131346.6768705	19333.512207255	2711.5521902674	111001.04961089	627310.18707471	11229.783609853	498664.3083790
0.	2258386.6374559	21026.493381661	3422.9250628351	135650.70894578	662097.41815278	10006.003602161	539493.4139407
0.	2526861.3743044	17596.336046862	3178.3837896203	112825.30401084	703322.43887617	11941.883722078	493833.4314913
0.	1779359.1601768	17663.143826042	2289.203272805	86176.625896947	669235.1538804	11007.264794765	411445.8876588
0.	2013217.7926572	16683.350016683	2289.203272805	94353.368786243	725920.19539064	10117.248908782	495836.1479837
0.	2036980.6629825	17440.453309415	2756.0112160766	107736.39942582	630062.17597461	10918.258931291	441364.3905685
0.	1930618.9693629	15681.407189425	3289.5380243924	103797.99595183	653765.48504369	11563.572966145	459600.5058414
0.	1973346.438121	18308.97994288	2689.3227662952	94420.792687696	706243.54596386	10918.258931291	433336.8901340
0.	1882293.5167302	17329.110280322	2578.1765357486	103145.52485264	672216.95890777	11697.092449727	460116.7452900
0.	1927191.6322968	18977.138888184	3711.9376358914	98152.427523452	714239.36520296	10361.993807708	453923.9252263
0.	2004420.9608541	16705.616779824	2956.0797670342	92218.559102332	694733.80111891	11897.375683543	458920.0559344
0.	2290832.0950154	19734.45038777	2711.5521902674	127907.4766757	673443.64417909	11652.585717666	523710.5727237
0.	1734118.3109036	19133.05034217	3623.0096229803	109695.0370601	732020.77635263	11029.516409074	468427.7888280
0.	2091818.0560409	19088.503915146	2867.1598181554	111001.04961089	578732.60571545	10028.252544752	475618.4136483
0.	2266155.2681391	18398.064710465	3667.4735108391	122426.06419343	719509.5151065	12587.276976136	655733.6914219
0.	2371260.2715011	19088.503915146	3600.7777679979	137457.73762712	726283.20546037	10695.748428881	561357.9542478
0.	1874981.8643224	20425.000200245	3489.6193825463	121817.23922112	743555.78026349	11163.027341856	472045.8458274
0.	2274952.0999423	21026.493381661	4378.9279761929	133076.36446393	732916.85690211	12208.936941841	520779.6225636
0.	2100272.1541374	16282.558443708	3889.7965080741	115799.01319102	740355.46531755	10873.756355811	424662.5601899
0.	1786213.8343091	17017.357704859	3089.4614690812	114852.71867327	763827.49481501	10740.250054368	400300.014518
0.	1956209.7527902	16260.292809836	3422.9250628351	104833.05425558	693021.91440794	10851.505157133	384073.6082731
0.	2291631.8069975	18442.607450991	4467.8640542332	144418.42835631	708392.75603656	11674.839054004	483356.2457639
0.	1807691.813257	16082.169878429	2378.1170558111	111721.69530626	751974.34489652	12030.900511791	392171.3125843
0.	1913710.7731699	16438.419544947	2956.0797670342	121028.08738018	659287.19639731	10962.761744275	373056.3355962
0.	2126548.4049779	16638.816668713	2956.0797670342	120036.11603148	675440.38546648	10651.247040888	410862.5837254
0.	1643865.101495	15904.050750604	3133.9225107654	104855.556942	730083.62037971	9939.2571305832	352176.5965944
0.	1910283.4361038	15369.716187403	2578.1765357486	97950.067371406	679724.10449836	9027.1088971719	379771.9231973
0.	2171675.0096822	20558.66160443	3000.5400972175	113456.0027421	693841.64901682	10050.50154671	525743.9156058
0.	2237936.8596278	21160.16442182	3045.0006645658	115100.54739887	662553.86499382	10829.254017831	599170.5952201
0.	1830540.7270313	17663.143826042	2533.718458539	94398.317993607	690225.7553141	11318.79279849	505526.4696764
0.	2061771.7344277	21516.630998456	3067.2310371775	110640.74997696	662577.88917786	10250.745235849	596380.7445667
0.	2013446.2817949	18219.89612657	2178.0623779285	109559.94391819	698882.30695993	10940.510308095	537125.3243488
0.	1870718.7908286	16883.753024728	2111.3785523944	89118.435697776	641198.7196795	10717.999211938	380236.8655881
0.	1813289.7971317	16572.017092534	2555.9474675006	88062.858383665	680662.95480072	10962.761744275	421298.074710
0.	1907313.0773131	18219.89612657	2978.3099024804	108096.57432495	681577.82977625	11496.814026024	401418.6082182
0.	1967405.7205396	16438.419544947	3156.1531205464	109357.30828472	659023.03438895	11007.264794765	459600.5058414
0.	2038694.3315156	17217.768737337	3467.3878833464	136147.60308975	699195.93740695	10851.505157133	415833.6100698
0.	2133745.8128168	16772.417425874	3445.1564434428	123914.48892829	708779.18727395	11986.39199816	429548.0946154
0.	2038694.3315156	16638.816668713	3600.7777679979	134882.83943498	707958.04143964	11674.839054004	430319.7501195
0.	2174873.8576106	15213.875054049	4134.3586542796	126440.90460664	774552.93503169	12542.765492984	404728.6399287
0.	2408960.9792288	16750.15048442	3978.7273673761	147358.11317049	778325.7831406	12475.998713705	432331.0584826
0.	2426326.1536973	18464.878910439	4334.4602930095	163340.83278468	765407.51308451	14412.452358838	353288.8908253
0.	2164249.1127056	15859.521562944	4912.5586784017	158968.60201854	807199.41921529	12164.427477996	312853.3155116
0.	2460485.2797899	16549.750686014	6647.0944194197	198969.53211577	824094.7131725	14323.410145956	306489.9466861
0.	2441177.9476506	14123.068642562	6669.3344004268	171865.28276385	870694.92847562	13566.589715191	265473.3797409
0.	3321203.8616693	22630.687211859	8493.2147662765	254654.60424639	967454.93541444	16260.292809836	304185.5552251
0.	3025881.651136	16616.550083884	7492.255408986	233606.84735988	950654.11937591	17774.491313635	290533.3604648
0.	2980755.0464316	17908.110260569	8048.3291046256	255364.73520857	1000154.0546767	15904.050750604	262606.8914332
0.	3035820.9286278	15213.875054049	7269.8363153001	242957.47973551	952864.23094272	16059.904779445	219885.423618
0.	3026795.6076869	14100.808772571	8559.9496630493	272632.37158769	925215.73511785	17351.378767251	192895.8748921
0.	3499425.3891092	13989.510313761	9650.0285943244	276604.55037528	1013122.64682	16082.169878429	191304.2540078
0.	3054785.5270605	13833.694966581	8204.0363859019	254059.05649131	1068433.3663916	17351.378767251	151203.8680205
0.	3403002.9729815	16482.951823068	9516.5418843464	302803.22066963	1077597.3225562	17395.915919443	174270.0127586
0.	3918474.4677306	16772.417425874	9360.8100902862	315921.42541428	1116169.3400197	16705.616779824	205639.6696267
0.	3183653.4007478	16505.218051281	8737.9119992209	265542.18738853	1117130.7289318	17106.428680429	181238.5321925
0.	2740270.2289567	12520.509840498	7892.6247312617	236806.38852114	1074625.5522864	16104.435036844	169098.4245764
0.	2879991.3366868	15080.299257195	8893.6321593739	259191.30507392	982717.72280583	14879.939572766	162864.9876628
0.	3147552.1169843	14412.452358838	7914.8680351385	248609.45153458	1013397.7170558	16238.027235398	165131.1578571
0.	2431352.9147276	12186.682180224	7114.146480276	253211.6184969	913043.25405587	15636.879190317	143717.5783722
0.	3171200.7427408	14568.278518795	7959.3548209234	251585.69139935	950952.07960721	16928.287680344	163703.3995103
0.	3228551.5163144	14590.539636446	6958.4595526755	234292.36135242	915565.43286283	15792.728227166	211585.7725783
0.	2366690.4887462	14746.369123639	6869.4968993892	234566.58252106	864718.01819617	14924.46353115	193578.0901344
0.	2879305.8692736	15592.351428913	6335.740914881	257426.74349754	880394.55152051	15458.769570913	190281.2278331
0.	3029308.9882021	14991.249914367	7870.3814867284	249525.10610963	1029166.0355153	15859.521562944	202019.3841445
0.	2972529.4374729	14167.588560773	7069.6642042893	222121.33986186	946235.55918146	13878.213340166	216623.8731529
0.	2475679.8074498	14746.369123639	5490.6971584864	211038.82952437	885346.97054585	13989.510313761	219748.5500198
0.	2363263.1516801	14768.630716617	5557.4080248972	179240.45173985	864791.78237429	15570.08763735	202930.0015205
0.	2437979.0997222	13277.235346002	6113.3526737582	227028.74135662	897900.68291038	15102.561741452	206186.2627980
0.	2567760.9299604	14123.068642562	6446.937260185	283566.0939296	955845.0346811	15703.671278119	204159.4909419
0.	3238833.5275128	17462.722093569	8137.3043378502	273298.09820662	978083.80833002	16438.419544947	208600.8063227
0.	3395805.5651426	15058.036832358	6291.2627920491	253532.26072808	908841.23036054	15035.774466942	240258.6804663
0.	2468025.4213354	14679.584701204	7136.387707272	226617.77975392	968275.91396029	15147.086888228	234566.5825210
0.	2637792.8506788	17752.221697219	6780.5351954239	255410.5521561	985185.15380412	15013.512160945	247259.0419591
0.	3007716.7646854	16371.621573526	7714.6804365931	251516.99713519	986780.62790723	15970.844977814	239298.2987640
0.	2563419.6363433	14590.539636446	6269.0238196228	246686.89954776	1023080.638831	14857.677682701	247259.0419591
0.	2725875.4132789	14701.846115932	7759.166154206	256510.23333225	966833.0328585	15859.521562944	205548.5742078
0.	2620084.9425037	13121.433305311	7180.8703392706	232304.52396725	942712.22940841	15236.137894833	185622.3460453
0.	2840919.6941327	15213.875054049	7314.319659335	285864.88877557	963873.37793155	15058.036832358	198673.7096328
0.	2676407.5149574	14523.756461737	7803.6521091871	249479.3210265	1099235.5924455	17017.357704859	195625.0671681
0.	3012629.2811469	16661.08331298	7581.224707945	287267.45983952	1136481.7845306	16527.48433893	207051.7744177
0.	2865253.7873024	15191.612272687	7759.166154206	255754.187171	1027412.6113017	16972.822573721	216920.3256776
0.	2779570.3606486	15124.82428513	7091.9053126152	265679.80436141	1017324.6526157	15302.926773716	202224.2644826
0.	2697200.0264921	14724.107590077	8671.1756780192	286094.80255458	1048777.9413898	14234.36888367	227485.3888110
0.	2876335.5104829	14902.201522249	7514.4976447163	285634.98123267	928930.21117062	16438.419544947	201199.9125569
0.	2798877.6927879	15391.979444145	8159.548294521	300661.04708773	979777.64539023	14635.062049994	216897.5212676
0.	3052957.6139586	14345.670610058	8181.7923105381	268593.22183158	999255.2047339	15814.992612997	221048.9387984
0.	2945224.9855126	15236.137894833	7981.5983028321	313222.3527787	1006623.4778584	16549.750686014	242728.7345188
0.	2871422.9940214	15013.512160945	8381.9911253168	265932.10795503	971983.70847215	16928.287680344	209671.6269600
0.	2638364.0735232	16126.700254691	8026.0854446829	277706.98795007	1045263.6645181	16972.822573721	237012.1147538
0.	3220782.8856311	13499.814738951	9093.8480673683	282623.76823857	1101508.3996086	17061.893073761	215643.3735807
0.	2666696.7266033	15035.774466942	8448.7251318446	283818.93084473	1053650.0308334	15592.351428913	203977.3330526
0.	2680291.8302991	15792.728227166	8003.8418440852	287290.4547413	1107622.6106023	16126.700254691	239366.8938386
0.	2796478.5568416	15659.143160157	7603.4671810346	288463.27744923	988052.22783721	16416.153495039	279682.5474294
0.	2997092.0197803	15792.728227166	7247.5947322881	252181.06505726	908099.90528372	15636.879190317	320006.2692147
0.	2626025.660085	19110.777098926	6180.068523177	219908.23610044	947302.76111888	13900.472616069	448954.1442851
0.	2150197.0307344	15926.315433578	5335.0405463082	163363.49274738	870129.03808103	13054.661893153	392683.494919
0.	1728748.8161666	15102.561741452	3889.7965080741	132895.73833181	784779.91864368	12386.977172825	416767.4589280
0.	1566978.5066443	16727.883602403	3111.691960277	92623.007599779	732747.32107023	11296.540412261	413592.7893065
0.	1688234.8996672	17240.036927047	2467.0317873712	75025.101376524	671543.55843878	10339.743974598	423961.5164628
0.	1549331.3514327	15948.580175982	2089.1507291136	62276.278269683	647479.82209368	10985.013239832	440263.9667824
0.	1317469.8861628	16527.48433893	2044.6952603964	53638.739743765	619896.14233064	9294.0687832241	425013.1036211
0.	1111085.8271965	15993.109839077	1889.1029872274	46484.845405577	567082.25277728	10228.495699585	402560.6572062
0.	1218300.0887571	15636.879190317	1377.8916834903	34783.553658865	568151.52668318	10339.743974598	456011.1557670
0.	903011.16166493	13410.782268944	1222.3118584252	29162.047487389	578042.65651298	8693.4210590677	368272.6753213
0.	938570.39841356	15926.315433578	1133.4104052409	27645.781414022	538711.87230765	8626.6850939775	400393.2250599
0.	838497.35672023	13344.008540165	888.93629882483	21271.558591129	601460.37701617	8604.4398909837	414082.9186127
0.	778398.82210918	13655.623848502	666.69333440004	18709.868888536	548403.26783344	7781.4091020254	399717.4716993
0.	805367.59529364	13611.106663037	733.3656014198	17373.647313625	511497.00137975	8426.4804036529	401791.5053697
0.	783707.95797578	13032.404874564	577.79780810179	11763.8529932	477240.6629709	9027.1088971719	345992.1124777
0.	831807.46638893	16215.761720392	422.2329187895	12854.350864177	534331.81689331	8204.0363859019	452493.6453676
0.	791531.42382546	17462.722093569	822.26278718639	11630.332440711	500503.11252233	8648.9303563226	430951.1564372
0.	756830.24310192	15837.257058256	688.91736413994	10050.50154671	474137.49758886	8248.52471467	447735.5820288
0.	760230.98307221	15547.823905213	444.45629661235	8671.1756780192	516951.98347073	6758.2949177622	469555.3310329
0.	950455.48482085	19623.076738244	844.48723179752	8470.9699193857	513905.2677008	7759.166154206	558319.2088449
0.	1003800.3284351	17195.50060707	333.34000013334	8426.4804036529	493856.99014483	7870.3814867284	572239.7522746
0.	933141.8474167	18398.064710465	666.69333440004	6958.4595526755	521086.85269774	8359.7465751719	497532.9323776
0.	722315.11802713	16238.027235398	466.67973369921	6446.937260185	508239.83314235	7403.2870594544	436355.0952182
0.	797970.93511724	17596.336046862	644.46936392652	7892.6247312617	517920.54580082	9405.3045917898	477993.1147046
0.	835286.55131246	16928.287680344	533.35040054615	7470.0132325949	471646.37490403	7692.4376667992	512417.7293648
0.	779616.22829973	16059.904779445	555.57407469138	5423.9868259363	500055.16239948	8026.0854446829	427537.4408654
0.	811206.34609917	15258.400795038	377.78634093484	6002.16077788	497179.40796174	8626.6850939775	436916.7392998
0.	916604.18744423	17529.528802706	622.24545271912	6624.8544977427	536367.67334236	7981.5983028321	546127.5344118
0.	911065.58087843	20313.617332388	266.6709334016	6402.4585440809	513244.10774874	8804.6488545952	498617.1647345
0.	809104.92360059	16282.558443708	333.34000013334	4868.088148406	476958.51059842	7870.3814867284	493032.4757602
0.	887811.90212372	14635.062049994	422.2329187895	5446.2235441355	450547.91062714	8426.4804036529	497155.8401851
0.	773384.90007781	15503.296619214	444.45629661235	5335.0405463082	479992.13539916	8137.3043378502	500738.8851349
0.	763438.61116921	15570.08763735	266.6709334016	4601.2699505063	487663.29206688	7536.7399397861	443518.8214321
0.	657966.4669021	14590.539636446	311.11691862693	4645.7390570617	465186.93136523	7803.6521091871	425854.4665264
0.	688996.69455606	15970.844977814	377.78634093484	4445.6299457633	447337.24354095	7158.6289936035	435489.2995230
0.	794653.01796793	16059.904779445	577.79780810179	6135.5912309063	497603.63900839	7914.8680351385	446142.3393255
0.	828207.33525077	16148.965531968	355.56314090256	5423.9868259363	494917.19650197	6936.2188003543	481638.7377932
0.	810937.53131404	16238.027235398	444.45629661235	5824.2568292746	479756.93229906	8404.2357348103	452282.6407006
0.	851376.91822577	17150.964524865	311.11691862693	6491.4162136014	495789.01987275	7269.8363153001	451743.4301824
0.	751537.44681642	15614.615279902	577.79780810179	6535.8954043318	530190.57327902	8493.2147662765	403329.8783660
0.	745301.90264063	15280.663754666	355.56314090256	5890.9703650846	515227.74028307	8159.548294521	428542.7086196
0.	928459.6241118	17640.874506867	600.02160077763	6624.8544977427	463590.43793616	7914.8680351385	530498.1399546
0.	761688.84947757	17574.06690603	377.78634093484	6291.2627920491	481826.94106086	7937.111398359	475994.5600621
0.	755907.41411832	15904.050750604	288.89389638309	5735.3062786932	489005.27296733	8893.6321593739	408366.4930477
0.	566583.30369214	13544.331330374	200.0024000288	4667.9736993025	466220.11510559	7336.5614203583	369363.856448
0.	443987.24777185	12431.487824481	288.89389638309	4112.1254353852	500833.19599333	7069.6642042893	295917.9427053
0.	378911.84663161	10183.99680516	200.0024000288	3311.7690492289	473103.35875504	8626.6850939775	233835.3458451
0.	302641.96297342	9449.7993307319	222.22518522469	2289.203272805	493527.17488297	7647.9523052351	198446.1609381
0.	190781.35844958	9739.0209215515	155.55700742096	2622.6348501053	450899.51669122	6869.4968993892	154078.0213421
0.	154983.46992513	8315.2576529274	155.55700742096	2200.2904383379	484250.42717218	7603.4671810346	145888.1422620
0.	139581.49304916	8092.8166025467	111.11185185679	2289.203272805	455448.2569687	7047.4231552981	118322.9870657
0.	110956.01131035	6402.4585440809	44.444562963279	1844.6485855546	481685.78822288	7870.3814867284	106723.4904396
0.	83190.959543511	7091.9053126152	44.444562963279	1533.4744129793	461712.59127713	8648.9303563226	94308.41981996
0.	65590.447889058	7002.9412353188	22.222251851891	1822.4214736367	466901.14525336	7558.9822941956	90106.75628635
0.	53907.129920196	6469.1767072291	44.444562963279	1555.7007542926	471599.37954907	8070.5728239134	82472.7625494
0.	41011.781363765	6357.9800652871	22.222251851891	1555.7007542926	496990.8675611	7381.0451204177	75563.26442231
