# Supplementary material for: LA-iMageS: a software for elemental distribution bioimaging using LA–ICP–MS data
Source: J Cheminform. 2016 Nov 18;8:65. doi: 10.1186/s13321-016-0178-7 (PMC5116144; doi:10.1186/s13321-016-0178-7)
Supplement: Supplementary file 1 — Additional file 1. Dataset corresponding to LA–ICP–MS analysis of a human tissue used to illustrate LA-iMageS features. [file 13321_2016_178_MOESM1_ESM.zip › Line 26.xl]

Intensity Vs Time	Counts Per Second
Time in Seconds	Na23	Ca44	Zn64	P31	C12	C13	Si28
0.	244.44802968221	6002.16077788	22.222251851891	1200.0864062212	458286.58221096	7069.6642042893	51447.2091003
0.	311.11691862693	6380.2192750204	22.222251851891	1200.0864062212	465844.39750898	6980.7003643303	53951.86245396
0.	111.11185185679	6580.3748323783	22.222251851891	1000.0600036002	476112.10920179	8270.7689680748	54242.629757
0.	333.34000013334	6269.0238196228	22.222251851891	1466.7957446922	466220.11510559	7781.4091020254	53996.59522707
0.	222.22518522469	6980.7003643303	44.444562963279	1533.4744129793	460703.41880576	7959.3548209234	51916.77444580
0.	71034.805045948	7336.5614203583	177.7796740943	2422.5743030209	490512.30878896	7047.4231552981	96466.2421794
0.	312138.35145311	10139.498148207	288.89389638309	3000.5400972175	483944.51251331	6891.7374737114	208464.115596
0.	412892.65337558	10406.493652039	200.0024000288	4289.9928470482	479592.29396827	7892.6247312617	254150.6764942
0.	347867.82928115	10072.750608034	200.0024000288	3912.0291339479	472280.83742269	7336.5614203583	239732.7436381
0.	380771.58069303	9494.2943071144	288.89389638309	3823.0989862564	493432.94427955	8070.5728239134	231938.9955829
0.	441762.45105849	11385.550313458	177.7796740943	4467.8640542332	464482.55934801	7870.3814867284	285175.1848541
0.	435910.48647939	11185.27937181	177.7796740943	4245.525638307	463379.15963193	8359.7465751719	260772.8482064
0.	488016.42457978	10295.244486485	244.44802968221	3667.4735108391	493173.81545621	6913.9781073663	264212.005302
0.	475759.46661912	12698.556723408	288.89389638309	4734.6779818802	485638.94625382	7603.4671810346	304392.9248331
0.	557559.6899823	12142.172835157	222.22518522469	4067.6591755055	478745.63249197	8404.2357348103	274560.8269126
0.	556349.34522686	14034.029519058	311.11691862693	5802.0191026477	511355.3596803	7870.3814867284	361426.9633278
0.	566108.14094664	12765.325284507	355.56314090256	5579.6450990042	472421.83547298	8092.8166025467	348192.0691701
0.	526051.32324327	12320.211640776	311.11691862693	4356.6941049483	449071.32287767	6936.2188003543	301421.1112875
0.	692515.64640966	14501.49552233	200.0024000288	4845.8529723751	443237.77793899	8181.7923105381	414736.4681124
0.	634131.93819693	13566.589715191	288.89389638309	4178.8252699788	465163.45136479	8159.548294521	363839.738847
0.	706919.64461518	13010.147915374	200.0024000288	5868.7324604928	480180.30252525	8070.5728239134	393242.2743633
0.	571978.23793467	12987.891015582	200.0024000288	4490.09822201	504370.60135262	8448.7251318446	355745.7223812
0.	645729.28583366	12832.094380165	177.7796740943	4623.5044741297	478251.78524321	6980.7003643303	388377.4649655
0.	577186.24464751	12431.487824481	155.55700742096	4156.5919324774	492561.36025548	7759.166154206	358249.6388447
0.	574546.17679553	14278.88939599	333.34000013334	3489.6193825463	474701.62591592	7403.2870594544	396036.7207577
0.	659407.27270039	12943.377394191	244.44802968221	4601.2699505063	515865.4337398	8270.7689680748	376192.7161091
0.	528037.91455286	12676.300655165	288.89389638309	4178.8252699788	474208.01159912	8226.2805206124	351203.4583942
0.	660680.18384546	15213.875054049	288.89389638309	4312.2265403762	484862.28923058	7069.6642042893	399554.3668363
0.	650358.18534204	13677.882530342	222.22518522469	4490.09822201	469813.74702168	8115.0604405255	399810.6758780
0.	557203.68857221	13677.882530342	377.78634093484	5535.1710101087	478486.94705165	7825.8951756913	360522.3487531
0.	714553.55061249	15280.663754666	400.00960023041	4779.1478001472	493362.27200614	7892.6247312617	449540.0532930
0.	637748.45102412	13433.040297342	377.78634093484	4223.2921228934	470401.08507343	7203.1117442735	327095.9427051
0.	520850.52085052	13210.462686448	377.78634093484	5401.7501670541	494398.85702727	7225.3532086126	353358.4140422
0.	585682.75827802	13099.176108526	266.6709334016	6068.8757374351	464059.96393868	8026.0854446829	344209.4070598
0.	600625.4903911	13522.07300496	155.55700742096	4490.09822201	474302.03118194	7670.1949563466	347589.9192117
0.	528889.45137464	12587.276976136	222.22518522469	4534.5667354854	465515.65812936	8960.3702611759	346478.3697142
0.	544823.99988617	13366.266390356	244.44802968221	5401.7501670541	494304.61685043	6802.7755324172	314652.5237183
0.	491736.97036584	14367.931133572	288.89389638309	4890.3233837481	465046.05232802	7558.9822941956	327026.6338756
0.	593949.30257906	12097.663727646	377.78634093484	5890.9703650846	490606.50731906	7825.8951756913	373729.9792379
0.	536036.2220112	12631.788696862	244.44802968221	6758.2949177622	470424.57943293	7937.111398359	318967.5633269
0.	589017.01042289	13210.462686448	244.44802968221	8226.2805206124	484203.36266818	7870.3814867284	367274.4831107
0.	623482.78938523	13544.331330374	377.78634093484	7536.7399397861	484273.95952104	8092.8166025467	387586.3229438
0.	829309.25887046	16059.904779445	466.67973369921	9650.0285943244	471340.90970372	8426.4804036529	411842.5570945
0.	870842.55806319	15191.612272687	466.67973369921	11941.883722078	463496.5358242	7581.224707945	431161.635573
0.	722557.02274232	12654.044646316	688.91736413994	9494.2943071144	495671.2007275	9472.046789243	291039.4576428
0.	597978.24102273	14078.548961991	377.78634093484	8849.1403882772	482038.67467488	8626.6850939775	314029.6777290
0.	615689.70658246	14234.36888367	622.24545271912	8559.9496630493	490017.78347532	8315.2576529274	350832.7683523
0.	627573.38291938	14323.410145956	444.45629661235	7603.4671810346	470495.06289795	7492.255408986	347589.9192117
0.	558058.11668075	17997.190747531	511.12678566587	7136.387707272	485780.16417865	8048.3291046256	324139.2684257
0.	755494.60122067	14879.939572766	711.14145314645	17574.06690603	468803.61974244	8092.8166025467	410769.2587937
0.	1024282.3607557	15659.143160157	2133.606434957	45501.66364065	540961.95691577	9761.2691517657	403516.3666638
0.	1126902.3104593	16527.48433893	2355.8885211332	75697.810589836	578637.4370259	9583.2849722085	332966.1412646
0.	1360628.0997933	13232.720180232	3756.4019981391	107871.46320047	629966.43991934	9472.046789243	321599.1983350
0.	1703043.7881705	16416.153495039	4779.1478001472	143129.81376539	742100.94578353	10495.494053146	391263.4285711
0.	1469527.8893967	14011.769886705	4490.09822201	148783.09953132	645369.63044112	11051.768082761	352408.3125700
0.	1921274.3694103	15525.560232501	4223.2921228934	126689.07572057	680542.58369797	10762.500956173	394848.9691887
0.	1963744.7226255	16260.292809836	4690.2084008523	133934.3916368	686659.54948914	11051.768082761	394453.0887451
0.	1699273.7173977	19801.275291123	4490.09822201	153195.30281807	665989.99975041	10339.743974598	420293.6587784
0.	1928823.4063169	15525.560232501	3734.1697873657	139897.84297828	687430.49684086	10873.756355811	368179.8152968
0.	1601830.5521373	15258.400795038	2889.3897164397	101435.84143903	629751.03766975	11363.297749089	324924.5346796
0.	1958553.6696899	14635.062049994	3623.0096229803	131812.06309957	618222.88288911	11118.523460085	372452.4245076
0.	1810626.9567454	15837.257058256	3400.6937415233	131247.70428504	642780.55267449	9383.0573113583	361218.1975870
0.	1827466.9941361	14301.149741267	3600.7777679979	131947.51485781	637604.71968234	10896.007613863	356928.0355906
0.	1684993.1462888	16460.68565429	3734.1697873657	150909.71876528	689334.0664508	10829.254017831	433360.2829758
0.	1749729.5245279	15814.992612997	2133.606434957	83999.004787117	578780.19045412	10539.994609927	445556.6629065
0.	1310383.1125033	15280.663754666	2378.1170558111	80296.104165215	528156.17851252	9138.3411442804	322060.9727700
0.	1601002.9194172	16594.283558491	2711.5521902674	112082.04136968	628171.58508807	10094.999728725	468545.2342177
0.	1701672.853344	17017.357704859	3711.9376358914	122200.56831435	638634.84706267	10539.994609927	434834.1610459
0.	1996985.9445276	14835.415852053	3178.3837896203	110280.46581753	611007.67543405	10384.243700188	421298.074710
0.	1700416.1630865	17039.625359589	3645.2415372606	127320.81711034	646352.72391505	10762.500956173	462440.207997
0.	1773875.420871	15948.580175982	3534.0825588358	132895.73833181	706412.5656934	12008.646225282	379795.1697145
0.	1719951.9843635	16505.218051281	3867.5639415011	162887.64634419	672986.62349787	10762.500956173	385190.0759103
0.	1825628.2105698	15258.400795038	3667.4735108391	141954.40784797	686948.6467188	11941.883722078	327511.807555
0.	1630155.7532304	14902.201522249	3623.0096229803	146928.40278021	684876.99606374	11608.079223139	305452.8930901
0.	1863785.896573	15080.299257195	3889.7965080741	166128.46609696	691141.6392529	10206.246222688	352941.2832602
0.	1869383.8804477	15547.823905213	3378.462479507	152765.29402161	677100.67710068	11096.271608266	338308.3088121
0.	1759594.849762	15703.671278119	3734.1697873657	155526.78586649	682637.27925902	10918.258931291	337475.5423754
0.	1805406.9218796	15636.879190317	3889.7965080741	139061.80116179	665004.67492948	10250.745235849	332018.3150631
0.	1647977.9059743	14301.149741267	3889.7965080741	129803.11849977	684347.11836677	10628.996435951	286002.8362946
0.	1719723.4952258	13188.205252064	4223.2921228934	133392.46954149	703829.33742443	10918.258931291	278304.2015394
0.	1614047.2690194	15703.671278119	4512.332449094	150389.3260576	682300.16766042	9828.0141985899	277982.6197602
0.	1731490.6858196	13900.472616069	4023.1931528364	145074.11511963	701777.78765849	13010.147915374	276903.1130533
0.	1727263.6367713	17930.380293133	4334.4602930095	147946.17350977	675007.31818642	10228.495699585	360777.48672
0.	1821629.6506593	17997.190747531	4445.6299457633	173816.23754871	706436.71163752	11074.019815824	343700.1312746
0.	2503098.5039791	17418.184584706	5223.8590313854	184327.40717574	750518.10318962	12030.900511791	403562.9893750
0.	2060400.7996012	15725.93542624	4645.7390570617	138225.84251889	741906.98622309	11474.561164748	334260.9039415
0.	2073995.9032969	18219.89612657	4112.1254353852	151339.63268577	681914.91330335	12475.998713705	379330.2514170
0.	1955410.0408081	17084.160847374	3245.0761526022	144350.60161027	748212.8850604	12253.446643245	394522.9486649
0.	2085306.1156152	16616.550083884	3578.5459723132	135582.9529304	646184.8707838	12342.466758735	467817.0987526
0.	2171446.5205445	17462.722093569	3867.5639415011	147335.49628657	712185.35588413	11474.561164748	342565.9447948
0.	1559552.6096676	15859.521562944	3356.2312767859	133844.06885969	653621.4875033	8849.1403882772	333151.0952869
0.	1995281.3953443	15770.463900763	4201.058666784	136599.35054257	769322.33052684	12832.094380165	364675.0896870
0.	1649805.8190763	15481.033065351	3534.0825588358	134024.71538509	686418.64248896	10050.50154671	330076.757293
0.	1768277.4369962	16371.621573526	4112.1254353852	146498.71435329	736574.79147436	11964.137830426	336596.599619
0.	2002136.0694766	16037.639739892	3600.7777679979	123283.0037802	721589.44426206	12119.918251707	309302.1518738
0.	1974603.1283785	16527.48433893	4245.525638307	155255.12350879	739555.57040887	11207.531461142	337267.3635105
0.	2266041.0235703	18108.542693893	4112.1254353852	152878.45209951	706002.09491222	11229.783609853	410419.2993840
0.	1958151.910461	17796.7609895	3689.7055437159	159761.32497127	680855.55203979	11719.345904834	422910.05869
0.	1701330.1196374	15525.560232501	2822.700199456	112082.04136968	698110.3418129	12053.154857688	341894.7628144
0.	1866984.7445014	16371.621573526	4000.9602304553	139491.10954254	690394.46351407	11852.867882553	364025.3652856
0.	2266041.0235703	16015.374759769	3600.7777679979	147516.43306162	734200.59255753	11608.079223139	396036.7207577
0.	2374801.8531361	18576.237099526	3734.1697873657	156953.15721022	697169.60208107	10606.745890386	492137.3784184
0.	2366918.977884	17618.605247141	4089.8922757939	170912.65516952	714432.70872615	12231.191762848	488911.0920188
0.	2094559.9256938	19088.503915146	4378.9279761929	147968.79203659	744477.30120768	12208.936941841	387307.1138718
0.	2005677.6511116	15391.979444145	3200.6145179875	126734.19852935	714287.7006805	10272.994831483	353010.803637
0.	1788612.9702554	16304.824137012	4000.9602304553	119179.50783899	665148.86180812	10606.745890386	339094.8853471
0.	1809748.2154967	13900.472616069	3800.8665975842	117691.92242672	705784.79470395	11385.550313458	327072.8396991
0.	2051603.9677981	17284.573484797	4378.9279761929	141027.76138094	710373.39783691	11341.045244099	397294.5203297
0.	1929705.012812	16572.017092534	3778.6342682119	114627.42618356	733280.15909583	10962.761744275	390378.9165819
0.	2265355.556157	17106.428680429	3889.7965080741	138835.85819203	754450.51473594	12208.936941841	409626.1111543
0.	2107012.5837009	16393.887504566	4201.058666784	118277.90944634	740185.78449667	12654.044646316	394732.5318570
0.	1865271.0759683	15547.823905213	3823.0989862564	118029.98686765	747776.17564904	11786.10662646	370664.1696754
0.	2099700.9312931	18041.73134772	4312.2265403762	138994.01763295	689912.44878652	11452.308362854	318136.6900739
0.	1860815.5377823	15414.242760311	4467.8640542332	125064.81608352	671519.50938944	9739.0209215515	313775.9387581
0.	1713211.5548001	14813.154080824	3912.0291339479	107331.22115152	678737.2175937	10651.247040888	306466.8996738
0.	1744286.0775332	12832.094380165	3600.7777679979	103213.01950851	704674.234086	11207.531461142	282738.6803961
0.	1597024.8282576	15636.879190317	3534.0825588358	104720.54172922	726864.05309155	10940.510308095	341177.3509942
0.	2106212.8717187	17440.453309415	4089.8922757939	127749.52583765	687285.93899461	11919.629673117	471246.9226019
0.	1836024.4663372	15570.08763735	2889.3897164397	102538.09739733	698785.807563	11919.629673117	371500.1901459
0.	1824714.2540189	15347.452990084	3711.9376358914	109019.59310685	689020.79211358	11964.137830426	386074.0498212
0.	2760034.5393715	20335.893787006	4579.0354861913	157496.60039741	699799.10472396	12119.918251707	537740.9649332
0.	1891890.0605154	16282.558443708	4245.525638307	112059.51928726	717816.9168178	10717.999211938	401768.1988204
0.	1883321.7178501	16861.485786079	3400.6937415233	126847.00661217	705350.21059517	10450.993733851	400090.2945221
0.	1661687.2542389	16839.218606869	3600.7777679979	108186.62046648	659959.64513221	12097.663727646	305360.7166811
0.	2307740.2912084	20358.170301101	4690.2084008523	116813.01860952	752047.16337407	11630.332440711	409719.4235922
0.	2623969.2578453	19288.964709871	4023.1931528364	143039.39208931	688081.03695312	11207.531461142	534450.1674471
0.	1804492.9653286	17395.915919443	2911.6196740142	114740.07167227	725847.59519503	12164.427477996	366485.2976645
0.	1798438.0031784	17195.50060707	3467.3878833464	117128.5119532	669235.1538804	11007.264794765	349952.4442217
0.	2552566.4023005	18932.593293635	4223.2921228934	142429.07121902	729938.35107091	12609.532806802	508947.8081167
0.	1732290.3978017	18776.685585735	3534.0825588358	138225.84251889	697362.56602383	11007.264794765	426438.7950591
0.	2836121.4222401	19467.156126592	4868.088148406	151656.42542913	782416.90746402	13588.848159412	511615.0379136
0.	2680406.0748679	19400.333899325	5779.781435342	157224.87441526	869218.76928947	12787.58159033	475853.5032225
0.	2838863.291893	19422.607915614	4623.5044741297	171933.33171683	798556.58080297	10985.013239832	497532.9323776
0.	2082450.0013934	16482.951823068	3711.9376358914	137999.92202635	687430.49684086	10940.510308095	354980.7836948
0.	1808034.5469636	15792.728227166	3511.8509410427	122042.72480306	712813.58954858	10584.495404194	333659.7396003
0.	2143456.6011709	15725.93542624	3467.3878833464	141095.56131651	672601.78266175	12743.069038078	333521.0154053
0.	1918052.0667871	14657.323345891	3845.3314342286	121839.78750675	727154.49145569	10473.243863813	314698.6622759
0.	2026127.4289397	14568.278518795	3289.5380243924	110190.39719545	650838.00559609	10673.497705198	297184.0460186
0.	1903657.2511092	15325.189852189	4401.1619067434	135673.29440567	690876.50501471	10784.751917351	323423.353626
0.	2068169.4302845	17351.378767251	4623.5044741297	142270.84711666	805392.01708628	12119.918251707	349906.1138957
0.	2488360.9545946	17351.378767251	4556.8010811844	153398.99886969	777498.05090533	12431.487824481	373009.8793772
0.	1965355.3697984	13967.250800226	3245.0761526022	123711.506379	737010.9392556	11496.814026024	307365.7795358
0.	1759137.8714865	16839.218606869	3912.0291339479	152742.66258874	745641.46711001	11763.8529932	369944.3288983
0.	2241821.1749695	18308.97994288	5868.7324604928	176970.48096444	806564.34342587	12297.956582209	411679.2203894
0.	2021443.4016159	15547.823905213	4667.9736993025	144418.42835631	818149.51895774	11496.814026024	355907.9909412
0.	2064627.8486494	17195.50060707	5268.3314594078	138112.88151331	731221.64724134	11897.375683543	395198.2907196
0.	2593351.7133877	20937.380544568	5601.8822324301	169982.81314821	768033.40767489	12186.682180224	480039.1767935
0.	2276665.7684753	18353.522207762	3823.0989862564	171457.00059585	799776.80214106	11852.867882553	480838.9199906
0.	2364862.5756443	19957.202147101	4534.5667354854	184486.42403702	759550.72888059	11608.079223139	467370.8527633
0.	2401306.5931144	17796.7609895	3889.7965080741	156930.51450598	710397.5547922	11318.79279849	534189.7983784
0.	1853389.6408057	17106.428680429	4690.2084008523	139129.58523743	809593.58141234	11430.055620341	383910.8022910
0.	1994024.7050867	16104.435036844	4490.09822201	152222.15644168	738804.22094273	11496.814026024	339048.614124
0.	2226283.9136029	18398.064710465	4223.2921228934	133798.90783533	729526.76787076	9828.0141985899	471998.8482816
0.	1951639.9700353	17440.453309415	3467.3878833464	131112.26381203	659503.3349412	10517.744301851	381259.8281296
0.	2202635.2878465	16794.684426767	4601.2699505063	162026.65934282	723863.42451536	12720.812851046	371523.4141079
0.	2365091.064782	18175.354575139	3912.0291339479	154576.00600003	767133.70655613	11830.614071137	403493.0554038
0.	2123692.2907561	18019.461017899	3667.4735108391	132895.73833181	699943.87111474	11630.332440711	440076.6747045
0.	2241706.9304006	19244.417450348	3445.1564434428	128787.54287879	699533.70594253	11941.883722078	462839.2498646
0.	2037780.3749646	16727.883602403	2978.3099024804	131247.70428504	710131.83197794	11541.319926723	433266.7119928
0.	2103242.5129281	17841.300519578	3689.7055437159	143242.84222847	723089.23680767	11719.345904834	381515.5879486
0.	2222856.5765368	17908.110260569	4000.9602304553	134273.11070072	765042.86806009	11541.319926723	370037.2081612
0.	2613687.2466469	18531.69364552	4267.7592130252	163612.75636443	766307.03604116	12520.509840498	431442.2824835
0.	2650702.4869613	20291.340937246	4957.0294456441	183396.08296701	824412.88276312	11941.883722078	518818.3352168
0.	2685204.3467606	20803.713073409	4045.4261345198	162389.16944795	802217.75639897	12186.682180224	555234.0800749
0.	2321678.1286108	17306.841852838	3022.7703512459	136825.2333781	712257.8420659	12676.300655165	413569.4505174
0.	2201378.5975889	17462.722093569	4890.3233837481	145842.9164638	731560.66274719	11452.308362854	401558.4427406
0.	2181842.7763118	15948.580175982	4023.1931528364	144734.96040803	785242.85146517	12030.900511791	401674.973259
0.	2387597.2448498	16304.824137012	3511.8509410427	158221.24593006	650981.95685735	10740.250054368	388237.8463339
0.	1914624.7297209	16661.08331298	4089.8922757939	128787.54287879	778593.59568214	11341.045244099	348423.6766570
0.	2465283.5516825	19801.275291123	4378.9279761929	131496.01749159	702236.32731536	12320.211640776	417701.4098931
0.	1970261.8347614	15859.521562944	3467.3878833464	109672.52138536	701922.58703979	11630.332440711	392916.3152392
0.	2013903.2600704	19155.323644878	4134.3586542796	130773.67218474	707958.04143964	12053.154857688	469508.3471450
0.	2022243.113598	18999.411774652	3912.0291339479	145481.11883723	776792.10606739	12097.663727646	462299.3741304
0.	1814432.2428204	18264.437915816	3734.1697873657	109559.94391819	731463.79982593	9961.5058950769	353960.9723816
0.	2135687.9704877	17373.647313625	3912.0291339479	130322.23791434	743483.03276451	12320.211640776	407573.4954976
0.	1626499.9270265	15058.036832358	4445.6299457633	129058.35103603	684323.03378585	10584.495404194	353173.0200593
0.	2640191.9866251	18197.625321128	5179.3868406229	148262.83842288	824412.88276312	12654.044646316	416043.7171613
0.	1967405.7205396	16594.283558491	3133.9225107654	112059.51928726	744550.05701593	12075.409262973	376262.426567
0.	1866984.7445014	16661.08331298	3734.1697873657	100828.5378297	679459.31894021	10873.756355811	417141.027060
0.	2546168.7064437	18709.868888536	3956.4945635986	128313.6496164	759526.43507024	13099.176108526	545985.3210503
0.	2116037.9046417	17373.647313625	3756.4019981391	112284.74283237	818614.22387967	12297.956582209	406710.6112633
0.	2313338.2750832	17507.259840215	4423.3958966001	127433.63307444	739337.43001046	11474.561164748	379330.2514170
0.	1821858.1397971	15926.315433578	3667.4735108391	113838.95010417	730156.25594391	9805.7657902847	323400.2606049
0.	2167676.4497717	17484.990937169	3823.0989862564	117736.99689869	740719.07821626	12008.646225282	357322.1764920
0.	1899087.4683543	14434.713060591	3089.4614690812	111564.04877051	625228.82941706	12075.409262973	407573.4954976
0.	2240221.7510053	20046.304516048	3311.7690492289	126034.82224142	671014.49476379	11852.867882553	475195.2686632
0.	2219200.7503329	18687.596775055	3578.5459723132	127343.3801819	678111.44505591	11363.297749089	537054.2917319
0.	2180928.8197608	17551.797824645	3222.845305648	103100.52871722	680951.85226305	11964.137830426	463003.5666257
0.	1824942.7431566	18353.522207762	3867.5639415011	104180.50261558	689864.2487862	11496.814026024	381120.3260082
0.	2064513.6040806	19422.607915614	4156.5919324774	112149.60797974	766136.84890222	12386.977172825	418121.7211443
0.	1864471.3639862	18954.866061179	4245.525638307	109920.19713161	718203.76737096	12320.211640776	437595.4417825
0.	2418443.2784451	19533.978889064	5023.7360413493	144938.45159289	722605.40449302	12898.86401039	507649.8985799
0.	1701444.3642063	16438.419544947	3600.7777679979	105778.21907944	776183.57878912	11741.599419325	430857.6118178
0.	1869269.6358788	17663.143826042	3667.4735108391	119066.80274301	749086.36959572	12275.701583032	399997.0872893
0.	1823114.8300547	19110.777098926	4490.09822201	142700.31946762	737859.0669689	12275.701583032	403866.0432052
0.	2281921.0186434	19177.597007049	4979.2649182334	132669.96112857	764070.55590572	13099.176108526	443963.8258457
0.	1864471.3639862	15703.671278119	4845.8529723751	123373.21303606	722484.45062107	11630.332440711	409439.4893379
0.	1557153.4737213	17128.696572926	4067.6591755055	103573.00018246	751998.61765472	11519.066946682	358203.2633270
0.	1800494.4054181	17974.920536614	3600.7777679979	119743.05602184	730059.40865977	12275.701583032	364698.2950468
0.	1730576.7292686	18086.272185716	3823.0989862564	105418.14372827	697893.23898126	11185.27937181	496920.1659787
0.	1880922.5819037	17551.797824645	3600.7777679979	94600.59241023	690249.85628473	11430.055620341	465163.4513647
0.	1690248.3964569	15993.109839077	3045.0006645658	93948.836768589	685117.86026122	11986.39199816	444010.669762
0.	1909140.9904151	20803.713073409	3111.691960277	98467.21969255	757898.90406452	11496.814026024	562901.4776537
0.	1728291.8378912	18242.166991466	3222.845305648	84403.056645864	698809.93231169	11363.297749089	466995.0846951
0.	1646035.7483035	16750.15048442	2600.4056632835	83841.878772773	670076.68850634	10584.495404194	416977.5889921
0.	1567778.2186264	15703.671278119	3334.00013336	97298.051222629	684395.28772919	11385.550313458	389261.7693865
0.	1881608.049317	18932.593293635	3867.5639415011	118210.29347126	682565.03995644	11029.516409074	535444.3764005
0.	2179672.1295033	19266.691050377	2889.3897164397	103438.00561866	760133.80065041	11763.8529932	591899.7953824
0.	1940900.9805614	19533.978889064	2844.9299791609	90690.818710863	752071.43633521	11452.308362854	562758.9869832
0.	2048519.3644385	18442.607450991	2844.9299791609	82854.297033771	698592.81198657	11830.614071137	547454.9724482
0.	1964778.0954556	20246.78832539	3422.9250628351	93454.435264367	747751.91465727	11852.867882553	509301.8174922
0.	1606621.3720428	16727.883602403	2378.1170558111	80206.357202317	654221.49305132	10384.243700188	396479.2587223
0.	1972660.9707077	16193.496264819	3400.6937415233	107826.44170058	695336.65850421	12565.021204863	410209.3306228
0.	2016416.6405856	15592.351428913	2822.700199456	105508.16111664	697917.36125003	11964.137830426	391845.394383
0.	1778330.959057	16594.283558491	3178.3837896203	78344.324758548	701222.745729	11941.883722078	376936.3237357
0.	1696303.3586071	15792.728227166	2467.0317873712	93566.796681384	686105.47338825	11652.585717666	390402.1920380
0.	2135573.7259188	16193.496264819	2978.3099024804	102988.03943507	699823.23228815	11163.027341856	434623.5914807
0.	2561477.4786725	19801.275291123	3267.3070588502	136125.01635472	760279.57468957	11407.802937209	514637.3255811
0.	1694818.1792117	13855.95412367	2822.700199456	95319.829877012	707716.5427294	12008.646225282	316429.0391915
0.	1986987.2110549	15080.299257195	2978.3099024804	96488.72241958	706919.64461518	11229.783609853	336041.5246940
0.	2018473.0428253	17262.3051762	3422.9250628351	117421.48067883	711750.45149128	12030.900511791	407316.9532364
0.	2165620.047532	18888.047936931	3111.691960277	137073.71151159	718469.73711356	12186.682180224	453525.298621
0.	2758435.1154073	21449.79235533	4089.8922757939	152109.0071944	833987.85781255	11140.775371281	571098.657017
0.	1991397.0800027	16082.169878429	3200.6145179875	120261.55377122	723476.32204504	12142.172835157	385190.0759103
0.	2205262.9129305	14813.154080824	3334.00013336	114965.36718658	722895.70065097	11919.629673117	397830.3060915
0.	1663743.6564786	14145.328571962	2844.9299791609	105125.59388916	735920.61078905	11252.035817943	341154.2096851
0.	1858987.6246804	17484.990937169	3111.691960277	111586.56952282	712378.65371256	11185.27937181	411072.5685511
0.	2218972.2611951	16950.555097312	2622.6348501053	105350.63132109	703805.19872746	12231.191762848	451837.2034846
0.	2025670.4506642	17618.605247141	2689.3227662952	106475.90907078	695722.50920322	11519.066946682	427981.6143638
0.	1738459.6045207	15191.612272687	2844.9299791609	79488.416126324	655061.57066041	10717.999211938	365789.0182901
0.	1997337.797584	20358.170301101	3222.845305648	112622.58948731	717986.16181635	12097.663727646	441575.1261675
0.	1923421.561524	19868.100729713	3133.9225107654	123734.05975323	787850.35288379	12008.646225282	463473.0604570
0.	1992539.5256914	17306.841852838	2533.718458539	113050.54811506	704698.37519832	11808.360319106	397341.109060
0.	2181500.0426052	19244.417450348	2800.4704790405	119652.88576977	790775.58062289	13944.991346099	464177.34946
0.	1962607.448647	20670.047743583	2689.3227662952	99006.890915374	751780.16526622	11652.585717666	470589.0417532
0.	2027498.3637661	18910.320585553	2467.0317873712	102065.68424253	695577.81318132	11875.121753355	503167.7199787
0.	2127119.6278223	18264.437915816	2756.0112160766	107331.22115152	723258.58447863	10317.494200857	510080.6894883
0.	2121407.3993787	18464.878910439	3378.462479507	119202.0490398	758117.50995652	11207.531461142	444830.4798200
0.	2298943.4594053	19155.323644878	3289.5380243924	112352.31107496	733159.05667889	11407.802937209	458286.5822109
0.	1914853.2188586	16883.753024728	2733.7816735278	98602.134241072	674357.75781941	13433.040297342	365417.6925658
0.	1785756.8560336	15347.452990084	2622.6348501053	99704.017669519	697169.60208107	11519.066946682	415810.2651564
0.	1642494.1666685	14501.49552233	2200.2904383379	87591.260442929	693938.09347227	10406.493652039	344880.7717345
0.	1605136.1926475	15703.671278119	2622.6348501053	92757.828103723	661809.14832621	11474.561164748	386958.1153880
0.	1826770.6562586	19066.230790828	2844.9299791609	101368.36108778	672048.60388665	12409.232468957	471646.3749040
0.	1816602.889629	17507.259840215	2400.3456497736	95117.538100653	671639.75530333	10228.495699585	423096.9750662
0.	2069654.6096798	18709.868888536	3022.7703512459	92218.559102332	750008.47611524	10740.250054368	463027.0407060
0.	2076280.7946744	16995.090109569	2333.6600457397	97230.604170858	657894.43290244	12364.721936084	429361.0371043
0.	2177501.4826947	16750.15048442	2467.0317873712	100581.13045232	702670.75564029	11608.079223139	481873.9925232
0.	1996766.5747397	17551.797824645	2644.8640962144	96039.129072388	707402.60444248	12565.021204863	411305.8910807
0.	2247304.9142753	20870.546541319	2889.3897164397	111428.92552628	683456.03340107	12320.211640776	535089.2885812
0.	2446775.9315253	20870.546541319	2622.6348501053	99141.814149895	699340.69374189	12097.663727646	518416.6809875
0.	1566064.5500933	15904.050750604	1644.6067123067	65702.436009843	650814.01395189	10206.246222688	441785.8669582
0.	1680880.3418094	17351.378767251	2133.606434957	76863.967966724	662914.23474881	11252.035817943	460210.6103516
0.	1823229.0746235	17796.7609895	2155.8343768016	89006.133916699	674429.92879052	10829.254017831	490512.3087889
0.	1711383.6416981	17440.453309415	2289.203272805	89477.811513482	708296.1509129	12097.663727646	397271.2260598
0.	1943071.62737	16839.218606869	2089.1507291136	91005.33072718	728703.65989314	12654.044646316	436986.9474037
0.	1902249.2651661	15703.671278119	2089.1507291136	81799.508800984	681746.3699024	10896.007613863	384608.5641052
0.	1663629.4119098	18064.001736992	2244.746737005	87411.611067699	711339.72843969	12364.721936084	372452.4245076
0.	1624443.5247868	16816.951487099	2578.1765357486	96713.528137222	681601.90673663	11563.572966145	438672.114831
0.	1987170.0309544	17529.528802706	2822.700199456	87973.028157624	729090.99512084	11252.035817943	464130.3950590
0.	1743600.61012	17841.300519578	2400.3456497736	89387.966114342	688852.11061621	11296.540412261	484250.4271721
0.	1830312.2378936	21338.395806549	2578.1765357486	89387.966114342	683961.77309542	11274.288085412	507225.1707886
0.	2129290.2746308	20157.683815382	2178.0623779285	92285.965829613	681312.98762279	11875.121753355	595594.0266133
0.	2057773.1745171	20625.493109483	2667.0934016109	88220.063597082	691527.30351334	12587.276976136	541672.6322242
0.	2230625.20722	18798.957937054	2733.7816735278	106633.4600053	744065.02977932	11252.035817943	593567.9620587
0.	1723722.0551363	18754.413293876	2178.0623779285	85794.940041823	740088.82551283	11519.066946682	473831.9435817
0.	1676196.3144857	17640.874506867	2111.3785523944	78591.076340514	697145.48188978	10473.243863813	500786.0404346
0.	1935874.219531	21917.674100875	1933.557626018	75563.264422315	776280.94030047	11563.572966145	579208.4649193
0.	1784825.0995396	18041.73134772	1733.5136187497	61224.080133288	717889.4499851	10717.999211938	460515.6789078
0.	1755564.9877382	17150.964524865	1400.1176098792	58180.167186029	679026.0509177	10028.252544752	464388.6474552
0.	1774372.1686858	16349.355701921	1600.153614747	54466.303795786	705760.65057192	10918.258931291	407666.7855040
0.	1609442.9490525	16393.887504566	1311.2142599662	55137.361816585	700185.15379621	10918.258931291	424569.0843700
0.	1577060.7749644	17685.413204664	1666.8333500017	47088.218763886	735799.47161472	10784.751917351	419242.6522616
0.	1829711.0027306	17306.841852838	1489.0219081794	49099.777970046	711653.80902662	10250.745235849	475735.9576294
0.	1950231.8176199	17395.915919443	1555.7007542926	55808.47370179	758433.28370665	12208.936941841	437759.2745898
0.	1920058.2483177	19288.964709871	1355.6658163753	52185.10934352	698930.55706057	11430.055620341	441387.8053787
0.	1940643.1777911	16482.951823068	1800.1944209975	58359.190223308	677606.04635222	12008.646225282	434857.5579844
0.	2236451.6802325	18197.625321128	2066.9229651143	86378.701920435	771681.79617779	14145.328571962	457911.2124886
0.	2135573.7259188	16705.616779824	1822.4214736367	71012.393023914	787850.35288379	12164.427477996	423797.9478681
0.	1988518.3554584	18153.083888604	1511.2481309416	42485.805018004	684202.61188419	10183.99680516	480885.9660313
0.	1631889.6504341	17262.3051762	933.3856029271	32797.748110623	620708.98524027	10094.999728725	458779.2799457
0.	1526186.3074282	16371.621573526	1155.6356796293	28470.774382803	608142.37759416	9472.046789243	498145.7425314
0.	1249651.2290116	17351.378767251	555.57407469138	25438.768683474	590494.01958849	9027.1088971719	477734.4519712
0.	1478834.1201222	22608.404629916	844.48723179752	21204.721911086	564967.85725773	8493.2147662765	651173.8955951
0.	1107294.0543021	18264.437915816	511.12678566587	15770.463900763	567676.27745546	8871.3862441486	459178.151258
0.	1009022.6145125	17774.491313635	377.78634093484	14412.452358838	560788.10781906	8849.1403882772	471998.8482816
0.	978855.95842244	16906.020322816	555.57407469138	12431.487824481	538072.48196026	8626.6850939775	437712.4648961
0.	912177.96728554	16505.218051281	333.34000013334	11430.055620341	548972.29521653	8559.9496630493	486156.7566801
0.	1113209.9267659	20803.713073409	555.57407469138	10161.747447	500668.15267117	8426.4804036529	598312.0835974
0.	983839.19683138	18665.324721032	288.89389638309	9004.8626258179	506729.68158233	8048.3291046256	506824.0582744
0.	1085636.1620563	17262.3051762	422.2329187895	9049.3552278814	569292.23177631	8337.5020843755	598240.5448160
0.	1027387.5649018	17418.184584706	377.78634093484	9093.8480673683	476558.81063502	8893.6321593739	461290.1325155
0.	836144.28477213	18175.354575139	311.11691862693	7536.7399397861	512181.63585697	8315.2576529274	474372.5465459
0.	834943.48146696	17663.143826042	244.44802968221	6157.8298473792	496401.70550555	7136.387707272	449305.6848762
0.	1006248.6715859	21828.551745683	311.11691862693	7447.7711155427	508829.80823444	7892.6247312617	594426.0019258
0.	1109821.7231532	19155.323644878	222.22518522469	7069.6642042893	457911.21248861	7937.111398359	604896.1886957
0.	833987.85781255	18754.413293876	266.6709334016	5690.8313593262	466243.59800253	7692.4376667992	404215.7340729
0.	868775.96999054	19199.870428684	111.11185185679	6558.1350886904	477170.12400709	7558.9822941956	555447.6303059
0.	1100523.4451103	18353.522207762	311.11691862693	5802.0191026477	510127.89612208	8204.0363859019	522954.1027957
0.	980201.15546985	17284.573484797	377.78634093484	7247.5947322881	490983.31178332	7069.6642042893	573476.1092997
0.	996584.16279959	15859.521562944	222.22518522469	7403.2870594544	510434.7455659	7269.8363153001	491124.6177244
0.	923383.83788634	20580.938713302	377.78634093484	5868.7324604928	505880.33802899	8115.0604405255	497792.1928717
0.	1037135.9685089	18620.780791363	266.6709334016	5490.6971584864	478392.88155416	8915.8781339534	552885.3770186
0.	960541.84628792	16928.287680344	244.44802968221	5579.6450990042	474419.5571109	8270.7689680748	519787.107959
0.	1160984.1623904	20358.170301101	511.12678566587	6669.3344004268	501752.78116949	9249.5748753086	563613.9663600
0.	1155392.1946036	22207.328329341	355.56314090256	7514.4976447163	469672.79187984	7025.1821656413	702284.5960560
0.	955770.50229585	19689.900749551	333.34000013334	6669.3344004268	539540.78238231	8026.0854446829	543520.6627803
0.	1039794.2084291	19444.881991369	244.44802968221	8426.4804036529	520968.68596174	7581.224707945	587921.3282811
0.	838472.84229316	15570.08763735	266.6709334016	7314.319659335	481097.67640934	7492.255408986	503993.2086606
0.	869489.37987008	18487.150429342	444.45629661235	8426.4804036529	511851.1158478	7825.8951756913	496024.6630162
0.	1145868.5130903	18375.793429386	422.2329187895	8315.2576529274	487380.79652418	9027.1088971719	535515.3957235
0.	1125863.8866668	19689.900749551	422.2329187895	7158.6289936035	512488.55868262	7581.224707945	600625.490391
0.	1032648.8654031	19288.964709871	266.6709334016	7558.9822941956	501163.29215801	8760.1575583262	481991.622308
0.	1031220.4887732	18888.047936931	288.89389638309	7848.1383015384	492867.58239093	7558.9822941956	538806.6008454
0.	1115081.5779191	19177.597007049	422.2329187895	8248.52471467	484109.2344351	8648.9303563226	565205.4039150
0.	1160933.310514	18175.354575139	355.56314090256	10495.494053146	485074.097807	8559.9496630493	548972.2952165
0.	992666.43215072	16950.555097312	266.6709334016	9427.5519315809	499065.03981305	8604.4398909837	418471.9963187
0.	782197.69144545	17685.413204664	377.78634093484	7914.8680351385	494752.26690903	7336.5614203583	455049.5593783
0.	822406.16063084	15391.979444145	311.11691862693	9004.8626258179	558532.83559397	7892.6247312617	437057.1560840
0.	934703.14233735	15904.050750604	422.2329187895	10584.495404194	499772.25857693	8648.9303563226	435068.1333114
0.	914576.25688306	15547.823905213	422.2329187895	10361.993807708	505597.24218021	7647.9523052351	441528.2955858
0.	1203419.2384103	17084.160847374	466.67973369921	17440.453309415	525460.16446676	8070.5728239134	490606.5073190
0.	1367884.6481243	18130.813261522	777.81407576798	27043.810973778	539990.79558537	8026.0854446829	537812.0032206
0.	1758361.8921276	17640.874506867	888.93629882483	33087.780143947	554593.46115641	8626.6850939775	541980.6097551
0.	1760507.6661959	14924.46353115	1422.3435955424	52453.452854979	577804.75579529	10317.494200857	376820.1307667
0.	1956666.7310657	13611.106663037	1511.2481309416	81373.142754039	671639.75530333	11051.768082761	333590.3772198
0.	2826067.9001794	15570.08763735	2155.8343768016	113816.42330491	819078.95350377	12809.83795555	345158.5933080
0.	3314920.4103814	16438.419544947	2844.9299791609	112555.01906791	824168.13589679	13388.524299949	389564.3156357
0.	2754093.8217902	17952.650385148	2467.0317873712	104563.02672842	732868.41775588	13566.589715191	345598.4960250
0.	3163889.090333	16215.761720392	2667.0934016109	105260.61562365	856312.96882732	13766.917851756	385841.4162221
0.	2743583.321454	16015.374759769	3067.2310371775	118593.45786654	872565.08691976	13010.147915374	416300.521736
0.	3006117.3407212	16572.017092534	3156.1531205464	109852.64847555	893705.89419758	15035.774466942	387260.5799153
0.	2943854.0506861	15881.78612706	2800.4704790405	105125.59388916	806759.74644427	13165.94787708	328805.7394843
0.	2666468.2374656	17885.840287455	3311.7690492289	117331.33536621	896395.26349979	14056.289210819	402444.1145933
0.	3011601.080027	19133.05034217	2978.3099024804	105958.26255286	785900.74562022	13967.250800226	414829.8364093
0.	2195780.6137142	17061.893073761	2467.0317873712	99659.040000429	824951.34997976	12631.788696862	398342.8283046
0.	2148483.3622013	19689.900749551	2333.6600457397	94240.996822579	830141.91544796	13099.176108526	456292.6190456
0.	2568103.6636671	18331.251045593	2489.2606184746	90129.219472916	801021.60357105	13944.991346099	459811.6909451
0.	2192010.5429414	21227.000744948	3022.7703512459	116452.46931151	837565.8567575	13522.07300496	451462.1164397
0.	2197608.5268161	17084.160847374	2933.8496908789	101210.90904701	812721.63864371	13165.94787708	475054.2249770
0.	1812490.0851496	16282.558443708	2022.4676149595	86154.173306368	783123.3076612	13967.250800226	341917.9061389
0.	1948098.3884003	16928.287680344	2222.51855803	96376.321821816	765456.13357376	13655.623848502	338076.9766200
0.	2062342.957272	16015.374759769	2756.0112160766	105575.67479204	745908.27705589	10784.751917351	314814.0097668
0.	2901812.0493413	18308.97994288	3645.2415372606	139875.24615982	885223.74213792	15592.351428913	314790.9401433
0.	2762547.9198867	16750.15048442	3267.3070588502	154621.27879468	892373.85117051	13655.623848502	294928.2117458
0.	2815557.3998432	15347.452990084	3489.6193825463	129284.03117149	925834.70554844	13766.917851756	279567.6767074
0.	3313777.9646927	17841.300519578	4134.3586542796	155572.06377916	1025384.0826271	15302.926773716	271392.8821305
0.	3153264.3454279	14679.584701204	3289.5380243924	156251.26171884	1044937.4095527	15659.143160157	250280.5957652
0.	2672865.9333224	17640.874506867	3867.5639415011	135741.05114967	915169.74911423	13655.623848502	344857.6203463
0.	2052175.1906424	15792.728227166	2778.2408179141	100851.02977151	810864.21962592	11919.629673117	327973.9034831
0.	1888119.9897427	14835.415852053	2222.51855803	88983.673741126	757923.19333721	12453.743239397	307942.0346535
0.	2289004.1819135	16705.616779824	2244.746737005	100266.25889486	802657.20062237	13410.782268944	364628.6791571
0.	2334016.5420489	19801.275291123	2378.1170558111	99051.865085592	810228.87742405	14056.289210819	411445.8876588
0.	2047491.1633187	16304.824137012	2044.6952603964	82697.192493962	733837.25192682	11029.516409074	409136.2375858
0.	2376515.5216692	21115.607170495	2844.9299791609	91499.58774911	768568.40912081	12320.211640776	464013.0101801
0.	1988540.9657809	16082.169878429	2311.4316296304	74464.551659113	692395.11076239	10139.498148207	421438.2351587
0.	1983971.183026	18442.607450991	1866.8757567514	74397.288215496	695384.8889037	12142.172835157	407923.3382781
0.	2015959.6623101	16215.761720392	1755.7404935542	70138.370977755	721178.25601306	10829.254017831	451579.3293755
0.	2062342.957272	16527.48433893	1733.5136187497	62253.889697082	703877.61501964	11563.572966145	472398.3356368
0.	2004763.6945607	19311.238428831	1689.0600469736	67494.449836563	685744.13847131	11096.271608266	505078.2573655
0.	1983285.7156128	17952.650385148	1422.3435955424	66038.409366745	696373.67114865	11430.055620341	448321.4076096
0.	1783129.2309496	17774.491313635	1533.4744129793	64313.88925697	657174.12585054	11185.27937181	456691.3745307
0.	1944899.5404719	16816.951487099	1511.2481309416	64336.283343773	690153.4528038	12186.682180224	406990.4560533
0.	1962835.9377848	18353.522207762	1822.4214736367	68121.745362567	689478.65842088	10495.494053146	466995.0846951
0.	2104613.4477545	17039.625359589	1511.2481309416	62141.947732956	650382.17572325	10651.247040888	451977.8653643
0.	1694132.7117985	16816.951487099	1489.0219081794	59097.700764925	642037.53450202	10807.002937904	419779.8172160
0.	1825513.966001	18954.866061179	1244.5373699014	50932.95350947	686442.73288798	10562.244977375	411212.5613038
0.	1661230.2759635	18398.064710465	1044.5099003982	51827.331393988	660127.7654719	9761.2691517657	448977.5798752
0.	1554640.0932062	16148.965531968	1088.9600342778	50508.157535523	617553.66980871	9182.8344586197	420106.8037253
0.	1707842.0600631	15792.728227166	1333.440008534	53840.031568317	658158.56049644	10072.750608034	460938.0994661
0.	1733547.0880592	19533.978889064	822.26278718639	48943.305999968	622263.16240806	10628.996435951	517849.6716840
0.	1694475.4455051	21561.190391319	1222.3118584252	58471.081567828	678761.28666997	10695.748428881	561737.8728111
0.	2169161.6291671	18219.89612657	1222.3118584252	52498.177611032	605683.75477868	11029.516409074	527872.3477423
0.	1983146.5368043	18197.625321128	1333.440008534	45144.171677982	620039.57964262	10807.002937904	419055.8201944
0.	2104956.1814612	18553.965342795	1422.3435955424	54645.247334957	654485.50866219	11363.297749089	540393.4589311
0.	1806435.1229994	19333.512207255	1266.7629406502	53907.129920196	683672.77537418	9939.2571305832	522883.187153
0.	1985913.3406968	18732.141061476	1400.1176098792	67494.449836563	657294.17286633	10406.493652039	486768.754765
0.	1543101.3917501	16304.824137012	1533.4744129793	60597.301602383	730180.46793344	10295.244486485	479498.2163416
0.	1676539.0481923	17395.915919443	1177.8610132894	53057.257251902	679314.8938611	11519.066946682	449750.9903559
0.	1879630.0829836	18242.166991466	1111.1851901238	54421.56850942	632575.62652089	9917.0084254548	449422.8682823
0.	1605478.9263541	15570.08763735	1044.5099003982	51559.007980612	612464.56626155	10985.013239832	427116.6662108
0.	1607878.0623004	16527.48433893	1088.9600342778	42307.121631972	577519.28359834	8404.2357348103	480838.9199906
0.	2097530.2844845	21538.910665143	1422.3435955424	51089.462731441	654941.55458431	9338.5629285733	615856.9689126
0.	2010704.412142	19133.05034217	866.71173567692	54622.879183109	690466.76803233	10562.244977375	558532.8355939
0.	1683622.2114623	17551.797824645	1088.9600342778	47378.747400409	620804.61884353	9494.2943071144	480956.5355765
0.	2016987.8634299	17640.874506867	1333.440008534	60149.631407876	656165.79659853	10562.244977375	539114.475797
0.	1898173.5118034	17507.259840215	1244.5373699014	57329.860093735	640743.39710768	9983.7547189362	485850.7740130
0.	1902514.8054205	20736.880140833	933.3856029271	58314.434104689	630038.24186144	9917.0084254548	486180.2942605
0.	2199550.6844869	20647.770396793	1311.2142599662	55808.47370179	642373.08319694	10918.258931291	555139.1705610
0.	1853503.8853745	20536.384555037	1022.2849223641	52990.16572078	619441.93987938	11051.768082761	496236.7473780
0.	1663400.922772	17351.378767251	1177.8610132894	47222.307648766	632599.56765674	9494.2943071144	480086.2184459
0.	1959774.833641	18308.97994288	1066.7349377027	51760.249733174	640671.50625995	9449.7993307319	469508.3471450
0.	1637124.6719315	16572.017092534	1111.1851901238	53526.913046522	672529.62690673	10384.243700188	485356.5173800
0.	1874981.8643224	17240.036927047	1444.56964048	55293.949771689	606519.13062904	10117.248908782	470823.9934009
0.	1866413.521657	19890.375994853	1266.7629406502	62880.792382747	662337.65033489	11763.8529932	485144.7018283
0.	1975288.5957918	19890.375994853	1222.3118584252	61447.940992133	691912.98491192	11140.775371281	519007.3554684
0.	1764621.6107924	18553.965342795	1266.7629406502	65411.270013796	663154.489579	10450.993733851	531515.5542653
0.	1831454.6835823	19489.430321282	1422.3435955424	67897.705847414	714867.74738095	11452.308362854	515865.433739
0.	1833511.085822	18732.141061476	1533.4744129793	67449.644812803	652781.54956872	10539.994609927	494822.9506321
0.	1857159.7115784	17685.413204664	2000.2400288035	77850.843410184	656357.85026347	11140.775371281	530900.3591310
0.	2028526.564886	21962.23563543	2200.2904383379	78142.442509489	698086.21900797	10873.756355811	527068.2114435
0.	1796153.1118009	17574.06690603	1377.8916834903	66172.802487348	595832.41842088	9961.5058950769	422582.9648891
0.	1726920.9030647	18754.413293876	1022.2849223641	58739.626903017	596452.2679365	10183.99680516	511520.6085567
0.	1910968.903517	21895.393422837	955.61034388194	58694.868748283	673130.94321563	11207.531461142	649014.8300731
0.	1660887.5422568	18353.522207762	977.83514410623	47110.566761957	639114.01786695	10829.254017831	555969.66427
0.	1653233.1561424	20425.000200245	1111.1851901238	54242.6297576	571621.64025761	8938.1241678873	506729.6815823
0.	1549956.0658824	17685.413204664	1088.9600342778	59343.88543887	691334.46924093	10161.747447	552790.4933902
0.	1866527.7662259	18999.411774652	800.03840184329	48540.962956425	620541.62898055	10117.248908782	506352.1851865
0.	1579088.4309447	18932.593293635	1400.1176098792	52274.55622357	637988.0085665	8470.9699193857	545534.9942419
0.	1617817.3397922	18732.141061476	933.3856029271	51581.367936094	673443.64417909	9872.5111932931	495482.6934597
0.	1788384.4811177	16950.555097312	1377.8916834903	52811.257603461	659095.07777419	9828.0141985899	503238.4730414
0.	1962967.2684784	19400.333899325	1066.7349377027	50552.871884579	637389.12714651	8693.4210590677	552292.3714960
0.	1722808.0985853	19779.000263868	1111.1851901238	57195.608982721	576543.99156876	11741.599419325	554522.284218
0.	1839185.6240618	17418.184584706	933.3856029271	43200.576780058	679796.32014447	10628.996435951	515605.6269879
0.	1661344.5205323	20046.304516048	1666.8333500017	50061.027200568	645753.26339116	10028.252544752	594592.8529179
0.	1730233.995562	19199.870428684	955.61034388194	50508.157535523	629679.23811211	9894.7597796915	541720.0126653
0.	1931756.1870753	17930.380293133	1466.7957446922	42441.133813219	667792.71314798	11541.319926723	541435.7339324
0.	1831846.0529107	16460.68565429	1177.8610132894	47356.398685164	657270.16333008	10317.494200857	436214.6899612
0.	1905201.2620946	16438.419544947	1222.3118584252	53862.397625774	641606.13386726	10339.743974598	408856.3224514
0.	1762844.1403985	14946.72559947	1666.8333500017	57531.240801691	679748.17631359	10673.497705198	385864.6792964
0.	1786556.5680157	18932.593293635	1733.5136187497	72088.23778852	636335.19652057	10985.013239832	446118.9114990
0.	1585714.6159393	16282.558443708	1622.3801338886	63664.486816053	670822.11597809	10851.505157133	423517.5518470
0.	1894143.000397	15458.769570913	2089.1507291136	71012.393023914	705760.65057192	10851.505157133	407923.3382781
0.	1809176.9926523	15636.879190317	2578.1765357486	70855.510550218	746247.86517668	11964.137830426	392636.9316181
0.	1665914.3032872	16972.822573721	2111.3785523944	76280.868972371	624846.10553633	10072.750608034	455588.9781985
0.	1894289.1964617	18709.868888536	1800.1944209975	80161.484081582	677606.04635222	11140.775371281	465703.5076586
0.	1928334.0779855	18064.001736992	1733.5136187497	81058.992188861	686996.8305269	10807.002937904	556183.2327518
0.	1879323.1579395	17551.797824645	2000.2400288035	74486.972927099	668345.62039004	10317.494200857	516101.6285140
0.	2081536.0448425	19467.156126592	2711.5521902674	94128.62636567	733982.58635826	11585.826064951	442863.0676428
0.	2016530.8851545	18308.97994288	1800.1944209975	94353.368786243	737859.0669689	11986.39199816	455119.9164274
0.	2043378.3588393	17930.380293133	2155.8343768016	70003.91414936	718929.15856498	10740.250054368	519172.7515995
0.	1553726.1366552	18264.437915816	1800.1944209975	76213.590932592	748188.62285182	10717.999211938	455823.5187219
0.	1973117.9489832	17373.647313625	1711.2868032229	79555.720487239	694372.10678289	11719.345904834	463919.1034353
0.	2010475.9230043	21093.32863406	1933.557626018	86243.984029785	698037.97359917	12008.646225282	568365.3973869
0.	1588684.9747299	15904.050750604	1666.8333500017	68771.493881078	718107.0531186	11274.288085412	521157.7535192
0.	1873725.1740648	18910.320585553	2111.3785523944	84986.721522748	706509.1498726	12364.721936084	497580.0700667
0.	1922164.8712664	17128.696572926	2378.1170558111	69981.504887994	687936.46826884	12765.325284507	438976.4165639
0.	1754339.5995939	17551.797824645	2044.6952603964	87097.233931242	665437.24276269	10628.996435951	441645.3725209
0.	1871554.5272563	17685.413204664	2089.1507291136	101165.92329276	690659.58302611	11630.332440711	470283.6142422
0.	1631183.9543502	15792.728227166	1800.1944209975	64157.132327878	694926.71092716	11941.883722078	392148.0322998
0.	1978111.527594	17640.874506867	2489.2606184746	77783.552752609	672625.83471354	11029.516409074	414292.9826407
0.	2071825.2564884	18286.708899621	1933.557626018	82382.992255686	708537.66573628	11563.572966145	519432.666237
0.	1955390.4896409	17685.413204664	1866.8757567514	71572.711581389	726767.2424589	10740.250054368	462768.8293606
0.	1744857.3003775	18086.272185716	1822.4214736367	75809.934048036	708489.36223447	12053.154857688	488181.2247280
0.	1721208.6746211	16683.350016683	1889.1029872274	80340.978007383	692901.37172992	10117.248908782	488534.3785654
0.	1777531.2470749	17484.990937169	2044.6952603964	75809.934048036	691744.24719118	11808.360319106	436004.0863981
0.	1781301.3178476	17084.160847374	2689.3227662952	82181.012612999	728582.62117183	10117.248908782	486297.9831315
0.	1968319.6770906	18821.230347832	2289.203272805	97298.051222629	731027.93002694	11029.516409074	456925.9452565
0.	1753197.1539052	16572.017092534	1844.6485855546	84021.451601232	690466.76803233	11496.814026024	463660.8651957
0.	1789184.1930998	18398.064710465	1933.557626018	88309.896472117	695843.09106382	12053.154857688	428004.9925558
0.	1868698.4130345	17551.797824645	1800.1944209975	93409.491119394	707112.82532402	12765.325284507	441130.2459918
0.	1610162.9536778	16238.027235398	2000.2400288035	87029.868936949	692081.72591323	11051.768082761	443565.66291
0.	1615989.4266903	16572.017092534	1866.8757567514	85278.569214124	666110.1689784	12431.487824481	388517.0858830
0.	1683050.988618	17262.3051762	2178.0623779285	79959.558014109	742973.81729348	11763.8529932	411935.8937574
0.	1582515.7680109	14479.234642336	2311.4316296304	74442.130451184	708223.69777513	10873.756355811	432588.3529906
0.	1764507.3662235	17529.528802706	2289.203272805	73365.983093013	711726.29077434	12898.86401039	475947.5408577
0.	1630498.486937	19133.05034217	2911.6196740142	81238.505354417	666903.32767566	10962.761744275	527352.0156662
0.	1981343.557942	20603.215881653	2378.1170558111	87411.611067699	684274.8648246	11630.332440711	545060.9914781
0.	1652661.9332981	16505.218051281	1911.3302769829	71998.57877573	723355.35605722	13677.882530342	483073.8920581
0.	1983563.9247844	17061.893073761	2044.6952603964	79219.204092605	709962.73987278	10584.495404194	448813.5320919
0.	1839109.0696967	19266.691050377	2578.1765357486	78075.149508218	660055.71349826	11140.775371281	528534.6341159
0.	2050004.5438339	18910.320585553	2311.4316296304	93611.74167003	668850.47954663	11585.826064951	546886.0453629
0.	1712754.5765246	17930.380293133	2089.1507291136	82113.687147969	679098.26075171	10985.013239832	518345.8027783
0.	2230282.4735134	22608.404629916	2511.4895088638	114965.36718658	712644.44524775	10740.250054368	593949.3025790
0.	1939530.0457349	19689.900749551	2044.6952603964	95184.968150247	693913.98225795	11229.783609853	509231.0144497
0.	1927191.6322968	19288.964709871	2489.2606184746	107961.50692524	731899.69146542	11875.121753355	478275.3011337
0.	2050804.255816	21761.710603961	2155.8343768016	100041.35787979	692804.93879282	12765.325284507	569791.3377375
0.	1770562.3283737	19578.527694717	2622.6348501053	81014.114498758	685045.60029984	10006.003602161	471340.9097037
0.	1643522.3677883	18464.878910439	2644.8640962144	98017.520212621	684250.78044427	10740.250054368	441317.5611405
0.	1917252.3548049	16505.218051281	2422.5743030209	93297.131811529	717913.62784203	10762.500956173	486674.5983716
0.	1805863.900155	18643.052726469	2800.4704790405	103730.49658711	703346.57623143	12320.211640776	517188.2081180
0.	1916909.6210983	19333.512207255	2622.6348501053	99973.888751775	672409.36864956	12030.900511791	453736.3339236
0.	1781758.2961231	19244.417450348	2422.5743030209	92398.311580067	723863.42451536	12542.765492984	408879.6483621
0.	1593483.2466225	18353.522207762	2289.203272805	83280.738498481	676932.22722797	10272.994831483	383678.2277098
0.	1822543.6072103	18242.166991466	2800.4704790405	104248.00560283	725412.00674905	11741.599419325	471787.3625153
0.	1857159.7115784	16438.419544947	1866.8757567514	93297.131811529	693889.8711106	11363.297749089	403796.1067509
0.	1751826.2190787	16304.824137012	2467.0317873712	101075.95250839	686707.73169184	10673.497705198	443776.4527450
0.	1827113.3899652	18442.607450991	2489.2606184746	126779.32158061	762393.57234849	11585.826064951	498381.4503962
0.	1814889.2210959	15725.93542624	3200.6145179875	103685.4973125	732044.99353232	12542.765492984	381213.3271688
0.	1884887.359911	15058.036832358	2044.6952603964	91117.659308435	684106.27556636	11919.629673117	337776.2541796
0.	1651176.7539027	14902.201522249	3156.1531205464	115844.07749671	715665.37481175	11452.308362854	373962.2824990
0.	1785299.8777581	18219.89612657	2911.6196740142	123170.24357352	718566.45540131	10918.258931291	412705.9601545
0.	1741658.4524491	19222.143909784	3022.7703512459	107241.18419316	662361.67391944	10740.250054368	453032.9031495
0.	2190525.3635461	19244.417450348	2800.4704790405	140892.16315075	709624.5655348	13277.235346002	497957.1809004
0.	1789069.9485309	19199.870428684	2578.1765357486	104990.57432863	739288.95510888	10250.745235849	465750.4706846
0.	1918623.2896314	20558.66160443	2822.700199456	122651.56612999	726597.8264449	11318.79279849	511331.7529574
0.	2139800.774967	18242.166991466	2644.8640962144	134137.62143621	739604.04679548	10517.744301851	507980.2569418
0.	2028298.0757482	18732.141061476	3045.0006645658	122538.81440451	702332.86506511	10829.254017831	463402.634741
0.	1835338.9989239	17195.50060707	2333.6600457397	86872.68605699	754911.83984413	10428.74366326	424826.1453351
0.	1803921.7424842	20358.170301101	2600.4056632835	98174.912286349	711847.09503081	10139.498148207	532722.4110332
0.	1970947.3021747	18954.866061179	3067.2310371775	97882.615072984	695167.85421615	12364.721936084	484344.5569550
0.	1920679.6918711	20157.683815382	3311.7690492289	108704.40454143	700474.70186407	12809.83795555	513480.2304613
0.	1879894.3807839	17596.336046862	1933.557626018	95971.692150347	695288.42837268	11296.540412261	498900.0304860
0.	1754568.0887316	19823.550377849	2533.718458539	90623.424814731	628626.24641411	10094.999728725	500762.462752
0.	1713211.5548001	17351.378767251	2066.9229651143	92757.828103723	660728.22189046	10339.743974598	525412.8735208
0.	1852757.2459098	17306.841852838	2022.4676149595	83370.518415884	643140.10049843	10717.999211938	442394.702852
0.	1638609.8513269	18665.324721032	2000.2400288035	95656.993688426	650142.27490226	11697.092449727	430623.7547473
0.	1759252.1160554	18754.413293876	2733.7816735278	101368.36108778	706750.61501897	12053.154857688	498004.3209198
0.	1583886.7028373	18108.542693893	2511.4895088638	98782.023683543	675296.02730319	11341.045244099	441879.5311984
0.	2201035.8638823	21427.512926598	3711.9376358914	119224.59030116	751294.73513087	11430.055620341	561500.4217455
0.	2101186.1106884	20959.658664616	3000.5400972175	107871.46320047	693287.11419239	12030.900511791	541791.083816
0.	1973574.9272587	19511.704575439	2378.1170558111	103977.9969142	640695.4698095	11585.826064951	550679.6030919
0.	1829512.5259115	17306.841852838	2889.3897164397	103887.99595002	669860.28608506	10695.748428881	473338.3793508
0.	1720294.7180701	16594.283558491	2289.203272805	133527.94678774	758506.15619739	11986.39199816	507720.688587
0.	1876581.2882866	18665.324721032	3045.0006645658	118773.77657639	748067.31282296	11719.345904834	474466.5679337
0.	1838652.0914212	15926.315433578	2578.1765357486	91656.857461297	685166.03390317	10628.996435951	450899.5166912
0.	1892689.7724975	19734.45038777	2444.8030155534	95904.255770906	690828.29965979	10851.505157133	482156.3067197
0.	2059715.332188	20291.340937246	2222.51855803	104450.51782501	682829.92034036	12208.936941841	537764.6442972
0.	2055031.3048642	20647.770396793	2978.3099024804	102943.04414477	688153.32219848	11385.550313458	514401.1710615
0.	2048176.6307319	19511.704575439	2444.8030155534	97702.74493079	676547.21123433	10807.002937904	519267.265103
0.	2224798.7342076	16794.684426767	2756.0112160766	111023.56885184	670196.91440814	10784.751917351	581183.5612809
0.	1929019.5453987	17640.874506867	2822.700199456	108636.86567545	682854.00077633	10606.745890386	540014.4811428
0.	1877952.2231131	19355.786045146	2822.700199456	127411.06976036	700112.7682878	11563.572966145	478251.7852432
0.	2129404.5191997	18130.813261522	3689.7055437159	110978.5304304	715423.66179922	10406.493652039	419125.881740
0.	2305569.6443999	19311.238428831	3133.9225107654	130570.52376025	756684.5267632	12364.721936084	456386.4421948
0.	2125291.7147203	17484.990937169	2600.4056632835	121681.95077925	698086.21900797	10918.258931291	437548.632985
0.	2107355.3174075	22385.58208299	3623.0096229803	127726.96167475	787411.65327357	12520.509840498	518605.6924037
0.	2182299.7545873	20959.658664616	2978.3099024804	121163.36528393	767936.13821223	11941.883722078	500597.4207902
0.	2307169.0683641	19422.607915614	2978.3099024804	139807.456069	788971.57430772	12520.509840498	492726.2477395
0.	1744628.8112398	18264.437915816	2756.0112160766	133211.836612	740403.9461597	9783.5174413434	438976.4165639
0.	2079022.6643273	16572.017092534	2600.4056632835	138022.51380225	721541.06816456	12053.154857688	481450.5386566
0.	2162421.1996036	20024.028834602	3200.6145179875	173022.18977027	780712.03915657	14167.588560773	419406.1336723
0.	2305912.3781065	15792.728227166	2911.6196740142	125470.85153601	745326.15680637	14301.149741267	434810.7641715
0.	1814317.9982515	16238.027235398	3534.0825588358	139445.91815378	696397.78919573	11096.271608266	419522.908023
0.	1748056.148306	15436.5061359	2733.7816735278	102403.11949416	712040.3853346	10228.495699585	376634.2253115
0.	2222970.8211056	19355.786045146	2778.2408179141	121817.23922112	749959.9417588	13366.266390356	398552.505356
0.	2127690.8506666	18821.230347832	3200.6145179875	140372.39020298	812355.01151518	13989.510313761	462158.5425790
0.	2197265.7931095	18375.793429386	2733.7816735278	143265.44810348	848627.68836415	12832.094380165	488110.5957053
0.	2068626.40856	16839.218606869	2489.2606184746	127456.19644914	746830.04705823	13477.556532345	426649.1631112
0.	2013903.2600704	18442.607450991	2844.9299791609	125854.34749413	690249.85628473	11541.319926723	451274.5790812
0.	1956095.5082213	17217.768737337	2222.51855803	123057.48488141	712668.60851773	11274.288085412	446657.7677379
0.	2069083.3868354	15258.400795038	3200.6145179875	115866.60974031	772144.03434562	11741.599419325	391053.9305991
0.	2160593.2865017	17752.221697219	3022.7703512459	141863.99881668	694492.66988705	12453.743239397	460140.2114589
0.	2036752.1738448	15970.844977814	3267.3070588502	112194.65268876	720839.64499812	10762.500956173	484721.0864192
0.	1603422.5241144	14123.068642562	2600.4056632835	96736.009040615	735629.87960395	11140.775371281	371755.6572105
0.	1900915.3814563	16750.15048442	3067.2310371775	141276.36381891	734588.1726223	12030.900511791	390053.0668664
0.	1965235.0737311	18798.957937054	3156.1531205464	124703.91216546	700402.31394196	11808.360319106	461548.2992824
0.	2134431.2802301	20848.2686592	2778.2408179141	121095.72605953	757558.86135706	10473.243863813	574498.6154194
0.	1919194.5124758	19110.777098926	2822.700199456	128629.57548657	727469.14396268	12142.172835157	522197.6994423
0.	2044863.5382346	18019.461017899	2778.2408179141	119833.22724265	753576.49205544	13989.510313761	519550.81185
0.	1958151.910461	17885.840287455	3067.2310371775	117060.90523818	725508.80229595	11630.332440711	464435.6032729
0.	1744286.0775332	17351.378767251	2889.3897164397	106408.38814774	690948.81354912	11652.585717666	504865.9544372
0.	2324191.509126	19979.477650129	2422.5743030209	121028.08738018	735411.83758988	11519.066946682	511190.113983
0.	2344641.286954	19266.691050377	4112.1254353852	155255.12350879	753576.49205544	11786.10662646	558960.1049890
0.	1901029.6260252	17440.453309415	3422.9250628351	118277.90944634	688731.62583983	11474.561164748	469108.994500
0.	1846991.9449489	16839.218606869	2711.5521902674	102853.05428853	709455.48330178	11341.045244099	466431.4634955
0.	1961579.2475272	19689.900749551	3022.7703512459	110100.32954044	717816.9168178	11786.10662646	518156.7970788
0.	2171332.2759756	17863.570373791	3000.5400972175	119562.7164864	693817.53807038	12030.900511791	471693.3705167
0.	1850762.0157216	16705.616779824	2800.4704790405	95117.538100653	709624.5655348	10006.003602161	437150.7685543
0.	1851675.9722726	17729.952140252	2956.0797670342	108501.78957497	700860.78097371	11029.516409074	487168.9309729
0.	1978373.1991513	18932.593293635	3511.8509410427	110280.46581753	793287.18318332	12297.956582209	472844.8435436
0.	2089418.9200946	19288.964709871	3178.3837896203	107511.297968	693287.11419239	11541.319926723	562711.4906168
0.	1960718.5700129	15703.671278119	2444.8030155534	101210.90904701	698110.3418129	11185.27937181	413522.7731304
0.	1844135.8307271	18153.083888604	3378.462479507	115866.60974031	715907.09454683	10740.250054368	493527.1748829
0.	2168133.4280472	17819.030724814	3956.4945635986	117196.11921287	711436.3674111	12297.956582209	455706.2476570
0.	1847106.1895177	14056.289210819	3267.3070588502	105260.61562365	725871.79519289	11852.867882553	373962.2824990
0.	1641237.4764109	16238.027235398	2489.2606184746	103235.51784787	671399.26514341	10250.745235849	367251.2707302
0.	1716253.9823534	15926.315433578	2756.0112160766	81058.992188861	694878.48307319	10784.751917351	420550.5911493
0.	1791811.8181838	16572.017092534	2933.8496908789	95364.784268185	682059.38168215	12253.446643245	482768.0193683
0.	1797752.5357651	18175.354575139	3111.691960277	97995.035871905	623578.45368036	10717.999211938	495388.4413787
0.	1628099.3509907	18420.336051	2711.5521902674	82629.862879092	688755.72266128	10339.743974598	515865.433739
0.	1984565.7321653	17173.232536246	3311.7690492289	87007.414059237	701801.92072105	11385.550313458	448368.2753886
0.	1708093.1752222	16861.485786079	3311.7690492289	83752.093802345	657126.10751007	10606.745890386	373335.0782295
0.	1696620.8612823	15302.926773716	3133.9225107654	87950.570751621	700836.65052647	10495.494053146	424405.5041456
0.	1715956.607205	15881.78612706	2711.5521902674	76168.739206452	633246.00337417	11919.629673117	379121.0464568
0.	1949344.5922969	17128.696572926	2889.3897164397	92308.434859204	670245.00523575	10784.751917351	464623.429117
0.	1717781.337555	17908.110260569	2533.718458539	99726.506594558	658134.54856419	10117.248908782	426041.4473102
0.	1716296.1581596	15970.844977814	3467.3878833464	94106.152455096	681457.44597678	10962.761744275	415436.7552202
0.	1900511.6124084	16460.68565429	3356.2312767859	107646.35811772	650646.07430374	10829.254017831	385539.0020321
0.	1556810.7400147	16772.417425874	3245.0761526022	94533.167062231	655901.72976239	11096.271608266	428285.5358469
0.	1562751.4575961	18932.593293635	2800.4704790405	85817.391669503	679651.88945353	10896.007613863	428940.1726701
0.	1723379.3214297	19311.238428831	3245.0761526022	111473.96636587	643835.26864745	9449.7993307319	490300.3658780
0.	1655632.2920887	16995.090109569	2444.8030155534	86154.173306368	632575.62652089	10584.495404194	494351.7368094
0.	1895088.9084438	20024.028834602	3489.6193825463	104360.51178914	688828.0135271	10985.013239832	616669.4320004
0.	1753425.6430429	19199.870428684	2867.1598181554	98916.943298796	695143.73958581	10495.494053146	469155.9761981
0.	2220571.6851593	19021.684720581	3445.1564434428	128178.25645325	728437.37692964	11964.137830426	509585.0354998
0.	2072510.7239016	21449.79235533	2800.4704790405	106115.80376292	725097.42866246	11496.814026024	603106.5328558
0.	1679966.3852584	17351.378767251	2111.3785523944	93139.83131143	583635.21361624	9316.3158262194	497745.0540175
0.	1850647.7711527	16727.883602403	2689.3227662952	116903.15835455	698978.80742935	11808.360319106	505691.6064260
0.	1845278.2764158	18041.73134772	2489.2606184746	112915.40092686	699581.95966307	11786.10662646	442933.3245732
0.	1888691.212587	17373.647313625	3422.9250628351	120644.81182543	696976.64242702	12186.682180224	434600.1951824
0.	1858302.1572672	15258.400795038	3378.462479507	111901.86640322	723427.93544797	11207.531461142	357113.5113884
0.	1835681.7326306	13922.73195138	3022.7703512459	118255.37072745	683215.21533748	11630.332440711	378563.1916670
0.	1969919.1010548	17217.768737337	3334.00013336	126305.54163605	713538.53098798	12609.532806802	384096.8665243
0.	2639849.2529185	20491.830634686	3889.7965080741	153217.93546906	743386.03704488	10918.258931291	477499.3108045
0.	2345897.9772116	17351.378767251	3845.3314342286	151181.24078943	761858.94978028	12765.325284507	421391.5147538
0.	2488817.9328701	15525.560232501	3378.462479507	155096.65785206	791677.72361811	13054.661893153	396409.3827807
0.	2380742.5707175	16215.761720392	3200.6145179875	159489.52582994	742876.82724765	12898.86401039	439889.3867276
0.	2172588.9662332	16705.616779824	3133.9225107654	126531.1477994	686707.73169184	11964.137830426	398296.2341039
0.	2085534.604753	15859.521562944	2800.4704790405	140914.76270384	725266.81544886	13054.661893153	370315.8520263
0.	2020872.1787716	14145.328571962	2511.4895088638	120689.90215881	743846.77633897	12921.120672592	382213.1537336
0.	2102557.0455149	19489.430321282	2555.9474675006	133415.0489308	751755.89311684	11941.883722078	455119.9164274
0.	2030925.7008323	18620.780791363	2555.9474675006	108276.66757475	771487.1769117	10517.744301851	430460.0586043
0.	2112724.8121444	17462.722093569	3111.691960277	111789.25901417	722944.08428628	11986.39199816	483473.8958853
0.	2536229.4289518	17306.841852838	2933.8496908789	117669.38528152	699244.18925045	11986.39199816	526547.9280342
0.	2226283.9136029	18398.064710465	3000.5400972175	133889.23012685	636239.39101153	10384.243700188	528984.0717833
0.	2102328.5563771	15970.844977814	3022.7703512459	107173.65710871	695987.79150739	12030.900511791	449915.0561104
0.	1857273.9561473	17084.160847374	2822.700199456	100198.78795683	738755.74901102	11697.092449727	429244.1282384
0.	2040179.5109109	18843.502818071	3711.9376358914	116677.8108074	718131.23158081	12231.191762848	493715.639194
0.	2008305.2761957	19110.777098926	3222.845305648	128291.08393762	770757.39335155	11185.27937181	492867.5823909
0.	2190411.1189772	17729.952140252	3600.7777679979	108816.97052659	703998.31018171	11496.814026024	508688.2105158
0.	1823571.8083302	14924.46353115	2911.6196740142	124997.14541715	667023.50956843	10873.756355811	362331.6740277
0.	1652204.9550226	15258.400795038	3667.4735108391	113118.12252554	711194.77199782	9472.046789243	357994.5766239
0.	2403362.9953541	17685.413204664	4267.7592130252	137954.73865677	725895.99525809	11585.826064951	413242.7141661
0.	2617685.8065574	18086.272185716	4289.9928470482	165901.79475578	746150.83864773	11875.121753355	416393.9071328
0.	2174873.8576106	16572.017092534	3978.7273673761	170958.01594411	717671.85229895	11919.629673117	396386.0909274
0.	2311738.8511189	16683.350016683	3978.7273673761	158017.43306468	784511.9161301	13922.73195138	397317.8146632
0.	2393309.4732933	16883.753024728	4912.5586784017	149846.34191514	860907.71334797	12654.044646316	415296.693205
0.	2420499.6806848	16772.417425874	3467.3878833464	155300.39995909	712668.60851773	11875.121753355	394616.0961146
0.	2365890.7767641	18531.69364552	4979.2649182334	173748.17337634	764070.55590572	11207.531461142	411982.5624714
0.	2372402.7171898	15325.189852189	4979.2649182334	158221.24593006	798483.37294429	11719.345904834	382678.2293050
0.	2426440.3982661	16327.08988975	4779.1478001472	163227.53388643	725412.00674905	12275.701583032	341107.9272557
0.	2492131.0253674	16727.883602403	4957.0294456441	183873.08982281	797019.34464142	13277.235346002	319960.1018110
0.	2273238.4314092	16950.555097312	4801.3827982459	177038.57118666	772217.02155958	12053.154857688	306697.3726137
0.	2842861.8518035	14501.49552233	4556.8010811844	202656.80598479	892028.53966907	14212.108716627	311815.4841946
0.	2732615.8428423	16126.700254691	5601.8822324301	214435.00753347	944647.40505506	13032.404874564	327558.0160171
0.	2827096.1012992	16393.887504566	6602.6146353956	279383.88679134	935322.78058862	13855.95412367	331717.8068729
0.	2947167.1431834	16594.283558491	7203.1117442735	282141.15419121	973925.32337557	14635.062049994	312991.7026069
0.	2567646.6853916	16171.230868678	5401.7501670541	251356.7126882	921948.29322426	14100.808772571	335625.2422826
0.	2638249.8289543	15570.08763735	6024.3990384081	237400.72241222	909681.47438845	13522.07300496	327442.4953334
0.	2905582.1201141	14902.201522249	5957.6844347936	184168.39331557	888255.66333498	14924.46353115	282991.4926275
0.	2597236.0287293	15080.299257195	6380.2192750204	219976.67391667	921700.80920561	15525.560232501	273183.314021
0.	2859313.069721	14100.808772571	5935.4463522347	215666.17460294	915070.8309598	14034.029519058	267147.857940
0.	3075006.8157508	15636.879190317	7959.3548209234	240830.38804735	950033.40126333	15614.615279902	221915.9759236
0.	2691944.776324	13121.433305311	6780.5351954239	256922.6506222	986456.52388821	14301.149741267	207461.7845988
0.	3092257.7456504	15236.137894833	7314.319659335	234246.65868944	875937.30133001	16839.218606869	204660.4454210
0.	3237691.0818241	16059.904779445	10028.252544752	324716.66301918	957012.79103157	17306.841852838	215620.5726201
0.	3332742.5631254	15213.875054049	8092.8166025467	265633.93178857	1076967.6270941	16238.027235398	227736.5554339
0.	2922033.3380316	16794.684426767	8470.9699193857	289406.2525858	1032774.1725983	14212.108716627	260749.9251808
0.	2887645.7228012	15636.879190317	6446.937260185	281681.5473164	983839.19683138	16416.153495039	249754.0352429
0.	3217012.8148583	15948.580175982	6647.0944194197	313291.54905216	1105777.7979989	16995.090109569	258343.3529392
0.	3161489.9543867	15525.560232501	9872.5111932931	293294.25758336	1000104.1161691	17240.036927047	231824.7712056
0.	3810056.3718714	16015.374759769	8092.8166025467	337174.84120679	1097821.6947511	17150.964524865	260520.6983390
0.	2849373.7922292	15703.671278119	8048.3291046256	245153.74874176	1061088.9002031	15302.926773716	225088.265050
0.	2666468.2374656	13433.040297342	6758.2949177622	246252.09720193	1007023.2887391	15904.050750604	195306.6158739
0.	2732844.3319801	14546.017460559	7002.9412353188	250624.02246255	900443.20647069	15258.400795038	214890.9743990
0.	2644419.0356734	15414.242760311	7892.6247312617	279843.36905658	984761.40447	14790.892369012	211221.1399370
0.	2248904.3382395	14034.029519058	8003.8418440852	271668.30855594	1042955.0416459	15414.242760311	215096.1675247
0.	2429410.7570568	16349.355701921	5512.9340546385	238795.28522445	997133.28302683	15837.257058256	232967.0844706
0.	2397650.7669105	14746.369123639	5824.2568292746	214754.18175303	927790.93843207	15213.875054049	222669.0014484
0.	2820812.6500113	15058.036832358	5312.8041246922	246824.21019635	878448.84335581	16148.965531968	250646.9180714
0.	2168133.4280472	13855.95412367	5802.0191026477	204250.57136173	872663.52736042	15147.086888228	252547.4696751
0.	2225826.9353274	14924.46353115	6269.0238196228	197763.55169398	940678.27248939	13900.472616069	295480.6054808
0.	2408960.9792288	13143.690561496	5379.5135674889	184509.14097649	881207.44348064	14991.249914367	263409.4103231
0.	2424498.2405953	14301.149741267	6535.8954043318	192213.71485654	915367.58876231	15770.463900763	216555.4625102
0.	2659499.3187644	15102.561741452	6713.8145404327	248655.23190906	1031897.0594898	16549.750686014	214480.6031116
0.	2883761.4074596	16705.616779824	7381.0451204177	245016.4652147	987553.53936514	16082.169878429	263753.3702822
0.	2324534.2428326	12342.466758735	6602.6146353956	205958.51133953	1003725.389856	15970.844977814	241768.0721859
0.	2362006.4614225	16037.639739892	7247.5947322881	207120.10806423	1015523.5484336	16638.816668713	208874.1944179
0.	2883075.9400463	14635.062049994	7870.3814867284	253509.35730855	1074675.9129813	16750.15048442	211676.9332004
0.	2839320.2701685	17217.768737337	8448.7251318446	242660.11216069	1105045.0335174	16750.15048442	230043.0708395
0.	2427468.599386	15859.521562944	7759.166154206	246229.2134872	1010147.4340572	15703.671278119	166423.1479673
0.	2344755.5315229	12186.682180224	8003.8418440852	262698.60402711	1102897.6236169	16349.355701921	154440.1890782
0.	2224341.7559321	12097.663727646	7536.7399397861	234178.10515841	1018525.5925954	15391.979444145	143627.1503727
0.	2515208.4282795	13766.917851756	10139.498148207	274537.86652861	1037110.8945742	17507.259840215	169007.7233095
0.	2160821.7756394	14701.846115932	6224.5460527486	235617.84610808	965440.13029892	14123.068642562	228558.6075090
0.	1874867.6197535	14546.017460559	5868.7324604928	184463.70715881	868013.42361589	14011.769886705	250395.0697817
0.	1748627.3711503	14835.415852053	5045.9716918765	220752.34127177	832517.87133386	13811.435868899	284347.6142238
0.	2019272.7548074	18331.251045593	5735.3062786932	210377.98729316	911040.86277951	15035.774466942	386446.2767824
0.	1973107.0315688	14679.584701204	4089.8922757939	167488.62235558	806906.30157616	11808.360319106	351180.2897935
0.	1582173.0343042	16816.951487099	4378.9279761929	175018.79532098	794043.24389259	12898.86401039	370037.2081612
0.	1790137.7665101	15481.033065351	3756.4019981391	127501.32338044	707619.94512505	11964.137830426	327095.9427051
0.	1489666.6255123	15169.349550747	3000.5400972175	88556.941845523	675897.53550601	11986.39199816	353682.8632312
0.	1308495.9726049	16482.951823068	1978.012501928	76684.548565765	617051.79400389	11697.092449727	415366.7239256
0.	1304800.3945096	15258.400795038	1689.0600469736	60306.31325026	627118.7769466	10695.748428881	512535.7785522
0.	1143685.8500786	15970.844977814	1844.6485855546	49569.211457263	600625.4903911	9338.5629285733	423704.4815054
0.	1036057.8534479	14412.452358838	1133.4104052409	42530.476461643	568650.56658233	9093.8480673683	445439.5324333
0.	973178.49782842	14367.931133572	1155.6356796293	30767.805921489	557488.48852297	8515.4596725172	414433.0281965
0.	949363.07482867	17061.893073761	977.83514410623	27645.781414022	553905.44206816	10072.750608034	502436.6391411
0.	860342.45438888	13967.250800226	844.48723179752	21895.393422837	562830.23202389	8048.3291046256	454533.6253525
0.	811010.8436172	14367.931133572	555.57407469138	21561.190391319	547715.74326424	7714.6804365931	407736.7536778
0.	813308.27404126	15347.452990084	844.48723179752	16393.887504566	563471.4639047	8982.6164138194	393707.9518633
0.	718203.76737096	13922.73195138	800.03840184329	15481.033065351	509632.23940921	8404.2357348103	435606.2938188
0.	730495.22993017	16839.218606869	666.69333440004	12765.325284507	487781.0012891	7692.4376667992	464083.4409144
0.	756295.96177541	14768.630716617	688.91736413994	12164.427477996	510434.7455659	8359.7465751719	477475.7970426
0.	811744.00047728	15347.452990084	533.35040054615	10072.750608034	530474.48058901	9205.0812048251	455119.9164274
0.	742416.13928752	15213.875054049	422.2329187895	9538.7895209393	532012.47477527	7959.3548209234	425597.3746282
0.	758263.25026521	16082.169878429	400.00960023041	7069.6642042893	503497.90592673	8048.3291046256	441809.2829221
0.	743240.54549186	16527.48433893	533.35040054615	7158.6289936035	515345.82809282	8537.704638108	464412.1253318
0.	756514.52744848	17373.647313625	577.79780810179	7336.5614203583	469719.77666947	7536.7399397861	488934.6371590
0.	930713.71689991	16972.822573721	666.69333440004	6291.2627920491	511308.14629954	8092.8166025467	493503.6171350
0.	720960.5759895	15636.879190317	355.56314090256	6980.7003643303	491383.68466157	8204.0363859019	452470.2001478
0.	730083.62037971	14657.323345891	444.45629661235	6647.0944194197	488722.73322409	8115.0604405255	459318.9338046
0.	928038.59386869	17240.036927047	600.02160077763	7091.9053126152	516078.00874441	8626.6850939775	526074.9704399
0.	917939.90941349	17885.840287455	577.79780810179	7180.8703392706	492490.69516093	8337.5020843755	565751.7860827
0.	851475.12096861	18197.625321128	422.2329187895	5201.6229063468	491831.18234404	8293.0132808272	478322.3331083
0.	858130.92192119	17150.964524865	288.89389638309	6357.9800652871	462440.2079976	6825.0159287424	499536.5125141
0.	699654.34074667	15547.823905213	355.56314090256	6002.16077788	548095.06037332	7403.2870594544	447665.2856541
0.	788094.08441867	15481.033065351	377.78634093484	4490.09822201	497627.20801476	7670.1949563466	441458.0501938
0.	738246.81002746	16906.020322816	244.44802968221	5824.2568292746	481521.11284879	7470.0132325949	485709.5549255
0.	974473.03563557	18420.336051	288.89389638309	5557.4080248972	530995.00167161	8159.548294521	595832.4184208
0.	995960.20398215	16928.287680344	311.11691862693	5112.6789993376	505620.83314444	8270.7689680748	531965.1477752
0.	896469.29448649	16215.761720392	511.12678566587	4912.5586784017	508216.23498171	8026.0854446829	510009.8800243
0.	701439.93182439	16438.419544947	288.89389638309	4690.2084008523	506092.66604112	7558.9822941956	455213.7267256
0.	550347.60004004	13299.493017989	222.22518522469	3378.462479507	492726.24773954	8026.0854446829	327095.9427051
0.	433313.49735634	11541.319926723	222.22518522469	3178.3837896203	483662.1394372	7625.7097134645	258526.686742
0.	292534.9212573	10228.495699585	66.6669333344	2444.8030155534	472116.34262941	8181.7923105381	210218.4814043
0.	251654.38622136	8159.548294521	66.6669333344	2444.8030155534	484862.28923058	8048.3291046256	187712.8427225
0.	196375.74995571	8048.3291046256	155.55700742096	2089.1507291136	463191.36107	8159.548294521	163748.7214494
0.	161369.64958195	8092.8166025467	44.444562963279	1711.2868032229	461078.91094943	7492.255408986	127117.752194
