# Supplementary material for: LA-iMageS: a software for elemental distribution bioimaging using LA–ICP–MS data
Source: J Cheminform. 2016 Nov 18;8:65. doi: 10.1186/s13321-016-0178-7 (PMC5116144; doi:10.1186/s13321-016-0178-7)
Supplement: Supplementary file 1 — Additional file 1. Dataset corresponding to LA–ICP–MS analysis of a human tissue used to illustrate LA-iMageS features. [file 13321_2016_178_MOESM1_ESM.zip › Line 27.xl]

Intensity Vs Time	Counts Per Second
Time in Seconds	Na23	Ca44	Zn64	P31	C12	C13	Si28
0.	177.7796740943	6157.8298473792	22.222251851891	1489.0219081794	475383.33052204	7203.1117442735	53772.93375495
0.	222.22518522469	6202.3072583001	0.	1244.5373699014	454369.47104673	7581.224707945	54018.96170338
0.	5890.9703650846	6180.068523177	22.222251851891	1666.8333500017	470401.08507343	7647.9523052351	54130.79498251
0.	149665.35499277	7870.3814867284	111.11185185679	3222.845305648	455964.24612024	7536.7399397861	115483.5698273
0.	231367.88913808	7670.1949563466	177.7796740943	4534.5667354854	488110.59570536	7914.8680351385	164269.9412936
0.	220957.67691138	7470.0132325949	111.11185185679	3934.2618191226	469884.22546217	8604.4398909837	144508.8648690
0.	324993.82636335	10006.003602161	133.33440000853	4623.5044741297	482109.25370814	7759.166154206	191372.4601678
0.	359501.87333257	8448.7251318446	266.6709334016	4467.8640542332	500903.92981714	8026.0854446829	224791.5256229
0.	424498.97817618	10584.495404194	244.44802968221	6446.937260185	461548.29928244	8537.704638108	241287.7819514
0.	384724.86329331	9383.0573113583	244.44802968221	5557.4080248972	532296.44224542	8426.4804036529	207188.4422641
0.	462815.77629901	9983.7547189362	133.33440000853	5557.4080248972	478933.7722607	9004.8626258179	232989.9323112
0.	449024.45124812	10250.745235849	200.0024000288	5290.5677623922	458310.04336501	8048.3291046256	258870.4483281
0.	509537.83185	12253.446643245	222.22518522469	5290.5677623922	488251.85433233	8337.5020843755	281290.9010709
0.	493362.27200614	9894.7597796915	111.11185185679	5001.500450135	507933.06211205	7180.8703392706	283933.8592087
0.	398133.15640549	10339.743974598	266.6709334016	4823.6178556551	480791.87420807	7692.4376667992	218699.2594753
0.	341894.76281448	9538.7895209393	244.44802968221	4289.9928470482	469461.36351485	7336.5614203583	210833.7350178
0.	436355.09521822	10495.494053146	244.44802968221	4690.2084008523	439397.7752993	6780.5351954239	280969.2059196
0.	487027.69017958	11341.045244099	333.34000013334	5690.8313593262	503568.66171065	7892.6247312617	299624.7056348
0.	478322.33310839	10896.007613863	88.889362965491	6046.6373582597	499324.34659372	8137.3043378502	280601.5692718
0.	464693.86487148	10985.013239832	311.11691862693	5668.5939886228	460844.22643026	8181.7923105381	276857.1796487
0.	485356.51738003	10873.756355811	244.44802968221	6091.1141759345	479615.81353624	7870.3814867284	283451.1705525
0.	476958.51059842	12987.891015582	266.6709334016	4845.8529723751	463167.88653928	8537.704638108	264624.7980661
0.	574355.93286576	12186.682180224	177.7796740943	6113.3526737582	507909.46479441	7692.4376667992	344950.2262771
0.	542833.52814488	12097.663727646	288.89389638309	5090.4431708704	490253.26816449	8115.0604405255	305406.8047605
0.	439350.95663693	9939.2571305832	177.7796740943	4734.6779818802	497580.07006674	8070.5728239134	250761.3970457
0.	456362.98631117	11919.629673117	155.55700742096	4734.6779818802	497768.62341229	7292.077957649	267950.8074199
0.	452399.8648735	12364.721936084	266.6709334016	4845.8529723751	448016.77330255	6825.0159287424	304945.935230
0.	476864.46187142	10139.498148207	266.6709334016	4289.9928470482	475289.29907685	7825.8951756913	263065.4643396
0.	453595.64314434	12119.918251707	355.56314090256	3934.2618191226	519881.6282215	8048.3291046256	278281.2310075
0.	414689.78434674	11541.319926723	400.00960023041	4178.8252699788	494304.61685043	6869.4968993892	298358.2379898
0.	465374.77368573	12876.607407585	222.22518522469	4356.6941049483	510080.68948838	8493.2147662765	323423.353626
0.	493856.99014483	11385.550313458	355.56314090256	5001.500450135	485309.44680532	7492.255408986	304415.9662135
0.	605922.42534787	13633.365226067	266.6709334016	4000.9602304553	466713.26946009	7581.224707945	358852.5435671
0.	645705.30834258	13210.462686448	200.0024000288	4756.9128613587	513267.71972792	7981.5983028321	396386.0909274
0.	517896.92103029	11697.092449727	422.2329187895	4912.5586784017	496613.79918596	7825.8951756913	363120.474617
0.	434249.25839028	10139.498148207	222.22518522469	4556.8010811844	488652.0997424	7914.8680351385	293455.3376669
0.	385957.73222832	11118.523460085	288.89389638309	4156.5919324774	465139.97142871	7781.4091020254	268570.2776204
0.	521606.80563959	11719.345904834	288.89389638309	4801.3827982459	489900.0435548	7870.3814867284	327673.5382714
0.	494870.07343765	14145.328571962	355.56314090256	4979.2649182334	463989.53339747	7269.8363153001	352501.0007270
0.	587540.25406475	13344.008540165	355.56314090256	5290.5677623922	494493.09823917	7403.2870594544	363074.0725603
0.	596881.42060126	12587.276976136	288.89389638309	5890.9703650846	457254.35506975	7336.5614203583	359919.3257653
0.	541720.01266537	12787.58159033	244.44802968221	5713.0687893496	512252.46322795	8115.0604405255	318852.1594029
0.	429781.92226085	12297.956582209	555.57407469138	5757.5438273573	511662.25298136	8003.8418440852	303471.3209193
0.	519503.55341255	11474.561164748	311.11691862693	5935.4463522347	464482.55934801	8092.8166025467	317998.2191012
0.	427350.42735043	11585.826064951	200.0024000288	5290.5677623922	465726.98913943	8293.0132808272	283060.4427268
0.	582897.26435716	12765.325284507	688.91736413994	9427.5519315809	481803.41542649	8337.5020843755	330931.9126060
0.	617051.79400389	14412.452358838	733.3656014198	10517.744301851	459436.25436145	8337.5020843755	329914.9808323
0.	538569.78145679	12297.956582209	1155.6356796293	12030.900511791	501540.56046185	8270.7689680748	334815.8626098
0.	677148.80623674	11385.550313458	1133.4104052409	23744.892177716	533692.75204375	9027.1088971719	309256.0426362
0.	912425.18338509	13499.814738951	2378.1170558111	55271.579884266	551912.86939593	8804.6488545952	384236.4173642
0.	1362292.1681722	15881.78612706	3000.5400972175	106475.90907078	616167.60754416	9917.0084254548	365835.4351440
0.	1418059.55228	16683.350016683	3978.7273673761	88556.941845523	675127.6124835	10139.498148207	346408.9026929
0.	1634461.5612863	13633.365226067	4756.9128613587	129780.54881831	682637.27925902	10428.74366326	291660.618196
0.	1669414.6340509	13010.147915374	3667.4735108391	124771.58046838	647839.56517042	10139.498148207	246618.2450595
0.	1483418.5661336	13744.658932294	3222.845305648	116407.40173846	575402.32643789	10873.756355811	259924.7376039
0.	1876466.1437009	15948.580175982	4445.6299457633	139332.94074518	665677.5675557	10317.494200857	328782.6318291
0.	1856017.2658897	13900.472616069	4756.9128613587	157406.02409476	749474.61307139	11674.839054004	387051.180253
0.	1910611.0933595	15547.823905213	3823.0989862564	128358.78115589	661064.49566368	11452.308362854	299118.09588
0.	1663515.1673409	14568.278518795	4156.5919324774	137277.01726863	703563.81544755	11919.629673117	353868.268321
0.	1671351.4190203	15369.716187403	3689.7055437159	143242.84222847	710083.5196121	10673.497705198	340992.2222842
0.	1845571.4036769	14078.548961991	4267.7592130252	142700.31946762	669667.93291255	10784.751917351	306697.3726137
0.	1666257.0369938	17507.259840215	4445.6299457633	144757.57029641	739967.62830198	11763.8529932	373544.1411892
0.	1771590.5294935	18420.336051	3711.9376358914	147199.79626078	711291.40935703	11741.599419325	546577.8922267
0.	1780844.3395721	17529.528802706	3445.1564434428	138813.2642292	666590.86255374	11341.045244099	367692.316777
0.	1564008.1478536	14145.328571962	4556.8010811844	153851.67442653	667143.69312777	11407.802937209	364675.0896870
0.	1782215.2743986	15102.561741452	3934.2618191226	147290.26270126	617027.89588302	11074.019815824	336180.2900277
0.	1835910.2217683	15325.189852189	3934.2618191226	150502.45216749	718324.66169966	12943.377394191	397550.7614963
0.	1836994.0975789	14367.931133572	3623.0096229803	124952.03194258	708102.9438883	10473.243863813	354864.8898911
0.	1755367.8007137	14034.029519058	3778.6342682119	140779.1662969	677846.70872827	11185.27937181	340321.164493
0.	1582630.0125797	15703.671278119	4067.6591755055	156545.59785883	684443.45735907	10918.258931291	348933.2353234
0.	1570291.5991416	15792.728227166	3311.7690492289	135289.34984495	637508.9001143	10807.002937904	350485.2611043
0.	1736974.4251254	15881.78612706	3756.4019981391	130570.52376025	707040.38205477	11074.019815824	348771.0997100
0.	1984482.2441062	15592.351428913	3133.9225107654	139626.68516703	659191.13655317	11051.768082761	325987.0692702
0.	1950611.7689155	14924.46353115	4045.4261345198	146204.72966248	678015.17636535	10873.756355811	381864.3637056
0.	2165391.5583943	17819.030724814	4356.6941049483	163068.91799162	800997.19399448	13076.91897114	415786.9203069
0.	1828712.8139294	14568.278518795	4023.1931528364	159897.22783482	669884.33053175	12854.350864177	351435.1478714
0.	2013560.5263638	15993.109839077	4045.4261345198	159625.424303	720331.75320292	12498.254247405	356116.626492
0.	1819316.5214408	13878.213340166	4023.1931528364	127388.50650691	684226.6961308	11140.775371281	301789.651775
0.	1864128.6302796	14813.154080824	3623.0096229803	148217.5998479	663899.32188961	10250.745235849	316267.522425
0.	1841850.9393496	15369.716187403	4023.1931528364	169370.53424113	692732.61479308	12409.232468957	323123.1492455
0.	1621358.9214272	15391.979444145	3334.00013336	131315.42534058	719968.99151486	11296.540412261	320144.7729316
0.	1654032.8681245	14501.49552233	4156.5919324774	145662.01570406	655733.69142199	11074.019815824	290579.3680509
0.	1935759.9749622	15302.926773716	3356.2312767859	157858.91536097	713466.03412253	12320.211640776	297161.0242713
0.	1830997.7053068	13366.266390356	4067.6591755055	165539.13330748	656934.03681011	12253.446643245	255204.3778459
0.	1607078.3503183	13744.658932294	4401.1619067434	156228.62090391	682179.77383581	10606.745890386	275525.2192432
0.	1825399.7214321	15124.82428513	4312.2265403762	172545.79704483	742901.0746578	12297.956582209	298864.8023583
0.	1996766.5747397	14234.36888367	5090.4431708704	148127.12342821	749183.42884186	12075.409262973	273344.0123160
0.	1552812.1801042	12965.634175188	3778.6342682119	136531.58687612	748431.24797985	10406.493652039	270842.0561503
0.	1966263.2748509	17618.605247141	4534.5667354854	171751.86906446	710155.98826161	11385.550313458	332873.6657627
0.	1739716.2947783	12854.350864177	4045.4261345198	139807.456069	713466.03412253	12386.977172825	298335.2130555
0.	1629127.5521105	13433.040297342	3734.1697873657	123824.27385604	708851.64504457	10962.761744275	314352.6292051
0.	1573947.4253455	14301.149741267	3867.5639415011	132241.00116114	726137.99961411	9983.7547189362	305936.8356640
0.	1710583.929716	15013.512160945	3756.4019981391	144554.08349035	752095.709364	11674.839054004	349442.8245108
0.	1582515.7680109	14412.452358838	4601.2699505063	146408.25643033	694999.0532105	11007.264794765	352454.6565223
0.	1837852.3794391	15147.086888228	4979.2649182334	169438.56303168	745204.88665336	11519.066946682	337753.1221248
0.	1857616.6898539	14367.931133572	5157.1508342136	145368.06027227	776134.89844103	11852.867882553	317421.2810169
0.	1679852.1406895	14946.72559947	3022.7703512459	133189.25776893	660944.3963892	11808.360319106	350902.271505
0.	2037551.8858269	16816.951487099	3689.7055437159	149642.73190139	702670.75564029	12030.900511791	386771.988703
0.	1860472.8040757	15124.82428513	4445.6299457633	131067.11747305	767790.23605325	12142.172835157	335023.9814513
0.	1987460.4470325	13121.433305311	3445.1564434428	123215.34747444	693021.91440794	10784.751917351	276811.2464932
0.	1902718.2113176	14123.068642562	3378.462479507	112577.54248057	718590.6351414	12720.812851046	262400.5417301
0.	1624786.2584934	14590.539636446	3623.0096229803	132828.00453362	762466.47796725	10473.243863813	316867.4573294
0.	1618045.82893	14167.588560773	3467.3878833464	115528.63243904	708247.84875392	10673.497705198	316244.4488524
0.	1905599.40878	17217.768737337	4289.9928470482	159013.89846083	736720.17163916	11919.629673117	404891.8437101
0.	1923764.2952306	15191.612272687	4178.8252699788	117556.70046338	740210.0244114	11741.599419325	336319.0576265
0.	1596910.5836887	13410.782268944	3445.1564434428	106183.32233034	731100.5734768	10740.250054368	278625.79552
0.	2030468.7225568	14345.670610058	4156.5919324774	139084.39579292	678376.18946522	11496.814026024	293202.2131950
0.	2114895.458953	16928.287680344	3978.7273673761	148443.79515698	680085.18874191	11875.121753355	334677.119546
0.	2311624.6065501	17930.380293133	4957.0294456441	146860.55577899	785730.17570608	11496.814026024	437455.0161599
0.	1919879.979889	13010.147915374	3734.1697873657	116767.94910009	747242.4494451	11407.802937209	355212.5760367
0.	1826770.6562586	17707.682642734	5201.6229063468	130660.81134227	671663.80468625	11163.027341856	360058.4811253
0.	2088047.9852681	17930.380293133	4000.9602304553	118390.60394874	728074.27693541	11986.39199816	401605.0547572
0.	2153852.8569383	18264.437915816	3800.8665975842	130254.52486661	753746.43404144	12720.812851046	396898.5263905
0.	1815917.4222157	17640.874506867	3756.4019981391	101300.88127966	683720.94099249	11229.783609853	376262.426567
0.	2117066.1057616	18398.064710465	4334.4602930095	110640.74997696	735557.19832549	11519.066946682	435091.5308901
0.	1732975.8652149	15703.671278119	3889.7965080741	96578.64398309	638347.3573167	10317.494200857	344163.1080010
0.	1894746.1747372	17952.650385148	3534.0825588358	126237.86096908	733788.80765583	11341.045244099	390262.5402543
0.	2396165.5875151	16683.350016683	3578.5459723132	116610.20772326	704336.26555863	11652.585717666	405428.1066773
0.	1869612.3695854	15458.769570913	4089.8922757939	105103.09047811	755373.18938547	12587.276976136	348562.6441757
0.	2003164.2705965	16750.15048442	4334.4602930095	132692.53857581	751852.98212024	11852.867882553	388424.0050173
0.	2354009.3416015	17707.682642734	6313.5018238017	125425.73551604	759307.79382516	11786.10662646	449071.3228776
0.	2077880.2186386	18954.866061179	5179.3868406229	136983.35497643	800972.78448613	12320.211640776	449329.1214290
0.	2995606.840385	20981.936844148	4512.332449094	148308.07724127	765407.51308451	12208.936941841	515274.9752121
0.	2207890.5380146	16572.017092534	3956.4945635986	131721.76314093	759550.72888059	11897.375683543	410582.6119903
0.	2174531.123904	18353.522207762	3578.5459723132	127027.50269707	806613.19377075	11964.137830426	408879.6483621
0.	2446547.4423876	15659.143160157	3912.0291339479	135131.26012588	645921.10815335	11563.572966145	380515.8431968
0.	1841051.2273675	15748.199633788	2822.700199456	125989.70319092	717430.08348075	11830.614071137	359200.392639
0.	2193381.4777679	16950.555097312	4490.09822201	125425.73551604	734612.39694963	13633.365226067	348539.4827649
0.	2347725.8903135	17039.625359589	4690.2084008523	146905.78705229	821647.64171247	13165.94787708	404751.9545636
0.	2008648.0099023	16416.153495039	4089.8922757939	130931.67991213	838227.70179876	12965.634175188	354656.2850213
0.	2549139.0652343	16082.169878429	4223.2921228934	143853.22219562	790287.97457895	13121.433305311	412472.5993675
0.	2041093.4674619	17373.647313625	3956.4945635986	146860.55577899	795482.37906181	11830.614071137	388866.1481784
0.	2360635.526596	20090.85605736	4623.5044741297	148172.36151635	719316.0586209	11808.360319106	412355.9213654
0.	1965120.8291622	16839.218606869	4156.5919324774	136034.67002183	737544.03845449	11474.561164748	423026.8809486
0.	2973100.6603172	21071.050157109	4845.8529723751	164677.87499562	804317.52279148	14078.548961991	503144.1357541
0.	2440263.9910996	19088.503915146	4178.8252699788	147245.02935933	762563.68640771	13410.782268944	402630.5835378
0.	1985342.1178525	17551.797824645	4445.6299457633	134250.52900488	746344.89278693	12164.427477996	371453.7424117
0.	2270153.8280496	18175.354575139	4712.4431617115	159625.424303	780492.86597278	11341.045244099	446610.9093265
0.	2285005.622003	15703.671278119	4267.7592130252	137209.24813634	819176.7944672	11719.345904834	362494.0681756
0.	1932561.1270338	15236.137894833	3200.6145179875	148805.72030982	802144.51784451	12542.765492984	369131.6785440
0.	1739145.071934	15525.560232501	3645.2415372606	134386.02009047	703105.20569747	11496.814026024	339002.3431544
0.	2225941.1798963	14546.017460559	4045.4261345198	140146.41199191	762685.19848314	11852.867882553	355003.9626449
0.	1810319.438341	13722.400072237	3156.1531205464	126102.50127177	778520.5550826	11563.572966145	380608.8377622
0.	1959979.823563	17997.190747531	3534.0825588358	123057.48488141	672866.35890152	11585.826064951	409789.4085899
0.	2040293.7554798	19021.684720581	3934.2618191226	133076.36446393	738440.6880355	11585.826064951	402071.1889263
0.	2178301.1946768	20714.602615602	3978.7273673761	134295.69245726	745277.64854246	12943.377394191	479898.053384
0.	1971175.7913124	17395.915919443	3467.3878833464	122922.17645007	735072.67198371	11496.814026024	408623.0668495
0.	1892118.5496532	16572.017092534	4134.3586542796	121456.4748881	658086.52489937	10807.002937904	394755.8191962
0.	2604204.9474305	19868.100729713	3978.7273673761	146905.78705229	759040.57308737	13566.589715191	503851.6906779
0.	2004877.9391295	19199.870428684	3245.0761526022	133121.52160386	750251.15195494	11630.332440711	433196.5344277
0.	2362120.7059914	19934.926703546	3267.3070588502	149778.47136272	734321.7094731	11719.345904834	530308.866852
0.	2088047.9852681	18331.251045593	4512.332449094	131902.36402902	717019.09192261	11074.019815824	510765.2110739
0.	2155909.2591779	16972.822573721	2978.3099024804	123846.82753322	725363.60937964	11474.561164748	424195.1913151
0.	2002136.0694766	16972.822573721	3245.0761526022	121231.00505338	689358.16494518	10183.99680516	456527.1788465
0.	1704300.4784281	15369.716187403	2689.3227662952	110730.82343467	686852.27990532	11229.783609853	403446.4330746
0.	2018930.0211008	17596.336046862	3823.0989862564	119945.94263097	765018.5589342	11697.092449727	426134.9392362
0.	2271410.5183072	15703.671278119	3178.3837896203	151113.35946144	715109.44493268	11674.839054004	463942.5800250
0.	1889262.4354314	16683.350016683	3289.5380243924	131541.16613607	694420.33182361	10651.247040888	381980.6254625
0.	2312652.8076699	15792.728227166	3511.8509410427	140394.98835831	641989.60003619	11407.802937209	439655.2825234
0.	1996766.5747397	17908.110260569	3378.462479507	139875.24615982	810228.87742405	11941.883722078	425036.473694
0.	1608906.2634202	15236.137894833	2978.3099024804	113726.31671269	646160.89203074	10384.243700188	329106.1447196
0.	1994004.6995035	14768.630716617	2311.4316296304	110280.46581753	733498.14769445	10250.745235849	341524.478188
0.	1769648.3718227	14456.973821757	2933.8496908789	120193.92181352	720984.76238963	9872.5111932931	375495.6428871
0.	1765307.0782056	15525.560232501	3845.3314342286	119855.77019922	684563.88260389	11897.375683543	334769.6146703
0.	2052175.1906424	15614.615279902	3845.3314342286	136373.47377986	729744.66243308	11897.375683543	343260.3267266
0.	1893603.7290485	15525.560232501	3133.9225107654	127839.78309559	739482.85633521	11964.137830426	320814.2394047
0.	2195323.6354387	15525.560232501	2667.0934016109	129599.99355023	657414.22154589	11452.308362854	372986.6513627
0.	2294944.8994948	17395.915919443	3889.7965080741	126508.58691028	661208.61699065	11185.27937181	370524.8409067
0.	2457400.6764304	18197.625321128	3178.3837896203	133098.94300355	750251.15195494	12008.646225282	450032.2478607
0.	2280550.083817	16416.153495039	3222.845305648	119517.63220799	673636.08114707	10517.744301851	423026.8809486
0.	1801865.3402445	15191.612272687	2778.2408179141	95319.829877012	630756.29407095	10450.993733851	364605.4739871
0.	1964716.6315651	15325.189852189	2222.51855803	104698.0394051	707813.14140788	10940.510308095	373544.1411892
0.	2038580.0869467	17752.221697219	2467.0317873712	91095.193471712	684298.94927179	10028.252544752	457019.7753463
0.	1857959.4235605	17819.030724814	2022.4676149595	91791.662421191	588135.68992522	10094.999728725	440451.2629614
0.	1998462.98879	14790.892369012	2889.3897164397	74643.923484621	632503.80351095	10006.003602161	358017.7637827
0.	1742001.1861558	17306.841852838	2778.2408179141	89073.514804702	650286.21459722	10339.743974598	379562.7073957
0.	1795239.15525	15570.08763735	2266.9749752633	87815.827579844	689840.14888643	10028.252544752	425293.5487193
0.	1589141.9530054	13254.977733417	2778.2408179141	84672.435381151	623387.12614869	10784.751917351	361102.218831
0.	1945927.7415917	18130.813261522	3800.8665975842	114807.65969139	685623.69684299	10584.495404194	383864.2868672
0.	2712051.8204454	16794.684426767	3689.7055437159	143355.87221155	830435.81316267	12965.634175188	398203.0464660
0.	2318707.7698201	15592.351428913	3734.1697873657	129238.89465922	783659.23561988	11741.599419325	431138.2487470
0.	1973346.438121	16816.951487099	3267.3070588502	112284.74283237	753066.68599096	13143.690561496	358620.6520821
0.	2178072.7055391	16059.904779445	3245.0761526022	111158.685567	681505.59929608	11074.019815824	371546.6381333
0.	2066455.7617514	17195.50060707	3889.7965080741	128674.70872399	748819.46224694	12587.276976136	391612.6032935
0.	2033439.0813475	14456.973821757	3800.8665975842	113613.68483322	764167.78224007	11919.629673117	366856.6699416
0.	1856816.9778718	14501.49552233	3111.691960277	116497.5371266	696614.85463461	11786.10662646	335162.7301764
0.	1975174.3512229	15258.400795038	4423.3958966001	120509.54227862	713248.54715495	10896.007613863	392427.3999074
0.	1977002.2643249	15792.728227166	4156.5919324774	144961.06202863	754620.47377539	10985.013239832	371825.3313759
0.	1898858.9792166	15302.926773716	4334.4602930095	120780.08355224	801875.9817321	11830.614071137	348493.1601326
0.	1887320.2777606	14768.630716617	4000.9602304553	130773.67218474	710373.39783691	10740.250054368	382352.6737408
0.	1746228.235204	17395.915919443	3334.00013336	126373.22284857	730640.50853953	11986.39199816	402956.9139941
0.	1639523.8078778	15881.78612706	2889.3897164397	108074.06294062	755858.8468797	10272.994831483	343028.8597834
0.	1641465.9655487	14724.107590077	2978.3099024804	99906.420166745	728243.72171298	11341.045244099	348724.7758165
0.	1981504.9919912	14434.713060591	2667.0934016109	90713.283463371	691599.6174701	9850.2626662593	336018.3973586
0.	1908761.4598008	14657.323345891	2844.9299791609	113118.12252554	691985.30208221	11741.599419325	303240.9355804
0.	1678591.0842047	14323.410145956	2511.4895088638	96691.047294126	715496.17499713	10918.258931291	277109.8164559
0.	1996372.9004703	14991.249914367	2756.0112160766	110798.37916266	754474.79439569	11229.783609853	327719.7476129
0.	1726692.4139269	13121.433305311	3245.0761526022	88062.858383665	703008.65936214	11808.360319106	326888.0179125
0.	2104499.2031857	17618.605247141	3711.9376358914	116813.01860952	735290.70549855	11385.550313458	408273.1953951
0.	2075366.8381234	15859.521562944	3378.462479507	98152.427523452	678279.91783583	10517.744301851	423984.8836605
0.	2154652.5689204	16015.374759769	2622.6348501053	98647.106239782	758190.37980612	12164.427477996	373567.370723
0.	1626271.4378887	16148.965531968	2822.700199456	85211.218844299	708030.49236185	9294.0687832241	377029.2792516
0.	1986256.0744035	16683.350016683	2867.1598181554	99546.596883452	711460.52732189	9828.0141985899	547952.8144984
0.	1719152.2723814	17240.036927047	2066.9229651143	81081.431124104	672361.26581377	10295.244486485	397876.8977478
0.	1727035.1476336	15859.521562944	2711.5521902674	84919.373499616	631043.53164812	10784.751917351	397807.0103588
0.	1863100.4291598	16527.48433893	2311.4316296304	97073.229827298	687502.77666711	11452.308362854	414946.5482159
0.	1998546.6020601	13544.331330374	2711.5521902674	85705.134132891	661905.23720273	11074.019815824	348678.4521753
0.	1570977.0665548	15458.769570913	2511.4895088638	78299.461615849	692732.61479308	11341.045244099	350045.1056306
0.	2026355.9180774	17128.696572926	3089.4614690812	92196.090313735	718397.19910395	11363.297749089	465844.3975089
0.	1902172.0717139	17039.625359589	2711.5521902674	85525.525203561	691720.1420703	10873.756355811	373497.6823104
0.	1994338.9973218	14189.848608994	2400.3456497736	79308.940475425	700233.41113705	10094.999728725	358643.8409463
0.	1898973.2237855	17440.453309415	2578.1765357486	87770.913670862	642325.14687257	10873.756355811	420644.023018
0.	1965577.8074377	16572.017092534	3311.7690492289	88579.400877081	685310.55643395	10361.993807708	346038.4214931
0.	1669341.6403534	15280.663754666	3133.9225107654	97005.784584574	711243.09054308	11563.572966145	330146.0910050
0.	1768848.6598406	16193.496264819	2978.3099024804	79286.506289557	671663.80468625	11674.839054004	347149.9135017
0.	1685678.613702	17395.915919443	4312.2265403762	99321.715174024	699171.81158575	11252.035817943	349813.454000
0.	2137972.8618651	18064.001736992	3912.0291339479	104338.01043112	722605.40449302	12142.172835157	391566.0458379
0.	1987284.2755233	15547.823905213	3445.1564434428	90129.219472916	750639.44736513	12119.918251707	396968.4063383
0.	1970050.0507664	16661.08331298	2578.1765357486	85772.488474322	731488.01545513	12053.154857688	368667.3417201
0.	1950204.0905485	15080.299257195	2711.5521902674	70743.453440988	637964.05251379	11296.540412261	322361.1396149
0.	2000650.8900813	17685.413204664	3000.5400972175	95162.491406769	710155.98826161	11385.550313458	476229.6599535
0.	1595882.3825688	17529.528802706	2355.8885211332	88669.237605408	710929.02480177	11608.079223139	433336.8901340
0.	1924906.7409194	18509.422007703	2756.0112160766	92443.250301999	685093.77354056	10784.751917351	476629.3445683
0.	1814660.7319582	15414.242760311	2444.8030155534	93656.686899729	656549.90818695	11185.27937181	426088.193145
0.	1991692.8008088	16193.496264819	2489.2606184746	83572.526749015	668706.23107266	9939.2571305832	352083.9119708
0.	1658145.6726039	14991.249914367	2956.0797670342	102290.63956803	702260.46165219	10851.505157133	355143.0376713
0.	1662486.966221	15458.769570913	2733.7816735278	107826.44170058	726864.05309155	12320.211640776	339164.2926526
0.	1931617.8275716	13833.694966581	2600.4056632835	82944.072379758	649782.43613347	10295.244486485	284784.3775427
0.	1759480.6051931	17106.428680429	3089.4614690812	95859.298486053	743167.80062722	12186.682180224	330076.757293
0.	2006591.6076626	15814.992612997	2756.0112160766	125696.43527238	721637.82062874	11608.079223139	389145.408302
0.	1622615.6116848	15369.716187403	2533.718458539	93072.417715268	708634.27354562	10829.254017831	334284.026496
0.	1634954.025123	17618.605247141	2333.6600457397	98152.427523452	667744.6359242	10851.505157133	384934.2058296
0.	1861729.4943333	14968.987727209	2444.8030155534	90174.146026707	716753.16656376	11452.308362854	383747.9994180
0.	1819371.1986544	12654.044646316	2400.3456497736	77850.843410184	662842.15959877	11051.768082761	312530.4210614
0.	1809405.4817901	16527.48433893	2289.203272805	94847.82332738	648295.26119505	10228.495699585	422746.510227
0.	1689220.195337	16594.283558491	2444.8030155534	85458.172847977	671711.90365225	10606.745890386	394895.5445663
0.	1895080.0976496	14390.191716499	1889.1029872274	80879.482871503	700378.18476868	11318.79279849	390728.0550931
0.	1754568.0887316	14991.249914367	2155.8343768016	82113.687147969	680783.32757398	11274.288085412	399717.4716993
0.	1794210.9541301	16772.417425874	3111.691960277	91274.921852132	699027.05806625	10807.002937904	452634.3180355
0.	1804378.7207597	18175.354575139	2355.8885211332	102043.18904194	648966.85695394	10206.246222688	396782.061082
0.	1685792.8582709	17039.625359589	2644.8640962144	85413.271578466	671952.40248529	10695.748428881	366833.4586998
0.	1990026.1451762	17084.160847374	3000.5400972175	104158.00174059	677389.4559239	11563.572966145	454158.4201359
0.	1838652.0914212	15058.036832358	2355.8885211332	96398.801820782	762126.25696455	12342.466758735	375170.3615641
0.	1890176.3919824	16950.555097312	3356.2312767859	120667.35696184	763778.88341031	11541.319926723	429080.458512
0.	2000650.8900813	15169.349550747	2511.4895088638	107938.99590342	730010.98542205	11541.319926723	416253.8294213
0.	1671169.5534553	16059.904779445	2933.8496908789	101593.29770413	799605.96088952	12720.812851046	350693.7637500
0.	1848362.8797753	16304.824137012	2778.2408179141	104000.49730618	732626.22607017	11341.045244099	340552.5577497
0.	2077194.7512253	17685.413204664	3311.7690492289	135131.26012588	808616.29311502	13900.472616069	404402.2417272
0.	2388396.9568319	18932.593293635	3045.0006645658	108074.06294062	796726.56843392	12075.409262973	419499.5530258
0.	1884349.9189699	17752.221697219	3000.5400972175	103595.49948772	717019.09192261	12320.211640776	399927.1825329
0.	1592797.7792093	15035.774466942	2244.746737005	79129.468671518	762709.50110154	11274.288085412	367344.1206316
0.	1895962.1579774	16171.230868678	2644.8640962144	91072.727695225	675199.78986282	12208.936941841	354980.7836948
0.	1857959.4235605	17217.768737337	2000.2400288035	100671.09592661	725000.63769447	12386.977172825	426088.193145
0.	1843107.6296072	20870.546541319	2711.5521902674	101278.38813098	754838.99741325	12743.069038078	475971.050427
0.	1947298.6764182	18954.866061179	2978.3099024804	93387.0191373	821696.57643138	12164.427477996	462228.9580652
0.	1916991.0134387	16995.090109569	2378.1170558111	85009.170984132	771949.4047619	11741.599419325	465139.9714287
0.	1744400.3221021	17574.06690603	2622.6348501053	83572.526749015	817146.81880848	11051.768082761	429898.8384821
0.	1748855.8602881	18732.141061476	2844.9299791609	87995.48562383	761348.65883289	12832.094380165	451954.4215572
0.	1775817.5785418	17217.768737337	1889.1029872274	97905.099112148	780103.23835312	14212.108716627	413452.7575283
0.	1891580.2470969	14501.49552233	2467.0317873712	94218.522610658	752556.90976471	11207.531461142	367065.573964
0.	1982367.4625577	15191.612272687	2667.0934016109	87478.97913193	797800.12919048	12142.172835157	335393.9830840
0.	1666142.7924249	18175.354575139	3356.2312767859	99164.301566778	785072.29441037	13611.106663037	434062.0979903
0.	2222399.5982613	18398.064710465	3133.9225107654	113028.02343251	841022.71050779	12743.069038078	467112.5104458
0.	1832254.3955644	17908.110260569	2689.3227662952	99299.227334873	796482.59575976	11452.308362854	496755.197885
0.	1977388.4899061	16238.027235398	1800.1944209975	74397.288215496	737980.23481885	11741.599419325	411749.2214519
0.	1573947.4253455	14813.154080824	1755.7404935542	56658.626091866	686129.56291777	11563.572966145	407853.3685751
0.	1656083.4462015	15547.823905213	1333.440008534	51044.745511852	676739.71709436	10673.497705198	360615.1253117
0.	1732949.4437428	18798.957937054	1689.0600469736	59052.94069372	638730.67910071	10339.743974598	508310.6280133
0.	1583201.2354241	17507.259840215	2022.4676149595	62276.278269683	690394.46351407	11674.839054004	540298.7129189
0.	1624178.2533072	18798.957937054	1577.9271548818	55696.617980063	683745.02390193	10450.993733851	414433.0281965
0.	1903904.4749629	19021.684720581	1711.2868032229	62365.833159351	702115.65663724	13010.147915374	531894.1577635
0.	1591655.3335206	18776.685585735	1978.012501928	58605.353157464	747557.82915671	11741.599419325	469390.8885525
0.	1818168.3746654	15970.844977814	2422.5743030209	58023.52517222	720380.12257173	11207.531461142	391775.5563895
0.	1601937.344719	18286.708899621	1933.557626018	59500.552186534	713828.52449792	11608.079223139	496448.8369815
0.	1611076.9102288	16082.169878429	1466.7957446922	63328.608782668	724323.13108308	11318.79279849	419452.8432214
0.	1853031.6252245	16082.169878429	1266.7629406502	59299.124050021	761129.97185992	10985.013239832	375681.5235041
0.	1933942.5404861	14657.323345891	1288.9885706717	46820.047448475	652541.58226439	10628.996435951	435302.1119791
0.	1356885.0688572	14590.539636446	1177.8610132894	34627.349593713	643020.24956414	9605.5327868852	420924.3247553
0.	1374678.3228188	16705.616779824	1000.0600036002	29139.747461458	620374.2759611	9761.2691517657	449891.6179529
0.	1231488.5346804	18086.272185716	911.16092124147	23789.463470823	643068.1897387	9205.0812048251	419312.7153402
0.	1125458.6809915	15659.143160157	800.03840184329	21026.493381661	573214.55744765	8715.6664994682	487828.085430
0.	862726.61999641	14768.630716617	555.57407469138	18175.354575139	599742.98373688	8537.704638108	390122.890757
0.	857295.59933587	13121.433305311	422.2329187895	15124.82428513	489900.0435548	7736.9232657286	362726.0651885
0.	750712.25468202	12453.743239397	577.79780810179	14813.154080824	550940.47161551	7892.6247312617	361450.1598372
0.	870940.97916906	15347.452990084	644.46936392652	12943.377394191	516455.93285111	8381.9911253168	428916.7919203
0.	886234.2661647	15592.351428913	377.78634093484	10317.494200857	552956.54042616	8337.5020843755	381027.3258623
0.	966609.15867644	17462.722093569	600.02160077763	12097.663727646	560716.87966604	8782.4031767842	522032.2450824
0.	812452.77724564	14679.584701204	222.22518522469	9672.2765870872	525956.73510706	8159.548294521	441926.3637031
0.	775429.06392691	16638.816668713	400.00960023041	7759.166154206	535917.84963106	8960.3702611759	400929.2054328
0.	995885.33188642	16505.218051281	333.34000013334	7825.8951756913	511874.7239981	8003.8418440852	527210.1123837
0.	966335.54239585	16972.822573721	377.78634093484	7203.1117442735	521488.63175409	8315.2576529274	508192.6368859
0.	977436.25067989	16460.68565429	511.12678566587	6513.6557793022	524396.18110853	8159.548294521	496283.8779480
0.	827227.96410719	15636.879190317	333.34000013334	6157.8298473792	505550.0604462	8293.0132808272	421461.5954570
0.	721371.75394303	17819.030724814	377.78634093484	5846.4946152228	494398.85702727	6736.0546994319	455588.9781985
0.	864890.13557737	18219.89612657	355.56314090256	7981.5983028321	525294.64729431	7892.6247312617	501729.2008317
0.	819421.40166617	15881.78612706	488.9032300503	6246.7849065228	513905.2677008	8026.0854446829	462557.5713226
0.	761640.25000093	16772.417425874	333.34000013334	6469.1767072291	510906.84304141	8092.8166025467	448040.2063257
0.	685864.58177161	15837.257058256	333.34000013334	5913.2083289985	485850.77401307	7803.6521091871	416463.9468500
0.	719606.24496378	16705.616779824	444.45629661235	6046.6373582597	504229.07714906	7981.5983028321	396269.6326145
0.	895334.2212681	16393.887504566	288.89389638309	5735.3062786932	485262.37648896	8248.52471467	469320.4141699
0.	655061.57066041	15970.844977814	311.11691862693	6002.16077788	543070.46492449	8048.3291046256	417257.7704521
0.	897333.0354479	16349.355701921	333.34000013334	7114.146480276	513055.21425175	7781.4091020254	482250.4135175
0.	917890.43461053	17395.915919443	311.11691862693	5690.8313593262	553739.37673151	7803.6521091871	482815.0759950
0.	932200.24788591	16661.08331298	488.9032300503	6802.7755324172	520945.05280951	8270.7689680748	498192.8835865
0.	1085358.8394436	16906.020322816	422.2329187895	8226.2805206124	511331.75295748	7603.4671810346	528132.5255904
0.	966086.80769108	17819.030724814	177.7796740943	8115.0604405255	498593.59300939	9249.5748753086	443635.9256126
0.	1013397.7170558	16438.419544947	444.45629661235	7203.1117442735	507531.91653065	8559.9496630493	470095.6642620
0.	746247.86517668	16037.639739892	266.6709334016	6135.5912309063	506729.68158233	8070.5728239134	395920.2672137
0.	840949.14621194	17484.990937169	400.00960023041	6736.0546994319	500385.22864453	8248.52471467	459647.4354143
0.	1011697.4199488	15926.315433578	222.22518522469	6780.5351954239	522812.27209616	8204.0363859019	426298.5525677
0.	780224.99511487	15236.137894833	466.67973369921	5935.4463522347	490182.62207899	8426.4804036529	404565.4392678
0.	923903.66184075	15659.143160157	666.69333440004	6758.2949177622	502719.63078952	7981.5983028321	495930.4049823
0.	957807.94774508	17217.768737337	488.9032300503	7492.255408986	523828.77716442	8293.0132808272	448040.2063257
0.	935545.86103922	16527.48433893	377.78634093484	7114.146480276	471152.93653111	8782.4031767842	500691.7300943
0.	1072988.9853295	18420.336051	400.00960023041	7759.166154206	489429.10003239	7825.8951756913	562663.9945123
0.	1102998.6665643	17484.990937169	266.6709334016	7825.8951756913	510363.93318273	8715.6664994682	538096.1622367
0.	977087.58547811	16972.822573721	266.6709334016	8782.4031767842	465586.10122009	7714.6804365931	481262.343650
0.	803316.40841373	14367.931133572	288.89389638309	7781.4091020254	470753.50723016	8915.8781339534	377819.4420771
0.	726234.80324222	15948.580175982	400.00960023041	6913.9781073663	512535.77855229	7759.166154206	371267.9540075
0.	942092.07079942	16638.816668713	333.34000013334	7647.9523052351	488204.76786485	7914.8680351385	467394.3388148
0.	829358.23647534	15458.769570913	177.7796740943	7736.9232657286	480391.99547866	8137.3043378502	409486.1444096
0.	875715.72920175	16193.496264819	422.2329187895	10495.494053146	502884.71355923	8537.704638108	473573.4063918
0.	955671.12676288	18130.813261522	444.45629661235	9805.7657902847	489900.0435548	6758.2949177622	488581.4668423
0.	964644.28477529	16482.951823068	333.34000013334	10072.750608034	497627.20801476	7759.166154206	506965.625257
0.	994937.0069469	16816.951487099	311.11691862693	12075.409262973	530805.71763218	9004.8626258179	501870.6838297
0.	863611.63000735	15414.242760311	377.78634093484	10651.247040888	512582.99868155	8159.548294521	430506.8286110
0.	951349.37559402	14701.846115932	333.34000013334	10740.250054368	510057.08626884	7848.1383015384	456972.8601729
0.	836683.47455036	14078.548961991	422.2329187895	12364.721936084	504559.30391971	8626.6850939775	389075.5924141
0.	998406.37487735	13210.462686448	422.2329187895	13299.493017989	517566.18106316	8938.1241678873	361171.8058953
0.	863734.55513218	13944.991346099	466.67973369921	17150.964524865	538214.56459722	8293.0132808272	357809.0816271
0.	1387733.4072842	16349.355701921	822.26278718639	27578.893665669	501304.76582887	7625.7097134645	411072.5685511
0.	1754913.4038364	14234.36888367	800.03840184329	49926.892764167	641414.40715438	9961.5058950769	327280.7690146
0.	2288204.4699314	15659.143160157	1577.9271548818	94016.257415485	653909.48497844	10740.250054368	300062.25658
0.	2162535.4441725	14189.848608994	2400.3456497736	89230.738984226	664860.49044987	11474.561164748	261643.9691877
0.	2623512.2795698	14612.800813513	2467.0317873712	121862.33585296	853537.63293163	12386.977172825	244696.1456523
0.	3607158.0175552	15904.050750604	3734.1697873657	159783.97529608	835678.64760545	15904.050750604	262377.6142958
0.	3203988.934007	13900.472616069	2800.4704790405	104585.52869025	841145.31904136	12743.069038078	221824.7046653
0.	2922490.3163071	14746.369123639	3045.0006645658	135831.39432506	848136.84526162	13321.750749376	244352.9595862
0.	2637221.6278344	14635.062049994	2689.3227662952	110640.74997696	733643.47646132	12364.721936084	267446.087429
0.	2366576.2441774	14790.892369012	2044.6952603964	83639.863942843	771779.10743989	13210.462686448	295089.3228686
0.	2104499.2031857	15258.400795038	2133.606434957	73635.006961733	772971.25854659	13254.977733417	313083.961923
0.	2149397.3187523	16104.435036844	2533.718458539	79017.300747572	721516.88021674	12364.721936084	318136.6900739
0.	2148597.6067702	15035.774466942	2200.2904383379	76863.967966724	763973.33065599	12053.154857688	353427.9378271
0.	1701215.8750686	15703.671278119	2044.6952603964	69622.964867181	756951.67524606	12142.172835157	337938.180325
0.	1863214.6737286	14968.987727209	2667.0934016109	80587.788437963	725944.39559053	12409.232468957	317213.5929013
0.	1796952.823783	17039.625359589	2089.1507291136	89208.278206505	767498.43906108	12008.646225282	357832.2682806
0.	1846750.3769332	16616.550083884	1911.3302769829	69622.964867181	682083.45997921	12075.409262973	273160.3573716
0.	1859289.6802519	15592.351428913	1666.8333500017	57240.35911357	743531.53102962	12008.646225282	289843.2766307
0.	1859015.1154743	12921.120672592	1333.440008534	65008.133824843	657798.38850136	9917.0084254548	302457.6722162
0.	1785985.3451714	15993.109839077	1577.9271548818	62253.889697082	642013.56723591	9783.5174413434	321160.5358730
0.	1707613.5709254	14813.154080824	1622.3801338886	68054.532878149	682420.563156	12053.154857688	320491.042105
0.	1889833.6582757	14724.107590077	1933.557626018	63642.094527583	653957.48548878	11630.332440711	315575.3425091
0.	2006248.873956	16950.555097312	1577.9271548818	69578.14844469	658926.97747396	11140.775371281	366647.7710431
0.	1890747.6148267	15703.671278119	1266.7629406502	56032.189634513	689309.96802335	12409.232468957	347983.627822
0.	1549613.3321758	16371.621573526	1000.0600036002	60328.696610219	639137.97710373	10851.505157133	344024.2123369
0.	1766563.7684632	16304.824137012	1577.9271548818	57911.639815914	683456.03340107	10784.751917351	413522.7731304
0.	1821286.9169527	14523.756461737	1111.1851901238	55226.840288972	627142.7029809	11541.319926723	375890.6440450
0.	1772618.7306134	14768.630716617	1511.2481309416	53280.899577766	663875.29404153	11051.768082761	364698.2950468
0.	1856816.9778718	15147.086888228	1133.4104052409	61761.356260648	653885.48482304	10428.74366326	393917.5150326
0.	1974717.3729474	17952.650385148	1533.4744129793	57285.109483908	630181.84753405	11229.783609853	416347.2143070
0.	2226740.8918784	18308.97994288	1644.6067123067	68211.362848303	641534.23585216	10651.247040888	426064.8201958
0.	1818316.5581621	16972.822573721	1400.1176098792	70429.701517318	700064.51161742	11074.019815824	392683.494919
0.	2122092.8667919	15993.109839077	1489.0219081794	63776.449157522	714891.91683365	9672.2765870872	365464.1073959
0.	2018130.3091187	15547.823905213	1600.153614747	66777.598246514	714674.39417915	11786.10662646	336388.4422753
0.	1907770.0555886	15881.78612706	1511.2481309416	75585.688633395	679603.74642436	9805.7657902847	416650.722237
0.	2253017.1427189	17217.768737337	1044.5099003982	67180.819708635	684154.44359156	11007.264794765	488699.1886655
0.	1861386.7606267	17707.682642734	1200.0864062212	66844.800474072	617314.67769523	9917.0084254548	474772.144567
0.	2028755.0540237	19155.323644878	1489.0219081794	54801.826073541	657294.17286633	12008.646225282	396199.7583898
0.	2226740.8918784	18531.69364552	1222.3118584252	58403.946581462	682011.22528854	10562.244977375	431114.8619844
0.	1978973.684289	15391.979444145	977.83514410623	54242.6297576	691864.77379982	10406.493652039	384678.3434277
0.	1865271.0759683	17863.570373791	1311.2142599662	48920.953100519	660055.71349826	10450.993733851	512771.8817944
0.	1657688.6943284	18888.047936931	1222.3118584252	52677.079028102	661592.95225025	10606.745890386	436144.4881972
0.	1583886.7028373	15347.452990084	1422.3435955424	54488.671528733	658662.82644963	10006.003602161	404798.5840243
0.	1961440.3152969	15948.580175982	1288.9885706717	46574.23130234	663538.91116398	9894.7597796915	451180.8119428
0.	1596453.6054132	16327.08988975	1600.153614747	57665.497301362	657918.4441691	11207.531461142	404565.4392678
0.	1883207.4732812	19823.550377849	1711.2868032229	67763.285017687	698062.09627006	10740.250054368	433266.7119928
0.	1789983.9050819	16215.761720392	1244.5373699014	62992.744235182	714360.20440088	10606.745890386	447056.0745957
0.	1762222.474846	18019.461017899	1222.3118584252	64358.677490525	712354.49124885	11051.768082761	442605.4638346
0.	1826999.1453963	17574.06690603	1400.1176098792	60149.631407876	669042.81457956	11207.531461142	482485.6850308
0.	1971175.7913124	19667.626019646	1644.6067123067	72088.23778852	740864.52762923	11363.297749089	502059.3314543
0.	1878409.2013886	15124.82428513	1533.4744129793	69309.254950055	711629.64857841	11630.332440711	365464.1073959
0.	1736174.7131433	15703.671278119	1600.153614747	75922.059008026	687189.56843505	11029.516409074	332573.1273297
0.	1724864.500825	16171.230868678	1911.3302769829	71931.335146458	755980.26548397	12765.325284507	344765.015423
0.	1948669.6112447	15814.992612997	2355.8885211332	75361.44922567	777473.70702869	11007.264794765	342195.6309448
0.	1606392.882905	13522.07300496	1466.7957446922	60462.998027983	770222.25756098	11741.599419325	305406.8047605
0.	1724064.7888429	15369.716187403	1844.6485855546	72446.883444883	703491.40177176	11296.540412261	358551.0858683
0.	1906399.1207621	15993.109839077	1444.56964048	67964.917072091	674814.85078233	11207.531461142	356162.9906433
0.	1904799.6967979	17240.036927047	1288.9885706717	71393.40556141	725605.59892029	11318.79279849	434670.3842693
0.	1828370.0802228	16972.822573721	1111.1851901238	61649.420888001	683359.70537342	11852.867882553	408832.9966044
0.	1832711.3738399	15993.109839077	1822.4214736367	66128.004540611	676884.09929391	10896.007613863	405614.6408242
0.	1656888.9823463	15124.82428513	2355.8885211332	75226.908464255	711533.00745733	11430.055620341	394848.9691887
0.	1859729.0008245	14835.415852053	1088.9600342778	61179.308680503	689334.0664508	10851.505157133	376239.1896848
0.	1685486.1876804	14056.289210819	1200.0864062212	56076.933539358	698858.18201015	10762.500956173	379376.7421056
0.	1902359.6033062	22185.046877872	1244.5373699014	59097.700764925	666927.36392089	10094.999728725	403190.0148166
0.	1598395.763084	17484.990937169	1355.6658163753	64672.201839733	658566.77352871	9716.7727507005	453712.8852998
0.	1674482.6459526	17819.030724814	1489.0219081794	56680.999690507	662097.41815278	10161.747447	448016.7733025
0.	1829136.2657319	17395.915919443	1444.56964048	58224.922586052	706847.20295693	11563.572966145	449305.6848762
0.	1641808.6992553	15792.728227166	844.48723179752	58314.434104689	656429.87148572	10339.743974598	422793.238042
0.	1923209.4355271	17663.143826042	1066.7349377027	50217.520097038	670918.30483728	11252.035817943	419616.3286544
0.	1977277.2583161	15748.199633788	1311.2142599662	48429.204437212	719533.69746991	10985.013239832	415460.0991127
0.	1634040.068572	15169.349550747	1133.4104052409	50306.945924825	660632.14606682	9894.7597796915	424498.9781761
0.	1985901.642769	16594.283558491	1288.9885706717	52520.54007879	695191.96891348	10651.247040888	451649.6579075
0.	1568920.6643151	14857.677682701	1288.9885706717	50552.871884579	642948.33980021	11697.092449727	382678.2293050
0.	1992138.4234554	14902.201522249	1377.8916834903	48004.535693177	645705.30834258	9783.5174413434	404775.2692621
0.	1679280.9178452	16282.558443708	866.71173567692	53124.349321466	702381.13434241	10584.495404194	462205.486172
0.	1554695.1833409	13744.658932294	777.81407576798	39582.673436484	641558.20179082	9805.7657902847	404658.6964062
0.	1565724.8542503	18375.793429386	777.81407576798	44049.447677411	612870.62879545	10717.999211938	438414.6372057
0.	1652890.4224358	17039.625359589	1155.6356796293	41704.093417169	647000.187911	10161.747447	485121.1670899
0.	1603032.0879245	15993.109839077	933.3856029271	44451.574521561	596356.9035752	9650.0285943244	365765.8099580
0.	1699273.7173977	17128.696572926	1244.5373699014	47781.034495054	708585.96950666	11385.550313458	462933.144770
0.	1778673.6927636	17039.625359589	1511.2481309416	52788.894358009	645993.04261915	10272.994831483	464670.3862225
0.	1965883.0561555	18108.542693893	1555.7007542926	54846.563394601	700161.02522636	11630.332440711	445814.3555918
0.	1871897.2609629	18999.411774652	1533.4744129793	62074.783273578	668922.60468385	12297.956582209	501682.0403506
0.	1620901.9431517	18197.625321128	1466.7957446922	56211.166690525	677413.52125991	10606.745890386	432050.3823957
0.	1597253.3173953	17440.453309415	1311.2142599662	55965.074226188	647887.53204347	11229.783609853	497839.3319848
0.	1637467.4056381	17930.380293133	1577.9271548818	65008.133824843	660103.74808077	10717.999211938	458638.5062715
0.	1600680.6544615	14390.191716499	1622.3801338886	60731.60733347	644674.339053	10695.748428881	421321.4346254
0.	1690591.1301635	16661.08331298	1711.2868032229	70810.687526473	690105.25146491	11452.308362854	372963.4234116
0.	1882327.1617121	13388.524299949	1511.2481309416	58694.868748283	707161.12117249	9828.0141985899	323330.9819176
0.	1796267.3563698	16260.292809836	1955.7850343329	73388.401418485	677918.90874343	10384.243700188	353173.0200593
0.	1644322.0797704	14301.149741267	1155.6356796293	65836.823733561	700257.53990803	10873.756355811	359919.3257653
0.	1893674.487252	14635.062049994	1711.2868032229	61380.782105361	702260.46165219	10206.246222688	327534.9117547
0.	1713668.5330756	15325.189852189	2089.1507291136	66105.605657194	658806.90782802	10829.254017831	406827.2121443
0.	1858759.1355426	18732.141061476	1244.5373699014	68413.005700638	741591.81115521	11741.599419325	432214.1089932
0.	1934939.0239365	15748.199633788	1200.0864062212	61246.465949552	646112.9347239	11074.019815824	389215.2247624
0.	1700416.1630865	15703.671278119	2289.203272805	70071.142293513	655925.73550572	12297.956582209	416744.1114621
0.	1629927.2640926	16505.218051281	1622.3801338886	57329.860093735	709769.49578216	11096.271608266	379748.676743
0.	1903325.117969	17462.722093569	1489.0219081794	53504.54788657	696856.04482104	9627.7806609238	378516.7054160
0.	1614618.4918638	17106.428680429	1377.8916834903	63283.826063835	663130.46379621	11274.288085412	400043.6907785
0.	1714468.2450577	17106.428680429	1733.5136187497	68950.743730838	711822.93404516	11541.319926723	410862.5837254
0.	1624900.5030623	17640.874506867	2200.2904383379	70272.829966531	690828.29965979	10940.510308095	413009.3387113
0.	1739487.8056406	16371.621573526	1222.3118584252	67068.811797685	716318.03352552	11496.814026024	452212.3069675
0.	1913596.5286011	18531.69364552	1711.2868032229	73276.310391576	735508.74447713	10539.994609927	550229.030624
0.	2290146.6276022	21427.512926598	2066.9229651143	81821.949720591	663346.69823964	11207.531461142	609527.1528786
0.	1655746.5366576	18308.97994288	2244.746737005	75518.416180362	688490.66130554	10740.250054368	478886.7369314
0.	1788041.7474111	17395.915919443	1889.1029872274	78994.867343102	663562.93807932	11229.783609853	418775.5797546
0.	1832597.129271	17306.841852838	2444.8030155534	93903.889971994	729405.71769468	10985.013239832	377772.9598828
0.	2062228.7127031	19088.503915146	2178.0623779285	86176.625896947	777571.08294293	12676.300655165	447641.853657
0.	1823686.052899	17373.647313625	2178.0623779285	80946.798414559	693166.56783135	12075.409262973	414969.8907686
0.	1922684.1634594	14501.49552233	1533.4744129793	72133.067655104	723379.54912016	11029.516409074	347497.2845394
0.	1665457.3250117	14968.987727209	1622.3801338886	76931.251233445	649230.71239911	10228.495699585	365603.3534041
0.	1715839.1798841	17373.647313625	1889.1029872274	86378.701920435	698761.68288135	12030.900511791	344186.2574989
0.	1754111.1104562	14479.234642336	2000.2400288035	70765.864742799	695095.51052609	11452.308362854	335047.1060816
0.	1654489.8464	15080.299257195	1777.9674276367	71662.366031994	772168.36334906	13321.750749376	331694.6912984
0.	1597253.3173953	15503.296619214	2044.6952603964	82360.549832599	722629.59546932	12208.936941841	346432.0583036
0.	1906056.3870555	16750.15048442	2622.6348501053	89904.590317472	707668.24379296	11430.055620341	367599.4630799
0.	1956916.4511297	15058.036832358	1978.012501928	71281.341249713	744889.59216099	11229.783609853	368806.640109
0.	1556924.9845836	15035.774466942	2133.606434957	71953.749629519	705157.06908149	11118.523460085	383143.3302507
0.	1703043.7881705	14479.234642336	2600.4056632835	76729.403055514	683263.37841539	12253.446643245	360406.379476
0.	1715382.2016086	16527.48433893	1777.9674276367	89994.441256955	697676.1415782	11519.066946682	388586.8971991
0.	1883892.9406944	16928.287680344	2133.606434957	94240.996822579	773190.24279536	11763.8529932	398389.4227596
0.	1767477.7250141	15748.199633788	1666.8333500017	90376.318499999	742682.85039798	12698.556723408	377122.235781
0.	2000193.9118058	17262.3051762	3133.9225107654	94555.642117957	721637.82062874	12565.021204863	391263.4285711
0.	2249704.0502216	18019.461017899	2711.5521902674	90151.682719699	796214.23369153	12431.487824481	443120.6792083
0.	1649920.0636452	16082.169878429	2022.4676149595	75069.946975572	710784.07521146	11808.360319106	348493.1601326
0.	1573718.9362077	13989.510313761	1689.0600469736	73388.401418485	627573.38291938	11541.319926723	377633.5148210
0.	1783928.9429317	16416.153495039	2956.0797670342	96039.129072388	742076.70060211	11897.375683543	421438.2351587
0.	1873839.4186337	16995.090109569	2467.0317873712	89971.978431748	710542.49793443	11496.814026024	409066.2579419
0.	1777759.7362126	18130.813261522	2066.9229651143	76998.535040919	789459.10681427	11541.319926723	399600.9679076
0.	1562522.9684583	15258.400795038	1889.1029872274	89927.052962007	714674.39417915	11763.8529932	405031.7351492
0.	1646392.8888681	15503.296619214	1800.1944209975	68256.171951109	712765.26226953	11964.137830426	350462.0944591
0.	1552926.4246731	15503.296619214	1755.7404935542	71415.818603821	675632.86675611	12320.211640776	373799.6695512
0.	1702929.5436016	17373.647313625	2511.4895088638	93431.96316175	709117.3287072	10829.254017831	404052.5432185
0.	1734346.8000414	14768.630716617	2289.203272805	83841.878772773	703563.81544755	11118.523460085	428215.3991609
0.	1709669.9731651	14479.234642336	2333.6600457397	91993.873927502	717260.84930916	11786.10662646	381655.0965389
0.	1635525.2479673	14123.068642562	2444.8030155534	83796.986167244	693889.8711106	11741.599419325	331602.2296289
0.	1826656.4116897	14501.49552233	2667.0934016109	78613.508663115	707161.12117249	10139.498148207	363978.9582967
0.	1630384.2423681	15837.257058256	2333.6600457397	88085.316090683	671134.73367288	11385.550313458	336434.6990224
0.	1972546.7261389	17507.259840215	2355.8885211332	91836.597889769	721033.13539176	11563.572966145	377912.4072263
0.	1674139.912246	16950.555097312	3156.1531205464	82046.362224193	667167.73003963	11363.297749089	382027.1306093
0.	1720066.2289324	17262.3051762	2844.9299791609	85054.070087413	775915.84023711	12832.094380165	350809.6007609
0.	1712868.8210935	16104.435036844	3467.3878833464	83886.771618934	825465.37234219	10784.751917351	351759.5237382
0.	1645693.0145969	13944.991346099	2333.6600457397	82899.184586469	723161.81397706	11163.027341856	307411.8785054
0.	1982784.8156663	14924.46353115	2511.4895088638	76863.967966724	770854.694297	11496.814026024	343584.3910307
0.	1829741.0150492	15124.82428513	2133.606434957	89724.891329215	708175.39601898	11630.332440711	349836.6188797
0.	1561380.5227696	15391.979444145	2200.2904383379	95769.384639798	698086.21900797	12297.956582209	293984.6223428
0.	1575775.3384474	14412.452358838	2555.9474675006	103325.51180898	762976.83437702	11096.271608266	309970.7639667
0.	1760623.0508818	14523.756461737	2333.6600457397	100513.65698015	725121.6265728	11875.121753355	287267.4598395
0.	1809405.4817901	15547.823905213	3378.462479507	118841.39709141	763535.83045386	12498.254247405	305429.8488940
0.	1883778.6961255	17262.3051762	2756.0112160766	108344.20354038	756757.38462789	11897.375683543	396153.1758912
0.	1766563.7684632	16616.550083884	2667.0934016109	98961.916986443	703177.61615331	11941.883722078	393894.2299818
0.	1894060.707324	15703.671278119	2533.718458539	109312.27880872	695529.58170997	11385.550313458	431231.7964374
0.	1991168.5908649	19066.230790828	2622.6348501053	113613.68483322	710590.8128525	13165.94787708	475289.2990768
0.	1755482.0452826	17685.413204664	3022.7703512459	112284.74283237	745471.68321981	11118.523460085	425410.4035598
0.	1958636.9257819	15837.257058256	1978.012501928	105305.62335159	735702.56148953	11318.79279849	389843.5986234
0.	1974831.6175163	17306.841852838	3045.0006645658	113974.11216986	707306.01032894	12854.350864177	481168.2476970
0.	2084277.9144954	18019.461017899	2978.3099024804	122065.27369439	717599.32094739	12164.427477996	509443.4253285
0.	2037780.3749646	17774.491313635	3133.9225107654	116362.33440745	720089.91039561	11407.802937209	466337.5302340
0.	1800608.6499869	16705.616779824	3156.1531205464	103752.99631498	761567.35129417	11919.629673117	409182.8910005
0.	2165277.3138254	18398.064710465	3111.691960277	112735.20806235	778131.01554773	12275.701583032	484791.6875342
0.	2065998.7834759	17952.650385148	3156.1531205464	104315.50913348	680157.40739456	11808.360319106	497179.4079617
0.	2229939.7398068	18064.001736992	2600.4056632835	123305.55600329	748188.62285182	10317.494200857	538001.4415217
0.	2145056.0251351	19177.597007049	3156.1531205464	113501.05446574	818614.22387967	11964.137830426	464858.2172158
0.	2113296.0349888	16327.08988975	3045.0006645658	103415.50673598	679001.98110664	11808.360319106	455682.7936368
0.	1799580.4488671	15904.050750604	2778.2408179141	104698.0394051	669138.98369648	10628.996435951	398878.6799004
0.	1711040.9079915	17462.722093569	2800.4704790405	94533.167062231	712668.60851773	10762.500956173	444408.8534073
0.	2314823.4544785	19088.503915146	2756.0112160766	112172.13030401	747218.18994044	11563.572966145	476229.6599535
0.	1611305.3993665	16148.965531968	3156.1531205464	103168.0230109	719509.5151065	12275.701583032	360754.2920452
0.	1655746.5366576	16705.616779824	3400.6937415233	99883.930759064	712861.9170964	11118.523460085	365092.7958382
0.	1922507.604973	14968.987727209	2844.9299791609	110775.86052621	699871.48761766	11074.019815824	399973.7856402
0.	1733204.3543526	15926.315433578	2756.0112160766	94757.920331831	713804.35800248	11741.599419325	376773.6540227
0.	1800951.3836936	15325.189852189	2711.5521902674	94847.82332738	722049.03061388	10896.007613863	395617.4954386
0.	2041664.6903062	18242.166991466	2578.1765357486	96960.821390925	627094.8509785	12876.607407585	390495.2944975
0.	1974603.1283785	16148.965531968	2822.700199456	96803.452112577	699678.46790862	10784.751917351	417841.5113457
0.	1928676.8116921	16906.020322816	2800.4704790405	108006.52915013	718493.91658461	11163.027341856	364582.2688802
0.	2270725.050894	17663.143826042	3133.9225107654	110415.57056396	703805.19872746	12320.211640776	384213.1587323
0.	2181500.0426052	15659.143160157	2778.2408179141	118525.83934915	760571.13008434	11941.883722078	402094.4963031
0.	1863900.1411419	15681.407189425	3823.0989862564	121636.85511649	766404.28732676	11163.027341856	344440.9061340
0.	2182756.7328628	16327.08988975	3534.0825588358	124365.57883166	833081.33696208	11852.867882553	363074.0725603
0.	2443234.3498903	17017.357704859	3734.1697873657	128945.51324256	714481.04527905	12164.427477996	382213.1537336
0.	1824942.7431566	16794.684426767	2756.0112160766	130096.52987831	780176.29220624	12275.701583032	404052.5432185
0.	2064742.0932183	15948.580175982	2756.0112160766	127704.39757247	719364.42233869	11385.550313458	401045.7273599
0.	2077651.7295008	17440.453309415	3200.6145179875	123260.4516177	706847.20295693	12698.556723408	382445.6883476
0.	2351153.2273797	17351.378767251	3178.3837896203	123801.72023945	740403.9461597	12409.232468957	479168.9527780
0.	1943757.0947832	15436.5061359	2933.8496908789	118954.0991605	747582.08960769	11096.271608266	384957.4664287
0.	2222742.3319679	17418.184584706	3600.7777679979	133686.00633665	730374.16627581	12520.509840498	363839.738847
0.	2171332.2759756	16416.153495039	3711.9376358914	132828.00453362	850444.04707852	12275.701583032	383794.5142073
0.	1852589.9288236	16839.218606869	2844.9299791609	113320.84902262	747897.48162183	12164.427477996	312830.2512150
0.	2338243.5910972	16839.218606869	3645.2415372606	131766.9129989	725533.00135103	11852.867882553	392683.494919
0.	1934160.550998	15859.521562944	2867.1598181554	135221.59674393	765845.10725179	11652.585717666	387469.9847194
0.	2100843.3769818	17395.915919443	3245.0761526022	149122.41759927	704553.52953084	11875.121753355	405871.1319320
0.	2414444.7185346	16238.027235398	4534.5667354854	134634.42608996	784146.47142232	14568.278518795	397108.1679512
0.	2365548.0430575	19355.786045146	3845.3314342286	165947.12853563	826003.90436407	12208.936941841	503780.9325613
0.	2476136.7857253	20179.959853672	3378.462479507	166604.49578517	776232.25940893	11140.775371281	489829.4003781
0.	1989797.6560385	14790.892369012	3133.9225107654	125651.31804023	755664.58063287	12854.350864177	375542.1126612
0.	2079022.6643273	15904.050750604	3200.6145179875	149529.61735754	768373.85934153	11363.297749089	398622.3988517
0.	2076509.2838121	15881.78612706	3800.8665975842	142338.6570815	818858.81533933	12898.86401039	365232.0357751
0.	2342356.3955766	16327.08988975	3956.4945635986	172477.74314153	831954.44198997	13277.235346002	434413.0271008
0.	2260557.2842644	18353.522207762	3667.4735108391	163635.41705937	778569.24874766	13232.720180232	398412.7200826
0.	2038237.3532401	18019.461017899	2867.1598181554	132128.12060012	778471.86168936	13366.266390356	432331.0584826
0.	1928219.8334166	17240.036927047	3156.1531205464	134747.34033616	749329.01973952	12876.607407585	384352.7114758
0.	2320764.1720598	18598.508915716	3578.5459723132	149710.60135814	742537.37059739	13410.782268944	395105.1369127
0.	1976773.7751871	15458.769570913	2733.7816735278	123621.29348797	775258.69863702	14056.289210819	388377.4649655
0.	2144941.7805663	17596.336046862	4423.3958966001	163726.06044938	849707.64003524	12565.021204863	417467.9125784
0.	1943414.3610766	18331.251045593	3334.00013336	123215.34747444	777668.45994432	11007.264794765	443003.5820805
0.	1945813.4970229	15725.93542624	3600.7777679979	114424.66811476	738319.51377431	11919.629673117	372870.5122402
0.	1876809.7774244	15436.5061359	3000.5400972175	107781.42044237	743919.52687777	10495.494053146	332388.1858835
0.	1964206.8726112	15881.78612706	3378.462479507	115551.16383562	729841.50621287	13410.782268944	337568.0679516
0.	1730233.995562	16015.374759769	2578.1765357486	128697.27543367	771998.06175054	11608.079223139	347705.7139707
0.	1775589.089404	16505.218051281	3133.9225107654	131789.48801889	742197.92718452	12898.86401039	352408.3125700
0.	2296315.8343213	18219.89612657	3645.2415372606	130073.95940832	707136.97321469	13944.991346099	468051.9743993
0.	1987969.7429365	16215.761720392	3378.462479507	124455.79972086	771973.73322228	12987.891015582	403353.1891804
0.	1845392.5209846	15436.5061359	2822.700199456	122403.51433294	798971.43692832	12231.191762848	367529.8234712
0.	1769534.1272538	13677.882530342	3267.3070588502	107421.25907646	771633.14095401	11674.839054004	305522.0260538
0.	2106898.339132	16638.816668713	4178.8252699788	137141.47955066	806393.36936977	12453.743239397	387144.2461351
0.	2056402.2396907	17106.428680429	4023.1931528364	136938.17707325	805660.66131128	12631.788696862	368435.1828002
0.	1682365.5212047	14456.973821757	3289.5380243924	98512.190967458	796165.44147437	11385.550313458	340066.6391837
0.	1905827.8979178	14189.848608994	3422.9250628351	127050.06498049	711871.25608365	12921.120672592	389238.4970427
0.	2113638.7686954	15080.299257195	3600.7777679979	124072.36763748	762344.9689415	12231.191762848	351991.2283568
0.	1694132.7117985	15347.452990084	3489.6193825463	125380.61973849	704650.09304077	12542.765492984	307965.085672
0.	1675739.3362102	14724.107590077	3267.3070588502	130480.23714884	737010.9392556	12119.918251707	339118.0210527
0.	1759594.849762	16638.816668713	3245.0761526022	127975.17080151	702332.86506511	11519.066946682	317375.1276633
0.	1796724.3346453	15124.82428513	3445.1564434428	126102.50127177	747703.39287655	13611.106663037	362888.4668586
0.	1914974.3746782	11830.614071137	2844.9299791609	108614.35284097	715641.20320799	11986.39199816	290648.3798981
0.	1929100.0442331	12320.211640776	3711.9376358914	111924.38806241	658854.93548669	11207.531461142	269901.14464
0.	1634040.068572	14635.062049994	3467.3878833464	108231.64389977	699147.68583158	11474.561164748	274147.5495225
0.	1691276.5975767	14345.670610058	3133.9225107654	105643.18901096	719195.15050361	10695.748428881	334584.6254284
0.	1967744.0834504	14479.234642336	2844.9299791609	108231.64389977	699364.82003234	11452.308362854	356788.9313945
0.	2305912.3781065	18754.413293876	3156.1531205464	153263.20095376	729260.45970709	11474.561164748	564421.5247996
0.	2022471.6027358	20870.546541319	3000.5400972175	132195.84875469	696638.97335172	11274.288085412	553383.5332236
0.	1773189.9534577	14701.846115932	3623.0096229803	104428.01622548	682179.77383581	11919.629673117	386167.1050381
0.	1637353.1610693	16460.68565429	3556.3142359259	108726.91761761	712282.00426085	10606.745890386	396223.0497344
0.	1782215.2743986	13499.814738951	2867.1598181554	94240.996822579	648583.0815696	9805.7657902847	402723.8195378
0.	1685907.1028397	15080.299257195	3067.2310371775	91027.79632296	663899.32188961	10161.747447	398715.5910697
0.	1823828.4792085	17106.428680429	2756.0112160766	88175.147520797	639497.37361655	10717.999211938	425176.6954766
0.	1729320.039011	15748.199633788	3356.2312767859	96286.402428885	682492.80125543	10695.748428881	430857.6118178
0.	1890404.8811201	15837.257058256	2778.2408179141	90533.567129791	694902.59696668	11630.332440711	380701.833342
0.	1602051.5892879	15926.315433578	2533.718458539	96758.490004305	673660.13606839	10339.743974598	417724.7599756
0.	1834885.2435076	14367.931133572	2578.1765357486	91566.988692885	648846.92531888	11452.308362854	367994.09828
0.	1759709.0943309	15592.351428913	2733.7816735278	89343.043776081	622717.51313186	10295.244486485	409322.8527740
0.	2059372.5984814	19199.870428684	3467.3878833464	111631.6112088	673154.99673549	10495.494053146	431956.825747
0.	2102671.2900837	16304.824137012	2689.3227662952	107331.22115152	709455.48330178	11363.297749089	504865.9544372
0.	2336301.4334264	18442.607450991	3311.7690492289	110235.4313856	662145.46405635	10250.745235849	480768.3514135
0.	2074795.615279	18041.73134772	3400.6937415233	97635.294622548	696638.97335172	11585.826064951	391659.161003
0.	1660887.5422568	17529.528802706	2689.3227662952	104338.01043112	668225.42016311	11697.092449727	344093.659885
0.	1826656.4116897	15904.050750604	3267.3070588502	106498.41616593	701126.22031902	11096.271608266	385073.7703762
0.	2314137.9870653	17084.160847374	3445.1564434428	144802.79025562	688201.51269659	10829.254017831	433898.3360010
0.	2096730.5725024	17418.184584706	3534.0825588358	126689.07572057	782270.76283963	11697.092449727	400323.3170582
0.	1795124.9106811	16438.419544947	2978.3099024804	117376.40790148	695891.32427702	10717.999211938	370385.5144167
0.	2314137.9870653	19378.059942502	3200.6145179875	132940.8945007	715786.23383895	10873.756355811	508971.4082878
0.	1935759.9749622	17729.952140252	3045.0006645658	118390.60394874	715568.68880005	11385.550313458	438438.0439423
0.	1939301.5565972	16304.824137012	3000.5400972175	108524.30210732	688081.03695312	12186.682180224	476864.4618714
0.	1849848.0591706	18464.878910439	3511.8509410427	99501.620058954	732287.1690371	11830.614071137	446493.7644206
0.	2005563.4065428	18153.083888604	2422.5743030209	95274.875726965	639832.82382999	11964.137830426	419686.3947977
0.	1966948.7422641	17440.453309415	2089.1507291136	93499.379650387	674935.14240923	12186.682180224	378818.8705797
0.	1647749.4168366	17774.491313635	2711.5521902674	92398.311580067	700474.70186407	11630.332440711	402094.4963031
0.	2001222.1129257	18242.166991466	2378.1170558111	92712.887694727	639832.82382999	11074.019815824	425527.2599982
0.	2058458.6419304	19133.05034217	3067.2310371775	103100.52871722	748892.2543489	11852.867882553	529409.8765092
0.	1833054.1075465	17685.413204664	2778.2408179141	100985.98268952	719872.25762122	11630.332440711	502813.9634120
0.	1909483.7241217	21071.050157109	2933.8496908789	102785.56253016	707161.12117249	11652.585717666	490206.1707095
0.	1972089.7478634	15436.5061359	2378.1170558111	86154.173306368	719582.06239855	11986.39199816	412635.9512488
0.	1890404.8811201	16416.153495039	4000.9602304553	114019.16667562	678183.64727512	11563.572966145	401861.4253996
0.	2508125.2650094	16482.951823068	3912.0291339479	141773.59075796	778617.94268456	13433.040297342	422115.7097404
0.	2247190.6697064	15391.979444145	3800.8665975842	140575.7757887	768203.63184621	13989.510313761	390425.4675576
0.	2424726.7297331	16772.417425874	4089.8922757939	148511.6549364	809691.31625404	12119.918251707	308149.4960742
0.	2199664.9290558	16059.904779445	4156.5919324774	175835.72496867	867595.28117942	13566.589715191	331001.2532947
0.	1955181.5516704	15570.08763735	3489.6193825463	148466.4150226	790483.01372784	12898.86401039	309694.0905061
0.	2941797.6484464	17774.491313635	4801.3827982459	175676.87133033	805587.39388518	13099.176108526	424241.9270523
0.	2509381.955267	17195.50060707	4845.8529723751	186144.92159623	791970.33055951	12787.58159033	391240.150764
0.	2812929.7747591	17774.491313635	4957.0294456441	195010.92187063	817293.54823218	13121.433305311	372220.1624101
0.	2669210.1071185	16683.350016683	4289.9928470482	169733.36081034	786485.58206728	13633.365226067	427747.8359610
0.	2153967.1015071	16683.350016683	3422.9250628351	159670.72428184	792701.89082634	13165.94787708	357994.5766239
0.	2431695.6484342	18553.965342795	3578.5459723132	160757.99695311	788484.06903303	13277.235346002	443190.938254
0.	2371945.7389143	20113.131917226	3934.2618191226	160214.34305389	729550.97810814	12208.936941841	453314.2685225
0.	2123006.8233429	22363.300155542	3489.6193825463	165063.16387148	713997.69184777	12475.998713705	480815.3970670
0.	2055602.5277086	17017.357704859	3045.0006645658	128516.74345425	693528.21193696	10361.993807708	432869.0467396
0.	1823457.5637613	17240.036927047	3867.5639415011	116610.20772326	703998.31018171	11563.572966145	423564.2838783
0.	2060172.3104635	19244.417450348	3133.9225107654	121388.83330177	662481.79284135	9783.5174413434	473009.3523213
0.	1905256.6750734	21227.000744948	3089.4614690812	110820.89785955	672866.35890152	11786.10662646	460562.6134964
0.	1729891.2618554	19934.926703546	3889.7965080741	111091.12693738	692515.64640966	11541.319926723	399507.7660195
0.	2202635.2878465	19600.802186746	4845.8529723751	126914.69218933	707764.84193437	12386.977172825	408203.2228247
0.	1977916.2208758	19088.503915146	3467.3878833464	118277.90944634	689912.44878652	12386.977172825	418728.8739084
0.	2027269.8746284	17173.232536246	4156.5919324774	118165.21645719	736235.58053529	11163.027341856	421484.9558191
0.	1913482.2840322	17819.030724814	3200.6145179875	123711.506379	736986.7082498	11341.045244099	406174.2677230
0.	1674368.4013837	15725.93542624	4045.4261345198	107286.20255152	639377.57312034	9316.3158262194	391566.0458379
0.	2211546.3642185	19667.626019646	3534.0825588358	125155.04448713	724323.13108308	10918.258931291	527257.4132176
0.	2150425.5198721	17195.50060707	4267.7592130252	116407.40173846	684901.08218258	11964.137830426	478510.463587
0.	2059029.8647747	18286.708899621	4401.1619067434	111001.04961089	763876.10649086	11808.360319106	483332.7159333
0.	1869612.3695854	18175.354575139	4445.6299457633	119540.17431692	683383.78728005	11407.802937209	440568.3251560
0.	2011961.1023996	16148.965531968	3356.2312767859	108344.20354038	743410.28587346	11585.826064951	384236.4173642
0.	2011504.1241241	15503.296619214	3489.6193825463	122831.97204078	692322.7901775	11964.137830426	395338.0233371
0.	2051718.2123669	16727.883602403	3845.3314342286	126553.70874913	739894.91078557	12186.682180224	443214.3580646
0.	2442206.1487704	18977.138888184	3400.6937415233	124771.58046838	701367.53585573	10829.254017831	590613.1442487
0.	1982828.7373373	17351.378767251	4023.1931528364	129554.85533974	749862.87385742	12253.446643245	476253.1702973
0.	2036295.1955693	17729.952140252	3400.6937415233	113388.42561021	734321.7094731	11541.319926723	431185.022464
0.	1884121.4298322	15035.774466942	2933.8496908789	100153.80763315	674357.75781941	10673.497705198	384050.3500853
0.	1905485.1642112	17596.336046862	3378.462479507	124681.35618569	699992.12711468	11585.826064951	439350.9566369
0.	1740858.740467	15080.299257195	3133.9225107654	105328.12730615	728679.45201413	11786.10662646	364814.3227942
0.	1667170.9935448	18242.166991466	3133.9225107654	116700.3452898	675656.92721774	10473.243863813	414479.7105588
0.	1894517.6855995	17507.259840215	3422.9250628351	137819.19000586	698713.43371912	10673.497705198	478040.1451310
0.	2025441.9615265	18064.001736992	3845.3314342286	127952.60603227	722605.40449302	10517.744301851	443027.001377
0.	2115695.1709351	17084.160847374	4267.7592130252	120870.26591459	692515.64640966	10651.247040888	447501.2630255
0.	1855217.5539076	14968.987727209	3267.3070588502	134521.51336142	759040.57308737	11074.019815824	388749.7924924
0.	1915767.1754096	16193.496264819	3800.8665975842	143423.69093102	754620.47377539	12208.936941841	380143.8750809
0.	1917595.0885116	16416.153495039	3912.0291339479	141118.16141659	746805.7887026	12565.021204863	377772.9598828
0.	2002250.3140455	17217.768737337	4023.1931528364	163408.81285584	779835.37945909	11430.055620341	418261.8294905
0.	1791811.8181838	16082.169878429	4467.8640542332	149823.71833679	710228.45751558	12431.487824481	314837.0794530
0.	1824143.0311745	14278.88939599	3623.0096229803	153014.24380284	790629.29594958	12832.094380165	319475.3592229
0.	2374344.8748606	18910.320585553	5423.9868259363	188440.09357955	827007.62071102	13254.977733417	441902.9474187
0.	2020986.4233405	15213.875054049	4089.8922757939	160554.12262422	815312.90878696	11585.826064951	361032.6323370
0.	2094902.6594005	16906.020322816	3912.0291339479	167057.88242519	752217.07552271	12142.172835157	404798.5840243
0.	1885949.3429341	15792.728227166	3467.3878833464	143084.60280575	752702.5570705	14590.539636446	356070.2625950
0.	1690705.3747324	15481.033065351	3578.5459723132	138677.70172799	746951.33985021	11919.629673117	311723.2386618
0.	1820601.4495395	13900.472616069	3889.7965080741	154417.55313781	737422.87667787	11051.768082761	338516.5131665
0.	1888005.7451738	15614.615279902	4223.2921228934	154643.91528339	802339.8220211	11964.137830426	337128.5804324
0.	1791583.3290461	13321.750749376	3267.3070588502	121343.7392137	768203.63184621	11852.867882553	353682.8632312
0.	1692533.2878343	15859.521562944	3089.4614690812	130593.09556476	710687.44349464	10339.743974598	384189.9001638
0.	1824028.7866056	16906.020322816	3600.7777679979	153647.96741075	692925.4801316	11385.550313458	399764.0736614
0.	1881722.2938858	15881.78612706	3378.462479507	119224.59030116	706412.5656934	11430.055620341	386655.6615893
0.	1719609.2506569	15636.879190317	3823.0989862564	134882.83943498	761615.95036425	11051.768082761	366903.0926149
0.	1827456.1236718	16549.750686014	3133.9225107654	127253.12825942	740670.59561874	12275.701583032	381097.0758766
0.	1738802.3382273	16059.904779445	2800.4704790405	116835.55345501	677533.84894173	10384.243700188	401325.3864762
0.	1563779.6587159	14879.939572766	3756.4019981391	113816.42330491	729986.77390428	12542.765492984	380120.627612
0.	1821058.427815	18130.813261522	4067.6591755055	148760.47881368	735969.066931	11474.561164748	364327.016878
0.	2022471.6027358	18932.593293635	3912.0291339479	146453.48527014	791580.19015057	12208.936941841	487168.9309729
0.	1600452.1653237	15970.844977814	3934.2618191226	155956.93587799	692563.86113727	10539.994609927	383352.6339551
0.	1688877.4616304	16683.350016683	3800.8665975842	158470.35724926	770976.32200584	11318.79279849	391985.0720875
0.	1921302.0103756	16148.965531968	3000.5400972175	116655.27638551	690394.46351407	11252.035817943	396945.1129588
0.	1815681.2125209	18442.607450991	3289.5380243924	133618.26616579	715085.27487503	11163.027341856	367088.7858384
0.	1668661.5503767	16638.816668713	3267.3070588502	142813.34215495	726476.81702691	10339.743974598	378842.1144976
0.	1830805.8386902	19623.076738244	3823.0989862564	137118.89014357	664379.89284329	10740.250054368	473714.4257103
0.	1762246.3812986	19266.691050377	2733.7816735278	102965.54175974	680301.84650385	9828.0141985899	557013.827170
0.	1389767.6353583	17841.300519578	1733.5136187497	81754.627142179	644482.5443604	11697.092449727	475312.8068414
0.	1444944.3249078	17150.964524865	1622.3801338886	59164.841320921	607187.48949174	10183.99680516	456198.7969246
0.	1263554.6496411	19623.076738244	1266.7629406502	52632.353314902	601937.49133692	8893.6321593739	561334.2098940
0.	1010997.3926624	14256.629110124	1155.6356796293	41257.433912363	569434.83053005	9294.0687832241	419499.5530258
0.	820742.39880619	14301.149741267	733.3656014198	31347.739044321	529835.7023235	10094.999728725	345783.7250279
0.	814017.17768532	14546.017460559	911.16092124147	26976.928049061	539706.57398167	8893.6321593739	402117.8037435
0.	865062.25633819	17484.990937169	533.35040054615	22363.300155542	519290.8936423	8270.7689680748	416090.40832
0.	752289.89602973	13054.661893153	600.02160077763	19556.253262157	550703.31808563	8849.1403882772	383166.5859641
0.	627142.7029809	13076.91897114	466.67973369921	14056.289210819	509372.62111856	8693.4210590677	355328.4745750
0.	611055.43845099	12898.86401039	688.91736413994	12075.409262973	559244.9630286	8493.2147662765	368388.7517756
0.	715955.43930058	16304.824137012	488.9032300503	12342.466758735	524088.83265602	9004.8626258179	381794.6074125
0.	664355.86366262	15102.561741452	488.9032300503	12654.044646316	502413.05692489	8204.0363859019	411352.5563517
0.	924671.07716687	15369.716187403	555.57407469138	8293.0132808272	502648.88200285	8648.9303563226	493833.4314913
0.	828525.65448348	14546.017460559	577.79780810179	8426.4804036529	545132.09022838	8070.5728239134	500078.7381389
0.	815215.1110589	16505.218051281	600.02160077763	7314.319659335	518085.92101338	8760.1575583262	437197.5751737
0.	706412.5656934	15993.109839077	377.78634093484	7581.224707945	511402.57332058	7447.7711155427	414059.5784841
0.	743119.30438852	13878.213340166	444.45629661235	6180.068523177	489311.36819154	7670.1949563466	417608.0102013
0.	706364.27400652	16126.700254691	622.24545271912	6669.3344004268	529977.64894816	8537.704638108	428753.1284618
0.	722339.30819579	14256.629110124	444.45629661235	6313.5018238017	510316.72525163	9071.6016179468	397038.2868586
0.	784974.83473295	15570.08763735	488.9032300503	6002.16077788	505620.83314444	8337.5020843755	476394.2337143
0.	815264.00978615	16148.965531968	488.9032300503	5134.9148871186	509868.2628477	8181.7923105381	421274.7148592
0.	728388.96272124	17284.573484797	377.78634093484	5379.5135674889	485686.01863706	7825.8951756913	448462.0117167
0.	717115.79407032	17462.722093569	311.11691862693	5535.1710101087	525058.19971925	7336.5614203583	436191.2893092
0.	742998.0649738	16349.355701921	311.11691862693	5512.9340546385	488369.57163188	7447.7711155427	473291.3747160
0.	682444.64245563	16950.555097312	288.89389638309	5112.6789993376	470471.56834519	8181.7923105381	442464.95593
0.	711291.40935703	14657.323345891	222.22518522469	5268.3314594078	474066.98415876	8070.5728239134	451837.2034846
0.	733837.25192682	16816.951487099	222.22518522469	4401.1619067434	470612.53662808	9472.046789243	422910.05869
0.	674453.98591439	16839.218606869	333.34000013334	4756.9128613587	486133.2191643	7914.8680351385	450266.636175
0.	905752.78839152	17462.722093569	400.00960023041	4934.7940323669	500432.38200137	7914.8680351385	534355.4868737
0.	680518.50967788	14479.234642336	311.11691862693	3889.7965080741	506210.62831666	7803.6521091871	444643.0877381
0.	417794.81060622	13121.433305311	88.889362965491	2711.5521902674	447712.14983981	7002.9412353188	275387.4421880
0.	310800.83846053	10539.994609927	333.34000013334	2733.7816735278	534757.88650913	7447.7711155427	228512.9358505
0.	257999.61276364	8960.3702611759	155.55700742096	2511.4895088638	473737.92915574	8270.7689680748	194760.7273525
0.	198264.12640333	8270.7689680748	111.11185185679	2555.9474675006	489994.23536194	7714.6804365931	163340.8327846
0.	155866.37615274	7937.111398359	155.55700742096	1666.8333500017	482791.54764943	8760.1575583262	141118.1614165
0.	112127.08571592	7603.4671810346	22.222251851891	1866.8757567514	463379.15963193	7381.0451204177	117241.1910219
0.	93207.245449918	7781.4091020254	66.6669333344	1866.8757567514	505314.15566515	7959.3548209234	104630.5327950
0.	78882.701222336	6847.2563843996	0.	1555.7007542926	487121.85045007	7959.3548209234	93274.66013073
