# Supplementary material for: LA-iMageS: a software for elemental distribution bioimaging using LA–ICP–MS data
Source: J Cheminform. 2016 Nov 18;8:65. doi: 10.1186/s13321-016-0178-7 (PMC5116144; doi:10.1186/s13321-016-0178-7)
Supplement: Supplementary file 1 — Additional file 1. Dataset corresponding to LA–ICP–MS analysis of a human tissue used to illustrate LA-iMageS features. [file 13321_2016_178_MOESM1_ESM.zip › Line 28.xl]

Intensity Vs Time	Counts Per Second
Time in Seconds	Na23	Ca44	Zn64	P31	C12	C13	Si28
0.	266.6709334016	5779.781435342	22.222251851891	1444.56964048	496920.16597875	8671.1756780192	54242.629757
0.	244.44802968221	5535.1710101087	44.444562963279	1177.8610132894	495388.44137877	6869.4968993892	54757.08899186
0.	82562.533805528	7358.8032407191	44.444562963279	3445.1564434428	460421.81050224	7981.5983028321	84470.40051745
0.	183623.22572064	7625.7097134645	177.7796740943	4623.5044741297	483144.47961299	7603.4671810346	130931.6799121
0.	233172.71725983	7714.6804365931	222.22518522469	5290.5677623922	481544.6377086	7536.7399397861	132128.1206001
0.	318621.3562594	8070.5728239134	222.22518522469	5646.3566772391	497556.50118982	7937.111398359	160440.8612427
0.	352616.86234304	9182.8344586197	200.0024000288	6869.4968993892	507012.81477065	7581.224707945	176970.4809644
0.	344278.85612052	8381.9911253168	177.7796740943	7047.4231552981	470119.1577841	7247.5947322881	168599.5797019
0.	350994.94325858	8760.1575583262	311.11691862693	7381.0451204177	469531.83905682	7381.0451204177	166241.8040568
0.	373474.45296603	8426.4804036529	266.6709334016	6402.4585440809	491595.65433834	7825.8951756913	199788.7870005
0.	545108.3905797	9694.5246392125	377.78634093484	6402.4585440809	472421.83547298	7892.6247312617	251013.2562428
0.	417701.40989317	9138.3411442804	311.11691862693	5446.2235441355	507673.49518432	7269.8363153001	211449.0334915
0.	409486.14440961	8938.1241678873	200.0024000288	5757.5438273573	492702.69219066	8293.0132808272	212018.7943037
0.	296723.6229459	8871.3862441486	111.11185185679	4645.7390570617	460797.29029818	7714.6804365931	189099.2188813
0.	297690.54026728	9383.0573113583	177.7796740943	4156.5919324774	472257.33797318	7581.224707945	197012.7453440
0.	479803.97240287	9360.8100902862	266.6709334016	5357.2770272403	461900.3574161	8337.5020843755	284669.4376450
0.	389098.86431343	10628.996435951	266.6709334016	5201.6229063468	474889.67694337	8092.8166025467	244535.9904214
0.	376332.13759654	7914.8680351385	200.0024000288	4690.2084008523	465398.25426543	8226.2805206124	232281.6779799
0.	379818.41629517	10784.751917351	266.6709334016	4623.5044741297	467840.58602756	6891.7374737114	235526.4266915
0.	372545.3311196	10339.743974598	244.44802968221	3978.7273673761	506894.84147429	8181.7923105381	241996.7914120
0.	382515.44996883	9894.7597796915	377.78634093484	4801.3827982459	483426.83564311	7558.9822941956	234772.254237
0.	362818.8657636	9627.7806609238	155.55700742096	4512.332449094	513031.60285669	8470.9699193857	255135.6541923
0.	410279.31963626	10673.497705198	533.35040054615	4556.8010811844	477616.88058161	7803.6521091871	264945.8730210
0.	419195.94386178	10962.761744275	311.11691862693	4178.8252699788	485238.84142766	7536.7399397861	282393.9485977
0.	509962.67403933	11608.079223139	333.34000013334	4401.1619067434	467159.48119688	7047.4231552981	317628.9742119
0.	430600.36939215	12698.556723408	244.44802968221	3511.8509410427	463801.72145219	6869.4968993892	273963.8771546
0.	517944.17063631	12921.120672592	177.7796740943	4534.5667354854	488981.72763327	8448.7251318446	346501.5255140
0.	526453.33443369	13210.462686448	422.2329187895	4267.7592130252	487027.69017958	8137.3043378502	367320.9080614
0.	502578.13379924	11674.839054004	200.0024000288	4267.7592130252	458192.73823762	8048.3291046256	340598.8371565
0.	643212.01185565	12565.021204863	288.89389638309	5001.500450135	486509.82716917	8270.7689680748	361937.3011342
0.	589898.42095527	13054.661893153	333.34000013334	4556.8010811844	476605.83319276	8982.6164138194	350462.0944591
0.	472586.33613046	12164.427477996	244.44802968221	3400.6937415233	502696.04779584	7403.2870594544	274813.3952442
0.	406290.86127835	11096.271608266	177.7796740943	3378.462479507	465726.98913943	7937.111398359	259122.5490328
0.	478298.81708882	11674.839054004	488.9032300503	4601.2699505063	483968.04402271	7603.4671810346	311054.4885246
0.	412192.5748407	10539.994609927	266.6709334016	4067.6591755055	481309.39201508	7336.5614203583	240898.9955553
0.	359200.3926392	9316.3158262194	288.89389638309	3867.5639415011	479192.47118467	7981.5983028321	228079.0674100
0.	335625.24228266	10050.50154671	222.22518522469	4245.525638307	451649.65790757	8448.7251318446	233378.3550532
0.	382073.63600985	10695.748428881	311.11691862693	4356.6941049483	454017.72241938	7136.387707272	234909.3714957
0.	421928.81483527	11051.768082761	266.6709334016	4779.1478001472	502790.38015925	8137.3043378502	264922.9386918
0.	574165.69313433	13321.750749376	488.9032300503	5979.9225766753	505408.51679978	8026.0854446829	339418.7909534
0.	515558.39024086	12921.120672592	422.2329187895	6469.1767072291	498570.02134898	8359.7465751719	315667.6299046
0.	499583.66120871	12698.556723408	400.00960023041	5824.2568292746	485309.44680532	8337.5020843755	297253.1116352
0.	525105.48871395	12631.788696862	355.56314090256	6135.5912309063	459436.25436145	7647.9523052351	349211.1892782
0.	558532.83559397	13010.147915374	400.00960023041	5846.4946152228	489287.82201727	7447.7711155427	321483.7586486
0.	664644.21822847	15347.452990084	866.71173567692	13499.814738951	517849.67168409	7937.111398359	357855.4549973
0.	690804.19708274	12854.350864177	1066.7349377027	15458.769570913	505951.11344964	7759.166154206	327742.8523779
0.	515204.1229159	12253.446643245	666.69333440004	10829.254017831	489523.2866685	8315.2576529274	258412.1026499
0.	661016.45575411	13054.661893153	933.3856029271	15347.452990084	476394.23371432	8381.9911253168	289728.2681190
0.	617529.77029994	12743.069038078	1000.0600036002	16349.355701921	481003.58226263	8426.4804036529	335047.1060816
0.	543094.15896128	11252.035817943	866.71173567692	14167.588560773	476441.25536922	6958.4595526755	273711.3341518
0.	550276.45819474	11252.035817943	666.69333440004	16683.350016683	517117.34004188	7981.5983028321	297736.5866987
0.	492608.47064185	9939.2571305832	622.24545271912	17039.625359589	502035.75027458	7625.7097134645	245634.2586391
0.	751367.5479263	12097.663727646	1244.5373699014	39426.379589164	545653.49901224	9961.5058950769	277040.914761
0.	859162.90095009	9961.5058950769	2178.0623779285	57307.484758885	520519.66718274	8359.7465751719	274400.1055315
0.	864742.60618658	12386.977172825	2422.5743030209	75989.334704892	550157.88975907	8404.2357348103	242980.3545975
0.	1131817.4720362	12320.211640776	2733.7816735278	81619.98360901	599933.78834279	9672.2765870872	240190.0781547
0.	1371866.526399	13188.205252064	3111.691960277	103415.50673598	620661.16883542	9338.5629285733	312784.1228098
0.	1480599.1210916	14501.49552233	3445.1564434428	116272.20047153	634323.50360276	8515.4596725172	334723.3669824
0.	1300977.2002578	11830.614071137	3200.6145179875	92398.311580067	638035.9208709	10628.996435951	262882.0321959
0.	1067904.9653963	12119.918251707	2822.700199456	92443.250301999	630038.24186144	10139.498148207	250532.4406465
0.	1641216.268336	13254.977733417	3578.5459723132	114492.25359329	649806.42491947	11274.288085412	314698.6622759
0.	1725342.0791013	13655.623848502	4178.8252699788	105643.18901096	641150.78985956	9894.7597796915	319937.018203
0.	1449196.597696	11786.10662646	2400.3456497736	86805.322868445	610219.62377852	9405.3045917898	280096.0949235
0.	1493939.9266505	12943.377394191	2511.4895088638	120892.81165657	637604.71968234	9383.0573113583	281658.5676269
0.	1462123.1568459	12075.409262973	3089.4614690812	106070.79168663	638658.80497267	9739.0209215515	273412.883946
0.	1802436.739627	12809.83795555	3200.6145179875	127817.21869016	649926.36984641	10584.495404194	290027.293494
0.	1607599.3657124	13433.040297342	3422.9250628351	124591.13287258	684660.22400332	9627.7806609238	268019.6352042
0.	1733680.7318922	13477.556532345	3267.3070588502	132466.7668343	677678.24436378	11452.308362854	286393.6997906
0.	1973829.7372088	16371.621573526	4045.4261345198	122561.36462845	663827.23854524	11519.066946682	359710.5969901
0.	1706014.1469612	15970.844977814	3600.7777679979	147403.34712087	698423.94437614	10829.254017831	405404.7901956
0.	1946905.1586398	14813.154080824	3445.1564434428	135560.36771338	705881.37190317	10606.745890386	312807.1869811
0.	1582401.523442	14679.584701204	3934.2618191226	145232.39200148	735314.93178191	11229.783609853	345945.8037143
0.	1702701.0544639	13388.524299949	4112.1254353852	147471.19850278	652685.56184902	9961.5058950769	322107.1515942
0.	1751059.1420188	11808.360319106	3956.4945635986	126463.4653139	686081.38392562	10985.013239832	245222.3913411
0.	1624100.7910802	13766.917851756	4223.2921228934	151068.10554721	705664.07471492	11229.783609853	257403.8295335
0.	2040864.9783241	14546.017460559	4756.9128613587	163295.51304232	707837.29124533	11763.8529932	309279.0972237
0.	1579773.8983579	13566.589715191	3867.5639415011	134702.17445556	702767.29821929	11875.121753355	308818.0173720
0.	1605021.9480786	12520.509840498	3867.5639415011	139084.39579292	673804.46699785	12453.743239397	269740.5116601
0.	1958276.1547589	11452.308362854	4134.3586542796	132105.54466995	738052.93633864	11941.883722078	250875.8775693
0.	1674368.4013837	13143.690561496	4801.3827982459	156002.21610625	731245.86219647	11385.550313458	254379.7308425
0.	1900686.8923186	13366.266390356	4601.2699505063	163862.02736509	749668.74130054	11808.360319106	257839.2054598
0.	1614618.4918638	12520.509840498	3267.3070588502	145232.39200148	679170.47118695	11852.867882553	235183.6126871
0.	2034124.5487607	14568.278518795	5690.8313593262	180489.19648052	735993.29510317	12987.891015582	305890.7447060
0.	1591541.0889517	15013.512160945	4223.2921228934	167851.36781581	701319.27221192	10762.500956173	271484.6899437
0.	1794896.4215434	13744.658932294	4690.2084008523	159512.17542301	713659.36044108	11763.8529932	310270.503726
0.	1800494.4054181	12475.998713705	4801.3827982459	144260.16680026	739943.38906234	12075.409262973	243575.1227345
0.	1822543.6072103	11674.839054004	4756.9128613587	148489.03494907	676330.64724991	11051.768082761	229449.2542054
0.	1981671.9155524	11474.561164748	3845.3314342286	140846.96422689	732965.29631805	11252.035817943	190281.2278331
0.	1749655.5722702	14746.369123639	5646.3566772391	132647.38374203	716994.91655379	11096.271608266	235503.5719919
0.	1710241.1960094	11630.332440711	4378.9279761929	119337.29751603	741106.94871902	11229.783609853	244513.1113504
0.	1794896.4215434	13165.94787708	6113.3526737582	181283.94862049	716197.16710309	10584.495404194	228124.7367228
0.	1822086.6289348	13677.882530342	5357.2770272403	166377.81162342	830117.42441739	13210.462686448	209694.4118543
0.	1603194.0349766	11697.092449727	4868.088148406	135560.36771338	709721.18543108	11430.055620341	185758.6669776
0.	1885520.6362163	12342.466758735	5179.3868406229	119697.97077472	698351.57354849	10028.252544752	216350.2339085
0.	1686935.3039596	12876.607407585	3689.7055437159	136305.71193522	730616.29526947	11274.288085412	255181.4698994
0.	1774789.3774219	14813.154080824	4667.9736993025	130593.09556476	719001.70101379	11897.375683543	322199.509995
0.	1704071.9892903	16193.496264819	4289.9928470482	115483.56982739	706726.46820229	11163.027341856	318229.0053101
0.	1872093.431396	14145.328571962	3711.9376358914	131044.54439456	618772.63240186	10361.993807708	269511.0412587
0.	1575661.0938786	12142.172835157	2911.6196740142	115438.50745774	628985.20645243	11852.867882553	276650.4824101
0.	1669038.0844811	12119.918251707	2756.0112160766	106791.01389961	679796.32014447	11140.775371281	245908.8479830
0.	1644322.0797704	13744.658932294	3689.7055437159	119562.7164864	676667.52689604	11875.121753355	252432.9665272
0.	1644550.5689082	14991.249914367	4156.5919324774	143265.44810348	715181.95550896	10094.999728725	339673.2968717
0.	1950840.2580532	15013.512160945	3645.2415372606	131112.26381203	702163.92470728	10784.751917351	432658.5255639
0.	1559781.0988054	15058.036832358	3778.6342682119	110843.41661689	689767.84958868	10985.013239832	384678.3434277
0.	1745958.7969632	13254.977733417	3934.2618191226	103055.53282327	725121.6265728	10495.494053146	307988.1367532
0.	1941700.6925435	14167.588560773	3845.3314342286	134724.75736551	722242.54792499	12142.172835157	297414.2669277
0.	1670712.5751798	13766.917851756	3845.3314342286	102515.60092924	679531.53238165	12075.409262973	270222.4197439
0.	1651405.2430405	12765.325284507	3867.5639415011	113884.00388414	689864.2487862	11519.066946682	268432.6136593
0.	1846192.2329667	14167.588560773	3845.3314342286	120216.46573887	749013.57587106	11630.332440711	320421.7871413
0.	1908798.2567084	14278.88939599	4334.4602930095	139423.32255055	777230.2719992	11430.055620341	310224.3892280
0.	2291289.0732909	14946.72559947	5579.6450990042	134769.92336753	846394.57440693	12987.891015582	336851.0210725
0.	1735260.7565923	15236.137894833	3645.2415372606	130254.52486661	744453.04940672	11941.883722078	301582.3457812
0.	1949697.8123645	16371.621573526	3556.3142359259	118751.23652579	739192.00611572	12720.812851046	342218.7750881
0.	1698588.2499845	14991.249914367	3422.9250628351	118165.21645719	708175.39601898	11786.10662646	260887.4642659
0.	2129633.0083374	14946.72559947	4401.1619067434	151226.49531252	786972.97571524	13121.433305311	373126.0203995
0.	2043835.3371148	16594.283558491	3956.4945635986	144870.62065058	784585.00690837	10717.999211938	334977.7323796
0.	2043721.0925459	15748.199633788	4801.3827982459	140530.57856648	654341.49914942	13254.977733417	317998.2191012
0.	1862529.2063154	15525.560232501	4223.2921228934	107578.82777099	724952.24261448	11652.585717666	272930.7942909
0.	2069311.8759732	13922.73195138	4267.7592130252	127253.12825942	745035.11127703	11674.839054004	289912.2824866
0.	1898287.7563722	12876.607407585	4156.5919324774	141118.16141659	732844.1982839	12297.956582209	277017.9476544
0.	1792040.3073216	11452.308362854	3178.3837896203	104383.01320754	699654.34074667	11385.550313458	241928.1749944
0.	1614161.5135883	13388.524299949	3667.4735108391	113929.05790603	722169.97842857	10851.505157133	234063.8505092
0.	1916224.1536851	12676.300655165	3289.5380243924	116429.93549473	712644.44524775	11719.345904834	274721.5513432
0.	1878637.6905263	13099.176108526	3378.462479507	130999.39841959	791287.59628644	12030.900511791	261185.4732846
0.	1975060.106654	14568.278518795	4245.525638307	142383.86402868	739870.67174845	11185.27937181	287497.4116642
0.	2017559.0862743	14568.278518795	4089.8922757939	152765.29402161	738731.51314641	11363.297749089	322638.2261172
0.	1861158.2714889	13878.213340166	4334.4602930095	127862.34756166	818638.68271771	10985.013239832	293202.2131950
0.	1683050.988618	15213.875054049	4579.0354861913	128291.08393762	771170.9298692	11385.550313458	307780.6792766
0.	2152139.1884052	14434.713060591	5068.2074017168	133798.90783533	804903.59420484	11318.79279849	302019.9977103
0.	2330017.9821384	16906.020322816	4490.09822201	150502.45216749	759162.03604312	12030.900511791	321391.4080291
0.	1958837.3778743	14813.154080824	3645.2415372606	117917.29720754	741979.72055177	11674.839054004	312830.2512150
0.	1820164.0546007	12542.765492984	3111.691960277	105193.10448466	648247.29206289	10473.243863813	246664.0146564
0.	1833625.3303909	14212.108716627	4156.5919324774	134905.4228306	749741.54050221	13010.147915374	252432.9665272
0.	1844707.0535714	11763.8529932	3689.7055437159	131225.13072119	715641.20320799	11452.308362854	266895.5181150
0.	1847791.656931	13544.331330374	3934.2618191226	110595.71361079	728994.15969681	12097.663727646	277982.6197602
0.	2033210.5922097	16416.153495039	4156.5919324774	131699.18830296	746975.59861137	12475.998713705	374566.3006209
0.	1565036.3489735	13032.404874564	3556.3142359259	99029.377970322	684178.52770444	11741.599419325	258778.7772065
0.	1630726.9760747	13321.750749376	2644.8640962144	103213.01950851	676691.59022871	11274.288085412	311423.4476026
0.	1873382.4403582	14056.289210819	3756.4019981391	123576.18740597	779445.78120435	12008.646225282	347497.2845394
0.	1888805.4571559	13633.365226067	3667.4735108391	113298.32361438	708416.90748533	11318.79279849	288256.2969453
0.	1817631.0907488	14968.987727209	3734.1697873657	128922.9458658	751877.2545402	11630.332440711	327165.252100
0.	1805292.6773107	14367.931133572	3912.0291339479	119517.63220799	721516.88021674	11563.572966145	320190.9413391
0.	1880694.092766	17084.160847374	3867.5639415011	137209.24813634	831513.52259365	11007.264794765	376866.6077642
0.	2011161.3904175	16015.374759769	4067.6591755055	139287.75020705	776013.19875957	11051.768082761	404448.8692775
0.	1886539.4757804	14367.931133572	2622.6348501053	116970.76379872	710397.5547922	11452.308362854	299578.64895
0.	1771476.2849247	13655.623848502	3311.7690492289	123328.10828696	752265.62245974	11318.79279849	279360.9133321
0.	2384055.6632147	18130.813261522	3889.7965080741	141909.20321075	786485.58206728	12409.232468957	370710.6131047
0.	1697560.0488647	13611.106663037	3734.1697873657	131744.33803958	747533.56877332	12364.721936084	297068.937907
0.	1602394.3229945	11852.867882553	3045.0006645658	114897.77789711	791750.87443394	10384.243700188	280739.4311456
0.	1709212.9948896	14790.892369012	3422.9250628351	120577.17677953	742149.43634896	11341.045244099	277316.5249020
0.	1719380.7615192	14301.149741267	4378.9279761929	118120.13968523	748625.35294992	11363.297749089	297782.6333801
0.	1771362.0403558	13210.462686448	3422.9250628351	106318.36109598	733958.36378443	11986.39199816	260131.0269555
0.	1881036.8264726	14612.800813513	3356.2312767859	132760.27128163	685021.51377979	11007.264794765	320583.382936
0.	1785642.6114647	13655.623848502	3222.845305648	110100.32954044	677365.39065467	11563.572966145	294191.7427304
0.	1831797.4172889	16794.684426767	3623.0096229803	114064.22142331	713925.19115175	11096.271608266	362702.8652027
0.	1675967.8253479	14123.068642562	2956.0797670342	104293.00789622	683865.43945196	11875.121753355	349211.1892782
0.	1605478.9263541	14278.88939599	3334.00013336	115844.07749671	756854.52939534	11674.839054004	332157.0147345
0.	1984064.815022	12720.812851046	3511.8509410427	111023.56885184	657942.45550232	11474.561164748	289061.2495150
0.	1708413.2829075	13477.556532345	3133.9225107654	130999.39841959	704794.94031861	10940.510308095	323007.6888470
0.	1862694.9597666	13121.433305311	2978.3099024804	95162.491406769	683769.10687822	11029.516409074	253555.1642096
0.	1797295.5574897	14345.670610058	3356.2312767859	128065.43048481	712112.87030703	12008.646225282	267514.9111113
0.	1865271.0759683	14367.931133572	3400.6937415233	129035.78335604	783707.95797578	12475.998713705	263340.6200084
0.	1620559.2094451	13344.008540165	3623.0096229803	129870.82790805	699485.45249014	10139.498148207	296378.3220427
0.	1792954.2638725	13944.991346099	3600.7777679979	120058.65953298	731318.50746629	10985.013239832	288279.2945295
0.	1842879.1404695	14189.848608994	2978.3099024804	126057.38185759	688105.131968	11363.297749089	319290.7026569
0.	1719660.9659245	14902.201522249	3045.0006645658	110212.9142603	675103.55349057	10562.244977375	244375.8382240
0.	1618045.82893	14657.323345891	4045.4261345198	128471.6110658	722774.7427406	10873.756355811	260268.5559834
0.	1990825.8571583	14501.49552233	4201.058666784	157926.85115394	803707.07354468	12431.487824481	303978.1906848
0.	2130432.7203196	13744.658932294	4556.8010811844	135266.76541723	774771.95900378	12097.663727646	291315.5233821
0.	1828141.591085	14412.452358838	3156.1531205464	119968.48589027	701874.3203111	11185.27937181	303678.6730728
0.	1665914.3032872	13522.07300496	2355.8885211332	96174.004544294	631306.84114095	11830.614071137	344510.3570850
0.	1767600.4237424	16327.08988975	2533.718458539	87007.414059237	693455.88191043	9894.7597796915	384306.1936408
0.	1956833.2104182	13677.882530342	2133.606434957	97005.784584574	656645.93874569	9694.5246392125	360267.2184301
0.	1964216.780017	13700.141271587	2711.5521902674	95364.784268185	644530.49263512	10562.244977375	345737.4173991
0.	1548128.1527805	12409.232468957	3222.845305648	122087.82264628	674598.3300593	11029.516409074	365185.622209
0.	1999622.6889614	17306.841852838	3400.6937415233	162797.01198482	746781.53041456	12409.232468957	380027.638373
0.	2624311.9915519	17596.336046862	4334.4602930095	168985.04814547	826591.43166224	12297.956582209	440661.9760652
0.	2046577.2067677	14924.46353115	3133.9225107654	121005.54127484	694782.02816907	12030.900511791	320375.6174789
0.	1806663.6121371	14768.630716617	3711.9376358914	116227.13386663	716656.46845043	12297.956582209	373776.4393835
0.	1635753.7371051	14011.769886705	2578.1765357486	110573.19551837	737083.63267784	13076.91897114	305498.9816700
0.	1944556.8067653	14701.846115932	2956.0797670342	142542.09025873	754086.32796077	12253.446643245	373776.4393835
0.	2517836.0533635	18219.89612657	3734.1697873657	176334.99876934	750421.02906656	12898.86401039	423494.1859272
0.	1977916.2208758	14568.278518795	3267.3070588502	124974.58864957	784926.10530245	12498.254247405	315252.3445237
0.	1810890.6611854	15859.521562944	3978.7273673761	154349.64568211	792896.98391858	12475.998713705	328251.1731025
0.	2400849.6148389	16126.700254691	4223.2921228934	178332.39001339	821794.44669074	13099.176108526	380097.3802078
0.	2140828.9760869	13677.882530342	4201.058666784	144780.18024561	786436.84419964	13010.147915374	311654.0551700
0.	2087134.0287172	14612.800813513	3022.7703512459	142948.971386	716704.81737262	11407.802937209	359432.2999172
0.	2127348.11696	17529.528802706	3778.6342682119	148850.96204939	769200.72589003	11830.614071137	379725.4303532
0.	2048747.8535763	16928.287680344	3267.3070588502	113658.73740357	714336.03642687	12342.466758735	410512.6204908
0.	1805521.1664484	16193.496264819	2978.3099024804	97680.261434402	722073.22004222	11697.092449727	329868.7595520
0.	2288432.9590691	16260.292809836	3511.8509410427	111901.86640322	737834.83360136	11674.839054004	413312.7280461
0.	1650377.0419206	16460.68565429	3156.1531205464	109087.13505466	768641.36640742	11452.308362854	349350.1696610
0.	1841165.4719364	15124.82428513	2956.0797670342	101773.25134237	674622.38765041	11140.775371281	346802.5566480
0.	1630041.5086615	16572.017092534	3200.6145179875	93836.4702291	710204.30103043	10584.495404194	337290.4942438
0.	1632783.3783144	14724.107590077	2933.8496908789	89095.975221131	667311.95291074	11163.027341856	327812.1670498
0.	1855336.7324914	16327.08988975	2689.3227662952	88871.373766457	682781.75966896	10117.248908782	312576.5480881
0.	1861843.7389022	15236.137894833	3467.3878833464	112464.92602193	652925.53314323	10851.505157133	373195.7057729
0.	1883321.7178501	14879.939572766	2911.6196740142	93274.660130736	674887.02555821	11563.572966145	367088.7858384
0.	1782672.2526741	17262.3051762	2511.4895088638	91207.523257695	688948.49964178	12142.172835157	314029.6777290
0.	1783700.4537939	15236.137894833	3200.6145179875	92016.342173874	722073.22004222	10161.747447	401628.3608610
0.	1989659.917554	13700.141271587	2244.746737005	74038.558977951	671254.97424972	10517.744301851	338493.3790976
0.	1583429.7245618	14568.278518795	2422.5743030209	74666.345233073	645297.70115579	10139.498148207	279521.7288546
0.	1721437.1637588	12587.276976136	2778.2408179141	93162.302630667	651029.94114292	11719.345904834	305867.6993209
0.	1957110.6823504	13989.510313761	2467.0317873712	86041.911256212	702188.0588429	11474.561164748	273504.7136591
0.	1759855.732614	12654.044646316	2311.4316296304	83819.432439929	633676.98735968	10606.745890386	284140.7341914
0.	1710469.6851472	16727.883602403	3045.0006645658	95162.491406769	695433.11957116	11852.867882553	365533.7301154
0.	1882522.005868	15993.109839077	2622.6348501053	84043.898475507	714577.7191914	12431.487824481	406570.6923083
0.	1891607.7998201	14034.029519058	2600.4056632835	84021.451601232	641725.96521982	10495.494053146	329498.998359
0.	1579659.6537891	13944.991346099	2489.2606184746	89298.121678689	667360.02773444	11452.308362854	331278.6217068
0.	1776845.7796616	15436.5061359	2022.4676149595	83729.647710131	659935.62820715	11074.019815824	367088.7858384
0.	1865499.5651061	14724.107590077	3178.3837896203	101840.7349525	679122.33082999	12453.743239397	345366.9654433
0.	1986736.6840815	14857.677682701	2533.718458539	84313.265659374	693070.13194789	10717.999211938	287980.3308009
0.	1567892.4631953	13433.040297342	3511.8509410427	83774.539954716	668369.66063546	11541.319926723	296493.4207818
0.	2002707.292321	18865.775347771	3178.3837896203	105598.17947128	708127.09453139	12475.998713705	344232.5566837
0.	1712183.3536802	14189.848608994	2933.8496908789	88893.833640965	627812.65882097	12119.918251707	304047.3116352
0.	1627985.1064218	16304.824137012	2489.2606184746	85727.585519856	639018.18158324	11763.8529932	343538.0953741
0.	1857045.4670096	16883.753024728	2400.3456497736	88152.689572962	698206.83370286	11808.360319106	381538.8392217
0.	2058915.6202059	14813.154080824	3200.6145179875	73791.941544997	694878.48307319	11697.092449727	368644.1255434
0.	1601137.6327369	13944.991346099	2422.5743030209	76729.403055514	716269.68675485	12342.466758735	348029.9476809
0.	1644436.3243393	15258.400795038	3734.1697873657	90960.399716327	713828.52449792	11585.826064951	330677.6682544
0.	1670369.8414732	16238.027235398	2555.9474675006	79488.416126324	687430.49684086	12475.998713705	312530.4210614
0.	1714810.9787643	15792.728227166	3045.0006645658	91185.057180024	709672.87534863	12431.487824481	318667.5163863
0.	1647635.1722677	11964.137830426	3267.3070588502	86850.231600618	696928.4031836	11207.531461142	274147.5495225
0.	1868052.5694063	13054.661893153	3111.691960277	88714.156330831	737713.66777591	12142.172835157	253463.5506554
0.	1767872.2855141	11741.599419325	2355.8885211332	69354.069932467	659167.12175857	10428.74366326	238452.3386090
0.	1993419.7071411	14746.369123639	2733.7816735278	78658.373488623	767887.50388791	11452.308362854	300753.1724550
0.	1865029.9472217	13388.524299949	3000.5400972175	71886.506360427	690900.60779258	10807.002937904	287658.3816531
0.	1827341.8791029	13366.266390356	3000.5400972175	95454.693773922	806808.59788175	13366.266390356	277385.4288381
0.	1851303.1712641	14501.49552233	2155.8343768016	87905.656120222	687334.12467577	10628.996435951	253807.1065989
0.	1956361.5271082	13878.213340166	2311.4316296304	80699.97740222	724347.32683883	11474.561164748	262125.4166175
0.	1888136.800855	12431.487824481	2200.2904383379	84807.127997788	710542.49793443	11741.599419325	276604.5503752
0.	1683279.4777557	14345.670610058	2644.8640962144	94757.920331831	702212.19304559	11407.802937209	323862.1329592
0.	1851904.4614103	14724.107590077	2822.700199456	108659.37857035	740767.56108385	11185.27937181	366833.4586998
0.	1888919.7017248	18086.272185716	2867.1598181554	110595.71361079	721637.82062874	11385.550313458	361821.312583
0.	1896916.8215458	14546.017460559	2956.0797670342	114604.89726729	772679.28810265	11229.783609853	283749.9745743
0.	1687049.5485285	13388.524299949	3133.9225107654	97702.74493079	744404.54600748	11385.550313458	286554.6488219
0.	1887310.5638925	13677.882530342	3000.5400972175	101615.79169769	707837.29124533	10161.747447	259535.0936583
0.	1680152.8020975	10673.497705198	2778.2408179141	87231.965545049	706871.35010922	10985.013239832	192327.404362
0.	1723529.1521384	12320.211640776	2444.8030155534	74486.972927099	720742.90141617	10873.756355811	187940.1018737
0.	1667989.2065103	12765.325284507	3200.6145179875	87434.067028913	680253.69986682	10762.500956173	219634.4903826
0.	1941529.5738822	12097.663727646	3334.00013336	92600.537726675	750809.33205141	11563.572966145	217216.7886133
0.	1713794.1682474	12987.891015582	1689.0600469736	81754.627142179	644074.99474908	9783.5174413434	240601.7003752
0.	1807841.4680288	12587.276976136	2867.1598181554	86423.608365466	671206.87781885	10851.505157133	259145.4676511
0.	2050118.7884027	15481.033065351	2733.7816735278	118300.44822576	674911.08395035	10339.743974598	338909.8019689
0.	1655061.0692444	13611.106663037	2622.6348501053	93431.96316175	724153.76267791	11296.540412261	274216.4276872
0.	1913786.6963954	13010.147915374	2800.4704790405	124185.13996182	720718.71568889	11986.39199816	275662.9985393
0.	1570177.3545727	13143.690561496	3000.5400972175	82113.687147969	747703.39287655	12364.721936084	251883.3729904
0.	1864205.7668075	13677.882530342	2800.4704790405	86446.06167826	687840.09048408	11229.783609853	325871.5699428
0.	1652547.6887292	14056.289210819	3067.2310371775	87321.78782481	667768.67450276	10940.510308095	277523.2383916
0.	1771271.2343585	11852.867882553	1933.557626018	85570.427074832	710614.97041228	11118.523460085	261047.9293568
0.	1550870.0224334	15792.728227166	2733.7816735278	97230.604170858	728800.49208297	11341.045244099	412449.2636396
0.	1939396.8261529	13655.623848502	2155.8343768016	92106.215761827	688852.11061621	10896.007613863	327927.6927594
0.	1883758.5832818	15102.561741452	2778.2408179141	80610.226110568	692756.72272603	11452.308362854	380911.0771068
0.	1632783.3783144	14879.939572766	2533.718458539	77020.963096912	694082.76216468	10339.743974598	395850.395850
0.	1747342.1219714	15436.5061359	2378.1170558111	76101.462067808	730107.83216705	10562.244977375	365742.6016891
0.	1575089.8710342	13566.589715191	2511.4895088638	71774.435445859	663923.34980433	10428.74366326	323677.3810041
0.	1716389.156056	13321.750749376	1666.8333500017	72446.883444883	774139.23809258	11185.27937181	321622.2864606
0.	1754451.8931261	13611.106663037	1400.1176098792	60485.381807282	678640.94195659	10584.495404194	297667.5171452
0.	1574052.455444	14546.017460559	1933.557626018	64694.596885736	630732.35803679	10072.750608034	284048.7891312
0.	1736227.1515805	14523.756461737	1978.012501928	69824.641738667	718953.33931399	9983.7547189362	332850.5470444
0.	1741087.2296048	13878.213340166	2333.6600457397	69510.924260986	740234.26439365	11808.360319106	408809.6708212
0.	1825825.3815618	15414.242760311	2155.8343768016	62321.055594664	686539.09515295	11986.39199816	303655.6336944
0.	1764420.2366453	15124.82428513	2044.6952603964	67561.657822069	741931.23093178	11185.27937181	341200.4923664
0.	1614161.5135883	15191.612272687	2133.606434957	70721.042199195	706050.38458563	12275.701583032	399018.4728077
0.	1571319.8002614	14590.539636446	1644.6067123067	67830.495162615	668994.73042122	11140.775371281	333659.7396003
0.	1987098.5585365	14323.410145956	1955.7850343329	71326.166794322	690273.95732229	10117.248908782	390029.7923631
0.	1877951.6850877	15124.82428513	1644.6067123067	59679.603491926	682420.563156	10962.761744275	370640.9480557
0.	1630416.4855255	14835.415852053	1911.3302769829	52207.470973805	691599.6174701	11986.39199816	319521.5239917
0.	1464726.4625507	12965.634175188	1311.2142599662	42195.44645634	696542.49888528	11341.045244099	320814.2394047
0.	1446282.7880611	14056.289210819	1400.1176098792	43356.941254687	693142.45876004	10784.751917351	339233.7005247
0.	1496288.4606629	13277.235346002	1755.7404935542	39895.269904532	683335.62353364	10584.495404194	348539.4827649
0.	1577220.536487	14902.201522249	1600.153614747	37997.542855259	662818.13468198	10673.497705198	351388.809471
0.	1824594.3633705	13833.694966581	1889.1029872274	49032.718195596	682516.88075559	11786.10662646	348192.0691701
0.	1554411.6040684	12832.094380165	2333.6600457397	65657.640581642	704963.93186244	11763.8529932	274629.7084380
0.	1777645.4916437	14746.369123639	2511.4895088638	79623.025389161	705905.51637075	11919.629673117	260199.7911901
0.	1706471.1252367	12164.427477996	1955.7850343329	67068.811797685	803658.23944781	11296.540412261	243986.9098012
0.	1699730.6956732	12475.998713705	1711.2868032229	54354.466028682	704191.42592973	12097.663727646	335255.230584
0.	1452899.2755073	12475.998713705	1333.440008534	48160.99008833	651149.90302023	10539.994609927	356093.4445123
0.	1591850.5664522	15035.774466942	1266.7629406502	34404.205997689	613085.61080468	10050.50154671	401371.9972199
0.	1368274.9506203	14145.328571962	1155.6356796293	25951.456976223	639066.09959242	9761.2691517657	377935.6486721
0.	1175488.7799011	14679.584701204	688.91736413994	22786.6669515	582849.65689562	9894.7597796915	348933.2353234
0.	1255893.5352131	16616.550083884	755.58980896023	19378.059942502	537220.03541707	8760.1575583262	442183.9470620
0.	916356.85379224	14879.939572766	555.57407469138	17306.841852838	557346.0873703	7981.5983028321	395966.8484405
0.	820277.58075821	14345.670610058	555.57407469138	14301.149741267	525649.33085214	9271.8217995872	394569.5222626
0.	1162687.8679087	17596.336046862	444.45629661235	12164.427477996	552007.74335267	7981.5983028321	470283.6142422
0.	844235.6210977	14456.973821757	511.12678566587	11697.092449727	553597.03756359	9516.5418843464	404845.2137398
0.	894594.0351656	15614.615279902	333.34000013334	10539.994609927	491689.8647647	8204.0363859019	403469.7442074
0.	895186.17905597	15124.82428513	466.67973369921	9694.5246392125	499512.93826401	9294.0687832241	439023.233176
0.	758506.15619739	12743.069038078	444.45629661235	9783.5174413434	508074.64737966	8159.548294521	384422.4887042
0.	858794.32305921	15258.400795038	377.78634093484	8181.7923105381	488275.39766299	8092.8166025467	386678.9268852
0.	770854.694297	13588.848159412	400.00960023041	9182.8344586197	506588.11848905	7803.6521091871	409719.4235922
0.	795409.19697268	13010.147915374	311.11691862693	8248.52471467	481921.04424381	8270.7689680748	372196.9365486
0.	706122.8195991	14635.062049994	355.56314090256	9271.8217995872	514472.0167358	8559.9496630493	359988.9031610
0.	753018.13458867	13299.493017989	422.2329187895	8715.6664994682	497580.07006674	7914.8680351385	367204.8461591
0.	892102.53384745	16059.904779445	244.44802968221	7536.7399397861	491925.39535684	7937.111398359	417888.2123405
0.	796750.96607626	14456.973821757	444.45629661235	7336.5614203583	475712.44870429	7091.9053126152	380329.857109
0.	827032.10303649	14412.452358838	377.78634093484	8003.8418440852	477757.96644265	7803.6521091871	428028.3708117
0.	718953.33931399	14746.369123639	266.6709334016	7225.3532086126	512370.51014411	8604.4398909837	379841.6629391
0.	763244.17585339	14501.49552233	244.44802968221	7247.5947322881	483638.60876724	8226.2805206124	373218.9343573
0.	864472.14208544	15169.349550747	400.00960023041	8337.5020843755	484697.55284335	9338.5629285733	471552.3844518
0.	804244.2666294	15369.716187403	400.00960023041	6780.5351954239	492160.93241527	7203.1117442735	398692.2929198
0.	646760.38078459	13544.331330374	288.89389638309	6691.5744407644	513031.60285669	7403.2870594544	354586.7512010
0.	971734.81439463	19043.957725973	333.34000013334	7781.4091020254	464130.39505902	8582.1947473411	510481.9541457
0.	1176380.1834646	18331.251045593	466.67973369921	7425.5290578293	514944.33616211	9004.8626258179	578423.311314
0.	990022.32276333	16883.753024728	266.6709334016	7203.1117442735	515298.59277414	8204.0363859019	470213.1325165
0.	741034.22168313	13032.404874564	177.7796740943	5979.9225766753	518629.31912316	9360.8100902862	340575.6974216
0.	865873.7283064	14390.191716499	266.6709334016	7247.5947322881	520212.45732498	8293.0132808272	415880.3000879
0.	953683.85144212	14278.88939599	400.00960023041	6491.4162136014	474208.01159912	8782.4031767842	393870.9449945
0.	720694.5300289	14056.289210819	333.34000013334	6446.937260185	507531.91653065	8337.5020843755	362563.6666158
0.	800557.83328163	14212.108716627	355.56314090256	7492.255408986	472022.34702235	7937.111398359	386260.1612706
0.	749862.87385742	13611.106663037	244.44802968221	6736.0546994319	491972.50225121	8537.704638108	341339.341921
0.	719412.78632555	14412.452358838	466.67973369921	6847.2563843996	503474.32079501	8893.6321593739	391193.5953420
0.	899431.04580582	14657.323345891	222.22518522469	7114.146480276	498782.1686233	7714.6804365931	417888.2123405
0.	904246.02276534	14123.068642562	311.11691862693	6513.6557793022	465046.05232802	8181.7923105381	395664.0750123
0.	817000.09184753	13032.404874564	355.56314090256	7269.8363153001	501988.58810931	7492.255408986	362772.4653496
0.	789069.07863041	14167.588560773	400.00960023041	7269.8363153001	511426.18023805	8070.5728239134	370664.1696754
0.	798751.80475991	12898.86401039	333.34000013334	8003.8418440852	467488.28366484	8648.9303563226	414433.0281965
0.	794896.93952339	13388.524299949	355.56314090256	7959.3548209234	492278.70336942	7292.077957649	432611.7437844
0.	815581.8581812	13989.510313761	511.12678566587	7203.1117442735	505927.52157794	7781.4091020254	405171.62888
0.	772387.32743475	13722.400072237	422.2329187895	8115.0604405255	518794.70797777	7670.1949563466	373195.7057729
0.	844529.99247719	12898.86401039	355.56314090256	8470.9699193857	528771.17732807	7736.9232657286	374357.2125792
0.	1006098.7535281	15080.299257195	355.56314090256	9872.5111932931	487074.77018561	7625.7097134645	459436.2543614
0.	802217.75639897	13366.266390356	511.12678566587	8693.4210590677	512488.55868262	7625.7097134645	360290.4117799
0.	887072.34995883	14746.369123639	488.9032300503	11274.288085412	556420.53726846	7848.1383015384	433383.6758815
0.	760814.10036556	14412.452358838	400.00960023041	9761.2691517657	506304.99930392	8003.8418440852	434062.0979903
0.	896790.10264084	14590.539636446	311.11691862693	10339.743974598	494139.69903149	7603.4671810346	423073.610296
0.	850664.9812658	17217.768737337	311.11691862693	11051.768082761	494233.93739703	6913.9781073663	433594.2149133
0.	881281.34648447	13566.589715191	511.12678566587	9004.8626258179	534544.84906281	8470.9699193857	447009.2140030
0.	794335.93013364	14724.107590077	355.56314090256	8737.9119992209	475218.77616995	7336.5614203583	401208.8607306
0.	882907.37007231	14946.72559947	377.78634093484	9494.2943071144	511001.26565057	8448.7251318446	430576.9841009
0.	808200.97868579	14523.756461737	311.11691862693	8737.9119992209	507036.40962442	7781.4091020254	393451.8260923
0.	743458.78373328	13967.250800226	288.89389638309	9872.5111932931	482438.63021178	7381.0451204177	379307.0061679
0.	751367.5479263	13722.400072237	422.2329187895	10762.500956173	503049.7995035	7581.224707945	369828.2312438
0.	782757.92110813	12231.191762848	466.67973369921	9894.7597796915	480156.78140864	8381.9911253168	349419.6607037
0.	653141.51299378	12520.509840498	355.56314090256	10940.510308095	485944.92136328	7047.4231552981	303540.4377408
0.	799581.55526926	13455.298385142	422.2329187895	12320.211640776	503474.32079501	8426.4804036529	307780.6792766
0.	778520.5550826	11830.614071137	600.02160077763	13410.782268944	485497.7306543	7670.1949563466	333682.8605196
0.	946434.09858734	14345.670610058	644.46936392652	16772.417425874	524372.5385297	7848.1383015384	342542.7997068
0.	1074952.9019139	13677.882530342	644.46936392652	23834.035001983	523923.34188737	9049.3552278814	349512.3163103
0.	1045464.4427787	13433.040297342	666.69333440004	29385.051023134	547051.97854482	8159.548294521	258137.1071583
0.	1740671.5291491	11986.39199816	1200.0864062212	54421.56850942	591852.13821542	8938.1241678873	257312.1742980
0.	1933703.5727225	11830.614071137	2155.8343768016	83392.963545617	644866.13799554	10006.003602161	230911.0317751
0.	2668181.9059987	11652.585717666	2111.3785523944	106881.04602527	700836.65052647	11474.561164748	215004.9699641
0.	2739927.4952501	13388.524299949	2689.3227662952	108816.97052659	777278.95846155	11852.867882553	291936.7041610
0.	2095702.3713826	12898.86401039	2000.2400288035	89837.202745207	728509.99874755	12275.701583032	248655.2319090
0.	2313224.0305143	13655.623848502	2355.8885211332	72581.379528301	732795.75954221	10384.243700188	268639.1104403
0.	2268440.1595166	13210.462686448	2155.8343768016	76505.133009989	752217.07552271	11318.79279849	274285.3064121
0.	1565264.8381112	13522.07300496	1577.9271548818	73522.912632281	682902.16184881	10651.247040888	276558.6185894
0.	1609820.2199712	13855.95412367	1889.1029872274	64246.707356248	691647.82710934	11719.345904834	276719.3809293
0.	1676653.2927611	13344.008540165	1800.1944209975	62030.007266946	701198.61427592	10562.244977375	288509.2738030
0.	1838195.1131457	14434.713060591	1644.6067123067	66307.197766795	690298.05842678	10873.756355811	325040.0211331
0.	1657003.2269152	14367.931133572	1622.3801338886	60060.100244389	741640.29888438	11674.839054004	369921.1092408
0.	1927633.9570606	12787.58159033	1600.153614747	55830.845025704	691310.36525812	11051.768082761	330400.3194542
0.	1711383.6416981	14768.630716617	1466.7957446922	58739.626903017	694878.48307319	11163.027341856	350230.431475
0.	1756967.2246779	16839.218606869	1222.3118584252	61694.1948573	631665.91245937	11452.308362854	444291.7386467
0.	1765764.0564811	14701.846115932	1177.8610132894	48563.314839603	628028.01279346	10384.243700188	398342.8283046
0.	1715839.1798841	15369.716187403	1466.7957446922	57217.98401821	620374.2759611	10918.258931291	367901.2412976
0.	1752497.5158687	12787.58159033	1377.8916834903	54466.303795786	653525.4904732	10361.993807708	298127.9914587
0.	1629827.2859762	13299.493017989	1533.4744129793	55965.074226188	670293.09633016	10695.748428881	278212.3197855
0.	1852510.3114777	11941.883722078	1444.56964048	51939.135358291	599909.93753643	11229.783609853	282784.6456954
0.	1969690.6119171	15703.671278119	1244.5373699014	73052.132841052	685647.7850349	11029.516409074	394057.2266724
0.	1800265.9162803	15859.521562944	1288.9885706717	60798.761007787	627645.16499465	10762.500956173	373195.7057729
0.	1828484.3247916	15013.512160945	1822.4214736367	72827.961294717	666446.65168161	10473.243863813	355652.998878
0.	1999299.1552033	14724.107590077	1466.7957446922	73747.10279239	703684.50624893	10428.74366326	343700.1312746
0.	1939313.7419802	14034.029519058	1577.9271548818	72245.143372127	721734.57416965	12342.466758735	323839.0387451
0.	1983514.2047505	16104.435036844	1644.6067123067	75249.331774326	702936.25031497	10829.254017831	355699.3605037
0.	1745314.278653	13321.750749376	1577.9271548818	74150.660213193	766744.67537129	10628.996435951	338701.5879839
0.	1690362.6410257	14367.931133572	1889.1029872274	91072.727695225	703032.79584535	10918.258931291	370153.3086640
0.	1881379.5601792	14189.848608994	1733.5136187497	87613.716885723	756125.97004302	11363.297749089	342149.3428473
0.	1912454.0829123	15926.315433578	1777.9674276367	82742.079204604	728703.65989314	11229.783609853	366160.3602056
0.	1908912.5012773	14924.46353115	1889.1029872274	70788.276104627	721855.51760994	11741.599419325	330076.757293
0.	2050347.2775405	15859.521562944	2133.606434957	76751.83039051	727251.3063992	12030.900511791	386888.3174053
0.	1919879.979889	13989.510313761	1733.5136187497	85368.370549654	737277.48477271	11652.585717666	356997.5885412
0.	2118894.0188635	15347.452990084	1933.557626018	84245.923051221	698062.09627006	12297.956582209	336087.7795536
0.	2015388.4394657	16750.15048442	1777.9674276367	81844.390700333	720210.83095829	11719.345904834	388493.8155714
0.	1869383.8804477	19511.704575439	1933.557626018	87434.067028913	752921.032596	12008.646225282	480791.8742080
0.	1874524.8860469	16349.355701921	1622.3801338886	76437.853167885	744574.30908714	12208.936941841	351574.164585
0.	1614732.7364327	15191.612272687	1822.4214736367	70272.829966531	709213.94296263	11808.360319106	332850.5470444
0.	1745200.0340842	16126.700254691	2044.6952603964	80767.291502263	745835.50989611	10940.510308095	386329.9541115
0.	1928562.5671232	17128.696572926	1755.7404935542	80789.72965586	778642.28975495	10584.495404194	397550.7614963
0.	1923307.3169552	15391.979444145	1800.1944209975	73635.006961733	703394.8511432	12297.956582209	318875.2400623
0.	1810662.1720476	13188.205252064	1400.1176098792	62925.572943922	747145.41183201	11652.585717666	315713.7739785
0.	1718352.5603993	16238.027235398	1711.2868032229	74554.237091403	700933.17271777	10695.748428881	335717.7477236
0.	2113410.2795577	16705.616779824	2000.2400288035	81440.462265621	828133.87861128	12498.254247405	383492.1726130
0.	1894746.1747372	14746.369123639	1822.4214736367	83123.62595887	790483.01372784	12119.918251707	372011.1319361
0.	2071254.033644	15837.257058256	1444.56964048	74173.080640402	767230.96706528	10517.744301851	377935.6486721
0.	2193381.4777679	14968.987727209	1533.4744129793	81507.782318394	709286.40435928	12431.487824481	351921.7163087
0.	2061200.5115833	15614.615279902	1489.0219081794	87905.656120222	775307.37409453	10851.505157133	350438.9278769
0.	1683736.4560312	14701.846115932	1311.2142599662	69959.095686637	735048.44637487	11964.137830426	311884.6690020
0.	1627870.8618529	16193.496264819	1400.1176098792	71326.166794322	713756.0252132	12186.682180224	340413.7210403
0.	1802893.5413644	14835.415852053	1822.4214736367	61828.518203279	745738.48796246	13076.91897114	341987.3364901
0.	1647635.1722677	13544.331330374	1377.8916834903	60709.222895183	717792.73922986	12386.977172825	318459.7977909
0.	1790137.7665101	11964.137830426	1600.153614747	57016.610854161	669211.11123439	9983.7547189362	343468.6523618
0.	1880922.5819037	16616.550083884	1577.9271548818	82023.920703213	716197.16710309	12832.094380165	378144.8245361
0.	1886374.2509519	15837.257058256	1666.8333500017	60798.761007787	741106.94871902	9828.0141985899	382771.2474641
0.	1537791.2409858	13700.141271587	1022.2849223641	47848.084226891	644386.64860778	9761.2691517657	317213.5929013
0.	1751384.7918957	15881.78612706	933.3856029271	46194.347844108	643763.35211169	10228.495699585	377889.1658439
0.	1633697.3348654	14256.629110124	1200.0864062212	57217.98401821	679314.8938611	11385.550313458	365881.8522510
0.	1954918.8794076	16616.550083884	1200.0864062212	58403.946581462	594831.21707369	10517.744301851	357901.8286202
0.	1558295.9194101	14835.415852053	1111.1851901238	61649.420888001	655109.57755652	12275.701583032	331394.1945502
0.	1614618.4918638	14345.670610058	1088.9600342778	58247.300375887	674935.14240923	10072.750608034	371058.9468959
0.	1716470.2612317	13344.008540165	1044.5099003982	51067.104091743	649974.34828244	9605.5327868852	285933.8622544
0.	1777147.5731383	13477.556532345	1177.8610132894	49703.340153612	639904.70771047	10562.244977375	296654.5616406
0.	1991386.4475863	15837.257058256	1244.5373699014	49703.340153612	672385.31719831	9472.046789243	350323.0959122
0.	1561763.2676235	13700.141271587	977.83514410623	39805.955434259	679892.60860796	9605.5327868852	315898.3527817
0.	1370591.0929616	12342.466758735	733.3656014198	44205.828039329	561239.23313308	8893.6321593739	316844.3821262
0.	1229541.0553322	12832.094380165	888.93629882483	35564.61781509	606948.7839605	9205.0812048251	258710.0245169
0.	1580656.086139	13900.472616069	844.48723179752	53526.913046522	601007.14283083	9316.3158262194	332318.8338786
0.	1434741.7677208	14367.931133572	1266.7629406502	54443.936122682	639185.89577631	9805.7657902847	319590.7716154
0.	1771651.9946819	15169.349550747	1222.3118584252	54757.088991863	670172.86909438	11029.516409074	341177.3509942
0.	1980670.4190082	14189.848608994	1222.3118584252	61112.151950682	649830.41377193	10762.500956173	374821.8596399
0.	1785996.3478489	18442.607450991	1622.3801338886	54063.694835524	682444.64245563	9939.2571305832	406920.4939957
0.	1662128.456994	15302.926773716	1622.3801338886	50508.157535523	705012.21576459	9828.0141985899	392776.6222848
0.	1664251.8736643	14501.49552233	977.83514410623	50508.157535523	659023.03438895	10962.761744275	360661.5139701
0.	1552126.712691	14724.107590077	1222.3118584252	57531.240801691	657318.18246914	11630.332440711	404588.7534569
0.	1612035.2822817	14746.369123639	1577.9271548818	57866.886092547	649734.45876088	10584.495404194	414456.3693458
0.	1554982.8269128	16304.824137012	1200.0864062212	69242.03292645	725726.59621588	10606.745890386	369154.8960496
0.	1618502.8072054	15703.671278119	1400.1176098792	63373.391741249	637101.67878853	10673.497705198	363839.738847
0.	1629584.530386	15458.769570913	1577.9271548818	59903.423014512	709576.25598959	11318.79279849	371918.2311495
0.	1664886.1021674	15169.349550747	1978.012501928	75114.792814874	693190.67696963	10517.744301851	344996.5296207
0.	1740858.740467	13522.07300496	1533.4744129793	72940.046317376	768227.94985631	11808.360319106	335509.6118969
0.	1822886.3409169	16282.558443708	1733.5136187497	95162.491406769	727662.78193309	11719.345904834	394755.8191962
0.	1653918.6235557	14679.584701204	1755.7404935542	69040.370095657	699123.56014445	11541.319926723	350531.5945840
0.	1983063.0614501	15525.560232501	1577.9271548818	71886.506360427	732723.10193537	12142.172835157	421788.6463391
0.	1874018.2707326	15592.351428913	1400.1176098792	63530.133984339	655877.72408559	11363.297749089	381306.3293441
0.	1748970.1048569	16727.883602403	2133.606434957	72065.822945276	673491.75302066	11252.035817943	416487.2935500
0.	1861788.5937841	14546.017460559	1511.2481309416	65456.064122849	714336.03642687	10183.99680516	346223.660076
0.	1590512.8878319	16126.700254691	1555.7007542926	67427.242390896	648846.92531888	11096.271608266	359362.7270704
0.	1929044.7159914	16215.761720392	1577.9271548818	74688.767041584	692539.75373998	11318.79279849	407596.8179036
0.	1897092.4202934	15525.560232501	1244.5373699014	62119.559519906	720089.91039561	12075.409262973	371476.9662472
0.	1891580.2470969	13366.266390356	1577.9271548818	58403.946581462	640024.51550495	11274.288085412	309601.8680233
0.	1901486.6043007	18932.593293635	2711.5521902674	81036.553313745	713780.19157424	11051.768082761	516644.9011386
0.	1641351.7209798	14835.415852053	1444.56964048	57777.379364355	652229.63470984	10584.495404194	352060.740972
0.	1665112.1318246	13010.147915374	1600.153614747	65366.476144583	669980.50898547	11163.027341856	315575.3425091
0.	1609248.9971268	13922.73195138	1533.4744129793	73209.056495965	724879.65049949	11719.345904834	366670.9817788
0.	1803337.3080782	13900.472616069	2022.4676149595	68413.005700638	698834.0571274	11296.540412261	331532.8840369
0.	1914946.7525286	13010.147915374	1622.3801338886	65164.906701076	729647.8197315	11808.360319106	368690.5579601
0.	1587691.0135988	12409.232468957	1489.0219081794	55853.216409474	708610.12149257	11029.516409074	293018.1274156
0.	1762626.7689664	13344.008540165	1533.4744129793	61156.923043982	622382.72607276	11608.079223139	292166.7826650
0.	1724719.6907501	14523.756461737	1822.4214736367	58113.034535109	727444.93951951	11630.332440711	298703.619505
0.	1902304.4340722	14879.939572766	1755.7404935542	78568.644078014	729212.04091696	10918.258931291	301582.3457812
0.	1754696.2194451	14790.892369012	2444.8030155534	74352.446220034	718518.09612292	11318.79279849	305429.8488940
0.	1945048.2911964	15881.78612706	2311.4316296304	83594.972420136	773847.22853956	11407.802937209	294168.7291042
0.	1942166.7232375	13388.524299949	2044.6952603964	80340.978007383	698399.8206999	11474.561164748	317328.9745606
0.	1736174.7131433	16794.684426767	1933.557626018	102763.06539809	741761.51938904	11096.271608266	354424.5078294
0.	1652433.4441603	14234.36888367	1755.7404935542	73298.728476868	672962.57044513	10873.756355811	318090.5328322
0.	1996122.121327	16193.496264819	1755.7404935542	71550.298118803	689984.74928896	11496.814026024	363166.8769283
0.	1606050.1491984	15013.512160945	1600.153614747	61582.260383447	741446.34958833	11652.585717666	392054.9117973
0.	1706928.1035121	16126.700254691	1600.153614747	79847.378969594	695626.04492065	10072.750608034	411515.8868085
0.	1669912.8631977	17217.768737337	1866.8757567514	78254.598713544	683215.21533748	11697.092449727	394639.3831359
0.	1717438.6038483	16171.230868678	1711.2868032229	64605.017061435	690997.01957343	11474.561164748	363050.8716263
0.	1562979.9467338	13811.435868899	2555.9474675006	80071.738561531	680566.65778488	11808.360319106	382073.6360098
0.	1818887.7810064	15948.580175982	1689.0600469736	81956.596501101	707330.15875663	11585.826064951	371244.7307419
0.	1748056.148306	15347.452990084	1511.2481309416	70340.060271077	745859.76554846	11697.092449727	365719.3934835
0.	1772161.7523379	14234.36888367	1866.8757567514	77402.24924194	740113.06515752	10562.244977375	353659.6878789
0.	1697445.8042958	14701.846115932	2333.6600457397	83886.771618934	726573.6244266	10473.243863813	331209.2787551
0.	1554068.8703618	13766.917851756	2333.6600457397	68928.337289628	675993.78069073	11652.585717666	317213.5929013
0.	1570977.0665548	12676.300655165	2178.0623779285	83999.004787117	611318.13976461	11719.345904834	274652.6690709
0.	1688991.7061993	14278.88939599	2644.8640962144	103370.50915174	707330.15875663	12475.998713705	332318.8338786
0.	1986141.8298346	14123.068642562	2355.8885211332	90106.756286359	718590.6351414	11763.8529932	313153.1570692
0.	1839223.3142656	14568.278518795	2956.0797670342	91791.662421191	723355.35605722	10495.494053146	281796.4466982
0.	1917823.5776493	14434.713060591	2578.1765357486	109132.16332202	739725.23894334	12453.743239397	313222.352778
0.	1748056.148306	12565.021204863	2622.6348501053	89095.975221131	766234.09828902	12386.977172825	304231.6369223
0.	1870983.3044119	14456.973821757	2622.6348501053	108029.04035321	785267.21703085	11630.332440711	354262.2675508
0.	1909483.7241217	18665.324721032	3289.5380243924	113523.58041828	737883.30040392	12053.154857688	386283.4254874
0.	1826313.6779831	14635.062049994	2711.5521902674	98129.942820867	756708.81265039	12743.069038078	345042.8332162
0.	1847905.9014998	15481.033065351	2733.7816735278	112645.11308138	688297.8944957	10807.002937904	327742.8523779
0.	1735831.9794367	15770.463900763	2355.8885211332	99344.2030735	652181.64377577	10784.751917351	341524.478188
0.	1691847.8204211	15525.560232501	2622.6348501053	90421.246378793	700016.25521521	10517.744301851	330538.9927229
0.	1896345.5987014	15570.08763735	2533.718458539	94600.59241023	743264.79391516	11430.055620341	364327.016878
0.	1942728.8936633	15770.463900763	2578.1765357486	103325.51180898	700040.38338279	11763.8529932	403702.8590365
0.	1929248.0345365	14813.154080824	2155.8343768016	91904.00154447	755834.56336192	11897.375683543	446072.0560385
0.	1730690.9738375	17306.841852838	2311.4316296304	96196.484000629	738028.70243123	11897.375683543	437174.1718320
0.	1941700.6925435	18977.138888184	2533.718458539	101593.29770413	706364.27400652	10807.002937904	472633.3368983
0.	1936902.4206509	17106.428680429	2533.718458539	97702.74493079	764362.2381627	11830.614071137	448391.7093744
0.	1778445.2036258	16327.08988975	2667.0934016109	88062.858383665	666614.89793239	10272.994831483	390425.4675576
0.	1881722.2938858	16126.700254691	2622.6348501053	106340.86776832	716100.47517532	12253.446643245	357669.9630322
0.	1800722.8945558	14523.756461737	2822.700199456	107713.88900817	745932.53291097	12943.377394191	303886.0302935
0.	1919879.979889	17373.647313625	3623.0096229803	135808.80844013	793189.63173205	11964.137830426	376099.7697181
0.	2044063.8262525	14657.323345891	3089.4614690812	125583.64264658	697241.96305701	12119.918251707	387400.1825467
0.	1829169.7922049	16082.169878429	2333.6600457397	126643.95315428	766185.47345999	11763.8529932	322060.9727700
0.	2097073.306209	15725.93542624	3311.7690492289	126892.13026965	723694.06506406	12720.812851046	380748.3315126
0.	2457857.6547059	15391.979444145	3200.6145179875	133505.36709496	751707.34902102	11496.814026024	396362.7991376
0.	1823800.2974679	16037.639739892	3311.7690492289	105778.21907944	700378.18476868	12498.254247405	315459.9846753
0.	2012189.5915373	17195.50060707	3934.2618191226	132760.27128163	770538.47019447	11919.629673117	339627.0225018
0.	1914167.7514454	13165.94787708	3089.4614690812	104968.07127989	752799.65662748	11719.345904834	327303.8725860
0.	1613933.0244506	13789.176830624	2533.718458539	105688.19879221	777205.92886993	12164.427477996	310201.3320729
0.	2096159.349658	17640.874506867	3600.7777679979	132195.84875469	740646.35442125	11875.121753355	396595.7198967
0.	2059601.0876191	14479.234642336	2667.0934016109	99546.596883452	740816.0442215	11875.121753355	363422.0941559
0.	2179329.3957966	14790.892369012	3578.5459723132	102493.1045215	783537.43092046	11964.137830426	303609.5551253
0.	1646721.2157168	13588.848159412	2555.9474675006	99861.441411715	750469.56599283	12053.154857688	262469.3244055
0.	2061086.2670144	14278.88939599	3422.9250628351	111023.56885184	695191.96891348	11741.599419325	290441.3460416
0.	2051032.7449537	14278.88939599	3578.5459723132	134160.20282854	753309.44706209	12231.191762848	324231.6489236
0.	2144827.5359974	13566.589715191	3400.6937415233	120126.29040077	764143.4755548	11519.066946682	293455.3376669
0.	1855446.0430454	13254.977733417	3133.9225107654	100828.5378297	699606.08662389	11964.137830426	274285.3064121
0.	1747941.9037371	15302.926773716	3623.0096229803	109042.10702902	770587.11930988	11318.79279849	292811.0356904
0.	1888119.9897427	13410.782268944	3178.3837896203	106723.49043961	743652.7778745	11519.066946682	250921.6702125
0.	2113296.0349888	14546.017460559	3422.9250628351	129035.78335604	784828.64725781	13188.205252064	327511.807555
0.	2336187.1888575	15414.242760311	3823.0989862564	150434.57631892	785267.21703085	12542.765492984	320190.9413391
0.	2003849.7380097	14501.49552233	3156.1531205464	126395.78337397	726428.41373118	11652.585717666	297045.9164724
0.	2150882.4981476	15258.400795038	3222.845305648	141592.77755815	753673.60135572	12743.069038078	313037.8321
0.	1808834.2589457	12965.634175188	2533.718458539	113546.1064313	801705.09941367	11786.10662646	283336.2487338
0.	1801065.6282624	13677.882530342	3133.9225107654	112397.35687235	772241.35076666	11763.8529932	316821.3069858
0.	2285462.6002785	15347.452990084	2533.718458539	130231.95397202	752047.16337407	13099.176108526	351365.6403658
0.	2220114.7068838	15458.769570913	3778.6342682119	132173.27264248	782587.41261995	12898.86401039	319706.1855763
0.	2036866.4184136	14568.278518795	3311.7690492289	130435.09420711	796433.80204295	13900.472616069	293478.3493572
0.	1854646.3310633	12609.532806802	3400.6937415233	108794.45720871	700860.78097371	12164.427477996	281497.7115458
0.	2310482.1608614	15436.5061359	3511.8509410427	131992.66592932	758457.57446917	12231.191762848	323538.8196745
0.	2133174.5899725	13811.435868899	3245.0761526022	133053.785985	781954.12455151	13032.404874564	303540.4377408
0.	2286490.8013983	14011.769886705	3578.5459723132	136825.2333781	758676.19437947	10517.744301851	306512.9937611
0.	2275180.58908	16727.883602403	4712.4431617115	179830.74436361	870940.97916906	13677.882530342	302595.8899088
0.	2112039.3447312	15881.78612706	3400.6937415233	145209.7808359	819396.94063831	12342.466758735	294698.058308
0.	2089533.1646635	16349.355701921	3800.8665975842	143536.72334619	771560.15862741	12164.427477996	329152.3618523
0.	2238736.5716099	15369.716187403	3245.0761526022	132647.38374203	810228.87742405	14034.029519058	327627.3291812
0.	1854075.1082189	13566.589715191	3133.9225107654	135605.53820814	820106.33823243	12743.069038078	296079.0726308
0.	2062228.7127031	15547.823905213	3045.0006645658	120036.11603148	744647.06570612	11318.79279849	303125.7452567
0.	2247076.4251376	14746.369123639	2978.3099024804	133437.6283808	767352.54422778	12698.556723408	304185.5552251
0.	2359607.3254762	15748.199633788	3889.7965080741	151950.60080586	824070.23906806	13989.510313761	333359.1733726
0.	1954953.0625326	14590.539636446	3445.1564434428	135831.39432506	771779.10743989	13254.977733417	292488.9030592
0.	2308311.5140528	14546.017460559	4401.1619067434	158674.18108823	741931.23093178	12453.743239397	303701.7125138
0.	2662812.4112617	14902.201522249	3956.4945635986	164111.30574971	907482.18215629	14390.191716499	313014.7673421
0.	2131917.8997149	13789.176830624	3400.6937415233	116835.55345501	786899.86493267	12431.487824481	252684.8754983
0.	2087705.2515615	15147.086888228	3800.8665975842	138496.95512842	763730.27227674	13099.176108526	247350.5883371
0.	2002593.0477521	12075.409262973	3133.9225107654	121479.02220467	707764.84193437	12231.191762848	240075.7422059
0.	2087476.7624238	14301.149741267	3934.2618191226	134973.17338172	774723.2865346	13855.95412367	259466.3348241
0.	2011732.6132619	13299.493017989	3222.845305648	150954.97182712	782441.26513943	11630.332440711	288486.2755949
0.	2272895.6977026	14412.452358838	4178.8252699788	146295.18539541	769419.61545758	11786.10662646	328343.5983195
0.	2079136.9088962	15102.561741452	4112.1254353852	151543.28379361	776913.8166182	12297.956582209	317536.6654981
0.	2200464.6410379	13789.176830624	3467.3878833464	139265.15502912	723548.90244553	12743.069038078	312069.1645782
0.	2097644.5290534	13433.040297342	3489.6193825463	119517.63220799	778350.1293955	12787.58159033	276926.0798490
0.	2058230.1527926	15570.08763735	3445.1564434428	147652.13819846	772776.61049771	12364.721936084	320491.042105
0.	1919879.979889	14479.234642336	3934.2618191226	136554.17470421	774942.31478523	11919.629673117	324508.7964448
0.	2344184.3086785	17529.528802706	4579.0354861913	152471.09014475	826126.30262998	13210.462686448	396805.3540169
0.	2893015.2175382	17373.647313625	3645.2415372606	172886.07481252	852653.63976727	13010.147915374	469414.3801422
0.	2261356.9962465	16215.761720392	4156.5919324774	167329.92613242	893335.8619737	14546.017460559	416930.8929755
0.	2118551.2851569	12587.276976136	3178.3837896203	136170.1898855	765699.24008831	12787.58159033	367576.2498137
0.	2377429.4782202	18153.083888604	3267.3070588502	158855.36197979	728316.34191393	13410.782268944	424545.7155748
0.	2424041.2623198	15481.033065351	3267.3070588502	149733.22463212	780760.74505633	13032.404874564	396060.0116572
0.	2106327.1162876	15147.086888228	3867.5639415011	123170.24357352	730471.0170645	12275.701583032	367019.1504051
0.	2089647.4092324	16594.283558491	3711.9376358914	140304.59610159	740355.46531755	12475.998713705	328043.220039
0.	2361206.7494404	14501.49552233	3600.7777679979	133392.46954149	751464.63260052	12075.409262973	371337.6241843
0.	2107469.5619763	15993.109839077	3578.5459723132	136125.01635472	762685.19848314	13188.205252064	371964.6814162
0.	2051032.7449537	15681.407189425	3267.3070588502	131812.06309957	788581.56790953	12431.487824481	376262.426567
0.	2460256.7906522	16171.230868678	4289.9928470482	127591.57797059	797482.92704736	13722.400072237	426041.4473102
0.	2122892.578774	16104.435036844	3511.8509410427	124681.35618569	848627.68836415	14100.808772571	424382.1357977
0.	2190068.3852706	16816.951487099	3178.3837896203	138158.0657333	772776.61049771	11074.019815824	418868.992213
0.	2125177.4701515	16438.419544947	3289.5380243924	118615.9974934	756368.81639048	11007.264794765	374752.1609655
0.	2190982.3418216	16193.496264819	2733.7816735278	124343.02376085	706629.88160678	11252.035817943	350763.2657673
0.	1775360.6002663	14657.323345891	3467.3878833464	128877.81129422	755931.69783918	12787.58159033	314790.9401433
0.	1975631.3294984	15503.296619214	3823.0989862564	122223.11762968	705301.92481412	11986.39199816	327881.4822871
0.	1920679.6918711	14523.756461737	2711.5521902674	117624.3111727	624008.95610889	11096.271608266	338238.9084936
0.	2076966.2620876	16527.48433893	4312.2265403762	128245.95276196	751246.19360544	11318.79279849	330747.0068687
0.	2340871.2161812	16015.374759769	3778.6342682119	132873.16033839	740113.06515752	13232.720180232	366021.1050898
0.	2027269.8746284	14568.278518795	3000.5400972175	117759.53422546	734467.05199737	10851.505157133	362006.8950234
0.	1696760.3368826	15436.5061359	3267.3070588502	125245.27386041	720573.60273819	11474.561164748	323700.4747788
0.	1877837.9785442	15236.137894833	2511.4895088638	119427.46437767	734345.93305854	10762.500956173	328020.1144580
0.	1804607.2098974	17039.625359589	3178.3837896203	111901.86640322	702791.43403172	13143.690561496	384492.266503
0.	1964549.6063178	14879.939572766	3334.00013336	124388.13396307	779372.73346871	12453.743239397	340182.331561
0.	1880237.1144905	15904.050750604	3045.0006645658	123012.38182864	659023.03438895	10183.99680516	396176.4671087
0.	2036980.6629825	17796.7609895	3311.7690492289	119156.96669872	709986.89568633	10539.994609927	442605.4638346
0.	2286262.3122606	16460.68565429	3645.2415372606	115889.14204442	734467.05199737	11652.585717666	384934.2058296
0.	1960665.2909762	13789.176830624	3511.8509410427	111316.3244853	767571.38739342	12142.172835157	329291.0147583
0.	2135459.4813499	14857.677682701	3956.4945635986	121095.72605953	768714.3243046	12765.325284507	327211.4586774
0.	2065656.0497693	14568.278518795	4312.2265403762	130841.3894182	742779.83828249	12053.154857688	311953.8543732
0.	2149168.8296145	15436.5061359	3378.462479507	106048.28573908	697266.08351635	11786.10662646	327558.0160171
0.	1867670.2119146	15058.036832358	2578.1765357486	115145.60795359	698978.80742935	11407.802937209	314860.1492019
0.	1876581.2882866	15213.875054049	3511.8509410427	115911.67440903	677654.17829314	11452.308362854	284830.3539382
0.	2007848.2979202	15592.351428913	3289.5380243924	129893.39783212	671952.40248529	12097.663727646	363120.474617
0.	2010361.6784354	17440.453309415	3045.0006645658	108614.35284097	744089.28049935	11852.867882553	349929.2790272
0.	2194066.9451811	15458.769570913	4023.1931528364	127004.94047427	706750.61501897	10584.495404194	398482.6124331
0.	2164477.6018433	17373.647313625	3711.9376358914	137367.37696198	749377.55057968	12164.427477996	350902.271505
0.	2111011.1436114	14256.629110124	3111.691960277	116993.29906781	757388.84498027	11875.121753355	314329.5608352
0.	1754796.5778694	14434.713060591	3334.00013336	121276.09853582	719968.99151486	11140.775371281	284508.5244069
0.	1963407.1606291	13655.623848502	3912.0291339479	130480.23714884	777205.92886993	13299.493017989	327534.9117547
0.	2459000.1003946	15414.242760311	3711.9376358914	131857.21344294	674478.043105	12409.232468957	346895.1837555
0.	1830654.9716002	14724.107590077	3467.3878833464	117624.3111727	710494.18328502	10651.247040888	329637.6569212
0.	2055031.3048642	13366.266390356	3356.2312767859	132986.05091236	693865.76003022	11875.121753355	301582.3457812
0.	2041093.4674619	16104.435036844	3378.462479507	127185.43995414	742537.37059739	11674.839054004	347589.9192117
0.	1944099.8284898	15302.926773716	3845.3314342286	115415.97636367	657678.33449753	11163.027341856	335185.8551841
0.	2133860.0573857	17039.625359589	3311.7690492289	142044.81785184	698062.09627006	9872.5111932931	461783.0030968
0.	2161507.2430527	17217.768737337	3356.2312767859	128020.30052189	740210.0244114	12609.532806802	397131.4617759
0.	1834767.7760796	15302.926773716	2689.3227662952	123463.42326127	686081.38392562	10940.510308095	324970.7290726
0.	1647520.9276989	14657.323345891	3156.1531205464	111316.3244853	658158.56049644	11118.523460085	309532.7018187
0.	1892804.0170664	16772.417425874	2889.3897164397	109830.13237774	663995.43394823	10139.498148207	344487.2067050
0.	1861044.0269201	14390.191716499	2400.3456497736	100558.63923459	676450.95990687	11630.332440711	400439.8307125
0.	1654946.8246755	17084.160847374	2889.3897164397	105620.68421093	661304.69920721	10606.745890386	415203.3198044
0.	1886406.3212096	17529.528802706	2644.8640962144	104765.54655861	688562.94996325	10361.993807708	439397.775299
0.	1618160.0734988	14724.107590077	2378.1170558111	100536.1480772	632024.9986853	11296.540412261	356394.8151840
0.	1955085.3273505	14301.149741267	2822.700199456	83550.08113805	662914.23474881	10228.495699585	305752.4733340
0.	1576346.5612918	15481.033065351	3156.1531205464	100761.06236634	676547.21123433	9828.0141985899	314767.8705824
0.	1748056.148306	13967.250800226	2844.9299791609	106250.84144136	648774.96713529	10406.493652039	298726.6454395
0.	1607192.5948871	13210.462686448	3645.2415372606	113365.90002054	666735.07582554	9939.2571305832	301375.0448521
0.	1965006.5845933	15369.716187403	3556.3142359259	111001.04961089	712112.87030703	10962.761744275	321252.8839824
0.	2082906.9796689	14212.108716627	3089.4614690812	115370.91435701	733183.27702742	11096.271608266	333405.4136389
0.	1812375.8405807	13766.917851756	3000.5400972175	108051.5516167	736599.02133316	11430.055620341	314214.219925
0.	2031953.9019521	13989.510313761	4089.8922757939	131608.88955783	686900.46317828	12253.446643245	305406.8047605
0.	1844707.0535714	13744.658932294	3245.0761526022	110460.60596299	689719.65039147	10628.996435951	286807.5749027
0.	1991282.8354338	13722.400072237	3534.0825588358	128336.21535583	638802.55382578	12097.663727646	296907.7891757
0.	1724864.500825	13700.141271587	2311.4316296304	101750.75692636	715181.95550896	10985.013239832	291269.5118013
0.	1964321.1171801	13989.510313761	3489.6193825463	118052.52498126	744962.35141496	11252.035817943	319383.030438
0.	1735032.2674546	14390.191716499	3334.00013336	115641.29002692	684539.79742119	11096.271608266	288463.2774492
0.	1567435.4849198	13344.008540165	3623.0096229803	120509.54227862	662217.53341124	10050.50154671	296125.1103146
0.	2244791.5337601	16638.816668713	3845.3314342286	132466.7668343	681698.21524648	11830.614071137	342936.2747699
0.	1981800.5362175	16638.816668713	3534.0825588358	125561.08430325	726839.85033236	10628.996435951	364071.7725274
0.	1830312.2378936	14456.973821757	3378.462479507	116542.60518373	705881.37190317	12030.900511791	317121.2887026
0.	1954838.8179637	14479.234642336	2844.9299791609	126666.51440711	752654.00769795	11608.079223139	295411.5542962
0.	2044977.7828035	13254.977733417	4134.3586542796	130976.8255231	730301.52889196	13344.008540165	267996.6925473
0.	1828255.8356539	13277.235346002	3734.1697873657	121253.55176432	805416.43894718	13054.661893153	295158.3714295
0.	1870640.5707053	12765.325284507	3600.7777679979	119472.54817174	742537.37059739	11029.516409074	268478.5013977
0.	2036980.6629825	14701.846115932	4601.2699505063	155481.50819754	727565.96240898	10807.002937904	324000.6995624
0.	2079365.3980339	16082.169878429	4534.5667354854	168644.92801445	776597.37271883	12053.154857688	328204.9608710
0.	2426097.6645595	14746.369123639	3956.4945635986	159625.424303	761907.55047664	12297.956582209	407200.3456661
0.	2230510.9626512	16327.08988975	3489.6193825463	163816.70481576	732335.60494707	12297.956582209	351550.9949757
0.	2469739.0898685	16616.550083884	4334.4602930095	219087.02557224	827423.82956371	13522.07300496	388074.9608195
0.	2237022.9030769	18264.437915816	4401.1619067434	183237.08668309	736453.64319241	12676.300655165	377215.1933253
0.	2379485.8804599	17752.221697219	4334.4602930095	185576.90622468	752314.16966738	11229.783609853	471199.9294376
0.	2031382.6791078	17039.625359589	4378.9279761929	161505.57842691	766136.84890222	13099.176108526	399950.4840547
0.	2120264.95369	16638.816668713	4023.1931528364	159240.38433064	804439.61776015	12386.977172825	368365.5363582
0.	2120950.4211032	15525.560232501	4512.332449094	171116.78057988	809056.05932239	11741.599419325	335278.3558439
0.	2121750.1330853	15681.407189425	4512.332449094	162751.69517121	803389.65679492	11763.8529932	331579.1143687
0.	1686592.570253	14323.410145956	3623.0096229803	122200.56831435	746708.75595595	12787.58159033	283405.2016380
0.	1718466.8049682	15169.349550747	4601.2699505063	140101.2170789	720791.27307258	9650.0285943244	309832.4261092
0.	2043492.6034082	14612.800813513	4178.8252699788	147425.96418733	753600.76927901	12008.646225282	380353.1051487
0.	1749884.0614079	14991.249914367	3267.3070588502	133008.62920921	732529.35128374	13455.298385142	308403.066919
0.	1882864.7395746	13878.213340166	5201.6229063468	149258.14866085	811475.16915346	11941.883722078	289475.2548847
0.	2887531.4782323	15013.512160945	5668.5939886228	186644.80679813	955174.26590935	14278.88939599	279085.2366801
0.	2497500.5201043	14034.029519058	4645.7390570617	151226.49531252	862702.03766056	16727.883602403	284646.4498525
0.	2149511.5633211	15280.663754666	4423.3958966001	159240.38433064	821280.64004954	13054.661893153	339835.2591496
0.	2253131.3872878	16616.550083884	4845.8529723751	162457.14183137	824143.66158687	11118.523460085	360615.1253117
0.	2379371.635891	14790.892369012	4067.6591755055	163726.06044938	882389.96624497	13010.147915374	405101.6817285
0.	1572462.2459501	14590.539636446	3556.3142359259	145616.7911224	731439.58426413	11363.297749089	348400.515624
0.	1828598.5693605	14924.46353115	3889.7965080741	145662.01570406	736356.72578126	11430.055620341	383561.9427985
0.	1887320.2777606	16215.761720392	4289.9928470482	148783.09953132	792701.89082634	10985.013239832	376564.5118114
0.	1875438.8425979	14968.987727209	3378.462479507	141841.39671082	770611.44396938	11274.288085412	371360.8477032
0.	1945436.2627294	17529.528802706	3045.0006645658	118773.77657639	694323.88201008	10762.500956173	332804.3097965
0.	1769762.6163916	14189.848608994	3578.5459723132	115528.63243904	673275.26533579	12142.172835157	331948.966076
0.	1826427.9225519	13833.694966581	2756.0112160766	127772.09006119	726549.42247565	11229.783609853	330169.2023679
0.	1854485.9713381	12253.446643245	2844.9299791609	115415.97636367	699895.61538298	12030.900511791	282210.0973724
0.	1809176.9926523	14145.328571962	3289.5380243924	134679.59160632	675921.59670204	11474.561164748	323977.604971
0.	1776160.3122484	15191.612272687	3734.1697873657	140937.36231771	703901.75391787	12498.254247405	306697.3726137
0.	1848134.3906376	15770.463900763	3467.3878833464	125538.52602053	762344.9689415	12186.682180224	287382.4349721
0.	1767134.9913075	12832.094380165	3022.7703512459	124207.69460847	694492.66988705	11897.375683543	293455.3376669
0.	1818659.2918687	13321.750749376	3556.3142359259	139129.58523743	733740.36365459	11875.121753355	328643.9872177
0.	1683165.2331868	14212.108716627	3645.2415372606	135989.49721972	707523.34859482	11541.319926723	261666.8946348
0.	1926277.6757458	16037.639739892	3222.845305648	133505.36709496	782392.54985662	11964.137830426	343468.6523618
0.	2062457.2018409	16750.15048442	3912.0291339479	131179.98377552	674911.08395035	11051.768082761	343144.592467
0.	1807806.0578259	15993.109839077	3734.1697873657	136215.36365917	712765.26226953	12320.211640776	362378.0720396
0.	1939301.5565972	15547.823905213	3667.4735108391	136237.9506371	725363.60937964	11341.045244099	358481.5202231
0.	1942957.3828011	15547.823905213	3311.7690492289	118796.31668753	775867.16138344	11741.599419325	388610.167764
0.	1835338.9989239	16215.761720392	3645.2415372606	121366.28622746	729550.97810814	11452.308362854	430366.5193586
0.	1847677.4123621	18019.461017899	3356.2312767859	127140.31472042	752605.45859602	11318.79279849	409346.1799593
0.	1662144.2325144	16171.230868678	3756.4019981391	139129.58523743	726622.02853056	12053.154857688	384631.8238159
0.	1714582.4896265	16460.68565429	3289.5380243924	143604.54352493	740670.59561874	11786.10662646	385608.7889701
0.	1903086.0282649	17618.605247141	4201.058666784	172273.58473198	798312.55699405	12987.891015582	400999.1183981
0.	1749655.5722702	15970.844977814	3778.6342682119	161618.85414184	817464.73567257	13433.040297342	348377.3546552
0.	1719038.0278125	15725.93542624	4045.4261345198	167148.56268397	850247.66581278	12386.977172825	371035.7242000
0.	1621358.9214272	14790.892369012	3378.462479507	138158.0657333	786997.34611221	12631.788696862	330076.757293
0.	1794662.7558186	15080.299257195	3623.0096229803	147516.43306162	742658.6035957	12520.509840498	347149.9135017
0.	1589370.4421432	17329.110280322	4156.5919324774	141321.56505229	835311.05681609	12097.663727646	372150.4850156
0.	1913455.2783897	14657.323345891	3334.00013336	126689.07572057	805343.17356928	12231.191762848	336388.4422753
0.	1679829.6662356	16638.816668713	2467.0317873712	98017.520212621	698713.43371912	11096.271608266	409019.605164
0.	1460361.7478129	14590.539636446	1955.7850343329	75809.934048036	645297.70115579	9516.5418843464	402840.3659702
0.	1133490.2595168	13811.435868899	1844.6485855546	58180.167186029	603512.15567293	9716.7727507005	381724.8516903
0.	1079184.3533648	14078.548961991	1577.9271548818	48563.314839603	568460.45273692	9716.7727507005	399577.6673402
0.	1171185.8271365	16215.761720392	1066.7349377027	42039.103718289	543378.49249183	9850.2626662593	466126.1841615
0.	848824.03330839	14301.149741267	955.61034388194	33154.712043867	556586.65432104	8381.9911253168	409602.7832042
0.	765918.04174895	14189.848608994	755.58980896023	28649.161961927	537125.32434883	8604.4398909837	416954.2409519
0.	772776.61049771	14412.452358838	888.93629882483	21115.607170495	576353.70354788	7558.9822941956	367111.9977760
0.	801583.04266166	14635.062049994	1044.5099003982	17618.605247141	515629.24545895	8938.1241678873	387353.6480823
0.	779616.22829973	14367.931133572	1155.6356796293	18732.141061476	572857.90862041	8849.1403882772	391379.8185569
0.	696349.55316857	13878.213340166	777.81407576798	15970.844977814	517046.47255028	8671.1756780192	333567.2565521
0.	689213.57498273	13032.404874564	644.46936392652	12431.487824481	542880.91497887	8181.7923105381	370013.988250
0.	781442.65620711	13900.472616069	666.69333440004	12565.021204863	518038.67062786	8270.7689680748	406943.8146179
0.	726476.81702691	14123.068642562	488.9032300503	11474.561164748	507484.72416481	8804.6488545952	404821.8988502
0.	562806.48361155	12987.891015582	600.02160077763	8915.8781339534	529788.38730269	7714.6804365931	335671.4948773
0.	602533.92131507	13811.435868899	622.24545271912	8648.9303563226	530190.57327902	8315.2576529274	350601.0952767
0.	617601.46902452	14034.029519058	755.58980896023	9182.8344586197	486698.13737329	9405.3045917898	335717.7477236
0.	603416.71329589	14189.848608994	377.78634093484	8070.5728239134	544610.71303339	9116.0945761461	368876.2901584
0.	493456.50183339	12631.788696862	488.9032300503	6913.9781073663	493220.92920563	7803.6521091871	310339.675942
0.	556112.04267207	13143.690561496	377.78634093484	6113.3526737582	511237.32671503	7781.4091020254	341941.0495263
0.	589231.39929228	14167.588560773	533.35040054615	5690.8313593262	491383.68466157	9116.0945761461	347196.2288205
0.	532343.77106879	13299.493017989	355.56314090256	5957.6844347936	510151.49953623	7336.5614203583	327303.8725860
0.	598860.56728537	13588.848159412	488.9032300503	7114.146480276	490017.78347532	7381.0451204177	363329.2870062
0.	602366.91676832	14189.848608994	622.24545271912	6068.8757374351	520401.50824544	8248.52471467	346200.5050326
0.	571051.11465978	13944.991346099	555.57407469138	5979.9225766753	493409.3867904	7781.4091020254	368017.3126900
0.	539943.42466602	13611.106663037	400.00960023041	5090.4431708704	511544.21579864	7736.9232657286	326911.1204160
0.	542904.60849373	12609.532806802	222.22518522469	5246.095215739	554000.33798429	7892.6247312617	323169.3338443
0.	597978.24102273	13878.213340166	600.02160077763	6024.3990384081	528558.28814428	8359.7465751719	310916.1330046
0.	581469.15481375	12520.509840498	222.22518522469	5134.9148871186	476887.97395643	7336.5614203583	314790.9401433
0.	647959.48285136	16861.485786079	511.12678566587	7025.1821656413	490559.40792472	8404.2357348103	323192.4262379
0.	682516.88075559	16816.951487099	666.69333440004	5779.781435342	486321.52109955	8470.9699193857	332365.068485
0.	393009.44514654	15035.774466942	177.7796740943	3578.5459723132	443495.40078844	7225.3532086126	241653.7148932
0.	295112.33899314	10873.756355811	244.44802968221	3889.7965080741	494445.97750384	7425.5290578293	187690.1171445
0.	214731.38319423	13277.235346002	222.22518522469	3067.2310371775	457137.06440468	7803.6521091871	149914.2130154
0.	175041.48674108	9716.7727507005	133.33440000853	2622.6348501053	509160.21199093	8381.9911253168	136237.950637
0.	119562.7164864	8871.3862441486	111.11185185679	2444.8030155534	463966.0566791	7870.3814867284	112442.402911
0.	101030.96747827	10072.750608034	111.11185185679	2644.8640962144	454908.84701484	7692.4376667992	102088.1795034
0.	86962.504484388	7114.146480276	22.222251851891	1911.3302769829	451673.10087997	7514.4976447163	90780.67808228
0.	62030.007266946	6446.937260185	22.222251851891	2066.9229651143	451251.13720034	7692.4376667992	78927.56749032
0.	55696.617980063	5913.2083289985	66.6669333344	2066.9229651143	476723.39071569	7492.255408986	71415.81860382
