# Supplementary material for: LA-iMageS: a software for elemental distribution bioimaging using LA–ICP–MS data
Source: J Cheminform. 2016 Nov 18;8:65. doi: 10.1186/s13321-016-0178-7 (PMC5116144; doi:10.1186/s13321-016-0178-7)
Supplement: Supplementary file 1 — Additional file 1. Dataset corresponding to LA–ICP–MS analysis of a human tissue used to illustrate LA-iMageS features. [file 13321_2016_178_MOESM1_ESM.zip › Line 29.xl]

Intensity Vs Time	Counts Per Second
Time in Seconds	Na23	Ca44	Zn64	P31	C12	C13	Si28
0.	533.35040054615	5335.0405463082	0.	1177.8610132894	487945.79691409	7425.5290578293	53862.39762577
0.	466.67973369921	6024.3990384081	44.444562963279	1489.0219081794	465186.93136523	8448.7251318446	53191.44192948
0.	1044.5099003982	5957.6844347936	0.	1400.1176098792	489711.66304324	7158.6289936035	50485.80045069
0.	32931.607797243	5957.6844347936	22.222251851891	1466.7957446922	478087.17581556	7292.077957649	67449.64481280
0.	74554.237091403	7069.6642042893	66.6669333344	1133.4104052409	474231.51639813	6958.4595526755	97050.74801942
0.	91926.46954986	6357.9800652871	44.444562963279	888.93629882483	486627.52056223	7447.7711155427	98399.76323255
0.	93229.716949931	6780.5351954239	66.6669333344	1533.4744129793	452048.19717108	7670.1949563466	101098.4451139
0.	81418.022368295	6535.8954043318	22.222251851891	1577.9271548818	450969.83963742	7180.8703392706	95949.21329691
0.	159534.82507705	7736.9232657286	88.889362965491	1355.6658163753	469108.9945001	7514.4976447163	138858.4522156
0.	134860.25610007	7558.9822941956	66.6669333344	1355.6658163753	435419.10371389	8159.548294521	120554.6318853
0.	147380.73011526	7514.4976447163	111.11185185679	1288.9885706717	479851.01276478	7425.5290578293	147584.2853562
0.	242156.89855202	8804.6488545952	66.6669333344	1244.5373699014	492938.25058972	7670.1949563466	196443.997159
0.	258939.20232102	9739.0209215515	111.11185185679	2111.3785523944	465468.69639069	7292.077957649	191054.1694762
0.	345112.28908229	9160.5877717715	133.33440000853	3356.2312767859	472938.8481728	8115.0604405255	202383.6192974
0.	460938.09946617	11608.079223139	155.55700742096	4912.5586784017	453806.68018043	8092.8166025467	235275.0283952
0.	431418.89488918	11563.572966145	111.11185185679	5335.0405463082	483991.57559667	8226.2805206124	253234.521110
0.	386120.57730279	9605.5327868852	244.44802968221	8470.9699193857	489123.00060709	6647.0944194197	246801.3249334
0.	486792.29402584	10139.498148207	288.89389638309	7714.6804365931	460891.16281959	7937.111398359	241539.3591474
0.	414339.66423752	9182.8344586197	244.44802968221	5735.3062786932	478698.59819494	8137.3043378502	232144.6033533
0.	357901.82862025	10918.258931291	355.56314090256	5646.3566772391	468216.39118344	8159.548294521	252455.8670328
0.	443589.08374809	9672.2765870872	244.44802968221	5468.4603216522	479686.37262729	7269.8363153001	235572.1362762
0.	480203.82370639	10918.258931291	355.56314090256	4957.0294456441	503096.96749924	7759.166154206	277615.112672
0.	402630.58353782	10873.756355811	288.89389638309	5157.1508342136	487686.83378209	7336.5614203583	253303.2293228
0.	433641.00206891	9360.8100902862	533.35040054615	5023.7360413493	499748.68367927	7803.6521091871	252478.7676004
0.	371360.84770321	10161.747447	177.7796740943	5001.500450135	498829.31317417	7025.1821656413	243666.6292384
0.	453923.92522639	10517.744301851	266.6709334016	5379.5135674889	476394.23371432	7492.255408986	283910.8734112
0.	506753.27565812	11207.531461142	466.67973369921	6424.6978724691	489876.49576462	6513.6557793022	325155.5091565
0.	531846.83141467	17106.428680429	400.00960023041	7892.6247312617	526406.03802374	7781.4091020254	293317.2688365
0.	390611.6740013	11496.814026024	311.11691862693	5601.8822324301	514117.79420719	7358.8032407191	240327.2833346
0.	426064.82019586	11207.531461142	422.2329187895	4801.3827982459	480250.86626227	7536.7399397861	266987.2771813
0.	422676.41898512	11118.523460085	355.56314090256	5646.3566772391	501328.3450007	8426.4804036529	289452.2540560
0.	385794.890264	10450.993733851	311.11691862693	4156.5919324774	472163.34081957	7959.3548209234	229061.0120495
0.	323469.53985727	10539.994609927	222.22518522469	4756.9128613587	484556.3527444	8404.2357348103	216487.0524219
0.	441411.22025304	9961.5058950769	155.55700742096	4756.9128613587	477217.14991846	8448.7251318446	278464.9970063
0.	494893.63493746	11830.614071137	422.2329187895	4534.5667354854	490630.05711321	7625.7097134645	323631.1936431
0.	370362.29355664	9627.7806609238	311.11691862693	4667.9736993025	473996.47130882	6647.0944194197	253578.0677531
0.	422232.52113213	10962.761744275	333.34000013334	5068.2074017168	476793.92600334	7514.4976447163	292972.1065951
0.	364257.40402393	9561.0372168932	177.7796740943	4734.6779818802	500738.88513495	7759.166154206	235183.6126871
0.	373892.59085572	9027.1088971719	244.44802968221	5913.2083289985	487592.66730892	7470.0132325949	219132.6462839
0.	299002.96152729	11474.561164748	177.7796740943	5045.9716918765	497367.9525046	7114.146480276	202429.1497975
0.	293409.31447373	10295.244486485	266.6709334016	7581.224707945	455635.88578922	8092.8166025467	196944.4935362
0.	390937.5450605	9538.7895209393	488.9032300503	8159.548294521	486627.52056223	8181.7923105381	210719.7957791
0.	453759.78261167	9561.0372168932	533.35040054615	10094.999728725	496755.1978851	7692.4376667992	257701.715905
0.	527068.21144351	10517.744301851	755.58980896023	12142.172835157	477852.02497339	7336.5614203583	269947.0403380
0.	492655.58128691	12097.663727646	577.79780810179	12142.172835157	484626.95250327	7336.5614203583	263569.9232315
0.	385678.57647931	11163.027341856	288.89389638309	11986.39199816	497273.67971538	7047.4231552981	245977.4967121
0.	438789.15267782	8871.3862441486	666.69333440004	12809.83795555	485474.19494712	8115.0604405255	265955.045018
0.	542596.59788927	10717.999211938	800.03840184329	14924.46353115	522599.53043509	8337.5020843755	259924.7376039
0.	573452.33153071	11341.045244099	600.02160077763	19088.503915146	513928.88149741	8270.7689680748	253257.4237858
0.	486250.90738934	9004.8626258179	688.91736413994	15570.08763735	494540.21923327	8804.6488545952	227827.8906029
0.	522906.82563584	10450.993733851	911.16092124147	20202.235951436	501516.98070708	7870.3814867284	250120.3347448
0.	586587.64216106	11341.045244099	688.91736413994	22920.366191792	515841.81461952	8404.2357348103	250143.2289904
0.	648271.27659574	11118.523460085	1044.5099003982	25238.160098068	513669.13330475	8159.548294521	271874.884253
0.	699895.61538298	12386.977172825	1689.0600469736	38466.352966542	563946.48125608	8537.704638108	270865.0065175
0.	854421.71530988	12698.556723408	1644.6067123067	45725.103884227	514094.17989127	7914.8680351385	269488.0945606
0.	782977.15120372	10985.013239832	2289.203272805	62410.610963747	553146.31238853	8626.6850939775	266138.5437606
0.	1335081.6631311	13210.462686448	2689.3227662952	90735.74827611	609407.76695451	10006.003602161	315967.570867
0.	1013347.703649	11341.045244099	2178.0623779285	74756.032827475	611604.7321269	9672.2765870872	240807.5190017
0.	1239872.6582425	11541.319926723	2689.3227662952	93139.83131143	611079.3200585	10028.252544752	217079.9582723
0.	1510736.0587804	14056.289210819	3600.7777679979	111676.65313661	648031.43425725	10473.243863813	299716.8197486
0.	1505530.1629392	12698.556723408	3067.2310371775	92623.007599779	654533.51236526	10851.505157133	299095.0688900
0.	1647546.627987	11897.375683543	3156.1531205464	122493.71413835	647287.96523173	10295.244486485	286531.6559160
0.	1370044.5338424	13188.205252064	2022.4676149595	91522.054670127	629104.86310973	10517.744301851	278189.3495027
0.	1554748.3063802	10717.999211938	3734.1697873657	103213.01950851	623339.29492739	10117.248908782	266780.8206806
0.	1634407.9724361	11541.319926723	3445.1564434428	111879.34480449	637964.05251379	10339.743974598	240830.3880473
0.	1279875.6089262	11541.319926723	3378.462479507	105778.21907944	650142.27490226	11140.775371281	206619.0075088
0.	1669226.3573328	12676.300655165	4245.525638307	133798.90783533	657414.22154589	10695.748428881	256326.9432109
0.	1821804.6621515	13611.106663037	4089.8922757939	158085.37013781	697434.92860808	10139.498148207	282462.8938356
0.	1796926.0826066	12720.812851046	4067.6591755055	131744.33803958	623745.8687441	11318.79279849	272012.6041841
0.	1759040.8805031	11941.883722078	3289.5380243924	138383.99047803	621928.39294441	11697.092449727	240761.7810961
0.	1591769.5780895	15302.926773716	5045.9716918765	136079.84306683	697483.17066598	11852.867882553	293754.4945116
0.	1949400.0414021	12943.377394191	3467.3878833464	128674.70872399	652565.57869559	10339.743974598	327396.2874996
0.	1555896.7834637	13254.977733417	3889.7965080741	150344.0760398	640791.3246713	10762.500956173	314790.9401433
0.	1775841.3963979	14011.769886705	4000.9602304553	144147.12465599	650861.99730678	10339.743974598	279452.807542
0.	1612008.5534451	13566.589715191	4045.4261345198	124004.70496999	669547.71434727	10206.246222688	258916.2842613
0.	1753366.0767835	13433.040297342	4089.8922757939	144689.74081371	713707.69269273	11318.79279849	280578.5925109
0.	1662235.9599384	13655.623848502	3778.6342682119	136463.82375622	681601.90673663	10539.994609927	251860.4740345
0.	1876933.7884675	13967.250800226	3445.1564434428	129126.05443987	618318.48898808	9405.3045917898	279751.4706101
0.	1914053.5068765	14946.72559947	4378.9279761929	160304.94959761	733473.92646933	11407.802937209	344579.8086030
0.	1574404.403621	14857.677682701	3245.0761526022	135989.49721972	675512.56544938	11007.264794765	336319.0576265
0.	1587085.5507657	12475.998713705	3289.5380243924	127636.70562945	668778.35500957	10539.994609927	311077.5479972
0.	1938898.3322468	12743.069038078	3445.1564434428	139762.26297893	675584.74603313	11074.019815824	273458.7986785
0.	1845164.0318469	14100.808772571	3267.3070588502	158108.01595078	718904.97788323	11252.035817943	279108.2093919
0.	1760737.2954507	14679.584701204	4823.6178556551	163068.91799162	702139.79063872	10517.744301851	282210.0973724
0.	1573376.2025011	12542.765492984	3378.462479507	135650.70894578	671543.55843878	10807.002937904	264212.005302
0.	1653233.1561424	12119.918251707	3689.7055437159	129058.35103603	662577.88917786	12097.663727646	216509.8557231
0.	1952228.3838352	13410.782268944	4579.0354861913	127681.83353083	726476.81702691	10384.243700188	217695.7122724
0.	1709416.7872138	13611.106663037	4645.7390570617	139423.32255055	683648.6926653	11252.035817943	210127.3365358
0.	1668998.9066467	12609.532806802	4201.058666784	147946.17350977	675560.68577179	11140.775371281	229357.9015047
0.	1391697.967832	11007.264794765	3289.5380243924	121366.28622746	713393.53786188	10517.744301851	230065.9107744
0.	1816719.7263079	13522.07300496	3667.4735108391	125312.94652672	718929.15856498	11697.092449727	258710.0245169
0.	1639181.0741712	13967.250800226	4156.5919324774	125200.15905256	641606.13386726	11496.814026024	319336.8664220
0.	1647635.1722677	13522.07300496	3489.6193825463	116745.41443615	724686.07448879	11986.39199816	321830.082414
0.	1743545.2569648	14234.36888367	3378.462479507	100041.35787979	654365.50056859	9694.5246392125	299601.6772626
0.	1919837.1524881	13833.694966581	3534.0825588358	108569.3273533	706388.4198164	10940.510308095	360893.4610536
0.	1842994.6361469	14590.539636446	4334.4602930095	96196.484000629	654773.53487175	10873.756355811	300315.585869
0.	1625471.7259066	14301.149741267	4112.1254353852	109740.0685909	710131.83197794	11207.531461142	344139.9585662
0.	1623415.3236669	15904.050750604	3934.2618191226	116249.66713883	682083.45997921	9605.5327868852	373218.9343573
0.	1744412.9737723	13499.814738951	4023.1931528364	99861.441411715	705374.35358635	10183.99680516	336365.3139961
0.	1738345.3599519	13855.95412367	3867.5639415011	115618.75838835	689261.7713692	10695.748428881	303310.0505252
0.	1628213.5955595	13254.977733417	4201.058666784	140123.81450502	713828.52449792	11185.27937181	265083.4803009
0.	1764936.6026574	11986.39199816	3467.3878833464	108006.52915013	660247.85342632	11051.768082761	226983.0779689
0.	1717686.9247536	11074.019815824	2978.3099024804	101345.86775806	688008.75230991	10428.74366326	216236.2201746
0.	1767363.4804453	14390.191716499	3889.7965080741	111541.52807867	697410.80767965	11919.629673117	236669.2404812
0.	1779542.711091	12720.812851046	3400.6937415233	102335.63135741	673900.6889523	10250.745235849	244330.0810104
0.	1907050.1866782	11341.045244099	2933.8496908789	93971.310257287	627094.8509785	9650.0285943244	271737.1665618
0.	1722014.1440829	11719.345904834	3978.7273673761	94510.692066778	640144.32495822	12520.509840498	269350.415677
0.	1868629.7275509	28069.41626744	4401.1619067434	109987.74633162	671279.02256522	10740.250054368	303263.9738328
0.	1773875.420871	69735.006973501	7336.5614203583	113140.64744998	734273.26250455	10762.500956173	271255.1722767
0.	1701585.939421	51536.648084941	4445.6299457633	83213.404192026	699292.4413621	9494.2943071144	250005.8644464
0.	1999299.1552033	21293.837603449	3511.8509410427	90556.03146068	668802.39645524	10339.743974598	278258.2605379
0.	1663821.7748605	16438.419544947	3400.6937415233	82023.920703213	623530.62140047	10028.252544752	254929.4865807
0.	1981922.3064973	22229.609840307	3311.7690492289	99209.276581514	706581.58871174	10272.994831483	271278.1237635
0.	1667399.4826825	16059.904779445	3978.7273673761	103573.00018246	573262.11173956	10651.247040888	243414.9887356
0.	1698347.5405083	15191.612272687	3022.7703512459	107398.74950461	721275.00443972	10428.74366326	228581.4434308
0.	1800008.3715594	13811.435868899	3467.3878833464	93476.907427246	636191.48865486	9716.7727507005	251379.610280
0.	2004649.4499918	14768.630716617	4178.8252699788	125380.61973849	745010.8579221	11496.814026024	284945.2960180
0.	2425526.4417152	15681.407189425	4356.6941049483	137277.01726863	728098.48313009	13522.07300496	286163.7779043
0.	1650491.2864895	14523.756461737	2978.3099024804	108546.8147001	732287.1690371	12654.044646316	259397.5765486
0.	2123235.3124806	15592.351428913	3578.5459723132	127546.45055425	751537.44681642	12075.409262973	319475.3592229
0.	1900686.8923186	15213.875054049	4423.3958966001	123102.58817651	781613.14232352	12075.409262973	260658.233699
0.	1981914.7807863	12542.765492984	3045.0006645658	107758.90990389	712765.26226953	11852.867882553	275685.9619732
0.	1859101.8692493	12297.956582209	3934.2618191226	128426.47891992	787119.19911791	12053.154857688	245382.5595732
0.	1556468.0063081	12475.998713705	2911.6196740142	129126.05443987	704046.58871617	10784.751917351	224677.3978501
0.	2098901.219311	14390.191716499	4667.9736993025	139265.15502912	776524.34883405	11096.271608266	277132.7838120
0.	2049890.299265	13210.462686448	3623.0096229803	141637.9804934	809691.31625404	12876.607407585	298220.0893212
0.	2231196.4300644	54354.466028682	4312.2265403762	159330.98038582	781588.78696006	12164.427477996	243186.23114
0.	2152024.9438363	12898.86401039	3667.4735108391	141095.56131651	787241.05382506	13789.176830624	220296.0577272
0.	2059144.1093436	12743.069038078	3800.8665975842	156545.59785883	771633.14095401	11830.614071137	210856.523050
0.	1905599.40878	11452.308362854	3556.3142359259	164451.24271998	813894.94881692	13477.556532345	224791.5256229
0.	2091589.5669032	12498.254247405	3534.0825588358	136576.76259302	725484.60330822	12520.509840498	226412.3064503
0.	2283863.1763143	13544.331330374	3956.4945635986	149710.60135814	780395.45743638	13611.106663037	291913.6966539
0.	2490417.3568343	15570.08763735	4289.9928470482	140101.2170789	814334.98074293	12720.812851046	325917.769485
0.	2139572.2858293	16349.355701921	4000.9602304553	145164.55868719	827203.48123351	14078.548961991	324531.892479
0.	2014702.9720525	12787.58159033	3600.7777679979	118503.29996442	749595.94270746	12765.325284507	273963.8771546
0.	2234738.0116994	14434.713060591	3734.1697873657	139219.96485553	746369.14985844	11786.10662646	283520.1243917
0.	2276208.7901998	15904.050750604	4245.525638307	136554.17470421	762563.68640771	11407.802937209	310524.1379435
0.	1908341.278433	13477.556532345	3956.4945635986	145955.98141555	747921.74301919	11229.783609853	260153.9483050
0.	2475451.3183121	14011.769886705	4734.6779818802	152742.66258874	792189.79220236	13477.556532345	286715.6009092
0.	2014474.4829148	13878.213340166	3511.8509410427	131067.11747305	794848.15466711	11496.814026024	233903.8965955
0.	2025099.2278198	14412.452358838	3556.3142359259	130254.52486661	722169.97842857	11986.39199816	303402.2046608
0.	1720980.1854834	13277.235346002	3467.3878833464	108231.64389977	734006.80899954	11051.768082761	310547.1959754
0.	1732861.620646	13299.493017989	3778.6342682119	121839.78750675	761980.45202939	11919.629673117	326472.1835911
0.	2059715.332188	16104.435036844	4378.9279761929	130705.95549726	772071.04774261	12565.021204863	390495.2944975
0.	2032525.1247965	17128.696572926	3934.2618191226	140937.36231771	809715.75013527	11296.540412261	387609.5907792
0.	2452716.6491066	15904.050750604	4067.6591755055	125854.34749413	764362.2381627	12186.682180224	368620.9094299
0.	1577831.7406871	15859.521562944	4178.8252699788	106745.99819921	736405.1843519	10784.751917351	285657.9717063
0.	1732061.9086639	11919.629673117	3534.0825588358	111519.00744728	768933.20165968	11519.066946682	222600.5418076
0.	1956552.4864968	11875.121753355	4045.4261345198	130209.38313809	763778.88341031	11430.055620341	232738.6094628
0.	1727377.8813402	12409.232468957	3845.3314342286	96398.801820782	775648.10990426	10940.510308095	226275.3270248
0.	1768048.9478585	12631.788696862	3378.462479507	99816.462898008	701174.4828899	11051.768082761	236532.0946669
0.	2011047.1458486	13967.250800226	4779.1478001472	116903.15835455	689647.35209759	11919.629673117	274147.5495225
0.	1607992.3068692	11875.121753355	3334.00013336	118503.29996442	671014.49476379	9917.0084254548	285543.0199615
0.	1842079.4284874	14390.191716499	4378.9279761929	116903.15835455	714529.3821008	10050.50154671	305614.2042150
0.	1771819.0186313	17039.625359589	3178.3837896203	131021.97137674	761615.95036425	12676.300655165	328667.0944958
0.	1799351.9597294	14968.987727209	4334.4602930095	116024.33713965	731366.9379832	11363.297749089	290349.3326170
0.	1927108.4349297	12164.427477996	3156.1531205464	96601.124524705	743774.02640816	11652.585717666	277523.2383916
0.	1666485.5261316	13188.205252064	3067.2310371775	101998.19882181	657918.4441691	11029.516409074	294951.2274331
0.	2068397.9194222	14790.892369012	3311.7690492289	108749.43075421	631354.71645545	11964.137830426	334122.1699353
0.	1882293.5167302	13433.040297342	3311.7690492289	113163.1724349	658374.67088196	12342.466758735	325478.8839740
0.	1800380.1608492	14679.584701204	2756.0112160766	118277.90944634	771949.4047619	12698.556723408	339210.5645044
0.	1913710.7731699	14879.939572766	4378.9279761929	139491.10954254	765042.86806009	11385.550313458	342334.4967490
0.	2053317.6363312	13299.493017989	4067.6591755055	140643.57207781	718469.73711356	11652.585717666	269143.901550
0.	2318250.7915446	14924.46353115	3734.1697873657	151520.65564918	769152.08451025	12787.58159033	346200.5050326
0.	1835681.7326306	13254.977733417	3156.1531205464	109942.71347117	647959.48285136	11341.045244099	293616.420810
0.	2049661.8101273	14679.584701204	4089.8922757939	139852.64940211	721057.32199376	12297.956582209	287290.454741
0.	1697902.7825713	13321.750749376	3200.6145179875	143401.0846304	761883.25009458	11674.839054004	274698.5905235
0.	2187669.2493243	15325.189852189	4312.2265403762	143175.02496822	777400.67580643	12609.532806802	304807.6792527
0.	2395023.1418264	15837.257058256	3756.4019981391	180807.08833872	746417.66420422	13922.73195138	302918.4066147
0.	1640209.2752911	11808.360319106	3022.7703512459	117128.5119532	746733.01404124	12097.663727646	235320.7366201
0.	1728748.8161666	11608.079223139	3578.5459723132	120689.90215881	739919.1498902	11163.027341856	231984.685766
0.	1622158.6334093	13410.782268944	3778.6342682119	127117.7521945	744016.52854191	10361.993807708	233309.8085660
0.	1917595.0885116	14902.201522249	3756.4019981391	136644.52662384	728485.79140754	11630.332440711	389797.0508237
0.	2213031.5436138	16215.761720392	3800.8665975842	152131.63692206	814457.21576508	12787.58159033	391728.9980444
0.	2506982.8193207	17997.190747531	3133.9225107654	159104.49207708	785876.3782855	12320.211640776	433102.9652368
0.	1669113.1512156	14256.629110124	3289.5380243924	112847.82814913	698037.97359917	12720.812851046	260108.1056682
0.	1777302.7579371	12498.254247405	3845.3314342286	119292.21444846	769589.86669866	12943.377394191	268065.5207046
0.	1949355.0786579	12654.044646316	3867.5639415011	153829.04007001	810839.78253321	13766.917851756	276191.1732680
0.	1988434.8320096	11229.783609853	3089.4614690812	120013.57259053	760765.50576732	11229.783609853	229449.2542054
0.	1674939.6242281	12720.812851046	3534.0825588358	115145.60795359	791287.59628644	13722.400072237	220547.0106254
0.	2005563.4065428	14546.017460559	3823.0989862564	128087.99555723	771243.90893784	12453.743239397	269855.2491926
0.	2242620.8869516	16037.639739892	3378.462479507	132195.84875469	795872.69389705	12119.918251707	294283.7978598
0.	2247647.6479819	19378.059942502	4112.1254353852	126847.00661217	787533.51206434	13232.720180232	294237.7701702
0.	2345897.9772116	18242.166991466	3178.3837896203	120329.18627388	770660.09349197	12142.172835157	287198.4755084
0.	1866642.0107948	13633.365226067	3711.9376358914	117714.45963244	779543.17913675	12676.300655165	289245.2494056
0.	1873496.6849271	15124.82428513	3756.4019981391	107578.82777099	772022.39034669	12119.918251707	249227.5074993
0.	1914396.2405832	15325.189852189	3978.7273673761	125403.17759696	781101.69396893	11786.10662646	278189.3495027
0.	1945013.7850408	15837.257058256	3489.6193825463	134227.94736974	772387.32743475	12275.701583032	298197.064761
0.	1844364.3198648	13165.94787708	2911.6196740142	121095.72605953	758287.54055368	10985.013239832	290510.3567654
0.	1981914.7807863	16059.904779445	4401.1619067434	145255.00322789	729502.55770077	11407.802937209	256120.746570
0.	1987398.5200922	14701.846115932	4089.8922757939	136892.999413	727130.28788821	11496.814026024	257885.0358078
0.	1619188.2746187	13544.331330374	3000.5400972175	115776.48112893	759623.61071805	12119.918251707	253944.5328828
0.	1648566.3324015	10784.751917351	2667.0934016109	82248.338619291	717043.26735868	11964.137830426	230522.7224391
0.	1567778.2186264	12097.663727646	2111.3785523944	90511.102859132	705760.65057192	11185.27937181	229883.1930243
0.	1611076.9102288	11875.121753355	3467.3878833464	105620.68421093	710011.05156703	10762.500956173	233721.0958301
0.	1647863.6614055	13722.400072237	2400.3456497736	104518.02298591	678905.70253037	11986.39199816	266849.6389548
0.	1875895.8208734	13455.298385142	2956.0797670342	110595.71361079	728558.41362969	11118.523460085	294306.8117983
0.	1850533.5265839	13143.690561496	2689.3227662952	104315.50913348	760303.87059986	11674.839054004	301582.3457812
0.	1624900.5030623	13878.213340166	3623.0096229803	102380.62338822	715206.12583549	10807.002937904	266597.3080174
0.	2048176.6307319	16572.017092534	3289.5380243924	102313.13543254	784877.37614407	11496.814026024	373265.3917162
0.	1673682.9339705	13700.141271587	2911.6196740142	89545.196195133	667047.54614697	11185.27937181	303678.6730728
0.	1650148.5527829	13944.991346099	2756.0112160766	90556.03146068	678568.73593012	12231.191762848	361496.5530456
0.	1612676.334193	16393.887504566	2578.1765357486	93094.888853731	634610.85966588	11252.035817943	375774.4653331
0.	1677338.7601744	16037.639739892	2800.4704790405	88085.316090683	696542.49888528	11407.802937209	378005.3733896
0.	1652887.919011	13076.91897114	2089.1507291136	71460.644868715	674911.08395035	11964.137830426	263913.8897128
0.	1603308.2795455	14523.756461737	2578.1765357486	89612.581418761	658110.5366985	10985.013239832	327003.5310580
0.	1948540.6173895	13766.917851756	2400.3456497736	76056.610942419	673443.64417909	10673.497705198	334422.76314
0.	1793381.3589943	13321.750749376	2867.1598181554	74464.551659113	693769.31637844	10962.761744275	276994.9806096
0.	1873000.8058575	14167.588560773	3045.0006645658	101458.33501015	682011.22528854	10962.761744275	315875.2802119
0.	1785756.8560336	14145.328571962	3311.7690492289	100356.22099026	720791.27307258	10317.494200857	296861.7472434
0.	1720751.6963456	13388.524299949	2978.3099024804	100716.07902579	683094.80881257	10473.243863813	286945.5377640
0.	1839569.1945691	13588.848159412	2978.3099024804	88287.438163049	689358.16494518	11719.345904834	301582.3457812
0.	1819289.1829553	14345.670610058	2467.0317873712	91634.390178831	663202.54134445	10250.745235849	330885.6857945
0.	1889073.2917091	14145.328571962	1866.8757567514	79981.99400336	719799.70790736	12142.172835157	333636.6187439
0.	1873468.2758515	15169.349550747	3045.0006645658	90398.782409282	693214.78617487	11007.264794765	300361.6465528
0.	1657802.9388973	16460.68565429	2778.2408179141	105305.62335159	729381.50786162	11140.775371281	363398.8922737
0.	1792725.7747348	16995.090109569	3022.7703512459	102448.11188711	746660.23998815	11808.360319106	395128.4252691
0.	1707727.8154942	16750.15048442	2689.3227662952	88556.941845523	740088.82551283	10295.244486485	379423.2330477
0.	1851218.9939971	15369.716187403	2933.8496908789	93094.888853731	733643.47646132	11674.839054004	398226.3432801
0.	1774508.1984546	13789.176830624	2644.8640962144	81754.627142179	676162.2123345	13032.404874564	294790.1189337
0.	1552756.4043701	12832.094380165	2155.8343768016	79892.250407053	638539.016086	11897.375683543	295319.486924
0.	1557267.7182902	15147.086888228	3378.462479507	80991.675743897	722169.97842857	12164.427477996	286692.607566
0.	1839337.5588344	14857.677682701	2978.3099024804	90106.756286359	693672.8737982	11941.883722078	321991.7050044
0.	1636210.7153806	14657.323345891	2733.7816735278	111676.65313661	772338.66827385	11964.137830426	318898.320784
0.	1567435.4849198	14056.289210819	2844.9299791609	92915.121433226	710614.97041228	11608.079223139	306420.8058369
0.	1708527.5274763	15481.033065351	3067.2310371775	104293.00789622	732698.88286794	11897.375683543	321553.0222722
0.	2199093.7062114	15525.560232501	3778.6342682119	111856.82326622	794604.2344746	11697.092449727	333914.0731714
0.	1628442.0846973	14278.88939599	3045.0006645658	95454.693773922	715206.12583549	11385.550313458	324601.1809610
0.	1821832.0080777	14568.278518795	2311.4316296304	80991.675743897	635616.68106217	10985.013239832	310570.2540700
0.	1653918.6235557	14345.670610058	3400.6937415233	85727.585519856	702453.53876139	11385.550313458	326564.5894593
0.	1773189.9534577	14078.548961991	2155.8343768016	99996.378400782	732650.44493534	11363.297749089	398319.531172
0.	1669113.1512156	13566.589715191	2022.4676149595	88309.896472117	743992.27802454	11474.561164748	296010.0165736
0.	1975219.7132729	13878.213340166	2200.2904383379	73455.656755175	755543.16642856	12053.154857688	294629.0134948
0.	1561152.0336318	12676.300655165	2044.6952603964	75495.992149488	685479.16909597	11585.826064951	322084.0621507
0.	1681108.8309471	14189.848608994	2178.0623779285	81732.18640298	746175.09517859	11430.055620341	330793.2329259
0.	1978601.6882891	13321.750749376	3267.3070588502	99276.739556047	773725.56077837	12208.936941841	311630.9941313
0.	2164934.5801188	14412.452358838	2933.8496908789	105868.24033298	807639.11411327	12921.120672592	321945.526807
0.	1667170.9935448	13054.661893153	3200.6145179875	94645.542943599	800582.24163028	11163.027341856	303333.0889653
0.	1571776.7785369	12898.86401039	1755.7404935542	82158.570731182	703781.06009758	12186.682180224	271163.3669515
0.	1863671.6520041	13633.365226067	2756.0112160766	94757.920331831	756538.81286176	11852.867882553	306397.7590123
0.	1700873.1413619	15058.036832358	2555.9474675006	87770.913670862	668898.56290476	10962.761744275	347288.860214
0.	1776388.8013861	13076.91897114	2422.5743030209	82270.78074167	720380.12257173	11852.867882553	346547.8373028
0.	1608449.2851447	15013.512160945	2889.3897164397	79757.636816054	693576.4322895	10539.994609927	306950.9000769
0.	1686592.570253	13811.435868899	2800.4704790405	85368.370549654	781345.23706497	11140.775371281	315183.1322682
0.	1767820.4587208	13076.91897114	3000.5400972175	102020.6939017	755834.56336192	13099.176108526	300638.0159022
0.	1708527.5274763	13922.73195138	3178.3837896203	106003.27402517	722871.50893428	12231.191762848	243094.7298361
0.	1596682.0945509	12075.409262973	2600.4056632835	80699.97740222	782952.79203218	11096.271608266	247030.1803496
0.	2117865.8177437	13499.814738951	2689.3227662952	113163.1724349	783464.348917	12587.276976136	326356.6776690
0.	2104384.9586168	14968.987727209	3645.2415372606	101818.24035544	779153.59393202	11385.550313458	344348.3057482
0.	1597710.2956708	14523.756461737	2689.3227662952	75361.44922567	736962.47731147	11852.867882553	282325.0039208
0.	1795644.3715799	12231.191762848	2489.2606184746	63686.879164464	709697.03035628	10006.003602161	271048.6116945
0.	1934772.9359471	13410.782268944	2155.8343768016	68435.410761965	713514.36529896	11274.288085412	272081.4649894
0.	1634268.5577097	15547.823905213	2378.1170558111	77334.962189812	774139.23809258	13121.433305311	343700.1312746
0.	1845352.0763821	13099.176108526	2200.2904383379	77065.819389153	768203.63184621	12475.998713705	297483.3344190
0.	1727940.328876	12987.891015582	1489.0219081794	72379.636213655	716825.69085475	11363.297749089	272678.2820884
0.	1976202.5523427	17729.952140252	2200.2904383379	87568.804060333	727469.14396268	12587.276976136	443706.188890
0.	1642836.9003751	14011.769886705	2000.2400288035	77536.824968599	717696.02955064	12565.021204863	373660.2894947
0.	1618617.0517743	14590.539636446	2467.0317873712	88017.943150238	769516.90147394	12609.532806802	328112.5371619
0.	1752054.7082165	15570.08763735	2133.606434957	73164.220865775	748285.67209177	12075.409262973	330446.543625
0.	1760344.6784757	14434.713060591	1511.2481309416	60283.929950207	687117.29121778	11430.055620341	329776.3177455
0.	1545729.0168342	15748.199633788	1866.8757567514	69622.964867181	698858.18201015	11519.066946682	357275.8060269
0.	1678481.2058631	15814.992612997	2044.6952603964	75585.688633395	719098.42522058	11652.585717666	362215.6801040
0.	1615646.6929836	16015.374759769	1866.8757567514	84313.265659374	753989.21405898	11630.332440711	424779.4064026
0.	1873330.7822297	15993.109839077	1755.7404935542	70452.111978912	763414.3065175	11118.523460085	415810.2651564
0.	1752054.7082165	15993.109839077	1755.7404935542	69466.108438537	677461.65213229	13232.720180232	361148.6101443
0.	1859344.594184	15169.349550747	1644.6067123067	60328.696610219	681698.21524648	12097.663727646	380376.353251
0.	1453503.4020015	14100.808772571	1355.6658163753	44384.552036877	648295.26119505	10740.250054368	317028.9855072
0.	1647600.2938097	16015.374759769	1577.9271548818	49345.668413156	677293.19524766	9872.5111932931	371500.1901459
0.	1695892.5158616	13032.404874564	2133.606434957	53728.202178556	662746.06033131	11407.802937209	323931.4159783
0.	1395403.275448	12987.891015582	1177.8610132894	44853.720719745	655637.67097692	10295.244486485	266092.6687022
0.	1225852.2564613	10651.247040888	1200.0864062212	42262.451382586	644530.49263512	11452.308362854	231710.5483726
0.	1376553.3408104	10873.756355811	1711.2868032229	50977.670131008	695843.09106382	11163.027341856	256876.8254862
0.	1560301.3719803	12075.409262973	1577.9271548818	54063.694835524	739143.53202414	11719.345904834	280601.5692718
0.	1718876.7070364	12965.634175188	2889.3897164397	78568.644078014	788069.71095887	11986.39199816	308818.0173720
0.	1630041.5086615	13744.658932294	2222.51855803	83258.293669511	824902.39704462	13299.493017989	296815.7055609
0.	1591084.1106762	12765.325284507	2822.700199456	91409.720667445	794165.19530057	13054.661893153	259053.7935504
0.	1932789.6161715	13566.589715191	2511.4895088638	94061.204814754	828060.42258863	13477.556532345	293248.2352643
0.	2176016.3032994	15547.823905213	2333.6600457397	100985.98268952	780078.8872047	12253.446643245	357925.0155264
0.	1935531.4858244	14434.713060591	2178.0623779285	67785.688339344	726718.83754671	10962.761744275	343190.8859822
0.	1561266.2782007	12765.325284507	1222.3118584252	52408.728338209	690683.68520154	10962.761744275	317652.0515471
0.	1503971.6169785	13210.462686448	1244.5373699014	47043.522947033	604299.595537	9605.5327868852	313268.4835650
0.	1559982.4440916	14746.369123639	711.14145314645	36926.075689101	580874.17895956	10183.99680516	382608.4663517
0.	1161467.2696855	11630.332440711	1200.0864062212	27891.041077071	590779.92153614	9894.7597796915	342079.9111735
0.	1202806.1267036	15904.050750604	844.48723179752	24970.689484803	570837.17729669	8426.4804036529	393498.3938423
0.	1047472.4757706	13010.147915374	688.91736413994	19444.881991369	558960.10498905	9138.3411442804	337915.0478304
0.	1067326.2766229	13254.977733417	777.81407576798	18420.336051	554522.2842185	8960.3702611759	391891.9533641
0.	898419.00176916	13388.524299949	755.58980896023	14479.234642336	508995.00852371	8448.7251318446	370408.7353401
0.	1000853.2234272	14078.548961991	511.12678566587	14345.670610058	500408.80529057	8381.9911253168	393731.2364057
0.	1180583.7145506	16772.417425874	622.24545271912	12609.532806802	527399.31728095	8582.1947473411	474772.144567
0.	951225.21867327	14278.88939599	444.45629661235	11274.288085412	501729.20083177	7470.0132325949	417397.8646286
0.	819959.56159396	11830.614071137	333.34000013334	8982.6164138194	531420.90599525	8137.3043378502	356951.2198443
0.	646256.80744151	12431.487824481	311.11691862693	8693.4210590677	523143.21403605	7670.1949563466	345204.8977858
0.	740331.22499775	12142.172835157	266.6709334016	7069.6642042893	508074.64737966	8226.2805206124	339974.086414
0.	734079.47732799	13455.298385142	288.89389638309	7825.8951756913	499913.70932264	8381.9911253168	346570.9932917
0.	840139.97975746	14724.107590077	422.2329187895	7225.3532086126	428004.99255584	7736.9232657286	374984.4920974
0.	892817.84305848	14701.846115932	311.11691862693	8181.7923105381	505927.52157794	8470.9699193857	477099.5856237
0.	684419.3725107	14367.931133572	488.9032300503	5846.4946152228	499630.81016226	7825.8951756913	351435.1478714
0.	869636.98916163	14657.323345891	266.6709334016	7492.255408986	481803.41542649	7447.7711155427	377912.4072263
0.	845486.76781686	14479.234642336	355.56314090256	7358.8032407191	508169.03885497	8559.9496630493	431793.1040771
0.	731003.71567846	15458.769570913	466.67973369921	6647.0944194197	452329.53017714	6758.2949177622	378005.3733896
0.	797873.33132142	14212.108716627	466.67973369921	7848.1383015384	492702.69219066	8337.5020843755	384213.1587323
0.	736647.48125315	13588.848159412	266.6709334016	6224.5460527486	513385.78059744	7825.8951756913	395617.4954386
0.	726089.59820414	11674.839054004	288.89389638309	6446.937260185	507980.25694188	8026.0854446829	393032.7277822
0.	713079.39438769	12654.044646316	222.22518522469	7025.1821656413	504582.89203222	8626.6850939775	311630.9941313
0.	813528.27246729	14902.201522249	266.6709334016	8804.6488545952	443144.09882627	7736.9232657286	434927.7491839
0.	723742.45314212	12698.556723408	333.34000013334	6713.8145404327	526240.50263808	8470.9699193857	324970.7290726
0.	667792.71314798	11430.055620341	288.89389638309	6847.2563843996	496613.79918596	8159.548294521	306236.4329927
0.	605994.02780484	12253.446643245	355.56314090256	7714.6804365931	462346.3184955	7625.7097134645	285405.0799256
0.	633174.17479759	11897.375683543	444.45629661235	6269.0238196228	483262.12682898	7759.166154206	299947.1094093
0.	895038.13933972	15013.512160945	422.2329187895	9205.0812048251	500856.77386984	7514.4976447163	415460.0991127
0.	910645.38265105	16527.48433893	288.89389638309	9004.8626258179	492019.60940424	8359.7465751719	438742.3373469
0.	802217.75639897	13922.73195138	244.44802968221	8003.8418440852	535917.84963106	7781.4091020254	405824.4966119
0.	692877.2633952	12876.607407585	311.11691862693	8849.1403882772	515700.10126141	7647.9523052351	322661.3170670
0.	751974.34489652	13410.782268944	377.78634093484	10072.750608034	507909.46479441	7225.3532086126	392753.3403481
0.	748989.3114314	13299.493017989	333.34000013334	8537.704638108	515133.27120394	8337.5020843755	357345.3618192
0.	866390.15867183	14835.415852053	422.2329187895	10161.747447	520496.03526531	8470.9699193857	406500.7336909
0.	749062.10495322	12275.701583032	288.89389638309	8737.9119992209	519550.811854	7647.9523052351	368458.3984075
0.	744841.08632951	13366.266390356	177.7796740943	8470.9699193857	450407.27224592	8003.8418440852	396898.5263905
0.	781077.34003327	13811.435868899	444.45629661235	7670.1949563466	491265.92599303	8893.6321593739	437010.3502331
0.	845781.18126364	14924.46353115	311.11691862693	8760.1575583262	523285.05019695	8026.0854446829	408389.8176201
0.	879581.7348701	13254.977733417	311.11691862693	8804.6488545952	545108.3905797	9294.0687832241	407760.0765298
0.	623985.03874489	12787.58159033	333.34000013334	7002.9412353188	499300.77292629	8003.8418440852	315275.4154009
0.	798361.36121031	13477.556532345	311.11691862693	7492.255408986	483426.83564311	7180.8703392706	338909.8019689
0.	761931.85092646	14323.410145956	333.34000013334	9227.328010388	472069.344697	7803.6521091871	373939.0518879
0.	732916.85690211	12898.86401039	377.78634093484	6802.7755324172	514660.94139014	7558.9822941956	357322.1764920
0.	731827.04134207	14034.029519058	333.34000013334	7203.1117442735	492796.91477421	6713.8145404327	373660.2894947
0.	809642.44869655	15258.400795038	333.34000013334	8359.7465751719	528913.10637919	7870.3814867284	414899.8633019
0.	903011.16166493	13655.623848502	222.22518522469	8181.7923105381	501304.76582887	8270.7689680748	384515.5258971
0.	848112.30382864	14879.939572766	466.67973369921	8559.9496630493	506942.03059833	7825.8951756913	411515.8868085
0.	738416.45304828	14078.548961991	311.11691862693	7692.4376667992	515180.50561365	8826.8945917595	375449.1733664
0.	858278.3400559	13165.94787708	422.2329187895	9227.328010388	503167.71997877	7403.2870594544	379609.1993523
0.	937405.08471314	14100.808772571	400.00960023041	10361.993807708	501422.66233573	8337.5020843755	438250.7918436
0.	828207.33525077	13900.472616069	555.57407469138	10851.505157133	509703.04575968	7914.8680351385	404308.9873906
0.	720259.1996543	14546.017460559	377.78634093484	10628.996435951	508782.60873548	7692.4376667992	389750.5032780
0.	762587.98868725	14701.846115932	422.2329187895	9472.046789243	502389.47477339	8537.704638108	376913.0850151
0.	1031020.0333094	16816.951487099	555.57407469138	10539.994609927	517991.42050217	7870.3814867284	518629.3191231
0.	813797.16695288	17284.573484797	577.79780810179	12097.663727646	501988.58810931	7069.6642042893	417467.9125784
0.	745059.36469951	12787.58159033	488.9032300503	10762.500956173	528156.17851252	7914.8680351385	330423.4315085
0.	781369.59174852	13722.400072237	422.2329187895	8715.6664994682	523734.21348186	8537.704638108	351272.96457
0.	841513.15494599	14367.931133572	444.45629661235	12587.276976136	525814.85485419	8715.6664994682	374635.9977750
0.	986655.97110692	12498.254247405	644.46936392652	12498.254247405	519196.37987815	7314.319659335	433032.789015
0.	858941.75235521	15458.769570913	555.57407469138	11897.375683543	557986.91110058	8026.0854446829	409299.5256524
0.	1043431.7731445	14924.46353115	488.9032300503	13344.008540165	513031.60285669	8760.1575583262	457981.5930580
0.	1083317.0033484	15970.844977814	533.35040054615	16661.08331298	492702.69219066	8204.0363859019	460539.1461699
0.	1082964.1410125	15458.769570913	600.02160077763	16794.684426767	511544.21579864	8448.7251318446	459670.9002973
0.	1354702.3518607	15102.561741452	622.24545271912	18732.141061476	508121.84298763	8582.1947473411	436589.1091028
0.	1353948.9175617	15948.580175982	977.83514410623	26798.57620322	543639.13981515	8337.5020843755	430506.8286110
0.	1271145.0925017	14835.415852053	933.3856029271	31615.414072867	526666.17149868	8092.8166025467	370919.6116702
0.	1570748.5774171	15080.299257195	1311.2142599662	55338.689726089	575116.93377638	10339.743974598	352663.2074311
0.	1977459.2426003	14034.029519058	1489.0219081794	77850.843410184	655253.59984147	10317.494200857	319636.9370116
0.	2191782.0538037	13232.720180232	2489.2606184746	99838.952124696	724371.52266191	11830.614071137	279820.3943515
0.	2546968.4184258	14902.201522249	2533.718458539	102965.54175974	792677.50449636	13633.365226067	261598.118479
0.	2531202.6679215	13588.848159412	2889.3897164397	106768.5060192	802339.8220211	12587.276976136	246503.8221510
0.	2521948.8578429	13210.462686448	2289.203272805	95319.829877012	804000.0838592	11852.867882553	303540.4377408
0.	2191325.0755282	13633.365226067	2044.6952603964	97770.195781799	804171.01108164	12164.427477996	292373.8586565
0.	2249018.5828084	15792.728227166	2378.1170558111	103528.00175304	816462.11405993	11563.572966145	334954.6079380
0.	2549481.798941	16527.48433893	2333.6600457397	111496.48687634	839110.23971244	12565.021204863	375356.2350853
0.	2148940.3404768	14145.328571962	1489.0219081794	89612.581418761	811352.97583093	13254.977733417	311308.1461681
0.	2052175.1906424	15570.08763735	1866.8757567514	89298.121678689	768495.45244478	12342.466758735	304300.7599372
0.	2116951.8611927	13410.782268944	1978.012501928	87254.421024697	775964.51936248	12720.812851046	359942.5181673
0.	2187212.2710488	15814.992612997	2111.3785523944	90061.830093923	697748.50677606	11719.345904834	369387.0745870
0.	1741658.4524491	14612.800813513	2111.3785523944	83662.309794431	773701.22742984	11296.540412261	333197.3344213
0.	2043149.8697016	14879.939572766	1866.8757567514	84694.884000172	763414.3065175	13032.404874564	330330.9836683
0.	2279978.8609726	16416.153495039	1866.8757567514	90803.143075724	743749.77656632	12587.276976136	402630.5835378
0.	2180243.3523476	18308.97994288	1577.9271548818	95859.298486053	795823.90358843	12253.446643245	392357.5571477
0.	1796495.8455076	14390.191716499	1466.7957446922	73747.10279239	716849.8657529	11741.599419325	283221.3284734
0.	1981616.2740333	14479.234642336	1244.5373699014	69354.069932467	706050.38458563	10962.761744275	318367.4800459
0.	1953010.9048618	15102.561741452	1511.2481309416	73881.619770811	717671.85229895	10028.252544752	401255.4708379
0.	1656660.4932086	16193.496264819	1577.9271548818	77918.134608601	668898.56290476	10250.745235849	380399.6014168
0.	2017216.3525677	14679.584701204	1955.7850343329	81911.714000382	722677.97762386	10873.756355811	349442.8245108
0.	1878523.4459574	16015.374759769	1622.3801338886	94668.018300696	750178.34849296	10028.252544752	398505.9100105
0.	2211089.385943	15547.823905213	1622.3801338886	80834.60614343	756344.53145109	13099.176108526	407037.0977435
0.	2047948.1415942	15258.400795038	2244.746737005	78209.73605163	736599.02133316	12409.232468957	348469.9989110
0.	1994024.7050867	14323.410145956	1755.7404935542	90488.638648703	767085.07670851	12743.069038078	348006.787720
0.	2186869.5373422	14523.756461737	1978.012501928	87928.11340582	715931.26689009	11719.345904834	323561.9130725
0.	1842307.9176251	13944.991346099	2000.2400288035	90331.390862118	774528.59937435	11697.092449727	287819.354698
0.	2065084.8269249	14813.154080824	1978.012501928	88467.106321377	708610.12149257	12431.487824481	271346.9785971
0.	1845963.743829	13477.556532345	1489.0219081794	87434.067028913	710228.45751558	11941.883722078	305844.6539983
0.	1798438.0031784	13677.882530342	1422.3435955424	70586.576008777	686683.64055705	12253.446643245	264212.005302
0.	1760280.3171752	14145.328571962	1489.0219081794	78950.00071448	726912.458812	12364.721936084	299901.0509770
0.	2197037.3039718	14546.017460559	1911.3302769829	78209.73605163	733425.48422136	11074.019815824	334746.4907949
0.	1937016.6652198	13143.690561496	1333.440008534	74823.299153907	683094.80881257	12231.191762848	303379.1660331
0.	2010590.1675731	14523.756461737	1689.0600469736	57799.755956586	729865.7173263	10651.247040888	271255.1722767
0.	2005563.4065428	13722.400072237	1600.153614747	76998.535040919	732505.13275568	10940.510308095	352802.2442098
0.	1714239.7559199	14523.756461737	2133.606434957	60977.840108698	718832.43624158	10918.258931291	290211.3143524
0.	1896761.5975637	11697.092449727	1288.9885706717	61738.969066278	673660.13606839	10562.244977375	311077.5479972
0.	1776388.8013861	13366.266390356	1466.7957446922	57866.886092547	742949.56968071	11652.585717666	287037.5142524
0.	1996818.7466997	13210.462686448	1288.9885706717	66441.595205139	699099.43452435	11051.768082761	290786.405277
0.	1607992.3068692	13967.250800226	1333.440008534	64963.342114093	675632.86675611	11496.814026024	353659.6878789
0.	1565493.327249	12943.377394191	1533.4744129793	59769.130582169	720912.20339109	10450.993733851	320098.6047750
0.	1945470.7633163	16393.887504566	1400.1176098792	72671.044784647	733231.71792677	11674.839054004	360939.8512286
0.	1958636.9257819	14145.328571962	1444.56964048	61380.782105361	709600.41072862	10161.747447	345135.4411636
0.	1578631.4526692	12720.812851046	1489.0219081794	60507.765646487	714360.20440088	11808.360319106	259122.5490328
0.	1930511.0256467	12364.721936084	1400.1176098792	74217.921674981	709962.73987278	10740.250054368	276489.721377
0.	1983396.9673505	11763.8529932	1466.7957446922	68816.305983538	680205.55349706	9917.0084254548	287106.4972736
0.	1583886.7028373	13232.720180232	1311.2142599662	56412.5204579	682276.08876182	12053.154857688	288417.2813449
0.	1955973.0999693	14189.848608994	955.61034388194	51402.489966929	663226.5673271	9828.0141985899	318713.6767641
0.	1676653.2927611	14612.800813513	1088.9600342778	49591.566090513	670485.46337584	11407.802937209	383213.0975812
0.	1821968.7389222	14301.149741267	1266.7629406502	45345.259025044	610362.90055065	9917.0084254548	329660.7669014
0.	1947320.9259938	13700.141271587	933.3856029271	42173.111600346	670725.92818621	10517.744301851	368086.9562847
0.	1905008.1121075	13611.106663037	1111.1851901238	48429.204437212	659503.3349412	10539.994609927	334931.4835594
0.	1820683.5488219	13433.040297342	1222.3118584252	54175.52871303	608452.73895866	10851.505157133	305314.6288521
0.	1799244.5226414	13766.917851756	1489.0219081794	59478.171042895	588826.44701114	9294.0687832241	335324.6065512
0.	1580230.8766334	15703.671278119	1066.7349377027	55405.800106575	650933.97283769	10740.250054368	338030.7109369
0.	1804292.5524107	13922.73195138	1444.56964048	57934.016767416	605588.28839783	10784.751917351	366090.7323631
0.	1771352.8245325	14212.108716627	866.71173567692	45926.205211922	640168.28704793	9983.7547189362	343098.2992049
0.	1401225.2439768	11496.814026024	844.48723179752	38466.352966542	625539.80504536	10006.003602161	275318.5545007
0.	1529894.0377877	12720.812851046	577.79780810179	38243.106774665	562260.2881963	10539.994609927	276719.3809293
0.	1747477.7532583	13054.661893153	1200.0864062212	40944.786467815	604824.59534047	10473.243863813	339233.7005247
0.	1818769.7670934	13165.94787708	1222.3118584252	40609.820047039	638419.22885768	10539.994609927	336689.1156305
0.	1718065.4751399	13121.433305311	1155.6356796293	45144.171677982	608858.61295499	10940.510308095	356417.9979853
0.	1540761.0899015	13700.141271587	933.3856029271	39024.494552608	639425.49311979	9672.2765870872	321830.082414
0.	1438412.3149299	13855.95412367	888.93629882483	40922.454955226	625252.75022214	8782.4031767842	385399.4298698
0.	1662800.3710862	13989.510313761	1333.440008534	40185.548528282	629128.79463987	8871.3862441486	358458.3318010
0.	1746284.2665017	13833.694966581	1200.0864062212	44205.828039329	709600.41072862	12743.069038078	312553.4845434
0.	1480493.7382618	13388.524299949	1222.3118584252	47311.70143397	619202.89554449	10028.252544752	282279.0411145
0.	1869949.0811523	13455.298385142	1466.7957446922	53258.535075951	676378.77211238	10028.252544752	334353.3945370
0.	1912543.9398331	15881.78612706	1422.3435955424	46909.436930763	652805.54666489	10517.744301851	384864.4244130
0.	1731866.1607315	14078.548961991	1311.2142599662	48831.542100545	635233.49721693	10450.993733851	315206.2029573
0.	1610511.863351	12876.607407585	1133.4104052409	43423.955496795	618700.92396052	9516.5418843464	294790.1189337
0.	1376136.6364654	16238.027235398	977.83514410623	47781.034495054	638467.14355001	9850.2626662593	282279.0411145
0.	1671398.042593	15614.615279902	1622.3801338886	63261.434794324	612273.48461391	10272.994831483	382957.2868274
0.	1605364.6817852	15369.716187403	1133.4104052409	51648.448161409	645993.04261915	9538.7895209393	342658.5257768
0.	1634497.0468475	18175.354575139	1644.6067123067	57643.121068394	686442.73288798	11229.783609853	472092.8436309
0.	1511608.4040832	16460.68565429	1533.4744129793	55316.319718964	635089.80765061	9561.0372168932	339164.2926526
0.	1581830.3005976	15369.716187403	1800.1944209975	58493.460016386	688587.04631631	10717.999211938	368945.9407769
0.	1686706.8148218	15748.199633788	1844.6485855546	65904.018404935	706678.17477029	11608.079223139	325409.588334
0.	1609591.7308334	13254.977733417	1333.440008534	50821.163002193	642708.64490209	11808.360319106	317352.0510806
0.	1950204.0905485	14590.539636446	1866.8757567514	51469.56875679	705905.51637075	9538.7895209393	353149.8460954
0.	1683573.3544728	14835.415852053	1466.7957446922	52118.024811568	621569.72576247	9383.0573113583	306443.8527240
0.	1554982.8269128	13855.95412367	1200.0864062212	57799.755956586	647695.66614585	11519.066946682	318067.454305
0.	1963633.6537745	14234.36888367	1200.0864062212	50530.514680151	696301.31740941	10896.007613863	321091.2754499
0.	1656774.7377775	15570.08763735	1311.2142599662	49926.892764167	685430.9937153	10606.745890386	358527.8972568
0.	1974635.8980783	15703.671278119	1377.8916834903	53057.257251902	595212.6134163	10695.748428881	397201.3436317
0.	1600452.1653237	16193.496264819	1400.1176098792	53683.470841493	689623.25280015	10740.250054368	416557.3340330
0.	1756270.9223161	15035.774466942	1288.9885706717	46708.311940213	716994.91655379	9917.0084254548	377470.8317993
0.	1513697.0860513	14456.973821757	1377.8916834903	46685.965017839	610482.29967606	9672.2765870872	376192.7161091
0.	1799490.0386164	14679.584701204	1644.6067123067	48540.962956425	645801.21870541	10673.497705198	345552.1894045
0.	1824102.0019832	13522.07300496	1666.8333500017	46037.930263009	621832.74690743	10117.248908782	342635.3804368
0.	1920113.5230969	14813.154080824	1400.1176098792	64022.771583705	699316.56751848	10139.498148207	354285.4445441
0.	1797409.8020585	16816.951487099	1400.1176098792	68233.767369711	659143.10703054	10851.505157133	431746.3270329
0.	1836938.4228881	19155.323644878	1911.3302769829	80655.101636146	750396.76070488	10628.996435951	442558.6276120
0.	2047491.1633187	18175.354575139	1866.8757567514	72469.299308696	700305.79765115	11652.585717666	461759.5324259
0.	1898059.2672345	15391.979444145	1777.9674276367	59970.570039337	690370.36214185	11496.814026024	429781.9222608
0.	1622947.1737426	14056.289210819	1244.5373699014	52207.470973805	639569.25471041	10651.247040888	325732.9728225
0.	1826208.3984283	13477.556532345	1155.6356796293	57911.639815914	660656.16492284	10406.493652039	363004.4699480
0.	1631869.4217634	16260.292809836	1622.3801338886	68211.362848303	660199.8180448	10896.007613863	392404.1189240
0.	1724978.7453939	14612.800813513	2000.2400288035	73074.550325912	717720.20686957	11652.585717666	424452.2410330
0.	1933360.8390159	15859.521562944	2355.8885211332	80901.921325729	763171.26372832	11741.599419325	411235.8936524
0.	1617131.872379	15993.109839077	1911.3302769829	77559.25446669	733304.37978151	11719.345904834	342936.2747699
0.	1801972.8446975	14167.588560773	1555.7007542926	71102.041472174	731512.23115174	11808.360319106	342565.9447948
0.	1621016.1877206	14479.234642336	2044.6952603964	61604.64715838	626568.49642929	10517.744301851	302434.6361530
0.	1848916.788993	13210.462686448	1866.8757567514	68905.930908416	672481.52340369	10428.74366326	282623.7682385
0.	1877786.6131795	12364.721936084	2000.2400288035	71908.920723428	719340.24044616	11519.066946682	287428.4254618
0.	1831568.9281512	13433.040297342	2089.1507291136	86558.329145027	701801.92072105	10762.500956173	304945.935230
0.	1601594.6110124	14701.846115932	2244.746737005	79892.250407053	716825.69085475	10317.494200857	329961.2023641
0.	1692990.2661098	12654.044646316	2244.746737005	84111.239459294	663010.33588149	11519.066946682	322245.6895731
0.	1916327.9606179	11941.883722078	1955.7850343329	75854.783851816	610744.98356112	11252.035817943	272884.8824214
0.	1730690.9738375	12965.634175188	2111.3785523944	70608.986890473	648870.91151299	10695.748428881	264968.8074123
0.	1591198.3552451	12364.721936084	2333.6600457397	92173.621585386	692925.4801316	10539.994609927	300568.922720
0.	1742001.1861558	13744.658932294	2311.4316296304	96331.362004765	732456.69590183	12832.094380165	306674.3250381
0.	1770790.8175114	13722.400072237	2244.746737005	89073.514804702	781418.30131959	11786.10662646	329152.3618523
0.	1547671.174505	13766.917851756	1955.7850343329	76684.548565765	759963.73402036	11051.768082761	289475.2548847
0.	1734004.0663347	14412.452358838	2378.1170558111	98871.969852432	706509.1498726	10851.505157133	345482.7299464
0.	1732518.8869394	13410.782268944	2066.9229651143	82450.319885802	710035.20751489	12320.211640776	296884.7681783
0.	1897671.3884442	14679.584701204	1911.3302769829	78994.867343102	709262.25049324	9360.8100902862	331232.3930095
0.	1592112.3117961	14924.46353115	2378.1170558111	88556.941845523	717164.14554763	11585.826064951	301467.177973
0.	1841508.205643	15058.036832358	2467.0317873712	103348.01045018	742852.57990505	11897.375683543	309717.1462834
0.	1579431.1646513	11941.883722078	3089.4614690812	105350.63132109	775721.12645266	12208.936941841	244833.4239789
0.	1795124.9106811	11430.055620341	2555.9474675006	92353.373099136	767595.70363986	12253.446643245	220318.8713189
0.	1916963.3852932	12587.276976136	2422.5743030209	91926.46954986	764581.00626177	12320.211640776	240350.151081
0.	1610391.4428156	13032.404874564	2689.3227662952	100198.78795683	696204.8466951	11185.27937181	281359.837335
0.	1998822.9769793	13766.917851756	2400.3456497736	111451.44591585	747533.56877332	10851.505157133	337938.180325
0.	2078565.6860518	14835.415852053	3289.5380243924	104990.57432863	756004.54940791	11763.8529932	340621.9769544
0.	1823114.8300547	13789.176830624	3045.0006645658	100198.78795683	695264.31340739	11608.079223139	283772.9599354
0.	1724179.0334118	13522.07300496	3178.3837896203	108231.64389977	733788.80765583	11229.783609853	277890.7414938
0.	2086791.2950106	14301.149741267	3311.7690492289	124681.35618569	781954.12455151	13855.95412367	284623.4621224
0.	2179786.3740721	14768.630716617	2555.9474675006	119337.29751603	729623.60922458	11674.839054004	309855.4822622
0.	2013446.2817949	13410.782268944	2822.700199456	124072.36763748	783439.98838521	12342.466758735	319175.2943419
0.	1904913.9413668	15124.82428513	3245.0761526022	123643.84661984	809104.92360059	11875.121753355	275157.8187423
0.	2141057.4652246	16505.218051281	3200.6145179875	126305.54163605	758724.77732673	12609.532806802	364860.7343358
0.	2111468.1218868	16572.017092534	3556.3142359259	129419.44216391	739967.62830198	13433.040297342	312115.2890988
0.	1986941.5418167	13789.176830624	2578.1765357486	111586.56952282	727227.10256228	11541.319926723	312023.0403083
0.	1770105.3500982	11452.308362854	3000.5400972175	97477.912680712	712257.8420659	11830.614071137	212474.6306506
0.	1592226.556365	11808.360319106	3111.691960277	95724.428078391	766404.28732676	11452.308362854	213751.1034166
0.	1728977.3053044	13855.95412367	3111.691960277	122087.82264628	731270.077219	12631.788696862	212543.0082262
0.	1973117.9489832	11763.8529932	2689.3227662952	113501.05446574	745180.63282546	11296.540412261	223353.6283817
0.	1984313.9167326	12921.120672592	3067.2310371775	107578.82777099	765042.86806009	12854.350864177	288555.270406
0.	2125063.2255826	12854.350864177	3000.5400972175	111924.38806241	860047.55114412	12565.021204863	286669.6142867
0.	2050347.2775405	12876.607407585	3133.9225107654	106408.38814774	827350.37950354	12587.276976136	297805.6568146
0.	2483791.1718397	14501.49552233	3889.7965080741	127839.78309559	865726.1823612	14879.939572766	301536.2784703
0.	1994710.1725	15926.315433578	2867.1598181554	135402.27289428	867619.87724129	12676.300655165	332388.1858835
0.	1759023.6269176	13633.365226067	3200.6145179875	106115.80376292	784511.9161301	11852.867882553	268455.5574974
0.	1945813.4970229	14301.149741267	2956.0797670342	114717.54245355	759307.79382516	11118.523460085	309025.5002057
0.	2465969.0190957	13655.623848502	3289.5380243924	131857.21344294	849830.37024269	12164.427477996	338724.7226193
0.	2116837.6166238	12297.956582209	2867.1598181554	106543.43053744	782173.33445006	14034.029519058	348655.2904492
0.	1942043.4262501	13878.213340166	2533.718458539	116948.22859015	781150.40204423	11407.802937209	263386.4801561
0.	1852361.4396858	12720.812851046	2844.9299791609	114695.01329531	757826.03665277	12832.094380165	235320.7366201
0.	1821401.1615216	13121.433305311	2978.3099024804	111699.1741912	753576.49205544	11852.867882553	251791.7775389
0.	2094788.4148316	13344.008540165	3245.0761526022	110820.89785955	748625.35294992	11452.308362854	302250.3498990
0.	2022471.6027358	14879.939572766	2933.8496908789	126215.30086799	725968.59585777	13165.94787708	317213.5929013
0.	2033324.8367786	13967.250800226	3178.3837896203	137548.09926407	786997.34611221	11786.10662646	304185.5552251
0.	1907313.0773131	14768.630716617	3000.5400972175	124681.35618569	761567.35129417	12587.276976136	317652.0515471
0.	1990483.1234517	14879.939572766	3556.3142359259	136079.84306683	808738.44817471	13655.623848502	311515.6898778
0.	2067826.6965779	14278.88939599	2689.3227662952	137977.33031119	769735.79898013	12386.977172825	362888.4668586
0.	2072967.7021771	14345.670610058	3289.5380243924	137954.73865677	792043.48382741	13143.690561496	297575.4252822
0.	2256901.4580605	13833.694966581	4023.1931528364	134769.92336753	810961.96868009	13633.365226067	318436.7182606
0.	1958951.6224431	14100.808772571	3334.00013336	124681.35618569	793311.57121646	12275.701583032	288762.2582099
0.	2071825.2564884	13811.435868899	3356.2312767859	142655.11081826	764678.23829067	11852.867882553	273642.4600942
0.	2225369.9570519	15258.400795038	3578.5459723132	143649.75728144	785218.48596752	13722.400072237	286853.5622736
0.	2406676.0878513	14234.36888367	4000.9602304553	121118.2724071	782392.54985662	13277.235346002	280601.5692718
0.	2169047.3845982	13121.433305311	3734.1697873657	133166.67898654	815557.40789432	13076.91897114	267010.2171032
0.	2047833.8970253	13344.008540165	3334.00013336	116362.33440745	779786.67872566	12409.232468957	266712.0029658
0.	2611288.1107006	14790.892369012	3422.9250628351	131857.21344294	843745.02412468	13722.400072237	329706.9870505
0.	2502070.3028592	14523.756461737	3734.1697873657	135379.68816298	807199.41921529	13833.694966581	285726.9435015
0.	2363605.8853867	14523.756461737	4156.5919324774	135741.05114967	828990.91112253	12765.325284507	311262.0260328
0.	2522748.569825	15147.086888228	3089.4614690812	147222.41277963	811157.47006864	13299.493017989	350068.2711405
0.	2195552.1245764	14256.629110124	3689.7055437159	120261.55377122	804195.4295293	13455.298385142	286715.6009092
0.	1983171.4710439	14501.49552233	3267.3070588502	126801.88319717	714336.03642687	11452.308362854	334977.7323796
0.	2291060.5841532	14501.49552233	3067.2310371775	148149.74244185	784170.83392666	12787.58159033	341686.4757286
0.	1709898.4623028	13811.435868899	3623.0096229803	123846.82753322	780638.9808168	10740.250054368	323469.5398572
0.	2040522.2446175	15436.5061359	3067.2310371775	135876.56627707	761640.25000093	12542.765492984	339025.478608
0.	1879208.9133707	16059.904779445	3222.845305648	115776.48112893	736284.03843128	12075.409262973	337267.3635105
0.	2408389.7563844	16883.753024728	3867.5639415011	143288.0540393	779835.37945909	12565.021204863	392636.9316181
0.	2040293.7554798	15347.452990084	3334.00013336	144712.35058046	874214.1100716	12542.765492984	361821.312583
0.	2008533.7653334	16015.374759769	3400.6937415233	142316.0536991	812330.57025345	12275.701583032	362749.2652374
0.	1960322.5572696	15035.774466942	3378.462479507	134386.02009047	831391.0489269	12787.58159033	349743.9597414
0.	2121521.6439476	16059.904779445	3578.5459723132	142293.45037748	758821.94403398	12208.936941841	329406.5605749
0.	2300085.905094	15948.580175982	4045.4261345198	146001.20782206	778033.63338218	13210.462686448	345181.7455154
0.	2160707.5310706	14167.588560773	3156.1531205464	134950.58980397	777278.95846155	12609.532806802	302780.1836682
0.	1888119.9897427	13811.435868899	3778.6342682119	128832.67696522	766817.61739592	13611.106663037	260681.156476
0.	2131003.9431639	15458.769570913	4734.6779818802	141841.39671082	762612.29103456	12921.120672592	302711.0730393
0.	2217487.0817998	12453.743239397	4312.2265403762	139174.77492497	756125.97004302	12164.427477996	279383.8867913
0.	2440835.213944	15770.463900763	3867.5639415011	148353.31630308	806246.8228419	11830.614071137	359061.2513047
0.	2263070.6647796	14412.452358838	4201.058666784	152109.0071944	776548.69006104	13076.91897114	339557.6114191
0.	2347954.3794513	17061.893073761	3689.7055437159	135515.19746148	722339.30819579	11852.867882553	357484.475109
0.	1974831.6175163	16171.230868678	3311.7690492289	122313.31549672	774212.24200871	11318.79279849	338539.6472984
0.	2260785.7734022	14100.808772571	3289.5380243924	115934.20683414	756514.52744848	11875.121753355	380283.3612221
0.	1797638.2911963	14612.800813513	3156.1531205464	102335.63135741	744768.32808901	12342.466758735	323769.7564794
0.	1836709.9337504	15147.086888228	3889.7965080741	122087.82264628	751221.92294419	11808.360319106	331116.8223663
0.	2068854.8976977	14568.278518795	3645.2415372606	130186.81236481	756538.81286176	10740.250054368	365487.3149059
0.	1953010.9048618	15525.560232501	4534.5667354854	119517.63220799	774528.59937435	12075.409262973	335047.1060816
0.	2167219.4714962	16371.621573526	3000.5400972175	110685.78658492	770854.694297	11941.883722078	344788.1665598
0.	1785642.6114647	13878.213340166	2911.6196740142	103078.03074006	742901.0746578	11541.319926723	330908.7991688
0.	1849048.3471885	16816.951487099	3734.1697873657	111203.72495567	719823.89107804	11697.092449727	362099.6877605
0.	1717552.8484172	13989.510313761	3600.7777679979	96376.321821816	714481.04527905	12075.409262973	303862.9903521
0.	1975631.3294984	13989.510313761	3422.9250628351	100356.22099026	664644.21822847	11051.768082761	309763.2580258
0.	1760851.5400196	14523.756461737	3111.691960277	112892.87660715	712064.54692489	12364.721936084	306466.8996738
0.	2227426.3592916	14835.415852053	3200.6145179875	124252.80408355	713876.85769043	12854.350864177	368063.7416898
0.	1899430.202061	13299.493017989	3156.1531205464	106115.80376292	742003.96546305	12164.427477996	300430.7380461
0.	1800608.6499869	13611.106663037	2956.0797670342	104653.03493801	717381.73052407	11385.550313458	327696.6429108
0.	2042007.4240129	15035.774466942	2889.3897164397	106363.37450106	757388.84498027	11852.867882553	335578.9899396
0.	1995395.6399132	13700.141271587	2778.2408179141	112735.20806235	742585.8635941	10539.994609927	374310.7492667
0.	2017559.0862743	16594.283558491	4134.3586542796	111856.82326622	696711.32990511	10851.505157133	376215.9528652
0.	1886634.8103473	15013.512160945	2622.6348501053	104788.04906388	729696.24094751	11163.027341856	324901.4375772
0.	1749769.816839	13499.814738951	2378.1170558111	100693.58744603	722218.35802555	12208.936941841	288877.2536178
0.	1965235.0737311	14768.630716617	2378.1170558111	100558.63923459	715665.37481175	12609.532806802	322499.6817362
0.	2067255.4737335	14011.769886705	3178.3837896203	120081.20309503	729550.97810814	11830.614071137	334330.271793
0.	2032068.146521	14345.670610058	3623.0096229803	124388.13396307	740282.74456068	11229.783609853	309694.0905061
0.	1678252.7167253	11986.39199816	2889.3897164397	120892.81165657	763098.35221325	11897.375683543	251974.9694336
0.	2037323.3966891	13299.493017989	4334.4602930095	145820.30365593	819861.71187051	12698.556723408	298197.064761
0.	1682594.0103425	14456.973821757	3289.5380243924	123531.08156633	732166.080442	12253.446643245	269143.901550
0.	1946156.8242056	11875.121753355	2422.5743030209	100558.63923459	684395.28772919	11786.10662646	263340.6200084
0.	1827570.3682407	13989.510313761	3133.9225107654	111564.04877051	679964.8256571	11608.079223139	307504.0771958
0.	1734118.3109036	14123.068642562	4579.0354861913	108974.56544379	743434.5347696	11763.8529932	335694.62126
0.	1632669.1337455	14412.452358838	3378.462479507	101683.27404045	673227.15769547	10384.243700188	328158.748890
0.	1764936.6026574	13811.435868899	2911.6196740142	93679.159604974	682035.30345193	10584.495404194	249731.1420508
0.	2054345.837451	13989.510313761	3756.4019981391	105665.69387139	699485.45249014	12008.646225282	336157.1623148
0.	1731147.9521129	15703.671278119	3600.7777679979	106678.47510165	681048.1535555	12053.154857688	323053.8728181
0.	1867530.4096749	15013.512160945	2889.3897164397	102178.16115083	663707.10097045	11207.531461142	306996.9967931
0.	1722808.0985853	11051.768082761	2889.3897164397	90982.865191636	672938.51745913	11585.826064951	299463.5083423
0.	1745085.7895153	12987.891015582	3022.7703512459	94218.522610658	700860.78097371	11318.79279849	265886.2340151
0.	1951562.8141826	12631.788696862	3133.9225107654	93769.051028599	687936.46826884	11964.137830426	271324.0269237
0.	1918280.5559248	16750.15048442	3889.7965080741	118976.63975592	758457.57446917	11674.839054004	320768.0676090
0.	1611191.1547977	14212.108716627	2355.8885211332	101683.27404045	719001.70101379	10851.505157133	303079.669565
0.	1624786.2584934	14412.452358838	2778.2408179141	106295.85448404	700547.09038963	10807.002937904	302688.0362881
0.	1619302.5191875	14813.154080824	3311.7690492289	104698.0394051	662457.76892375	11318.79279849	301098.6514925
0.	1872239.9946695	14724.107590077	2711.5521902674	110393.05295511	696132.49436288	11919.629673117	353242.5423296
0.	1779701.8938834	15614.615279902	3356.2312767859	110708.30497957	728316.34191393	11830.614071137	325478.8839740
0.	1862871.940022	15681.407189425	2867.1598181554	113884.00388414	719509.5151065	10762.500956173	365649.7692461
0.	1752168.9527853	13700.141271587	3422.9250628351	104135.50092597	689141.28090491	10272.994831483	315275.4154009
0.	1676881.7818989	14523.756461737	3289.5380243924	116159.53441307	753746.43404144	11252.035817943	313614.472452
0.	1559895.3433743	14323.410145956	2756.0112160766	94488.217131599	696928.4031836	11519.066946682	296884.7681783
0.	2110439.920767	15592.351428913	3000.5400972175	104180.50261558	683359.70537342	12030.900511791	338423.977268
0.	1752397.4419231	14167.588560773	2600.4056632835	89006.133916699	686852.27990532	10918.258931291	306835.6593820
0.	1811461.8840298	13544.331330374	3245.0761526022	96308.882186679	674165.30483333	10918.258931291	307734.5783038
0.	1750112.5505456	14612.800813513	2533.718458539	113163.1724349	724952.24261448	12075.409262973	309394.3711003
0.	1757995.4257978	13633.365226067	2422.5743030209	87029.868936949	690755.99212945	10918.258931291	275731.8890277
0.	1962967.2684784	14434.713060591	2555.9474675006	85054.070087413	672216.95890777	10829.254017831	259443.4153369
0.	1950314.9993298	12142.172835157	2689.3227662952	102853.05428853	663610.99210987	11941.883722078	264487.1982416
0.	1956209.7527902	14991.249914367	3422.9250628351	124974.58864957	700860.78097371	11096.271608266	319890.8511760
0.	1863100.4291598	14056.289210819	3245.0761526022	119066.80274301	774139.23809258	11318.79279849	320029.3530107
0.	1990940.1017272	13677.882530342	2911.6196740142	122403.51433294	759988.02905	12097.663727646	284209.6936411
0.	1814660.7319582	12542.765492984	4245.525638307	132873.16033839	718759.89520528	11830.614071137	283497.1397163
0.	2057201.9516728	15280.663754666	4645.7390570617	139084.39579292	732723.10193537	12854.350864177	279774.4451283
0.	1880237.1144905	13143.690561496	3467.3878833464	124839.2493167	789459.10681427	11630.332440711	274882.2788235
0.	1757309.9583846	13477.556532345	4023.1931528364	126779.32158061	692226.36366835	10673.497705198	239709.8775617
0.	2057544.6853794	14189.848608994	3912.0291339479	148850.96204939	761834.64953375	12097.663727646	291476.5658810
0.	2164363.3572744	15970.844977814	4445.6299457633	150095.20529454	678087.37778308	11207.531461142	303194.8592632
0.	2001564.8466323	13410.782268944	4378.9279761929	130119.10040895	800484.60864498	11964.137830426	279728.496154
0.	1973003.7044143	14657.323345891	4623.5044741297	131405.72093071	715157.78524964	12565.021204863	274905.2401411
0.	1949240.834089	15236.137894833	4312.2265403762	154417.55313781	796043.46212431	12142.172835157	304116.4331486
0.	2404048.4627673	15970.844977814	4490.09822201	141479.77128371	798068.54000402	12765.325284507	341339.341921
0.	2280435.8392481	17373.647313625	4089.8922757939	170096.20301814	748576.82630175	12475.998713705	391053.9305991
0.	2293459.7200995	15659.143160157	3267.3070588502	131654.03880905	738731.51314641	13410.782268944	375170.3615641
0.	2287975.9807936	16727.883602403	4156.5919324774	140169.00953956	686153.65251417	11296.540412261	398668.9948335
0.	2370117.8258124	14879.939572766	3311.7690492289	131879.78870564	709407.17469673	10539.994609927	378377.2481844
0.	1821858.1397971	16638.816668713	3689.7055437159	139197.36985987	709624.5655348	10651.247040888	323053.8728181
0.	1712297.5982491	15169.349550747	3645.2415372606	117511.62695978	745010.8579221	10784.751917351	317813.5946497
0.	1583201.2354241	13633.365226067	3267.3070588502	110798.37916266	686948.6467188	12475.998713705	264945.8730210
0.	1881151.0710415	14679.584701204	3845.3314342286	134182.78428157	742319.15545528	11875.121753355	268019.6352042
0.	1877609.4894065	14991.249914367	4245.525638307	141479.77128371	768057.72521015	10940.510308095	286807.5749027
0.	1979972.6231155	14145.328571962	3889.7965080741	133776.3274142	725291.01383055	11763.8529932	337475.5423754
0.	1744743.0558087	13944.991346099	3378.462479507	124049.8133544	695409.00420394	11741.599419325	323076.9648978
0.	2308882.7368972	14857.677682701	3578.5459723132	143084.60280575	779567.52878978	12854.350864177	289130.2490060
0.	2271867.4965827	12898.86401039	3578.5459723132	136960.76599448	788484.06903303	14212.108716627	303747.791583
0.	1888234.2343115	13833.694966581	4579.0354861913	141118.16141659	758773.3605449	12809.83795555	263111.3229966
0.	2242620.8869516	14412.452358838	5023.7360413493	159036.54677344	778131.01554773	11986.39199816	270910.9074386
0.	1868926.9021722	14034.029519058	4045.4261345198	159670.72428184	732698.88286794	11674.839054004	287451.4208003
0.	1878980.4242329	13254.977733417	3912.0291339479	127253.12825942	759866.55457921	12698.556723408	304300.7599372
0.	2048405.1198697	16727.883602403	4779.1478001472	150909.71876528	782148.97752267	13032.404874564	392241.1538190
0.	1787584.7691356	14546.017460559	4000.9602304553	131812.06309957	779835.37945909	10873.756355811	333151.0952869
0.	2242963.6206582	16950.555097312	4223.2921228934	138790.67032712	754547.63378099	12431.487824481	349929.2790272
0.	1861501.0051956	15926.315433578	4401.1619067434	139920.43985752	766890.56003094	11630.332440711	328089.4313917
0.	2209832.6956854	15904.050750604	4912.5586784017	176788.90972986	790483.01372784	14456.973821757	297667.5171452
0.	2384398.3969214	13700.141271587	6157.8298473792	193464.38375996	859728.08382758	15236.137894833	242499.9954908
0.	2419357.2349961	13878.213340166	6869.4968993892	204159.49094194	951697.02428186	15503.296619214	286439.6849163
0.	2388168.4676941	13321.750749376	6913.9781073663	219337.94253715	940628.6696538	13388.524299949	236829.2467441
0.	2404276.951905	14924.46353115	4423.3958966001	189872.05212851	848922.20743128	13900.472616069	265863.2971383
0.	2178186.9501079	12987.891015582	5512.9340546385	167601.9786326	836193.30065199	13811.435868899	279475.7812510
0.	2073538.9250214	13277.235346002	5068.2074017168	197103.7486138	910175.77311156	13855.95412367	266964.3373215
0.	2021100.6679093	12409.232468957	4667.9736993025	175813.03140831	791116.92106149	14078.548961991	265519.2514438
0.	2127119.6278223	14612.800813513	4423.3958966001	183418.7969668	833865.34950662	13277.235346002	246046.1459986
0.	1820487.2049706	13655.623848502	5290.5677623922	185486.02731846	802242.16938693	11608.079223139	268501.4453601
0.	2093303.2354362	12698.556723408	4156.5919324774	169121.10004588	830582.76572256	13321.750749376	252570.3704906
0.	2008648.0099023	15169.349550747	4178.8252699788	178922.61899949	780736.39207246	13165.94787708	346709.9305491
0.	1649463.0853697	14367.931133572	4000.9602304553	137209.24813634	745083.61818957	12698.556723408	270245.3684320
0.	1708299.0383386	14367.931133572	4089.8922757939	144554.08349035	763900.41243046	13032.404874564	276650.4824101
0.	1707385.0817876	13388.524299949	3711.9376358914	124049.8133544	811157.47006864	12631.788696862	287129.4917387
0.	1695960.6249005	13900.472616069	4134.3586542796	125854.34749413	762393.57234849	12186.682180224	288486.2755949
0.	1561837.5010451	13722.400072237	3734.1697873657	124839.2493167	739385.90518204	11430.055620341	275134.8567401
0.	1608481.033077	12320.211640776	3178.3837896203	97320.533693826	733667.69815849	11875.121753355	257426.7434975
0.	1697241.3492526	14968.987727209	3067.2310371775	120306.64204577	672024.55343623	10428.74366326	285014.2620142
0.	1676948.8746314	13366.266390356	3800.8665975842	94285.945427232	714456.87696899	11541.319926723	277316.5249020
0.	1552729.8486187	11786.10662646	2622.6348501053	100896.01383615	699437.19930591	10495.494053146	287773.3620880
0.	1511264.7429083	12542.765492984	2867.1598181554	105440.64798478	668441.78177179	11185.27937181	261345.9440256
0.	1704555.4752121	14234.36888367	3133.9225107654	108254.15570705	710711.60132309	10317.494200857	349188.0261018
0.	1504367.8321326	14100.808772571	2200.2904383379	113861.47696391	726137.99961411	10940.510308095	334353.3945370
0.	1421435.4138992	14078.548961991	3000.5400972175	106723.49043961	646856.30283799	10539.994609927	386097.313530
0.	1549304.8056647	15347.452990084	2800.4704790405	90174.146026707	671447.36264168	9205.0812048251	383980.5759026
0.	1706337.6576036	13833.694966581	2044.6952603964	95432.216307064	626257.48380114	9872.5111932931	385957.7322283
0.	1848971.6414484	17819.030724814	3245.0761526022	117286.26307302	747485.04820934	12008.646225282	408739.693853
0.	1623295.0707334	14100.808772571	3267.3070588502	123756.61318805	702574.21413449	11741.599419325	351249.79578
0.	1622920.4129838	14946.72559947	3133.9225107654	103483.00356511	701319.27221192	10228.495699585	321183.622806
0.	1577353.6732267	13722.400072237	2822.700199456	119878.31321634	729962.5624539	11630.332440711	308587.4868385
0.	1888219.4285986	13099.176108526	3334.00013336	118548.37879441	728340.54878233	11986.39199816	285956.8535388
0.	1902718.2113176	13633.365226067	3556.3142359259	122538.81440451	697217.84266468	10651.247040888	350184.0996361
0.	1797771.5638788	14479.234642336	3178.3837896203	113230.7477525	641534.23585216	10183.99680516	348771.0997100
0.	1905228.8552779	16460.68565429	2978.3099024804	130751.09989492	688948.49964178	11140.775371281	395175.0021725
0.	1773120.7889672	14189.848608994	2844.9299791609	103640.49827937	702381.13434241	12253.446643245	349327.0061062
0.	1752986.0713042	15814.992612997	3267.3070588502	98040.004613647	681674.13801877	10406.493652039	393707.9518633
0.	1824047.2967809	16683.350016683	2467.0317873712	97680.261434402	703443.12632331	10896.007613863	426181.6855827
0.	1465515.4906859	16572.017092534	2489.2606184746	103910.49610051	621306.7126204	10250.745235849	422442.7856615
0.	1457943.6542114	16260.292809836	2244.746737005	81575.102912363	672313.16324488	10028.252544752	422676.4189851
0.	1306996.8836064	14635.062049994	2355.8885211332	76348.147552841	631881.36240597	9672.2765870872	386446.2767824
0.	1255636.5643662	14145.328571962	2155.8343768016	71841.677814513	638035.9208709	9828.0141985899	383817.771697
0.	1041299.2263744	14234.36888367	1689.0600469736	53817.665570695	621976.21635976	9472.046789243	358319.2025950
0.	1074046.4248442	16950.555097312	1644.6067123067	51044.745511852	600363.11412494	9605.5327868852	435793.4880216
0.	985608.92348421	13655.623848502	1444.56964048	35877.063933329	560716.87966604	8648.9303563226	430436.67369
0.	953087.75624409	14924.46353115	1111.1851901238	30366.33735665	546269.75012324	9383.0573113583	372777.6020821
0.	922913.54744778	14968.987727209	1200.0864062212	26218.95902275	585158.92151707	9360.8100902862	440568.3251560
0.	729333.08839766	13499.814738951	644.46936392652	21917.674100875	546743.81946759	8804.6488545952	382306.1668180
0.	755348.9072215	13455.298385142	666.69333440004	16193.496264819	545203.18956603	8559.9496630493	392613.6500627
0.	759259.20762689	14412.452358838	511.12678566587	16505.218051281	485897.84755898	8003.8418440852	356394.8151840
0.	864422.9676909	16282.558443708	511.12678566587	15391.979444145	502601.71646899	8604.4398909837	433687.789480
0.	769687.15461489	13811.435868899	577.79780810179	12364.721936084	532746.07658463	8737.9119992209	416370.5606880
0.	731972.3421955	13299.493017989	533.35040054615	11096.271608266	542193.83142659	7959.3548209234	413569.4505174
0.	844529.99247719	17306.841852838	600.02160077763	11541.319926723	513433.00539959	7759.166154206	497179.4079617
0.	801656.27650818	16772.417425874	555.57407469138	9939.2571305832	481756.3643514	8293.0132808272	435512.6982541
0.	691985.30208221	13010.147915374	444.45629661235	8871.3862441486	490017.78347532	7514.4976447163	398692.2929198
0.	722581.21358402	15124.82428513	377.78634093484	8070.5728239134	506942.03059833	7781.4091020254	407083.7396885
0.	613850.03460711	13099.176108526	555.57407469138	7692.4376667992	511048.47734443	8626.6850939775	385934.4689001
0.	695095.51052609	13833.694966581	444.45629661235	6647.0944194197	510670.79105991	7825.8951756913	427233.5459814
0.	679868.53639187	13188.205252064	444.45629661235	6224.5460527486	500786.04043462	7892.6247312617	382259.6601489
0.	528771.17732807	12631.788696862	355.56314090256	6024.3990384081	517140.96266898	7047.4231552981	357391.7326632
0.	611055.43845099	13299.493017989	488.9032300503	5646.3566772391	501446.24183141	6758.2949177622	381399.3325341
0.	600530.07991719	12409.232468957	400.00960023041	4579.0354861913	530971.34093882	8181.7923105381	357762.7085095
0.	528984.07178336	12097.663727646	222.22518522469	4890.3233837481	487616.20883029	8470.9699193857	353358.4140422
0.	606280.44356928	14434.713060591	333.34000013334	5535.1710101087	517188.20811802	7981.5983028321	378772.382934
0.	591423.2355559	11652.585717666	422.2329187895	5379.5135674889	494870.07343765	7736.9232657286	390867.7144996
0.	571003.57256462	12431.487824481	244.44802968221	5068.2074017168	504771.59926534	7914.8680351385	374426.9080230
0.	544966.19405818	12431.487824481	288.89389638309	4201.058666784	490582.95758957	8070.5728239134	389797.0508237
0.	471011.95935765	12609.532806802	222.22518522469	3245.0761526022	484721.08641921	8092.8166025467	312876.3798708
0.	373822.89978238	11897.375683543	133.33440000853	3556.3142359259	496095.35722115	7981.5983028321	256739.3515672
0.	298081.94290254	9249.5748753086	177.7796740943	2555.9474675006	492066.71681592	8671.1756780192	206550.6779208
0.	245496.96731082	8782.4031767842	111.11185185679	2511.4895088638	490253.26816449	7247.5947322881	176516.5602177
0.	184963.49262842	7981.5983028321	44.444562963279	2555.9474675006	513362.16829373	7914.8680351385	141954.4078479
0.	125538.52602053	7692.4376667992	44.444562963279	2355.8885211332	479945.09426293	7914.8680351385	123824.2738560
0.	113050.54811506	7381.0451204177	133.33440000853	2022.4676149595	517518.93353569	8070.5728239134	117579.2373059
0.	89545.196195133	7091.9053126152	44.444562963279	1666.8333500017	447852.74393667	7603.4671810346	100671.0959266
