# Supplementary material for: LA-iMageS: a software for elemental distribution bioimaging using LA–ICP–MS data
Source: J Cheminform. 2016 Nov 18;8:65. doi: 10.1186/s13321-016-0178-7 (PMC5116144; doi:10.1186/s13321-016-0178-7)
Supplement: Supplementary file 1 — Additional file 1. Dataset corresponding to LA–ICP–MS analysis of a human tissue used to illustrate LA-iMageS features. [file 13321_2016_178_MOESM1_ESM.zip › Line 30.xl]

Intensity Vs Time	Counts Per Second
Time in Seconds	Na23	Ca44	Zn64	P31	C12	C13	Si28
0.	244.44802968221	6424.6978724691	44.444562963279	1044.5099003982	490582.95758957	7558.9822941956	54197.89566804
0.	88.889362965491	5290.5677623922	22.222251851891	977.83514410623	475618.41364837	7269.8363153001	52498.17761103
0.	57620.744895301	5890.9703650846	88.889362965491	5779.781435342	477405.25614386	8604.4398909837	59366.26622313
0.	134724.75736551	7425.5290578293	177.7796740943	3245.0761526022	485638.94625382	7803.6521091871	143468.9037146
0.	219497.62085203	7714.6804365931	222.22518522469	3178.3837896203	485662.48241315	6980.7003643303	148466.415022
0.	113703.79021584	7336.5614203583	155.55700742096	2778.2408179141	479545.2550259	8270.7689680748	111564.0487705
0.	182987.24144206	7403.2870594544	311.11691862693	3467.3878833464	500738.88513495	8204.0363859019	148081.8855834
0.	225430.66965229	9116.0945761461	266.6709334016	4245.525638307	478651.56415595	8693.4210590677	183759.514312
0.	235640.70111672	8159.548294521	244.44802968221	5201.6229063468	460069.81314502	7403.2870594544	186803.8673995
0.	212451.83824853	7692.4376667992	177.7796740943	3912.0291339479	469907.7184045	8181.7923105381	158108.0159507
0.	209808.33724868	7381.0451204177	111.11185185679	3689.7055437159	475571.39650728	8537.704638108	165584.465133
0.	253280.32652339	8715.6664994682	222.22518522469	4245.525638307	519834.3679607	7736.9232657286	179376.6694428
0.	258435.01934426	8003.8418440852	200.0024000288	3667.4735108391	486086.14432646	8493.2147662765	183532.3678843
0.	273826.12549246	8960.3702611759	66.6669333344	3778.6342682119	478886.73693143	7803.6521091871	172432.3741782
0.	277638.08139863	8426.4804036529	222.22518522469	3511.8509410427	512771.88179447	6758.2949177622	199356.3925600
0.	342033.62370586	10539.994609927	133.33440000853	4067.6591755055	499701.53407822	8026.0854446829	226731.9337490
0.	313476.07520528	8493.2147662765	222.22518522469	4378.9279761929	485827.237337	8248.52471467	202702.3379595
0.	338493.37909762	9739.0209215515	66.6669333344	4823.6178556551	449258.81196307	8092.8166025467	218220.278884
0.	318344.40076654	9494.2943071144	266.6709334016	4890.3233837481	483709.20097085	7091.9053126152	203476.4191389
0.	369874.67011577	9427.5519315809	222.22518522469	5824.2568292746	495223.50272805	7914.8680351385	216327.431038
0.	292880.06570355	8760.1575583262	422.2329187895	4934.7940323669	463003.56662574	7002.9412353188	191827.182006
0.	366624.56037075	8648.9303563226	377.78634093484	5401.7501670541	462369.79077453	7358.8032407191	221413.9962107
0.	470166.14502148	10717.999211938	288.89389638309	6068.8757374351	462017.71334347	8003.8418440852	285933.8622544
0.	352663.20743114	10094.999728725	177.7796740943	4912.5586784017	488769.82253502	7803.6521091871	245176.629546
0.	319983.18548153	9894.7597796915	266.6709334016	4512.332449094	511662.25298136	7848.1383015384	203385.347077
0.	451602.77215538	10962.761744275	333.34000013334	4712.4431617115	448649.48745333	7292.077957649	274423.0655421
0.	408809.67082124	10139.498148207	200.0024000288	4845.8529723751	501469.82139186	7781.4091020254	265748.6136867
0.	478416.39783176	10539.994609927	266.6709334016	4312.2265403762	474396.05179618	7870.3814867284	260199.7911901
0.	399391.26509095	10206.246222688	155.55700742096	5312.8041246922	483191.53830569	6869.4968993892	236257.8097145
0.	453079.79673611	10784.751917351	155.55700742096	4934.7940323669	505856.74635175	7403.2870594544	281198.9869243
0.	458122.35593257	11630.332440711	222.22518522469	6091.1141759345	483238.59725666	7247.5947322881	282095.1923820
0.	382910.77660598	10406.493652039	155.55700742096	4868.088148406	487616.20883029	7114.146480276	227462.5558519
0.	404472.18314828	10562.244977375	244.44802968221	5401.7501670541	471928.35244629	7180.8703392706	259947.6583947
0.	496755.1978851	11563.572966145	288.89389638309	7714.6804365931	491148.16894088	8938.1241678873	297736.5866987
0.	437525.22868305	11385.550313458	288.89389638309	6002.16077788	496283.87794808	8493.2147662765	275456.3304355
0.	468968.05095178	12654.044646316	311.11691862693	7825.8951756913	482956.2474247	7914.8680351385	269924.0924584
0.	506517.3378176	10361.993807708	355.56314090256	7714.6804365931	510245.91384152	8404.2357348103	265129.3498912
0.	394569.52226264	11385.550313458	444.45629661235	9872.5111932931	513102.43723658	8270.7689680748	226617.7797539
0.	380887.82754603	10272.994831483	377.78634093484	8782.4031767842	482932.71869169	7870.3814867284	225476.3246480
0.	434062.09799037	9894.7597796915	555.57407469138	9894.7597796915	478369.36534106	7492.255408986	206664.5608749
0.	443308.03794673	9828.0141985899	622.24545271912	9961.5058950769	494987.88158367	7381.0451204177	215916.9899118
0.	438157.1673317	11096.271608266	555.57407469138	10050.50154671	494893.63493746	7269.8363153001	242797.3574340
0.	640527.72635618	11074.019815824	688.91736413994	13944.991346099	477311.20251518	7536.7399397861	284232.6802490
0.	478040.14513109	11452.308362854	622.24545271912	13522.07300496	505644.42417349	7981.5983028321	277316.5249020
0.	517185.16328221	9805.7657902847	666.69333440004	14746.369123639	477217.14991846	8092.8166025467	279406.8603128
0.	569244.69938272	10295.244486485	844.48723179752	16794.684426767	535823.15289986	6580.3748323783	271209.2694897
0.	542051.68305854	12030.900511791	755.58980896023	18175.354575139	494634.46199779	7736.9232657286	289084.24928
0.	589374.3281648	10161.747447	955.61034388194	22051.359418467	532154.45733821	7492.255408986	269350.415677
0.	531728.51668198	10517.744301851	1111.1851901238	24547.211877379	499866.55881506	9494.2943071144	248563.6714078
0.	554973.08142896	11007.264794765	1222.3118584252	26308.128276831	508593.81333377	9627.7806609238	221801.8870048
0.	687261.84625437	10873.756355811	1666.8333500017	33065.469629867	535752.13103564	8003.8418440852	297184.0460186
0.	731124.7880949	12320.211640776	1577.9271548818	28805.254220838	557820.76703628	8181.7923105381	327765.9572057
0.	876331.22115639	13722.400072237	2400.3456497736	46931.784450738	558200.52960725	8938.1241678873	317213.5929013
0.	627573.38291938	10740.250054368	1822.4214736367	41145.772767513	575449.89280001	8470.9699193857	259191.3050739
0.	775526.41701539	10918.258931291	2089.1507291136	61537.487013338	592567.0233575	9917.0084254548	216464.2491824
0.	1335885.3751108	12943.377394191	3623.0096229803	98197.397109559	632838.9826599	10606.745890386	273091.4877941
0.	961660.50380349	10829.254017831	2378.1170558111	62522.556523469	605349.62706262	9694.5246392125	210583.0707233
0.	1333448.5340706	12787.58159033	3334.00013336	100243.76852185	656117.78384768	9961.5058950769	242065.4083864
0.	1778127.3271182	13366.266390356	3756.4019981391	134589.26081642	694974.93904906	11585.826064951	320260.1944210
0.	1540548.9257015	12208.936941841	5134.9148871186	123779.16668346	685816.40425085	11852.867882553	237080.6912776
0.	1598627.2292182	12676.300655165	4868.088148406	120419.36379182	736599.02133316	10562.244977375	258251.6875271
0.	1365543.1878639	9494.2943071144	4067.6591755055	108861.99734365	649086.79025035	11007.264794765	193123.2738385
0.	1307487.9369457	12876.607407585	3600.7777679979	102650.5806432	616406.56793653	10361.993807708	267400.2052860
0.	1436104.9400774	12698.556723408	3778.6342682119	110122.84636353	679242.6822234	9894.7597796915	271576.4987522
0.	1548614.6428518	13210.462686448	4423.3958966001	133618.26616579	701850.18704735	10050.50154671	262492.2520882
0.	1772141.5667775	12409.232468957	4690.2084008523	138090.28949443	640551.68950758	10206.246222688	223467.7382668
0.	1686321.4934536	11007.264794765	5401.7501670541	141411.96824842	695457.23500538	11519.066946682	191213.3133196
0.	1896044.8554311	13143.690561496	4645.7390570617	157043.72863669	754183.44294532	11296.540412261	226069.8620516
0.	1579545.4092202	11341.045244099	4890.3233837481	151294.37755381	701102.08913417	10695.748428881	264555.9978743
0.	1598738.4967906	13321.750749376	4223.2921228934	146702.24823886	751052.03020929	12164.427477996	298151.0158306
0.	1886567.0135379	14479.234642336	4512.332449094	155164.57133937	709479.63770503	11919.629673117	267813.153529
0.	1980559.1482544	13165.94787708	3823.0989862564	144056.69203517	670461.41726168	10873.756355811	281658.5676269
0.	1479071.1898426	12475.998713705	4067.6591755055	117534.16368132	727251.3063992	11007.264794765	242179.7712481
0.	1531563.0095504	11496.814026024	4467.8640542332	124681.35618569	663947.37778567	10940.510308095	227097.2369010
0.	1675495.3606558	13722.400072237	4112.1254353852	130073.95940832	670004.55376564	11363.297749089	262400.5417301
0.	1666483.3351666	13165.94787708	4712.4431617115	131812.06309957	645537.46776468	11051.768082761	254929.4865807
0.	1825579.1648113	12720.812851046	3934.2618191226	128268.51831947	725049.0330438	10673.497705198	259099.6304766
0.	1792018.3661455	13054.661893153	4490.09822201	119900.856294	701729.52173458	11163.027341856	282761.6630146
0.	1469856.3732467	12921.120672592	3667.4735108391	118075.06315539	688466.56522013	10183.99680516	247533.6840661
0.	1923762.3855635	12364.721936084	4957.0294456441	144237.55824978	662794.10983181	10450.993733851	254242.2974894
0.	1911135.683351	12297.956582209	3734.1697873657	126486.02608178	690081.15089586	10539.994609927	257289.2606442
0.	1387550.8707669	11719.345904834	3600.7777679979	111654.13214248	670004.55376564	10851.505157133	212451.8382485
0.	1492119.5710071	10206.246222688	4267.7592130252	122087.82264628	676860.03542704	9605.5327868852	259237.1427449
0.	1961967.7799139	12587.276976136	4601.2699505063	152674.76865557	747218.18994044	10606.745890386	248815.4651712
0.	1552968.8531687	12142.172835157	4134.3586542796	123305.55600329	700788.38983314	10651.247040888	232076.0668739
0.	1756841.1397421	11763.8529932	3778.6342682119	122042.72480306	716487.24934071	10873.756355811	222965.66630
0.	1881831.7210979	13410.782268944	5268.3314594078	146702.24823886	651077.92569441	9427.5519315809	228512.9358505
0.	1536094.6194094	12542.765492984	3867.5639415011	124523.46602403	673732.30123279	10117.248908782	204751.5312499
0.	1727317.7646649	12253.446643245	4312.2265403762	141615.37899538	703153.47926761	10517.744301851	215187.3660706
0.	1947412.9209871	14100.808772571	5023.7360413493	188053.73374755	688201.51269659	11919.629673117	277477.3016247
0.	1669684.37406	12342.466758735	3956.4945635986	140056.02240896	750154.08080755	11630.332440711	265702.7407410
0.	1680233.5878415	13010.147915374	4712.4431617115	129193.75838953	743313.29096441	11051.768082761	225111.0915917
0.	1580573.61034	11563.572966145	3912.0291339479	144441.03739328	699581.95966307	11430.055620341	217581.6803654
0.	1868127.1901901	13165.94787708	5023.7360413493	162706.37860165	732626.22607017	11741.599419325	257358.0017916
0.	1846877.70038	12698.556723408	5423.9868259363	152312.67693566	783634.87454397	11674.839054004	299002.9615272
0.	1686706.8148218	11674.839054004	5824.2568292746	134973.17338172	795897.08915361	12119.918251707	201382.0104734
0.	1556582.250877	12386.977172825	4156.5919324774	150027.33273331	754086.32796077	12253.446643245	201245.4366675
0.	1655061.0692444	12431.487824481	4156.5919324774	143265.44810348	769808.76603691	10918.258931291	210241.2677753
0.	1555439.8051883	11830.614071137	4045.4261345198	123102.58817651	702501.80870941	11296.540412261	240304.4156499
0.	1629584.530386	12186.682180224	4201.058666784	116880.62332752	727033.47429188	10139.498148207	222600.5418076
0.	1937707.5938095	11051.768082761	3489.6193825463	116362.33440745	693142.45876004	10873.756355811	237034.9735333
0.	1575546.8493097	12743.069038078	3934.2618191226	112892.87660715	716438.90162877	11674.839054004	265748.6136867
0.	1862173.1018562	14635.062049994	3645.2415372606	124929.4752962	658614.79985604	10206.246222688	277109.8164559
0.	1610048.7091089	10940.510308095	3912.0291339479	98084.973596634	707933.89126651	11007.264794765	266528.4917941
0.	1635560.2018809	11763.8529932	3734.1697873657	87097.233931242	697748.50677606	9605.5327868852	207325.1123245
0.	1860195.8017636	12876.607407585	3667.4735108391	104540.52482698	679892.60860796	11007.264794765	265633.9317885
0.	2028183.8311794	13433.040297342	4245.525638307	124500.91052905	714626.05655085	12520.509840498	358597.4632810
0.	1887751.2144485	11741.599419325	2911.6196740142	100086.33760014	715568.68880005	9894.7597796915	307550.176916
0.	1836966.7067825	14278.88939599	3311.7690492289	97275.568811736	682589.11965712	10807.002937904	305038.1071344
0.	2073424.6804526	14234.36888367	4223.2921228934	135560.36771338	714070.19314865	11118.523460085	357809.0816271
0.	1827113.3899652	14011.769886705	3467.3878833464	107263.69334214	725194.22070782	11163.027341856	347728.8731116
0.	1610511.863351	11941.883722078	2422.5743030209	76236.016885775	660656.16492284	10851.505157133	233332.6573333
0.	1952283.8501209	14100.808772571	2756.0112160766	113253.27297932	733280.15909583	12698.556723408	276696.4146940
0.	1945380.8372344	12609.532806802	2444.8030155534	96938.33988455	734224.81580576	12631.788696862	263845.0952984
0.	1581830.3005976	12765.325284507	2511.4895088638	103370.50915174	702912.11410007	10873.756355811	267377.2643074
0.	1595768.138	13321.750749376	3089.4614690812	110730.82343467	695963.67459931	11697.092449727	264922.9386918
0.	1779130.6710391	11519.066946682	3667.4735108391	116520.07112491	727057.67758993	11585.826064951	231162.3002676
0.	2026013.1843708	12431.487824481	3534.0825588358	129870.82790805	787972.21780038	11029.516409074	237034.9735333
0.	2135802.2150565	13388.524299949	3245.0761526022	130389.95150802	690129.35210089	11786.10662646	238383.750955
0.	1815003.4656648	12453.743239397	3845.3314342286	141344.16576015	703732.78303908	9939.2571305832	262744.4606966
0.	2368861.1355548	12809.83795555	4667.9736993025	145413.28351578	758627.61170311	11897.375683543	266872.5785038
0.	1820487.2049706	13789.176830624	3511.8509410427	139558.89708136	727106.08438809	12297.956582209	224243.7263780
0.	1848362.8797753	12119.918251707	2778.2408179141	128245.95276196	764410.85282128	12208.936941841	245451.2040300
0.	1908569.7675707	13388.524299949	3511.8509410427	133934.3916368	704891.50651248	12631.788696862	256052.0154732
0.	1849848.0591706	13010.147915374	3778.6342682119	130028.81865033	728413.16979175	12008.646225282	240052.8752018
0.	2263641.887624	14790.892369012	3467.3878833464	145775.07822269	660367.94304534	12498.254247405	286416.6923223
0.	1981800.5362175	13900.472616069	3978.7273673761	128358.78115589	755421.75391649	11897.375683543	277890.7414938
0.	2032753.6139342	14189.848608994	3445.1564434428	145865.52933249	794726.19371902	12208.936941841	283152.3770652
0.	1704871.7012725	13588.848159412	2778.2408179141	128764.97592655	756903.10218529	12609.532806802	258068.3596817
0.	1839908.7816788	12053.154857688	2555.9474675006	107736.39942582	759162.03604312	13611.106663037	236623.5249625
0.	1809176.9926523	11897.375683543	3934.2618191226	128787.54287879	743192.04884789	11941.883722078	223536.2049380
0.	1932675.3716026	12386.977172825	3711.9376358914	119788.14151116	758384.70238477	12453.743239397	214412.2098367
0.	1772847.2197511	13121.433305311	3711.9376358914	138293.61985118	759842.25988827	11986.39199816	232053.2215043
0.	2141057.4652246	12832.094380165	3156.1531205464	130683.38338944	733159.05667889	11363.297749089	262561.0355089
0.	2027841.0974728	13165.94787708	3889.7965080741	125922.02506977	704794.94031861	13121.433305311	226800.4268866
0.	1847905.9014998	12475.998713705	4334.4602930095	120103.74671763	803975.66595759	13366.266390356	225544.8076044
0.	1695846.3803316	12743.069038078	3800.8665975842	138022.51380225	808445.27890046	11563.572966145	225065.4385701
0.	1647178.1939922	10940.510308095	3534.0825588358	117759.53422546	754401.95561948	12542.765492984	199242.6082341
0.	1780387.3612966	13099.176108526	4245.525638307	134273.11070072	751294.73513087	10829.254017831	230819.6632668
0.	1804150.231622	12409.232468957	3823.0989862564	115753.94912734	795726.32378909	12654.044646316	233903.8965955
0.	1786099.5897402	13878.213340166	4779.1478001472	132940.8945007	765650.61824294	12342.466758735	236463.522594
0.	1849048.3471885	12743.069038078	4334.4602930095	95117.538100653	733643.47646132	11519.066946682	197354.0126700
0.	1659745.0965681	14323.410145956	3889.7965080741	118909.01815125	705060.49993515	10651.247040888	261002.0818775
0.	1850190.7928773	12987.891015582	3889.7965080741	100513.65698015	765626.30742197	12231.191762848	252455.8670328
0.	1955410.0408081	14256.629110124	4912.5586784017	136892.999413	767401.17556757	13032.404874564	293915.5833377
0.	2230168.2289445	14724.107590077	3556.3142359259	125628.75951507	863955.82470125	13499.814738951	329938.0915668
0.	1949011.9046023	11163.027341856	2578.1765357486	91993.873927502	741179.6763626	10473.243863813	275134.8567401
0.	1953239.3939995	13789.176830624	3489.6193825463	109087.13505466	674598.3300593	12231.191762848	279498.7550217
0.	1909826.4578283	12008.646225282	4156.5919324774	99524.108441039	755227.49741691	12097.663727646	295641.7270977
0.	1935531.4858244	12876.607407585	3889.7965080741	109132.16332202	792019.09933666	12053.154857688	305199.4103747
0.	1890064.973303	13188.205252064	3000.5400972175	100266.25889486	694275.65750518	11385.550313458	235526.4266915
0.	1650834.0201961	13922.73195138	4312.2265403762	131067.11747305	709962.73987278	11608.079223139	239046.7882525
0.	1972940.2613024	9894.7597796915	3600.7777679979	93162.302630667	757145.97019738	11541.319926723	205184.2023686
0.	1628327.8401284	12097.663727646	3178.3837896203	121118.2724071	756417.38647235	12698.556723408	234886.5184648
0.	1744171.8329643	13121.433305311	4445.6299457633	113140.64744998	728388.96272124	11140.775371281	243483.6172209
0.	1971717.3705266	12231.191762848	3422.9250628351	114379.61143152	715713.71822095	10873.756355811	232235.9861906
0.	1767934.7032896	12142.172835157	4378.9279761929	108479.27710304	729454.13756296	10050.50154671	247419.2487710
0.	1862228.0328836	11519.066946682	3778.6342682119	111406.40519718	679411.17697995	11719.345904834	218744.8780918
0.	1615989.4266903	12253.446643245	3600.7777679979	114672.48419757	693769.31637844	10985.013239832	228079.0674100
0.	1597710.2956708	11563.572966145	3311.7690492289	107128.63935445	761348.65883289	11919.629673117	208031.2762401
0.	1563551.1695782	10539.994609927	3734.1697873657	111428.92552628	736162.89419729	11496.814026024	201700.6912881
0.	1769762.6163916	12453.743239397	3800.8665975842	110280.46581753	785462.14400566	12053.154857688	227508.2218317
0.	1631983.6663323	11252.035817943	3178.3837896203	101840.7349525	726960.86480188	10695.748428881	245794.434672
0.	1582401.523442	12631.788696862	3556.3142359259	112172.13030401	712741.09873079	12609.532806802	218448.3614909
0.	1989047.3546695	13143.690561496	3711.9376358914	102155.66564846	725049.0330438	10784.751917351	297690.5402672
0.	1667742.2163891	14456.973821757	3222.845305648	106498.41616593	758214.66989143	10918.258931291	289475.2548847
0.	1551098.5115711	14746.369123639	3356.2312767859	114379.61143152	711363.88808178	10985.013239832	294882.1805586
0.	1817402.6016111	13833.694966581	3623.0096229803	118277.90944634	748576.82630175	10406.493652039	301582.3457812
0.	1582058.7897354	12720.812851046	2378.1170558111	98647.106239782	716559.77141289	10829.254017831	300039.2270240
0.	1687278.0376662	12587.276976136	2911.6196740142	94420.792687696	635113.75574592	11630.332440711	258412.1026499
0.	1616553.578855	12965.634175188	2378.1170558111	82450.319885802	623865.45291742	10651.247040888	242248.3897076
0.	1983202.1874556	11474.561164748	2244.746737005	82764.522650144	627023.07347143	10562.244977375	290372.335879
0.	1585025.6302431	12008.646225282	2178.0623779285	82113.687147969	638275.4863727	10028.252544752	265106.4150650
0.	1825852.7393832	13388.524299949	2978.3099024804	95477.171301064	669932.41962522	11051.768082761	256876.8254862
0.	1723036.5877231	12542.765492984	3334.00013336	117218.65508713	745350.41103968	11051.768082761	285267.1421345
0.	1572804.9796568	12832.094380165	3178.3837896203	95342.307042458	667600.40585297	10562.244977375	249341.9672641
0.	1832140.1509955	11630.332440711	3378.462479507	119540.17431692	759939.43905846	12631.788696862	249250.3993284
0.	1772275.9969068	12921.120672592	3422.9250628351	130457.66564764	704529.3888211	11185.27937181	290165.3087635
0.	2046348.71763	12676.300655165	3689.7055437159	129690.27069905	793750.56746356	12565.021204863	277684.0190373
0.	1996652.3301708	14011.769886705	3200.6145179875	126621.39196206	777425.01947924	13344.008540165	310570.2540700
0.	1987284.2755233	14278.88939599	3378.462479507	129554.85533974	763025.44130818	12542.765492984	299072.0419555
0.	2024071.0267	12876.607407585	2978.3099024804	159036.54677344	812990.50831309	12542.765492984	288233.2994235
0.	2094331.4365561	13878.213340166	4089.8922757939	145842.9164638	756757.38462789	12030.900511791	271783.0722101
0.	2285805.3339851	15169.349550747	3600.7777679979	141773.59075796	735605.65244367	11897.375683543	329036.8194920
0.	1871554.5272563	12809.83795555	2822.700199456	127997.73563138	766088.2246157	13299.493017989	269120.9558468
0.	2320649.9274909	14835.415852053	3645.2415372606	145051.50437979	775234.36101014	12542.765492984	332341.9511507
0.	2084963.3819086	14011.769886705	3222.845305648	112735.20806235	732553.56987921	12142.172835157	291729.6388449
0.	1789869.660513	11652.585717666	3356.2312767859	131270.27790955	739652.52345211	12275.701583032	259328.8188318
0.	1868025.0865817	11252.035817943	2667.0934016109	104225.5045467	702284.59605609	11852.867882553	227896.3926278
0.	1937702.132633	12787.58159033	4579.0354861913	125470.85153601	781174.75618386	10807.002937904	305222.4539450
0.	1926848.8985902	13188.205252064	3645.2415372606	114740.07167227	769516.90147394	11185.27937181	268157.2924513
0.	1878409.2013886	14301.149741267	2444.8030155534	112014.47530379	716994.91655379	12965.634175188	291131.478557
0.	1591312.599814	12142.172835157	3422.9250628351	98242.366936917	767595.70363986	12208.936941841	231938.9955829
0.	1871668.7718251	12097.663727646	3222.845305648	118210.29347126	753673.60135572	11630.332440711	254471.3543182
0.	1550298.799589	13277.235346002	2889.3897164397	105598.17947128	789337.22113452	11919.629673117	226069.8620516
0.	1874867.6197535	11385.550313458	2844.9299791609	112870.3523479	724831.25609282	12475.998713705	239664.1455946
0.	1586857.061628	11719.345904834	2733.7816735278	97410.464181649	739070.821393	11786.10662646	236349.2370429
0.	1789298.4376686	14568.278518795	3133.9225107654	109650.00577105	749620.20883753	12119.918251707	262698.6040271
0.	1686935.3039596	13566.589715191	2844.9299791609	96286.402428885	790483.01372784	13766.917851756	245268.1533835
0.	1729548.5281487	14946.72559947	2489.2606184746	101795.74581873	738319.51377431	12342.466758735	310870.0149990
0.	2040864.9783241	15837.257058256	3356.2312767859	108254.15570705	731003.71567846	11741.599419325	333336.0533337
0.	1675360.78768	11897.375683543	2889.3897164397	88916.293575686	663370.72462201	10784.751917351	216373.0368401
0.	1672540.4882818	11964.137830426	3111.691960277	102515.60092924	728994.15969681	11652.585717666	221528.0798888
0.	1672535.2112676	11852.867882553	2311.4316296304	88017.943150238	722145.78873103	11140.775371281	213477.5572855
0.	1788720.7562083	12542.765492984	2844.9299791609	85525.525203561	727904.83545895	11074.019815824	225955.7170039
0.	1744857.3003775	14590.539636446	3756.4019981391	117083.44074933	768349.5409244	12030.900511791	310685.5454823
0.	2045092.0273724	12676.300655165	3200.6145179875	110212.9142603	755178.93396888	12297.956582209	286301.7302877
0.	1713782.7776444	15236.137894833	4067.6591755055	109019.59310685	733207.49744338	11252.035817943	309163.8249126
0.	1809291.2372212	14345.670610058	3045.0006645658	106048.28573908	670870.21027427	10673.497705198	317236.6691078
0.	1581487.566891	13344.008540165	3245.0761526022	94825.347488078	724661.87779044	11118.523460085	288233.2994235
0.	1869383.8804477	12943.377394191	3667.4735108391	111766.73771774	751464.63260052	12164.427477996	237263.5647278
0.	1640209.2752911	12987.891015582	3111.691960277	105035.58060726	730616.29526947	11741.599419325	323677.3810041
0.	1890062.1474135	13922.73195138	3778.6342682119	114537.31088142	742537.37059739	11608.079223139	284807.3657092
0.	2275751.8119244	15013.512160945	4045.4261345198	122809.42108991	785535.24274384	12587.276976136	313268.4835650
0.	1815231.9548025	14879.939572766	3045.0006645658	112780.25591565	772460.31668525	11630.332440711	368853.0734121
0.	1947847.5913067	13855.95412367	3045.0006645658	84807.127997788	697772.62864271	10829.254017831	277775.8950619
0.	1667056.7489759	14701.846115932	3311.7690492289	91162.591162591	673563.91678354	10628.996435951	324762.8562819
0.	1775589.089404	13766.917851756	2889.3897164397	92735.357869098	725653.9976365	11452.308362854	328967.4948299
0.	1638609.8513269	14479.234642336	3356.2312767859	98354.792560801	738440.6880355	11407.802937209	295158.3714295
0.	1649920.0636452	12676.300655165	3422.9250628351	96713.528137222	708078.79331234	11363.297749089	264945.8730210
0.	1763364.9205348	11986.39199816	3356.2312767859	95544.604244192	708972.40933855	11852.867882553	263111.3229966
0.	1632897.6228833	11941.883722078	4467.8640542332	125245.27386041	787533.51206434	12409.232468957	235777.8324665
0.	1848819.8580508	13722.400072237	4223.2921228934	91229.989395603	777449.36321999	12520.509840498	260291.4777053
0.	2026584.4072152	35653.886941769	12453.743239397	164473.9056729	818271.80733183	11585.826064951	248197.4393151
0.	1872125.7501006	36524.310937695	8092.8166025467	169166.451168	756028.83339954	11808.360319106	258412.1026499
0.	1878066.467682	19444.881991369	7292.077957649	156387.10788826	763973.33065599	12898.86401039	277109.8164559
0.	1759137.8714865	19021.684720581	4490.09822201	133460.20789149	828452.19517088	12987.891015582	272517.5964246
0.	1811282.4879302	13566.589715191	3534.0825588358	96443.761999593	702501.80870941	11252.035817943	188349.1837902
0.	1840418.5858514	15525.560232501	3734.1697873657	108839.48390491	698520.43975137	11786.10662646	225841.5734988
0.	1534076.0708093	15013.512160945	3623.0096229803	110415.57056396	736914.01563723	11096.271608266	232761.4566856
0.	1698245.5162779	13855.95412367	3356.2312767859	114627.42618356	725291.01383055	12231.191762848	258572.5208135
0.	1677795.7384499	14123.068642562	3623.0096229803	118232.83206909	743361.78828384	10473.243863813	278396.0842897
0.	1724064.7888429	13366.266390356	3756.4019981391	122471.16409614	759307.79382516	12498.254247405	232624.3742755
0.	1851904.4614103	13722.400072237	4289.9928470482	137028.53312255	832003.43440565	12987.891015582	242385.6282975
0.	1739944.7839161	15013.512160945	3245.0761526022	123982.15086868	751416.09012813	11875.121753355	277546.2068685
0.	2084277.9144954	15169.349550747	3133.9225107654	125155.04448713	829529.66025186	13143.690561496	336851.0210725
0.	1976359.6483378	13388.524299949	2133.606434957	100761.06236634	782222.04850884	12921.120672592	279085.2366801
0.	1699022.112779	13121.433305311	2822.700199456	89747.35349197	729066.78616376	11830.614071137	229791.8356312
0.	1849391.0808952	11430.055620341	2467.0317873712	93005.004661423	729357.29809595	12186.682180224	247625.2334172
0.	1658259.9171728	13165.94787708	2533.718458539	92578.067913823	697073.12171796	12409.232468957	246046.1459986
0.	1606849.8611805	13210.462686448	2622.6348501053	82495.205273261	718131.23158081	10651.247040888	246984.4087709
0.	1948441.1221069	14635.062049994	2311.4316296304	87973.028157624	724855.45326249	11563.572966145	342056.767408
0.	1719723.4952258	14056.289210819	2178.0623779285	88017.943150238	697483.17066598	10829.254017831	321137.4490026
0.	1671512.2871619	12787.58159033	1800.1944209975	86535.8755313	771341.2153129	12320.211640776	310016.87708
0.	1647977.9059743	12654.044646316	2155.8343768016	77155.532694657	746272.12197787	11341.045244099	317052.0612120
0.	1780273.1167278	12787.58159033	2089.1507291136	86221.531258656	752217.07552271	11697.092449727	345644.8028976
0.	1931304.4367762	16928.287680344	3400.6937415233	96511.202720016	790385.49360862	11919.629673117	440568.3251560
0.	1552697.9355353	13232.720180232	2600.4056632835	72536.54726035	777498.05090533	11741.599419325	344533.5075280
0.	1695137.2557084	13433.040297342	2444.8030155534	65411.270013796	687454.59004938	11007.264794765	249410.643866
0.	1768579.1636494	13789.176830624	1889.1029872274	71752.02144303	703781.06009758	11252.035817943	269511.0412587
0.	1644622.3162364	12253.446643245	2289.203272805	70922.745535973	771122.27749614	12498.254247405	256876.8254862
0.	1586742.8170591	13722.400072237	3067.2310371775	90174.146026707	742367.64723633	11385.550313458	272265.0965406
0.	1919256.8009611	12542.765492984	2400.3456497736	75339.025615269	779786.67872566	11229.783609853	220250.4307289
0.	1902773.3830103	12787.58159033	1422.3435955424	78680.80599153	760886.99277105	10807.002937904	252181.0650572
0.	1969688.8374691	14323.410145956	2644.8640962144	68300.981293876	707040.38205477	12498.254247405	269924.0924584
0.	1662943.9444965	13366.266390356	2778.2408179141	80273.667334311	801973.63027227	12364.721936084	282830.6112440
0.	1975720.1554029	14056.289210819	2555.9474675006	78568.644078014	751537.44681642	12164.427477996	312461.230991
0.	1591312.599814	13388.524299949	2622.6348501053	89051.054448487	776280.94030047	12297.956582209	260222.7127258
0.	1930390.4802252	14612.800813513	2600.4056632835	107668.86835412	818027.23229418	12943.377394191	354146.3835311
0.	1743372.1209822	13210.462686448	2000.2400288035	98602.134241072	776524.34883405	12342.466758735	292212.7991150
0.	1734249.5517537	12743.069038078	1889.1029872274	70295.240008034	683215.21533748	12030.900511791	285956.8535388
0.	1625382.7306469	12231.191762848	1955.7850343329	67001.607770848	752726.83185826	10428.74366326	245222.3913411
0.	1699103.0647817	13277.235346002	1644.6067123067	71191.690880768	748989.3114314	10918.258931291	292304.8327641
0.	1920693.9281289	12921.120672592	1800.1944209975	71438.231706256	741131.19119936	10606.745890386	317028.9855072
0.	1852647.4964603	13544.331330374	1755.7404935542	74868.143671834	773238.9067086	12297.956582209	306605.1826867
0.	1604233.7817743	15570.08763735	1822.4214736367	66822.399671577	687093.19894582	10006.003602161	288716.2604835
0.	1598867.4394692	14390.191716499	1200.0864062212	53236.170633965	702019.12130198	11296.540412261	381980.6254625
0.	1450588.2068749	12921.120672592	1533.4744129793	47937.484706137	670220.95978859	13032.404874564	285060.2396567
0.	1493728.8522194	13477.556532345	1733.5136187497	68076.936979633	705784.79470395	10962.761744275	306259.4793792
0.	1833570.8763834	12498.254247405	1866.8757567514	68054.532878149	762685.19848314	11897.375683543	328459.1312544
0.	1690202.6206756	16349.355701921	1533.4744129793	80587.788437963	686563.18588641	11096.271608266	382422.4346008
0.	1757411.3924673	14746.369123639	1866.8757567514	67651.269309172	698737.55826672	11941.883722078	302664.9995995
0.	1650364.5089204	13766.917851756	2222.51855803	76505.133009989	729090.99512084	11541.319926723	309809.3700188
0.	1535272.932017	12743.069038078	1822.4214736367	74980.256017729	746223.60844307	12921.120672592	277500.2699770
0.	1610848.421091	12921.120672592	2200.2904383379	89343.043776081	767960.45547615	12609.532806802	295227.4205527
0.	1605935.9046296	12297.956582209	2689.3227662952	95229.921818044	737301.71658821	11941.883722078	243323.4849550
0.	1685107.3908576	13811.435868899	2000.2400288035	103932.99631136	766331.34876084	12142.172835157	251631.4878853
0.	1601251.8773058	13611.106663037	2222.51855803	83707.201678075	762636.59344965	12119.918251707	265427.5082865
0.	1749620.9928	12965.634175188	2311.4316296304	62567.335166857	662241.55666276	10784.751917351	321553.0222722
0.	1388646.1452389	12498.254247405	1222.3118584252	50239.87646429	621187.16383768	10072.750608034	313360.7458895
0.	1188435.6073592	10896.007613863	1422.3435955424	34538.091439764	634084.04750832	10651.247040888	291246.5061046
0.	1076086.1285266	12320.211640776	688.91736413994	28582.266173022	566559.54493254	8782.4031767842	299624.7056348
0.	968275.91396029	10918.258931291	688.91736413994	24658.651269698	574070.57484296	8381.9911253168	323746.6625164
0.	806906.30157616	11118.523460085	577.79780810179	20915.102484002	533550.74408141	8604.4398909837	302112.1378353
0.	833669.33978466	12609.532806802	622.24545271912	18932.593293635	532580.41909291	9627.7806609238	310039.9337410
0.	830607.25805586	11674.839054004	400.00960023041	16883.753024728	503332.81136535	8337.5020843755	333127.9758140
0.	711243.09054308	11897.375683543	422.2329187895	16460.68565429	538285.60679573	8248.52471467	309371.3161997
0.	644051.02184012	11897.375683543	400.00960023041	14835.415852053	505290.56554353	8404.2357348103	304692.4676582
0.	732456.69590183	11207.531461142	377.78634093484	14479.234642336	508192.63688592	8782.4031767842	295365.5204856
0.	665100.79924868	11563.572966145	288.89389638309	10606.745890386	510293.12138339	7403.2870594544	334469.0091964
0.	825318.50572734	13344.008540165	288.89389638309	8960.3702611759	480486.08291357	8115.0604405255	399997.0872893
0.	694782.02816907	12854.350864177	377.78634093484	10562.244977375	505196.20570518	9004.8626258179	338100.1095560
0.	648726.99534516	11029.516409074	400.00960023041	8938.1241678873	515109.65409648	7892.6247312617	309901.5947561
0.	673996.91197463	13766.917851756	222.22518522469	7292.077957649	531373.58225089	7425.5290578293	336804.7620602
0.	840654.89521051	15280.663754666	533.35040054615	8159.548294521	515912.67217517	7937.111398359	416720.764060
0.	695288.42837268	12676.300655165	288.89389638309	6958.4595526755	525152.7779688	9538.7895209393	351226.6270580
0.	750129.81318976	12297.956582209	333.34000013334	8048.3291046256	496166.05200842	7937.111398359	369317.4203613
0.	738561.86398394	14434.713060591	311.11691862693	8003.8418440852	503615.83255724	7581.224707945	366833.4586998
0.	774406.9221063	12921.120672592	311.11691862693	8648.9303563226	525010.9109847	7603.4671810346	371128.6153633
0.	631426.52992409	10851.505157133	333.34000013334	7670.1949563466	520850.52085052	7002.9412353188	307135.2884437
0.	620063.48609271	11096.271608266	333.34000013334	8248.52471467	524916.33429606	8159.548294521	338632.1844553
0.	599194.44398402	10918.258931291	377.78634093484	6891.7374737114	508027.45203108	8315.2576529274	311123.6671302
0.	584373.22601806	10829.254017831	244.44802968221	7269.8363153001	513385.78059744	7269.8363153001	308887.1777530
0.	623626.28622489	11252.035817943	400.00960023041	7825.8951756913	475007.21093081	7069.6642042893	304231.6369223
0.	905234.03663109	14011.769886705	355.56314090256	9694.5246392125	503851.69067792	8604.4398909837	372475.6510656
0.	740646.35442125	12587.276976136	311.11691862693	8248.52471467	495600.51001681	7892.6247312617	358180.0756629
0.	724056.98221323	12542.765492984	244.44802968221	8515.4596725172	551082.76686938	7803.6521091871	332018.3150631
0.	790068.56074571	14167.588560773	311.11691862693	8582.1947473411	501116.13478587	7603.4671810346	380608.8377622
0.	863759.14036402	13922.73195138	155.55700742096	8470.9699193857	468098.95030141	8003.8418440852	377215.1933253
0.	776500.00767499	13522.07300496	444.45629661235	10183.99680516	526264.15035516	7381.0451204177	364350.2212896
0.	741155.43374722	13477.556532345	200.0024000288	9093.8480673683	525460.16446676	7892.6247312617	321876.259983
0.	906691.55991437	14234.36888367	333.34000013334	10428.74366326	493503.61713509	7025.1821656413	404728.6399287
0.	765529.06481616	12854.350864177	311.11691862693	9672.2765870872	503639.41807772	7981.5983028321	349465.9883809
0.	947253.12095173	14345.670610058	377.78634093484	10517.744301851	519527.18260079	7736.9232657286	384724.8632933
0.	924893.88770674	14056.289210819	288.89389638309	10562.244977375	509585.03549988	8315.2576529274	391100.4852593
0.	767936.13821223	13366.266390356	555.57407469138	8737.9119992209	505715.19764954	7981.5983028321	337429.2799649
0.	924225.47301909	14968.987727209	200.0024000288	9583.2849722085	510529.16298502	9160.5877717715	402024.5743637
0.	871039.40137963	12587.276976136	288.89389638309	9160.5877717715	477452.2833452	7803.6521091871	379446.4786139
0.	926899.43658364	12987.891015582	333.34000013334	10918.258931291	512276.0724814	7759.166154206	364976.7642965
0.	936041.61561881	14835.415852053	488.9032300503	11496.814026024	478275.30113376	7647.9523052351	354563.5733871
0.	946235.55918146	13878.213340166	377.78634093484	12208.936941841	494610.90120962	7981.5983028321	378237.7932348
0.	853120.18059863	12565.021204863	155.55700742096	10539.994609927	478087.17581556	7759.166154206	358203.2633270
0.	746417.66420422	13099.176108526	200.0024000288	10584.495404194	509797.45513508	8226.2805206124	333151.0952869
0.	849216.73640324	11786.10662646	311.11691862693	10117.248908782	485332.98206038	7203.1117442735	337544.936463
0.	817856.03383885	11496.814026024	355.56314090256	10028.252544752	499112.18591774	8693.4210590677	325063.1186122
0.	719896.44099371	12119.918251707	222.22518522469	8715.6664994682	506989.21998171	7781.4091020254	298841.7760489
0.	755713.14678843	11140.775371281	355.56314090256	9627.7806609238	504394.18894669	8248.52471467	304392.9248331
0.	885026.58028425	12498.254247405	488.9032300503	11318.79279849	508145.44088888	7714.6804365931	337290.4942438
0.	811719.56092429	11964.137830426	466.67973369921	8960.3702611759	511992.76572294	7314.319659335	352709.5527716
0.	865554.04856378	12854.350864177	400.00960023041	9027.1088971719	528676.55926226	7002.9412353188	396409.3827807
0.	812232.80589006	13232.720180232	400.00960023041	9561.0372168932	491831.18234404	7736.9232657286	350508.4278126
0.	734975.76995307	11786.10662646	377.78634093484	8470.9699193857	492914.69445878	7247.5947322881	310039.9337410
0.	708416.90748533	11407.802937209	577.79780810179	8448.7251318446	548308.43359335	8381.9911253168	269625.7756821
0.	863390.3691269	12409.232468957	511.12678566587	11163.027341856	509608.63742211	7803.6521091871	361403.7668816
0.	793555.45529508	12409.232468957	222.22518522469	9872.5111932931	477311.20251518	7714.6804365931	368388.7517756
0.	773628.22779164	12475.998713705	466.67973369921	12898.86401039	484391.62223399	7670.1949563466	358156.8880620
0.	842199.82332386	13032.404874564	355.56314090256	10962.761744275	469696.28424245	7492.255408986	351805.8641571
0.	819641.55399655	11897.375683543	444.45629661235	10339.743974598	478016.62988561	8048.3291046256	326818.7107790
0.	791653.34014906	12787.58159033	555.57407469138	12965.634175188	513598.29425167	8470.9699193857	357600.4045873
0.	704577.67030768	11140.775371281	533.35040054615	12676.300655165	512984.38026127	7002.9412353188	263546.9926297
0.	767741.60254291	11897.375683543	400.00960023041	12275.701583032	496637.36547402	8003.8418440852	320952.7562978
0.	644938.0636947	10050.50154671	400.00960023041	10406.493652039	527139.16162086	8470.9699193857	247030.1803496
0.	665076.76806892	11941.883722078	400.00960023041	10740.250054368	444549.39323628	7314.319659335	264900.0044247
0.	660920.37673409	11496.814026024	400.00960023041	11252.035817943	498192.88358655	8448.7251318446	284600.4744546
0.	598169.00662739	11496.814026024	422.2329187895	10940.510308095	517826.04710842	8003.8418440852	278510.9391288
0.	622239.24987356	10139.498148207	444.45629661235	12965.634175188	464576.47227046	7759.166154206	264280.8026984
0.	756805.95687621	12253.446643245	511.12678566587	14746.369123639	510765.21107399	8404.2357348103	350045.1056306
0.	780273.69829541	11919.629673117	333.34000013334	12809.83795555	525814.85485419	8204.0363859019	327095.9427051
0.	828329.76435406	13010.147915374	622.24545271912	13722.400072237	462416.73552558	8003.8418440852	324693.5664819
0.	717575.1439647	12631.788696862	533.35040054615	13143.690561496	499489.36407861	9472.046789243	299095.0688900
0.	1068055.9338963	13455.298385142	688.91736413994	22051.359418467	541412.044462	8537.704638108	386841.7857342
0.	1039693.8829954	13232.720180232	733.3656014198	22496.992612709	567438.66267019	8026.0854446829	325455.7853645
0.	1339930.9507003	14167.588560773	888.93629882483	37305.537923585	568436.68880114	9160.5877717715	353636.512589
0.	1266615.7839666	13499.814738951	1022.2849223641	34939.760645938	565894.32625971	8715.6664994682	292074.750514
0.	1584343.6811128	11452.308362854	1489.0219081794	61022.610483042	606184.97059239	8648.9303563226	262629.8194885
0.	1898402.0009411	11964.137830426	1800.1944209975	68300.981293876	646017.02090726	9783.5174413434	248266.1066245
0.	2591638.0448546	13878.213340166	2800.4704790405	92353.373099136	778983.15587618	12164.427477996	237469.3020890
0.	2626825.3720671	13455.298385142	2933.8496908789	110528.15951488	832297.3946609	14189.848608994	230979.5588047
0.	3240090.2177704	14701.846115932	2622.6348501053	112577.54248057	864398.38059708	13410.782268944	285129.2065881
0.	2724961.4567279	13722.400072237	2355.8885211332	105260.61562365	884952.6457311	12342.466758735	288900.2528866
0.	2759120.5828205	14078.548961991	2355.8885211332	99614.062572654	811597.36418457	13477.556532345	332064.5480354
0.	2504126.7050989	13010.147915374	2155.8343768016	86962.504484388	776013.19875957	13277.235346002	320837.3253967
0.	2082107.2676868	13700.141271587	2400.3456497736	87299.332164577	837198.18669296	13032.404874564	281267.9224408
0.	1926963.143159	13076.91897114	2200.2904383379	81911.714000382	688996.69455606	11163.027341856	246526.7066088
0.	2098672.7301732	12542.765492984	2533.718458539	90915.468946413	822161.46991968	13076.91897114	264143.2084652
0.	1968091.1879529	12587.276976136	1978.012501928	90915.468946413	779226.63983256	12520.509840498	246686.8995477
0.	1907198.8327442	13677.882530342	2311.4316296304	98871.969852432	803511.73879521	12208.936941841	256693.5274239
0.	2089875.8983701	13833.694966581	2333.6600457397	98759.53729212	813210.49874052	10807.002937904	312737.9946553
0.	2283406.1980388	16705.616779824	2133.606434957	117669.38528152	808298.69795198	13588.848159412	330146.0910050
0.	2176701.7707126	16260.292809836	2933.8496908789	106543.43053744	816119.78179618	12053.154857688	328551.5587334
0.	1832025.9064267	13722.400072237	2511.4895088638	91544.521651385	726404.21218433	11007.264794765	306904.8036112
0.	1806206.6338617	13121.433305311	1689.0600469736	73074.550325912	699027.05806625	11741.599419325	308564.4341295
0.	2082221.5122557	14946.72559947	1978.012501928	81934.155220673	743531.53102962	11541.319926723	369921.1092408
0.	2009790.455591	15458.769570913	1644.6067123067	80699.97740222	696421.90730981	11897.375683543	357925.0155264
0.	2020072.4667895	15481.033065351	2000.2400288035	81754.627142179	752265.62245974	12208.936941841	367622.6764093
0.	1946613.209005	13944.991346099	1555.7007542926	89769.815714946	733740.36365459	12921.120672592	304047.3116352
0.	2444833.7738545	15302.926773716	1866.8757567514	90129.219472916	712475.30423926	11964.137830426	352222.9392847
0.	1809748.2154967	14612.800813513	1911.3302769829	74442.130451184	702743.16247392	11697.092449727	324855.2435610
0.	2053089.1471934	14256.629110124	1800.1944209975	91162.591162591	717720.20686957	12030.900511791	343214.0328340
0.	1943642.8502143	14501.49552233	1511.2481309416	69219.62570525	694733.80111891	11585.826064951	326125.6705355
0.	1594054.4694669	12787.58159033	1511.2481309416	62052.3952403	703853.47618849	10784.751917351	294836.1496212
0.	1603993.7469587	12698.556723408	1422.3435955424	69421.2928561	695023.16743891	9939.2571305832	290349.3326170
0.	1947653.5532504	13388.524299949	1333.440008534	61380.782105361	686731.82289353	11541.319926723	257083.0405524
0.	1687278.0376662	13811.435868899	1466.7957446922	79488.416126324	662169.48710804	10317.494200857	291016.4525702
0.	1821058.427815	14011.769886705	1978.012501928	75451.144267945	698882.30695993	11808.360319106	267721.3855129
0.	1989882.6776676	12787.58159033	1422.3435955424	56390.147577632	716390.55418577	11051.768082761	222440.8048042
0.	1749427.0831324	14278.88939599	1600.153614747	74397.288215496	661232.6374449	11519.066946682	335116.4803497
0.	1696760.3368826	14123.068642562	1355.6658163753	68950.743730838	662409.72128838	10562.244977375	299072.0419555
0.	1767872.2855141	11096.271608266	1800.1944209975	61649.420888001	648583.0815696	9716.7727507005	273275.1412452
0.	1678510.3129247	12297.956582209	1088.9600342778	56971.861920721	642013.56723591	9627.7806609238	225407.8422469
0.	1812604.3297185	11229.783609853	1422.3435955424	68905.930908416	692804.93879282	11051.768082761	232921.3889748
0.	1847905.9014998	12965.634175188	1511.2481309416	81126.309174977	737350.18042164	11697.092449727	264303.7352881
0.	1854760.5756321	11763.8529932	1377.8916834903	60597.301602383	710735.75921871	11986.39199816	298588.490770
0.	1892347.0387909	14034.029519058	2178.0623779285	71527.884716243	710711.60132309	10962.761744275	341709.6184862
0.	1785871.1006025	13344.008540165	1266.7629406502	60642.069939777	688514.75745787	11719.345904834	289567.2588235
0.	1602737.0567011	14612.800813513	1555.7007542926	71976.164172609	690346.26083656	10851.505157133	304070.3520771
0.	1694018.4672296	12698.556723408	1022.2849223641	59567.695976828	690322.15959821	12142.172835157	304139.4737782
0.	1574175.9144832	13254.977733417	1266.7629406502	48384.501447969	712088.70858237	10117.248908782	296585.500897
0.	1963855.7928008	13121.433305311	1555.7007542926	69354.069932467	689502.75731678	10673.497705198	285520.0297996
0.	1971161.5641263	13766.917851756	1489.0219081794	76191.165039484	664788.39910967	10851.505157133	284876.3305831
0.	1911654.3709302	13054.661893153	1466.7957446922	73567.750183919	712378.65371256	10651.247040888	328066.3256843
0.	1783545.0679632	12876.607407585	1377.8916834903	67068.811797685	628626.24641411	9917.0084254548	275043.0093536
0.	1558867.1422544	12520.509840498	1622.3801338886	74599.080167895	665341.11471155	11452.308362854	286922.543797
0.	1614846.9810015	13232.720180232	1177.8610132894	65187.303066079	675392.26581168	10562.244977375	257128.8668052
0.	1790955.3714387	12208.936941841	1800.1944209975	64851.363886424	703491.40177176	9983.7547189362	242248.3897076
0.	1885851.0584088	13099.176108526	1666.8333500017	63216.652435113	681722.29254103	10695.748428881	292811.0356904
0.	1972050.870279	12965.634175188	2000.2400288035	66777.598246514	661689.03872911	9783.5174413434	291315.5233821
0.	1891433.0822399	14078.548961991	2333.6600457397	78277.030134647	704143.14659018	10384.243700188	276949.04670
0.	1940672.4914236	14568.278518795	1911.3302769829	94555.642117957	772606.29701919	11585.826064951	312668.8028934
0.	1776617.2905239	13967.250800226	2266.9749752633	82450.319885802	698423.94437614	11452.308362854	317605.8969394
0.	1573947.4253455	11875.121753355	1933.557626018	74666.345233073	725605.59892029	10717.999211938	244741.9048469
0.	1839223.3142656	12231.191762848	2622.6348501053	87613.716885723	733667.69815849	11741.599419325	281566.6494924
0.	1972578.9359625	12320.211640776	2200.2904383379	76011.760057327	712789.42587546	10562.244977375	270199.4711181
0.	1928934.0604957	13121.433305311	1822.4214736367	69466.108438537	682805.83997124	10339.743974598	271989.6507068
0.	1571319.8002614	13210.462686448	2066.9229651143	74217.921674981	674983.25952727	11897.375683543	239549.8167591
0.	1961690.1632341	11697.092449727	2400.3456497736	71236.515945196	660992.43589921	10651.247040888	223034.128905
0.	1687049.5485285	14078.548961991	2222.51855803	81530.22245625	738295.27912454	12097.663727646	285611.9908213
0.	1882293.5167302	14790.892369012	2378.1170558111	88489.565112101	786168.79079309	12342.466758735	344371.4557502
0.	1608220.796007	12921.120672592	1800.1944209975	83348.073346305	751124.84097556	11897.375683543	245382.5595732
0.	1747179.3670646	10918.258931291	1844.6485855546	77222.818304688	728509.99874755	10985.013239832	217672.9057678
0.	1546517.930516	12320.211640776	2000.2400288035	76348.147552841	692371.0038338	10695.748428881	225179.5715867
0.	1992166.2755775	12898.86401039	2222.51855803	89432.888693476	770270.90491196	11051.768082761	227234.2296561
0.	1962023.3042428	12587.276976136	2044.6952603964	78860.268178497	736865.55423289	11763.8529932	235343.5908253
0.	1998240.0237318	14212.108716627	2289.203272805	82742.079204604	735532.97136758	11274.288085412	345853.18694
0.	1745885.5014974	15681.407189425	2289.203272805	81664.864546194	731875.47469022	12854.350864177	351110.7843697
0.	1863573.9448016	12186.682180224	1955.7850343329	66553.59471962	693166.56783135	10807.002937904	249273.2912194
0.	1701444.3642063	11964.137830426	1933.557626018	70452.111978912	666446.65168161	11897.375683543	284945.2960180
0.	1598760.6785777	11986.39199816	1644.6067123067	60977.840108698	645993.04261915	10562.244977375	263065.4643396
0.	1551003.8908086	13455.298385142	1911.3302769829	63664.486816053	673684.19105645	10272.994831483	297851.7038709
0.	1854266.4327596	13811.435868899	1844.6485855546	59388.647067298	673082.83637611	10339.743974598	328643.9872177
0.	1605088.4158047	11919.629673117	1311.2142599662	54555.775086627	638083.83344062	10161.747447	310777.7797396
0.	1551588.0245339	12186.682180224	2089.1507291136	48876.247480968	672457.47175225	10940.510308095	268272.008533
0.	1699912.6240601	13388.524299949	1555.7007542926	63597.310130465	615140.15314907	11029.516409074	273344.0123160
0.	1852757.2459098	13388.524299949	1911.3302769829	61828.518203279	710663.28573335	10940.510308095	314537.1784212
0.	1763876.7247303	13388.524299949	1955.7850343329	64716.991991691	696952.52277181	10295.244486485	328690.2018368
0.	1705527.5318353	15236.137894833	1866.8757567514	76886.395662214	716221.34025311	10295.244486485	335047.1060816
0.	1944688.0463984	14857.677682701	2178.0623779285	87411.611067699	712499.46703891	10183.99680516	324785.9530075
0.	1843707.2873121	12965.634175188	1600.153614747	79286.506289557	725339.41079594	11140.775371281	308979.3924710
0.	1554068.8703618	13522.07300496	1444.56964048	74150.660213193	679507.4611677	11252.035817943	266413.7993317
0.	1898195.2478904	13054.661893153	1466.7957446922	72738.294357303	687936.46826884	11296.540412261	271507.6420525
0.	1944715.7570416	11096.271608266	2222.51855803	82966.516366625	765796.48459272	12676.300655165	248426.3325146
0.	1702929.5436016	13700.141271587	3089.4614690812	90758.213149082	768154.99602951	11897.375683543	291177.4893889
0.	1953781.5647632	13121.433305311	1978.012501928	83056.292915582	708875.79776907	11163.027341856	277661.0501868
0.	1842419.0733414	12565.021204863	1733.5136187497	81171.187466365	729042.57727406	11674.839054004	286071.8108960
0.	1701101.6304997	13633.365226067	1978.012501928	78164.873630105	698761.68288135	11229.783609853	327650.4336949
0.	1817745.3353177	15547.823905213	1822.4214736367	79308.940475425	679892.60860796	11496.814026024	299901.0509770
0.	1627363.7716729	12542.765492984	1511.2481309416	70653.808833913	647527.78697354	11207.531461142	260795.7712941
0.	1865634.3927879	12876.607407585	1577.9271548818	78456.48366703	683480.11557511	10673.497705198	267790.2114323
0.	1849767.0385754	12253.446643245	1800.1944209975	82764.522650144	672890.41168732	11118.523460085	265312.83073
0.	2046462.9621988	13900.472616069	1822.4214736367	89185.817488999	729163.62239637	10740.250054368	353845.092464
0.	1783586.2092251	15058.036832358	2533.718458539	89028.594152486	736502.10230279	10985.013239832	394522.9486649
0.	1663743.6564786	12676.300655165	1689.0600469736	75204.485214249	734999.99535956	11608.079223139	330099.8684676
0.	1939424.521042	15436.5061359	1644.6067123067	69757.415574782	664764.36879621	10829.254017831	315621.4860815
0.	1649120.3516631	13677.882530342	1911.3302769829	96129.045812497	792775.05022499	11118.523460085	377772.9598828
0.	1684536.1680133	13099.176108526	1911.3302769829	88534.482874174	776353.96214725	11897.375683543	340390.5818091
0.	1651519.4876094	12943.377394191	2244.746737005	93252.188510204	754693.31437889	12208.936941841	315898.3527817
0.	1691733.5758522	13744.658932294	1622.3801338886	85390.821033973	803316.40841373	12208.936941841	329221.6880225
0.	1872925.4620827	15080.299257195	2489.2606184746	104990.57432863	742925.32213548	11363.297749089	310754.7210813
0.	1644779.0580459	15280.663754666	1577.9271548818	93252.188510204	742973.81729348	11074.019815824	319821.6011056
0.	1679737.8961207	14724.107590077	2133.606434957	87187.054766337	753188.06568075	10940.510308095	315367.6995366
0.	1760965.7845885	13655.623848502	2422.5743030209	94106.152455096	658662.82644963	11630.332440711	326633.8945200
0.	1754568.0887316	13076.91897114	2578.1765357486	82427.877282287	752144.25562453	11341.045244099	336295.929536
0.	1832939.8629776	14590.539636446	2800.4704790405	101930.71394427	791750.87443394	11763.8529932	321391.4080291
0.	1783357.7200873	13967.250800226	2155.8343768016	97230.604170858	724758.66498781	11452.308362854	327142.1489056
0.	1908112.7892952	14456.973821757	2711.5521902674	101098.44511396	757874.61485956	11786.10662646	322430.4103931
0.	2121178.9102409	14701.846115932	2244.746737005	104293.00789622	724129.56746075	12498.254247405	431091.4752857
0.	2179100.9066589	14167.588560773	2822.700199456	110280.46581753	795945.8798712	11652.585717666	372127.2593440
0.	1953353.6385684	15614.615279902	2555.9474675006	113433.47697099	830362.33780837	11719.345904834	383794.5142073
0.	1999965.4226681	14701.846115932	1978.012501928	103730.49658711	763560.13544448	12342.466758735	400486.4366196
0.	2145513.0034106	14768.630716617	2778.2408179141	105530.66561471	770124.96367335	13744.658932294	360870.2660609
0.	2051832.4569358	16238.027235398	2689.3227662952	107713.88900817	757947.48267761	11986.39199816	364767.9115055
0.	2195894.858283	15748.199633788	2533.718458539	118187.75493396	789117.83120024	12832.094380165	400300.014518
0.	1796838.5792142	15748.199633788	2600.4056632835	109267.24957445	778788.37360442	11674.839054004	357878.6417772
0.	2440720.9693751	19155.323644878	3200.6145179875	135221.59674393	788727.81826653	12720.812851046	386865.0515380
0.	2558050.1416063	17039.625359589	2867.1598181554	148873.58301047	763001.13780871	12475.998713705	434810.7641715
0.	2053203.3917623	15525.560232501	2733.7816735278	122561.36462845	755737.42996774	11051.768082761	310870.0149990
0.	1988426.721212	14323.410145956	2511.4895088638	115776.48112893	786631.79730344	12520.509840498	289866.2785203
0.	1974031.9055342	14968.987727209	3022.7703512459	138045.1056389	751027.76008914	12008.646225282	341663.3330339
0.	2146198.4708238	14390.191716499	2911.6196740142	131654.03880905	763876.10649086	12854.350864177	284692.4254999
0.	2339843.0150614	15748.199633788	2822.700199456	111541.52807867	760619.72359859	13210.462686448	330446.543625
0.	2049204.8318518	15881.78612706	2644.8640962144	100266.25889486	754571.91371144	11674.839054004	399903.8810746
0.	1778787.9373324	15325.189852189	2978.3099024804	105620.68421093	738610.33483576	11474.561164748	348238.3901631
0.	2003963.9825786	15147.086888228	3133.9225107654	120013.57259053	745617.21206583	12097.663727646	349628.1372375
0.	2107812.295683	16995.090109569	3378.462479507	122471.16409614	768252.26793425	12030.900511791	380771.5806930
0.	2057773.1745171	13944.991346099	2933.8496908789	126012.26268586	762563.68640771	11585.826064951	358156.8880620
0.	2028183.8311794	14701.846115932	2511.4895088638	126621.39196206	754062.04938382	12609.532806802	319313.7845081
0.	1903428.7619715	14523.756461737	2956.0797670342	117218.65508713	806368.94477775	11296.540412261	347728.8731116
0.	2050575.7666782	15124.82428513	3200.6145179875	131383.14694217	840360.65409989	11786.10662646	326934.2229823
0.	2248790.0936706	14879.939572766	3200.6145179875	138971.42324484	834379.89591778	13855.95412367	364512.6539391
0.	1953810.6168439	14590.539636446	3022.7703512459	118841.39709141	775550.75545732	12698.556723408	324185.4585491
0.	2100500.6432752	13588.848159412	2978.3099024804	123192.79549369	766428.6003177	12275.701583032	326010.1693240
0.	2110668.4099047	14056.289210819	3267.3070588502	111856.82326622	739095.05820255	12943.377394191	253257.4237858
0.	2093645.9691429	11630.332440711	3956.4945635986	118458.22137655	805269.90880581	13299.493017989	251539.8951612
0.	2119122.5080013	14479.234642336	3289.5380243924	123824.27385604	807590.25803187	11986.39199816	294536.9546181
0.	2067255.4737335	14234.36888367	2956.0797670342	115573.69529269	832787.350368	12987.891015582	325270.9987498
0.	1884578.4081076	12898.86401039	3511.8509410427	108884.51084282	768957.52170503	11897.375683543	259603.8530510
0.	1849505.325464	11163.027341856	2622.6348501053	105035.58060726	764897.01432177	11163.027341856	237766.4871190
0.	1996766.5747397	13833.694966581	3089.4614690812	127523.88693703	799191.07462066	12876.607407585	316244.4488524
0.	1859901.5812314	14100.808772571	3422.9250628351	110595.71361079	801753.92259207	13499.814738951	321645.3746489
0.	1797638.2911963	14879.939572766	3511.8509410427	126847.00661217	779007.50396598	11585.826064951	303517.3987377
0.	2260557.2842644	16059.904779445	3956.4945635986	140892.16315075	855281.32538818	13944.991346099	325571.2790397
0.	2274837.8553734	13010.147915374	4579.0354861913	147154.56340559	838546.38578035	14256.629110124	309140.7706382
0.	1821858.1397971	11674.839054004	3334.00013336	119134.42561898	817244.63815064	12030.900511791	262515.1798330
0.	1846306.4775356	12832.094380165	3378.462479507	106836.02984163	733982.58635826	12921.120672592	245496.9673108
0.	1958723.1333054	13700.141271587	3400.6937415233	104203.00355095	827130.03302362	10940.510308095	250005.8644464
0.	2047605.4078876	14456.973821757	3200.6145179875	146363.02783386	809642.44869655	13655.623848502	314583.3163520
0.	2153852.8569383	14234.36888367	4178.8252699788	128742.40903494	820032.9496052	12542.765492984	326564.5894593
0.	2115923.6600728	12342.466758735	2822.700199456	129532.28632548	806759.74644427	13789.176830624	318044.3758413
0.	1965920.5411443	14612.800813513	3422.9250628351	121636.85511649	837026.61261526	12654.044646316	311215.9061480
0.	2121064.6656721	15503.296619214	3378.462479507	131021.97137674	867349.32435592	13143.690561496	328967.4948299
0.	2109982.9424915	15325.189852189	3645.2415372606	125245.27386041	837909.02942029	11519.066946682	278602.8241212
0.	2169047.3845982	13054.661893153	3200.6145179875	119540.17431692	769565.54488923	11719.345904834	313176.2222430
0.	1769305.6381161	12809.83795555	2733.7816735278	127343.3801819	783196.38680809	12743.069038078	249364.8594029
0.	1813632.5308383	11964.137830426	3133.9225107654	112622.58948731	793555.45529508	12832.094380165	247190.3828259
0.	1915652.9308407	14011.769886705	3289.5380243924	107151.14820138	818540.84777611	11763.8529932	255456.3693517
0.	2173045.9445087	13433.040297342	3178.3837896203	133256.99448022	831733.97951427	13321.750749376	293800.5195782
0.	2325333.9548147	12720.812851046	4134.3586542796	126192.74082752	896913.49351318	13499.814738951	258137.1071583
0.	2151225.2318542	13054.661893153	3934.2618191226	143672.36425091	881872.59292536	12565.021204863	236394.9510780
0.	2432266.8712786	12609.532806802	3556.3142359259	142090.0232185	919077.90672427	13522.07300496	281911.3476379
0.	2202064.0650021	14367.931133572	4334.4602930095	156590.88125606	760862.6952348	13611.106663037	273183.314021
0.	2331274.672396	13855.95412367	3556.3142359259	149868.96555435	752726.83185826	12676.300655165	292880.0657035
0.	2410788.8923307	15837.257058256	4334.4602930095	179444.77912053	846689.01837875	13878.213340166	328066.3256843
0.	2279407.6381283	15481.033065351	4156.5919324774	134589.26081642	843328.03831093	12142.172835157	285611.9908213
0.	1939530.0457349	13655.623848502	3689.7055437159	142948.971386	753115.23766389	11808.360319106	301167.7489882
0.	2423470.0394755	15102.561741452	3956.4945635986	132805.42672227	691165.74276711	11964.137830426	322014.7941968
0.	1881608.049317	11830.614071137	3111.691960277	128020.30052189	722750.55136046	11474.561164748	291062.4627777
0.	1973460.6826898	13922.73195138	4067.6591755055	145548.9547061	783707.95797578	12787.58159033	272104.4187155
0.	2220571.6851593	13700.141271587	3756.4019981391	166536.48989559	775769.80449122	11763.8529932	297276.1336324
0.	2242735.1315204	13410.782268944	3578.5459723132	119765.59873623	772752.27979711	11786.10662646	277706.9879500
0.	1943642.8502143	13566.589715191	3467.3878833464	142655.11081826	788849.69543615	12787.58159033	282393.9485977
0.	2224570.2450698	14212.108716627	3422.9250628351	150773.96104094	777278.95846155	12297.956582209	341154.2096851
0.	2025556.2060953	14434.713060591	3511.8509410427	135221.59674393	772144.03434562	12431.487824481	281038.1395668
0.	2159907.8190885	13210.462686448	3867.5639415011	134995.75702018	767960.45547615	12409.232468957	264166.1406821
0.	2139115.3075538	13677.882530342	3578.5459723132	117218.65508713	822797.68001089	12253.446643245	279131.1821659
0.	1854417.8419255	12142.172835157	3356.2312767859	119675.42824197	734612.39694963	13143.690561496	276420.8247262
0.	1937930.6217707	13611.106663037	3022.7703512459	111946.90978207	759162.03604312	11252.035817943	301190.7816119
0.	1909140.9904151	13433.040297342	3089.4614690812	117714.45963244	742610.11019376	10740.250054368	303517.3987377
0.	1848934.1026197	13032.404874564	3334.00013336	118570.91830021	801778.33428362	11185.27937181	276305.9982189
0.	1588570.7301611	12498.254247405	2667.0934016109	100761.06236634	761324.36000931	11096.271608266	252295.5647955
0.	1863100.4291598	13299.493017989	3311.7690492289	101683.27404045	702429.40388799	11763.8529932	272333.959398
0.	1903428.7619715	13388.524299949	3000.5400972175	112307.26551943	682733.59926494	11430.055620341	283037.4592981
0.	2114438.4806775	14456.973821757	2911.6196740142	123711.506379	676282.52265452	11163.027341856	343885.3189410
0.	1620673.454014	12876.607407585	2667.0934016109	112014.47530379	708561.8175879	10339.743974598	260406.087246
0.	1954153.3505505	13366.266390356	3422.9250628351	112262.22020577	685985.02674391	10851.505157133	309694.0905061
0.	2052974.9026245	15525.560232501	3222.845305648	123170.24357352	841807.43479844	12253.446643245	332688.7177771
0.	2128033.5843732	15347.452990084	2733.7816735278	120464.45291411	751610.2616411	12030.900511791	361473.3564098
0.	1782900.7418118	13522.07300496	2555.9474675006	95387.261554196	728873.11693282	11274.288085412	266115.6062003
0.	1647178.1939922	14056.289210819	2422.5743030209	96870.89572722	726718.83754671	11563.572966145	295549.6572275
0.	1603422.5241144	13789.176830624	2289.203272805	88264.979914188	712209.51787753	10406.493652039	292051.7426326
0.	1613933.0244506	11897.375683543	2289.203272805	98602.134241072	716245.51347037	10962.761744275	291522.5785853
0.	2224570.2450698	14946.72559947	2622.6348501053	130683.38338944	750857.8711419	11585.826064951	336758.5032995
0.	2030811.4562634	13855.95412367	3045.0006645658	112419.87986174	746975.59861137	12275.701583032	304715.50985
0.	1573947.4253455	12676.300655165	2444.8030155534	91005.33072718	735169.57509356	12030.900511791	266184.4190677
0.	1702929.5436016	13588.848159412	2800.4704790405	116632.74202413	736671.71131435	10206.246222688	279337.9399352
0.	2075138.3489856	14323.410145956	2889.3897164397	114266.97078193	770441.17277802	10762.500956173	352547.3451841
0.	2070225.8325242	14256.629110124	1955.7850343329	98916.943298796	649662.49320045	11541.319926723	317998.2191012
0.	1669227.3957845	13766.917851756	2867.1598181554	100041.35787979	675271.96784296	10896.007613863	300131.3456390
0.	1918851.7787692	14034.029519058	2222.51855803	103190.52122952	710059.36352991	11697.092449727	311031.4291147
0.	2063371.1583919	15814.992612997	2600.4056632835	110573.19551837	705664.07471492	11763.8529932	336041.5246940
0.	2071596.7673506	13611.106663037	3022.7703512459	108231.64389977	658734.86683927	11630.332440711	307573.226870
0.	2002136.0694766	16972.822573721	3734.1697873657	113388.42561021	715979.6117783	11430.055620341	320375.6174789
0.	1821058.427815	14879.939572766	4067.6591755055	125245.27386041	694106.87384782	11496.814026024	319313.7845081
0.	2061657.4898588	13900.472616069	3600.7777679979	101300.88127966	769054.80256486	12075.409262973	339696.4341511
0.	1904685.4522291	15213.875054049	2867.1598181554	99636.551256377	731149.0027804	11274.288085412	302089.1027102
0.	1833282.5966842	15904.050750604	2244.746737005	121569.21207661	709383.02049493	12587.276976136	323700.4747788
0.	1864128.6302796	14301.149741267	3356.2312767859	126666.51440711	726476.81702691	13165.94787708	335185.8551841
0.	1729205.7944421	14056.289210819	3711.9376358914	110483.12375318	736477.87271386	10873.756355811	335000.8568840
0.	1637467.4056381	13611.106663037	2733.7816735278	102853.05428853	709262.25049324	10807.002937904	318898.320784
0.	1699159.4728289	14635.062049994	2756.0112160766	100783.55412712	706195.25521661	11674.839054004	314214.219925
0.	1820030.2266951	13277.235346002	3489.6193825463	112847.82814913	713224.38227233	11519.066946682	305429.8488940
0.	1955945.3557937	14323.410145956	2844.9299791609	116384.8680427	689912.44878652	10784.751917351	288256.2969453
0.	1902514.8054205	14746.369123639	2756.0112160766	118187.75493396	745326.15680637	11407.802937209	296378.3220427
0.	1771704.7740624	13076.91897114	3089.4614690812	115010.42701537	726234.80324222	11852.867882553	291246.5061046
0.	1575318.3601719	12275.701583032	2266.9749752633	110055.29607559	682059.38168215	9872.5111932931	272953.7503190
0.	1665228.835874	14968.987727209	2555.9474675006	108096.57432495	719557.8799006	11808.360319106	328805.7394843
0.	1671855.0208685	13232.720180232	2756.0112160766	101818.24035544	724250.54421977	11385.550313458	375983.5881550
0.	1771476.2849247	13611.106663037	2800.4704790405	98129.942820867	661328.71992784	10206.246222688	324439.5087168
0.	1840137.2708165	13433.040297342	2733.7816735278	102853.05428853	707499.19963009	12030.900511791	314514.109549
0.	1979168.3758682	14412.452358838	2778.2408179141	106791.01389961	716342.2070117	11140.775371281	294559.9692436
0.	1748056.148306	13321.750749376	2533.718458539	108997.0792451	780151.94085389	11385.550313458	310916.1330046
0.	1981686.2916486	13922.73195138	3267.3070588502	116587.67348291	719823.89107804	12364.721936084	330146.0910050
0.	2010018.9447288	14011.769886705	3178.3837896203	104495.52120523	744622.81343223	11007.264794765	309601.8680233
0.	1925363.7191948	13299.493017989	2800.4704790405	109379.82311337	721903.89545713	11252.035817943	321876.259983
0.	1716981.6255729	16015.374759769	3111.691960277	118661.07692872	702163.92470728	11719.345904834	339164.2926526
0.	1855446.0430454	12720.812851046	2844.9299791609	99748.995579926	745423.17414504	10517.744301851	316313.6697593
0.	1987969.7429365	13611.106663037	3267.3070588502	110798.37916266	675632.86675611	10807.002937904	294444.8967407
0.	1790555.1279262	12720.812851046	4000.9602304553	118976.63975592	740961.49525491	11252.035817943	292765.0159938
0.	1753425.6430429	14078.548961991	4045.4261345198	131766.9129989	745107.87174719	11430.055620341	253120.0086629
0.	2088276.4744059	12342.466758735	3845.3314342286	139852.64940211	756830.24310192	10428.74366326	269098.0102057
0.	2167105.2269274	12854.350864177	3534.0825588358	140598.37449096	727614.3720363	11630.332440711	250990.3596423
0.	1919994.2244579	10539.994609927	3111.691960277	121614.30737596	700764.25958705	12386.977172825	218608.0229819
0.	2135345.236781	14056.289210819	4334.4602930095	142700.31946762	842812.96560625	13744.658932294	237766.4871190
0.	2223656.2885189	12809.83795555	3645.2415372606	142722.9238835	792458.03059211	12320.211640776	276053.3853813
0.	2097758.7736222	13210.462686448	3667.4735108391	150909.71876528	810351.0550293	12542.765492984	298266.1386274
0.	2631052.4211154	16349.355701921	4134.3586542796	176198.83025176	771535.83132096	13410.782268944	356047.0807407
0.	2470081.8235751	14790.892369012	4156.5919324774	167919.38433001	825122.68741053	12565.021204863	340436.8603344
0.	2280892.8175236	13032.404874564	3912.0291339479	146837.9402336	732941.07657637	12676.300655165	283864.9020033
0.	2162421.1996036	13811.435868899	4601.2699505063	146182.11588133	771000.64775122	12075.409262973	234246.6586894
0.	1853618.1299434	12898.86401039	4445.6299457633	142994.18161606	736768.63223385	12609.532806802	235206.4665214
0.	2041550.4457374	12698.556723408	3823.0989862564	136644.52662384	743022.31272165	12409.232468957	263845.0952984
0.	2031496.9236767	15614.615279902	3800.8665975842	160803.30303043	734563.94836243	11964.137830426	246206.329834
0.	2344984.0206606	13388.524299949	4645.7390570617	162230.56935525	728122.68939215	13410.782268944	295457.5883568
0.	2348639.8468645	16416.153495039	4356.6941049483	180398.37243874	807126.13888357	14835.415852053	315160.0616417
0.	2478078.9433961	15659.143160157	3800.8665975842	149099.7959687	770684.41835507	11630.332440711	310916.1330046
0.	1903771.4956781	14390.191716499	5001.500450135	147629.52052353	798898.22559176	11763.8529932	287198.4755084
0.	2053317.6363312	15458.769570913	3645.2415372606	165199.15239212	777863.21720859	12030.900511791	288256.2969453
0.	2412274.071726	16015.374759769	4623.5044741297	145481.11883723	782197.69144545	12475.998713705	340645.1168152
0.	2284091.665452	14189.848608994	3845.3314342286	142496.88246047	725412.00674905	11919.629673117	327789.0620963
0.	1713782.7776444	12431.487824481	3356.2312767859	119607.801007	679290.82324839	11118.523460085	288302.2921761
0.	1844821.2981403	14011.769886705	4000.9602304553	140010.82798209	769784.44361679	11763.8529932	296263.2248655
0.	1881151.0710415	13254.977733417	3645.2415372606	139739.66652504	787606.62815556	11741.599419325	302158.2082730
0.	1746342.4797729	13433.040297342	3912.0291339479	132218.42492757	763122.65598383	10651.247040888	283681.0188650
0.	2071025.5445063	16104.435036844	4756.9128613587	170753.89438313	766744.67537129	11585.826064951	358017.7637827
0.	1924792.4963505	16148.965531968	3645.2415372606	141389.36735822	765699.24008831	11852.867882553	296378.3220427
0.	2079822.3763094	16438.419544947	4178.8252699788	161913.37813774	784243.92184784	11652.585717666	329753.2074510
0.	2169847.0965803	13121.433305311	4201.058666784	144350.60161027	776792.10606739	12720.812851046	301628.4133422
0.	1643293.8786506	14701.846115932	3334.00013336	133482.78746288	814310.53394363	12075.409262973	268226.1219140
0.	1817174.1124733	15926.315433578	3667.4735108391	133911.81085147	689454.5595919	10762.500956173	306443.8527240
0.	1825056.9877255	13455.298385142	3578.5459723132	109492.39816312	712426.97884153	10740.250054368	279337.9399352
0.	1920565.4473022	14657.323345891	3511.8509410427	126553.70874913	702163.92470728	10272.994831483	311515.6898778
0.	2014245.993777	15124.82428513	3956.4945635986	115528.63243904	702308.73052706	12008.646225282	312392.0414850
0.	1821629.6506593	15258.400795038	3445.1564434428	115190.6687503	747897.48162183	10807.002937904	332203.2484613
0.	1897373.7998213	15236.137894833	3934.2618191226	121028.08738018	731996.55924036	11430.055620341	339812.1214924
0.	1654946.8246755	14701.846115932	2689.3227662952	106273.3479325	684491.6272564	10762.500956173	322822.9554734
0.	1755025.0670071	16327.08988975	3111.691960277	92016.342173874	713804.35800248	11407.802937209	372057.5827093
0.	1873953.6632026	15481.033065351	2956.0797670342	91836.597889769	651005.9489669	10695.748428881	357229.4358144
0.	1675853.580779	14479.234642336	3133.9225107654	103573.00018246	676306.58491883	10317.494200857	373009.8793772
0.	1684878.9017199	13321.750749376	3245.0761526022	116452.46931151	672337.21449596	12075.409262973	317536.6654981
0.	1754339.5995939	15169.349550747	3289.5380243924	137073.71151159	673443.64417909	10918.258931291	333012.3793929
0.	1952782.4157241	14234.36888367	4623.5044741297	163431.47300161	747388.00789251	13076.91897114	332388.1858835
0.	1940900.9805614	13388.524299949	3511.8509410427	150434.57631892	799898.83365262	13900.472616069	294675.0433079
0.	1788384.4811177	14367.931133572	4601.2699505063	163182.21475426	742246.41829022	12186.682180224	277936.680502
0.	2169275.8737359	14701.846115932	4445.6299457633	151226.49531252	813234.94246316	11830.614071137	290533.3604648
0.	1760280.3171752	13833.694966581	3934.2618191226	161233.72293288	717236.67326791	12186.682180224	303056.6318131
0.	1798438.0031784	15970.844977814	4267.7592130252	161686.8203028	777546.73886245	11941.883722078	339927.8104077
0.	1706928.1035121	14345.670610058	3356.2312767859	152425.82892337	753843.54523642	12186.682180224	326818.7107790
0.	1787127.7908601	14078.548961991	3934.2618191226	157858.91536097	697217.84266468	11563.572966145	383329.3777342
0.	1700644.6522242	15102.561741452	3289.5380243924	142542.09025873	737422.87667787	12587.276976136	347335.1762900
0.	1621473.1659961	14323.410145956	3956.4945635986	151995.85946953	777984.94270711	12520.509840498	321760.8165317
0.	2007619.8087825	15636.879190317	5045.9716918765	147584.28535622	770757.39335155	11430.055620341	356186.1728132
0.	1686706.8148218	14991.249914367	4067.6591755055	143355.87221155	794311.53923878	12453.743239397	331093.7084263
0.	1702358.3207573	13455.298385142	2867.1598181554	151792.19740117	674357.75781941	12498.254247405	389261.7693865
0.	1665114.5913051	15124.82428513	4467.8640542332	155639.98110519	755955.98162773	11496.814026024	351064.4477360
0.	1762108.2302772	14679.584701204	3645.2415372606	151520.65564918	737447.10889824	11608.079223139	334191.5366554
0.	1972217.6246308	12053.154857688	3445.1564434428	140236.80254712	725363.60937964	11585.826064951	279636.5989537
0.	1729808.274391	15213.875054049	3156.1531205464	156205.98014991	673876.63336358	12119.918251707	278396.0842897
0.	1779816.1384523	13611.106663037	4067.6591755055	139400.72700807	754523.35391821	12520.509840498	298197.064761
0.	1648777.6179564	14145.328571962	4178.8252699788	142926.36636217	752581.18414653	11252.035817943	349188.0261018
0.	1572233.7568124	14568.278518795	4089.8922757939	147493.81575177	703805.19872746	10673.497705198	312576.5480881
0.	1696531.8477448	13677.882530342	3734.1697873657	146679.63311933	710687.44349464	10962.761744275	304369.8835153
0.	1708527.5274763	14189.848608994	3445.1564434428	129013.2157367	727614.3720363	11318.79279849	302480.7083419
0.	1742115.4307246	14857.677682701	3334.00013336	144169.73296323	766866.24575145	11897.375683543	369596.0406816
0.	1918394.8004937	15124.82428513	3356.2312767859	118818.8568592	726622.02853056	10361.993807708	326633.8945200
0.	1883290.5942318	14991.249914367	3845.3314342286	128674.70872399	692467.43194988	11741.599419325	355490.7351801
0.	1569606.1317284	14546.017460559	3334.00013336	115100.54739887	698013.8509953	11674.839054004	330446.543625
0.	1979057.1230394	13433.040297342	2622.6348501053	114402.1397429	753625.04657025	12743.069038078	312253.664164
0.	1596358.8884197	13010.147915374	2867.1598181554	111496.48687634	749911.40767286	10762.500956173	306328.6189141
0.	1955335.0048442	13299.493017989	4112.1254353852	117286.26307302	738658.80595754	11252.035817943	322753.6814941
0.	1982256.1715502	14056.289210819	4312.2265403762	139671.87752795	751319.00599504	10851.505157133	285083.2285715
0.	1934855.9795711	12342.466758735	4089.8922757939	126982.3783121	787387.2817196	12542.765492984	300476.7993542
0.	1871653.5242335	12898.86401039	4067.6591755055	122786.87019962	767838.86983491	11786.10662646	300960.4581892
0.	1947348.6444778	14434.713060591	4267.7592130252	117759.53422546	798751.80475991	11919.629673117	286531.6559160
0.	1634140.0328927	11852.867882553	3978.7273673761	124816.69297332	784487.5526734	13099.176108526	243712.382861
0.	1431780.1970173	12097.663727646	3445.1564434428	122132.92073179	740525.14944654	11585.826064951	265450.4439826
0.	1425781.4007704	11674.839054004	3489.6193825463	97995.035871905	783220.74665974	10673.497705198	276949.04670
0.	1192185.5377586	12431.487824481	3445.1564434428	87658.629951908	717236.67326791	9650.0285943244	289406.252585
0.	1068055.9338963	14434.713060591	2711.5521902674	71057.217128003	651605.77331166	12453.743239397	287267.4598395
0.	1028013.7461715	12520.509840498	1978.012501928	61738.969066278	635041.91165886	9983.7547189362	312853.3155116
0.	904838.81775163	13321.750749376	1889.1029872274	47177.611114751	583040.0883185	8693.4210590677	324970.7290726
0.	916431.05315722	12320.211640776	1266.7629406502	35921.700047346	562782.73526469	9294.0687832241	351087.6160213
0.	799337.50281785	13855.95412367	1044.5099003982	31013.15732643	616167.60754416	10206.246222688	357623.590672
0.	758676.19437947	15302.926773716	1022.2849223641	23811.749206646	574569.95758196	9227.328010388	362053.2912655
0.	739410.14286908	14301.149741267	733.3656014198	21516.630998456	533953.10606498	8381.9911253168	334977.7323796
0.	718155.41011027	11741.599419325	800.03840184329	17618.605247141	533716.42026545	8849.1403882772	319798.5178742
0.	685334.64375647	13321.750749376	600.02160077763	15814.992612997	537788.32372637	9516.5418843464	329522.1079625
0.	740888.76943438	13744.658932294	600.02160077763	15837.257058256	478910.25456381	7714.6804365931	403329.8783660
0.	806881.87555013	15436.5061359	377.78634093484	14768.630716617	550632.17330061	8115.0604405255	370896.389354
0.	776889.47437216	14323.410145956	666.69333440004	12253.446643245	548474.39419919	7558.9822941956	446985.78380
0.	610936.03140377	13900.472616069	400.00960023041	10717.999211938	499748.68367927	7136.387707272	389634.1355252
0.	760765.50576732	15035.774466942	355.56314090256	11229.783609853	525105.48871395	8248.52471467	376123.0062208
0.	694227.4332682	12609.532806802	444.45629661235	9494.2943071144	478369.36534106	7536.7399397861	365881.8522510
0.	590494.01958849	12654.044646316	577.79780810179	9138.3411442804	521252.28885787	7714.6804365931	346385.7471452
0.	658398.68347983	13544.331330374	511.12678566587	7647.9523052351	530805.71763218	8760.1575583262	358272.8266983
0.	612440.68082448	13588.848159412	266.6709334016	8026.0854446829	478087.17581556	7514.4976447163	326218.0726352
0.	589326.68494421	13099.176108526	511.12678566587	6313.5018238017	474043.47981099	8092.8166025467	372266.6143230
0.	550323.88602628	11652.585717666	244.44802968221	6446.937260185	515038.80316363	8582.1947473411	356047.0807407
0.	664860.49044987	13944.991346099	422.2329187895	4890.3233837481	498570.02134898	8092.8166025467	385748.3645597
0.	649230.71239911	14034.029519058	355.56314090256	4201.058666784	528487.32625443	8582.1947473411	414549.7345806
0.	526973.61211789	11986.39199816	288.89389638309	4601.2699505063	527683.13243455	8048.3291046256	358713.4079181
0.	623434.95763464	13210.462686448	333.34000013334	3734.1697873657	520685.09242441	7692.4376667992	402793.747206
0.	583373.35342618	15481.033065351	311.11691862693	3867.5639415011	481027.1057025	7870.3814867284	408996.2788715
0.	526216.85498605	13344.008540165	288.89389638309	2689.3227662952	490371.0129332	7447.7711155427	349118.5369510
0.	399134.96864671	10851.505157133	222.22518522469	2444.8030155534	493480.0594519	7647.9523052351	264762.4001271
0.	290924.43290424	9650.0285943244	311.11691862693	2133.606434957	452892.22393113	7447.7711155427	222463.6241911
0.	211312.29662035	8782.4031767842	266.6709334016	2400.3456497736	493385.82936593	8337.5020843755	169778.7152310
0.	157677.75592856	7870.3814867284	177.7796740943	1866.8757567514	493998.3434238	8359.7465751719	147222.4127796
0.	130164.2416522	7736.9232657286	111.11185185679	2066.9229651143	494186.81808489	8315.2576529274	130096.5298783
0.	102763.06539809	6869.4968993892	88.889362965491	1622.3801338886	483991.57559667	7492.255408986	116182.0675037
0.	86490.968484407	7692.4376667992	66.6669333344	1466.7957446922	501634.88012863	9182.8344586197	95027.63221177
0.	62903.182633368	6424.6978724691	66.6669333344	1311.2142599662	505833.15473934	8115.0604405255	90061.83009392
