# Supplementary material for: LA-iMageS: a software for elemental distribution bioimaging using LA–ICP–MS data
Source: J Cheminform. 2016 Nov 18;8:65. doi: 10.1186/s13321-016-0178-7 (PMC5116144; doi:10.1186/s13321-016-0178-7)
Supplement: Supplementary file 1 — Additional file 1. Dataset corresponding to LA–ICP–MS analysis of a human tissue used to illustrate LA-iMageS features. [file 13321_2016_178_MOESM1_ESM.zip › Line 31.xl]

Intensity Vs Time	Counts Per Second
Time in Seconds	Na23	Ca44	Zn64	P31	C12	C13	Si28
0.	133.33440000853	4912.5586784017	88.889362965491	1044.5099003982	527612.17776775	7714.6804365931	53884.76374306
0.	111.11185185679	5201.6229063468	44.444562963279	1088.9600342778	450618.2306844	8159.548294521	52587.62784099
0.	7759.166154206	5268.3314594078	44.444562963279	1355.6658163753	470354.09654769	7314.319659335	60060.10024438
0.	99636.551256377	6713.8145404327	222.22518522469	2889.3897164397	464224.30412037	7425.5290578293	109492.3981631
0.	189326.51542121	7670.1949563466	88.889362965491	3600.7777679979	469719.77666947	7447.7711155427	160803.3030304
0.	277316.52490201	8893.6321593739	155.55700742096	3623.0096229803	493739.19752451	7736.9232657286	200039.1307574
0.	278878.4850773	8537.704638108	88.889362965491	3623.0096229803	498876.45798401	8381.9911253168	199037.8003163
0.	305637.24891174	7558.9822941956	133.33440000853	4134.3586542796	492702.69219066	8671.1756780192	204797.0745331
0.	256578.96815135	8204.0363859019	88.889362965491	3467.3878833464	471834.35890123	7736.9232657286	193896.476142
0.	397643.94201047	10784.751917351	288.89389638309	3667.4735108391	469555.33103297	7581.224707945	263157.1819021
0.	393661.38296933	10807.002937904	222.22518522469	4467.8640542332	500644.57531277	8092.8166025467	273573.586596
0.	435699.89040804	11007.264794765	222.22518522469	4467.8640542332	470542.05219674	7314.319659335	273298.0982066
0.	392287.71495988	10272.994831483	88.889362965491	4601.2699505063	471199.92943769	6802.7755324172	276374.8939365
0.	399857.27834909	10717.999211938	244.44802968221	4801.3827982459	510599.97673053	7848.1383015384	270474.8587329
0.	411235.89365249	9716.7727507005	266.6709334016	4801.3827982459	484509.28656139	8003.8418440852	273711.3341518
0.	468662.68121753	11363.297749089	266.6709334016	4312.2265403762	479545.2550259	8159.548294521	274193.4682367
0.	404029.230494	10295.244486485	355.56314090256	3645.2415372606	455612.43196177	7536.7399397861	240921.864848
0.	371941.45625122	9939.2571305832	133.33440000853	3956.4945635986	495294.19033301	8270.7689680748	241859.5591338
0.	482603.3232084	11519.066946682	177.7796740943	4890.3233837481	478228.26941716	7180.8703392706	304945.935230
0.	622143.60039704	12676.300655165	711.14145314645	6335.740914881	461783.00309682	8760.1575583262	299670.7625667
0.	651989.68269912	12275.701583032	444.45629661235	8003.8418440852	509443.42532858	7425.5290578293	336712.2447906
0.	576900.79292821	10317.494200857	355.56314090256	8293.0132808272	510222.31016789	8204.0363859019	329221.6880225
0.	591971.28162645	10562.244977375	355.56314090256	6424.6978724691	503120.55159429	7358.8032407191	304369.8835153
0.	457793.91282508	10940.510308095	466.67973369921	5157.1508342136	511969.15724819	8559.9496630493	282577.8038118
0.	485568.3381634	12053.154857688	222.22518522469	5068.2074017168	496943.73310815	7781.4091020254	300730.1410194
0.	526808.06580287	13210.462686448	266.6709334016	3356.2312767859	470025.18408234	7314.319659335	342959.4209288
0.	438999.82483798	11563.572966145	400.00960023041	5023.7360413493	490582.95758957	7203.1117442735	287888.3440825
0.	423634.38240437	11719.345904834	311.11691862693	4890.3233837481	511024.87146506	7447.7711155427	290694.3881083
0.	570623.24524389	11919.629673117	466.67973369921	6446.937260185	486909.99129513	7269.8363153001	333705.9815017
0.	490535.85832451	9961.5058950769	400.00960023041	5290.5677623922	525814.85485419	6980.7003643303	271415.8339905
0.	402863.67544769	9405.3045917898	200.0024000288	5601.8822324301	481191.7715887	7470.0132325949	243941.1546923
0.	423868.04831107	9427.5519315809	377.78634093484	6046.6373582597	509986.27699941	7536.7399397861	232053.2215043
0.	550418.74247326	9872.5111932931	555.57407469138	7692.4376667992	482250.41351755	7759.166154206	279383.8867913
0.	515652.86399484	11252.035817943	200.0024000288	5935.4463522347	467582.22954502	7581.224707945	274055.7128407
0.	480250.86626227	10317.494200857	422.2329187895	7269.8363153001	474231.51639813	7314.319659335	288831.2552675
0.	476370.7229836	9627.7806609238	377.78634093484	7625.7097134645	473126.86052459	7292.077957649	264555.9978743
0.	498711.45228254	11808.360319106	288.89389638309	7603.4671810346	469602.31517848	7692.4376667992	299440.4804077
0.	526311.44598448	11585.826064951	288.89389638309	7670.1949563466	478063.66044107	7625.7097134645	331070.5945491
0.	534734.21542117	11986.39199816	377.78634093484	7647.9523052351	472069.344697	7025.1821656413	306858.7073958
0.	572810.35655836	10628.996435951	644.46936392652	10339.743974598	511544.21579864	7492.255408986	344626.1099301
0.	608691.48605856	10584.495404194	400.00960023041	11407.802937209	524088.83265602	7114.146480276	323631.1936431
0.	674213.41767937	11163.027341856	511.12678566587	12898.86401039	509608.63742211	7136.387707272	311838.5457344
0.	591351.75385187	10829.254017831	733.3656014198	10339.743974598	488016.42457978	7870.3814867284	274652.6690709
0.	548498.10311838	11830.614071137	622.24545271912	11897.375683543	458521.19664419	6224.5460527486	300039.2270240
0.	439865.97601892	9894.7597796915	488.9032300503	8715.6664994682	492867.58239093	8159.548294521	222052.8846608
0.	479380.62076007	9405.3045917898	555.57407469138	10651.247040888	484909.35735103	9694.5246392125	244330.0810104
0.	536557.07983764	11229.783609853	911.16092124147	16705.616779824	516290.58900886	8226.2805206124	251127.7401751
0.	634419.28789653	11318.79279849	622.24545271912	21338.395806549	529646.44380245	9182.8344586197	271392.8821305
0.	648463.15525069	12542.765492984	622.24545271912	16950.555097312	510930.44859638	7603.4671810346	289176.2489786
0.	685912.75955988	12164.427477996	955.61034388194	16638.816668713	451415.23171492	7403.2870594544	284508.5244069
0.	865209.79110886	12386.977172825	1466.7957446922	44652.645201311	531397.24409052	8938.1241678873	333497.8949262
0.	947650.2501233	11385.550313458	3422.9250628351	62141.947732956	595617.8654978	9138.3411442804	251081.946416
0.	1088813.3846964	12542.765492984	3467.3878833464	74643.923484621	613778.36700255	10272.994831483	232898.5413196
0.	1328136.4341978	11430.055620341	3623.0096229803	108411.74004981	653141.51299378	11118.523460085	246641.12982
0.	1593637.623044	12876.607407585	3889.7965080741	112307.26551943	722218.35802555	11496.814026024	273091.4877941
0.	1518061.0715896	11897.375683543	4045.4261345198	106588.44515056	667287.9155989	10183.99680516	266941.397523
0.	1917654.1135775	13611.106663037	4423.3958966001	126959.81621055	673371.48141726	10562.244977375	349072.2111657
0.	1397204.2908197	13344.008540165	3845.3314342286	112712.6842264	648487.14038157	9939.2571305832	279590.6507272
0.	1636015.7744719	13700.141271587	3600.7777679979	111654.13214248	662145.46405635	10272.994831483	296171.1482484
0.	1662665.9843267	12765.325284507	4623.5044741297	114852.71867327	656910.02827208	10873.756355811	303263.9738328
0.	1654982.3403732	13677.882530342	4000.9602304553	109785.10036345	600720.9019194	11363.297749089	317213.5929013
0.	1280545.5569642	12053.154857688	3645.2415372606	110055.29607559	589755.4834007	10317.494200857	243369.2367215
0.	1733057.77906	12743.069038078	3489.6193825463	113974.11216986	601746.64244484	11252.035817943	310800.8384605
0.	1678914.1764375	11808.360319106	4445.6299457633	122583.91491297	708175.39601898	11897.375683543	267675.5018774
0.	1500036.8178524	12498.254247405	3956.4945635986	121794.69099606	660632.14606682	10384.243700188	265427.5082865
0.	1439015.4757715	13076.91897114	4601.2699505063	114695.01329531	709431.32896568	10006.003602161	269924.0924584
0.	1456130.5073368	12075.409262973	3178.3837896203	123531.08156633	601722.78662994	10250.745235849	243529.3698539
0.	1475647.4508113	11652.585717666	3956.4945635986	110483.12375318	603011.09496204	9672.2765870872	238841.0124911
0.	1766975.1720965	13900.472616069	4579.0354861913	126282.98135311	604132.5568382	10896.007613863	313868.2065974
0.	1527563.2880224	12565.021204863	4089.8922757939	107353.73054214	656093.77757206	9983.7547189362	230522.7224391
0.	1548773.9065514	11474.561164748	4045.4261345198	115911.67440903	631187.15401409	9449.7993307319	296769.6641284
0.	1448435.2416506	11541.319926723	3556.3142359259	111068.60751508	706026.23971537	11563.572966145	255296.0102524
0.	1869646.712696	14635.062049994	4067.6591755055	134069.87762344	664716.30836921	10628.996435951	332573.1273297
0.	1596972.619152	12520.509840498	5045.9716918765	135424.85768628	656309.836448	10450.993733851	302595.8899088
0.	1849575.0399087	14078.548961991	4534.5667354854	138677.70172799	701077.95801637	9850.2626662593	323538.8196745
0.	1372725.5934238	12943.377394191	3956.4945635986	111383.88492852	667672.52058857	9049.3552278814	266505.5531773
0.	1947542.6761773	13210.462686448	4690.2084008523	119404.92257145	647743.63222161	12297.956582209	292005.7270567
0.	1669199.4609744	12654.044646316	4023.1931528364	111046.08815323	696036.02552456	11140.775371281	238520.9268190
0.	1688639.1914659	11786.10662646	3578.5459723132	127749.52583765	645561.44479084	10384.243700188	279314.966600
0.	1834145.8890208	14078.548961991	5290.5677623922	149574.86299247	665172.8931878	10428.74366326	297276.1336324
0.	1890340.4592241	11519.066946682	4623.5044741297	124297.91380101	720404.30735705	12431.487824481	290694.3881083
0.	1825633.8790781	15191.612272687	5068.2074017168	132873.16033839	670725.92818621	11207.531461142	316659.7827583
0.	1637353.1610693	13588.848159412	4490.09822201	131789.48801889	721565.25617966	11185.27937181	351365.6403658
0.	1783790.1666445	12565.021204863	3845.3314342286	144531.47414931	682709.5191632	11007.264794765	282302.0224865
0.	1781775.1041476	12030.900511791	3667.4735108391	108704.40454143	750299.68793441	11029.516409074	267675.5018774
0.	1916079.3280083	15681.407189425	4868.088148406	143604.54352493	718276.30376641	11140.775371281	343792.7246038
0.	1714239.7559199	14412.452358838	5090.4431708704	161709.47581179	700547.09038963	11852.867882553	310616.3704470
0.	1867173.1594414	12386.977172825	4957.0294456441	129035.78335604	706098.6745275	10851.505157133	279751.4706101
0.	1668231.2446218	10918.258931291	6246.7849065228	130299.66683777	704167.28622641	10740.250054368	243277.7334361
0.	1504103.6867766	12119.918251707	3845.3314342286	110798.37916266	646160.89203074	9850.2626662593	240258.6804663
0.	1928187.1703442	12342.466758735	5201.6229063468	133686.00633665	724952.24261448	11096.271608266	274859.3175682
0.	1790737.3363751	11808.360319106	4401.1619067434	116970.76379872	699895.61538298	12142.172835157	220843.6009395
0.	1701882.8497996	11697.092449727	5068.2074017168	109785.10036345	700884.91148801	11763.8529932	260085.1844429
0.	1682137.032067	14456.973821757	5179.3868406229	129712.84013788	754984.68288413	10918.258931291	253509.3573085
0.	1960052.3932354	16059.904779445	6869.4968993892	148715.23756099	727323.91831411	11630.332440711	328389.8113050
0.	1849876.753887	13922.73195138	4957.0294456441	129645.13200333	723306.9701333	10829.254017831	304853.7643284
0.	1735260.7565923	14212.108716627	5468.4603216522	117691.92242672	730035.19700721	12921.120672592	347080.4409963
0.	1823582.31563	13722.400072237	4534.5667354854	124546.02157962	741203.91904551	11274.288085412	278189.3495027
0.	1637007.39322	13611.106663037	5579.6450990042	97387.981469238	720912.20339109	11830.614071137	280509.6626020
0.	1802982.5282044	14234.36888367	4868.088148406	113568.63250479	691430.88584158	10851.505157133	313130.0919580
0.	1728617.076906	13967.250800226	4201.058666784	103685.4973125	694782.02816907	12475.998713705	284347.6142238
0.	1647178.1939922	16438.419544947	4579.0354861913	116046.86986729	702694.89118442	12231.191762848	340043.5008970
0.	1730576.7292686	14946.72559947	4000.9602304553	118931.5586256	675632.86675611	11341.045244099	329614.5470037
0.	1943995.3071355	13165.94787708	4356.6941049483	102830.55697537	732868.41775588	11630.332440711	288555.270406
0.	1891111.8633197	12164.427477996	3978.7273673761	100918.50595898	628817.68991364	10851.505157133	253074.2041179
0.	1675845.2596346	11697.092449727	3534.0825588358	100176.29776482	677124.74163532	9716.7727507005	218995.7848883
0.	1917322.557593	11875.121753355	4134.3586542796	105463.15230167	650885.98908394	11118.523460085	248174.5503358
0.	1560923.5444941	11674.839054004	3534.0825588358	92712.887694727	688876.20777223	11719.345904834	305775.5184062
0.	1728291.8378912	16371.621573526	3823.0989862564	107308.71182131	748043.05101999	11941.883722078	370664.1696754
0.	1952325.4374486	14813.154080824	4045.4261345198	108434.25234046	744210.53511286	11585.826064951	365649.7692461
0.	2108612.0076651	16661.08331298	4890.3233837481	134950.58980397	801509.80942918	11252.035817943	411375.889082
0.	1769305.6381161	15525.560232501	3823.0989862564	104045.49827127	772800.9412662	12498.254247405	343839.0216464
0.	1808834.2589457	14034.029519058	3600.7777679979	113388.42561021	752241.3489574	10695.748428881	320606.4683006
0.	1657802.9388973	14078.548961991	4156.5919324774	101300.88127966	756417.38647235	11652.585717666	286393.6997906
0.	1920970.324218	14546.017460559	3222.845305648	101210.90904701	709044.86872071	11875.121753355	324162.3634560
0.	1805635.4110173	14546.017460559	3689.7055437159	113343.37449134	714215.19756501	11207.531461142	355815.2656710
0.	1871897.2609629	14612.800813513	4089.8922757939	116317.26731847	690466.76803233	11808.360319106	338609.0500716
0.	2068969.1422666	13499.814738951	3934.2618191226	100851.02977151	782222.04850884	12765.325284507	324093.0785534
0.	1725892.7019448	14612.800813513	3600.7777679979	122200.56831435	724105.37231092	11585.826064951	302711.0730393
0.	1692761.7769721	15191.612272687	3889.7965080741	138271.02734634	726694.63519164	12119.918251707	333104.8564040
0.	2109868.6979226	15481.033065351	3734.1697873657	118480.76064022	782441.26513943	12565.021204863	300614.9847792
0.	1807234.8349815	12854.350864177	3600.7777679979	115078.01721225	733764.58562149	12253.446643245	286922.543797
0.	1763936.1433791	13722.400072237	3178.3837896203	105935.75690729	780298.04998765	11051.768082761	284531.5118253
0.	2200578.8856068	13032.404874564	4112.1254353852	124207.69460847	792677.50449636	13766.917851756	340922.8000569
0.	1758680.893211	12676.300655165	3467.3878833464	99973.888751775	734685.07033626	10117.248908782	315644.5579617
0.	1643979.3460638	13165.94787708	3067.2310371775	100851.02977151	678448.3938886	11741.599419325	287267.4598395
0.	2306940.5792263	15837.257058256	3823.0989862564	126486.02608178	713031.06563037	11875.121753355	326818.7107790
0.	1732975.8652149	12787.58159033	3133.9225107654	99883.930759064	743846.77633897	11852.867882553	264143.2084652
0.	2148026.3839258	14345.670610058	4445.6299457633	133482.78746288	811963.95952975	12253.446643245	271622.4035296
0.	1891890.0605154	13588.848159412	3178.3837896203	116610.20772326	707813.14140788	11140.775371281	283129.3933871
0.	1775360.6002663	13722.400072237	3734.1697873657	111203.72495567	763560.13544448	10851.505157133	272701.2374321
0.	1550755.7778645	11318.79279849	3556.3142359259	99793.973731651	712137.03209888	10428.74366326	299970.1387192
0.	1799808.9380048	13655.623848502	3467.3878833464	99411.667133881	728606.82878134	11674.839054004	344927.0746999
0.	1689334.4399059	13299.493017989	3845.3314342286	109064.62101163	701464.06394807	11074.019815824	311469.5686149
0.	1831568.9281512	13855.95412367	3111.691960277	96736.009040615	707136.97321469	10896.007613863	299647.7340695
0.	1620216.4757385	14323.410145956	3089.4614690812	94285.945427232	680807.4023291	10940.510308095	349188.0261018
0.	1881836.5384547	14189.848608994	2956.0797670342	92241.027951177	672601.78266175	10762.500956173	362911.6673501
0.	1627071.1498708	13099.176108526	2266.9749752633	83819.432439929	654581.5163344	10873.756355811	333336.0533337
0.	1738459.6045207	14768.630716617	3133.9225107654	93589.269145576	709358.86636029	10829.254017831	375170.3615641
0.	1539445.5655462	13433.040297342	2422.5743030209	82450.319885802	728388.96272124	11674.839054004	338678.4534114
0.	1922380.0721453	13789.176830624	3000.5400972175	84111.239459294	633892.48740519	10651.247040888	321368.3205311
0.	1619759.497463	11919.629673117	2133.606434957	88152.689572962	646424.66196766	11051.768082761	291867.6818271
0.	1644893.3026148	13344.008540165	2489.2606184746	94488.217131599	696084.25980972	11140.775371281	303955.1504932
0.	1826126.3220498	13321.750749376	3067.2310371775	93836.4702291	657870.42170233	9583.2849722085	270566.6565946
0.	1672197.7545751	11964.137830426	3334.00013336	105260.61562365	713466.03412253	10562.244977375	281612.6084350
0.	1573604.6916389	14813.154080824	3378.462479507	116790.48382455	684973.34094029	10851.505157133	263868.0267078
0.	1770219.5946671	15481.033065351	3845.3314342286	120712.44741633	730325.74128585	12208.936941841	337313.6250400
0.	1980086.2623653	13967.250800226	2822.700199456	117669.38528152	737665.2019181	9894.7597796915	279108.2093919
0.	1800151.6717115	14924.46353115	4023.1931528364	115663.821726	724274.73977355	11051.768082761	291177.4893889
0.	1870412.0815676	15703.671278119	4423.3958966001	120081.20309503	747679.13208758	10473.243863813	326518.3863996
0.	2087705.2515615	16906.020322816	5201.6229063468	160463.51339709	754256.2798943	10495.494053146	376959.5625196
0.	1783471.9646562	14946.72559947	3912.0291339479	128313.6496164	809862.35485743	12164.427477996	366113.9415807
0.	1950040.5460711	15458.769570913	2867.1598181554	124365.57883166	720259.1996543	11541.319926723	345390.1182179
0.	2318593.5252512	15837.257058256	4534.5667354854	132895.73833181	798214.94937979	12921.120672592	434062.0979903
0.	2491674.0470919	17841.300519578	4445.6299457633	169189.12682069	774406.9221063	12520.509840498	548498.1031183
0.	2229368.5169624	17373.647313625	3912.0291339479	120915.3574591	739652.52345211	10851.505157133	495765.4559142
0.	1893288.6706568	13410.782268944	2978.3099024804	97073.229827298	711774.61227539	12186.682180224	325132.4114262
0.	1545957.5059719	14746.369123639	3778.6342682119	97432.946954365	769614.18857593	12565.021204863	314352.6292051
0.	1778998.3069339	14456.973821757	3267.3070588502	86603.236553044	726936.66177327	11563.572966145	293271.2463926
0.	1823308.8082299	14612.800813513	3222.845305648	94263.47109477	749547.41065018	11229.783609853	327303.8725860
0.	1974441.3011394	15013.512160945	2778.2408179141	98939.430112459	702356.99967022	10962.761744275	351272.96457
0.	1560123.832512	17663.143826042	2978.3099024804	96039.129072388	711218.93123687	11074.019815824	315575.3425091
0.	1835567.4880617	13121.433305311	4045.4261345198	99816.462898008	676330.64724991	11875.121753355	319059.8875952
0.	1733204.3543526	12832.094380165	2889.3897164397	105958.26255286	770635.76869674	12587.276976136	316729.0070510
0.	2134088.5465234	15213.875054049	4067.6591755055	143649.75728144	743119.30438852	11318.79279849	338678.4534114
0.	1605021.9480786	12475.998713705	3267.3070588502	117804.60906057	727662.78193309	11630.332440711	246412.2849389
0.	1662258.4770833	12698.556723408	2533.718458539	90039.367088042	686780.00549757	10651.247040888	289981.288904
0.	1972189.8320316	13099.176108526	2511.4895088638	97163.157661808	703612.09156685	10807.002937904	291775.6529226
0.	1678024.2275876	13076.91897114	2089.1507291136	88399.730310451	679146.40097507	12520.509840498	295963.9795145
0.	1657117.4714841	14679.584701204	2555.9474675006	82854.297033771	682878.08127915	11051.768082761	386818.5199939
0.	1574877.6478818	13321.750749376	2022.4676149595	68278.576592497	611294.25749691	9116.0945761461	349095.3740268
0.	1415678.8884035	12297.956582209	1422.3435955424	52923.074728095	644362.67483563	8537.704638108	282347.9854175
0.	1849026.4942288	11941.883722078	1933.557626018	72177.897761816	608763.11147535	9872.5111932931	312876.3798708
0.	1832503.0905946	13410.782268944	2578.1765357486	75271.755144463	676739.71709436	10206.246222688	285037.250804
0.	1894666.660727	13855.95412367	2044.6952603964	93387.0191373	659287.19639731	11207.531461142	323030.7808011
0.	1872203.4114487	10406.493652039	2622.6348501053	75114.792814874	673636.08114707	9338.5629285733	270956.8086084
0.	1815688.933078	13544.331330374	2733.7816735278	90848.073243299	621593.63644494	9917.0084254548	322199.509995
0.	1824567.0092722	12876.607407585	2444.8030155534	76460.279721841	675392.26581168	10384.243700188	300269.5254370
0.	1764855.0692583	10829.254017831	2089.1507291136	70608.986890473	603536.01643202	10628.996435951	269373.3620026
0.	1496288.4606629	10784.751917351	1511.2481309416	60664.454198337	618246.7843147	11118.523460085	211973.2120231
0.	1724909.1088325	11919.629673117	2266.9749752633	88354.813270871	669740.06485203	10495.494053146	273917.9596850
0.	1755482.0452826	12965.634175188	3045.0006645658	83774.539954716	724565.09167034	10829.254017831	302641.9629734
0.	1569948.865435	15258.400795038	2222.51855803	83729.647710131	699171.81158575	10562.244977375	338100.1095560
0.	1905827.8979178	14501.49552233	2333.6600457397	104698.0394051	716390.55418577	11051.768082761	447524.6946371
0.	2010133.1892976	15681.407189425	2978.3099024804	100018.86811012	717115.79407032	10985.013239832	413919.5390519
0.	1724407.5225495	13232.720180232	3045.0006645658	91881.533599325	617075.69219084	10406.493652039	363978.9582967
0.	1817745.3353177	16171.230868678	3067.2310371775	119855.77019922	741519.08006791	12142.172835157	361264.589531
0.	1998936.8072261	14612.800813513	2555.9474675006	105373.13539643	697603.7769835	11407.802937209	317282.8217088
0.	1992166.2755775	13944.991346099	2489.2606184746	93611.74167003	641294.58011578	10851.505157133	295296.4702380
0.	1721551.4083277	13722.400072237	3600.7777679979	111879.34480449	700474.70186407	11096.271608266	309025.5002057
0.	1688306.2387861	14390.191716499	2867.1598181554	113501.05446574	662505.81682556	10495.494053146	361983.6969971
0.	1807577.5686881	11652.585717666	2511.4895088638	101480.82864161	716777.34126018	11496.814026024	320814.2394047
0.	1723265.0768608	14189.848608994	2889.3897164397	113365.90002054	756077.40158589	11852.867882553	280256.924
0.	1880097.8873504	11452.308362854	2355.8885211332	80520.475780888	651749.73733735	10139.498148207	213614.329242
0.	1593140.5129159	11674.839054004	2311.4316296304	97635.294622548	716076.30236146	11474.561164748	296401.3416655
0.	2051946.7015047	13499.814738951	2600.4056632835	126576.26975949	780541.57064886	12164.427477996	315436.9132966
0.	1815688.933078	11964.137830426	2800.4704790405	104855.556942	748989.3114314	11496.814026024	299624.7056348
0.	1626042.948751	11630.332440711	2266.9749752633	96443.761999593	682179.77383581	11318.79279849	266322.0464803
0.	1831568.9281512	13232.720180232	3334.00013336	111834.30178841	776719.08055216	11986.39199816	312853.3155116
0.	1964435.361749	13855.95412367	3133.9225107654	116475.0031888	708827.49238722	11563.572966145	279659.5731604
0.	1888919.7017248	14212.108716627	3267.3070588502	112127.08571592	776110.55836888	11986.39199816	279314.966600
0.	2370117.8258124	14813.154080824	3489.6193825463	129193.75838953	761129.97185992	12097.663727646	330284.7601254
0.	2421984.8600801	15970.844977814	4445.6299457633	132015.24155609	821721.04389352	12275.701583032	377261.6724775
0.	1988655.2103498	15792.728227166	3200.6145179875	102245.64802008	809691.31625404	12164.427477996	360615.1253117
0.	1916109.9091162	15592.351428913	3623.0096229803	108366.71564976	820669.00484003	11763.8529932	338724.7226193
0.	2144142.0685842	16906.020322816	3556.3142359259	108366.71564976	776621.71414962	12431.487824481	393568.2459439
0.	2077423.2403631	15302.926773716	3267.3070588502	104113.00017173	812037.28044417	12253.446643245	408156.5747631
0.	1991168.5908649	13076.91897114	3222.845305648	101255.89504264	720525.23229288	12119.918251707	315898.3527817
0.	1808496.8015797	12164.427477996	2800.4704790405	84649.986822298	719316.0586209	11074.019815824	262194.1970573
0.	2456486.7198794	13766.917851756	4356.6941049483	130006.24836232	740937.25324721	12654.044646316	334561.5020562
0.	2377086.7445136	12943.377394191	4245.525638307	129171.19034566	858646.8962436	13188.205252064	337128.5804324
0.	1625700.2150444	12253.446643245	2711.5521902674	105193.10448466	706943.79196885	10673.497705198	308587.4868385
0.	1867327.478208	14657.323345891	3756.4019981391	120802.62905199	782368.19231721	13700.141271587	281176.0085435
0.	1888234.2343115	13833.694966581	3311.7690492289	102245.64802008	747582.08960769	13032.404874564	296263.2248655
0.	2003963.9825786	14301.149741267	2933.8496908789	104585.52869025	709383.02049493	12164.427477996	346339.4362388
0.	1783471.9646562	15904.050750604	2733.7816735278	98017.520212621	749838.60705113	12475.998713705	345204.8977858
0.	2381770.7718373	14768.630716617	3667.4735108391	124546.02157962	745811.25431133	11452.308362854	381910.8682181
0.	2252560.1644434	16438.419544947	2956.0797670342	119945.94263097	746272.12197787	11563.572966145	388470.5453232
0.	2063942.3812362	15881.78612706	4201.058666784	105598.17947128	714021.85888086	12231.191762848	344348.3057482
0.	1793753.9758546	16215.761720392	2844.9299791609	121772.14283156	742464.63160885	11808.360319106	368597.6933797
0.	1611876.6222109	12119.918251707	2978.3099024804	89028.594152486	703346.57623143	11496.814026024	306835.6593820
0.	2215659.1686978	17173.232536246	3556.3142359259	126801.88319717	742222.17270361	11763.8529932	482320.9942937
0.	1835910.2217683	13833.694966581	3022.7703512459	105418.14372827	763851.80061904	11919.629673117	322361.1396149
0.	1933776.4702906	12587.276976136	2467.0317873712	93319.603552581	715907.09454683	11163.027341856	296976.8525429
0.	1634497.0468475	13967.250800226	3711.9376358914	109267.24957445	675151.67154319	12075.409262973	315944.498109
0.	1783471.9646562	12097.663727646	2956.0797670342	100873.52177366	712934.40892208	10473.243863813	333312.9333578
0.	1661801.4988078	12208.936941841	2889.3897164397	108074.06294062	652061.66760419	11430.055620341	286439.6849163
0.	1685405.3556729	12142.172835157	2511.4895088638	94533.167062231	678881.63305331	9805.7657902847	260681.156476
0.	1858530.6464049	14145.328571962	3623.0096229803	105013.07743775	704915.6482287	11763.8529932	356070.2625950
0.	2135802.2150565	14790.892369012	3711.9376358914	126553.70874913	681144.45591713	12142.172835157	358643.8409463
0.	1932364.993349	12164.427477996	2533.718458539	86603.236553044	755154.65234639	11919.629673117	342172.4868646
0.	1885713.3810649	13165.94787708	3045.0006645658	93813.997102001	740185.78449667	11474.561164748	290165.3087635
0.	1623986.5465113	14212.108716627	2756.0112160766	111924.38806241	755494.60122067	11341.045244099	298772.6974958
0.	1572462.2459501	13477.556532345	3067.2310371775	101683.27404045	738586.0993761	10562.244977375	288486.2755949
0.	1742458.1644312	14234.36888367	3022.7703512459	103932.99631136	739095.05820255	11252.035817943	335833.3809403
0.	1956666.7310657	15814.992612997	3000.5400972175	115348.38344443	690755.99212945	12342.466758735	398016.6742433
0.	1655175.3138133	14367.931133572	2066.9229651143	90084.293160028	749377.55057968	11563.572966145	339395.6544295
0.	1767591.969583	15325.189852189	2889.3897164397	112532.49571571	747800.4367084	13277.235346002	368388.7517756
0.	1976431.0414805	17618.605247141	2711.5521902674	101998.19882181	774698.95040187	12609.532806802	406384.1372691
0.	2028412.3203171	15102.561741452	3000.5400972175	92870.180180663	706509.1498726	12053.154857688	392823.1863487
0.	1799580.4488671	14501.49552233	2733.7816735278	87748.456806671	739676.76188169	11919.629673117	360151.2526289
0.	1997909.0204284	16661.08331298	2933.8496908789	94623.067646777	761105.67364614	11697.092449727	370130.0884368
0.	1858644.8909738	16371.621573526	2222.51855803	84941.82278049	742391.89322815	11140.775371281	345482.7299464
0.	1697788.5380024	13544.331330374	2622.6348501053	82382.992255686	738973.87482977	12164.427477996	324462.6045634
0.	1980420.0616796	12453.743239397	1644.6067123067	69354.069932467	678520.59891313	10250.745235849	315506.127620
0.	1967271.8472991	14167.588560773	1666.8333500017	65456.064122849	643667.46432686	11318.79279849	368272.6753213
0.	1996818.7466997	15703.671278119	1355.6658163753	63328.608782668	677870.7753332	10784.751917351	389378.1320583
0.	1739370.5135284	13855.95412367	1355.6658163753	53236.170633965	696036.02552456	10807.002937904	366601.3497615
0.	1762327.8916198	13544.331330374	1955.7850343329	62119.559519906	687213.66097459	10673.497705198	340367.4426409
0.	1746685.2134795	15258.400795038	1911.3302769829	76011.760057327	681216.68339003	12987.891015582	364930.3521225
0.	1626614.1715953	14234.36888367	2111.3785523944	79892.250407053	751246.19360544	10896.007613863	367599.4630799
0.	1794281.044545	14479.234642336	2022.4676149595	70272.829966531	711267.24991647	10940.510308095	364419.8349029
0.	1800608.6499869	16015.374759769	1889.1029872274	80677.539489121	688538.85367711	12765.325284507	386074.0498212
0.	1878997.2087539	12253.446643245	2089.1507291136	64381.071697224	691262.15749335	11318.79279849	318182.8475666
0.	1589317.2797513	12631.788696862	1600.153614747	69622.964867181	694637.34782238	11341.045244099	276351.928635
0.	1580802.0994778	12453.743239397	2022.4676149595	62970.353744829	746757.27219411	12275.701583032	336342.1857798
0.	1831408.0537164	13076.91897114	1422.3435955424	54175.52871303	695409.00420394	10673.497705198	333567.2565521
0.	1613024.3041897	12943.377394191	1511.2481309416	67897.705847414	728752.0758533	9805.7657902847	345644.8028976
0.	1717713.9635499	14968.987727209	1111.1851901238	58202.544856099	713466.03412253	10717.999211938	371755.6572105
0.	1616740.7754115	12342.466758735	1200.0864062212	51849.69206722	658590.78665909	11363.297749089	340251.7477443
0.	1642530.2626613	13143.690561496	1889.1029872274	64918.550643162	760279.57468957	11363.297749089	322707.4991550
0.	1829626.7704804	16215.761720392	1644.6067123067	76011.760057327	731342.72269104	11786.10662646	408319.8440939
0.	1924702.4761225	14479.234642336	1800.1944209975	66867.201336541	735872.15491694	11474.561164748	399274.7657528
0.	1862986.1845909	17373.647313625	2244.746737005	93791.524035167	765747.8622049	12119.918251707	418682.1683175
0.	1626042.948751	14434.713060591	1800.1944209975	70317.650109549	759623.61071805	12075.409262973	425503.8885827
0.	1758714.9598376	16193.496264819	1266.7629406502	63059.916065846	660896.35714556	10517.744301851	383189.8417409
0.	1576794.5119777	14234.36888367	1088.9600342778	56099.305581569	672625.83471354	10695.748428881	354795.3543664
0.	1732218.2137185	14412.452358838	1711.2868032229	60955.455011395	680807.4023291	10183.99680516	354447.6852646
0.	1778127.3271182	13789.176830624	1755.7404935542	63216.652435113	703418.98869972	11652.585717666	341570.7628852
0.	1701531.9567471	11674.839054004	1689.0600469736	50351.659197503	680855.55203979	9850.2626662593	306766.5157162
0.	1598547.1605386	13611.106663037	1200.0864062212	59343.88543887	689309.96802335	12164.427477996	304577.2576280
0.	1451612.3577292	13099.176108526	1244.5373699014	51603.727951388	715496.17499713	11029.516409074	288026.3245345
0.	1310512.3831603	13477.556532345	1333.440008534	41748.760681133	702163.92470728	10406.493652039	286623.6279137
0.	1175437.8452447	12654.044646316	1533.4744129793	38511.002920956	710711.60132309	11496.814026024	349929.2790272
0.	1750923.4579688	15725.93542624	1333.440008534	44585.621103772	750833.60156284	11452.308362854	441200.4886919
0.	1948180.2373865	13299.493017989	1022.2849223641	48920.953100519	665749.66629321	10428.74366326	397504.1716209
0.	1722922.3431542	14278.88939599	1911.3302769829	64806.573015034	722798.93418806	11674.839054004	352107.083032
0.	1791309.6894039	13855.95412367	1555.7007542926	55808.47370179	740791.80261892	11897.375683543	338655.3189019
0.	1947792.1514492	16371.621573526	2222.51855803	64470.649123511	689020.79211358	10695.748428881	319913.9346582
0.	1841279.7165053	13165.94787708	3267.3070588502	75069.946975572	685816.40425085	11608.079223139	309786.3139910
0.	1577945.985256	13588.848159412	2467.0317873712	65232.095975956	728752.0758533	10539.994609927	342866.8366712
0.	1717686.9247536	16349.355701921	2311.4316296304	59813.894486684	662385.69757061	10539.994609927	373265.3917162
0.	1351299.4076654	12431.487824481	1822.4214736367	46060.27545248	647743.63222161	11096.271608266	327350.079917
0.	1282839.2193353	13433.040297342	1577.9271548818	35653.886941769	603870.07398237	9672.2765870872	369108.4611016
0.	1314494.8300564	15792.728227166	1288.9885706717	30054.097375275	533219.40128802	8537.704638108	444174.6254893
0.	1226697.4718824	17217.768737337	1044.5099003982	25661.672767156	562758.98698328	9227.328010388	461783.0030968
0.	1133566.3027824	15859.521562944	1022.2849223641	22162.765485899	534568.51962959	9182.8344586197	420480.5179182
0.	975095.47721672	15191.612272687	688.91736413994	18308.97994288	559767.22723779	8715.6664994682	420994.4016265
0.	1056212.7199232	16727.883602403	533.35040054615	15814.992612997	505762.380291	8448.7251318446	460046.3471689
0.	989548.46230845	17017.357704859	555.57407469138	14724.107590077	519527.18260079	8359.7465751719	468098.9503014
0.	970938.40054672	15369.716187403	400.00960023041	12142.172835157	511685.86061256	9071.6016179468	447079.5049883
0.	1130373.0449359	17462.722093569	577.79780810179	12075.409262973	506234.22096623	8604.4398909837	500644.5753127
0.	1035004.9375863	16282.558443708	422.2329187895	11630.332440711	517826.04710842	8515.4596725172	470142.6513705
0.	958628.02826063	15236.137894833	400.00960023041	11207.531461142	541151.46459182	7825.8951756913	480603.6936592
0.	955497.22227705	15080.299257195	422.2329187895	10117.248908782	496660.93182681	8204.0363859019	457864.2924303
0.	916727.85687961	13922.73195138	355.56314090256	9182.8344586197	519928.88874223	9093.8480673683	488298.9410582
0.	890277.52612824	15948.580175982	333.34000013334	9761.2691517657	513267.71972792	7470.0132325949	445603.5155447
0.	866414.75135285	14590.539636446	444.45629661235	8582.1947473411	514684.55726407	8293.0132808272	405777.8615465
0.	821011.51528633	14412.452358838	422.2329187895	9294.0687832241	528132.52559045	8226.2805206124	444221.4705599
0.	839012.17554975	13544.331330374	244.44802968221	7514.4976447163	461125.84862503	7892.6247312617	408529.766393
0.	659743.49520359	11697.092449727	244.44802968221	7203.1117442735	492113.82448627	8026.0854446829	322130.2411004
0.	708127.09453139	12809.83795555	311.11691862693	8181.7923105381	490276.81698894	7180.8703392706	351574.164585
0.	817831.57719033	12075.409262973	266.6709334016	7136.387707272	500998.24248892	8537.704638108	378772.382934
0.	658038.50150078	12921.120672592	288.89389638309	7870.3814867284	479074.87979692	8381.9911253168	333266.6935945
0.	787119.19911791	11875.121753355	311.11691862693	8849.1403882772	470753.50723016	8204.0363859019	378098.3405671
0.	880517.71212791	13344.008540165	244.44802968221	8804.6488545952	446610.90932655	8226.2805206124	458005.0533764
0.	929475.13289779	14768.630716617	311.11691862693	9917.0084254548	516385.07081479	8359.7465751719	373520.911718
0.	876700.53706095	14790.892369012	266.6709334016	7714.6804365931	494469.53783916	9027.1088971719	446821.774198
0.	848824.03330839	13967.250800226	311.11691862693	7091.9053126152	531917.82103566	7937.111398359	413289.3900223
0.	882168.2310868	15503.296619214	222.22518522469	9004.8626258179	495506.25664176	7514.4976447163	452634.3180355
0.	1028790.2725006	16572.017092534	355.56314090256	10028.252544752	484791.68753427	7959.3548209234	483262.1268289
0.	1342369.5473441	17351.378767251	311.11691862693	12320.211640776	493268.04321375	8604.4398909837	479051.3617129
0.	1190884.3630712	16037.639739892	444.45629661235	15926.315433578	511615.03791361	8737.9119992209	435114.9285327
0.	1143381.3349747	13611.106663037	355.56314090256	11697.092449727	496660.93182681	8181.7923105381	439491.4133928
0.	916208.45694095	12698.556723408	400.00960023041	9761.2691517657	501304.76582887	8159.548294521	350832.7683523
0.	1091260.1166909	16037.639739892	533.35040054615	10628.996435951	509821.05764109	8404.2357348103	472750.8399457
0.	1081250.437782	15926.315433578	377.78634093484	10161.747447	536533.40379764	7136.387707272	534734.2154211
0.	1120395.1668521	15124.82428513	311.11691862693	10161.747447	532249.11368254	7647.9523052351	450360.3932990
0.	999305.13844233	15904.050750604	266.6709334016	12186.682180224	473338.37935082	7492.255408986	460046.3471689
0.	936215.13631906	13611.106663037	333.34000013334	9761.2691517657	517660.67689753	7892.6247312617	391193.5953420
0.	1023931.8416621	13188.205252064	444.45629661235	12142.172835157	510387.53724558	7803.6521091871	420620.664955
0.	837173.67590449	12876.607407585	422.2329187895	12030.900511791	504040.38183989	8181.7923105381	356000.7172217
0.	980300.80785464	16794.684426767	244.44802968221	11474.561164748	491195.27156778	7603.4671810346	437525.2286830
0.	1131589.389012	17173.232536246	533.35040054615	10072.750608034	468874.08987431	7158.6289936035	499583.6612087
0.	1072762.407548	14412.452358838	444.45629661235	9761.2691517657	515629.24545895	7492.255408986	455635.8857892
0.	905431.65273785	14679.584701204	244.44802968221	9405.3045917898	478886.73693143	7536.7399397861	407293.6315949
0.	1018725.7651172	14968.987727209	333.34000013334	12587.276976136	500620.99801912	7203.1117442735	431278.5706664
0.	909780.33190894	13677.882530342	400.00960023041	9872.5111932931	497815.76239596	8003.8418440852	388540.3562582
0.	904912.91993732	14034.029519058	555.57407469138	9872.5111932931	521937.70116397	8181.7923105381	407993.3085545
0.	1109720.6025958	14212.108716627	466.67973369921	11585.826064951	517873.29632471	7981.5983028321	424125.0881884
0.	878571.97665126	13655.623848502	200.0024000288	9049.3552278814	498499.30675616	7937.111398359	384794.6435676
0.	1038439.9109929	15035.774466942	333.34000013334	11697.092449727	514684.55726407	8315.2576529274	439983.030203
0.	1169887.7105665	15636.879190317	266.6709334016	11986.39199816	508782.60873548	7937.111398359	526547.9280342
0.	942761.84398422	14456.973821757	311.11691862693	10896.007613863	492137.37841843	8092.8166025467	426415.4211507
0.	933092.2870347	14902.201522249	488.9032300503	9271.8217995872	530663.75733695	8648.9303563226	444783.631414
0.	1073190.3926611	15547.823905213	333.34000013334	10183.99680516	499913.70932264	7581.224707945	468333.8336753
0.	945391.81663922	15369.716187403	488.9032300503	10695.748428881	524916.33429606	8826.8945917595	424545.7155748
0.	1020552.5487283	15748.199633788	555.57407469138	11452.308362854	524845.40246247	9271.8217995872	449329.1214290
0.	914526.80100574	15570.08763735	488.9032300503	13188.205252064	521134.1198471	8293.0132808272	446938.9235952
0.	1067980.449325	17663.143826042	444.45629661235	12498.254247405	536154.59602041	8381.9911253168	553383.5332236
0.	944275.2228606	14123.068642562	488.9032300503	10295.244486485	517140.96266898	7558.9822941956	391123.7626847
0.	958702.58481915	15592.351428913	511.12678566587	11585.826064951	545653.49901224	8715.6664994682	415109.9474245
0.	783659.23561988	14679.584701204	444.45629661235	10361.993807708	536059.89668272	8315.2576529274	387632.8586780
0.	799727.99001388	13455.298385142	333.34000013334	13232.720180232	499347.92032589	7247.5947322881	365974.6872239
0.	1085409.2610923	16839.218606869	466.67973369921	14189.848608994	473408.88678637	8960.3702611759	473408.8867863
0.	827178.99842835	12987.891015582	266.6709334016	12075.409262973	523639.65083967	8070.5728239134	399810.6758780
0.	942265.71080686	13766.917851756	377.78634093484	12631.788696862	501045.3992134	8181.7923105381	430085.9077623
0.	759550.72888059	13010.147915374	488.9032300503	9850.2626662593	549493.93669778	7692.4376667992	374519.8361683
0.	1030869.6946915	16505.218051281	444.45629661235	11296.540412261	553810.54719788	8537.704638108	497603.6390083
0.	819641.55399655	16505.218051281	422.2329187895	9605.5327868852	527517.57245629	7892.6247312617	457582.777480
0.	933637.46658876	16750.15048442	266.6709334016	9405.3045917898	486250.90738934	8181.7923105381	423914.7822591
0.	794921.33205375	15570.08763735	555.57407469138	8315.2576529274	532296.44224542	8782.4031767842	414386.3460894
0.	777644.11559205	16238.027235398	488.9032300503	11051.768082761	529126.00434893	8648.9303563226	405381.4737775
0.	735436.06421051	13299.493017989	377.78634093484	9449.7993307319	515274.97521219	7403.2870594544	430600.3693921
0.	867250.94355855	15035.774466942	444.45629661235	13210.462686448	476323.70171562	7492.255408986	476864.4618714
0.	888354.27998433	13210.462686448	688.91736413994	15147.086888228	530805.71763218	8092.8166025467	428612.8479915
0.	1214743.8189924	15993.109839077	733.3656014198	20825.990836564	502837.54672967	8293.0132808272	476699.8790821
0.	1089040.3726899	15147.086888228	622.24545271912	21873.112804293	558010.64622855	9004.8626258179	375240.0636594
0.	1322801.5790436	14345.670610058	755.58980896023	30054.097375275	515086.03705394	9160.5877717715	388470.5453232
0.	1580002.3874957	14167.588560773	955.61034388194	52341.642011702	620183.019335	9828.0141985899	447735.5820288
0.	1737545.6479698	13366.266390356	1422.3435955424	68614.653412324	616669.43200044	10628.996435951	344001.0632801
0.	2370460.559519	14145.328571962	2956.0797670342	105643.18901096	713490.19967715	11875.121753355	283841.9163928
0.	2558964.0981573	12409.232468957	1889.1029872274	98624.620210268	753964.93575271	12342.466758735	228786.9695052
0.	2080736.3328604	11296.540412261	2889.3897164397	93566.796681384	772362.99782035	12075.409262973	204409.9644627
0.	2661327.2318664	12965.634175188	2555.9474675006	124433.24440767	765480.44392009	12164.427477996	180375.6665813
0.	2709881.1736368	12809.83795555	3311.7690492289	131834.63824091	883966.91120549	12787.58159033	202110.4414581
0.	2805732.3669202	12253.446643245	2933.8496908789	114649.95516032	874731.03190196	12654.044646316	218699.2594753
0.	2232110.3866154	12987.891015582	2578.1765357486	109087.13505466	837124.65453351	12832.094380165	254311.0138869
0.	2406904.5769891	13855.95412367	2422.5743030209	119743.05602184	837565.8567575	11919.629673117	278464.9970063
0.	2627053.8612049	14479.234642336	2222.51855803	96893.377052698	831831.96215098	13722.400072237	369062.0264067
0.	2245248.5120356	14301.149741267	2200.2904383379	87748.456806671	800972.78448613	13566.589715191	312322.8525426
0.	2438893.0562732	16171.230868678	2066.9229651143	92061.278847357	791141.30303217	12297.956582209	347265.7022716
0.	1817745.3353177	14546.017460559	1911.3302769829	73926.459244022	767425.49133921	11674.839054004	328066.3256843
0.	2013446.2817949	14657.323345891	1689.0600469736	84784.679077929	786388.10660419	11519.066946682	282302.0224865
0.	1990825.8571583	11296.540412261	1711.2868032229	84156.13374929	682011.22528854	12431.487824481	283658.0337532
0.	1674139.912246	13388.524299949	2111.3785523944	80094.174851367	721952.27357352	9783.5174413434	307573.226870
0.	2276894.2576131	14011.769886705	2266.9749752633	101525.81608557	839845.75595455	12231.191762848	363514.9023171
0.	1926277.6757458	12520.509840498	1844.6485855546	80857.044477404	776110.55836888	13210.462686448	295434.5712953
0.	1903999.9848158	12987.891015582	2578.1765357486	92578.067913823	814163.85458373	12720.812851046	296102.0914415
0.	1805978.1447239	13076.91897114	1666.8333500017	81575.102912363	740961.49525491	11519.066946682	268478.5013977
0.	1961350.7583894	13099.176108526	2200.2904383379	81103.870119476	744671.31804757	12520.509840498	305683.3384929
0.	1645578.770028	13744.658932294	1644.6067123067	69286.847548852	773092.91578363	12053.154857688	323561.9130725
0.	1699959.184811	15191.612272687	1600.153614747	82001.479242371	706291.83697957	12030.900511791	374124.8985504
0.	1754682.3333005	13477.556532345	1800.1944209975	78882.701222336	721686.1972646	10807.002937904	395175.0021725
0.	1706337.6576036	13588.848159412	1444.56964048	71191.690880768	722798.93418806	10851.505157133	315183.1322682
0.	1665649.8341781	13744.658932294	1333.440008534	62634.503581409	680085.18874191	10361.993807708	323746.6625164
0.	1713145.5357642	13744.658932294	1288.9885706717	61246.465949552	641414.40715438	10072.750608034	353937.7962719
0.	2016645.1297233	19645.351349211	1555.7007542926	69510.924260986	699895.61538298	11074.019815824	537669.9272325
0.	1968910.8871529	17017.357704859	888.93629882483	59925.805296219	686081.38392562	10807.002937904	449610.3650696
0.	1746555.4999067	14234.36888367	1000.0600036002	49703.340153612	649398.62459648	10473.243863813	381004.0759844
0.	1831024.8214356	14991.249914367	1133.4104052409	50172.807541925	631641.97390769	10918.258931291	372057.5827093
0.	1972995.8510597	16193.496264819	977.83514410623	53012.529504661	682444.64245563	10628.996435951	443097.2596545
0.	1905827.8979178	15748.199633788	1511.2481309416	57531.240801691	673299.31925606	11207.531461142	432728.6987132
0.	1962606.3296805	15792.728227166	1000.0600036002	46417.806610448	652061.66760419	9783.5174413434	414619.7591766
0.	1753311.3984741	16482.951823068	1533.4744129793	52811.257603461	603559.87725705	10517.744301851	357693.1493068
0.	1908341.278433	14590.539636446	1555.7007542926	65299.285790456	668489.86286273	10050.50154671	386283.4254874
0.	1744514.5666709	14612.800813513	1266.7629406502	70765.864742799	686225.92170467	9805.7657902847	412775.9696341
0.	1965716.4151295	15481.033065351	1200.0864062212	72940.046317376	682420.563156	10807.002937904	388749.7924924
0.	1638495.606758	14790.892369012	1844.6485855546	63642.094527583	698013.8509953	11051.768082761	365069.5894034
0.	1919698.9702658	14278.88939599	1133.4104052409	57575.992728745	627812.65882097	9939.2571305832	353845.092464
0.	1541501.9677859	13210.462686448	1266.7629406502	43803.713021957	631474.40590111	11007.264794765	338632.1844553
0.	1689562.9290436	16572.017092534	866.71173567692	55204.470581101	620971.98019528	10717.999211938	433336.8901340
0.	1760344.6784757	15503.296619214	1133.4104052409	38131.485916296	604514.36432612	9561.0372168932	428168.6416899
0.	1667720.28277	15169.349550747	9138.3411442804	42195.44645634	607330.71597725	9650.0285943244	364373.4257641
0.	1576954.268837	13188.205252064	933.3856029271	35319.132636927	590899.05014358	9872.5111932931	367181.6339684
0.	1505688.6741159	14367.931133572	1000.0600036002	39002.168173073	579493.99304727	8938.1241678873	408506.441438
0.	1702476.6993539	13878.213340166	688.91736413994	36077.928325182	563613.96636006	8515.4596725172	375913.8799775
0.	1940033.8294624	15814.992612997	1222.3118584252	51268.334002051	619131.18353323	9583.2849722085	423891.4152531
0.	1896596.1906205	14323.410145956	844.48723179752	53504.54788657	638203.61602569	9360.8100902862	355792.0845112
0.	1976637.702429	13855.95412367	1466.7957446922	50843.520984042	669042.81457956	10962.761744275	344533.5075280
0.	1606278.6383362	14256.629110124	1377.8916834903	50038.671311682	652757.55253905	9783.5174413434	318182.8475666
0.	1745958.7969632	13633.365226067	1577.9271548818	52632.353314902	650478.13791282	9360.8100902862	348029.9476809
0.	1995592.7208231	12542.765492984	1444.56964048	60462.998027983	668249.46007515	11118.523460085	348006.787720
0.	1855693.5265586	14056.289210819	1822.4214736367	55070.253590714	719872.25762122	10384.243700188	301421.1112875
0.	1994979.768287	13700.141271587	1844.6485855546	64134.738720651	691045.22586549	11074.019815824	298081.9429025
0.	1817516.84618	14946.72559947	1755.7404935542	81328.263380308	712692.77185489	11096.271608266	364002.1617595
0.	1910086.5329933	12676.300655165	1733.5136187497	71662.366031994	781613.14232352	10517.744301851	293064.1484858
0.	1661687.2542389	14701.846115932	1600.153614747	78613.508663115	709624.5655348	10606.745890386	366392.4571255
0.	1901504.5170171	12876.607407585	1800.1944209975	57866.886092547	662073.39530091	11719.345904834	313799.0056239
0.	1716181.9135907	15302.926773716	1889.1029872274	85009.170984132	793921.29418809	11830.614071137	341061.6450781
0.	1827341.8791029	17685.413204664	2000.2400288035	77671.402858504	691647.82710934	13076.91897114	422068.9856308
0.	1909255.2349839	19043.957725973	2244.746737005	86872.68605699	727711.19209933	11563.572966145	450899.5166912
0.	1738802.3382273	15725.93542624	1866.8757567514	66351.99667303	732626.22607017	11719.345904834	411492.5536948
0.	1921274.3694103	14568.278518795	1644.6067123067	63351.00023199	741179.6763626	10673.497705198	374264.2862076
0.	1603219.0076967	13210.462686448	1444.56964048	74173.080640402	688129.22704979	9983.7547189362	325963.9692791
0.	1778889.4299585	12542.765492984	1577.9271548818	59075.320699377	634802.43567775	10473.243863813	302388.564214
0.	1624100.7910802	13677.882530342	2066.9229651143	87973.028157624	710566.65535988	12053.154857688	330007.4241472
0.	1902359.6033062	13188.205252064	1911.3302769829	87681.0865753	761956.15144404	11875.121753355	327627.3291812
0.	1739944.7839161	13611.106663037	2444.8030155534	81597.54323062	743289.04240601	11229.783609853	381492.3367388
0.	1717781.337555	15503.296619214	2200.2904383379	88579.400877081	714553.55061249	12030.900511791	383724.7421185
0.	1553269.1583797	17084.160847374	2133.606434957	76527.559744182	735096.89766	10717.999211938	379051.3126111
0.	1776388.8013861	14212.108716627	2155.8343768016	85009.170984132	725605.59892029	11741.599419325	381678.3481926
0.	1817174.1124733	15659.143160157	1533.4744129793	80632.663843295	730132.04402179	11229.783609853	438344.4173805
0.	1747713.4145993	15191.612272687	1755.7404935542	70676.219895657	706726.46820229	10028.252544752	412589.2789639
0.	1680423.3635339	17529.528802706	2089.1507291136	69309.254950055	669884.33053175	10918.258931291	405544.6900414
0.	1994951.9077648	12854.350864177	1600.153614747	57575.992728745	743410.28587346	11719.345904834	378632.921518
0.	1833739.5749597	15458.769570913	2378.1170558111	70160.78065919	717019.09192261	11096.271608266	452915.6703069
0.	1848477.1243442	15659.143160157	2022.4676149595	73096.967870814	732190.29802618	11585.826064951	425270.1779430
0.	1555782.5388949	15636.879190317	2066.9229651143	79623.025389161	713296.8771218	10851.505157133	366531.718313
0.	2139800.774967	13588.848159412	2111.3785523944	104270.50671933	746999.85744012	12008.646225282	366067.523208
0.	1769648.3718227	15926.315433578	1889.1029872274	88534.482874174	690635.48091761	10651.247040888	350207.2655244
0.	2113067.5458511	16572.017092534	2311.4316296304	103438.00561866	748892.2543489	12698.556723408	461689.1207992
0.	2135687.9704877	18420.336051	2400.3456497736	104293.00789622	740597.87222882	12097.663727646	429454.5653482
0.	1878749.5740736	15013.512160945	1533.4744129793	81687.305104988	703129.342449	10384.243700188	359733.788823
0.	1710469.6851472	16995.090109569	1711.2868032229	78546.211875616	732747.32107023	11875.121753355	400439.8307125
0.	1803807.4979153	15659.143160157	1622.3801338886	89837.202745207	699895.61538298	12231.191762848	438180.573363
0.	1708756.0166141	15391.979444145	1800.1944209975	76236.016885775	643523.63464143	10762.500956173	372568.557930
0.	2064742.0932183	17796.7609895	1666.8333500017	95117.538100653	708247.84875392	10628.996435951	491313.0292664
0.	1631983.6663323	12008.646225282	1866.8757567514	74060.979104893	691551.40809865	10896.007613863	360638.3196093
0.	1552469.4463976	14011.769886705	1955.7850343329	78770.536604186	711049.81797421	10784.751917351	354239.0906206
0.	1624672.0139245	13388.524299949	1800.1944209975	74307.604464796	718953.33931399	11074.019815824	323238.6112134
0.	1584000.9474062	14345.670610058	2000.2400288035	75383.872896138	690249.85628473	11207.531461142	335856.5077724
0.	1999550.0197364	14189.848608994	1689.0600469736	66038.409366745	678616.8732143	10873.756355811	327604.2247304
0.	1579773.8983579	13433.040297342	1377.8916834903	66105.605657194	659671.44642581	11341.045244099	319937.018203
0.	1861788.5937841	12943.377394191	1066.7349377027	61201.694376938	665148.86180812	11363.297749089	296493.4207818
0.	1640666.2535666	14768.630716617	1866.8757567514	70721.042199195	674141.24851042	10384.243700188	361960.4990341
0.	1763022.1868281	16416.153495039	1955.7850343329	81305.823783639	635520.88350968	10873.756355811	409556.1274951
0.	1758566.6486422	15080.299257195	2178.0623779285	84852.026018012	721541.06816456	11007.264794765	415273.3497593
0.	1925592.2083326	16327.08988975	2133.606434957	89859.665209072	747072.63433191	11296.540412261	426298.5525677
0.	1752625.9310608	14946.72559947	1622.3801338886	77514.395530599	728219.51511407	10784.751917351	407923.3382781
0.	1870754.8152742	14345.670610058	2066.9229651143	98264.851941066	711967.90096681	11585.826064951	345505.883036
0.	1955752.7745147	13922.73195138	2355.8885211332	78030.287807851	652373.60910788	10094.999728725	336804.7620602
0.	1815803.1776469	14345.670610058	2222.51855803	93229.716949931	697869.11677951	11608.079223139	306674.3250381
0.	1792268.7964593	13455.298385142	1933.557626018	74150.660213193	671687.85413589	11385.550313458	333058.6177727
0.	2078451.4414829	15926.315433578	2511.4895088638	93049.946637062	733909.91883907	12809.83795555	374473.3719690
0.	1911197.3926548	14612.800813513	2644.8640962144	96398.801820782	771195.25615754	11674.839054004	392636.9316181
0.	2180814.575192	15280.663754666	2756.0112160766	97590.328051922	705205.35405728	12275.701583032	393428.5423126
0.	2114781.2143841	14857.677682701	2244.746737005	103145.52485264	714626.05655085	13165.94787708	375123.8938173
0.	2250846.4959103	16371.621573526	1911.3302769829	121727.04668427	805074.53910711	12075.409262973	335787.127464
0.	2017330.5971366	13121.433305311	2111.3785523944	101323.37448869	827105.55042405	12743.069038078	273091.4877941
0.	1913139.5503256	12097.663727646	2066.9229651143	110528.15951488	789605.37187678	12409.232468957	281773.4666972
0.	2222628.087399	16839.218606869	2844.9299791609	123440.87061409	776913.8166182	12609.532806802	338076.9766200
0.	2348411.3577268	14523.756461737	3400.6937415233	109109.64915812	831293.07122789	11585.826064951	339372.5179685
0.	2074110.1478658	13210.462686448	2089.1507291136	106070.79168663	813650.49620794	14034.029519058	304669.4255270
0.	2317679.5687003	15458.769570913	2911.6196740142	121501.56958181	750129.81318976	11229.783609853	359432.2999172
0.	2475451.3183121	17329.110280322	2911.6196740142	127501.32338044	807712.39874762	13188.205252064	381329.5800464
0.	2335844.4551509	13188.205252064	2778.2408179141	125561.08430325	788118.45794654	12119.918251707	333844.708715
0.	2190753.8526838	12698.556723408	2489.2606184746	121411.38043665	836266.82498653	13143.690561496	289544.2577452
0.	2362463.439698	14635.062049994	2933.8496908789	136463.82375622	769152.08451025	13700.141271587	333312.9333578
0.	2517264.8305191	14701.846115932	2733.7816735278	116970.76379872	843254.45464067	13410.782268944	321783.9050966
0.	1975060.106654	13789.176830624	2644.8640962144	109177.1918311	815532.95767583	13143.690561496	286370.7073214
0.	1843678.8524516	13566.589715191	2600.4056632835	103325.51180898	838154.16098927	12231.191762848	277890.7414938
0.	2351724.450224	15792.728227166	3000.5400972175	117691.92242672	789800.39577302	12119.918251707	350045.1056306
0.	2399021.7017369	17841.300519578	2978.3099024804	136712.29120121	804610.55358324	11919.629673117	445697.2215909
0.	2239879.0172986	17484.990937169	2689.3227662952	121433.92763209	762782.40936338	12743.069038078	414292.9826407
0.	2387140.2665743	17841.300519578	2266.9749752633	129035.78335604	832248.40059916	12720.812851046	428823.2695603
0.	2737871.0930104	17997.190747531	2578.1765357486	127726.96167475	785486.51018368	13010.147915374	493927.6664932
0.	2533373.3147301	15347.452990084	2511.4895088638	110595.71361079	835213.03521332	12498.254247405	408949.6264765
0.	2447689.8880763	18264.437915816	3111.691960277	123643.84661984	864152.51345198	12609.532806802	522434.0683392
0.	2372859.6954653	16906.020322816	3045.0006645658	110302.98312416	742828.33262999	13232.720180232	426649.1631112
0.	2553251.8697137	17841.300519578	2644.8640962144	131315.42534058	791385.12648475	12876.607407585	463120.9376708
0.	2588553.4414951	18264.437915816	2444.8030155534	125155.04448713	749207.69382243	12542.765492984	462557.5713226
0.	2334016.5420489	15236.137894833	3000.5400972175	100086.33760014	804830.33312787	13277.235346002	391240.150764
0.	2507439.7975962	18865.775347771	2889.3897164397	117308.79918936	869686.19281103	13121.433305311	441715.6194511
0.	2279521.8826971	16972.822573721	2867.1598181554	116970.76379872	853635.85990112	11274.288085412	446517.1932735
0.	2373088.1846031	16349.355701921	2711.5521902674	111271.28449208	730931.07303743	11585.826064951	411819.2230882
0.	2399935.6582879	18242.166991466	3089.4614690812	119923.39943221	809446.98119943	13188.205252064	441668.7881002
0.	2210403.9185297	17373.647313625	2444.8030155534	109199.70617629	743943.77719247	12231.191762848	437127.3653406
0.	1976316.7969116	15302.926773716	1889.1029872274	105260.61562365	804073.33797356	12520.509840498	387563.0551720
0.	2273009.9422714	14412.452358838	2555.9474675006	99411.667133881	811475.16915346	12386.977172825	400113.5964894
0.	2293459.7200995	15904.050750604	2266.9749752633	104788.04906388	751294.73513087	12208.936941841	447805.8789810
0.	1928334.0779855	17952.650385148	2800.4704790405	92623.007599779	736041.75164989	10740.250054368	433009.3970699
0.	1964321.1171801	14924.46353115	1755.7404935542	98062.489074985	767984.77280789	11897.375683543	397713.8280638
0.	2093988.7028495	17930.380293133	2311.4316296304	104473.01948493	778179.70703823	12119.918251707	408646.3921229
0.	2389425.1579517	17240.036927047	2511.4895088638	133369.89021288	770562.79471824	11786.10662646	417211.0729039
0.	2085534.604753	16238.027235398	2889.3897164397	126012.26268586	817758.20765529	11941.883722078	364512.6539391
0.	2080507.8437226	16950.555097312	2733.7816735278	122606.46525807	745495.93785855	12119.918251707	408739.693853
0.	1968091.1879529	15080.299257195	2222.51855803	106318.36109598	719702.97589739	12475.998713705	366995.938720
0.	1854532.0864944	14902.201522249	2467.0317873712	116542.60518373	752775.38163675	11430.055620341	379539.4615126
0.	2000536.6455124	13944.991346099	2422.5743030209	112802.77993301	808249.83818227	11207.531461142	330423.4315085
0.	1776046.0676795	12386.977172825	2911.6196740142	104900.562496	784341.37336176	11674.839054004	255548.0044873
0.	2168704.6508916	14879.939572766	3311.7690492289	141728.3870933	801314.52381119	13410.782268944	309555.7571576
0.	2098672.7301732	13967.250800226	3267.3070588502	116813.01860952	765529.06481616	13566.589715191	276374.8939365
0.	1934160.550998	13633.365226067	2600.4056632835	116159.53441307	805978.16059178	13544.331330374	298726.6454395
0.	1965692.0520066	12587.276976136	3111.691960277	111654.13214248	837026.61261526	13032.404874564	305107.2367191
0.	2554508.5599713	18041.73134772	3934.2618191226	158515.65100893	955795.34635422	13522.07300496	413639.4670762
0.	2059258.3539125	16883.753024728	2733.7816735278	121208.458403	840336.13445378	14056.289210819	400579.6491975
0.	1976202.5523427	13455.298385142	2978.3099024804	108839.48390491	804732.65264762	13611.106663037	310385.7910672
0.	2189497.1624262	14523.756461737	2978.3099024804	109109.64915812	792458.03059211	11830.614071137	378981.5793361
0.	1932789.6161715	15748.199633788	2756.0112160766	128291.08393762	787509.14017006	12676.300655165	381073.8258084
0.	2349096.82514	14123.068642562	2778.2408179141	124613.68860996	798019.73742426	12475.998713705	376936.3237357
0.	2180243.3523476	15681.407189425	3111.691960277	110956.01131035	821329.57271462	12364.721936084	369294.2024126
0.	2183213.7111383	16549.750686014	2644.8640962144	125944.58438287	763900.41243046	13366.266390356	363236.4808681
0.	2852915.3738642	15636.879190317	2978.3099024804	133053.785985	794262.75765347	12475.998713705	434857.5579844
0.	2268554.4040854	16794.684426767	3711.9376358914	114447.19654712	816902.27524173	13655.623848502	362285.2762686
0.	2497957.4983798	15035.774466942	3445.1564434428	117421.48067883	723306.9701333	12854.350864177	367158.4218410
0.	1987969.7429365	15191.612272687	3289.5380243924	100243.76852185	724274.73977355	10807.002937904	348771.0997100
0.	1823114.8300547	17173.232536246	2733.7816735278	105575.67479204	766696.04769396	12654.044646316	381771.3554417
0.	1819687.4929885	15881.78612706	2178.0623779285	90263.999857008	756223.10776963	11229.783609853	392217.8733439
0.	2133288.8345413	16683.350016683	2711.5521902674	109537.42860607	675271.96784296	10250.745235849	424218.5591517
0.	2009219.2327467	17306.841852838	2422.5743030209	103055.53282327	791311.97873385	11563.572966145	420317.015947
0.	2271639.007445	15458.769570913	2778.2408179141	106700.98274043	760571.13008434	12008.646225282	426181.6855827
0.	2504240.9496678	18977.138888184	3356.2312767859	121231.00505338	762029.05340338	12275.701583032	456362.9863111
0.	2150996.7427165	17373.647313625	2355.8885211332	119968.48589027	770465.49703034	11875.121753355	445088.1506345
0.	2077308.9957942	17729.952140252	2467.0317873712	109469.8830323	764094.86238762	12631.788696862	453290.821054
0.	2018815.7765319	16995.090109569	1978.012501928	90084.293160028	689816.04905359	11941.883722078	415810.2651564
0.	2010018.9447288	17863.570373791	2822.700199456	97770.195781799	725920.19539064	11407.802937209	473197.3662199
0.	2015045.7057591	17395.915919443	2244.746737005	93207.245449918	706774.76190278	11674.839054004	457418.5647002
0.	1699387.9619666	13900.472616069	1911.3302769829	84201.028279932	700933.17271777	12275.701583032	410559.2814267
0.	1922850.3386797	13789.176830624	2022.4676149595	82338.107469654	713441.86863511	10295.244486485	391519.4886365
0.	1678252.7167253	15369.716187403	2044.6952603964	91814.130125358	701126.22031902	10250.745235849	349882.9488273
0.	2022014.6244603	12698.556723408	2178.0623779285	90690.818710863	721952.27357352	11652.585717666	376215.9528652
0.	2028298.0757482	13967.250800226	2822.700199456	104203.00355095	691671.93202937	11652.585717666	349859.7838220
0.	2184356.156827	13522.07300496	3156.1531205464	133979.55338954	745035.11127703	12386.977172825	348446.837752
0.	2030240.2334191	13855.95412367	2733.7816735278	105980.76825882	780785.09810818	12520.509840498	345274.3549752
0.	1703386.5218771	14590.539636446	2555.9474675006	117669.38528152	740719.07821626	11207.531461142	311746.2999510
0.	2317679.5687003	15213.875054049	2822.700199456	119968.48589027	677822.64219012	10673.497705198	402420.8062617
0.	2104956.1814612	16727.883602403	2422.5743030209	108569.3273533	730640.50853953	12809.83795555	380655.3354253
0.	2067712.452009	14434.713060591	3089.4614690812	112780.25591565	758579.02929765	11830.614071137	328089.4313917
0.	2175559.3250239	13499.814738951	3378.462479507	108997.0792451	716318.03352552	13054.661893153	316129.0819281
0.	2242735.1315204	15236.137894833	3956.4945635986	126215.30086799	784731.19030168	11830.614071137	357762.7085095
0.	2079593.8871716	14167.588560773	3245.0761526022	118593.45786654	774333.91656039	11430.055620341	331347.9652243
0.	2190182.6298395	12809.83795555	3200.6145179875	128313.6496164	699268.31527276	11140.775371281	353126.672194
0.	2045206.2719413	13700.141271587	5134.9148871186	131337.99914711	812721.63864371	12386.977172825	330978.1396689
0.	1903543.0065403	13944.991346099	3667.4735108391	124207.69460847	782246.40564023	9939.2571305832	304945.935230
0.	1977459.2426003	15525.560232501	2711.5521902674	126260.42113079	721323.37905679	10985.013239832	346455.2139774
0.	1877609.4894065	15792.728227166	4245.525638307	111519.00744728	747290.9686572	12297.956582209	354146.3835311
0.	2113981.502402	14034.029519058	3823.0989862564	128900.37854969	803243.16064677	12231.191762848	361264.589531
0.	1979744.1339778	13855.95412367	3378.462479507	118548.37879441	762976.83437702	11140.775371281	359154.0119416
0.	1973003.7044143	16460.68565429	3222.845305648	128313.6496164	793726.17820403	12186.682180224	379330.2514170
0.	2040293.7554798	15458.769570913	3623.0096229803	120419.36379182	716777.34126018	10473.243863813	328343.5983195
0.	1944214.0730587	14501.49552233	3534.0825588358	126260.42113079	683841.35620824	10228.495699585	377958.8901812
0.	2203777.7335352	15636.879190317	4156.5919324774	144192.34133127	768665.68563863	11652.585717666	381027.3258623
0.	2129404.5191997	14323.410145956	3623.0096229803	127456.19644914	828917.44790282	12743.069038078	382213.1537336
0.	2202406.7987087	15904.050750604	2778.2408179141	114695.01329531	741494.83650719	13032.404874564	396991.6997815
0.	1774332.3991464	14835.415852053	3600.7777679979	127997.73563138	742513.12420034	11252.035817943	313522.2073702
0.	2137515.8835896	15592.351428913	3556.3142359259	132692.53857581	803096.6669555	13210.462686448	369178.1136186
0.	2053317.6363312	16037.639739892	3311.7690492289	141005.16152397	688514.75745787	11897.375683543	442254.1984151
0.	1927077.3877279	14701.846115932	2956.0797670342	113275.79826661	780371.10547223	10762.500956173	403120.0839014
0.	2234395.2779928	15503.296619214	3689.7055437159	129893.39783212	721782.95134387	11452.308362854	384282.9348185
0.	2131460.9214394	15993.109839077	3422.9250628351	141615.37899538	780419.80946851	10829.254017831	463590.4379361
0.	1846192.2329667	15859.521562944	3623.0096229803	128471.6110658	740743.31961629	11585.826064951	386050.7861757
0.	1968890.899935	15614.615279902	2555.9474675006	119495.09015959	712910.244913	11808.360319106	377958.8901812
0.	2051261.2340915	16037.639739892	3022.7703512459	118232.83206909	750833.60156284	12030.900511791	430997.9291308
0.	2244220.3109158	16638.816668713	3356.2312767859	119359.83914063	748843.72621332	11363.297749089	489593.9273242
0.	1899315.9574921	18064.001736992	2333.6600457397	103303.01322815	728316.34191393	10851.505157133	431652.7737121
0.	1874410.6414781	17863.570373791	2800.4704790405	107736.39942582	739628.28509005	11163.027341856	431652.7737121
0.	2158422.6396931	17351.378767251	2756.0112160766	128245.95276196	706026.23971537	11652.585717666	484626.9525032
0.	1806206.6338617	13722.400072237	2956.0797670342	100401.20239997	767060.76188643	11852.867882553	339303.1089633
0.	1980772.3350976	15503.296619214	2200.2904383379	133505.36709496	643811.29640247	10962.761744275	413032.6759698
0.	2046462.9621988	14590.539636446	2844.9299791609	107511.297968	706750.61501897	10985.013239832	412822.6429393
0.	1720066.2289324	14301.149741267	2400.3456497736	98759.53729212	691503.19899499	13277.235346002	333127.9758140
0.	1978944.4219957	17173.232536246	3289.5380243924	110077.81277779	703081.06901302	10695.748428881	432822.2638081
0.	1853389.6408057	16816.951487099	3089.4614690812	102515.60092924	729381.50786162	12342.466758735	391240.150764
0.	1679052.4287074	13722.400072237	2822.700199456	99793.973731651	721710.38568348	11919.629673117	371523.4141079
0.	1878751.9350952	16393.887504566	3111.691960277	110843.41661689	767036.44713218	10784.751917351	427467.3103177
0.	1777417.002506	15414.242760311	2467.0317873712	114064.22142331	720646.15891077	11652.585717666	400929.2054328
0.	1849162.5917574	14701.846115932	2555.9474675006	110753.34195022	701415.79976778	11096.271608266	372916.9676993
0.	1834425.042373	14189.848608994	2333.6600457397	107736.39942582	720283.38410323	11697.092449727	333058.6177727
0.	1981115.0688042	13299.493017989	3445.1564434428	131315.42534058	739361.6675625	12275.701583032	360847.0711314
0.	2317793.8132691	16527.48433893	4334.4602930095	136283.12477512	758651.90300742	11274.288085412	362099.6877605
0.	1998937.2215482	15859.521562944	4000.9602304553	134589.26081642	781320.88244942	11585.826064951	328921.2787027
0.	1981686.2916486	13232.720180232	3245.0761526022	124997.14541715	721033.13539176	11452.308362854	296378.3220427
0.	1968205.4325217	13989.510313761	3289.5380243924	131270.27790955	795067.68866705	11318.79279849	332550.009428
0.	2082678.4905312	14078.548961991	3334.00013336	134724.75736551	735169.57509356	11274.288085412	326125.6705355
0.	2161964.2213281	14568.278518795	3578.5459723132	139355.53610539	795604.35057348	11875.121753355	387632.8586780
0.	1967748.4542462	14902.201522249	3334.00013336	114041.69401922	787752.86217571	10673.497705198	308564.4341295
0.	2252445.9198745	14212.108716627	3111.691960277	128561.87608525	783854.12667589	11652.585717666	368876.2901584
0.	2218401.0383508	14612.800813513	3200.6145179875	128832.67696522	727348.12242047	11875.121753355	326518.3863996
0.	1900801.1368874	14367.931133572	3311.7690492289	116790.48382455	687358.2176167	11763.8529932	343908.4676828
0.	2547539.6412701	16015.374759769	3867.5639415011	141050.36129869	741688.78688366	11496.814026024	433851.5474372
0.	2173160.1890776	15236.137894833	3356.2312767859	126914.69218933	757000.24857765	12297.956582209	413009.3387113
0.	2024870.7386821	14701.846115932	3022.7703512459	123237.89951578	711412.20756748	11407.802937209	392846.4684760
0.	2410674.6477618	15725.93542624	3623.0096229803	137254.42749713	783366.90719793	12097.663727646	391659.161003
0.	2036409.4401381	15258.400795038	3111.691960277	146996.25032899	713321.04220603	11407.802937209	412612.6150744
0.	2247647.6479819	15792.728227166	4156.5919324774	143559.33001163	780663.33352874	11541.319926723	367622.6764093
0.	1967634.2096774	16527.48433893	3356.2312767859	141796.19268146	733837.25192682	11341.045244099	369921.1092408
0.	2107926.5402518	17039.625359589	3645.2415372606	137209.24813634	701753.654663	11585.826064951	423797.9478681
0.	2094788.4148316	15213.875054049	3156.1531205464	114537.31088142	652757.55253905	10784.751917351	407923.3382781
0.	1825742.4551387	16126.700254691	3133.9225107654	114762.60095148	717937.80576622	11630.332440711	375704.7588663
0.	2158079.9059865	16460.68565429	3311.7690492289	159874.57720511	773506.56308599	11252.035817943	418448.6441935
0.	2182299.7545873	14813.154080824	3667.4735108391	128358.78115589	753479.38383782	11496.814026024	390192.7152200
0.	2043606.8479771	15725.93542624	3200.6145179875	126756.76002467	709334.7122928	10228.495699585	397993.3780017
0.	2054117.3483133	17974.920536614	3400.6937415233	140191.60714798	720404.30735705	10651.247040888	459553.5765256
0.	2442777.3716148	18041.73134772	3245.0761526022	141005.16152397	765966.66508611	12520.509840498	456691.3745307
0.	1805749.6555862	16126.700254691	3778.6342682119	133663.426219	718953.33931399	11697.092449727	429127.2209715
0.	2485390.5958039	18019.461017899	2689.3227662952	155277.76170348	719751.34176783	12364.721936084	493008.9193705
0.	2172588.9662332	18932.593293635	3978.7273673761	148285.45780164	762466.47796725	10807.002937904	532698.7455470
0.	2311624.6065501	18977.138888184	4067.6591755055	155141.93344934	748115.83663169	11541.319926723	508499.4171893
0.	2062914.1801164	17685.413204664	3534.0825588358	157179.58760491	752896.75726698	11741.599419325	480344.9521484
0.	1884007.1852633	16171.230868678	4134.3586542796	134837.67282587	745981.04482387	12053.154857688	431839.881377
0.	1974374.6392408	16661.08331298	4134.3586542796	138067.69753629	719751.34176783	10295.244486485	433009.3970699
0.	1987398.5200922	14790.892369012	2911.6196740142	114424.66811476	649158.75102567	10183.99680516	389610.8621652
0.	1760394.5617441	14790.892369012	4045.4261345198	113185.69748029	741519.08006791	11563.572966145	374357.2125792
0.	1938159.1109085	15302.926773716	4223.2921228934	121005.54127484	708030.49236185	11541.319926723	394127.0833503
0.	2067598.2074401	16839.218606869	3378.462479507	120689.90215881	786315.00072139	11496.814026024	387353.6480823
0.	2055145.5494331	17752.221697219	3867.5639415011	102043.18904194	758166.08978854	11697.092449727	385632.0514097
0.	2045320.5165101	15926.315433578	3089.4614690812	102560.59392578	707740.69229832	10050.50154671	470001.6908179
0.	1761422.7628639	14501.49552233	3334.00013336	107308.71182131	722871.50893428	11964.137830426	400300.014518
0.	1692533.2878343	15547.823905213	3311.7690492289	109965.22987117	697652.01997962	10361.993807708	371964.6814162
0.	1578517.2081003	12475.998713705	3089.4614690812	109199.70617629	701464.06394807	11118.523460085	324139.2684257
0.	1651862.221316	13989.510313761	3578.5459723132	116745.41443615	721879.70649988	11964.137830426	306282.525828
0.	1815460.4439403	14546.017460559	3645.2415372606	130412.52282723	701560.59311338	11697.092449727	346709.9305491
0.	1562065.9901828	12787.58159033	3289.5380243924	103438.00561866	698303.32666518	10896.007613863	357252.6208891
0.	1876081.0421914	14612.800813513	3534.0825588358	116993.29906781	660055.71349826	10962.761744275	317836.6724866
0.	1897031.0661147	15748.199633788	3756.4019981391	130593.09556476	700329.92662328	11652.585717666	406873.8529426
0.	2030811.4562634	15213.875054049	3511.8509410427	153466.89864995	805709.50660339	12297.956582209	441504.8803910
0.	1819116.2701442	14145.328571962	3667.4735108391	131654.03880905	728945.74238907	11986.39199816	364605.4739871
0.	1649920.0636452	14590.539636446	3267.3070588502	131225.13072119	724419.91451006	10673.497705198	372173.7107504
0.	1716524.6472974	13344.008540165	4178.8252699788	150344.0760398	749207.69382243	11118.523460085	363909.3482875
0.	1653918.6235557	13744.658932294	3422.9250628351	122380.96453302	711871.25608365	11007.264794765	315967.570867
0.	1888908.0217481	13054.661893153	3289.5380243924	128832.67696522	723137.62151995	11029.516409074	295227.4205527
0.	1867228.1201194	11563.572966145	3734.1697873657	116137.0013829	766404.28732676	11274.288085412	282807.628438
0.	1688077.7496483	13744.658932294	3667.4735108391	127004.94047427	702139.79063872	10562.244977375	279544.702749
0.	1746456.7243418	13499.814738951	3534.0825588358	136012.08359041	695987.79150739	11229.783609853	351435.1478714
0.	1865689.3443401	15169.349550747	2733.7816735278	129622.56274646	664932.5823898	10272.994831483	355884.80952
0.	1780844.3395721	14100.808772571	3334.00013336	123824.27385604	726839.85033236	11296.540412261	322730.5902932
0.	1616674.8941035	14568.278518795	3689.7055437159	112982.97424883	680133.33444353	10495.494053146	317882.8283487
0.	1753654.1321807	14323.410145956	3356.2312767859	122380.96453302	816975.63759347	11541.319926723	356464.363777
0.	2005563.4065428	15814.992612997	3978.7273673761	123057.48488141	771000.64775122	12320.211640776	394150.3690368
0.	1868584.1684656	12876.607407585	3489.6193825463	130299.66683777	675753.16973188	12743.069038078	384399.2295646
0.	1930047.7465186	15636.879190317	3845.3314342286	152561.61331832	815753.01210436	11630.332440711	389029.0488061
0.	1827913.1019473	17930.380293133	4423.3958966001	147900.93663867	761154.27014145	11452.308362854	411189.2290190
0.	1670369.8414732	13232.720180232	3689.7055437159	136350.88643759	760376.75873722	11051.768082761	317928.9844615
0.	1773075.7088889	15592.351428913	4601.2699505063	172137.48187583	830068.44256195	11697.092449727	381748.1035343
0.	1677909.9830187	13054.661893153	3356.2312767859	120689.90215881	771584.48600173	12898.86401039	337267.3635105
0.	1819687.4929885	14991.249914367	3178.3837896203	147855.70001099	768082.04281323	12008.646225282	373474.4529660
0.	1900115.6694742	17529.528802706	3200.6145179875	147810.4636267	739628.28509005	12631.788696862	420013.3777313
0.	1750226.7951145	14590.539636446	3600.7777679979	136396.06118286	800850.73796768	13054.661893153	387469.9847194
0.	1667742.2163891	14367.931133572	4401.1619067434	142248.24391663	831587.00761664	14590.539636446	366276.4078749
0.	1962772.9150801	15013.512160945	3511.8509410427	132286.15381032	814041.62366412	12854.350864177	354841.7113197
0.	1604907.7035097	14523.756461737	4423.3958966001	135357.1034924	761640.25000093	12832.094380165	367645.8898020
0.	1829929.9595541	14813.154080824	4112.1254353852	139468.51381778	776134.89844103	11407.802937209	371082.1696550
0.	1752850.3588613	14034.029519058	4267.7592130252	118525.83934915	790409.87353628	11674.839054004	347149.9135017
0.	1628213.5955595	16215.761720392	4512.332449094	142225.64077739	796214.23369153	12119.918251707	446798.3445118
0.	1592250.6233594	14189.848608994	4378.9279761929	112532.49571571	786436.84419964	11519.066946682	372196.9365486
0.	1650713.4497439	14189.848608994	2978.3099024804	100513.65698015	751173.3818246	12832.094380165	413126.0256415
0.	1439356.4105461	14657.323345891	2333.6600457397	75922.059008026	651389.83176085	9961.5058950769	401605.0547572
0.	1366063.4598221	15147.086888228	2155.8343768016	60127.24852715	640240.17371519	10584.495404194	380283.3612221
0.	944126.35438739	15503.296619214	1622.3801338886	51827.331393988	593281.9677262	7692.4376667992	362378.0720396
0.	991219.55721555	12654.044646316	1088.9600342778	43133.564329612	605397.35880203	10183.99680516	363282.8838107
0.	932150.69280678	14523.756461737	955.61034388194	35029.023093323	558746.46764195	8159.548294521	401441.9138128
0.	843671.43694971	12898.86401039	1044.5099003982	28782.955148008	559506.09117469	9538.7895209393	387725.9309083
0.	811915.07926187	12743.069038078	844.48723179752	23566.609385786	538853.96550545	8871.3862441486	376123.0062208
0.	896296.55648834	13700.141271587	777.81407576798	18821.230347832	546459.37472746	7914.8680351385	414433.0281965
0.	885593.43255275	14679.584701204	933.3856029271	16393.887504566	564777.82464731	9004.8626258179	432611.7437844
0.	718252.12490067	15258.400795038	600.02160077763	14390.191716499	533787.42532136	8315.2576529274	378865.358478
0.	700450.57248965	12765.325284507	644.46936392652	12475.998713705	580041.28172015	7558.9822941956	381794.6074125
0.	837002.10230731	15236.137894833	511.12678566587	11296.540412261	523923.34188737	8204.0363859019	392287.7149598
0.	642684.67577739	13855.95412367	377.78634093484	9472.046789243	528771.17732807	8092.8166025467	391193.5953420
0.	552909.09808913	12987.891015582	444.45629661235	7603.4671810346	520472.40341286	7692.4376667992	359780.1726799
0.	673684.19105645	14234.36888367	466.67973369921	8559.9496630493	500644.57531277	8493.2147662765	399694.1708137
0.	623028.39843941	13677.882530342	333.34000013334	6558.1350886904	521157.75351926	7536.7399397861	393731.2364057
0.	699774.97722681	12987.891015582	600.02160077763	6113.3526737582	502648.88200285	8893.6321593739	381864.3637056
0.	611246.49315956	13210.462686448	400.00960023041	5846.4946152228	477193.63693053	7803.6521091871	387469.9847194
0.	585492.26850248	12253.446643245	422.2329187895	4023.1931528364	475007.21093081	8359.7465751719	342635.3804368
0.	586849.59994847	13900.472616069	400.00960023041	4178.8252699788	534947.25755816	8137.3043378502	369642.4782877
0.	754523.35391821	16171.230868678	533.35040054615	4623.5044741297	536343.9978237	7403.2870594544	466760.2380221
0.	712523.62990574	15147.086888228	422.2329187895	3734.1697873657	503026.21560281	7825.8951756913	424966.363666
0.	615355.19163458	12542.765492984	355.56314090256	3378.462479507	507083.59952646	8270.7689680748	406430.7756467
0.	632838.9826599	13321.750749376	355.56314090256	3089.4614690812	490253.26816449	7581.224707945	388633.4383939
0.	416860.84942943	11318.79279849	88.889362965491	2444.8030155534	505903.92977106	7981.5983028321	316890.532595
0.	355699.36050375	9627.7806609238	288.89389638309	2444.8030155534	473432.3893938	8003.8418440852	236029.2457205
0.	252203.96488094	9205.0812048251	177.7796740943	2066.9229651143	493197.37229858	7803.6521091871	203909.0248582
0.	219839.79883893	8070.5728239134	177.7796740943	1911.3302769829	477029.04782085	8537.704638108	173180.9933354
0.	138881.04629996	7736.9232657286	44.444562963279	1911.3302769829	488298.94105828	7269.8363153001	138429.1761559
0.	124658.80026651	6691.5744407644	44.444562963279	2133.606434957	451766.87341169	6713.8145404327	123080.0364986
0.	91499.58774911	6224.5460527486	44.444562963279	1755.7404935542	498051.46119812	7736.9232657286	111248.7645861
0.	77536.824968599	6535.8954043318	66.6669333344	1466.7957446922	457371.64734162	7625.7097134645	103055.5328232
0.	56591.505655137	6180.068523177	44.444562963279	1666.8333500017	485827.237337	7047.4231552981	86760.41437703
