# Supplementary material for: LA-iMageS: a software for elemental distribution bioimaging using LA–ICP–MS data
Source: J Cheminform. 2016 Nov 18;8:65. doi: 10.1186/s13321-016-0178-7 (PMC5116144; doi:10.1186/s13321-016-0178-7)
Supplement: Supplementary file 1 — Additional file 1. Dataset corresponding to LA–ICP–MS analysis of a human tissue used to illustrate LA-iMageS features. [file 13321_2016_178_MOESM1_ESM.zip › Line 32.xl]

Intensity Vs Time	Counts Per Second
Time in Seconds	Na23	Ca44	Zn64	P31	C12	C13	Si28
0.	222.22518522469	6091.1141759345	22.222251851891	955.61034388194	498522.87822236	7892.6247312617	55517.65193776
0.	333.34000013334	5624.119425175	22.222251851891	1111.1851901238	464764.30120436	7002.9412353188	54600.51109110
0.	20870.546541319	5290.5677623922	44.444562963279	2933.8496908789	491524.9971975	7825.8951756913	60664.45419833
0.	165629.79720449	6825.0159287424	88.889362965491	2844.9299791609	489688.11577017	6913.9781073663	135289.3498449
0.	266253.23249441	8582.1947473411	155.55700742096	2911.6196740142	507791.47917883	8381.9911253168	181124.9921938
0.	236006.38966115	8760.1575583262	44.444562963279	2800.4704790405	498216.45421119	7425.5290578293	194237.6173518
0.	304715.509852	9227.328010388	66.6669333344	3867.5639415011	516715.76531807	7625.7097134645	206049.6111851
0.	303886.03029357	8737.9119992209	155.55700742096	4134.3586542796	500691.73009433	8270.7689680748	175813.0314083
0.	301052.58680798	9739.0209215515	288.89389638309	3400.6937415233	471387.90364117	8070.5728239134	191849.9187419
0.	379237.27080078	8915.8781339534	200.0024000288	4467.8640542332	464224.30412037	7447.7711155427	219178.2672421
0.	369874.67011577	9716.7727507005	177.7796740943	5112.6789993376	497344.38421021	7470.0132325949	247602.3459865
0.	458661.96838984	11519.066946682	288.89389638309	4490.09822201	461759.53242594	6958.4595526755	297874.7274929
0.	377772.95988284	8782.4031767842	177.7796740943	4467.8640542332	476582.32188164	8026.0854446829	264624.7980661
0.	349836.61887979	8737.9119992209	88.889362965491	4089.8922757939	498475.7353547	7447.7711155427	222463.6241911
0.	360499.15477149	9917.0084254548	266.6709334016	4089.8922757939	540251.3403042	8181.7923105381	250715.605270
0.	329383.45128592	8671.1756780192	333.34000013334	4423.3958966001	503450.73572808	7870.3814867284	236852.10502
0.	355073.49987404	9004.8626258179	133.33440000853	4023.1931528364	498169.31302665	7158.6289936035	216008.197326
0.	317744.36151523	8915.8781339534	133.33440000853	4979.2649182334	459623.97059576	7381.0451204177	218972.9748714
0.	367970.88394324	9627.7806609238	244.44802968221	6113.3526737582	490865.55861036	7848.1383015384	214731.3831942
0.	420060.09060066	9093.8480673683	333.34000013334	6580.3748323783	480650.73840921	7247.5947322881	243392.1126976
0.	483073.89205816	8671.1756780192	622.24545271912	8782.4031767842	510552.76750198	8381.9911253168	231116.6145313
0.	540796.14112322	9316.3158262194	622.24545271912	9894.7597796915	501894.26455608	7670.1949563466	236189.239867
0.	527020.91165058	10094.999728725	622.24545271912	9605.5327868852	498428.59274598	7625.7097134645	269350.415677
0.	475359.82256403	9894.7597796915	444.45629661235	8026.0854446829	494045.46170095	7892.6247312617	253486.4539510
0.	583420.9637785	11474.561164748	266.6709334016	5535.1710101087	445462.95839973	7647.9523052351	324046.8889323
0.	573404.77618939	10673.497705198	244.44802968221	4823.6178556551	482344.52134823	7314.319659335	321345.2330959
0.	448836.96729706	10740.250054368	266.6709334016	5735.3062786932	471787.36251532	7047.4231552981	278510.9391288
0.	510930.44859638	11541.319926723	177.7796740943	4601.2699505063	455917.33673045	7647.9523052351	309578.8125591
0.	529764.72988992	11585.826064951	266.6709334016	5446.2235441355	471387.90364117	7937.111398359	305038.1071344
0.	559838.44753817	12208.936941841	422.2329187895	8448.7251318446	488087.05282703	7091.9053126152	341640.1904023
0.	509467.02686164	10072.750608034	288.89389638309	7825.8951756913	481897.51835125	8737.9119992209	279889.3186535
0.	513810.81316345	10317.494200857	488.9032300503	8159.548294521	526642.52267568	7870.3814867284	257770.4604033
0.	538617.14481297	9872.5111932931	533.35040054615	7247.5947322881	495223.50272805	8115.0604405255	250852.9813406
0.	525980.38204354	13054.661893153	333.34000013334	8715.6664994682	470377.59077835	8315.2576529274	249914.2893231
0.	477852.02497339	10740.250054368	511.12678566587	8137.3043378502	490135.52501187	8092.8166025467	233698.2460125
0.	579208.46491936	11252.035817943	644.46936392652	10295.244486485	494375.29688603	8604.4398909837	308725.8044072
0.	685768.22699761	12186.682180224	666.69333440004	11096.271608266	461078.91094943	7848.1383015384	293432.3260391
0.	502931.88064794	10628.996435951	466.67973369921	10228.495699585	534284.47712778	8115.0604405255	270061.7806689
0.	451532.44400865	10317.494200857	422.2329187895	7647.9523052351	457183.9804779	7314.319659335	241310.6522962
0.	401302.08119984	9049.3552278814	355.56314090256	8137.3043378502	493880.54886294	7536.7399397861	240716.04343
0.	498027.89102662	9716.7727507005	688.91736413994	11852.867882553	510836.02676576	7581.224707945	251059.0496298
0.	531965.14777523	9449.7993307319	622.24545271912	12676.300655165	506187.0357319	6602.6146353956	270497.8081050
0.	538806.60084541	10606.745890386	1022.2849223641	15681.407189425	507815.07617226	7314.319659335	275226.7051225
0.	605087.10721153	10829.254017831	577.79780810179	12943.377394191	484909.35735103	7670.1949563466	296516.4407170
0.	529196.97151035	9583.2849722085	533.35040054615	12409.232468957	501446.24183141	7736.9232657286	251494.099171
0.	585301.78293343	10317.494200857	511.12678566587	13344.008540165	482109.25370814	8426.4804036529	250807.1890692
0.	637293.30996607	11563.572966145	888.93629882483	16238.027235398	481168.24769705	7803.6521091871	272356.9138092
0.	591351.75385187	10295.244486485	422.2329187895	15814.992612997	522055.88122455	7937.111398359	304922.8924114
0.	521843.15828555	10250.745235849	644.46936392652	13967.250800226	548474.39419919	8026.0854446829	259122.5490328
0.	527683.13243455	11763.8529932	577.79780810179	13143.690561496	543899.79503363	7759.166154206	288509.2738030
0.	524443.46646129	10250.745235849	777.81407576798	15436.5061359	528298.09741154	8048.3291046256	248746.7934014
0.	707402.60444248	10717.999211938	1866.8757567514	43937.749210814	509986.27699941	9071.6016179468	272196.2342423
0.	735290.70549855	10139.498148207	2000.2400288035	40699.143112622	535041.94464628	8426.4804036529	250326.3851859
0.	1069691.5907432	12320.211640776	2844.9299791609	82472.76254946	572953.01353149	10094.999728725	293317.2688365
0.	1082586.0897923	12787.58159033	3089.4614690812	74128.239846038	637892.18475362	8515.4596725172	307988.1367532
0.	968450.07075209	11274.288085412	3489.6193825463	100671.09592661	641917.69883525	9004.8626258179	231916.1505839
0.	1246903.9378805	12186.682180224	4556.8010811844	117556.70046338	673612.02629249	9538.7895209393	240418.7546917
0.	1562065.9901828	14011.769886705	4178.8252699788	143514.11674155	687575.05709546	11986.39199816	295917.9427053
0.	1362578.2108643	10962.761744275	3356.2312767859	114537.31088142	630469.06603308	11430.055620341	273642.4600942
0.	1421199.8477725	11274.288085412	3956.4945635986	113456.0027421	612560.10867021	9338.5629285733	240144.3435896
0.	1447385.2003849	10094.999728725	4378.9279761929	136215.36365917	668586.02584478	9783.5174413434	219429.1869187
0.	1453345.7999019	11341.045244099	4000.9602304553	133415.0489308	654941.55458431	10584.495404194	202634.0400895
0.	1265406.639649	11519.066946682	3378.462479507	113838.95010417	660584.10855453	11051.768082761	209056.4580692
0.	1505979.285122	11140.775371281	3445.1564434428	104810.55162954	625683.33603094	11074.019815824	275984.4922784
0.	1635586.9996408	10317.494200857	3400.6937415233	100311.23982189	660271.87121695	11407.802937209	230819.6632668
0.	1420781.0786968	11608.079223139	3912.0291339479	101683.27404045	673684.19105645	8960.3702611759	233881.0462836
0.	1794635.4902042	11363.297749089	4312.2265403762	133979.55338954	690370.36214185	11341.045244099	247579.4586178
0.	1608774.9411043	11674.839054004	3912.0291339479	123440.87061409	681987.14719199	10651.247040888	272632.3715876
0.	1819398.5373825	11697.092449727	4423.3958966001	153398.99886969	713949.35798322	11430.055620341	272333.959398
0.	1537711.7047842	12164.427477996	3623.0096229803	118345.52596619	678207.71481511	11763.8529932	231459.2635751
0.	1486212.5251962	10829.254017831	3689.7055437159	131134.83707252	676282.52265452	10006.003602161	227896.3926278
0.	1635024.2631617	11919.629673117	4178.8252699788	131270.27790955	701150.35157093	11118.523460085	274560.8269126
0.	1471093.2474329	12364.721936084	4490.09822201	124230.24931571	679700.03274994	10851.505157133	274078.6719178
0.	1603299.1173414	10473.243863813	3889.7965080741	124749.02430681	682227.93116514	12142.172835157	215780.1806376
0.	1429186.3428908	10250.745235849	4245.525638307	117646.84819685	617864.36943726	10695.748428881	224860.0030269
0.	1432435.3282888	11964.137830426	4378.9279761929	96106.566537035	672577.73067668	10673.497705198	202656.8059847
0.	1424498.3319946	11652.585717666	4556.8010811844	119292.21444846	683167.05252697	9739.0209215515	168304.8216256
0.	1717781.337555	11407.802937209	7536.7399397861	155074.02014482	803340.82447255	12743.069038078	189553.8180912
0.	1921593.6484221	12075.409262973	5979.9225766753	164201.95426582	752702.5570705	12142.172835157	215529.369393
0.	1742915.1427067	11140.775371281	5312.8041246922	174655.74091489	783878.48836398	11697.092449727	240807.5190017
0.	1568692.1751774	13254.977733417	6091.1141759345	173838.92572843	754426.23514387	12119.918251707	229997.3911550
0.	1634268.5577097	13588.848159412	5713.0687893496	170028.16891291	746878.56397226	13188.205252064	220250.4307289
0.	1696189.1140382	12720.812851046	4934.7940323669	144757.57029641	767814.55291016	12520.509840498	255639.6406153
0.	1731784.9196478	13032.404874564	4490.09822201	132376.45983685	706871.35010922	11140.775371281	235869.2546026
0.	1775188.377402	12809.83795555	5090.4431708704	139491.10954254	739797.95504212	12097.663727646	240670.3060273
0.	1739749.9574198	13499.814738951	4601.2699505063	135470.02745245	728606.82878134	10562.244977375	285359.100412
0.	1987042.8846295	11452.308362854	3689.7055437159	129870.82790805	739579.80856842	10339.743974598	287244.4650001
0.	1467488.3614993	11875.121753355	3378.462479507	98197.397109559	650046.31643499	9627.7806609238	244696.1456523
0.	1335237.2146878	10406.493652039	2956.0797670342	79196.770147172	638922.34636098	10962.761744275	222486.4436397
0.	1744684.1520493	12698.556723408	4045.4261345198	115461.03861232	624439.47997575	10094.999728725	255341.8268278
0.	1763550.6329674	10028.252544752	2956.0797670342	98894.456545454	626185.71324485	10606.745890386	272930.7942909
0.	1505028.2291223	11029.516409074	3245.0761526022	88242.521725532	665581.43683875	10985.013239832	297759.610008
0.	1614815.508157	12364.721936084	3511.8509410427	95904.255770906	662866.18458217	11363.297749089	328181.8548494
0.	1593050.7897693	13677.882530342	2800.4704790405	92465.719753341	649758.44741394	11229.783609853	278855.512988
0.	1545801.4433017	13299.493017989	3378.462479507	94240.996822579	619824.42456728	10584.495404194	310916.1330046
0.	1814943.3920605	13922.73195138	3534.0825588358	118390.60394874	671303.07094743	11541.319926723	363955.754897
0.	1642905.7242559	11719.345904834	3756.4019981391	87119.689049725	712861.9170964	11585.826064951	268822.6673621
0.	1448277.7277	11474.561164748	3378.462479507	91656.857461297	643427.74951232	9961.5058950769	232098.9123053
0.	1408331.5619835	10117.248908782	3578.5459723132	101840.7349525	677678.24436378	11185.27937181	255044.0235225
0.	1572005.2676747	12342.466758735	4067.6591755055	150072.58104659	750348.22418438	11674.839054004	299901.0509770
0.	1670705.7785706	11741.599419325	4289.9928470482	118638.53718079	613252.82273245	9739.0209215515	252936.7919709
0.	1538003.340921	11763.8529932	4178.8252699788	107083.62184184	695626.04492065	10206.246222688	256853.913011
0.	1657802.9388973	13566.589715191	4245.525638307	132241.00116114	698110.3418129	12097.663727646	276972.013627
0.	2038580.0869467	12275.701583032	5134.9148871186	151430.14368036	755130.37079159	12342.466758735	297736.5866987
0.	1813632.5308383	11163.027341856	3934.2618191226	130660.81134227	712475.30423926	12053.154857688	312507.3576420
0.	1674939.6242281	12342.466758735	4979.2649182334	137864.37264653	751343.27692685	10295.244486485	277913.7109670
0.	1835104.3228525	12609.532806802	4223.2921228934	117444.01715828	700571.22003225	10695.748428881	251677.2846193
0.	1699959.184811	13099.176108526	4667.9736993025	121411.38043665	774358.25167445	11674.839054004	328020.1144580
0.	1775360.6002663	12320.211640776	3734.1697873657	104473.01948493	713441.86863511	11496.814026024	300661.0470877
0.	1828561.5644497	13232.720180232	4312.2265403762	120126.29040077	730422.59153536	12364.721936084	310501.0799742
0.	1724750.2562561	11941.883722078	4334.4602930095	113951.5850077	729454.13756296	11786.10662646	290119.3034242
0.	1692737.0199016	11229.783609853	2978.3099024804	89545.196195133	642181.33949251	12008.646225282	229654.8013938
0.	1726289.2726395	11964.137830426	3889.7965080741	103640.49827937	727251.3063992	11051.768082761	263890.9581792
0.	1805178.4327418	13677.882530342	4890.3233837481	116722.87983272	695312.54340495	12320.211640776	276007.4565838
0.	1931313.4439095	11630.332440711	3800.8665975842	93297.131811529	751173.3818246	11585.826064951	232441.6011882
0.	1992862.6056565	12542.765492984	4579.0354861913	98849.48321973	702694.89118442	11318.79279849	284278.6536519
0.	1868959.5483436	12342.466758735	3400.6937415233	94151.100336513	702043.25503519	10384.243700188	264303.7352881
0.	1925117.2521839	12231.191762848	3867.5639415011	89095.975221131	707112.82532402	11118.523460085	302641.9629734
0.	1858109.1094473	12186.682180224	3578.5459723132	92173.621585386	682155.69527141	9672.2765870872	260222.7127258
0.	1867098.9890703	14167.588560773	3178.3837896203	122786.87019962	710953.18330191	11719.345904834	354331.7987201
0.	1651405.2430405	12809.83795555	3756.4019981391	88107.773857905	711677.96954202	10295.244486485	312276.7268943
0.	1997654.7657976	13121.433305311	3800.8665975842	108771.94395125	676017.84215382	12431.487824481	312876.3798708
0.	1788530.0214376	11318.79279849	3200.6145179875	90758.213149082	673395.53560447	9961.5058950769	272494.6415786
0.	1646492.726579	12386.977172825	3556.3142359259	97298.051222629	671519.50938944	10339.743974598	302757.146729
0.	1837788.4659511	11986.39199816	3422.9250628351	91746.727193587	678544.66738823	10896.007613863	256853.913011
0.	1584800.6593883	11719.345904834	3823.0989862564	105508.16111664	681216.68339003	11074.019815824	244947.8242869
0.	1968633.0634942	12186.682180224	3000.5400972175	105598.17947128	719944.80794054	10651.247040888	282646.7505454
0.	1867555.9673458	14456.973821757	4467.8640542332	125132.48729532	797848.93054292	12320.211640776	299371.3969790
0.	1753082.9093363	15035.774466942	4045.4261345198	125515.96779841	745568.7021802	11296.540412261	343676.9830998
0.	1585828.8605081	12854.350864177	3556.3142359259	95005.155890253	686418.64248896	9739.0209215515	260772.8482064
0.	1666133.7932666	11274.288085412	3378.462479507	106048.28573908	725194.22070782	11496.814026024	247167.4965721
0.	1580459.3657712	12008.646225282	3623.0096229803	107443.76870872	737592.50363749	11140.775371281	260016.4211394
0.	1667170.9935448	11163.027341856	3667.4735108391	120193.92181352	744234.78623824	11185.27937181	295940.9610787
0.	1879437.4025084	12053.154857688	3245.0761526022	119089.34364113	753916.37934318	11541.319926723	260727.0022172
0.	1667970.7055269	11719.345904834	3600.7777679979	123147.69171394	702574.21413449	11496.814026024	242545.7428014
0.	1923421.561524	12053.154857688	4401.1619067434	141931.80549897	745083.61818957	11786.10662646	267950.8074199
0.	2130889.698595	13499.814738951	4667.9736993025	150163.07840365	819886.17419871	12987.891015582	290878.4234457
0.	1995063.3503528	11719.345904834	2978.3099024804	103258.0162476	735508.74447713	10807.002937904	233241.2626349
0.	2175445.080455	15102.561741452	3534.0825588358	125222.71642618	711677.96954202	10628.996435951	347867.8292811
0.	2025784.6952331	15035.774466942	3978.7273673761	121208.458403	775794.14361238	12186.682180224	438906.1921261
0.	1833396.8412531	14123.068642562	3311.7690492289	108231.64389977	749037.84037833	12565.021204863	341084.7861354
0.	1886063.587503	12965.634175188	4312.2265403762	128268.51831947	736477.87271386	11830.614071137	280142.0458910
0.	1957123.7093412	12609.532806802	4156.5919324774	116903.15835455	746660.23998815	12142.172835157	282968.509385
0.	1570977.0665548	12631.788696862	3556.3142359259	113501.05446574	725266.81544886	10940.510308095	269075.0646267
0.	1696189.1140382	12921.120672592	3934.2618191226	117872.22176717	703081.06901302	11296.540412261	256052.0154732
0.	1990368.8788828	14078.548961991	4112.1254353852	116069.40265543	731488.01545513	11496.814026024	306973.9484037
0.	1957809.1767544	14568.278518795	4156.5919324774	115123.07764598	759356.38029437	11363.297749089	299924.0801619
0.	1980201.1122533	14523.756461737	4712.4431617115	134995.75702018	722315.11802713	11897.375683543	364303.8125303
0.	1606621.3720428	11808.360319106	3267.3070588502	109019.59310685	689864.2487862	11185.27937181	330978.1396689
0.	1912682.0156859	13366.266390356	3756.4019981391	104270.50671933	709697.03035628	10896.007613863	247899.8874166
0.	1985342.1178525	14590.539636446	4423.3958966001	132015.24155609	695746.62544135	11830.614071137	288440.2793659
0.	1630612.7315058	11919.629673117	2911.6196740142	98602.134241072	701632.99069152	12297.956582209	282164.135189
0.	1960080.1496498	11808.360319106	3400.6937415233	97118.19362395	715302.80781382	11252.035817943	284485.5370509
0.	1977116.5088937	15436.5061359	3823.0989862564	131834.63824091	741082.7063062	12364.721936084	354030.5010893
0.	1573261.9579322	13210.462686448	3511.8509410427	110415.57056396	734273.26250455	10762.500956173	299670.7625667
0.	1549042.1093314	13344.008540165	3556.3142359259	102673.07747346	708127.09453139	10606.745890386	269327.4694147
0.	1827685.8978342	12854.350864177	3445.1564434428	102583.0905146	731996.55924036	10717.999211938	291844.6745073
0.	1870883.7369329	13121.433305311	3356.2312767859	89994.441256955	672457.47175225	11430.055620341	282072.2115708
0.	1536916.3809918	10006.003602161	2911.6196740142	83550.08113805	680975.92748593	9939.2571305832	219406.3757308
0.	1612219.3559175	13032.404874564	4045.4261345198	96960.821390925	778204.0528854	12231.191762848	314675.5929658
0.	1568920.6643151	13989.510313761	3889.7965080741	105665.69387139	739701.00037876	11385.550313458	287957.3340277
0.	1585828.8605081	12409.232468957	3711.9376358914	102268.14376388	753018.13458867	11474.561164748	304531.1740538
0.	1861404.1016702	11118.523460085	3289.5380243924	102335.63135741	692997.80573841	12654.044646316	245885.9651971
0.	1637924.3839136	11541.319926723	3133.9225107654	116745.41443615	724686.07448879	10851.505157133	240327.2833346
0.	1860854.8549023	13121.433305311	3178.3837896203	110753.34195022	696228.96427318	11140.775371281	262194.1970573
0.	1638152.8730514	14657.323345891	2822.700199456	125944.58438287	739797.95504212	11274.288085412	310247.4464457
0.	1756167.5126958	13032.404874564	3089.4614690812	108636.86567545	776646.05564835	10317.494200857	378400.4908979
0.	1640331.4396574	12231.191762848	1644.6067123067	79039.734212148	685479.16909597	10161.747447	329452.7793414
0.	1601590.2639446	12142.172835157	2066.9229651143	64649.806853683	642996.27957644	10317.494200857	275157.8187423
0.	1482153.6600121	10428.74366326	2044.6952603964	66956.805386174	624200.29740291	11140.775371281	258503.7697996
0.	1655116.6144862	12987.891015582	1844.6485855546	63127.08843592	623793.70221493	10094.999728725	319567.6890114
0.	1560141.9066408	11830.614071137	1088.9600342778	53236.170633965	563590.21578714	9805.7657902847	287934.3373169
0.	1702530.6875811	11252.035817943	1644.6067123067	54287.364086512	594998.07589977	8782.4031767842	331255.5073267
0.	1687183.8243355	13922.73195138	2956.0797670342	65276.889125664	640072.4390872	10028.252544752	336157.1623148
0.	1726006.9465137	15503.296619214	3111.691960277	93117.360052451	623937.2042154	9316.3158262194	411819.2230882
0.	1570748.5774171	15191.612272687	1955.7850343329	70653.808833913	679170.47118695	10473.243863813	406080.9940254
0.	1925919.2050504	12898.86401039	1933.557626018	68793.89990231	629344.18139134	10139.498148207	323908.3215758
0.	1630955.4652125	13633.365226067	2378.1170558111	79421.11230641	629990.3738338	10161.747447	358017.7637827
0.	1735170.5727633	13700.141271587	1644.6067123067	73769.522138669	630875.97523545	10495.494053146	320514.1272190
0.	1680799.1079707	13099.176108526	1600.153614747	63015.13478547	641030.96647107	9049.3552278814	286784.5813107
0.	1685405.3556729	11541.319926723	1800.1944209975	63619.702299054	674213.41767937	11252.035817943	294882.1805586
0.	1797116.9909646	13455.298385142	1689.0600469736	56323.029296002	673010.67661733	11919.629673117	337082.3199098
0.	1746962.3649974	11519.066946682	1777.9674276367	62097.17136678	612010.75424883	9961.5058950769	283910.8734112
0.	1664251.8736643	11875.121753355	1489.0219081794	67539.255100251	677702.31050121	11163.027341856	276214.1381337
0.	1701990.8195899	12342.466758735	1978.012501928	63216.652435113	620756.80190964	10050.50154671	266482.6146227
0.	1814342.248572	13388.524299949	1755.7404935542	71572.711581389	668105.2216031	9739.0209215515	267537.8524628
0.	1807595.7299329	13054.661893153	2511.4895088638	73074.550325912	682131.61677384	10873.756355811	308172.547656
0.	1577032.028705	13344.008540165	2022.4676149595	73635.006961733	611485.31748719	10139.498148207	306812.6114308
0.	1668427.6838024	15503.296619214	1777.9674276367	88512.023963033	653189.50924765	11541.319926723	395361.3123292
0.	1655465.7363909	15391.979444145	2178.0623779285	70922.745535973	642421.01978683	10117.248908782	335717.7477236
0.	1609820.2199712	13833.694966581	1689.0600469736	72133.067655104	677269.13024556	10406.493652039	336665.9865333
0.	1512533.7102972	11830.614071137	1866.8757567514	63843.627281707	604132.5568382	8537.704638108	314675.5929658
0.	1583000.459405	12342.466758735	1689.0600469736	61336.009813762	647431.85747958	9939.2571305832	283772.9599354
0.	1593664.29818	11875.121753355	1666.8333500017	59791.512504477	599742.98373688	10094.999728725	294559.9692436
0.	1574558.2096943	11563.572966145	2089.1507291136	73993.718904223	635329.29158708	10940.510308095	275318.5545007
0.	1611648.1330731	14367.931133572	2000.2400288035	80273.667334311	679363.03528691	11541.319926723	312276.7268943
0.	1911908.8173424	13410.782268944	2600.4056632835	68435.410761965	702260.46165219	11074.019815824	337868.7830284
0.	1737879.99254	12008.646225282	2422.5743030209	77088.247625401	702381.13434241	10028.252544752	261139.6250603
0.	1969633.2674354	12231.191762848	2489.2606184746	84829.576977816	712257.8420659	12386.977172825	271140.4157757
0.	1617034.9491737	11207.531461142	2511.4895088638	78748.103860867	627740.87535528	10117.248908782	243048.9795550
0.	1739099.4917554	11652.585717666	2578.1765357486	76079.036475076	701705.38887322	11674.839054004	261942.0048438
0.	1770482.5665692	11541.319926723	2600.4056632835	85929.6507106	706122.8195991	10473.243863813	245336.7969116
0.	1567321.2403509	12164.427477996	2889.3897164397	100288.7493282	712257.8420659	11496.814026024	250509.5453475
0.	1734276.639291	10829.254017831	2689.3227662952	87591.260442929	664596.15846782	10539.994609927	251448.3034288
0.	1595768.138	12542.765492984	2622.6348501053	110956.01131035	677293.19524766	11051.768082761	276604.5503752
0.	1773418.4425955	13744.658932294	2800.4704790405	114672.48419757	737834.83360136	12475.998713705	300269.5254370
0.	1864068.4105324	12164.427477996	3000.5400972175	88826.454198078	730083.62037971	10873.756355811	274583.7873588
0.	1625471.7259066	13744.658932294	3734.1697873657	125064.81608352	766647.42028791	11407.802937209	309694.0905061
0.	2334587.7648933	14189.848608994	3778.6342682119	131134.83707252	775867.16138344	12565.021204863	296309.2635490
0.	1587999.5073167	12943.377394191	3000.5400972175	121524.11701951	739119.29507959	10762.500956173	251974.9694336
0.	1771476.2849247	11763.8529932	3645.2415372606	106588.44515056	708730.88242926	11096.271608266	250715.605270
0.	1830696.3492618	10673.497705198	3311.7690492289	105305.62335159	709938.5841264	12075.409262973	233949.5974047
0.	1576346.5612918	12342.466758735	3334.00013336	119202.0490398	714553.55061249	12832.094380165	237332.1432918
0.	1996195.3518953	13254.977733417	3334.00013336	130818.81694638	809789.05218889	12053.154857688	290579.3680509
0.	1873039.7066516	13254.977733417	3511.8509410427	108254.15570705	787752.86217571	12475.998713705	271576.4987522
0.	2251760.4524613	12876.607407585	3689.7055437159	127569.01423211	784950.46998368	12231.191762848	341709.6184862
0.	2001679.0912011	11652.585717666	3734.1697873657	114807.65969139	785632.70868063	12409.232468957	290717.3923070
0.	2097073.306209	12832.094380165	4134.3586542796	140417.58657441	783951.57383636	12231.191762848	274859.3175682
0.	2115580.9263662	13388.524299949	4045.4261345198	142090.0232185	792433.64494336	12386.977172825	353126.672194
0.	1752968.6647674	13499.814738951	3222.845305648	112036.9972653	733546.59034701	10651.247040888	281336.8585180
0.	1738116.8708141	12097.663727646	2511.4895088638	107871.46320047	723669.87112601	11941.883722078	253669.6825474
0.	1580002.3874957	13010.147915374	3222.845305648	111136.16596334	722702.16880208	10606.745890386	266551.4304731
0.	1812490.0851496	11118.523460085	3000.5400972175	118232.83206909	752459.81291394	13210.462686448	251333.8151579
0.	1972889.4598455	12854.350864177	3289.5380243924	124613.68860996	802852.51626296	12275.701583032	302296.4210873
0.	2033210.5922097	11919.629673117	3089.4614690812	115168.1383217	759939.43905846	12498.254247405	289107.2491133
0.	1833396.8412531	13477.556532345	3489.6193825463	108029.04035321	750833.60156284	11897.375683543	296953.8313580
0.	1628670.573835	13054.661893153	2956.0797670342	104608.03071245	728001.65875557	11652.585717666	293938.5962769
0.	2009447.7218844	13855.95412367	3000.5400972175	99141.814149895	741858.49700829	11496.814026024	284416.5753568
0.	2039265.5543599	13744.658932294	3267.3070588502	137118.89014357	725460.40438782	10651.247040888	316313.6697593
0.	2164249.1127056	14367.931133572	3756.4019981391	143084.60280575	759817.96526507	11430.055620341	306512.9937611
0.	1895317.3975816	13766.917851756	3378.462479507	134611.84342284	766039.60060043	12231.191762848	330354.0955341
0.	1621130.4322895	11029.516409074	2289.203272805	95656.993688426	731463.79982593	12386.977172825	259512.1739848
0.	2086677.0504417	14857.677682701	2333.6600457397	104518.02298591	704939.79001202	11318.79279849	378354.005534
0.	1913025.3057567	11808.360319106	2756.0112160766	94375.843359789	759404.96703452	12720.812851046	301328.9786669
0.	1901752.7597623	12409.232468957	2111.3785523944	73209.056495965	636814.23998036	10740.250054368	245336.7969116
0.	1959080.9708435	11719.345904834	2178.0623779285	78501.347651122	667528.2917174	11452.308362854	284094.7615366
0.	1719266.5169503	13588.848159412	2711.5521902674	92735.357869098	650190.25453471	11385.550313458	291499.5722019
0.	1736745.9359877	13277.235346002	2111.3785523944	92510.658836779	715520.34619754	11363.297749089	326934.2229823
0.	1948783.8558135	13588.848159412	1933.557626018	86625.690347334	759842.25988827	12676.300655165	299348.369294
0.	1616332.1603969	15013.512160945	2133.606434957	84717.332679359	699051.18348525	12320.211640776	334492.1323170
0.	1792040.3073216	12320.211640776	2066.9229651143	79308.940475425	727323.91831411	11096.271608266	346455.2139774
0.	1595882.3825688	13499.814738951	1600.153614747	70541.754425429	693745.20563292	11274.288085412	274514.9062068
0.	1666698.4444995	11519.066946682	1711.2868032229	64022.771583705	691912.98491192	10161.747447	255479.2780425
0.	1586857.061628	12498.254247405	1555.7007542926	63866.020109654	714867.74738095	10918.258931291	296861.7472434
0.	1631298.1989191	11763.8529932	1911.3302769829	69017.963414455	752993.85898901	11341.045244099	264991.7418658
0.	1721229.6844392	10628.996435951	1822.4214736367	66732.797061347	701681.25607892	11096.271608266	246160.5627145
0.	2022585.8473047	13076.91897114	2400.3456497736	81036.553313745	703950.03191561	11630.332440711	323931.4159783
0.	1875667.3317356	15993.109839077	2200.2904383379	84403.056645864	719751.34176783	10918.258931291	382050.3832778
0.	1756396.0018336	12186.682180224	2111.3785523944	76460.279721841	738852.69314441	10740.250054368	292834.0456323
0.	1672535.2112676	11229.783609853	1955.7850343329	56054.561557006	725387.80803068	11630.332440711	221368.3631711
0.	1791582.2509416	10740.250054368	1777.9674276367	68569.842389774	688779.81954964	10651.247040888	213773.8993277
0.	1856599.2963135	10562.244977375	1533.4744129793	64806.573015034	783781.04201975	11941.883722078	234566.5825210
0.	1928187.1703442	11630.332440711	1689.0600469736	71572.711581389	787679.74485935	11630.332440711	307319.6808166
0.	1608106.5514381	13833.694966581	1555.7007542926	67472.047294692	795092.08167447	11452.308362854	324324.0304261
0.	1829626.7704804	16082.169878429	1644.6067123067	75249.331774326	716366.38056512	11341.045244099	359942.5181673
0.	1564807.8598357	12075.409262973	1533.4744129793	66620.795147971	716656.46845043	10896.007613863	352547.3451841
0.	1686105.9233941	12409.232468957	1577.9271548818	60843.530423549	652109.65787335	10896.007613863	308241.7027779
0.	1942166.7232375	12609.532806802	1666.8333500017	60776.376389772	672890.41168732	9850.2626662593	334469.0091964
0.	1777446.9313667	13277.235346002	1377.8916834903	52677.079028102	710784.07521146	11541.319926723	335833.3809403
0.	1567663.9740575	13188.205252064	1777.9674276367	63955.592020876	699388.94638983	9650.0285943244	369317.4203613
0.	1785185.6331893	14301.149741267	2200.2904383379	93409.491119394	768495.45244478	11363.297749089	335925.8886461
0.	1764507.3662235	12587.276976136	1600.153614747	84941.82278049	793628.62184725	12119.918251707	314998.5690116
0.	1769449.2419315	12787.58159033	1600.153614747	61918.06829902	636071.73392356	10784.751917351	286048.8192998
0.	1586464.8405747	11741.599419325	1689.0600469736	61761.356260648	697555.53425544	10117.248908782	234863.6654957
0.	1535697.0194722	11318.79279849	1889.1029872274	63731.664041109	635449.03604146	10473.243863813	235594.9911612
0.	1448513.9996532	10339.743974598	1666.8333500017	54645.247334957	658110.5366985	9805.7657902847	238132.2676548
0.	1409194.1058233	12698.556723408	1711.2868032229	53146.71346431	685479.16909597	11430.055620341	245062.2261427
0.	1404020.0772558	13210.462686448	1266.7629406502	55450.540659494	706533.29608519	12297.956582209	276880.1463199
0.	1495338.4186948	12631.788696862	1822.4214736367	72962.463502029	734927.31934245	11741.599419325	278924.4294419
0.	1320937.7154016	11563.572966145	1777.9674276367	67404.84002897	713852.69106057	11585.826064951	277155.7512303
0.	1570699.2157446	12787.58159033	1355.6658163753	64000.378336151	777692.80436453	12386.977172825	293869.557646
0.	1358652.4175318	12943.377394191	1711.2868032229	56658.626091866	714094.36038336	13299.493017989	270910.9074386
0.	1638293.9776679	13944.991346099	1533.4744129793	60037.717603273	690611.37887605	12208.936941841	332411.3033442
0.	1232718.740036	13321.750749376	1800.1944209975	60351.080030082	726501.01877581	11385.550313458	266253.2324944
0.	1048602.1944258	11897.375683543	1755.7404935542	62052.3952403	755664.58063287	11563.572966145	244947.8242869
0.	1562481.0113045	12409.232468957	1866.8757567514	77693.832717141	750396.76070488	11474.561164748	232989.9323112
0.	1387394.4138328	12987.891015582	1933.557626018	85929.6507106	742173.68173297	11563.572966145	272448.7320733
0.	1997933.4554745	12097.663727646	2822.700199456	83392.963545617	799020.24482701	11964.137830426	229106.6866712
0.	1972690.1114981	11185.27937181	1844.6485855546	85884.746913622	852113.46563516	12164.427477996	209967.8353848
0.	1808251.0460498	10228.495699585	2622.6348501053	89477.811513482	792214.17716993	12320.211640776	229038.1748313
0.	1752606.0815036	12008.646225282	1955.7850343329	72872.795123661	741906.98622309	11697.092449727	245039.3456477
0.	1585452.0392727	12119.918251707	1511.2481309416	55405.800106575	675801.29138953	10161.747447	280739.4311456
0.	1226057.149837	11207.531461142	1222.3118584252	40542.828374634	622167.51266695	10050.50154671	275594.1086111
0.	1138637.3197272	12587.276976136	1000.0600036002	36568.950511208	628817.68991364	9739.0209215515	322222.5997530
0.	912375.73960891	12320.211640776	933.3856029271	27132.989040409	584373.22601806	8737.9119992209	303010.5564968
0.	963077.67383281	11496.814026024	777.81407576798	27489.710834953	569363.53085824	8159.548294521	353103.4983570
0.	861817.11948583	11786.10662646	666.69333440004	25951.456976223	519810.73792776	8404.2357348103	330770.1198659
0.	863070.77993775	11941.883722078	688.91736413994	22207.328329341	570956.03073169	8604.4398909837	376680.7012951
0.	731003.71567846	12253.446643245	733.3656014198	17885.840287455	557891.9712428	9004.8626258179	348910.0729038
0.	733934.14127803	12565.021204863	733.3656014198	17930.380293133	520566.93121257	8515.4596725172	324208.5537049
0.	777205.92886993	11941.883722078	488.9032300503	14100.808772571	509608.63742211	8315.2576529274	362656.4654209
0.	553739.37673151	10762.500956173	377.78634093484	10962.761744275	509160.21199093	7180.8703392706	308449.1715238
0.	757631.72653423	12364.721936084	355.56314090256	10628.996435951	517448.06273164	8115.0604405255	367111.9977760
0.	638275.4863727	12320.211640776	355.56314090256	9650.0285943244	504724.42206821	8181.7923105381	343491.7999696
0.	687189.56843505	13455.298385142	244.44802968221	10606.745890386	481991.6223088	7292.077957649	373172.4772518
0.	747436.52791574	12142.172835157	200.0024000288	9739.0209215515	462182.01434347	8470.9699193857	359223.5830827
0.	732989.51612716	14635.062049994	400.00960023041	7158.6289936035	548616.64869391	9405.3045917898	375913.8799775
0.	642924.37001166	11140.775371281	288.89389638309	8915.8781339534	518227.67372897	7937.111398359	353312.0651679
0.	677509.7832718	13143.690561496	266.6709334016	8315.2576529274	481544.6377086	7937.111398359	337961.3128842
0.	666062.10108725	12565.021204863	355.56314090256	6913.9781073663	498876.45798401	7848.1383015384	350114.6023495
0.	894544.69164386	14590.539636446	400.00960023041	8559.9496630493	505927.52157794	7803.6521091871	454768.1369641
0.	814628.347668	13522.07300496	577.79780810179	6869.4968993892	514897.1030509	7692.4376667992	388354.1950348
0.	642612.76880157	12520.509840498	311.11691862693	7736.9232657286	485403.5882131	7914.8680351385	339974.086414
0.	662337.65033489	14434.713060591	688.91736413994	8448.7251318446	484438.68777122	7514.4976447163	347288.860214
0.	816682.19188045	11674.839054004	488.9032300503	7981.5983028321	497155.84018513	8315.2576529274	328274.2793125
0.	659215.15141435	13722.400072237	288.89389638309	7292.077957649	464318.21421132	8026.0854446829	351620.5039954
0.	684828.82402669	11719.345904834	355.56314090256	8337.5020843755	502271.56498764	7848.1383015384	379609.1993523
0.	706388.4198164	12943.377394191	311.11691862693	8048.3291046256	505903.92977106	7870.3814867284	336249.6735440
0.	702308.73052706	12475.998713705	266.6709334016	8115.0604405255	510670.79105991	8782.4031767842	316752.0819406
0.	743167.80062722	11341.045244099	333.34000013334	8871.3862441486	516644.90113868	8337.5020843755	329244.7968716
0.	709503.79217544	13744.658932294	377.78634093484	9561.0372168932	499583.66120871	7447.7711155427	371175.0613248
0.	844897.9706198	12876.607407585	311.11691862693	10473.243863813	519739.84821882	7937.111398359	383492.1726130
0.	826469.02688718	13344.008540165	355.56314090256	10250.745235849	511615.03791361	8226.2805206124	368922.7238408
0.	692684.39912805	14011.769886705	377.78634093484	9850.2626662593	486415.67361755	8470.9699193857	349442.8245108
0.	880419.18350368	14412.452358838	555.57407469138	9538.7895209393	479004.32573849	7581.224707945	389145.408302
0.	943158.77065574	14456.973821757	288.89389638309	11986.39199816	476464.7662934	8003.8418440852	430039.1400584
0.	978158.52957908	13010.147915374	400.00960023041	9672.2765870872	519976.14952288	7803.6521091871	416230.4833594
0.	883079.84479472	16260.292809836	422.2329187895	10428.74366326	495294.19033301	8426.4804036529	369224.5489463
0.	1064282.492319	16126.700254691	311.11691862693	10829.254017831	447477.83147816	8293.0132808272	423353.9917503
0.	827178.99842835	13232.720180232	511.12678566587	10873.756355811	500220.19393547	7536.7399397861	368899.50696
0.	798556.58080297	12631.788696862	333.34000013334	10384.243700188	515322.21040101	7981.5983028321	317398.2043087
0.	791555.80695396	12698.556723408	422.2329187895	11541.319926723	507555.51281082	8426.4804036529	338053.8437470
0.	876011.15994993	11674.839054004	555.57407469138	11897.375683543	487851.62759782	7714.6804365931	334700.2432328
0.	1092218.8140948	13989.510313761	311.11691862693	15013.512160945	519054.61118108	7603.4671810346	411002.573035
0.	990970.11998246	12453.743239397	355.56314090256	12119.918251707	507602.7055657	8248.52471467	423657.7487075
0.	896716.06894963	12654.044646316	311.11691862693	14434.713060591	525767.56195695	7670.1949563466	363723.7243783
0.	1061516.3222199	13010.147915374	355.56314090256	12409.232468957	494775.82808536	8582.1947473411	407830.0454682
0.	668970.68844208	10740.250054368	266.6709334016	11007.264794765	531042.32333252	8092.8166025467	264189.0729611
0.	713804.35800248	11318.79279849	311.11691862693	11608.079223139	493079.58873351	7692.4376667992	313499.1412564
0.	761032.77941133	10651.247040888	377.78634093484	13321.750749376	548474.39419919	8248.52471467	296447.3810987
0.	786778.01498948	10495.494053146	311.11691862693	13344.008540165	517140.96266898	8048.3291046256	327234.5620603
0.	1028690.0717252	13321.750749376	555.57407469138	16727.883602403	531397.24409052	8159.548294521	387912.078416
0.	940678.27248939	14323.410145956	466.67973369921	16549.750686014	517684.30101851	8159.548294521	363932.5515607
0.	983066.61056405	12475.998713705	511.12678566587	15124.82428513	513173.27220059	7514.4976447163	404705.3253575
0.	967653.95349712	11674.839054004	488.9032300503	16906.020322816	497226.54370911	8315.2576529274	355954.3539552
0.	855625.19303725	12008.646225282	644.46936392652	12297.956582209	524916.33429606	7914.8680351385	325132.4114262
0.	915466.51025601	11585.826064951	355.56314090256	14301.149741267	512653.82936216	8115.0604405255	357925.0155264
0.	903356.90527696	12943.377394191	422.2329187895	15792.728227166	507531.91653065	7759.166154206	334122.1699353
0.	866808.24363208	10695.748428881	600.02160077763	14612.800813513	488981.72763327	7581.224707945	298749.6714364
0.	755591.73190722	11385.550313458	222.22518522469	14546.017460559	529173.31572479	8048.3291046256	304093.3925816
0.	781881.0558093	12987.891015582	400.00960023041	14100.808772571	503639.41807772	7914.8680351385	348886.9105471
0.	806491.06842069	13455.298385142	422.2329187895	15703.671278119	525672.97694301	7914.8680351385	365719.3934835
0.	807810.11254961	13099.176108526	444.45629661235	12542.765492984	522103.15370381	7558.9822941956	385422.6917382
0.	831684.98860741	14078.548961991	355.56314090256	14034.029519058	522079.51743168	8159.548294521	394476.3753214
0.	959746.44287233	15013.512160945	311.11691862693	13700.141271587	562972.72387275	7047.4231552981	454181.8699801
0.	899702.58965758	12542.765492984	488.9032300503	13210.462686448	515463.91752577	8448.7251318446	353798.7409394
0.	899184.19504371	12654.044646316	422.2329187895	12965.634175188	513126.04882635	7937.111398359	384748.1233212
0.	744719.82293316	12186.682180224	466.67973369921	12275.701583032	487451.41953758	8248.52471467	343237.1797488
0.	658614.79985604	12431.487824481	488.9032300503	10628.996435951	469578.82307352	7536.7399397861	305729.4283244
0.	642109.43669857	10851.505157133	622.24545271912	10539.994609927	524136.11631801	8048.3291046256	322199.509995
0.	662890.20963218	12631.788696862	444.45629661235	11563.572966145	524207.04229872	7514.4976447163	317190.5167576
0.	755251.77924246	11563.572966145	400.00960023041	10584.495404194	507697.09185354	8137.3043378502	347844.6697619
0.	707885.59112165	12475.998713705	400.00960023041	11496.814026024	525602.03886553	8248.52471467	338863.5317538
0.	669235.1538804	13254.977733417	400.00960023041	9405.3045917898	487969.3394047	7848.1383015384	323261.7037953
0.	691069.32911193	12631.788696862	333.34000013334	10272.994831483	536557.07983764	8537.704638108	330538.9927229
0.	677822.64219012	13076.91897114	422.2329187895	8248.52471467	536651.78464932	7870.3814867284	378028.6150889
0.	763608.74562907	14167.588560773	355.56314090256	11296.540412261	482226.88672127	8270.7689680748	406500.7336909
0.	682300.16766042	11185.27937181	333.34000013334	8270.7689680748	545866.81171095	7425.5290578293	311561.8113913
0.	625683.33603094	11808.360319106	355.56314090256	8381.9911253168	518818.33521686	7803.6521091871	313176.2222430
0.	695626.04492065	14546.017460559	422.2329187895	10473.243863813	499819.40856649	8938.1241678873	338747.8573177
0.	627501.60143998	12097.663727646	288.89389638309	10006.003602161	523355.96915514	7247.5947322881	350716.9310260
0.	697507.29179545	13388.524299949	577.79780810179	11452.308362854	536557.07983764	7981.5983028321	347057.2836205
0.	794750.58577234	13299.493017989	488.9032300503	15993.109839077	513480.23046136	7981.5983028321	313037.8321
0.	880320.65598593	12743.069038078	511.12678566587	17440.453309415	539753.94359689	7803.6521091871	316359.8173441
0.	1017199.5640809	12453.743239397	911.16092124147	28336.986200133	484603.41918573	8070.5728239134	289544.2577452
0.	1458101.3363029	12053.154857688	1000.0600036002	43848.391512663	560788.10781906	8826.8945917595	334145.2921124
0.	1696917.611167	11786.10662646	1333.440008534	41168.104877084	578423.3113148	9850.2626662593	227690.8882197
0.	1704871.7012725	10940.510308095	2000.2400288035	87523.891475736	736332.49659713	10829.254017831	220843.6009395
0.	2956535.1978308	11207.531461142	2578.1765357486	105553.17017318	718832.43624158	12943.377394191	196694.2416344
0.	2495672.6070024	11296.540412261	2355.8885211332	109695.0370601	838963.14388041	12854.350864177	171797.2343608
0.	3397747.7228134	12364.721936084	3645.2415372606	131541.16613607	906938.62172323	13922.73195138	162117.2854049
0.	2537257.6300717	10450.993733851	3489.6193825463	125741.55274697	900295.07811208	13722.400072237	158719.4759453
0.	2340528.4824746	11474.561164748	3378.462479507	120509.54227862	876478.94565227	14123.068642562	177061.2680497
0.	2538857.0540359	12854.350864177	2644.8640962144	122223.11762968	910991.42679023	15124.82428513	187917.3756828
0.	2523548.2818071	12231.191762848	3222.845305648	132963.47267619	893977.26107339	13766.917851756	210332.4138744
0.	2313795.2533586	11941.883722078	2911.6196740142	121253.55176432	852997.40428657	13366.266390356	221642.1651082
0.	2537143.3855028	13900.472616069	3200.6145179875	134544.09578572	897777.27816693	15948.580175982	240441.6226856
0.	2554508.5599713	12654.044646316	3045.0006645658	135311.93433339	918088.33549274	13900.472616069	247350.5883371
0.	2221257.1525726	11229.783609853	2644.8640962144	108907.02440242	824021.29106464	12720.812851046	225955.7170039
0.	2033439.0813475	11852.867882553	2533.718458539	104900.562496	834110.36783367	12231.191762848	280440.7332538
0.	1947869.8992626	12654.044646316	2200.2904383379	102155.66564846	784731.19030168	11163.027341856	276374.8939365
0.	2033439.0813475	14123.068642562	3045.0006645658	114604.89726729	804537.29496377	13433.040297342	261047.9293568
0.	1767706.2141519	11585.826064951	1911.3302769829	97837.647175583	754377.67616276	11808.360319106	247693.8960808
0.	1854897.6202012	13722.400072237	1866.8757567514	87815.827579844	722460.2600486	11474.561164748	324254.7442050
0.	1773418.4425955	12631.788696862	2089.1507291136	67785.688339344	698279.20332407	10962.761744275	321529.9343349
0.	1862173.1018562	13922.73195138	1733.5136187497	66889.602258985	704770.79893789	10495.494053146	277339.4928184
0.	1686135.5919775	13677.882530342	1822.4214736367	70429.701517318	647192.03839521	9427.5519315809	291867.6818271
0.	1820144.471264	13878.213340166	1644.6067123067	74845.72138284	675055.43570499	10562.244977375	324809.049795
0.	1819179.8298218	13210.462686448	1200.0864062212	71348.579656661	725484.60330822	11430.055620341	313222.352778
0.	1713782.7776444	13766.917851756	1466.7957446922	66060.808070261	644362.67483563	10985.013239832	357693.1493068
0.	1572576.490519	14167.588560773	1000.0600036002	61918.06829902	628195.51403559	9605.5327868852	424101.7206074
0.	1578859.941807	13277.235346002	1200.0864062212	65568.050444787	654125.48937011	9739.0209215515	384445.7479072
0.	1757195.7138157	13366.266390356	1000.0600036002	62724.062306497	638515.05850767	10094.999728725	338076.9766200
0.	1889833.6582757	13455.298385142	1822.4214736367	70721.042199195	702670.75564029	10829.254017831	376378.6119325
0.	1915081.7079964	13477.556532345	955.61034388194	66575.994802432	672481.52340369	11118.523460085	354517.2179487
0.	1568463.6860396	12097.663727646	1444.56964048	54801.826073541	655277.60378847	10495.494053146	309117.7164265
0.	1988406.9910262	14724.107590077	1444.56964048	52341.642011702	661544.90941042	9049.3552278814	350137.768048
0.	1757195.7138157	12409.232468957	1288.9885706717	53907.129920196	633653.04324157	9561.0372168932	358133.7005242
0.	1934939.0239365	12275.701583032	911.16092124147	46708.311940213	648966.85695394	9605.5327868852	344464.0563880
0.	1621358.9214272	12275.701583032	1777.9674276367	52699.441974437	667215.80406334	10829.254017831	351829.0344613
0.	1754910.8224383	14056.289210819	1244.5373699014	51089.462731441	578494.68596101	10962.761744275	378330.7629477
0.	1616560.6495346	13967.250800226	1866.8757567514	57687.873594207	671495.4604068	11519.066946682	330562.1051543
0.	1589027.7084365	11118.523460085	1288.9885706717	56255.911553131	673684.19105645	9716.7727507005	310639.428729
0.	1559583.7999253	9983.7547189362	755.58980896023	40967.118040101	628410.87754301	10473.243863813	263294.7601092
0.	1575010.7504286	10673.497705198	1066.7349377027	39404.052135415	604347.32147298	9894.7597796915	244993.5848435
0.	1474620.5810243	12453.743239397	1088.9600342778	37796.632291108	593663.29560916	9205.0812048251	254036.1516455
0.	1611955.0960066	12297.956582209	1377.8916834903	44161.147637267	588659.7074785	9894.7597796915	277867.7720829
0.	1854019.4580798	13076.91897114	1333.440008534	47199.959351876	594545.18087679	10473.243863813	316936.6833151
0.	1929376.6903803	11274.288085412	1200.0864062212	54443.936122682	640216.21142642	10028.252544752	288877.2536178
0.	1954391.8138848	11964.137830426	1133.4104052409	52185.10934352	635928.03043411	10717.999211938	267790.2114323
0.	1590284.3986941	12275.701583032	1422.3435955424	59276.743445437	668706.23107266	11252.035817943	268570.2776204
0.	1669576.0171725	10807.002937904	1088.9600342778	49077.424652112	634179.82915068	10695.748428881	244856.3039167
0.	1802273.0093438	11318.79279849	1866.8757567514	52587.627840991	639449.45321903	10206.246222688	264280.8026984
0.	1704186.2338592	12565.021204863	1489.0219081794	60462.998027983	640887.18059486	9561.0372168932	254883.6722381
0.	1747142.191755	12654.044646316	1555.7007542926	63686.879164464	623458.87347686	11763.8529932	271232.2208521
0.	1645668.5223166	11585.826064951	1355.6658163753	57016.610854161	713417.7032149	9383.0573113583	240990.4730987
0.	1796038.8672321	13165.94787708	2178.0623779285	79802.507772595	676667.52689604	11719.345904834	292534.921257
0.	1876124.3100111	14345.670610058	1444.56964048	76796.685240749	734539.72417	12720.812851046	309440.481089
0.	1731262.1966818	13522.07300496	1400.1176098792	63216.652435113	703322.43887617	11252.035817943	310339.675942
0.	1805064.1881729	15213.875054049	1955.7850343329	77177.961171248	712886.0809711	10896.007613863	312761.0587012
0.	1947641.4101248	14278.88939599	2066.9229651143	78905.134326279	737253.25302469	10206.246222688	307250.5332073
0.	2000765.1346502	13076.91897114	1978.012501928	78523.779733318	746999.85744012	11897.375683543	314583.3163520
0.	2179557.8849344	17061.893073761	1955.7850343329	99996.378400782	750129.81318976	11029.516409074	319452.2769326
0.	1876010.0654423	12676.300655165	2022.4676149595	93634.214254748	765699.24008831	12208.936941841	309878.5384779
0.	1959637.0898564	13054.661893153	1866.8757567514	90084.293160028	733449.70531163	11697.092449727	284508.5244069
0.	1976431.0414805	11897.375683543	1933.557626018	73881.619770811	694347.99436299	10183.99680516	327026.6338756
0.	1779597.1532742	11163.027341856	1288.9885706717	66463.994988093	662481.79284135	10896.007613863	281727.5068821
0.	1961828.9705397	13433.040297342	1689.0600469736	56792.868581703	679627.81790554	10584.495404194	338747.8573177
0.	1949205.9709791	14701.846115932	1444.56964048	53482.182786451	629631.37207151	10606.745890386	356441.1808498
0.	1677110.2710366	14189.848608994	1555.7007542926	50709.373989992	622502.29139119	9872.5111932931	308633.5924443
0.	1565299.3664513	12297.956582209	1244.5373699014	55763.731233531	664187.6612636	10695.748428881	287106.4972736
0.	1573833.1807766	12832.094380165	1355.6658163753	52453.452854979	665004.67492948	11029.516409074	294030.6486584
0.	1755483.5372297	12208.936941841	1288.9885706717	50061.027200568	718493.91658461	11563.572966145	246778.4397324
0.	1986569.6698377	11697.092449727	1889.1029872274	60865.915221296	646064.97768273	10873.756355811	268868.5572143
0.	1865084.8951894	12587.276976136	1311.2142599662	60351.080030082	704143.14659018	10829.254017831	306443.8527240
0.	1978167.1482006	13855.95412367	1533.4744129793	59008.180862081	601508.08726184	10006.003602161	284830.3539382
0.	1644093.5906327	14345.670610058	1644.6067123067	61582.260383447	682589.11965712	9761.2691517657	349396.496959
0.	1858328.7391345	13010.147915374	1422.3435955424	61134.537467375	658494.73453695	11496.814026024	311654.0551700
0.	1846037.4914348	12987.891015582	1666.8333500017	70429.701517318	670341.18769137	10962.761744275	319890.8511760
0.	1566750.0175066	13076.91897114	1533.4744129793	60910.684996523	619943.95450348	12075.409262973	297874.7274929
0.	1756705.3704866	11140.775371281	1444.56964048	60776.376389772	627908.37103551	10428.74366326	284853.3422294
0.	1744400.3221021	14011.769886705	1577.9271548818	83931.66470573	627381.96696514	9249.5748753086	328759.5242368
0.	1664314.879323	11229.783609853	1711.2868032229	73724.683506161	709503.79217544	10250.745235849	313291.5490521
0.	1571091.3111237	12654.044646316	1689.0600469736	85839.843357363	689575.05440603	12097.663727646	320560.2976343
0.	1873963.2697761	12876.607407585	1666.8333500017	81036.553313745	707619.94512505	10873.756355811	294168.7291042
0.	1820847.6056944	13099.176108526	2111.3785523944	76931.251233445	711339.72843969	10206.246222688	284186.7070955
0.	1711840.6199736	14523.756461737	1955.7850343329	76101.462067808	688683.43239767	11118.523460085	309786.3139910
0.	1578745.6972381	12520.509840498	1533.4744129793	74621.501796229	641462.33843439	11385.550313458	306029.0183309
0.	1979224.0027805	12498.254247405	1933.557626018	76706.975780598	725170.02259547	10495.494053146	309486.5913287
0.	1876356.113066	15614.615279902	1533.4744129793	73635.006961733	748285.67209177	10918.258931291	334099.0478211
0.	1941141.7652012	12787.58159033	1444.56964048	63395.783310447	689430.46082983	10339.743974598	314237.2879820
0.	1742115.4307246	12832.094380165	1666.8333500017	75361.44922567	670269.0507496	10628.996435951	361774.9176050
0.	1695389.4020561	13789.176830624	2111.3785523944	89724.891329215	714070.19314865	10784.751917351	303425.2433511
0.	1775931.8231107	11741.599419325	2222.51855803	96308.882186679	740064.58593564	9939.2571305832	290280.3232039
0.	1556924.9845836	11407.802937209	1889.1029872274	88062.858383665	710977.34186923	13032.404874564	236052.1018418
0.	1646378.4820101	13677.882530342	2111.3785523944	82091.245446571	738174.106888	11585.826064951	276168.2084646
0.	1736631.6914188	12809.83795555	2111.3785523944	90376.318499999	708296.1509129	11185.27937181	276260.0680518
0.	1921329.651423	11741.599419325	2000.2400288035	73074.550325912	671808.10238485	11207.531461142	246892.8663567
0.	1648663.3733876	14345.670610058	2222.51855803	94061.204814754	724661.87779044	10784.751917351	322638.2261172
0.	1686478.3256841	11830.614071137	1777.9674276367	69152.404401654	694179.20929912	10117.248908782	261116.7010413
0.	2099929.4204308	14434.713060591	2000.2400288035	90376.318499999	734903.09413832	11763.8529932	349095.3740268
0.	1751059.1420188	11830.614071137	1689.0600469736	69914.277463948	685358.73114587	10317.494200857	250944.5666271
0.	1929902.3407377	12921.120672592	1733.5136187497	57598.368782086	683817.27303138	12409.232468957	265840.3603237
0.	1766078.1459903	11652.585717666	1889.1029872274	70698.631017418	724516.69901427	10295.244486485	271002.710027
0.	2025099.2278198	13321.750749376	2044.6952603964	91544.521651385	703250.02721287	12075.409262973	295618.7095364
0.	1980086.8676844	12253.446643245	2355.8885211332	101840.7349525	758676.19437947	11363.297749089	291476.5658810
0.	1748398.8820126	12097.663727646	1889.1029872274	105530.66561471	754644.75390888	12475.998713705	261093.7770844
0.	1983628.4493194	12498.254247405	2733.7816735278	118683.61673719	753697.87884996	12631.788696862	254998.2085597
0.	1981000.8242354	12097.663727646	2511.4895088638	99704.017669519	788703.44303684	11808.360319106	257174.6933061
0.	2137287.3944519	11897.375683543	2511.4895088638	108929.53802245	842984.65314081	12698.556723408	211403.4542883
0.	2043264.1142704	11585.826064951	2800.4704790405	108096.57432495	760230.98307221	12965.634175188	213887.8798068
0.	1774560.8882842	12164.427477996	2578.1765357486	117736.99689869	777838.87231273	11140.775371281	228216.0760891
0.	2244106.0663469	12431.487824481	3422.9250628351	120284.09787822	808591.86230801	12119.918251707	259191.3050739
0.	1929133.7899676	11830.614071137	2778.2408179141	115528.63243904	836953.08189734	12965.634175188	226572.1185878
0.	2158536.884262	11407.802937209	2800.4704790405	121794.69099606	802266.58244312	13099.176108526	196557.7437275
0.	2143685.0903087	12164.427477996	3356.2312767859	141999.61272833	843058.23454347	12186.682180224	232487.2940894
0.	2573930.1366795	14078.548961991	2822.700199456	144531.47414931	837737.44140692	13277.235346002	289107.2491133
0.	2092960.5017296	14123.068642562	2355.8885211332	115235.729789	837541.34493932	12809.83795555	238543.7896793
0.	2159222.3516752	12654.044646316	3089.4614690812	127681.83353083	830460.30508457	14323.410145956	259672.613002
0.	2176359.037006	12186.682180224	2644.8640962144	103415.50673598	818565.30640887	13544.331330374	243781.0137610
0.	2209375.7174099	12676.300655165	2533.718458539	124117.47638544	810399.92654971	12275.701583032	265610.9955953
0.	1969233.6336416	11363.297749089	2756.0112160766	98467.21969255	759429.26050619	11051.768082761	261781.5228019
0.	2102442.800946	14768.630716617	3111.691960277	127546.45055425	853316.62627727	12542.765492984	316659.7827583
0.	2497843.253811	13299.493017989	3133.9225107654	112284.74283237	838963.14388041	13254.977733417	291430.5534263
0.	1923535.8060929	13165.94787708	2467.0317873712	110348.01791875	753430.830135	11808.360319106	262882.0321959
0.	2136830.4161764	13900.472616069	2444.8030155534	115618.75838835	813161.61150033	12431.487824481	284991.2732864
0.	2176244.7924371	13433.040297342	3778.6342682119	132918.31638591	903455.69166544	14456.973821757	262469.3244055
0.	2198293.9942293	13344.008540165	3422.9250628351	131676.61352567	839012.17554975	13833.694966581	233858.1960334
0.	2347383.1566069	13366.266390356	3356.2312767859	121231.00505338	867865.84165522	12987.891015582	251448.3034288
0.	2016188.1514478	12297.956582209	3623.0096229803	121862.33585296	804830.33312787	11986.39199816	225978.5458901
0.	2185727.0916535	11585.826064951	2889.3897164397	117939.83501851	773676.89414921	12587.276976136	231961.8406436
0.	2479792.6119292	14367.931133572	2511.4895088638	129690.27069905	787582.25605709	12542.765492984	293386.3029707
0.	2301114.1062139	12720.812851046	2756.0112160766	112284.74283237	810717.59809473	12965.634175188	261827.3745034
0.	2273809.6542535	13277.235346002	3200.6145179875	124523.46602403	880296.02427938	13766.917851756	246343.6326800
0.	1740516.0067604	13477.556532345	3089.4614690812	107151.14820138	787606.62815556	10295.244486485	266000.9193309
0.	1931190.1922073	11252.035817943	2444.8030155534	85750.036967	765796.48459272	12898.86401039	252799.3820559
0.	1949240.834089	10139.498148207	2333.6600457397	83819.432439929	760959.88578631	11630.332440711	231642.0154139
0.	2315623.1664606	12053.154857688	2978.3099024804	116813.01860952	783732.31925575	13121.433305311	244696.1456523
0.	2022814.3364424	11652.585717666	2444.8030155534	107038.60457086	820448.82663787	12698.556723408	255364.7352085
0.	1929019.5453987	12565.021204863	2489.2606184746	109627.49021718	726404.21218433	11919.629673117	271094.5136107
0.	1931075.9476384	12720.812851046	2355.8885211332	109897.68085248	731391.15334277	11897.375683543	264028.5483125
0.	1975974.063205	13722.400072237	2511.4895088638	109267.24957445	767158.02158168	12565.021204863	331116.8223663
0.	1852361.4396858	12676.300655165	2555.9474675006	92802.768753735	761251.46394512	10562.244977375	299463.5083423
0.	2142999.6228954	13344.008540165	2844.9299791609	99119.326793336	745641.46711001	12231.191762848	273229.2275091
0.	1699844.9402421	12297.956582209	2155.8343768016	96129.045812497	737737.90080603	10673.497705198	267056.0971336
0.	1660087.8302747	12164.427477996	3289.5380243924	105283.11945743	742561.61706197	12409.232468957	267056.0971336
0.	1809633.9709278	12765.325284507	2667.0934016109	100603.62173038	714867.74738095	10784.751917351	254036.1516455
0.	2430324.7136078	14078.548961991	2889.3897164397	133753.74705377	802144.51784451	12898.86401039	306121.2019992
0.	2231310.6746333	13655.623848502	3045.0006645658	117398.94425989	775039.66244019	11919.629673117	304646.3834584
0.	1918737.5342003	14100.808772571	2511.4895088638	113095.59766157	802266.58244312	13076.91897114	336642.8574991
0.	2124834.7364448	14724.107590077	3534.0825588358	123801.72023945	842494.12626019	12854.350864177	367297.6955544
0.	2166419.7595141	12987.891015582	2689.3227662952	109650.00577105	767279.5977268	12431.487824481	333521.0154053
0.	1921250.9147155	13878.213340166	2400.3456497736	100693.58744603	791385.12648475	13121.433305311	318367.4800459
0.	1650719.7756273	13010.147915374	2378.1170558111	100491.16594344	767595.70363986	13566.589715191	274721.5513432
0.	1790555.1279262	12987.891015582	2133.606434957	92690.41758061	789971.04525692	12676.300655165	266367.9227817
0.	1904571.2076602	14790.892369012	2378.1170558111	102943.04414477	747460.78802874	12854.350864177	336827.8915349
0.	2049090.5872829	13366.266390356	2155.8343768016	95859.298486053	767960.45547615	12654.044646316	391240.150764
0.	1993110.7485358	13900.472616069	2378.1170558111	95814.341442351	746441.92147849	13121.433305311	331186.1645636
0.	1698474.0054156	11563.572966145	1755.7404935542	82248.338619291	703732.78303908	11674.839054004	326864.9154719
0.	2113981.502402	13789.176830624	3089.4614690812	111901.86640322	708006.34198731	11341.045244099	326911.1204160
0.	1876352.7991489	12832.094380165	3000.5400972175	102313.13543254	726985.06789786	11741.599419325	258137.1071583
0.	2160593.2865017	11207.531461142	3156.1531205464	129058.35103603	778301.43695365	12342.466758735	268616.1661048
0.	2028412.3203171	12565.021204863	3200.6145179875	122786.87019962	792726.27722443	11786.10662646	277821.8334478
0.	1796038.8672321	12876.607407585	2733.7816735278	103258.0162476	743555.78026349	11830.614071137	258618.355133
0.	1847448.9232243	12231.191762848	2222.51855803	93903.889971994	718880.79726875	11964.137830426	252020.768027
0.	1967062.986833	12609.532806802	3823.0989862564	115911.67440903	790873.10510044	11074.019815824	297621.4710887
0.	1958608.8887365	12898.86401039	3045.0006645658	115348.38344443	786461.21309943	12386.977172825	264120.2763104
0.	2085877.3384596	12119.918251707	3045.0006645658	121839.78750675	750930.68028491	12854.350864177	276007.4565838
0.	2085306.1156152	13455.298385142	3511.8509410427	123824.27385604	753867.82320434	12231.191762848	293892.5704609
0.	1854075.1082189	11096.271608266	2689.3227662952	108636.86567545	765164.41470652	12186.682180224	252043.6674169
0.	1934846.0184112	12297.956582209	3267.3070588502	119224.59030116	799923.24015956	11474.561164748	232555.8339045
0.	1899430.202061	12654.044646316	2555.9474675006	131766.9129989	757704.59232082	11585.826064951	278258.2605379
0.	1856931.2224407	12698.556723408	3133.9225107654	113163.1724349	727541.75769636	11452.308362854	275754.8526483
0.	1876581.2882866	12743.069038078	3378.462479507	119720.51336801	765820.79588835	11407.802937209	326241.1733172
0.	2042578.6468572	14034.029519058	2266.9749752633	115596.22681027	733813.0297576	13611.106663037	327835.2720661
0.	2076166.5501055	14657.323345891	3645.2415372606	103505.50262889	672601.78266175	11407.802937209	280096.0949235
0.	2204577.4455173	12654.044646316	3133.9225107654	126395.78337397	758554.7381965	12987.891015582	299371.3969790
0.	1700644.6522242	12275.701583032	2600.4056632835	109852.64847555	785413.41185373	11229.783609853	255502.1867954
0.	2025556.2060953	12854.350864177	2578.1765357486	131089.6906122	751027.76008914	10985.013239832	272471.6867948
0.	1941700.6925435	13878.213340166	3800.8665975842	107826.44170058	768227.94985631	10807.002937904	316705.9322241
0.	2209489.9619788	13811.435868899	2800.4704790405	127726.96167475	770124.96367335	11674.839054004	313222.352778
0.	1976431.0414805	13588.848159412	3267.3070588502	124997.14541715	794750.58577234	13054.661893153	330330.9836683
0.	2109068.9859405	13900.472616069	2711.5521902674	116227.13386663	872171.3362069	12520.509840498	306858.7073958
0.	1867784.4564835	14100.808772571	2667.0934016109	104450.51782501	794092.02425136	11118.523460085	298450.3383522
0.	1965692.0520066	13188.205252064	2200.2904383379	98512.190967458	738198.34120033	11630.332440711	287474.4162011
0.	2252217.4307368	13722.400072237	3422.9250628351	113365.90002054	764921.32310866	12987.891015582	377517.3123458
0.	1649805.8190763	12609.532806802	2711.5521902674	105823.22958542	719146.78772756	11719.345904834	283106.4097713
0.	1831111.9498757	11763.8529932	4201.058666784	120734.99273441	732117.64547588	11786.10662646	267560.7938765
0.	1631640.9326257	13188.205252064	2533.718458539	114041.69401922	769249.36754121	13232.720180232	271576.4987522
0.	2098215.7518977	12542.765492984	2311.4316296304	102448.11188711	696011.90848248	12097.663727646	284531.5118253
0.	1823114.8300547	14100.808772571	2822.700199456	105103.09047811	744065.02977932	12097.663727646	295963.9795145
0.	1977573.4871692	17729.952140252	3645.2415372606	124049.8133544	795116.47475003	12008.646225282	375100.6600390
0.	2146426.9599616	15124.82428513	3489.6193825463	127050.06498049	817318.00337557	12275.701583032	362215.6801040
0.	2159222.3516752	14902.201522249	3289.5380243924	131699.18830296	823287.10388753	12386.977172825	330146.0910050
0.	2169275.8737359	14056.289210819	3378.462479507	109357.30828472	813088.28115277	11830.614071137	311377.3268409
0.	2077880.2186386	15369.716187403	3222.845305648	119991.02921013	750202.61624599	11830.614071137	421227.9953484
0.	2027384.1191973	14657.323345891	2911.6196740142	123440.87061409	714311.86852008	12008.646225282	352779.0712556
0.	2023271.3147179	13544.331330374	2956.0797670342	110348.01791875	733958.36378443	10206.246222688	327581.1203423
0.	2182413.9991562	15481.033065351	2978.3099024804	139558.89708136	763195.56770223	12119.918251707	347844.6697619
0.	2249704.0502216	12542.765492984	3356.2312767859	131789.48801889	760036.6193125	13032.404874564	338215.7751800
0.	2030582.9671257	13855.95412367	3867.5639415011	120329.18627388	766720.36149871	12297.956582209	310316.6184746
0.	1935988.4640999	13388.524299949	3334.00013336	123531.08156633	755591.73190722	10962.761744275	296654.5616406
0.	1902172.0717139	15302.926773716	2644.8640962144	121884.88425973	731536.44691576	12030.900511791	322615.1352301
0.	1700187.6739487	13588.848159412	3600.7777679979	125222.71642618	791994.71491403	12364.721936084	294536.9546181
0.	2016873.6188611	14189.848608994	3800.8665975842	129080.91877666	778277.09083466	13188.205252064	354354.9759027
0.	1652090.7104537	12876.607407585	2889.3897164397	124410.68915507	678087.37778308	10206.246222688	288233.2994235
0.	1832254.3955644	13544.331330374	3800.8665975842	115370.91435701	757607.43807413	11318.79279849	294882.1805586
0.	1785299.8777581	12386.977172825	3467.3878833464	134182.78428157	697772.62864271	11719.345904834	261827.3745034
0.	1835224.7543551	12743.069038078	3245.0761526022	130141.67100024	683142.97122199	11964.137830426	262148.3433687
0.	2064513.6040806	14345.670610058	4023.1931528364	143808.00734461	757656.01506205	9872.5111932931	287290.454741
0.	1663058.1890654	11163.027341856	3400.6937415233	122065.27369439	773311.90308767	12787.58159033	232875.6937262
0.	1724064.7888429	12876.607407585	3534.0825588358	136237.9506371	753940.65751411	11430.055620341	269763.4590422
0.	1962835.9377848	12453.743239397	2978.3099024804	124320.46875063	750275.41991086	11140.775371281	258435.0193442
0.	1855446.0430454	12409.232468957	4045.4261345198	138316.21241678	804805.91290541	11808.360319106	274101.6310571
0.	2189154.4287196	12587.276976136	3511.8509410427	132715.11608373	799801.20830696	12809.83795555	303978.1906848
0.	1633468.8457276	13611.106663037	3045.0006645658	127501.32338044	751780.16526622	10985.013239832	249296.1831723
0.	1825970.9442765	12075.409262973	3467.3878833464	125967.14375659	727057.67758993	10985.013239832	269579.8817262
0.	1672426.2437129	12008.646225282	3045.0006645658	116407.40173846	705326.06767109	10985.013239832	271806.0251276
0.	2121521.6439476	14657.323345891	3400.6937415233	130435.09420711	698496.31580702	11496.814026024	343862.1702622
0.	1961693.492096	14857.677682701	3200.6145179875	119562.7164864	723790.84148946	10717.999211938	375751.2297808
0.	1913482.2840322	14456.973821757	3245.0761526022	119697.97077472	730107.83216705	12275.701583032	343376.0625606
0.	1795467.6443877	13766.917851756	2422.5743030209	106745.99819921	751488.90393818	11341.045244099	323238.6112134
0.	1835910.2217683	12743.069038078	3511.8509410427	106993.58754151	754911.83984413	12053.154857688	281658.5676269
0.	2097530.2844845	13188.205252064	3222.845305648	125267.83135524	676186.27426496	11274.288085412	296263.2248655
0.	1965463.5628688	12987.891015582	3156.1531205464	114942.83736293	762709.50110154	11919.629673117	236852.10502
0.	1784728.6549138	13477.556532345	3089.4614690812	140982.56172777	759939.43905846	13032.404874564	282256.0598048
0.	2066912.7400269	14813.154080824	4245.525638307	151158.61361921	733352.82135516	11808.360319106	331463.5390107
0.	2279064.9044216	12943.377394191	3156.1531205464	134498.93099784	701102.08913417	12498.254247405	291085.4679751
0.	2027955.3420416	12898.86401039	3467.3878833464	114289.49879088	776767.76416105	12409.232468957	290510.3567654
0.	1877723.7339753	13344.008540165	3956.4945635986	128584.44249172	775283.03633181	11185.27937181	306674.3250381
0.	1804835.6990352	12409.232468957	3022.7703512459	124027.2591319	731245.86219647	11229.783609853	298335.2130555
0.	2251189.2296169	14434.713060591	3645.2415372606	147697.37373085	725363.60937964	12342.466758735	334815.8626098
0.	2359607.3254762	13855.95412367	3689.7055437159	140620.973254	732602.00727243	11741.599419325	289130.2490060
0.	2015731.1731724	12987.891015582	3667.4735108391	139061.80116179	839453.47293414	13121.433305311	280739.4311456
0.	2095359.6376759	12542.765492984	4112.1254353852	145865.52933249	783756.68060374	11252.035817943	257907.9510748
0.	1933246.594447	12943.377394191	3378.462479507	138180.65793442	710155.98826161	11207.531461142	271943.743938
0.	2103014.0237903	12965.634175188	3311.7690492289	134182.78428157	789434.72954215	12364.721936084	299509.5643990
0.	2195209.3908698	12409.232468957	3311.7690492289	130322.23791434	764021.94314528	12475.998713705	292166.7826650
0.	1879094.6688018	13544.331330374	3489.6193825463	149303.39283496	777692.80436453	11652.585717666	238338.0261626
0.	2294373.6766504	12475.998713705	4512.332449094	138926.23465089	775648.10990426	11875.121753355	232807.1513165
0.	1709669.9731651	11808.360319106	3400.6937415233	131902.36402902	761178.56849073	11585.826064951	239481.220200
0.	1947869.8992626	14857.677682701	3534.0825588358	140801.76554612	707958.04143964	11897.375683543	319706.1855763
0.	1806663.6121371	13277.235346002	3156.1531205464	114019.16667562	670148.82384732	11585.826064951	282416.9302814
0.	2076852.0175187	16371.621573526	3467.3878833464	132015.24155609	728679.45201413	10539.994609927	310501.0799742
0.	2147455.1610814	14011.769886705	3289.5380243924	129870.82790805	783659.23561988	11652.585717666	335509.6118969
0.	1939415.8011661	14879.939572766	3356.2312767859	129284.03117149	716922.39085076	12409.232468957	303056.6318131
0.	1889605.169138	13366.266390356	3623.0096229803	120239.00972477	709189.78929805	13054.661893153	296217.1864320
0.	1740516.0067604	11207.531461142	2644.8640962144	111721.69530626	726622.02853056	10072.750608034	304807.6792527
0.	1950259.544774	11652.585717666	2756.0112160766	92600.537726675	642325.14687257	11318.79279849	298081.9429025
0.	1880922.5819037	11118.523460085	2867.1598181554	114785.13029119	703660.36795448	9516.5418843464	304899.8496545
0.	1859901.5812314	11964.137830426	2667.0934016109	127456.19644914	755761.71321475	11274.288085412	293938.5962769
0.	1869612.3695854	14367.931133572	3756.4019981391	141773.59075796	773117.24743472	12075.409262973	330793.2329259
0.	1926163.4311769	15058.036832358	3867.5639415011	134747.34033616	736017.5233428	10473.243863813	377610.2741992
0.	2211774.8533562	15948.580175982	3356.2312767859	145435.89522877	686057.29452987	12676.300655165	400393.2250599
0.	1958151.910461	15659.143160157	3334.00013336	123711.506379	751707.34902102	10940.510308095	358898.9226222
0.	2246619.4468621	16327.08988975	3378.462479507	123125.13991493	712499.46703891	10851.505157133	366183.5696130
0.	2026127.4289397	14790.892369012	3934.2618191226	127185.43995414	731730.17545471	10896.007613863	406127.6307468
0.	1906056.3870555	15970.844977814	3089.4614690812	120892.81165657	749183.42884186	11786.10662646	428519.3289569
0.	1816031.6667846	13477.556532345	2822.700199456	103280.51470769	678785.35581304	9338.5629285733	336735.3740136
0.	1999466.3974761	12832.094380165	3734.1697873657	100581.13045232	685864.58177161	10740.250054368	351133.9527812
0.	1646035.7483035	17017.357704859	4801.3827982459	105058.08383716	685334.64375647	10295.244486485	352338.7971148
0.	1568120.952333	14189.848608994	3289.5380243924	99951.3991631	671832.15223479	10295.244486485	338192.6419293
0.	1631412.4434879	11852.867882553	2467.0317873712	93746.578082296	652685.56184902	10495.494053146	297276.1336324
0.	1598966.9859284	13900.472616069	3600.7777679979	92937.592149891	692057.61985505	10673.497705198	296240.2056175
0.	1974488.8838097	13099.176108526	3867.5639415011	116046.86986729	698279.20332407	10940.510308095	315506.127620
0.	1961579.2475272	15191.612272687	3178.3837896203	126734.19852935	721879.70649988	11363.297749089	377424.3515064
0.	1792954.2638725	13165.94787708	3334.00013336	114627.42618356	714722.73207631	12053.154857688	276604.5503752
0.	1872582.7283761	14212.108716627	4178.8252699788	120058.65953298	761567.35129417	12453.743239397	328158.748890
0.	1700987.3859308	13143.690561496	3378.462479507	115551.16383562	694613.23466571	10695.748428881	304807.6792527
0.	1666142.7924249	12297.956582209	3534.0825588358	103145.52485264	727711.19209933	11318.79279849	282807.628438
0.	1705214.4349791	13321.750749376	4178.8252699788	134069.87762344	739749.47757543	12475.998713705	299808.9348627
0.	1733547.0880592	12698.556723408	3978.7273673761	152244.78647383	749911.40767286	12921.120672592	254517.1664281
0.	1975631.3294984	12409.232468957	5090.4431708704	161618.85414184	762879.621328	11363.297749089	268799.7225293
0.	1946384.7198672	13544.331330374	4734.6779818802	152244.78647383	815361.80806131	11541.319926723	258297.5201091
0.	1657574.4497596	12654.044646316	4556.8010811844	147991.41062426	797897.7321681	11452.308362854	272242.1423789
0.	1624100.7910802	14100.808772571	4089.8922757939	160033.13289369	826591.43166224	12030.900511791	273504.7136591
0.	1988083.9875054	13143.690561496	4267.7592130252	133482.78746288	789507.86156276	11941.883722078	309371.3161997
0.	2103242.5129281	15948.580175982	5223.8590313854	162366.51210883	776086.21836466	11741.599419325	379423.2330477
0.	2141857.1772067	16059.904779445	5068.2074017168	129938.53786224	750202.61624599	11585.826064951	343098.2992049
0.	1783243.4755184	16995.090109569	4245.525638307	140688.76990775	758894.81977555	10918.258931291	310016.87708
0.	1830426.4824625	11519.066946682	4045.4261345198	131721.76314093	733546.59034701	11430.055620341	299486.5363394
0.	1965327.5976602	12498.254247405	4690.2084008523	123711.506379	698351.57354849	12654.044646316	256326.9432109
0.	1831111.9498757	13143.690561496	4734.6779818802	128719.84220398	778715.33137387	11474.561164748	309878.5384779
0.	1864014.3857107	13566.589715191	4156.5919324774	121388.83330177	754838.99741325	11897.375683543	290165.3087635
0.	1757424.2029534	14123.068642562	4868.088148406	122583.91491297	781491.36618612	11941.883722078	308472.2239197
0.	1912454.0829123	14657.323345891	4490.09822201	113568.63250479	813210.49874052	13499.814738951	320721.8960643
0.	1940786.7359925	13254.977733417	3956.4945635986	116137.0013829	776086.21836466	11875.121753355	285336.1107494
0.	1849162.5917574	13188.205252064	3778.6342682119	135063.50829983	770368.20042825	12542.765492984	300545.8917853
0.	2115466.6817974	14813.154080824	5223.8590313854	144169.73296323	785486.51018368	12520.509840498	312484.2942853
0.	2021786.1353226	13655.623848502	3845.3314342286	125064.81608352	764410.85282128	12186.682180224	284899.3189990
0.	1662144.2325144	11630.332440711	3889.7965080741	133279.57350536	825930.46622669	12787.58159033	295158.3714295
0.	1918814.6526943	13321.750749376	3511.8509410427	119066.80274301	761275.76256543	11875.121753355	270750.2553033
0.	1793753.9758546	12342.466758735	3356.2312767859	126486.02608178	725315.21227957	11163.027341856	256899.7380231
0.	1817631.0907488	13032.404874564	4401.1619067434	138858.45221562	824021.29106464	12898.86401039	271783.0722101
0.	1967748.4542462	13789.176830624	5468.4603216522	170731.21451518	825196.11876555	12565.021204863	286784.5813107
0.	1965235.0737311	14078.548961991	5090.4431708704	163884.6887313	828868.47276575	14234.36888367	266482.6146227
0.	1944442.5621964	13054.661893153	4556.8010811844	202634.04008956	893607.21741305	13165.94787708	289291.2500022
0.	1909597.9686905	14390.191716499	4912.5586784017	194169.38800561	910595.94888626	14123.068642562	270933.8579924
0.	1654261.3572623	12809.83795555	4556.8010811844	184849.90241848	780103.23835312	13900.472616069	250051.6523799
0.	1854595.7425791	11919.629673117	4912.5586784017	167443.28027222	824217.08472211	12832.094380165	216783.5001418
0.	1599766.6979105	11207.531461142	4734.6779818802	149009.31005506	791848.40980861	14323.410145956	233332.6573333
0.	1973690.7510026	12275.701583032	4579.0354861913	161075.14461761	772435.98686719	12654.044646316	271140.4157757
0.	1718957.8341636	11919.629673117	4000.9602304553	121028.08738018	769954.70198257	12253.446643245	276857.1796487
0.	1880345.55804	13700.141271587	3422.9250628351	142971.57647063	759307.79382516	11452.308362854	286968.5317925
0.	1693923.5748999	14301.149741267	4601.2699505063	119991.02921013	798410.16569933	12164.427477996	322707.4991550
0.	1897119.9893865	13700.141271587	3934.2618191226	122042.72480306	737374.41243957	12854.350864177	329961.2023641
0.	1711269.3971293	13588.848159412	3756.4019981391	146430.87081982	744234.78623824	11830.614071137	349280.6791858
0.	1576917.7841361	13522.07300496	3845.3314342286	123598.74041668	806710.89527995	11385.550313458	305475.9373488
0.	1693330.2782298	14390.191716499	3222.845305648	108952.0517029	686274.10149943	11140.775371281	338794.1269033
0.	1409769.1807856	11341.045244099	3000.5400972175	78703.23855454	686129.56291777	10295.244486485	299555.6207058
0.	1193435.8646099	11652.585717666	2089.1507291136	63261.434794324	628913.41325275	10562.244977375	291131.478557
0.	924869.13070136	11652.585717666	1444.56964048	49256.252869567	600935.58171329	8092.8166025467	301996.9628354
0.	949065.16834298	10762.500956173	1200.0864062212	40319.526679943	538830.28314283	10050.50154671	304807.6792527
0.	831244.08278985	12075.409262973	1200.0864062212	36881.434206728	577281.3973208	10206.246222688	302734.1098531
0.	827154.51569172	11919.629673117	1022.2849223641	26910.045660271	544326.33878578	8671.1756780192	305936.8356640
0.	658854.93548669	12208.936941841	666.69333440004	24725.51561936	561025.53924974	8671.1756780192	306282.525828
0.	765893.73018208	13366.266390356	622.24545271912	18665.324721032	533219.40128802	7581.224707945	342450.2199845
0.	732359.82300318	13566.589715191	577.79780810179	15859.521562944	520425.13990293	8426.4804036529	348099.4279408
0.	678400.25753955	10940.510308095	622.24545271912	13388.524299949	496236.74737808	8026.0854446829	327049.73675
0.	637460.99072822	11207.531461142	511.12678566587	10829.254017831	532036.13837297	8070.5728239134	329221.6880225
0.	646352.72391505	12987.891015582	488.9032300503	10784.751917351	506139.85075686	8493.2147662765	318229.0053101
0.	676426.89724194	12231.191762848	400.00960023041	11341.045244099	478110.69125456	8092.8166025467	342982.5671506
0.	589445.79348897	11541.319926723	488.9032300503	10250.745235849	498381.45039622	8048.3291046256	296194.1673089
0.	691310.36525812	12565.021204863	577.79780810179	9138.3411442804	498428.59274598	8159.548294521	349211.1892782
0.	630636.61456258	12253.446643245	444.45629661235	7425.5290578293	503851.69067792	8693.4210590677	379446.4786139
0.	619633.18010757	12409.232468957	288.89389638309	6357.9800652871	527210.11238376	8426.4804036529	364744.7059560
0.	635760.37937994	12253.446643245	422.2329187895	6624.8544977427	519928.88874223	8248.52471467	384678.3434277
0.	577947.49543822	12164.427477996	511.12678566587	6825.0159287424	449891.61795294	6558.1350886904	336480.9560212
0.	604753.00257874	11741.599419325	222.22518522469	5535.1710101087	475853.50322257	7536.7399397861	351690.0135829
0.	540488.20598662	12208.936941841	333.34000013334	4623.5044741297	494351.73680947	7292.077957649	359617.8302883
0.	592519.3625055	13766.917851756	488.9032300503	4134.3586542796	518652.94590749	8070.5728239134	343514.9476403
0.	423330.62627776	10473.243863813	266.6709334016	4401.1619067434	494092.58023685	8693.4210590677	280946.2281618
0.	373056.33559621	9249.5748753086	200.0024000288	3178.3837896203	479733.41234394	7647.9523052351	231390.7326547
0.	296401.34166559	7892.6247312617	1244.5373699014	2911.6196740142	493220.92920563	7536.7399397861	191758.9721665
0.	222623.36162627	7558.9822941956	155.55700742096	2489.2606184746	514897.1030509	8137.3043378502	151294.3775538
0.	175926.49982169	7069.6642042893	200.0024000288	1889.1029872274	485921.38442883	8003.8418440852	133369.8902128
0.	121862.33585296	6980.7003643303	133.33440000853	2133.606434957	503757.34665209	7759.166154206	118277.9094463
0.	109289.76416137	6357.9800652871	44.444562963279	1777.9674276367	512087.20027083	7381.0451204177	105800.7243022
0.	79757.636816054	5890.9703650846	22.222251851891	1666.8333500017	473855.44734934	7647.9523052351	91252.45559374
0.	63776.449157522	6246.7849065228	22.222251851891	1377.8916834903	496849.46497888	7292.077957649	83684.75570617
