# Supplementary material for: LA-iMageS: a software for elemental distribution bioimaging using LA–ICP–MS data
Source: J Cheminform. 2016 Nov 18;8:65. doi: 10.1186/s13321-016-0178-7 (PMC5116144; doi:10.1186/s13321-016-0178-7)
Supplement: Supplementary file 1 — Additional file 1. Dataset corresponding to LA–ICP–MS analysis of a human tissue used to illustrate LA-iMageS features. [file 13321_2016_178_MOESM1_ESM.zip › Line 33.xl]

Intensity Vs Time	Counts Per Second
Time in Seconds	Na23	Ca44	Zn64	P31	C12	C13	Si28
0.	155.55700742096	5357.2770272403	44.444562963279	1133.4104052409	483238.59725666	7736.9232657286	53437.45276570
0.	177.7796740943	5601.8822324301	66.6669333344	1200.0864062212	461290.13251558	7870.3814867284	53370.35818332
0.	200.0024000288	5601.8822324301	22.222251851891	1288.9885706717	484579.88593278	6357.9800652871	49725.69514560
0.	82113.687147969	5579.6450990042	111.11185185679	4089.8922757939	452634.31803553	6113.3526737582	76998.53504091
0.	101300.88127966	6246.7849065228	133.33440000853	3089.4614690812	501847.10316812	7336.5614203583	96129.04581249
0.	204091.18127247	7425.5290578293	244.44802968221	3045.0006645658	511945.54883834	8448.7251318446	141796.1926814
0.	160961.87622225	6802.7755324172	177.7796740943	2800.4704790405	458427.35009949	7114.146480276	121366.2862274
0.	250738.50112692	7425.5290578293	155.55700742096	4223.2921228934	462839.24986468	7047.4231552981	170504.4191961
0.	243277.73343615	8293.0132808272	200.0024000288	3978.7273673761	485238.84142766	8515.4596725172	169529.2689409
0.	272265.09654062	7403.2870594544	177.7796740943	4490.09822201	489805.85278191	7581.224707945	186690.252377
0.	324046.88893239	7403.2870594544	111.11185185679	4579.0354861913	478040.14513109	7736.9232657286	192236.4526350
0.	252684.87549839	7714.6804365931	155.55700742096	3934.2618191226	506965.6252576	8115.0604405255	174859.9570922
0.	265496.31556134	7959.3548209234	133.33440000853	4490.09822201	460140.21145898	8737.9119992209	184986.2108541
0.	197558.77969565	7203.1117442735	177.7796740943	4178.8252699788	466478.43051253	7225.3532086126	145028.8937007
0.	250395.06978175	7336.5614203583	155.55700742096	3734.1697873657	475359.82256403	8426.4804036529	178128.089616
0.	308472.22391974	8070.5728239134	177.7796740943	4490.09822201	500125.88981208	6913.9781073663	209147.5913712
0.	301259.87985803	9004.8626258179	311.11691862693	3867.5639415011	507012.81477065	7714.6804365931	207120.1080642
0.	303448.28210395	8337.5020843755	111.11185185679	3200.6145179875	459717.83025606	7670.1949563466	194123.9020815
0.	312092.22680724	8181.7923105381	155.55700742096	4467.8640542332	467676.1764554	6847.2563843996	197513.2754824
0.	330192.31379374	8026.0854446829	266.6709334016	5713.0687893496	497226.54370911	7870.3814867284	209945.0497522
0.	345552.18940452	7336.5614203583	288.89389638309	6558.1350886904	483262.12682898	7314.319659335	192691.2210850
0.	340020.36267327	9049.3552278814	355.56314090256	6269.0238196228	469062.01305971	8048.3291046256	211768.0948072
0.	313153.15706922	8604.4398909837	333.34000013334	6135.5912309063	463731.29303441	6647.0944194197	203339.8114158
0.	497155.84018513	10117.248908782	377.78634093484	5290.5677623922	482109.25370814	7381.0451204177	292742.0062392
0.	439702.1028517	9383.0573113583	244.44802968221	5335.0405463082	475971.0504277	6847.2563843996	265358.7015710
0.	423377.35728674	10183.99680516	444.45629661235	5512.9340546385	534781.55766224	7892.6247312617	231116.6145313
0.	351643.67379484	9672.2765870872	333.34000013334	5690.8313593262	500927.50788794	6402.4585440809	227896.3926278
0.	402117.80374357	9405.3045917898	333.34000013334	4690.2084008523	492443.58542125	7736.9232657286	235229.3204175
0.	365974.68722393	8559.9496630493	266.6709334016	5624.119425175	461548.29928244	7558.9822941956	201768.9816008
0.	372498.87768696	8315.2576529274	466.67973369921	5690.8313593262	470213.13251652	8003.8418440852	209284.2931699
0.	399204.86691351	9316.3158262194	422.2329187895	7158.6289936035	485285.91161484	7492.255408986	217057.1534311
0.	389122.13627621	9227.328010388	333.34000013334	6780.5351954239	493079.58873351	6958.4595526755	208167.9599539
0.	408996.27887153	9027.1088971719	533.35040054615	6647.0944194197	513551.06854082	7158.6289936035	206368.4683918
0.	414666.44255958	9160.5877717715	222.22518522469	6180.068523177	509349.01984494	7647.9523052351	229083.8493295
0.	339441.92754037	7870.3814867284	355.56314090256	5868.7324604928	481968.09622259	7781.4091020254	186281.2509830
0.	279958.24351622	8248.52471467	355.56314090256	6357.9800652871	507390.3402112	5824.2568292746	181738.1263675
0.	335764.00082156	7492.255408986	644.46936392652	6958.4595526755	472257.33797318	7981.5983028321	187781.0198244
0.	395151.71368904	10006.003602161	622.24545271912	8559.9496630493	511756.68389548	7403.2870594544	211426.2438591
0.	391728.99804443	8960.3702611759	333.34000013334	9583.2849722085	482744.49115182	7225.3532086126	202338.0890431
0.	405964.40333658	9138.3411442804	511.12678566587	7581.224707945	510316.72525163	7892.6247312617	197809.0572578
0.	314814.00976684	8871.3862441486	533.35040054615	7870.3814867284	490512.30878896	8070.5728239134	188599.1880706
0.	453783.23136393	9049.3552278814	511.12678566587	10896.007613863	507555.51281082	8181.7923105381	189485.6266465
0.	389052.32057838	9071.6016179468	622.24545271912	11697.092449727	502224.4015268	7825.8951756913	208760.2816351
0.	438906.19212615	9249.5748753086	444.45629661235	11318.79279849	469672.79187984	7470.0132325949	226138.3498207
0.	423517.55184706	6913.9781073663	533.35040054615	10651.247040888	457629.69599579	8582.1947473411	196739.7414277
0.	404052.54321851	9004.8626258179	444.45629661235	12453.743239397	483615.07816184	7603.4671810346	214389.4122016
0.	402234.34190056	9071.6016179468	488.9032300503	13477.556532345	496401.70550555	7002.9412353188	189781.1268917
0.	459318.93380464	8515.4596725172	755.58980896023	12142.172835157	503403.56578861	8470.9699193857	198559.9345179
0.	360035.28840736	8960.3702611759	666.69333440004	15725.93542624	526027.67611165	7381.0451204177	179739.9274211
0.	418355.23633141	8181.7923105381	577.79780810179	15904.050750604	531018.66246951	8515.4596725172	186781.144272
0.	444666.51152391	8470.9699193857	755.58980896023	16549.750686014	498287.1664735	8448.7251318446	209466.5656798
0.	495836.14798379	9360.8100902862	933.3856029271	17061.893073761	494658.02285065	7358.8032407191	211494.61294
0.	399391.26509095	9116.0945761461	800.03840184329	19110.777098926	530190.57327902	8092.8166025467	193259.7161507
0.	393032.72778224	8470.9699193857	933.3856029271	20670.047743583	523734.21348186	7870.3814867284	156658.8068090
0.	469273.43157025	8715.6664994682	2511.4895088638	50485.800450694	532296.44224542	8293.0132808272	147629.5205235
0.	747436.52791574	9917.0084254548	2289.203272805	59769.130582169	587421.17182403	8960.3702611759	187258.3428052
0.	895506.94033685	10228.495699585	3156.1531205464	92847.709644765	566036.86879479	9182.8344586197	187281.0672189
0.	942116.8763051	11029.516409074	3489.6193825463	89163.356831709	644794.21289404	9650.0285943244	190781.3584495
0.	804708.23269821	8493.2147662765	2511.4895088638	75585.688633395	650766.0308629	10361.993807708	166241.8040568
0.	1041073.4573725	9494.2943071144	3623.0096229803	90308.92713352	590255.77520166	9427.5519315809	202224.2644826
0.	1107016.0546121	10740.250054368	3956.4945635986	102043.18904194	718735.71499438	10295.244486485	197786.304445
0.	1001227.8008795	19689.900749551	3711.9376358914	104720.54172922	693721.09495438	9761.2691517657	191031.434886
0.	1233590.2378204	20380.446874672	4534.5667354854	99861.441411715	708296.1509129	10539.994609927	194169.3880056
0.	860391.60589451	8982.6164138194	3089.4614690812	82629.862879092	643212.01185565	10606.745890386	164632.5480522
0.	1209782.7558525	10295.244486485	3400.6937415233	93409.491119394	649926.36984641	10094.999728725	176630.0381107
0.	1291116.7394795	10562.244977375	4067.6591755055	123102.58817651	730543.65586369	10539.994609927	175154.9447588
0.	1494678.7258	10717.999211938	4067.6591755055	145300.22586317	705422.63977004	11808.360319106	168803.6490320
0.	1596945.9343494	10762.500956173	3689.7055437159	155798.45699864	709286.40435928	11163.027341856	186122.2002461
0.	1420179.1321208	9694.5246392125	3578.5459723132	131405.72093071	700378.18476868	10762.500956173	196716.991500
0.	1733924.5075266	11808.360319106	4423.3958966001	170481.74000031	711895.41720366	9650.0285943244	213181.2256480
0.	1769503.6245511	11007.264794765	4045.4261345198	154825.00938639	773287.57089341	10606.745890386	203317.0436770
0.	1559211.7477694	10206.246222688	3489.6193825463	131021.97137674	735242.2531342	10651.247040888	190554.0226722
0.	1918952.8217679	11007.264794765	5957.6844347936	167692.66475339	748576.82630175	10851.505157133	176108.0524632
0.	1879520.0147974	11430.055620341	5512.9340546385	146860.55577899	735072.67198371	10539.994609927	194897.1961692
0.	1958442.6627251	10918.258931291	5134.9148871186	138519.54824074	684106.27556636	11474.561164748	206596.2309180
0.	1584800.6593883	12542.765492984	4579.0354861913	143265.44810348	729720.4516566	12409.232468957	205320.8399640
0.	1976887.9582026	11763.8529932	4289.9928470482	159127.14063357	689044.88973801	10139.498148207	253394.8411409
0.	1745090.9344433	9672.2765870872	3889.7965080741	106971.07911745	732626.22607017	13254.977733417	205024.7946377
0.	1335055.738133	9917.0084254548	3867.5639415011	102515.60092924	664235.71875874	10295.244486485	205298.0668777
0.	1845379.4920097	10962.761744275	4556.8010811844	111428.92552628	662962.28518192	10406.493652039	222303.8897776
0.	1553553.1129124	10272.994831483	4089.8922757939	125470.85153601	685093.77354056	9828.0141985899	240464.4907414
0.	1654901.7768501	10784.751917351	4289.9928470482	124906.91871043	697627.89844805	10717.999211938	228033.3983441
0.	1659817.44867	11697.092449727	3578.5459723132	117353.87160359	653957.48548878	11096.271608266	233903.8965955
0.	1685971.1946784	12320.211640776	4067.6591755055	128990.64817801	686081.38392562	11118.523460085	216167.8126734
0.	1454002.4934041	10962.761744275	2933.8496908789	111564.04877051	665220.95614709	11674.839054004	231938.9955829
0.	1308754.4614995	10918.258931291	3356.2312767859	110663.26825072	703563.81544755	9917.0084254548	245313.9156737
0.	1617355.8768018	11096.271608266	3222.845305648	127433.63307444	687165.4759624	10094.999728725	200061.8896493
0.	1750380.7417601	10272.994831483	4112.1254353852	121298.64536789	665076.76806892	10940.510308095	204000.1025736
0.	1622501.367116	10473.243863813	4712.4431617115	148081.88558348	701512.3283966	11897.375683543	188781.0140237
0.	1722690.4561198	9939.2571305832	4512.332449094	118029.98686765	696880.16420822	11452.308362854	205844.6379159
0.	1594168.7140358	13210.462686448	4667.9736993025	166672.50222425	792775.05022499	11029.516409074	272816.0150838
0.	1575204.1156031	12253.446643245	4378.9279761929	138609.92129753	704191.42592973	11051.768082761	265748.6136867
0.	1563411.5039085	10562.244977375	3600.7777679979	120216.46573887	716027.95693542	10896.007613863	190235.7628849
0.	1826372.5533709	11519.066946682	4534.5667354854	139875.24615982	723040.85236463	11897.375683543	201222.6745815
0.	1755710.5344204	11074.019815824	4556.8010811844	180602.72790986	733740.36365459	10807.002937904	199447.4211261
0.	1944556.8067653	11763.8529932	5490.6971584864	154372.28143976	707402.60444248	12409.232468957	253188.7159454
0.	1724259.6916504	10829.254017831	3156.1531205464	133844.06885969	708706.73010763	10606.745890386	222007.2481684
0.	1999773.0160935	11697.092449727	4156.5919324774	134521.51336142	711581.32788351	11407.802937209	235846.3989759
0.	1747613.3865432	11630.332440711	3912.0291339479	135582.9529304	696349.55316857	11140.775371281	212429.0459079
0.	1986541.8344212	11474.561164748	5090.4431708704	141185.96208148	764824.0883679	11051.768082761	210742.583503
0.	1727949.1041845	11452.308362854	4512.332449094	169688.00663397	744938.09826274	11519.066946682	238475.2012838
0.	1796038.8672321	12631.788696862	4868.088148406	149054.55289015	744356.04287847	11763.8529932	239092.5168798
0.	1917595.0885116	11897.375683543	4378.9279761929	172818.0181588	777644.11559205	12587.276976136	245794.434672
0.	1626956.9053019	10784.751917351	3667.4735108391	156115.41774332	775453.40209715	11852.867882553	227759.389133
0.	1853389.6408057	13744.658932294	4890.3233837481	180807.08833872	754717.59471542	12921.120672592	283910.8734112
0.	2097758.7736222	13433.040297342	4490.09822201	162366.51210883	748552.56307908	12342.466758735	267836.0956894
0.	1713097.3102312	12208.936941841	4423.3958966001	138994.01763295	755931.69783918	11496.814026024	221071.7544243
0.	1570634.3328482	10339.743974598	4445.6299457633	146498.71435329	752119.98246044	11274.288085412	201768.9816008
0.	1948596.0617054	11563.572966145	3200.6145179875	128178.25645325	724202.15331419	11118.523460085	211517.4027580
0.	1743600.61012	11207.531461142	4267.7592130252	127072.62732453	745956.78883363	10673.497705198	252616.1723077
0.	1573947.4253455	12364.721936084	4201.058666784	131383.14694217	729938.35107091	11852.867882553	266207.3568144
0.	1752625.9310608	11986.39199816	4245.525638307	112464.92602193	692925.4801316	11363.297749089	250051.6523799
0.	1713668.5330756	11741.599419325	3445.1564434428	124568.5771958	721299.19171461	11051.768082761	209876.693223
0.	1683050.988618	11296.540412261	4223.2921228934	112284.74283237	694275.65750518	10295.244486485	202930.0015205
0.	1970188.9826861	10450.993733851	3934.2618191226	104360.51178914	676956.29129517	10272.994831483	206345.6924774
0.	1783357.7200873	11229.783609853	3378.462479507	111541.52807867	693190.67696963	12097.663727646	240647.4374147
0.	1647749.4168366	10651.247040888	3089.4614690812	93544.324277456	680157.40739456	11274.288085412	224586.0967422
0.	1822898.5623007	11608.079223139	3534.0825588358	87681.0865753	636047.78317622	11207.531461142	232670.0681651
0.	1509731.6436553	10428.74366326	3089.4614690812	77110.675921734	663058.38684752	10250.745235849	225910.0594168
0.	1802818.7882441	11096.271608266	3689.7055437159	95814.341442351	736162.89419729	11185.27937181	237743.6263611
0.	1750407.8768109	9739.0209215515	3600.7777679979	83662.309794431	723306.9701333	11185.27937181	210674.2205143
0.	1369784.279237	9894.7597796915	3400.6937415233	91836.597889769	684274.8648246	8648.9303563226	224768.6999450
0.	1744412.9737723	11763.8529932	3734.1697873657	79398.677819993	603321.27197376	11519.066946682	254631.6977883
0.	1919477.8829836	12231.191762848	3311.7690492289	87883.198894825	638706.72099169	11163.027341856	225727.4315362
0.	1887916.4638032	12943.377394191	3934.2618191226	109244.73504797	742319.15545528	11763.8529932	244147.054632
0.	1608220.796007	10762.500956173	3267.3070588502	110483.12375318	747024.11633646	11852.867882553	198241.3723627
0.	1760127.3660004	11741.599419325	3867.5639415011	106543.43053744	750760.79323145	11407.802937209	201131.6268519
0.	1691733.5758522	12364.721936084	3800.8665975842	129126.05443987	715810.40584607	10940.510308095	240555.963583
0.	1744171.8329643	12053.154857688	4423.3958966001	106318.36109598	667720.59741232	11430.055620341	222623.3616262
0.	2047034.1850432	11986.39199816	3978.7273673761	117173.58339913	758117.50995652	12075.409262973	217809.7457197
0.	1729662.7727176	12720.812851046	4423.3958966001	129487.1484789	749329.01973952	11786.10662646	210241.2677753
0.	1716867.381004	11986.39199816	4601.2699505063	119156.96669872	768398.1778265	12208.936941841	166808.5167508
0.	2153624.3678005	10495.494053146	4712.4431617115	162502.45705869	765601.99666881	12053.154857688	211585.7725783
0.	1929362.2791054	12698.556723408	3956.4945635986	156183.33945685	801314.52381119	11964.137830426	215232.9657130
0.	2104841.9368923	12498.254247405	3867.5639415011	163363.49274738	756101.6857806	11474.561164748	238978.1957754
0.	2136030.7041943	11630.332440711	4556.8010811844	177923.79417438	791092.53915892	11608.079223139	252112.3659581
0.	1917823.5776493	11452.308362854	4289.9928470482	141005.16152397	780371.10547223	12253.446643245	189803.8581089
0.	1700187.6739487	10072.750608034	4401.1619067434	142451.67490538	735193.80103966	11652.585717666	150977.5984493
0.	1757538.4475223	10250.745235849	3823.0989862564	118976.63975592	712330.32885233	11452.308362854	150909.7187652
0.	1680994.5863783	10851.505157133	4779.1478001472	123485.97596904	743143.5524741	12164.427477996	151724.3111411
0.	1895431.6421505	10762.500956173	4178.8252699788	120058.65953298	788142.83154247	11741.599419325	172477.7431415
0.	1983971.183026	11808.360319106	4690.2084008523	140101.2170789	774601.6065501	10918.258931291	194169.3880056
0.	1930961.7030696	11407.802937209	4201.058666784	143288.0540393	741252.40461389	12765.325284507	190372.1584651
0.	1959108.7243629	10807.002937904	4178.8252699788	118503.29996442	767692.9693039	10851.505157133	182192.3286021
0.	2176930.2598503	11519.066946682	3778.6342682119	131541.16613607	757218.8319213	11830.614071137	257014.3016386
0.	2106212.8717187	12498.254247405	4623.5044741297	130186.81236481	788386.57124571	10740.250054368	280509.6626020
0.	2001222.1129257	13566.589715191	4490.09822201	121050.63354607	708899.95056072	11741.599419325	231459.2635751
0.	1689562.9290436	11875.121753355	4445.6299457633	133866.64946292	820008.48686634	11496.814026024	226823.2580559
0.	1893717.9736174	12698.556723408	4134.3586542796	140801.76554612	784146.47142232	12943.377394191	218744.8780918
0.	1733661.3326281	11830.614071137	4512.332449094	125019.70224534	740137.30486973	11363.297749089	216715.0882055
0.	1830426.4824625	10339.743974598	4334.4602930095	107758.90990389	701922.58703979	11719.345904834	210446.3478827
0.	1560009.5879431	12698.556723408	3711.9376358914	120058.65953298	689478.65842088	11652.585717666	241607.972409
0.	1731189.1736223	10784.751917351	3667.4735108391	87074.778872951	710953.18330191	11719.345904834	187667.3916277
0.	1742921.6360282	10851.505157133	3934.2618191226	101435.84143903	678400.25753955	10495.494053146	206209.0382820
0.	1570405.8437105	9939.2571305832	3111.691960277	93431.96316175	705108.78437411	11630.332440711	206960.6637
0.	1534954.8793936	10361.993807708	2733.7816735278	79129.468671518	686876.37150835	11674.839054004	172114.7982803
0.	1636337.3687797	9316.3158262194	3267.3070588502	90690.818710863	674622.38765041	11697.092449727	179876.1532020
0.	1499403.1840518	10628.996435951	3111.691960277	77290.1044555	679940.75324058	10250.745235849	176266.9142353
0.	1621016.1877206	10450.993733851	4467.8640542332	90174.146026707	741616.05498603	10606.745890386	222509.2631500
0.	1571548.2893992	13143.690561496	4156.5919324774	93049.946637062	712330.32885233	9805.7657902847	269717.5643401
0.	1712442.9022329	12231.191762848	3000.5400972175	82562.533805528	665629.50206393	10517.744301851	229106.6866712
0.	1615377.0025541	10762.500956173	3978.7273673761	79555.720487239	658014.48990133	10651.247040888	228490.1001139
0.	1386325.3640205	10050.50154671	3511.8509410427	78815.402271134	645729.28583366	11163.027341856	184713.596187
0.	1799435.4789467	12475.998713705	3445.1564434428	88152.689572962	695915.44098412	9939.2571305832	198878.5087080
0.	1675510.8470724	13655.623848502	3912.0291339479	110010.2628525	727953.24697252	12053.154857688	267836.0956894
0.	1796462.4644585	10606.745890386	3156.1531205464	86693.052091333	751440.3613305	11252.035817943	228353.0869904
0.	1791064.3909023	10628.996435951	3156.1531205464	77290.1044555	695384.8889037	11140.775371281	220957.6769113
0.	1724043.2294479	11652.585717666	3111.691960277	91701.792206956	691406.781591	11074.019815824	231230.8293352
0.	1764202.8280326	9516.5418843464	2867.1598181554	83056.292915582	679290.82324839	10584.495404194	220775.1560962
0.	1680745.2474087	10339.743974598	2533.718458539	77110.675921734	687045.01460257	10183.99680516	194214.8741751
0.	1587637.6983026	10228.495699585	2733.7816735278	74666.345233073	656789.9865801	8671.1756780192	203795.1790968
0.	1577832.9815794	9538.7895209393	2266.9749752633	63149.479345815	626831.66969879	8982.6164138194	204546.5895179
0.	1338167.271149	11007.264794765	1933.557626018	59903.423014512	659743.49520359	10272.994831483	218083.4322779
0.	1673611.5186728	10028.252544752	1466.7957446922	51827.331393988	650526.11940643	10250.745235849	208008.4958364
0.	1665165.9006405	11207.531461142	2644.8640962144	80363.415018647	673636.08114707	10740.250054368	281497.7115458
0.	1678618.0081228	12498.254247405	2333.6600457397	78434.051765135	659479.31928114	11407.802937209	241882.4310255
0.	1597710.2956708	11652.585717666	2822.700199456	93993.783806252	726331.6079479	10807.002937904	281290.9010709
0.	1534345.3095992	11163.027341856	2911.6196740142	91162.591162591	676378.77211238	9538.7895209393	207803.4749708
0.	1769305.6381161	13522.07300496	3022.7703512459	95926.734503765	719050.06298266	10717.999211938	297736.5866987
0.	1635962.1765193	10317.494200857	1777.9674276367	60955.455011395	675488.50538832	9917.0084254548	210286.8407018
0.	1650740.2918964	11697.092449727	1822.4214736367	71684.779794712	704939.79001202	10406.493652039	251791.7775389
0.	1616072.2338825	9783.5174413434	2600.4056632835	68233.767369711	654437.5052252	11341.045244099	268019.6352042
0.	1558042.5398732	9828.0141985899	2133.606434957	62410.610963747	691888.8793224	9650.0285943244	221984.4300147
0.	1429107.7528571	11140.775371281	1689.0600469736	60731.60733347	653645.48692709	9739.0209215515	254814.9511894
0.	1871955.958165	12320.211640776	1889.1029872274	72222.728108657	652805.54666489	9160.5877717715	323700.4747788
0.	1819480.554052	11252.035817943	2289.203272805	74688.767041584	653477.4923572	11185.27937181	310593.312227
0.	1534663.3409196	11163.027341856	2000.2400288035	67628.866347421	630014.3078145	9338.5629285733	257151.7800246
0.	1584545.9438992	10807.002937904	1533.4744129793	64112.345173371	618533.60657778	9561.0372168932	288325.2898851
0.	1713226.612321	13165.94787708	1555.7007542926	64134.738720651	625252.75022214	10050.50154671	296056.0538826
0.	1615002.6691237	10006.003602161	1800.1944209975	61380.782105361	597048.3190666	9004.8626258179	264395.4662679
0.	1726965.8991862	10584.495404194	1755.7404935542	77312.533292612	659311.21152478	9917.0084254548	252684.8754983
0.	1213950.8869502	11719.345904834	1666.8333500017	58627.731965338	628075.86996014	9739.0209215515	246892.8663567
0.	1601883.9503719	11252.035817943	1844.6485855546	61112.151950682	611437.55209348	10673.497705198	270543.7070359
0.	1486897.9672849	13076.91897114	1822.4214736367	52766.53117238	655253.59984147	9294.0687832241	299854.9927948
0.	1534901.8717037	11452.308362854	1711.2868032229	47803.384345896	577447.91702592	9627.7806609238	278487.9680364
0.	1536624.7796795	11964.137830426	1466.7957446922	57732.626359526	634371.39561707	9472.046789243	335208.980254
0.	1306815.9759817	11163.027341856	1689.0600469736	53482.182786451	626448.87486379	9716.7727507005	262079.5633015
0.	1621127.620519	11719.345904834	2244.746737005	60910.684996523	646640.4797125	10317.494200857	281176.0085435
0.	1650122.9422919	11674.839054004	2533.718458539	72289.974079168	661304.69920721	10072.750608034	270589.6062155
0.	1472198.6820059	9805.7657902847	1777.9674276367	57755.002832002	641869.76503316	11185.27937181	221870.3401711
0.	1607652.7976765	11652.585717666	1533.4744129793	61828.518203279	600959.43535323	10784.751917351	276788.2800088
0.	1331167.8338862	10918.258931291	1800.1944209975	59164.841320921	659359.24197944	10918.258931291	250349.2799892
0.	1660139.8799619	13188.205252064	2289.203272805	69802.232957365	663731.12835216	10539.994609927	279223.0738849
0.	1773066.3850059	11697.092449727	2467.0317873712	71012.393023914	657246.15386037	10228.495699585	278120.4390281
0.	1541158.9111041	11118.523460085	1711.2868032229	60597.301602383	648942.87049402	10250.745235849	242934.6049353
0.	1640009.7049794	11385.550313458	2400.3456497736	67427.242390896	646256.80744151	11118.523460085	250349.2799892
0.	1957721.1497058	11585.826064951	2333.6600457397	70340.060271077	647935.49918229	10628.996435951	251036.1529053
0.	1719723.4952258	11341.045244099	3578.5459723132	116497.5371266	685527.34474414	9627.7806609238	305545.070500
0.	1972606.7297221	11007.264794765	2644.8640962144	90263.999857008	724807.05899049	11986.39199816	224266.5506372
0.	1714696.7341954	11964.137830426	3311.7690492289	103145.52485264	683431.95129388	11140.775371281	257541.3142482
0.	1628213.5955595	11496.814026024	3222.845305648	114830.18915208	718493.91658461	12186.682180224	250051.6523799
0.	1811576.1285986	12142.172835157	3245.0761526022	113906.53086484	695987.79150739	11207.531461142	276191.1732680
0.	2004306.7162852	12453.743239397	3178.3837896203	113456.0027421	721057.32199376	11608.079223139	278097.4689944
0.	1739966.7895248	9205.0812048251	3200.6145179875	83213.404192026	686177.74217745	11452.308362854	177764.9011456
0.	1677224.5156055	10851.505157133	2844.9299791609	101458.33501015	714843.57799547	11096.271608266	188508.276565
0.	1631869.4217634	11163.027341856	2444.8030155534	96893.377052698	672890.41168732	10784.751917351	232555.8339045
0.	1825171.2322944	12453.743239397	3511.8509410427	104563.02672842	744428.79767332	10361.993807708	248449.2221753
0.	1624672.0139245	10450.993733851	2489.2606184746	96825.93325716	727541.75769636	10985.013239832	229883.1930243
0.	2044292.3153903	11074.019815824	2689.3227662952	107286.20255152	768981.84181822	11541.319926723	232784.303970
0.	1916935.7572298	10717.999211938	2311.4316296304	86558.329145027	669066.85675876	10940.510308095	200630.8819077
0.	1877038.2665621	10517.744301851	2733.7816735278	116722.87983272	678135.51239552	11318.79279849	175381.8653803
0.	1862300.7171777	9850.2626662593	3778.6342682119	105530.66561471	755616.01474808	12565.021204863	168168.7829177
0.	1662601.2107899	10473.243863813	2644.8640962144	115911.67440903	719582.06239855	10985.013239832	203544.7238301
0.	1769476.4332012	9449.7993307319	3200.6145179875	100356.22099026	807516.97442199	10206.246222688	175359.1730430
0.	1674939.6242281	11096.271608266	2911.6196740142	99299.227334873	696880.16420822	12186.682180224	188076.4603061
0.	1545614.7722653	11229.783609853	3445.1564434428	97972.551591501	767036.44713218	11763.8529932	166967.2031433
0.	1844557.0585024	12720.812851046	2978.3099024804	110348.01791875	722847.3172849	10651.247040888	237880.7918360
0.	1576575.0504295	10784.751917351	2511.4895088638	95612.037729878	781783.63177163	12097.663727646	267239.6197412
0.	1704300.4784281	11385.550313458	2511.4895088638	99996.378400782	773117.24743472	13143.690561496	241607.972409
0.	1970105.6232857	11118.523460085	2778.2408179141	86468.51505124	729357.29809595	11140.775371281	237583.6027870
0.	1618045.82893	12008.646225282	2444.8030155534	95005.155890253	754183.44294532	12030.900511791	234178.1051584
0.	1573147.7133634	10985.013239832	2155.8343768016	82136.128909506	720597.78806177	10361.993807708	231253.6724813
0.	1880868.4401078	10050.50154671	2533.718458539	87501.435273734	749256.22398642	11563.572966145	230454.1991147
0.	1641351.7209798	12142.172835157	3022.7703512459	96241.443094174	758117.50995652	11252.035817943	272678.2820884
0.	1931949.8938391	11541.319926723	2667.0934016109	79039.734212148	690057.05039374	10361.993807708	273160.3573716
0.	1709686.9355397	11919.629673117	2044.6952603964	89140.896234635	702260.46165219	11452.308362854	227827.8906029
0.	1646378.4820101	12542.765492984	2555.9474675006	91229.989395603	730325.74128585	11630.332440711	263845.0952984
0.	1662715.4553588	10361.993807708	2667.0934016109	84829.576977816	809886.78921692	10695.748428881	225704.6033288
0.	1694246.9563674	12231.191762848	2600.4056632835	103010.53717077	720767.08721073	11341.045244099	274583.7873588
0.	1558181.6748412	12854.350864177	2178.0623779285	99479.131737196	793140.8564152	12520.509840498	259466.3348241
0.	1564465.1261291	12431.487824481	2600.4056632835	110640.74997696	810742.03484576	13277.235346002	244604.6280061
0.	1827570.3682407	12743.069038078	2844.9299791609	107803.93104127	815875.26695842	14701.846115932	238703.8314331
0.	1588570.7301611	10918.258931291	2911.6196740142	108704.40454143	877980.95259483	13254.977733417	224700.2232813
0.	1972606.7297221	10517.744301851	2311.4316296304	85278.569214124	793238.40732143	11674.839054004	194010.18834
0.	1734461.0446102	11452.308362854	2400.3456497736	99389.179053429	795823.90358843	14100.808772571	234292.3613524
0.	1782755.3498404	12409.232468957	3022.7703512459	84066.345409942	790629.29594958	11474.561164748	243529.3698539
0.	1983591.751314	10539.994609927	2066.9229651143	76998.535040919	751610.2616411	12208.936941841	217855.3595300
0.	1816829.0503377	11363.297749089	2044.6952603964	75518.416180362	745544.44733874	11185.27937181	237697.9050308
0.	1671969.2654374	11719.345904834	2178.0623779285	96511.202720016	796433.80204295	12431.487824481	300407.7074858
0.	1577831.7406871	11697.092449727	2044.6952603964	82225.896557053	706243.54596386	11252.035817943	250074.5464396
0.	1653156.40781	9961.5058950769	1689.0600469736	76819.112755991	688225.60804601	12186.682180224	222349.5278731
0.	1503654.6572956	11630.332440711	1288.9885706717	72222.728108657	738004.4685913	11407.802937209	217558.8741688
0.	1870691.3000966	13299.493017989	2044.6952603964	87007.414059237	742488.87787083	12097.663727646	251150.6371475
0.	1619416.7637564	12053.154857688	2000.2400288035	84245.923051221	765213.03383969	11986.39199816	271232.2208521
0.	1428505.2519427	9449.7993307319	1711.2868032229	60261.546710059	730301.52889196	11163.027341856	221710.6169797
0.	1502730.2547107	10094.999728725	1733.5136187497	58985.801036098	661929.25958837	9583.2849722085	226983.0779689
0.	1903573.409397	12832.094380165	2133.606434957	66620.795147971	692563.86113727	11229.783609853	286807.5749027
0.	1761295.4808248	12654.044646316	1866.8757567514	75249.331774326	707426.75313869	9093.8480673683	310846.9560902
0.	1441507.2181596	11474.561164748	1400.1176098792	58739.626903017	699895.61538298	10117.248908782	245245.2723313
0.	1573972.6020734	11252.035817943	1844.6485855546	69331.66241126	695505.46607478	10250.745235849	245885.9651971
0.	1744857.3003775	12075.409262973	3022.7703512459	98444.734145569	682540.96032259	11941.883722078	259718.4532804
0.	1932448.0154745	10183.99680516	2511.4895088638	90488.638648703	762758.10654166	12097.663727646	251173.5341819
0.	1831189.0618973	11919.629673117	2133.606434957	76931.251233445	739192.00611572	12030.900511791	219292.3207161
0.	1694409.0279695	11207.531461142	2066.9229651143	84223.475635495	740888.76943438	13188.205252064	241447.8756644
0.	1547048.6981322	11051.768082761	1800.1944209975	70564.165187095	788630.31775623	11474.561164748	232190.2946484
0.	1400990.2039573	10139.498148207	1644.6067123067	71102.041472174	734515.50004501	11341.045244099	206163.4873755
0.	1519860.1722822	9405.3045917898	1622.3801338886	67315.231181076	686876.37150835	9561.0372168932	222144.1583855
0.	1276114.5218345	11941.883722078	1288.9885706717	63485.350186619	703563.81544755	10784.751917351	251173.5341819
0.	1294755.0732634	11252.035817943	1711.2868032229	57553.616735281	635425.08701799	9694.5246392125	236669.2404812
0.	1172764.1841315	10851.505157133	1066.7349377027	64806.573015034	647048.15013345	11341.045244099	225910.0594168
0.	1258052.381287	10829.254017831	2111.3785523944	73052.132841052	689671.45146196	11341.045244099	206459.5726644
0.	1456130.5073368	10807.002937904	1689.0600469736	70026.323470735	679555.60366241	10562.244977375	211631.3527663
0.	1351091.6359164	11630.332440711	1711.2868032229	62612.114049962	682709.5191632	9961.5058950769	225065.4385701
0.	1402191.5838631	11296.540412261	1577.9271548818	64560.227508992	743410.28587346	10740.250054368	255731.2777358
0.	1874678.3076647	12743.069038078	2289.203272805	75675.386078408	675320.08683017	10495.494053146	234086.7013154
0.	1862300.7171777	12787.58159033	2200.2904383379	96106.566537035	759404.96703452	12475.998713705	271140.4157757
0.	1861501.0051956	12987.891015582	2444.8030155534	93454.435264367	712620.28204497	11719.345904834	293800.5195782
0.	1569948.865435	11919.629673117	2022.4676149595	82338.107469654	697965.60598862	9538.7895209393	261231.3217573
0.	1742229.6752935	12720.812851046	2200.2904383379	87276.876564539	734127.92321749	9761.2691517657	283589.0787920
0.	1860472.8040757	12565.021204863	2333.6600457397	91971.405741375	756587.38389143	10807.002937904	285474.0496629
0.	2507325.5530273	12809.83795555	2111.3785523944	106295.85448404	789971.04525692	12053.154857688	257060.1275191
0.	2171332.2759756	11897.375683543	2089.1507291136	99411.667133881	752168.52885627	10807.002937904	210241.2677753
0.	1725892.7019448	11207.531461142	1600.153614747	87973.028157624	677654.17829314	9650.0285943244	227462.5558519
0.	1691146.1981949	10495.494053146	1400.1176098792	58672.489760747	686177.74217745	10295.244486485	255181.4698994
0.	1437363.4352663	13344.008540165	1355.6658163753	45412.289216119	572834.13255659	9249.5748753086	265977.9821435
0.	1160704.4806602	10673.497705198	1066.7349377027	41704.093417169	566963.4527555	9227.328010388	253807.1065989
0.	987478.73852422	11430.055620341	733.3656014198	32953.917953651	565134.13923019	9249.5748753086	234223.8074506
0.	832934.34243033	9761.2691517657	733.3656014198	29228.947922608	537575.21121074	9138.3411442804	245885.9651971
0.	835335.56238834	11229.783609853	822.26278718639	22586.122107474	552956.54042616	7825.8951756913	248495.0016824
0.	722024.84125284	10272.994831483	644.46936392652	18954.866061179	558888.89195121	8137.3043378502	227645.2212524
0.	721492.69233623	10717.999211938	488.9032300503	16327.08988975	487828.0854303	8915.8781339534	249708.2489206
0.	634084.04750832	8893.6321593739	400.00960023041	15547.823905213	527612.17776775	8470.9699193857	258412.1026499
0.	604705.27440065	10228.495699585	400.00960023041	14100.808772571	535752.13103564	8804.6488545952	258343.3529392
0.	576329.91784057	11296.540412261	555.57407469138	11875.121753355	480697.78341736	7625.7097134645	265060.5455989
0.	644746.2631584	9405.3045917898	644.46936392652	11541.319926723	484297.49193447	8404.2357348103	264578.9312094
0.	447501.26302559	9271.8217995872	466.67973369921	10295.244486485	504748.01063437	7803.6521091871	236417.808188
0.	449024.45124812	8626.6850939775	288.89389638309	10072.750608034	501163.29215801	7358.8032407191	243026.1045073
0.	506682.49362525	10985.013239832	377.78634093484	9049.3552278814	510599.97673053	7470.0132325949	277913.7109670
0.	565395.44595658	10317.494200857	577.79780810179	8226.2805206124	512323.29118296	7959.3548209234	321645.3746489
0.	491030.41350507	10450.993733851	333.34000013334	8159.548294521	507697.09185354	8159.548294521	283129.3933871
0.	533929.43719191	10918.258931291	333.34000013334	8737.9119992209	508239.83314235	8070.5728239134	278189.3495027
0.	519290.8936423	13188.205252064	244.44802968221	7336.5614203583	468169.41463745	7914.8680351385	325940.8693508
0.	585539.890552	12075.409262973	377.78634093484	6802.7755324172	528960.41658355	8248.52471467	351157.1212558
0.	691985.30208221	12587.276976136	511.12678566587	7002.9412353188	514684.55726407	7959.3548209234	397900.1936714
0.	650790.02237415	13143.690561496	600.02160077763	8715.6664994682	479380.62076007	7736.9232657286	349813.454000
0.	668465.82228392	10873.756355811	288.89389638309	8159.548294521	518085.92101338	8426.4804036529	354494.0403242
0.	623100.14279042	9850.2626662593	355.56314090256	8582.1947473411	501870.68382971	7180.8703392706	321968.6158747
0.	563400.21356094	10651.247040888	377.78634093484	7848.1383015384	484038.63893832	7892.6247312617	292097.7584583
0.	612822.85574207	9605.5327868852	244.44802968221	6913.9781073663	477663.90894395	7870.3814867284	270199.4711181
0.	656093.77757206	11074.019815824	377.78634093484	9516.5418843464	529126.00434893	7247.5947322881	308725.8044072
0.	662457.76892375	11763.8529932	355.56314090256	8804.6488545952	508759.00908328	7848.1383015384	331278.6217068
0.	588707.34701615	11207.531461142	288.89389638309	9561.0372168932	483262.12682898	7981.5983028321	292258.8158147
0.	582730.63939146	10183.99680516	244.44802968221	10517.744301851	481403.48951796	8582.1947473411	284370.6012058
0.	731609.09461229	10807.002937904	133.33440000853	12053.154857688	503875.27684637	7558.9822941956	304208.5960424
0.	867964.22935297	12030.900511791	266.6709334016	13566.589715191	525294.64729431	8337.5020843755	394732.5318570
0.	762442.17602656	11118.523460085	355.56314090256	9271.8217995872	484462.2206367	8181.7923105381	318575.1963833
0.	642109.43669857	11274.288085412	422.2329187895	11541.319926723	485921.38442883	7803.6521091871	294513.9400551
0.	795701.92900965	11630.332440711	466.67973369921	13611.106663037	489758.7577833	7914.8680351385	281267.9224408
0.	718832.43624158	9494.2943071144	288.89389638309	12097.663727646	483120.95036348	7647.9523052351	289682.2651511
0.	746417.66420422	11029.516409074	288.89389638309	11029.516409074	506753.27565812	7937.111398359	270887.9569469
0.	592543.19289859	8337.5020843755	288.89389638309	11051.768082761	549517.64842532	7870.3814867284	231779.0818871
0.	666759.11160415	9449.7993307319	222.22518522469	13032.404874564	497839.33198489	7959.3548209234	219292.3207161
0.	659503.3349412	10695.748428881	333.34000013334	12075.409262973	510718.0009372	7981.5983028321	240693.1747017
0.	788289.07454756	10673.497705198	266.6709334016	11630.332440711	485968.45836232	9271.8217995872	290188.3115268
0.	769711.47676359	11318.79279849	355.56314090256	14278.88939599	490983.31178332	7914.8680351385	306029.0183309
0.	860342.45438888	11163.027341856	288.89389638309	13010.147915374	459318.93380464	7714.6804365931	282991.4926275
0.	814750.58679291	9605.5327868852	511.12678566587	14278.88939599	507744.2853865	7470.0132325949	288026.3245345
0.	684034.02403003	11719.345904834	266.6709334016	13611.106663037	520377.87665294	8226.2805206124	283818.9308447
0.	970440.67841251	13344.008540165	377.78634093484	16282.558443708	496425.27121118	7714.6804365931	344672.4115092
0.	786875.49480792	10829.254017831	444.45629661235	12498.254247405	500338.07554672	8671.1756780192	266276.1704275
0.	831807.46638893	11786.10662646	533.35040054615	12965.634175188	509018.60882445	7403.2870594544	296263.2248655
0.	857565.84204638	12676.300655165	311.11691862693	14256.629110124	475124.74653004	7848.1383015384	317236.6691078
0.	920364.5158431	11697.092449727	266.6709334016	15280.663754666	497697.91542225	7603.4671810346	322522.7723095
0.	833424.33380654	12097.663727646	511.12678566587	13344.008540165	514259.4814659	7914.8680351385	305429.8488940
0.	685334.64375647	10873.756355811	311.11691862693	12431.487824481	524348.8960159	7492.255408986	263753.3702822
0.	811157.47006864	11652.585717666	422.2329187895	13321.750749376	530190.57327902	7292.077957649	303102.7073796
0.	783756.68060374	10896.007613863	355.56314090256	12320.211640776	473620.41257357	7759.166154206	267606.6768904
0.	847621.48961122	11430.055620341	377.78634093484	13566.589715191	494069.02093656	7269.8363153001	333682.8605196
0.	818149.51895774	11341.045244099	488.9032300503	13010.147915374	543615.4442777	7203.1117442735	287382.4349721
0.	908371.71721716	12386.977172825	355.56314090256	14256.629110124	510812.42147029	7558.9822941956	313222.352778
0.	848038.67994235	12520.509840498	444.45629661235	15391.979444145	502979.0479958	8270.7689680748	294974.2431828
0.	832223.90367117	12208.936941841	400.00960023041	12987.891015582	487592.66730892	7381.0451204177	317005.9098651
0.	772630.62731245	11430.055620341	400.00960023041	11630.332440711	488864.0019324	8092.8166025467	249868.5021332
0.	613611.14490365	10762.500956173	288.89389638309	12520.509840498	495977.53386991	7158.6289936035	219087.0255722
0.	585873.2522602	10562.244977375	355.56314090256	12142.172835157	494139.69903149	6713.8145404327	221368.3631711
0.	611485.31748719	9449.7993307319	266.6709334016	10962.761744275	499253.62578568	7403.2870594544	228832.6426453
0.	617936.07093785	9494.2943071144	488.9032300503	13210.462686448	517637.0528415	7358.8032407191	222828.7427684
0.	782538.69652109	9249.5748753086	466.67973369921	15525.560232501	510293.12138339	7425.5290578293	260153.9483050
0.	682613.19942465	9027.1088971719	311.11691862693	14546.017460559	519739.84821882	7759.166154206	222669.0014484
0.	716076.30236146	8470.9699193857	444.45629661235	12809.83795555	484603.41918573	7314.319659335	256441.4990714
0.	627525.52853357	9338.5629285733	244.44802968221	11608.079223139	517755.17377116	7025.1821656413	218015.0098066
0.	677461.65213229	9249.5748753086	311.11691862693	14278.88939599	509773.85269393	8404.2357348103	223102.5920616
0.	703660.36795448	10829.254017831	355.56314090256	13677.882530342	495506.25664176	8782.4031767842	254081.9613990
0.	588421.51373597	9650.0285943244	377.78634093484	10606.745890386	505149.02617488	8137.3043378502	231299.3589587
0.	599742.98373688	10006.003602161	311.11691862693	9472.046789243	505715.19764954	7848.1383015384	280142.0458910
0.	665124.83049508	11430.055620341	511.12678566587	11185.27937181	545558.69506546	7536.7399397861	293340.2801521
0.	634491.12681287	11474.561164748	355.56314090256	12520.509840498	511921.94049337	7558.9822941956	283175.3608056
0.	814066.0697113	12809.83795555	400.00960023041	12030.900511791	484650.48588538	8248.52471467	325802.2711001
0.	607545.56015894	10384.243700188	400.00960023041	10339.743974598	481568.16263294	8404.2357348103	304531.1740538
0.	610506.17969918	10762.500956173	222.22518522469	9961.5058950769	495624.07352234	8559.9496630493	286048.8192998
0.	576615.35065938	10539.994609927	400.00960023041	10651.247040888	518133.17165874	7714.6804365931	301628.4133422
0.	579755.73547023	9961.5058950769	333.34000013334	10495.494053146	501328.3450007	6913.9781073663	259878.8962086
0.	491713.41753294	8871.3862441486	200.0024000288	9182.8344586197	489170.09211541	7514.4976447163	235275.0283952
0.	524396.18110853	11407.802937209	577.79780810179	9227.328010388	483920.9810685	8604.4398909837	244147.054632
0.	562260.2881963	10183.99680516	422.2329187895	9694.5246392125	529575.47293105	8137.3043378502	276627.5163615
0.	477852.02497339	10139.498148207	377.78634093484	10117.248908782	490842.00816972	8092.8166025467	251356.712688
0.	561714.12741008	10317.494200857	333.34000013334	9071.6016179468	485332.98206038	7403.2870594544	245863.0824731
0.	594449.8375844	10161.747447	400.00960023041	9605.5327868852	495624.07352234	7848.1383015384	260406.087246
0.	786826.75476259	10673.497705198	533.35040054615	15236.137894833	521535.90111329	8115.0604405255	283497.1397163
0.	612440.68082448	9071.6016179468	711.14145314645	15993.109839077	516668.52246687	8693.4210590677	240876.1263241
0.	700740.12940802	9561.0372168932	600.02160077763	20692.325149852	551817.99648467	9049.3552278814	205184.2023686
0.	1238923.6018599	9338.5629285733	1088.9600342778	32864.677685685	573594.99912879	8582.1947473411	227074.4049911
0.	1687163.7930973	12030.900511791	2444.8030155534	91072.727695225	638562.97373066	10317.494200857	204478.2767137
0.	2264898.5778815	10651.247040888	3000.5400972175	115483.56982739	722436.06954343	9872.5111932931	169869.4248055
0.	2265812.5344325	9828.0141985899	3045.0006645658	117218.65508713	818369.63926272	12876.607407585	145096.7259202
0.	2448832.333765	9027.1088971719	3334.00013336	122651.56612999	821354.03914985	12854.350864177	130389.9515080
0.	2361892.2168536	9650.0285943244	3222.845305648	131157.41039369	872048.29273472	12119.918251707	117827.1465689
0.	2498071.7429487	9805.7657902847	3534.0825588358	140756.56710846	833963.35601415	14568.278518795	114312.0268603
0.	2500813.6126016	10807.002937904	3311.7690492289	135786.22261592	957211.57348335	13944.991346099	123328.1082869
0.	2637221.6278344	11118.523460085	3356.2312767859	156681.44878188	944994.78929643	14902.201522249	132444.1899939
0.	2298486.4811298	10450.993733851	3267.3070588502	119224.59030116	897086.24364719	12854.350864177	120284.0978782
0.	2183784.9339826	9850.2626662593	3156.1531205464	102245.64802008	846222.81999552	13321.750749376	129351.7363947
0.	2043264.1142704	11763.8529932	2689.3227662952	114041.69401922	811377.41435875	11919.629673117	190917.7628591
0.	2040065.266342	12943.377394191	2733.7816735278	110145.36324706	827840.05822172	12275.701583032	245634.2586391
0.	2010818.6567109	11541.319926723	2844.9299791609	104360.51178914	780809.45122802	11430.055620341	239641.2797038
0.	1778445.2036258	12364.721936084	2756.0112160766	107488.78815449	789946.66655494	11630.332440711	254081.9613990
0.	1972717.9055893	10094.999728725	2333.6600457397	91791.662421191	786753.64520501	12921.120672592	254792.0442972
0.	1576575.0504295	10517.744301851	2000.2400288035	70989.981061899	672457.47175225	11652.585717666	221824.7046653
0.	1652661.9332981	10695.748428881	1489.0219081794	79959.558014109	722049.03061388	11519.066946682	211882.0482006
0.	1855666.0803731	9894.7597796915	1866.8757567514	70474.52250052	656910.02827208	9805.7657902847	234795.1069592
0.	1963828.0251328	11919.629673117	1933.557626018	71146.866056428	685840.49297779	10517.744301851	268960.3376647
0.	1863711.2937465	10829.254017831	1911.3302769829	70474.52250052	686659.54948914	10851.505157133	275823.7438837
0.	1853937.1346502	12075.409262973	2044.6952603964	68413.005700638	678496.53050482	10117.248908782	263409.4103231
0.	1576460.8058607	10139.498148207	1711.2868032229	77850.843410184	705567.49993167	11118.523460085	208805.846563
0.	1648663.3733876	11163.027341856	2244.746737005	103190.52122952	677413.52125991	11430.055620341	198491.6701858
0.	1845506.7655535	10473.243863813	2933.8496908789	106318.36109598	814701.6909378	12186.682180224	205002.0223506
0.	1749769.816839	11252.035817943	2333.6600457397	96825.93325716	774820.63174462	11808.360319106	178877.2153013
0.	1966491.7639887	9850.2626662593	2956.0797670342	90623.424814731	792360.48840581	12609.532806802	199993.6131579
0.	2289575.4047578	11341.045244099	2444.8030155534	107128.63935445	817464.73567257	13611.106663037	196330.2521265
0.	2062799.9355475	10740.250054368	2378.1170558111	103078.03074006	765845.10725179	13165.94787708	203385.347077
0.	2200236.1519002	11496.814026024	2822.700199456	93319.603552581	789239.71381623	11964.137830426	193987.4457817
0.	1944099.8284898	11274.288085412	2511.4895088638	104563.02672842	829897.00822758	11808.360319106	209215.9419937
0.	2173045.9445087	12386.977172825	2489.2606184746	92016.342173874	810619.85177397	12364.721936084	219360.753540
0.	1858187.9126983	10562.244977375	1889.1029872274	81036.553313745	772581.96679381	12475.998713705	214754.1817530
0.	1694475.4455051	12676.300655165	2578.1765357486	81216.06599827	811475.16915346	11986.39199816	215324.1657370
0.	1590855.6215385	11252.035817943	2022.4676149595	78120.011448969	732989.51612716	12186.682180224	271071.5626215
0.	1719380.7615192	11385.550313458	2800.4704790405	77379.820164476	712620.28204497	10473.243863813	302250.3498990
0.	1805863.900155	11341.045244099	1800.1944209975	80565.350825482	724710.27125447	13054.661893153	240098.6092720
0.	1814724.7899035	11229.783609853	2467.0317873712	79555.720487239	719388.60429848	10028.252544752	259030.8751804
0.	1924149.4701617	12431.487824481	2289.203272805	63530.133984339	685599.60871796	12119.918251707	275800.7800763
0.	1574079.0733896	11541.319926723	1844.6485855546	57687.873594207	715641.20320799	10228.495699585	257816.29037
0.	1628863.2231064	11919.629673117	1866.8757567514	57486.489114137	682589.11965712	10896.007613863	271920.7906480
0.	1788094.0710513	11385.550313458	1755.7404935542	59187.221626038	680735.17826421	11519.066946682	266826.6994679
0.	1791418.7130531	10740.250054368	1489.0219081794	62276.278269683	658278.62115611	10317.494200857	236234.9530369
0.	1600175.3616835	10161.747447	1733.5136187497	53996.595227076	593591.79534765	10762.500956173	222189.7956178
0.	1514278.8297677	10183.99680516	1711.2868032229	60843.530423549	671399.26514341	10450.993733851	222486.4436397
0.	1478412.6781363	11007.264794765	2111.3785523944	64089.951686036	652325.61737589	9004.8626258179	254517.1664281
0.	1541185.4331357	10762.500956173	2222.51855803	55226.840288972	640671.50625995	10094.999728725	235297.8824768
0.	1533523.7801262	11029.516409074	1533.4744129793	55293.949771689	658302.63348773	9672.2765870872	250417.9647709
0.	1458863.5050909	11519.066946682	1444.56964048	47959.834975378	647240.0016806	8626.6850939775	285014.2620142
0.	1377933.8114431	10250.745235849	1444.56964048	44786.695009292	593234.30292553	9027.1088971719	260429.009340
0.	1459415.4604363	10384.243700188	1511.2481309416	44943.08917003	627166.6290814	10161.747447	223102.5920616
0.	1869234.4079707	11252.035817943	2000.2400288035	63910.805945378	634419.28789653	10183.99680516	269166.8473155
0.	1593851.0263141	11452.308362854	1555.7007542926	53571.643545921	668105.2216031	10361.993807708	263386.4801561
0.	1758660.6408476	11296.540412261	1600.153614747	53817.665570695	653237.50576753	10384.243700188	278258.2605379
0.	1808251.0460498	11563.572966145	2066.9229651143	68435.410761965	642085.46923335	9939.2571305832	243826.7680033
0.	1832368.6401333	12498.254247405	2778.2408179141	95971.692150347	747970.26601671	12431.487824481	225339.3604010
0.	2271753.2520139	11252.035817943	2311.4316296304	108074.06294062	782416.90746402	12297.956582209	196398.4989623
0.	2853372.3521397	11941.883722078	3400.6937415233	140824.36485612	889439.13625832	13344.008540165	193782.765473
0.	2159108.1071063	11608.079223139	3133.9225107654	120982.99523007	778910.11201456	12698.556723408	185531.4666490
0.	2106327.1162876	11630.332440711	3022.7703512459	102898.04909592	857418.4358983	12253.446643245	202474.6805434
0.	1859101.8692493	11341.045244099	2644.8640962144	92802.768753735	820302.04424996	11763.8529932	220797.9709823
0.	1842193.6730562	11296.540412261	2200.2904383379	84762.230218238	771341.2153129	12453.743239397	228923.9896662
0.	1865842.2988127	13010.147915374	2200.2904383379	80116.61120132	716946.56601786	11674.839054004	299394.4247261
0.	1839158.2267768	11207.531461142	2178.0623779285	70205.600202092	764653.93018175	11140.775371281	240052.8752018
0.	1622844.1008226	11541.319926723	1822.4214736367	78546.211875616	727590.16718896	11652.585717666	245359.6782114
0.	1927578.6375426	11541.319926723	2044.6952603964	78680.80599153	744938.09826274	11964.137830426	228193.2411549
0.	1999689.3918352	12142.172835157	2333.6600457397	85952.102699361	772898.26501907	11496.814026024	246206.329834
0.	1572576.490519	10161.747447	2355.8885211332	85076.51972931	736817.09309843	11941.883722078	220729.5265089
0.	1643065.3895129	11252.035817943	2622.6348501053	91566.988692885	749741.54050221	11763.8529932	241013.3426393
0.	1860745.0094564	11185.27937181	2511.4895088638	98242.366936917	760085.20984598	11719.345904834	231413.576233
0.	1801865.3402445	12498.254247405	2667.0934016109	113456.0027421	825318.50572734	12097.663727646	234863.6654957
0.	1721208.6746211	11385.550313458	2555.9474675006	83954.111339366	735387.61103671	11496.814026024	248014.3292156
0.	1696074.8694693	11363.297749089	2178.0623779285	86378.701920435	695674.27692795	12297.956582209	231687.703991
0.	1671283.7980242	12720.812851046	2311.4316296304	78030.287807851	716656.46845043	11719.345904834	238978.1957754
0.	1666485.5261316	11096.271608266	2622.6348501053	82338.107469654	734321.7094731	12386.977172825	222623.3616262
0.	1944909.7338545	11452.308362854	2089.1507291136	87344.243545238	750615.17839477	11252.035817943	206573.4543887
0.	2016873.6188611	14991.249914367	2800.4704790405	102830.55697537	794043.24389259	13433.040297342	286692.607566
0.	2137287.3944519	11919.629673117	2756.0112160766	121073.17977252	806808.59788175	12876.607407585	236966.3973805
0.	2241364.196694	11252.035817943	3178.3837896203	134340.85615246	803511.73879521	12342.466758735	209922.2641811
0.	1980658.0905287	10918.258931291	2489.2606184746	113793.89656614	862529.96324011	13944.991346099	200494.3202646
0.	1786670.8125846	11897.375683543	2178.0623779285	106498.41616593	832713.85526286	13388.524299949	254036.1516455
0.	1974260.3946719	12453.743239397	3156.1531205464	97995.035871905	737592.50363749	12208.936941841	239092.5168798
0.	1801179.8728313	11964.137830426	2266.9749752633	93387.0191373	737374.41243957	11096.271608266	226298.1567748
0.	1992653.7702603	9672.2765870872	1889.1029872274	84470.400517454	770806.04368854	12208.936941841	226069.8620516
0.	1659059.6291549	11519.066946682	2178.0623779285	82652.306023904	792823.82349805	10851.505157133	267170.7982972
0.	1617703.0952233	10807.002937904	1866.8757567514	70228.01006356	735605.65244367	11452.308362854	250349.2799892
0.	1864205.7668075	11051.768082761	2222.51855803	70026.323470735	668201.38031776	9872.5111932931	229175.1990668
0.	1664429.1238919	8671.1756780192	1689.0600469736	72110.652691796	757680.30365758	11741.599419325	216167.8126734
0.	1807120.5904126	11541.319926723	2355.8885211332	83729.647710131	707475.05073249	11207.531461142	235046.4909789
0.	1698359.7608468	11163.027341856	2066.9229651143	84717.332679359	764751.1630242	11608.079223139	256258.2104390
0.	1929985.3408791	10896.007613863	2089.1507291136	79039.734212148	710300.92737401	11207.531461142	228901.1528183
0.	1612447.8450552	10940.510308095	1933.557626018	78007.857047811	740985.73733013	12475.998713705	230591.2463192
0.	1661116.0313946	11185.27937181	1955.7850343329	89792.277998144	737253.25302469	11140.775371281	254677.5107664
0.	1728725.3612119	11964.137830426	2222.51855803	79780.072264267	738464.9230902	10985.013239832	200812.9675384
0.	1825628.2105698	11118.523460085	2933.8496908789	99704.017669519	757680.30365758	11919.629673117	208167.9599539
0.	1943579.6883305	10339.743974598	2422.5743030209	88489.565112101	782830.99719459	11897.375683543	183623.2257206
0.	1986068.6450504	10584.495404194	2155.8343768016	90129.219472916	720404.30735705	10851.505157133	226914.5833502
0.	1633697.3348654	11274.288085412	2667.0934016109	97365.49881713	749571.67664501	11096.271608266	242751.6087620
0.	1891775.8159466	11630.332440711	2355.8885211332	107578.82777099	817146.81880848	12520.509840498	240464.4907414
0.	1893832.2181863	11407.802937209	2311.4316296304	97702.74493079	725339.41079594	12231.191762848	210993.252536
0.	1664543.3684607	11341.045244099	3022.7703512459	107286.20255152	757243.11929803	10695.748428881	237240.7053301
0.	2145170.269704	10272.994831483	2155.8343768016	101683.27404045	722629.59546932	13855.95412367	227599.5545319
0.	1984999.3841459	11674.839054004	2689.3227662952	101953.2088431	757364.55719729	11608.079223139	205070.3393963
0.	2055031.3048642	12520.509840498	2778.2408179141	102313.13543254	738973.87482977	11786.10662646	258457.9361006
0.	1886634.8103473	10161.747447	2511.4895088638	98804.510135286	736623.25125942	12854.350864177	245085.1066996
0.	1826427.9225519	10651.247040888	2489.2606184746	102200.65671356	806686.46980022	13789.176830624	259764.2938067
0.	2347954.3794513	13611.106663037	2667.0934016109	107556.31777625	788337.82276049	11875.121753355	269625.7756821
0.	1749198.5939947	11608.079223139	2155.8343768016	92780.298398601	714891.91683365	12097.663727646	260658.233699
0.	1733090.1097838	11964.137830426	2511.4895088638	78613.508663115	757850.3257223	11029.516409074	241104.8214201
0.	1987905.8675346	11252.035817943	2089.1507291136	71595.125104	742294.90966606	10784.751917351	250875.8775693
0.	1918759.3856402	11496.814026024	2311.4316296304	72379.636213655	653477.4923572	11207.531461142	203021.0686654
0.	1634954.025123	11252.035817943	2644.8640962144	99793.973731651	756903.10218529	10896.007613863	248220.328356
0.	1738573.8490896	10028.252544752	2467.0317873712	92375.842309477	762952.5310131	11474.561164748	220159.1774719
0.	1817174.1124733	10584.495404194	2444.8030155534	84290.81806316	751561.718357	11941.883722078	184940.7744639
0.	1739716.2947783	10562.244977375	2378.1170558111	108389.22781957	743895.27663062	11608.079223139	204091.1812724
0.	1807806.0578259	10317.494200857	2422.5743030209	107848.95242032	770027.67087147	10450.993733851	202133.2059401
0.	2029097.7877303	11140.775371281	2378.1170558111	108816.97052659	765115.79584454	10495.494053146	229061.0120495
0.	1697560.0488647	11118.523460085	2311.4316296304	96601.124524705	798263.75305054	10628.996435951	194897.1961692
0.	2185612.8470846	10918.258931291	3267.3070588502	130818.81694638	763535.83045386	11763.8529932	227462.5558519
0.	2365319.5539198	10940.510308095	3267.3070588502	130209.38313809	849634.00273628	13210.462686448	232624.3742755
0.	1863443.1628664	11585.826064951	2555.9474675006	118615.9974934	819176.7944672	12565.021204863	214366.6146280
0.	1759023.6269176	10940.510308095	2733.7816735278	119224.59030116	784219.55913942	12386.977172825	200266.7224399
0.	2071939.5010572	10740.250054368	3067.2310371775	124997.14541715	816339.85099816	12743.069038078	217102.7631751
0.	1960665.2909762	10384.243700188	2844.9299791609	129622.56274646	716438.90162877	11697.092449727	198218.6183836
0.	1963864.1389046	12275.701583032	2622.6348501053	126892.13026965	796336.21542733	12342.466758735	223330.8065897
0.	2073881.6587281	12654.044646316	2489.2606184746	127050.06498049	725024.83533546	11808.360319106	303402.2046608
0.	2081764.5339802	12008.646225282	2555.9474675006	117782.07161275	760911.29037505	13677.882530342	266413.7993317
0.	1970947.3021747	13922.73195138	2400.3456497736	120329.18627388	772703.61859958	11519.066946682	291545.5850311
0.	2066570.0063203	13677.882530342	2511.4895088638	121050.63354607	790702.43797979	12720.812851046	290878.4234457
0.	2137401.6390207	13922.73195138	2822.700199456	118187.75493396	816046.42662668	11674.839054004	294536.9546181
0.	1868584.1684656	12609.532806802	2533.718458539	107646.35811772	755373.18938547	12520.509840498	248540.7814374
0.	1859558.8475247	11741.599419325	2889.3897164397	119450.00624444	739822.19387672	12654.044646316	239984.274560
0.	2072282.2347639	11519.066946682	3133.9225107654	119134.42561898	730495.22993017	12520.509840498	240487.3588590
0.	1951411.4808976	12164.427477996	2022.4676149595	139581.49304916	770708.74328603	12832.094380165	205730.7660293
0.	1659973.5857059	10717.999211938	2422.5743030209	101390.85447785	709576.25598959	11074.019815824	203590.2605982
0.	1907198.8327442	13210.462686448	2756.0112160766	115461.03861232	725557.20047344	11563.572966145	235069.3444425
0.	1990940.1017272	11674.839054004	3022.7703512459	118706.15660619	755955.98162773	10918.258931291	280578.5925109
0.	1895888.6204259	12320.211640776	2978.3099024804	118210.29347126	773360.56767986	12431.487824481	252272.6647239
0.	1940558.2468548	11652.585717666	2555.9474675006	109222.22058191	760401.0549185	12186.682180224	238635.2417390
0.	2215887.6578356	10562.244977375	2578.1765357486	105958.26255286	729139.41323714	12386.977172825	226937.4148280
0.	1923307.3169552	12943.377394191	2689.3227662952	120486.99756609	788532.81833513	12231.191762848	242499.9954908
0.	1855217.5539076	10829.254017831	2422.5743030209	97253.086461145	741858.49700829	11674.839054004	224494.7966214
0.	1809976.7046344	12520.509840498	3689.7055437159	127388.50650691	829431.70339681	13477.556532345	254814.9511894
0.	2084620.648202	12164.427477996	2622.6348501053	108636.86567545	763827.49481501	11697.092449727	262836.1747810
0.	2090675.6103522	11296.540412261	3178.3837896203	129487.1484789	765601.99666881	12386.977172825	257243.4335228
0.	1725892.7019448	11674.839054004	2600.4056632835	107578.82777099	750785.06260761	11496.814026024	263271.8302527
0.	1944556.8067653	11674.839054004	2911.6196740142	121231.00505338	715858.750062	12453.743239397	259970.5792475
0.	1908112.7892952	12119.918251707	2489.2606184746	114627.42618356	734539.72417	12453.743239397	249433.5361912
0.	1739602.0502094	11719.345904834	2733.7816735278	113298.32361438	751755.89311684	11941.883722078	266712.0029658
0.	1827456.1236718	11875.121753355	2933.8496908789	107398.74950461	746053.81320005	11652.585717666	281153.0302249
0.	1787813.2582733	11608.079223139	2578.1765357486	98759.53729212	756320.2465794	10807.002937904	262331.7596136
0.	1648092.1505432	11363.297749089	2489.2606184746	103752.99631498	720718.71568889	10784.751917351	232761.4566856
0.	1785642.6114647	10851.505157133	2844.9299791609	102020.6939017	747218.18994044	12943.377394191	219862.611197
0.	1821286.9169527	10628.996435951	2089.1507291136	102493.1045215	767255.28236212	11763.8529932	255914.5549541
0.	2093874.4582806	11163.027341856	2756.0112160766	109695.0370601	757218.8319213	12743.069038078	255181.4698994
0.	1715153.7124709	11407.802937209	2733.7816735278	114649.95516032	817024.54617	13054.661893153	199583.9658177
0.	1696531.8477448	10584.495404194	2822.700199456	109604.97472375	755008.96403283	11763.8529932	200517.0803849
0.	1656888.9823463	10562.244977375	3111.691960277	87636.173388716	680470.36183815	10851.505157133	182850.9653425
0.	1756396.0018336	14367.931133572	3734.1697873657	111766.73771774	764459.46775102	11051.768082761	202975.5349700
0.	1827227.634534	12386.977172825	2933.8496908789	111158.685567	756951.67524606	11652.585717666	227827.8906029
0.	1977002.2643249	13477.556532345	3067.2310371775	107488.78815449	760376.75873722	11452.308362854	274262.3467749
0.	2126091.4267024	13165.94787708	3600.7777679979	113185.69748029	670028.59861251	12231.191762848	279246.0469704
0.	2010361.6784354	11541.319926723	3578.5459723132	108861.99734365	755106.08930447	12030.900511791	220569.8248951
0.	1630726.9760747	12520.509840498	4045.4261345198	113028.02343251	720960.5759895	11074.019815824	214321.0196656
0.	1735603.4902989	11986.39199816	3645.2415372606	115213.1992394	764556.69842403	12320.211640776	196898.9926380
0.	1924906.7409194	11185.27937181	4645.7390570617	117511.62695978	761713.14931753	13054.661893153	229677.6402790
0.	1945470.7633163	11140.775371281	3045.0006645658	117669.38528152	790141.69807728	11185.27937181	221870.3401711
0.	1868355.6793279	12119.918251707	3156.1531205464	111969.43156218	782806.63843109	12386.977172825	229540.60789
0.	1825742.4551387	11875.121753355	2889.3897164397	113771.36988784	795018.90285669	12053.154857688	221094.5701119
0.	1765649.8119122	10206.246222688	3045.0006645658	109514.91335438	679796.32014447	11252.035817943	241470.7464424
0.	1986141.8298346	10584.495404194	3089.4614690812	122380.96453302	723065.04455249	12364.721936084	239275.4338628
0.	1756510.2464025	10762.500956173	3623.0096229803	112757.73195876	724444.11053512	12231.191762848	202292.5590346
0.	1963978.3834735	11563.572966145	4178.8252699788	125673.876626	739434.38062362	11185.27937181	220136.3643118
0.	2023499.8038556	11763.8529932	3978.7273673761	143152.4193364	848333.17920133	12186.682180224	199811.5452167
0.	1686821.0593907	10450.993733851	3133.9225107654	112262.22020577	722484.45062107	11875.121753355	219976.6739166
0.	1790212.3942196	9538.7895209393	2800.4704790405	119066.80274301	692612.0761327	11207.531461142	211266.7181556
0.	2085306.1156152	13121.433305311	3445.1564434428	123688.95306536	758919.11182486	13544.331330374	230271.4729669
0.	1577831.7406871	9027.1088971719	3667.4735108391	106633.4600053	741082.7063062	10272.994831483	199834.3034944
0.	1768962.9044095	9850.2626662593	3267.3070588502	106295.85448404	746757.27219411	10896.007613863	196967.2440774
0.	1797524.0466274	10962.761744275	3511.8509410427	122719.2178922	733110.61618411	11274.288085412	207507.3425155
0.	1598281.5185152	9694.5246392125	3467.3878833464	107421.25907646	767425.49133921	12542.765492984	183782.2292919
0.	2070911.2999374	11474.561164748	3000.5400972175	125335.50420337	778617.94268456	12498.254247405	231573.4830111
0.	1850647.7711527	11274.288085412	4089.8922757939	106183.32233034	675705.04834128	12097.663727646	217308.0100727
0.	1932218.3933271	11608.079223139	3245.0761526022	107848.95242032	714674.39417915	11051.768082761	246000.3797457
0.	1641123.231842	11652.585717666	3334.00013336	98040.004613647	752435.53887038	12119.918251707	243643.7525196
0.	1630269.9977992	10962.761744275	3067.2310371775	104270.50671933	732287.1690371	11964.137830426	226092.6912463
0.	1601708.8555813	10940.510308095	3334.00013336	85547.976109108	712765.26226953	11808.360319106	213614.329242
0.	1751940.4636476	10562.244977375	2422.5743030209	92533.128468875	746344.89278693	10807.002937904	241264.9116684
0.	1641465.9655487	10584.495404194	2178.0623779285	74621.501796229	691141.6392529	11118.523460085	235206.4665214
0.	1700873.1413619	11229.783609853	2511.4895088638	95701.949888117	653333.49960533	10072.750608034	255479.2780425
0.	1685792.8582709	11096.271608266	3000.5400972175	82427.877282287	647839.56517042	9939.2571305832	274698.5905235
0.	1876809.7774244	12965.634175188	2733.7816735278	102223.15233664	683239.29684301	10873.756355811	291729.6388449
0.	1656888.9823463	12186.682180224	2178.0623779285	78950.00071448	649926.36984641	10384.243700188	247327.7016497
0.	1807920.3023947	11318.79279849	3200.6145179875	86311.342704279	700378.18476868	10250.745235849	237377.8626435
0.	1602737.0567011	11207.531461142	2533.718458539	96129.045812497	673804.46699785	10918.258931291	272517.5964246
0.	1638724.0958957	12453.743239397	2778.2408179141	105935.75690729	739458.61844567	11741.599419325	263042.5351043
0.	1694018.4672296	11207.531461142	3133.9225107654	95522.126536199	729841.50621287	11519.066946682	232030.3761965
0.	1983257.8384389	9650.0285943244	2155.8343768016	85884.746913622	697000.76214924	10161.747447	216920.3256776
0.	1639752.2970156	10762.500956173	2822.700199456	115235.729789	723355.35605722	11096.271608266	198650.9544870
0.	1657117.4714841	10807.002937904	3378.462479507	102200.65671356	718034.51813549	11318.79279849	199333.6355720
0.	1615189.7147082	10762.500956173	2889.3897164397	113501.05446574	707788.99163756	9917.0084254548	195079.1580278
0.	2201607.0867266	12431.487824481	2822.700199456	131405.72093071	760401.0549185	11630.332440711	290096.3008482
0.	1906970.3436065	13944.991346099	3111.691960277	129667.70132086	722798.93418806	11363.297749089	265817.4235712
0.	2317222.5904248	13544.331330374	3734.1697873657	136892.999413	646352.72391505	10784.751917351	304922.8924114
0.	1652204.9550226	11363.297749089	3289.5380243924	112239.69763963	720525.23229288	10717.999211938	213317.9928032
0.	1698930.9836911	11496.814026024	3156.1531205464	115010.42701537	659575.38232086	9694.5246392125	218699.2594753
0.	1793868.2204235	10851.505157133	3445.1564434428	110775.86052621	723306.9701333	10651.247040888	207302.333827
0.	1614161.5135883	11140.775371281	3000.5400972175	96893.377052698	710494.18328502	11118.523460085	237537.8823223
0.	1706699.6143744	12142.172835157	2378.1170558111	84021.451601232	656237.81622385	11185.27937181	273229.2275091
0.	1968205.4325217	12498.254247405	2933.8496908789	94038.731084985	690370.36214185	11185.27937181	274285.3064121
0.	1636896.1827938	11496.814026024	3000.5400972175	110235.4313856	762101.95597261	11118.523460085	252616.1723077
0.	1625471.7259066	11986.39199816	2622.6348501053	88332.35484139	736671.71131435	10940.510308095	237743.6263611
0.	1571205.5556926	10873.756355811	2933.8496908789	93813.997102001	713973.52488189	10940.510308095	207689.5766426
0.	1899544.4466298	10183.99680516	3111.691960277	105395.63953215	645273.72486018	10829.254017831	202133.2059401
0.	1683622.2114623	10695.748428881	3267.3070588502	97770.195781799	746466.17882034	10450.993733851	188212.82094
0.	1657917.1834662	11519.066946682	3045.0006645658	90578.4958518	727541.75769636	10985.013239832	199288.1217802
0.	1701787.0979129	10584.495404194	3022.7703512459	98602.134241072	716777.34126018	11430.055620341	201222.6745815
0.	1614504.2472949	9004.8626258179	2822.700199456	97860.131094129	677678.24436378	10361.993807708	177242.8451564
0.	1945813.4970229	10139.498148207	3445.1564434428	95387.261554196	714432.70872615	10784.751917351	230111.5908294
0.	1708413.2829075	10250.745235849	2800.4704790405	98512.190967458	751003.49003663	10317.494200857	202474.6805434
0.	1841508.205643	10339.743974598	3356.2312767859	100446.18405103	723621.48345187	11252.035817943	219543.2437823
0.	1686706.8148218	10740.250054368	2422.5743030209	91859.065714425	776573.03135597	12921.120672592	208236.3026412
0.	1856245.7550275	11919.629673117	3111.691960277	86356.248788198	744647.06570612	11474.561164748	195010.9218706
0.	1736860.1805565	11964.137830426	2844.9299791609	105440.64798478	697386.68681823	10183.99680516	243323.4849550
0.	1814203.7536827	11830.614071137	2800.4704790405	93881.416664097	698882.30695993	10584.495404194	241813.8155361
0.	1943757.0947832	10962.761744275	2844.9299791609	114942.83736293	664908.55167652	10562.244977375	230751.1375341
0.	1764393.1216546	11519.066946682	3245.0761526022	114041.69401922	697217.84266468	12142.172835157	218699.2594753
0.	1994024.7050867	11140.775371281	3800.8665975842	119923.39943221	688394.27736534	10940.510308095	214982.1707279
0.	2078908.4197584	10918.258931291	3467.3878833464	113838.95010417	764143.4755548	12075.409262973	213682.7160527
0.	1888805.4571559	10940.510308095	4756.9128613587	142700.31946762	653789.48486654	11763.8529932	228238.9110850
0.	2076852.0175187	12520.509840498	3934.2618191226	139558.89708136	754280.55901265	12386.977172825	220045.1122876
0.	1860472.8040757	11652.585717666	2889.3897164397	127388.50650691	609383.88996768	11140.775371281	194737.982764
0.	1762679.4531215	9338.5629285733	3511.8509410427	113050.54811506	724323.13108308	10873.756355811	192350.1424474
0.	1967521.8516917	10250.745235849	3778.6342682119	106971.07911745	673251.21148226	11229.783609853	176698.1255805
0.	1714239.7559199	9917.0084254548	3889.7965080741	114965.36718658	765723.5511127	10183.99680516	199925.337219
0.	1612904.8233307	11007.264794765	3645.2415372606	114559.83961622	700161.02522636	12053.154857688	187417.41498
0.	1634154.3131409	10317.494200857	4245.525638307	111383.88492852	744089.28049935	11652.585717666	183691.3697408
0.	1962150.4703715	9917.0084254548	3934.2618191226	111564.04877051	693841.64901682	10473.243863813	215346.9658969
0.	2019843.9776517	13522.07300496	3711.9376358914	139152.18005082	730761.5759008	11074.019815824	236120.6705763
0.	2100272.1541374	11163.027341856	3667.4735108391	113163.1724349	724371.52266191	12520.509840498	220683.8971681
0.	1599766.6979105	10117.248908782	2956.0797670342	114109.27641294	742100.94578353	11363.297749089	207484.5635264
0.	1864810.1586097	11875.121753355	3356.2312767859	97567.844857068	699268.31527276	10161.747447	209876.693223
0.	1772504.4860445	10918.258931291	2667.0934016109	120757.53811305	637101.67878853	12008.646225282	291637.6114386
0.	1626842.6607331	11941.883722078	3356.2312767859	125358.06194063	665701.60040156	10651.247040888	238246.5773185
0.	1780615.8504344	11363.297749089	4000.9602304553	115731.41718625	672673.93901731	10562.244977375	244169.9327129
0.	1883093.2287123	12453.743239397	3289.5380243924	129171.19034566	706171.10994366	10740.250054368	253188.7159454
0.	1978030.4654447	11318.79279849	4067.6591755055	130841.3894182	706967.93938964	12364.721936084	246755.5545933
0.	1862757.6954531	11897.375683543	4178.8252699788	122629.01566374	721395.94148708	11697.092449727	239549.8167591
0.	1720294.7180701	11185.27937181	4089.8922757939	107848.95242032	713031.06563037	10762.500956173	254883.6722381
0.	1743143.6318445	12142.172835157	3734.1697873657	109920.19713161	718348.84076717	10740.250054368	262721.5323308
0.	1861501.0051956	12030.900511791	4178.8252699788	136102.42968041	734951.54461404	12008.646225282	261643.9691877
0.	1873268.1957893	12075.409262973	4356.6941049483	126598.83083047	750445.29749588	11563.572966145	199037.8003163
0.	1671055.3088864	9983.7547189362	3956.4945635986	120419.36379182	802535.13056481	11608.079223139	196807.9915781
0.	1988908.1414421	10829.254017831	3845.3314342286	124185.13996182	753309.44706209	11185.27937181	212223.9176130
0.	1609705.9754023	12186.682180224	3823.0989862564	124388.13396307	733595.0332693	11741.599419325	237309.2837086
0.	1620559.2094451	12898.86401039	4223.2921228934	137932.14706309	725508.80229595	11852.867882553	257105.9536478
0.	1752511.686492	12520.509840498	3934.2618191226	111924.38806241	673684.19105645	12475.998713705	252203.9648809
0.	1838880.580559	11051.768082761	3689.7055437159	103055.53282327	674502.10036236	11051.768082761	222395.1662153
0.	1723177.431591	10762.500956173	4690.2084008523	121005.54127484	718324.66169966	11296.540412261	227257.06199
0.	1576803.5395673	11096.271608266	4112.1254353852	121411.38043665	766234.09828902	11452.308362854	208600.8063227
0.	1936074.0379159	10695.748428881	4579.0354861913	127794.65434535	686442.73288798	10250.745235849	209124.8079534
0.	1670141.3523355	11296.540412261	4734.6779818802	130886.53454383	717333.37783637	11207.531461142	231984.685766
0.	1656660.4932086	11430.055620341	3578.5459723132	121163.36528393	726767.2424589	10807.002937904	226252.4973365
0.	1899629.1196754	11051.768082761	3623.0096229803	116046.86986729	742319.15545528	12053.154857688	224289.3749580
0.	1627985.1064218	10517.744301851	4445.6299457633	113410.95126036	711557.16763683	11029.516409074	233652.5465626
0.	2206862.3368947	12253.446643245	4823.6178556551	135944.3246605	713707.69269273	11697.092449727	254517.1664281
0.	2140143.5086736	11674.839054004	5179.3868406229	147154.56340559	786729.27548859	10807.002937904	266551.4304731
0.	1838880.580559	11897.375683543	3311.7690492289	122854.52305224	694974.93904906	12431.487824481	249204.615732
0.	1699844.9402421	11252.035817943	3912.0291339479	118300.44822576	766112.53672505	12097.663727646	217376.426814
0.	1819398.5373825	11608.079223139	4267.7592130252	115506.10110297	725460.40438782	10450.993733851	237469.3020890
0.	1675739.3362102	12097.663727646	4312.2265403762	118615.9974934	761032.77941133	10762.500956173	229175.1990668
0.	1953448.7184644	11719.345904834	3778.6342682119	125922.02506977	760060.91454537	10495.494053146	241402.1342942
0.	1663515.1673409	11585.826064951	3867.5639415011	139897.84297828	755178.93396888	11763.8529932	215757.3793075
0.	1556810.7400147	10673.497705198	4423.3958966001	123734.05975323	740113.06515752	11474.561164748	202838.9353587
0.	1993726.1271375	11697.092449727	4223.2921228934	128832.67696522	733425.48422136	12720.812851046	200289.4819460
0.	1661344.5205323	12008.646225282	3378.462479507	129193.75838953	725242.61713451	11051.768082761	220547.0106254
0.	1600909.1435992	11608.079223139	3511.8509410427	124004.70496999	712402.81624345	11051.768082761	233515.4496958
0.	1824156.7075092	10740.250054368	3511.8509410427	115010.42701537	702598.34941032	11341.045244099	203772.4101289
0.	1976582.0909472	10962.761744275	4023.1931528364	123305.55600329	732190.29802618	12186.682180224	204637.6741174
0.	1603536.7686832	10962.761744275	4289.9928470482	122516.26424114	771852.09159919	11585.826064951	226206.838145
0.	1734346.8000414	11430.055620341	3578.5459723132	125493.40963691	690972.91652781	12008.646225282	207689.5766426
0.	1691048.108439	11430.055620341	4401.1619067434	137367.37696198	790019.80286513	12053.154857688	221528.0798888
0.	1751711.9745098	11986.39199816	4223.2921228934	135244.18105022	800948.375046	11029.516409074	202383.6192974
0.	1963994.6323823	11385.550313458	4201.058666784	116722.87983272	722629.59546932	11407.802937209	201313.7232940
0.	1821011.6654785	9694.5246392125	3823.0989862564	111361.36472033	713876.85769043	11919.629673117	186576.6388880
0.	1665300.3240603	10985.013239832	3978.7273673761	116317.26731847	748528.29992402	11452.308362854	182396.7275973
0.	1999745.1412574	11051.768082761	3511.8509410427	130976.8255231	725363.60937964	11786.10662646	206072.3863002
0.	1994394.7147893	11074.019815824	3623.0096229803	137999.92202635	721782.95134387	11697.092449727	230225.7920474
0.	1637195.0088542	10072.750608034	4267.7592130252	143423.69093102	798605.38638305	11385.550313458	186962.9310034
0.	1934966.7055565	12720.812851046	4045.4261345198	145594.1789228	721516.88021674	11252.035817943	201245.4366675
0.	1736281.3383802	11697.092449727	4378.9279761929	132918.31638591	727832.21869384	13299.493017989	204592.131694
0.	1702692.6541667	11585.826064951	3534.0825588358	132850.58240566	736671.71131435	12386.977172825	231938.9955829
0.	1872835.8220761	10717.999211938	4312.2265403762	125809.22941343	762004.7526825	11496.814026024	219429.1869187
0.	1710200.2392423	9605.5327868852	4823.6178556551	143988.86820805	836242.31680639	14034.029519058	227531.0549142
0.	1731719.1749573	11274.288085412	4490.09822201	140937.36231771	849560.36605645	14167.588560773	225681.7751831
0.	1597139.0728264	10384.243700188	4667.9736993025	149054.55289015	858818.89443629	12119.918251707	209284.2931699
0.	1719380.7615192	11919.629673117	5357.2770272403	171116.78057988	847277.936026	12498.254247405	179308.56031
0.	1997109.3084463	13121.433305311	5668.5939886228	208076.83723207	905159.93173697	14857.677682701	231938.9955829
0.	1715153.7124709	12987.891015582	4378.9279761929	154191.19708438	798678.59526461	12075.409262973	232738.6094628
0.	1635238.6348828	10384.243700188	2689.3227662952	105688.19879221	685527.34474414	10562.244977375	227005.9096319
0.	1401512.5234164	12297.956582209	2467.0317873712	85794.940041823	659239.16634209	10584.495404194	255066.9310969
0.	1250241.8782654	11318.79279849	1555.7007542926	63127.08843592	647024.16898901	10539.994609927	238109.4059075
0.	1026636.2058764	10228.495699585	1889.1029872274	58582.974409476	606137.23449973	9983.7547189362	235389.2994210
0.	887910.51378736	11163.027341856	1533.4744129793	42753.837262721	626688.11964972	9049.3552278814	264945.8730210
0.	862259.5674048	11140.775371281	1200.0864062212	37238.572747066	522504.980276	8337.5020843755	256395.6765411
0.	817293.54823218	10317.494200857	1044.5099003982	28872.151796729	520874.15374278	8137.3043378502	271002.710027
0.	701488.1961388	12275.701583032	666.69333440004	25817.709167958	555257.80761687	7292.077957649	299002.9615272
0.	618079.47572369	10628.996435951	822.26278718639	21605.75002214	549375.37903986	9494.2943071144	255937.464885
0.	621043.70748088	10139.498148207	688.91736413994	17819.030724814	535586.41563304	8448.7251318446	260153.9483050
0.	513999.72327673	9894.7597796915	533.35040054615	17017.357704859	503332.81136535	8204.0363859019	235252.1743755
0.	511874.7239981	9561.0372168932	444.45629661235	13366.266390356	518629.31912316	9138.3411442804	200744.6849662
0.	477687.42322187	9872.5111932931	444.45629661235	12743.069038078	520826.88802325	7558.9822941956	232829.9987246
0.	386748.72315395	9850.2626662593	311.11691862693	10628.996435951	485944.92136328	7647.9523052351	228170.4062825
0.	552695.61080751	10807.002937904	288.89389638309	8715.6664994682	502106.49400833	7381.0451204177	314052.7452842
0.	639137.97710373	12008.646225282	400.00960023041	9138.3411442804	466760.23802214	8003.8418440852	330492.768048
0.	551794.27842022	11140.775371281	511.12678566587	7047.4231552981	499607.23565311	7848.1383015384	283244.3124008
0.	598169.00662739	10606.745890386	333.34000013334	7180.8703392706	490889.10911565	8115.0604405255	299302.3141129
0.	458920.05593445	10295.244486485	400.00960023041	7314.319659335	488157.68165587	8181.7923105381	244375.8382240
0.	518204.04811397	11563.572966145	400.00960023041	6424.6978724691	503096.96749924	7803.6521091871	297529.3797256
0.	624630.83079843	12386.977172825	444.45629661235	6469.1767072291	527564.87498189	7025.1821656413	315690.7019102
0.	443589.08374809	10651.247040888	422.2329187895	5490.6971584864	477663.90894395	8092.8166025467	264349.6006537
0.	355421.19454204	8960.3702611759	177.7796740943	4356.6941049483	506776.86979874	8092.8166025467	208167.9599539
0.	235526.42669158	7714.6804365931	222.22518522469	3267.3070588502	504677.24513032	7425.5290578293	169982.8131482
0.	196011.77419659	7069.6642042893	222.22518522469	2911.6196740142	515818.19556417	8515.4596725172	149755.8479669
0.	134566.67827072	6535.8954043318	44.444562963279	2422.5743030209	482038.67467488	7002.9412353188	135199.0124983
0.	114807.65969139	6913.9781073663	66.6669333344	2578.1765357486	511756.68389548	7558.9822941956	105778.2190794
0.	97073.229827298	6802.7755324172	44.444562963279	2355.8885211332	503828.10457427	6691.5744407644	104180.5026155
0.	72805.544470305	6380.2192750204	111.11185185679	1800.1944209975	498947.17568434	7914.8680351385	91117.65930843
0.	57217.98401821	6357.9800652871	111.11185185679	1400.1176098792	463660.86519574	7736.9232657286	79017.30074757
