# Supplementary material for: LA-iMageS: a software for elemental distribution bioimaging using LA–ICP–MS data
Source: J Cheminform. 2016 Nov 18;8:65. doi: 10.1186/s13321-016-0178-7 (PMC5116144; doi:10.1186/s13321-016-0178-7)
Supplement: Supplementary file 1 — Additional file 1. Dataset corresponding to LA–ICP–MS analysis of a human tissue used to illustrate LA-iMageS features. [file 13321_2016_178_MOESM1_ESM.zip › Line 34.xl]

Intensity Vs Time	Counts Per Second
Time in Seconds	Na23	Ca44	Zn64	P31	C12	C13	Si28
0.	133.33440000853	4667.9736993025	66.6669333344	1022.2849223641	453384.61131092	6224.5460527486	56233.53909189
0.	66.6669333344	5779.781435342	22.222251851891	733.3656014198	455307.53805188	7536.7399397861	50172.80754192
0.	38801.233442654	6091.1141759345	44.444562963279	2400.3456497736	494987.88158367	7647.9523052351	67158.41800648
0.	74531.815643244	5890.9703650846	66.6669333344	3067.2310371775	476253.17029731	8204.0363859019	85615.32918680
0.	119517.63220799	5646.3566772391	88.889362965491	3378.462479507	463520.01125567	7848.1383015384	100940.9981421
0.	209329.86092829	8003.8418440852	177.7796740943	4267.7592130252	480627.21600195	7825.8951756913	162230.5693552
0.	259924.73760398	7670.1949563466	155.55700742096	3889.7965080741	466008.77192982	6624.8544977427	192122.7643559
0.	262583.96344004	7825.8951756913	200.0024000288	3734.1697873657	509325.41863618	7536.7399397861	180352.9607850
0.	258526.6867422	8226.2805206124	155.55700742096	4579.0354861913	455635.88578922	8070.5728239134	172908.76048
0.	287359.43982089	7403.2870594544	88.889362965491	3534.0825588358	477522.82463094	7848.1383015384	171978.6979910
0.	207074.5522384	7558.9822941956	222.22518522469	3422.9250628351	451485.55889854	7425.5290578293	170935.3355262
0.	294375.85398849	7959.3548209234	288.89389638309	4423.3958966001	447430.96857578	6869.4968993892	185167.9588653
0.	349581.80867747	8515.4596725172	200.0024000288	4645.7390570617	484838.75526723	7292.077957649	216441.4460044
0.	277546.20686851	8938.1241678873	177.7796740943	4045.4261345198	474255.0212616	6669.3344004268	199333.6355720
0.	336203.41780359	9182.8344586197	266.6709334016	3222.845305648	451087.04583176	7381.0451204177	229449.2542054
0.	359385.91795622	8048.3291046256	222.22518522469	3511.8509410427	494163.25852584	7158.6289936035	211676.9332004
0.	365324.86366459	9271.8217995872	177.7796740943	4289.9928470482	469296.9228379	7314.319659335	241242.0414473
0.	394127.08335039	9338.5629285733	222.22518522469	4467.8640542332	447665.28565417	7536.7399397861	240235.8129672
0.	374961.25869918	9828.0141985899	244.44802968221	4912.5586784017	462252.43002266	7692.4376667992	250669.8137423
0.	514991.56953303	11274.288085412	488.9032300503	4156.5919324774	436027.4865379	7314.319659335	324809.049795
0.	421835.3689157	9961.5058950769	288.89389638309	3956.4945635986	477640.39473053	8137.3043378502	251562.7932493
0.	461923.82847292	9271.8217995872	488.9032300503	5846.4946152228	457090.14858855	7047.4231552981	258618.355133
0.	398971.87491752	8493.2147662765	511.12678566587	4534.5667354854	496896.59891407	6980.7003643303	233446.9020965
0.	425831.09421613	10006.003602161	244.44802968221	4112.1254353852	476958.51059842	8115.0604405255	243231.9821647
0.	416674.06944765	10094.999728725	377.78634093484	4378.9279761929	466689.78527564	8092.8166025467	248540.7814374
0.	477428.76971228	10050.50154671	288.89389638309	4134.3586542796	458286.58221096	7336.5614203583	258251.6875271
0.	510977.65990097	10606.745890386	333.34000013334	3956.4945635986	480180.30252525	8671.1756780192	304323.8010674
0.	450852.6350481	9049.3552278814	422.2329187895	4312.2265403762	473573.40639189	7225.3532086126	270773.2054217
0.	432541.57159507	9894.7597796915	355.56314090256	4957.0294456441	481074.15277585	7203.1117442735	267721.3855129
0.	504865.95443728	10896.007613863	466.67973369921	5979.9225766753	472985.85087405	7492.255408986	287865.3475588
0.	586659.08440511	10985.013239832	688.91736413994	7292.077957649	485215.30643095	8181.7923105381	333451.6541568
0.	512394.11972202	10006.003602161	533.35040054615	5890.9703650846	479733.41234394	7803.6521091871	323677.3810041
0.	639545.29427944	11185.27937181	466.67973369921	7203.1117442735	505502.87897146	7670.1949563466	321668.4628999
0.	571883.14377824	10406.493652039	466.67973369921	8671.1756780192	477099.58562374	7314.319659335	292695.9869173
0.	554379.93210775	10006.003602161	511.12678566587	8626.6850939775	482838.60440527	7692.4376667992	286922.543797
0.	498687.88029843	9739.0209215515	355.56314090256	8315.2576529274	439561.64263584	8115.0604405255	254471.3543182
0.	515133.27120394	9783.5174413434	422.2329187895	6780.5351954239	474842.66379969	7625.7097134645	300638.0159022
0.	359896.1334265	8849.1403882772	333.34000013334	6380.2192750204	494587.34048614	6958.4595526755	220341.6849721
0.	416954.24095194	9716.7727507005	400.00960023041	7047.4231552981	456972.86017293	7381.0451204177	229243.7120179
0.	386399.74752367	8470.9699193857	355.56314090256	6313.5018238017	491101.0665726	6602.6146353956	238338.0261626
0.	354100.03036505	8270.7689680748	422.2329187895	5624.119425175	465726.98913943	6291.2627920491	225385.0149032
0.	361635.73418775	9071.6016179468	288.89389638309	6269.0238196228	484038.63893832	7470.0132325949	222965.66630
0.	343052.00619426	8404.2357348103	422.2329187895	5401.7501670541	474490.07344186	7536.7399397861	244696.1456523
0.	477146.61114814	9694.5246392125	288.89389638309	5335.0405463082	466314.0470796	7114.146480276	267262.5603468
0.	457934.67261415	10628.996435951	444.45629661235	6469.1767072291	485144.70182834	7180.8703392706	313522.2073702
0.	535988.87286366	11118.523460085	466.67973369921	6669.3344004268	500432.38200137	8003.8418440852	324601.1809610
0.	581707.15664927	11207.531461142	666.69333440004	10651.247040888	519172.75159954	7314.319659335	335393.9830840
0.	657318.18246914	11919.629673117	622.24545271912	14590.539636446	484838.75526723	7492.255408986	333428.5338664
0.	484156.29842249	11786.10662646	377.78634093484	16260.292809836	480909.48914856	6580.3748323783	305545.070500
0.	598073.6232981	12097.663727646	711.14145314645	19355.786045146	530545.45888124	7892.6247312617	291016.4525702
0.	508924.2080106	10450.993733851	844.48723179752	17974.920536614	499371.49412281	6936.2188003543	290441.3460416
0.	638682.76294902	11163.027341856	666.69333440004	20090.85605736	530001.30694677	8048.3291046256	285014.2620142
0.	610983.79402461	11808.360319106	1111.1851901238	24524.92417748	550181.60331555	8559.9496630493	292788.0258109
0.	630708.42206887	9561.0372168932	1222.3118584252	33266.266402674	522174.06291024	8426.4804036529	253807.1065989
0.	856534.05108363	9650.0285943244	2155.8343768016	52677.079028102	541814.77433027	9583.2849722085	243094.7298361
0.	1394411.5652549	11341.045244099	3422.9250628351	109267.24957445	619752.707399	9739.0209215515	299532.5925212
0.	1629050.6718187	12253.446643245	3334.00013336	126666.51440711	693528.21193696	10940.510308095	263111.3229966
0.	1281395.9476625	10851.505157133	2978.3099024804	88669.237605408	661592.95225025	9627.7806609238	240693.1747017
0.	1252014.0597136	12431.487824481	2178.0623779285	87187.054766337	627860.51479581	9961.5058950769	284715.4134170
0.	1478702.4173987	10940.510308095	2555.9474675006	104000.49730618	655133.58110436	9961.5058950769	293156.1913755
0.	1733491.1330866	12854.350864177	3578.5459723132	112532.49571571	662337.65033489	11118.523460085	308426.119190
0.	1517717.1663978	10539.994609927	3289.5380243924	102200.65671356	754790.43613108	11875.121753355	266734.9421419
0.	1461334.4239139	11697.092449727	3645.2415372606	106858.53790325	681216.68339003	10940.510308095	269625.7756821
0.	1691550.6182558	13121.433305311	3845.3314342286	119540.17431692	716898.2157509	11674.839054004	290625.3758866
0.	1623616.2181645	10985.013239832	3422.9250628351	118525.83934915	675801.29138953	9850.2626662593	285726.9435015
0.	1792781.617343	10873.756355811	3378.462479507	117308.79918936	660992.43589921	11341.045244099	264028.5483125
0.	1649612.9892217	11252.035817943	4667.9736993025	111158.685567	675127.6124835	10562.244977375	236874.9633756
0.	1765317.1013911	12787.58159033	3756.4019981391	117421.48067883	650502.12862639	10272.994831483	260566.5432107
0.	1752904.6435985	11897.375683543	3689.7055437159	130028.81865033	722557.02274232	10695.748428881	273045.5750535
0.	1728265.161716	11919.629673117	3334.00013336	122922.17645007	759332.0870259	9516.5418843464	249227.5074993
0.	1620753.0515608	12186.682180224	3489.6193825463	132511.92069713	674670.50303288	10873.756355811	280739.4311456
0.	1686644.8580384	11941.883722078	3623.0096229803	111473.96636587	624248.13338811	8982.6164138194	252799.3820559
0.	1410396.5770237	10807.002937904	3178.3837896203	109965.22987117	581516.7546554	10495.494053146	221573.7137916
0.	1535458.467847	11341.045244099	3823.0989862564	123057.48488141	701850.18704735	10117.248908782	235617.8461080
0.	1367208.1638149	11074.019815824	3133.9225107654	121749.59472763	678303.98564299	9850.2626662593	253898.7238735
0.	1193180.6816461	11652.585717666	3711.9376358914	93881.416664097	670076.68850634	10006.003602161	217193.9834024
0.	1484499.1464112	10740.250054368	3422.9250628351	122877.07412427	658110.5366985	10896.007613863	252524.5689215
0.	1613478.7555462	12097.663727646	4334.4602930095	139152.18005082	669403.45426976	10695.748428881	258412.1026499
0.	1637704.2706782	12164.427477996	3623.0096229803	136892.999413	655661.67598839	10539.994609927	233378.3550532
0.	1680098.9453301	14123.068642562	3711.9376358914	145481.11883723	645585.42188343	9583.2849722085	291361.5352125
0.	1816555.7426879	13655.623848502	4245.525638307	128652.14207496	619370.22588471	10517.744301851	309140.7706382
0.	1806995.0643302	12030.900511791	4334.4602930095	145435.89522877	769152.08451025	11786.10662646	284853.3422294
0.	1623072.5899603	11563.572966145	3823.0989862564	165312.47783789	752702.5570705	11207.531461142	274652.6690709
0.	1692533.2878343	13344.008540165	4556.8010811844	156839.94429849	705543.35640363	11630.332440711	294559.9692436
0.	1805863.900155	11919.629673117	4378.9279761929	144712.35058046	698496.31580702	11496.814026024	323769.7564794
0.	1768225.7178055	12898.86401039	4267.7592130252	141163.36179907	717502.61342012	9783.5174413434	273022.6187765
0.	1612516.4147064	11140.775371281	3889.7965080741	120960.44924586	713997.69184777	10495.494053146	230408.5172073
0.	1922393.3604042	11407.802937209	4979.2649182334	161301.68598293	737350.18042164	10940.510308095	311446.5080775
0.	2065427.5606316	13544.331330374	4934.7940323669	152335.3072114	697627.89844805	12743.069038078	316544.4101911
0.	1850647.7711527	14256.629110124	4289.9928470482	146837.9402336	797702.52730379	11385.550313458	356626.6460389
0.	1748284.6374437	12053.154857688	3956.4945635986	129171.19034566	676330.64724991	10628.996435951	328551.5587334
0.	1840089.7799769	11830.614071137	3867.5639415011	113501.05446574	752605.45859602	10272.994831483	266413.7993317
0.	1640552.0089977	13789.176830624	3645.2415372606	132105.54466995	689117.18301281	11185.27937181	323839.0387451
0.	1859756.4590522	13121.433305311	3289.5380243924	116001.80447251	718058.69639594	10250.745235849	305406.8047605
0.	1764393.1216546	12965.634175188	3889.7965080741	135876.56627707	761129.97185992	11296.540412261	344765.015423
0.	1783586.2092251	15236.137894833	3200.6145179875	125899.46581728	656405.8643451	11029.516409074	360661.5139701
0.	2013446.2817949	15035.774466942	4912.5586784017	130593.09556476	742925.32213548	11585.826064951	378423.7336747
0.	1576917.7841361	13566.589715191	3400.6937415233	136373.47377986	703153.47926761	11897.375683543	320421.7871413
0.	2278036.7033018	15302.926773716	4178.8252699788	131947.51485781	717405.90696879	11563.572966145	379841.6629391
0.	1737888.3816764	12898.86401039	4934.7940323669	114357.08318063	709817.80640187	11007.264794765	299141.1229464
0.	2054688.5711576	12698.556723408	3667.4735108391	119044.26190543	746660.23998815	10317.494200857	324300.9349563
0.	1861729.4943333	14635.062049994	4223.2921228934	131902.36402902	728316.34191393	11496.814026024	299878.0218547
0.	1617360.3615167	13010.147915374	3600.7777679979	107016.09602598	749984.20890321	11140.775371281	262767.3891246
0.	1741322.1059328	10562.244977375	3133.9225107654	97927.583211622	669836.24170506	9716.7727507005	240647.4374147
0.	1637695.8947759	11941.883722078	3912.0291339479	117534.16368132	766671.73395703	11051.768082761	268180.235543
0.	1757538.4475223	11140.775371281	3578.5459723132	127298.25409941	779981.48329076	11630.332440711	238109.4059075
0.	1552240.9572599	10606.745890386	3445.1564434428	112374.83394342	752993.85898901	10450.993733851	234406.6190912
0.	1749541.3277013	11875.121753355	4289.9928470482	131676.61352567	737519.80596421	11763.8529932	225270.8791104
0.	2060172.3104635	12053.154857688	4601.2699505063	148217.5998479	729236.25027833	11541.319926723	250875.8775693
0.	2505040.6616499	14278.88939599	4734.6779818802	195101.9035363	790190.4566388	13210.462686448	341501.335934
0.	1865728.0542438	12409.232468957	4423.3958966001	144644.52146266	798556.58080297	12475.998713705	271117.4646621
0.	1969233.6336416	12231.191762848	4534.5667354854	168372.84180405	781807.98767905	13032.404874564	235435.00826
0.	2372288.472621	13744.658932294	5557.4080248972	150479.82682375	828892.96030001	12720.812851046	298818.7498020
0.	2034581.5270362	11118.523460085	3467.3878833464	142632.50658476	748043.05101999	12587.276976136	258778.7772065
0.	1877495.2448376	11118.523460085	3623.0096229803	129870.82790805	723452.12871285	11407.802937209	272104.4187155
0.	2078222.9523452	11830.614071137	4579.0354861913	132805.42672227	742731.34420515	11786.10662646	276397.8593002
0.	2065199.0714938	12587.276976136	3534.0825588358	126012.26268586	735629.87960395	12253.446643245	266505.5531773
0.	2020300.9559272	14657.323345891	5023.7360413493	146023.82111656	697241.96305701	11207.531461142	358806.1647648
0.	2288204.4699314	13010.147915374	3689.7055437159	143921.0449282	782051.5504931	12475.998713705	305130.2800391
0.	2338357.8356661	13900.472616069	4957.0294456441	149823.71833679	812135.04262031	12275.701583032	366949.5155412
0.	2280550.083817	14657.323345891	4134.3586542796	136260.53767575	790239.21547268	11274.288085412	357113.5113884
0.	2562734.1689301	16549.750686014	4690.2084008523	164088.64377325	770660.09349197	11430.055620341	392683.494919
0.	2951394.1922316	15124.82428513	5179.3868406229	179308.560316	793482.28935611	13477.556532345	390309.0905948
0.	1939301.5565972	14123.068642562	3222.845305648	138451.76908602	836757.00300312	11763.8529932	314652.5237183
0.	2386454.799161	15124.82428513	3645.2415372606	143446.29729245	740185.78449667	12565.021204863	346154.1951347
0.	2400849.6148389	13410.782268944	4045.4261345198	142203.03769893	776426.98460542	13299.493017989	295618.7095364
0.	2041207.7120308	13967.250800226	3511.8509410427	137615.87112953	823752.08194284	13878.213340166	306397.7590123
0.	2292431.5189796	12765.325284507	4178.8252699788	139830.05270517	797556.12651921	12253.446643245	260543.6207438
0.	1739487.8056406	12119.918251707	3334.00013336	134318.27427451	743119.30438852	12297.956582209	218927.3550225
0.	2520806.4121542	13477.556532345	5090.4431708704	155956.93587799	801143.65247721	12008.646225282	284853.3422294
0.	2509267.7106981	12987.891015582	4267.7592130252	155458.86945447	863808.31103457	13855.95412367	309878.5384779
0.	2112839.0567133	14100.808772571	4023.1931528364	156500.31470538	786120.05469471	12297.956582209	343422.3573352
0.	2746210.946538	16148.965531968	5068.2074017168	207917.37483671	856067.32841856	13499.814738951	346709.9305491
0.	2275866.0564932	13165.94787708	4178.8252699788	152222.15644168	811915.07926187	12743.069038078	272586.4613358
0.	1935188.7521178	11941.883722078	3489.6193825463	139558.89708136	774260.91162566	11007.264794765	237172.1275081
0.	1889719.4137069	11096.271608266	4067.6591755055	162389.16944795	734370.15671142	12720.812851046	223536.2049380
0.	2137287.3944519	12119.918251707	4490.09822201	168939.69800065	834159.37232237	12631.788696862	220957.6769113
0.	2231539.163771	12142.172835157	5157.1508342136	180103.20106597	834551.41811203	11630.332440711	296930.810235
0.	1829741.0150492	11296.540412261	4156.5919324774	143853.22219562	752022.89048057	11074.019815824	244787.6642891
0.	2352638.406775	13722.400072237	4779.1478001472	164519.23176184	795604.35057348	12854.350864177	316475.1874033
0.	2784939.8553855	14679.584701204	5290.5677623922	174201.94491823	813381.60623464	11519.066946682	333960.3164564
0.	2377543.722789	15213.875054049	5045.9716918765	169733.36081034	814652.79535622	11897.375683543	333914.0731714
0.	2319735.97094	13655.623848502	4734.6779818802	180670.84750194	740379.70570487	10183.99680516	289222.2492009
0.	2122778.3342051	13232.720180232	4490.09822201	159987.83096347	769176.40516622	11652.585717666	272907.8383250
0.	2279293.3935594	12142.172835157	5646.3566772391	172182.84925009	847646.02966878	13522.07300496	254837.8581436
0.	1806320.8784305	11074.019815824	3978.7273673761	122245.66700558	760838.39776631	11786.10662646	215438.1671526
0.	1962950.1823536	11719.345904834	4601.2699505063	138632.5147136	786071.3188685	12053.154857688	237743.6263611
0.	1691962.0649899	12542.765492984	5090.4431708704	142090.0232185	767863.18682749	12097.663727646	259535.0936583
0.	2374116.3857229	14879.939572766	4823.6178556551	144486.25564967	811988.39976621	12075.409262973	356696.1965267
0.	1578402.9635315	13121.433305311	3645.2415372606	125042.25913413	766720.36149871	11630.332440711	308587.4868385
0.	1645464.5254592	13143.690561496	3778.6342682119	110438.08823325	704770.79893789	11430.055620341	285589.000472
0.	1790028.7579924	11875.121753355	3289.5380243924	90443.710408534	734539.72417	12297.956582209	285979.8448855
0.	1662477.846174	12520.509840498	3000.5400972175	101098.44511396	674742.67660722	11096.271608266	313499.1412564
0.	1743714.8546888	13299.493017989	4089.8922757939	115145.60795359	770951.99632834	12231.191762848	383980.5759026
0.	1922573.5836486	13455.298385142	4312.2265403762	102650.5806432	752775.38163675	11652.585717666	345297.5074977
0.	1565950.3055245	14679.584701204	3467.3878833464	108276.66757475	664572.12868745	11341.045244099	350045.1056306
0.	1817288.3570422	15236.137894833	4579.0354861913	134160.20282854	747096.89343102	12720.812851046	413942.8787978
0.	1869840.8587232	14056.289210819	4579.0354861913	147878.3182944	758408.99301185	11674.839054004	357391.7326632
0.	1721322.91919	15748.199633788	4201.058666784	139626.68516703	784974.83473295	12765.325284507	355676.1796597
0.	1861501.0051956	13766.917851756	3511.8509410427	120396.81932151	740597.87222882	12053.154857688	336411.5706174
0.	1870553.8476596	11051.768082761	3067.2310371775	91140.125205395	722774.7427406	10896.007613863	288164.3072323
0.	1576917.7841361	11296.540412261	4156.5919324774	101435.84143903	737810.60030131	11140.775371281	243048.9795550
0.	1622044.3888405	11964.137830426	4334.4602930095	109514.91335438	772192.69242037	12275.701583032	306005.9725703
0.	1605707.4154918	11986.39199816	3845.3314342286	113546.1064313	775745.46543798	12765.325284507	256922.650622
0.	1598281.5185152	11830.614071137	4467.8640542332	99771.484625623	761372.95772422	12208.936941841	229928.8720914
0.	2011618.368693	11630.332440711	3912.0291339479	124681.35618569	818540.84777611	13900.472616069	242568.616549
0.	2121178.9102409	13143.690561496	3756.4019981391	117444.01715828	813894.94881692	13099.176108526	354354.9759027
0.	1683507.9668934	14323.410145956	3178.3837896203	103932.99631136	746296.37884664	11163.027341856	384073.6082731
0.	1915803.0773561	14367.931133572	2400.3456497736	89185.817488999	700136.89672356	10495.494053146	362818.865763
0.	1752144.686394	14123.068642562	2378.1170558111	71370.992579024	684491.6272564	10450.993733851	473009.3523213
0.	1880235.4813614	15347.452990084	1777.9674276367	56569.132295958	624893.94509491	10651.247040888	446095.4837367
0.	1662612.2301747	15080.299257195	1933.557626018	58135.412025534	579684.35038515	9427.5519315809	398226.3432801
0.	1792699.8374099	14256.629110124	1866.8757567514	62007.619353515	666662.96888968	9939.2571305832	402490.7314475
0.	1979474.3279931	14212.108716627	1889.1029872274	70877.922152118	652253.63027661	10517.744301851	474983.7040043
0.	1564528.2204312	12921.120672592	1955.7850343329	59970.570039337	636191.48865486	9249.5748753086	378237.7932348
0.	1778372.2818776	14056.289210819	2066.9229651143	69107.590499257	632910.80845308	9739.0209215515	372522.1043716
0.	1702815.2990328	16638.816668713	2711.5521902674	97477.912680712	685479.16909597	12409.232468957	477452.283345
0.	1977861.2389711	15948.580175982	2378.1170558111	91499.58774911	677124.74163532	10918.258931291	424241.9270523
0.	1652319.1995915	14301.149741267	2644.8640962144	88983.673741126	761640.25000093	10539.994609927	426649.1631112
0.	1619873.7420319	13321.750749376	2511.4895088638	84245.923051221	686057.29452987	12053.154857688	371500.1901459
0.	1778263.4122924	13811.435868899	2266.9749752633	82315.665166851	625252.75022214	9405.3045917898	384422.4887042
0.	1921136.1658171	15035.774466942	2178.0623779285	92960.062926812	693528.21193696	12142.172835157	383841.0292504
0.	1561152.0336318	14189.848608994	3200.6145179875	107016.09602598	726234.80324222	11363.297749089	391519.4886365
0.	1806967.7622763	12565.021204863	2178.0623779285	79959.558014109	734975.76995307	11630.332440711	328043.220039
0.	1836062.8559925	12765.325284507	2733.7816735278	79914.686215956	687647.3381259	9472.046789243	323769.7564794
0.	1937292.255792	12631.788696862	2444.8030155534	83819.432439929	746102.32578873	12743.069038078	307596.276887
0.	1610619.9319533	11452.308362854	2244.746737005	80991.675743897	671711.90365225	10651.247040888	307803.7298569
0.	1700074.5444803	11274.288085412	2133.606434957	79533.285640156	738973.87482977	10272.994831483	312668.8028934
0.	1873413.2781581	10384.243700188	2155.8343768016	86670.598116478	675512.56544938	10228.495699585	237629.3234990
0.	1615532.4484148	11407.802937209	2266.9749752633	84717.332679359	655829.71293159	11140.775371281	249868.5021332
0.	1790001.5060641	14412.452358838	2400.3456497736	70048.732852119	665677.5675557	10428.74366326	357113.5113884
0.	1685564.3691331	12876.607407585	2111.3785523944	75989.334704892	679266.7527025	10384.243700188	316359.8173441
0.	1599855.0368838	12698.556723408	1955.7850343329	74643.923484621	667648.4822767	10139.498148207	271163.3669515
0.	1656996.6587411	10606.745890386	2400.3456497736	62410.610963747	657174.12585054	11519.066946682	269625.7756821
0.	1604564.9698031	14256.629110124	3045.0006645658	78972.433998738	667552.32969592	10918.258931291	320744.9818053
0.	1782074.6126133	13922.73195138	2867.1598181554	72065.822945276	727420.73514371	11207.531461142	313476.0752052
0.	1602978.6829778	11541.319926723	2289.203272805	65097.71796581	689936.54888707	10161.747447	280486.6860903
0.	1580975.7379347	13032.404874564	2155.8343768016	59992.952500747	705277.78202425	8893.6321593739	341408.767549
0.	1726749.373275	13010.147915374	2022.4676149595	68905.930908416	647024.16898901	9494.2943071144	308449.1715238
0.	1481363.1832128	11830.614071137	2200.2904383379	52811.257603461	683287.46005462	9983.7547189362	275295.5920628
0.	1777855.1627938	12987.891015582	2022.4676149595	60060.100244389	610697.22226062	9872.5111932931	338655.3189019
0.	1531695.4807401	14123.068642562	1889.1029872274	59478.171042895	652133.65310766	10673.497705198	328851.9549831
0.	1740287.5176227	15147.086888228	2733.7816735278	78905.134326279	682974.40395886	11252.035817943	376215.9528652
0.	1805739.25337	12386.977172825	2355.8885211332	70810.687526473	683648.6926653	10829.254017831	334006.5599931
0.	1740237.8368402	11741.599419325	2578.1765357486	72222.728108657	685792.31559079	10495.494053146	309486.5913287
0.	1934274.6897735	14456.973821757	2355.8885211332	92915.121433226	703708.64461046	11318.79279849	334954.6079380
0.	1719495.006088	11986.39199816	2111.3785523944	83752.093802345	686105.47338825	10762.500956173	377842.6832693
0.	1584115.1919751	13433.040297342	2778.2408179141	94690.493718067	652085.66270552	9917.0084254548	341709.6184862
0.	1774675.1328531	13522.07300496	3200.6145179875	108997.0792451	753625.04657025	10673.497705198	352454.6565223
0.	1900458.4031808	16505.218051281	3489.6193825463	119855.77019922	786022.58331448	11363.297749089	409789.4085899
0.	1693561.4889542	12453.743239397	2956.0797670342	83505.190096584	702887.97795225	11519.066946682	314629.454533
0.	1774789.3774219	11986.39199816	3289.5380243924	105035.58060726	735145.34921492	12943.377394191	313268.4835650
0.	1816145.9113535	12587.276976136	2978.3099024804	104315.50913348	705470.92622215	11341.045244099	273045.5750535
0.	2219771.9731772	14367.931133572	4023.1931528364	135357.1034924	778398.82210918	12587.276976136	287727.3697269
0.	1690362.6410257	11140.775371281	2978.3099024804	104158.00174059	773579.56170568	11296.540412261	252020.768027
0.	2007619.8087825	13232.720180232	2667.0934016109	109762.58444695	769370.97285651	11474.561164748	320421.7871413
0.	1883664.4515567	13722.400072237	3267.3070588502	106250.84144136	778131.01554773	11474.561164748	370455.1773768
0.	2019615.488514	14724.107590077	2644.8640962144	109424.85295197	762029.05340338	10384.243700188	340714.5367756
0.	1975402.8403606	13900.472616069	3045.0006645658	108434.25234046	767425.49133921	10829.254017831	359942.5181673
0.	2240221.7510053	14902.201522249	3378.462479507	116587.67348291	779957.13248222	12631.788696862	316844.3821262
0.	1811347.6394609	13165.94787708	2555.9474675006	95229.921818044	779981.48329076	12498.254247405	293961.6092786
0.	1938870.6389241	10985.013239832	2333.6600457397	79465.981459575	733473.92646933	11897.375683543	256372.7653690
0.	1928048.8639373	12587.276976136	2933.8496908789	89118.435697776	701029.69598195	11474.561164748	260497.7759962
0.	1938067.5684257	12364.721936084	2778.2408179141	89882.127733161	719364.42233869	11630.332440711	269878.1968857
0.	1654375.6018312	14278.88939599	3089.4614690812	108726.91761761	706098.6745275	12386.977172825	308103.393098
0.	2024185.2712689	12876.607407585	3511.8509410427	118570.91830021	716245.51347037	13188.205252064	300776.2039531
0.	1703158.0327394	12075.409262973	2756.0112160766	113884.00388414	743264.79391516	11229.783609853	264464.2651550
0.	1656774.7377775	12097.663727646	3222.845305648	141344.16576015	759040.57308737	13433.040297342	269579.8817262
0.	1729434.2835799	11363.297749089	3400.6937415233	125290.38891068	763924.71843785	12854.350864177	253532.2607280
0.	1945356.5187474	11140.775371281	3400.6937415233	122831.97204078	752386.99098622	12208.936941841	294836.1496212
0.	1829169.7922049	12654.044646316	3667.4735108391	129825.68824187	796604.58124473	12186.682180224	339210.5645044
0.	1993453.4822424	12030.900511791	3289.5380243924	146566.55843428	837786.46621034	12987.891015582	290303.3262792
0.	1830197.9933247	11852.867882553	2489.2606184746	100131.31756181	779811.02905839	12743.069038078	262446.39678
0.	1661458.7651012	12186.682180224	2711.5521902674	90735.74827611	700595.34974192	10807.002937904	286807.5749027
0.	1594968.4260179	13700.141271587	2400.3456497736	81058.992188861	734370.15671142	10762.500956173	293823.5322052
0.	1851934.1567444	12765.325284507	2044.6952603964	81171.187466365	719485.33281036	11163.027341856	309463.5361777
0.	1886016.2739187	12275.701583032	2022.4676149595	71976.164172609	649902.38072809	11007.264794765	330053.6461817
0.	1903076.8331803	12453.743239397	1978.012501928	77783.552752609	713659.36044108	10339.743974598	324624.2772471
0.	1871097.5489808	13143.690561496	2022.4676149595	93297.131811529	722532.83196793	11496.814026024	389564.3156357
0.	1839223.3142656	13633.365226067	2222.51855803	88444.647590861	720621.97345262	11430.055620341	337359.886821
0.	1953239.3939995	13833.694966581	1955.7850343329	83864.325165774	743192.04884789	11252.035817943	371267.9540075
0.	1689334.4399059	11585.826064951	2711.5521902674	85997.006857424	752071.43633521	12053.154857688	306374.7122503
0.	1555097.0714816	11875.121753355	2244.746737005	77626.543321505	703805.19872746	10985.013239832	319406.1125402
0.	1908798.2567084	13277.235346002	2400.3456497736	92600.537726675	719219.33199253	12921.120672592	316682.8574598
0.	1781856.7873102	11964.137830426	2089.1507291136	72177.897761816	724589.28809937	11341.045244099	293777.5070137
0.	1712297.5982491	12030.900511791	1955.7850343329	82674.74922886	736090.20846646	10896.007613863	310016.87708
0.	1648549.1288187	13188.205252064	1444.56964048	81193.626702253	683576.44493981	12053.154857688	300545.8917853
0.	1586171.5942147	11452.308362854	1822.4214736367	75899.633895884	747921.74301919	12008.646225282	277890.7414938
0.	1920804.4855781	12832.094380165	1533.4744129793	66777.598246514	695288.42837268	10784.751917351	255456.3693517
0.	1861321.712579	10717.999211938	1466.7957446922	66867.201336541	673179.05032208	10851.505157133	221915.9759236
0.	1715983.6409118	12053.154857688	1711.2868032229	66822.399671577	667696.55896711	10339.743974598	241630.8436203
0.	1707156.5926499	14278.88939599	1622.3801338886	69959.095686637	624989.62500622	11519.066946682	304346.8422600
0.	1586628.5724902	13032.404874564	1733.5136187497	69735.006973501	657486.25155224	10206.246222688	273091.4877941
0.	1744286.0775332	13344.008540165	1933.557626018	71102.041472174	691406.781591	10183.99680516	304830.7217593
0.	1589256.1975743	12186.682180224	2266.9749752633	73904.039477391	638586.93144166	10272.994831483	325617.476949
0.	1560695.0553564	11051.768082761	1733.5136187497	75697.810589836	690876.50501471	10695.748428881	278947.401717
0.	1548455.3819371	9472.046789243	1622.3801338886	67113.614782131	644794.21289404	10117.248908782	243643.7525196
0.	1907188.1808866	11741.599419325	1489.0219081794	63798.841805641	681625.98376385	10384.243700188	283428.1860641
0.	1794096.7095613	13121.433305311	1844.6485855546	70833.099008337	680518.50967788	10918.258931291	360429.5732056
0.	1720523.2072079	16238.027235398	1889.1029872274	85278.569214124	685455.0813722	11140.775371281	381538.8392217
0.	1949240.834089	15414.242760311	2178.0623779285	91634.390178831	704070.72808404	10295.244486485	474443.0624900
0.	1762871.312188	12609.532806802	1777.9674276367	70474.52250052	679290.82324839	10228.495699585	363143.6757415
0.	1681607.0543486	13433.040297342	1755.7404935542	66508.794733914	628698.03722977	9894.7597796915	325270.9987498
0.	1561494.7673385	16327.08988975	1533.4744129793	76146.313433496	684154.44359156	10918.258931291	416790.8064576
0.	1819863.3081325	12587.276976136	1444.56964048	72402.051897362	661328.71992784	10695.748428881	389703.9559863
0.	1887227.9442433	13321.750749376	1200.0864062212	51380.130489928	625109.22638439	9650.0285943244	360893.4610536
0.	1243849.5287385	14390.191716499	1333.440008534	51268.334002051	633940.37703328	9605.5327868852	392334.2763549
0.	1310408.9664859	13076.91897114	1155.6356796293	43580.324152055	628865.55145075	9294.0687832241	330099.8684676
0.	1042955.0416459	11652.585717666	866.71173567692	40967.118040101	600887.87463111	9961.5058950769	270015.8843500
0.	1402452.7745494	13566.589715191	1422.3435955424	52408.728338209	636167.53757599	10651.247040888	365255.2426526
0.	1482548.9242355	13700.141271587	1577.9271548818	49792.760480329	644386.64860778	10183.99680516	401395.3026872
0.	1451087.1376993	15102.561741452	1466.7957446922	45255.886273362	617505.87085727	9939.2571305832	415039.9188095
0.	1343718.8420331	12587.276976136	1022.2849223641	43714.356757277	670052.64352608	10606.745890386	369387.0745870
0.	1453450.8676637	13477.556532345	1266.7629406502	46462.499080778	688683.43239767	10272.994831483	333382.2934743
0.	1521289.1235054	12698.556723408	1400.1176098792	48920.953100519	685792.31559079	10940.510308095	322107.1515942
0.	1965216.5099353	12765.325284507	1355.6658163753	55182.100933079	776061.87842837	11585.826064951	372266.6143230
0.	1627528.1281463	12587.276976136	2422.5743030209	71483.058091199	783683.59676382	11763.8529932	319336.8664220
0.	2206062.6249126	13499.814738951	2378.1170558111	83550.08113805	777473.70702869	12987.891015582	319844.6843996
0.	1801522.6065379	13700.141271587	1955.7850343329	67024.00905315	705446.78296254	11474.561164748	303632.5943786
0.	2032296.6356588	13544.331330374	1533.4744129793	78277.030134647	688828.0135271	11229.783609853	375054.1926723
0.	1733432.8434904	14835.415852053	2022.4676149595	58851.523337896	708416.90748533	11496.814026024	361496.5530456
0.	1769340.4776548	12698.556723408	1088.9600342778	49546.856883804	665172.8931878	9182.8344586197	332758.0728001
0.	1651465.0597513	12765.325284507	933.3856029271	37104.644004771	654821.5401713	9850.2626662593	374031.9747125
0.	1479466.3198094	13254.977733417	911.16092124147	36211.840603762	583706.6314115	9271.8217995872	390867.7144996
0.	1381737.7099992	16015.374759769	822.26278718639	32418.490652075	574855.33213608	8871.3862441486	448462.0117167
0.	1247263.3486247	13811.435868899	666.69333440004	27378.233636497	577780.96608454	9027.1088971719	398622.3988517
0.	1010322.4188532	12987.891015582	555.57407469138	19533.978889064	561642.89159948	9004.8626258179	356835.2992073
0.	964619.4157603	15191.612272687	466.67973369921	18865.775347771	567106.01297818	9093.8480673683	429594.8596328
0.	1081628.4321061	13900.472616069	644.46936392652	16482.951823068	521583.17073249	8559.9496630493	489523.286668
0.	933910.06903181	14590.539636446	600.02160077763	13967.250800226	559055.0566221	8026.0854446829	463238.3103244
0.	805611.81629227	14345.670610058	577.79780810179	11986.39199816	504724.42206821	6313.5018238017	372313.0664892
0.	863808.31103457	11185.27937181	422.2329187895	10873.756355811	518463.93345184	7136.387707272	345065.9851086
0.	678592.80453881	11741.599419325	200.0024000288	12654.044646316	506210.62831666	8359.7465751719	351319.3023442
0.	707958.04143964	12921.120672592	355.56314090256	9894.7597796915	517755.17377116	8604.4398909837	393801.0904141
0.	636622.61941346	11163.027341856	355.56314090256	9182.8344586197	519409.03730937	8137.3043378502	371128.6153633
0.	623865.45291742	12164.427477996	266.6709334016	7781.4091020254	510387.53724558	7470.0132325949	384608.5641052
0.	866611.49528472	14946.72559947	333.34000013334	8092.8166025467	530450.82128847	7692.4376667992	478416.3978317
0.	793165.24403956	13143.690561496	333.34000013334	6135.5912309063	505785.97170896	9049.3552278814	445603.5155447
0.	672625.83471354	12409.232468957	266.6709334016	6691.5744407644	490677.15689545	8092.8166025467	363306.0853769
0.	793311.57121646	13455.298385142	244.44802968221	7136.387707272	540393.45893111	7803.6521091871	414946.5482159
0.	757583.14968174	14635.062049994	222.22518522469	6380.2192750204	500668.15267117	8204.0363859019	460633.0158617
0.	730059.40865977	12809.83795555	311.11691862693	5824.2568292746	492160.93241527	7736.9232657286	460961.5678859
0.	788337.82276049	13054.661893153	133.33440000853	5846.4946152228	490889.10911565	7158.6289936035	423914.7822591
0.	800118.49467053	13700.141271587	333.34000013334	5757.5438273573	471364.40664023	7292.077957649	380399.6014168
0.	782002.83738631	11541.319926723	288.89389638309	7091.9053126152	461172.78655789	7225.3532086126	372661.4658093
0.	693552.32207975	13677.882530342	266.6709334016	6847.2563843996	518109.54630358	8737.9119992209	339094.8853471
0.	781564.43166458	12565.021204863	266.6709334016	7247.5947322881	505219.79556755	8337.5020843755	412145.9049789
0.	668177.34053908	12364.721936084	155.55700742096	7470.0132325949	488063.51001333	7447.7711155427	377517.3123458
0.	777960.59747151	12320.211640776	111.11185185679	8381.9911253168	511709.46830864	8204.0363859019	371430.5186396
0.	694999.0532105	12898.86401039	266.6709334016	7425.5290578293	566416.99375059	7558.9822941956	350438.9278769
0.	764726.85471189	12698.556723408	266.6709334016	9894.7597796915	506965.6252576	7603.4671810346	416790.8064576
0.	831587.00761664	12698.556723408	266.6709334016	7447.7711155427	492679.13670645	7692.4376667992	404845.2137398
0.	721589.44426206	12565.021204863	333.34000013334	9093.8480673683	497061.56972593	7470.0132325949	358574.2745431
0.	793457.90084605	13010.147915374	177.7796740943	9894.7597796915	532343.77106879	7781.4091020254	410769.2587937
0.	865824.54604874	13099.176108526	355.56314090256	9850.2626662593	496260.31263072	8404.2357348103	391472.931689
0.	992192.42976483	12898.86401039	311.11691862693	8604.4398909837	472962.3494912	8270.7689680748	408949.6264765
0.	852088.91305699	13499.814738951	155.55700742096	9027.1088971719	512394.11972202	8515.4596725172	398016.6742433
0.	922418.53204778	11585.826064951	200.0024000288	9360.8100902862	481168.24769705	7647.9523052351	383306.1215767
0.	856902.53390811	12498.254247405	311.11691862693	10295.244486485	502648.88200285	7447.7711155427	349095.3740268
0.	835997.23877974	11875.121753355	333.34000013334	10228.495699585	508381.42346799	8003.8418440852	354424.5078294
0.	818149.51895774	12208.936941841	511.12678566587	12542.765492984	513787.19969139	7914.8680351385	386353.2185187
0.	806124.70261309	12431.487824481	288.89389638309	12631.788696862	519078.23913483	7736.9232657286	332157.0147345
0.	839502.50735026	12142.172835157	311.11691862693	13076.91897114	535775.80492522	7091.9053126152	365324.8636645
0.	1050912.2899522	14145.328571962	288.89389638309	10673.497705198	494281.05696794	8003.8418440852	423984.8836605
0.	1017449.7429201	15347.452990084	333.34000013334	11296.540412261	473338.37935082	7625.7097134645	431886.6589335
0.	1020827.85021	11852.867882553	200.0024000288	12008.646225282	504724.42206821	7981.5983028321	399344.6651648
0.	809153.78815205	14034.029519058	288.89389638309	11407.802937209	495576.946576	7091.9053126152	351782.6939161
0.	855772.56901855	11252.035817943	288.89389638309	11074.019815824	502271.56498764	8871.3862441486	372916.9676993
0.	798410.16569933	13188.205252064	288.89389638309	11118.523460085	477804.99557901	7937.111398359	364860.7343358
0.	1054051.9722687	13588.848159412	355.56314090256	11274.288085412	490135.52501187	7825.8951756913	427747.8359610
0.	1062924.4464112	12676.300655165	266.6709334016	11808.360319106	499159.33228141	6891.7374737114	405707.9094262
0.	796141.04546803	10717.999211938	333.34000013334	9961.5058950769	535112.96064646	7470.0132325949	341732.7613068
0.	804244.2666294	12676.300655165	311.11691862693	11029.516409074	521535.90111329	7914.8680351385	330816.3460488
0.	987279.27271392	14145.328571962	422.2329187895	12386.977172825	536817.52057881	7158.6289936035	395966.8484405
0.	815606.30853648	11363.297749089	333.34000013334	11296.540412261	485568.3381634	7959.3548209234	341408.767549
0.	990945.17664675	13766.917851756	222.22518522469	12275.701583032	523757.85430496	8693.4210590677	429267.5098837
0.	1023205.8105806	14011.769886705	466.67973369921	12498.254247405	486133.2191643	8181.7923105381	402350.8816488
0.	1015673.6264358	14189.848608994	422.2329187895	14546.017460559	549280.53408918	8293.0132808272	424101.7206074
0.	938223.26756146	11830.614071137	422.2329187895	11074.019815824	482273.94037839	7647.9523052351	406780.571600
0.	889340.5074201	11074.019815824	355.56314090256	10851.505157133	533337.73653446	7425.5290578293	338840.3967407
0.	841022.71050779	12720.812851046	266.6709334016	12342.466758735	488981.72763327	6669.3344004268	382817.7569243
0.	939735.86640168	13566.589715191	422.2329187895	12386.977172825	481332.91629398	7292.077957649	388284.3856238
0.	1135822.5485854	14011.769886705	311.11691862693	13588.848159412	501894.26455608	7937.111398359	430179.4439376
0.	984237.97749816	12631.788696862	377.78634093484	12498.254247405	519668.95909469	8181.7923105381	386027.5225936
0.	849854.91649057	12342.466758735	222.22518522469	10584.495404194	492726.24773954	7425.5290578293	376355.3747328
0.	688056.94200514	11407.802937209	288.89389638309	11474.561164748	515345.82809282	7336.5614203583	343075.152668
0.	867373.91972776	14256.629110124	288.89389638309	11407.802937209	500196.61780748	8604.4398909837	367831.5992214
0.	760959.88578631	10606.745890386	377.78634093484	12386.977172825	505951.11344964	7025.1821656413	326125.6705355
0.	954975.52941287	13232.720180232	755.58980896023	17841.300519578	497556.50118982	7781.4091020254	343237.1797488
0.	958851.69982849	12609.532806802	533.35040054615	18821.230347832	467746.63731427	7625.7097134645	381585.3419583
0.	869858.40775835	10762.500956173	466.67973369921	15325.189852189	509065.80962052	8537.704638108	300292.5556222
0.	891831.22490891	11763.8529932	422.2329187895	13254.977733417	500974.66422383	8137.3043378502	335509.6118969
0.	868775.96999054	11986.39199816	311.11691862693	13032.404874564	508995.00852371	7136.387707272	356951.2198443
0.	760571.13008434	12119.918251707	466.67973369921	11808.360319106	482320.99429373	7870.3814867284	292811.0356904
0.	926453.71953751	13633.365226067	444.45629661235	10161.747447	517731.54945532	8226.2805206124	347149.9135017
0.	755324.62512521	11541.319926723	222.22518522469	10295.244486485	509514.23012235	7670.1949563466	364257.4040239
0.	794628.62618719	11207.531461142	333.34000013334	10651.247040888	492584.91541633	7581.224707945	334237.7814499
0.	798702.99836152	11385.550313458	400.00960023041	12097.663727646	500055.16239948	8315.2576529274	385585.5265940
0.	915466.51025601	14123.068642562	444.45629661235	11229.783609853	500455.95877693	8404.2357348103	399344.6651648
0.	790092.93978814	11296.540412261	333.34000013334	8293.0132808272	525554.7471391	7069.6642042893	375588.582688
0.	687575.05709546	13232.720180232	288.89389638309	9249.5748753086	463778.24524859	7425.5290578293	383701.4848824
0.	835139.51973177	13143.690561496	488.9032300503	11163.027341856	517282.69979549	7269.8363153001	389890.1466772
0.	791433.89199255	12587.276976136	2555.9474675006	9071.6016179468	513480.23046136	7581.224707945	379725.4303532
0.	639808.86266919	11541.319926723	333.34000013334	9627.7806609238	539446.04576	7647.9523052351	360986.2416564
0.	684732.48075498	12030.900511791	422.2329187895	9405.3045917898	514401.17106158	7759.166154206	360406.379476
0.	677726.37670542	12053.154857688	333.34000013334	9138.3411442804	493197.37229858	7848.1383015384	323354.0747506
0.	723645.67725528	11697.092449727	355.56314090256	7336.5614203583	489382.00710215	7492.255408986	391449.6533108
0.	641630.10000503	11763.8529932	400.00960023041	8493.2147662765	484179.83051305	7091.9053126152	371360.8477032
0.	621474.08369396	10272.994831483	333.34000013334	8315.2576529274	525200.06748381	8404.2357348103	304485.0907300
0.	722750.55136046	13744.658932294	377.78634093484	9049.3552278814	497367.9525046	8648.9303563226	404378.9280475
0.	725218.41888749	10740.250054368	466.67973369921	9939.2571305832	516479.55365976	7603.4671810346	357298.9912278
0.	715157.78524964	13121.433305311	333.34000013334	8337.5020843755	508216.23498171	7314.319659335	428495.949358
0.	852162.57099798	15547.823905213	488.9032300503	10339.743974598	509231.01444974	8470.9699193857	421227.9953484
0.	720694.5300289	12609.532806802	400.00960023041	11274.288085412	529102.34875863	7736.9232657286	373149.2487940
0.	774552.93503169	12876.607407585	622.24545271912	14345.670610058	509301.81749228	7736.9232657286	410722.5967103
0.	1014197.9700481	13076.91897114	577.79780810179	16126.700254691	558271.7369536	9182.8344586197	389657.4089487
0.	1108052.2794774	10317.494200857	733.3656014198	24725.51561936	511284.53970649	7937.111398359	320352.5327419
0.	1432173.2700887	12631.788696862	1177.8610132894	42820.846667504	540867.20464301	8293.0132808272	306167.2942089
0.	1858644.8909738	12609.532806802	2044.6952603964	75652.96162705	708899.95056072	10473.243863813	284945.2960180
0.	1649234.5962319	10918.258931291	1644.6067123067	76549.986538454	649374.63694033	10962.761744275	234155.2541049
0.	2146655.4490993	12409.232468957	2422.5743030209	109424.85295197	767644.33633622	11808.360319106	235160.7589145
0.	2760720.0067847	12743.069038078	2889.3897164397	125245.27386041	836781.51262465	12164.427477996	227051.5731430
0.	2438778.8117043	11941.883722078	2867.1598181554	126305.54163605	822626.38812519	13232.720180232	248517.8915290
0.	3159890.5304225	12987.891015582	3133.9225107654	139536.30117433	854421.71530988	13210.462686448	212884.9044144
0.	2743354.8323162	11407.802937209	2978.3099024804	125087.37309352	877808.57807876	13766.917851756	201814.5087830
0.	2657442.9165247	12720.812851046	2889.3897164397	115393.44533009	835115.0147085	13789.176830624	201382.0104734
0.	2289461.160189	13566.589715191	2355.8885211332	104630.53279504	734927.31934245	12164.427477996	308910.2313386
0.	1774218.1545776	13900.472616069	2311.4316296304	79443.546852937	802730.44347579	9672.2765870872	314998.5690116
0.	1756967.2246779	12787.58159033	1911.3302769829	70317.650109549	716535.5973216	11541.319926723	319960.1018110
0.	1622158.6334093	13944.991346099	1489.0219081794	60194.397349038	675921.59670204	10717.999211938	345135.4411636
0.	1835843.7539472	12320.211640776	955.61034388194	52542.902606369	673299.31925606	11185.27937181	322776.7727578
0.	1652995.3135862	11118.523460085	1422.3435955424	42061.438216025	634131.93819693	9316.3158262194	319983.1854815
0.	1509308.7652309	11919.629673117	1200.0864062212	42999.541041168	610147.98628359	9561.0372168932	329938.0915668
0.	1759312.4898657	13299.493017989	1533.4744129793	51626.088026492	632934.75051668	9716.7727507005	432424.6192260
0.	1840555.5917475	13165.94787708	1555.7007542926	48630.370847809	640887.18059486	9449.7993307319	349836.6188797
0.	1812566.3712453	12943.377394191	1978.012501928	55383.429919895	656381.85727101	9427.5519315809	284485.5370509
0.	1606621.3720428	12053.154857688	1933.557626018	68188.958386885	653645.48692709	10473.243863813	325640.5759984
0.	1935686.456594	11786.10662646	1889.1029872274	74845.72138284	705760.65057192	11763.8529932	291706.6318997
0.	1655860.7812265	13366.266390356	1689.0600469736	66016.010723195	752095.709364	11986.39199816	315436.9132966
0.	1736517.4468499	13588.848159412	2133.606434957	60373.46350985	726985.06789786	10495.494053146	359478.6821309
0.	1977110.4134195	14612.800813513	2111.3785523944	79107.034966515	772971.25854659	10807.002937904	354447.6852646
0.	1943985.5839209	14167.588560773	2600.4056632835	83999.004787117	722847.3172849	11541.319926723	301006.5223735
0.	1898516.24551	12431.487824481	2089.1507291136	77805.982911708	769662.83253405	12075.409262973	290855.418810
0.	1990711.6125895	13076.91897114	3400.6937415233	72805.544470305	824902.39704462	12164.427477996	281865.3870750
0.	1937359.3989264	12654.044646316	1800.1944209975	80857.044477404	751561.718357	13010.147915374	271806.0251276
0.	1975288.5957918	13188.205252064	2266.9749752633	86019.459026727	797604.92650802	12965.634175188	293938.5962769
0.	2657442.9165247	16527.48433893	3356.2312767859	113208.22258616	820669.00484003	12765.325284507	324624.2772471
0.	2180814.575192	12965.634175188	2844.9299791609	110595.71361079	864177.09985615	13722.400072237	276765.3135867
0.	2330931.9386894	12787.58159033	3067.2310371775	120825.1746123	861792.53970079	15703.671278119	235960.6777277
0.	2273923.8988224	13076.91897114	3067.2310371775	110280.46581753	898764.56467006	13700.141271587	206163.4873755
0.	2597236.0287293	12921.120672592	2911.6196740142	130502.8087107	876577.43003169	15325.189852189	195761.5499764
0.	2601234.5886398	11185.27937181	3467.3878833464	132669.96112857	974373.44905856	16104.435036844	226937.4148280
0.	2532116.6244725	13499.814738951	4201.058666784	142677.71511254	965564.48765203	15191.612272687	247579.4586178
0.	2403591.4844918	12498.254247405	3289.5380243924	122358.41479368	892225.85886396	14568.278518795	249387.7516037
0.	2484362.3946841	13388.524299949	3200.6145179875	136215.36365917	940207.05683499	14011.769886705	297644.4940857
0.	2731244.9080158	13522.07300496	3045.0006645658	158560.94501246	895803.03807309	15102.561741452	300776.2039531
0.	2552680.6468694	13744.658932294	3889.7965080741	138158.0657333	947079.38257009	13811.435868899	274285.3064121
0.	2507439.7975962	13744.658932294	3222.845305648	114830.18915208	947476.50390729	15236.137894833	228147.5714718
0.	2082564.2459623	13032.404874564	3445.1564434428	121028.08738018	959398.47644993	14345.670610058	232784.303970
0.	2491788.2916608	13677.882530342	3045.0006645658	131721.76314093	899110.14116795	14546.017460559	263546.9926297
0.	2332417.1180847	13277.235346002	3022.7703512459	108636.86567545	811230.78421695	13076.91897114	280693.4769384
0.	2281921.0186434	13722.400072237	2978.3099024804	120937.9033222	941471.95586978	14612.800813513	283658.0337532
0.	2470310.3127129	13833.694966581	3133.9225107654	127388.50650691	953932.23634533	14968.987727209	278625.79552
0.	2351952.9393618	14479.234642336	2644.8640962144	143649.75728144	841979.1026142	13277.235346002	288417.2813449
0.	2561820.2123791	14212.108716627	3711.9376358914	134973.17338172	887885.86076759	13811.435868899	311354.2665540
0.	2254273.8329765	13544.331330374	2844.9299791609	124658.80026651	929772.37715691	14968.987727209	310985.3104827
0.	2208918.7391344	14212.108716627	2844.9299791609	117601.77420907	877759.32883915	14100.808772571	324185.4585491
0.	2189154.4287196	12943.377394191	2933.8496908789	119314.75595197	830215.38895102	13455.298385142	320606.4683006
0.	2080622.0882915	12386.977172825	2578.1765357486	114672.48419757	880172.86678393	14612.800813513	298657.5678239
0.	2206748.0923258	13299.493017989	2956.0797670342	107128.63935445	871999.07582924	13366.266390356	279613.6248093
0.	2078908.4197584	15748.199633788	3289.5380243924	137728.82545342	885494.84691941	13588.848159412	321045.1021482
0.	2120721.9319655	13232.720180232	3111.691960277	130457.66564764	891461.27168604	13833.694966581	303586.5159346
0.	2209375.7174099	13722.400072237	2844.9299791609	133889.23012685	904023.73495715	13766.917851756	303217.8973905
0.	2599520.9201068	15748.199633788	4156.5919324774	159195.08666889	932968.38730085	13544.331330374	267147.857940
0.	2855086.0206728	14501.49552233	3711.9376358914	162275.88336241	981596.39128317	15703.671278119	249273.2912194
0.	2264898.5778815	13522.07300496	4156.5919324774	171457.00059585	1022855.3341456	14924.46353115	254265.2028932
0.	2360521.2820272	12654.044646316	3156.1531205464	145639.40338282	1063678.8906761	15904.050750604	238155.1294638
0.	2329446.7592941	13410.782268944	3623.0096229803	144418.42835631	1031897.0594898	14902.201522249	255822.9158487
0.	2354466.319877	13032.404874564	3778.6342682119	153195.30281807	924027.43397743	15058.036832358	252158.1652955
0.	2133060.3454036	12565.021204863	3222.845305648	125200.15905256	905975.11995085	13010.147915374	293478.3493572
0.	2408161.2672467	13900.472616069	2867.1598181554	110708.30497957	881700.14193119	13677.882530342	330377.2074627
0.	1979058.6665645	13254.977733417	2600.4056632835	109154.67754635	842396.02418212	12409.232468957	311169.7865138
0.	1778330.959057	13299.493017989	2289.203272805	90443.710408534	784877.37614407	11563.572966145	319683.102658
0.	1715153.7124709	11875.121753355	1755.7404935542	89320.582697276	659239.16634209	10651.247040888	291246.5061046
0.	1838391.1357319	11608.079223139	1622.3801338886	68950.743730838	723089.23680767	10606.745890386	296355.3024823
0.	1964272.3177534	12898.86401039	2578.1765357486	74016.138911061	751998.61765472	11118.523460085	295227.4205527
0.	1838226.767353	18308.97994288	3200.6145179875	87546.347737936	749377.55057968	11452.308362854	340876.5188869
0.	1805657.3585857	13522.07300496	3222.845305648	74307.604464796	718300.48269941	11519.066946682	327326.9762201
0.	1886484.4005106	16037.639739892	2467.0317873712	71034.805045948	721347.56646626	12787.58159033	351481.486523
0.	1801294.1174002	15169.349550747	2311.4316296304	74105.819538937	776646.05564835	12208.936941841	369410.2927888
0.	1723607.8105674	17574.06690603	2244.746737005	83190.959543511	795067.68866705	13299.493017989	406034.3575588
0.	1985178.0007709	16705.616779824	2111.3785523944	82427.877282287	693889.8711106	12275.701583032	357530.8467109
0.	1767899.4721323	13566.589715191	2066.9229651143	58582.974409476	681024.07813215	10940.510308095	335486.4860085
0.	1965105.423535	17618.605247141	2244.746737005	66508.794733914	740088.82551283	11363.297749089	354401.3304574
0.	1807806.0578259	14301.149741267	2800.4704790405	90263.999857008	775234.36101014	10517.744301851	365997.8961252
0.	2136373.4379009	12720.812851046	2889.3897164397	92960.062926812	773652.56093648	11296.540412261	362401.2711404
0.	1767820.4587208	12053.154857688	2378.1170558111	90353.854650945	773311.90308767	11385.550313458	269809.3539931
0.	1791354.8399083	13099.176108526	2355.8885211332	106520.92332148	804781.49275121	10851.505157133	268639.1104403
0.	2097416.0399156	13121.433305311	2889.3897164397	110100.32954044	829186.81605793	13544.331330374	267904.9225412
0.	2500813.6126016	12965.634175188	2889.3897164397	132602.22915099	904987.02274803	14456.973821757	256556.0564829
0.	2583069.7021892	13344.008540165	3178.3837896203	150932.34526576	911807.15617326	13232.720180232	232555.8339045
0.	2738328.0712859	12832.094380165	3489.6193825463	136847.82199567	966484.78658714	15258.400795038	239344.0287519
0.	3024739.2054473	12119.918251707	3422.9250628351	130277.09582186	930837.58489036	14456.973821757	254311.0138869
0.	3035706.6840589	15102.561741452	3645.2415372606	137638.46187282	892398.51679747	15080.299257195	289728.2681190
0.	2715707.6466493	13900.472616069	3289.5380243924	126689.07572057	889882.97974442	13922.73195138	260956.2346466
0.	2753979.5772213	15347.452990084	2822.700199456	130615.66742994	822650.85818915	13076.91897114	322753.6814941
0.	3097512.9958185	16059.904779445	3067.2310371775	106813.52184041	841513.15494599	14345.670610058	342496.5097197
0.	2202292.5541399	14256.629110124	2467.0317873712	109289.76416137	890598.10812279	13321.750749376	335833.3809403
0.	2235537.7236815	14078.548961991	2933.8496908789	90982.865191636	781369.59174852	12164.427477996	314560.2473553
0.	1856588.4887341	12631.788696862	2222.51855803	83101.181550957	807101.71224291	11385.550313458	284531.5118253
0.	1964778.0954556	13188.205252064	2244.746737005	86782.868592643	774260.91162566	11719.345904834	323769.7564794
0.	2433980.5398117	15503.296619214	1800.1944209975	91634.390178831	796360.61197898	11808.360319106	396735.4754045
0.	1848248.6352064	14479.234642336	2778.2408179141	80026.866162212	771706.1238915	11875.121753355	393801.0904141
0.	2398221.9897548	15035.774466942	2400.3456497736	88961.213625766	753625.04657025	11496.814026024	442816.2300098
0.	1829969.504187	14568.278518795	2400.3456497736	88467.106321377	675440.38546648	10851.505157133	367367.333265
0.	1926734.6540213	12631.788696862	1733.5136187497	72200.31290522	720863.83106183	12720.812851046	351574.164585
0.	1701101.6304997	12431.487824481	1555.7007542926	70833.099008337	735145.34921492	9894.7597796915	366160.3602056
0.	1850647.7711527	11430.055620341	2355.8885211332	82652.306023904	825220.5960209	11029.516409074	298818.7498020
0.	1873725.1740648	13855.95412367	2511.4895088638	97522.878648279	755203.21565906	11029.516409074	341593.9053279
0.	1879437.4025084	13900.472616069	2555.9474675006	84111.239459294	708875.79776907	11318.79279849	411072.5685511
0.	1985678.9777122	13611.106663037	1755.7404935542	85121.419193618	724710.27125447	10295.244486485	338215.7751800
0.	1748855.8602881	13433.040297342	1978.012501928	98534.676695387	724661.87779044	11096.271608266	375727.9942919
0.	1607078.3503183	12676.300655165	2244.746737005	87321.78782481	725653.9976365	11185.27937181	298174.0402650
0.	1993113.297208	12186.682180224	2533.718458539	81642.424047535	766550.16628964	11474.561164748	287819.354698
0.	1619188.2746187	11830.614071137	1711.2868032229	75316.602064934	686731.82289353	11585.826064951	304784.6368086
0.	1817516.84618	13032.404874564	2200.2904383379	82921.628453039	712620.28204497	12587.276976136	343931.6164876
0.	1730005.5064242	13544.331330374	2244.746737005	79981.99400336	740476.66792926	10651.247040888	319059.8875952
0.	1829398.2813426	12119.918251707	2000.2400288035	75944.484180242	721347.56646626	11519.066946682	334191.5366554
0.	1865881.6773389	11919.629673117	1911.3302769829	73612.587975748	683913.60613998	10228.495699585	311100.6075324
0.	1700644.6522242	13744.658932294	2311.4316296304	74060.979104893	711073.97681022	11808.360319106	324485.7004727
0.	1843336.118745	12498.254247405	2111.3785523944	105058.08383716	782441.26513943	11897.375683543	318482.8773839
0.	1647635.1722677	12787.58159033	2022.4676149595	86513.42197776	690731.88975321	10272.994831483	308472.2239197
0.	1907884.3001575	11875.121753355	2200.2904383379	86154.173306368	735508.74447713	10495.494053146	315321.5573434
0.	1870306.4384098	13433.040297342	3022.7703512459	95072.585035656	806759.74644427	10517.744301851	288325.2898851
0.	2013446.2817949	16371.621573526	2644.8640962144	93746.578082296	702212.19304559	11074.019815824	365928.2696109
0.	1669113.1512156	11964.137830426	2111.3785523944	85750.036967	749231.95887061	11608.079223139	323169.3338443
0.	2137858.6172962	14323.410145956	2422.5743030209	97298.051222629	738804.22094273	12409.232468957	323561.9130725
0.	2163335.1561546	13121.433305311	2444.8030155534	102178.16115083	794262.75765347	11341.045244099	381957.3729843
0.	2119122.5080013	13700.141271587	2578.1765357486	109154.67754635	743095.05637049	13499.814738951	306420.8058369
0.	1753539.8876118	12409.232468957	2689.3227662952	96848.414462041	736502.10230279	11185.27937181	306397.7590123
0.	2088619.2081125	13878.213340166	2867.1598181554	109424.85295197	780298.04998765	10584.495404194	384771.3834127
0.	1866870.4999325	14479.234642336	1844.6485855546	103617.99885336	782222.04850884	13188.205252064	335509.6118969
0.	2010475.9230043	14612.800813513	2822.700199456	120441.90832269	782806.63843109	10717.999211938	366856.6699416
0.	1930961.7030696	14034.029519058	2822.700199456	90825.608129395	712523.62990574	12164.427477996	331764.0382106
0.	1935302.9966867	13099.176108526	2422.5743030209	89455.350073369	747412.26787033	10361.993807708	323839.0387451
0.	1750455.2842523	11941.883722078	2000.2400288035	82113.687147969	691479.09454357	12119.918251707	282600.7859940
0.	1795924.6226632	12364.721936084	1822.4214736367	87636.173388716	714843.57799547	10873.756355811	349396.496959
0.	1735032.2674546	15102.561741452	2155.8343768016	99591.573949259	705495.06954887	10450.993733851	365510.5224790
0.	1736745.9359877	14724.107590077	2378.1170558111	99591.573949259	769954.70198257	11496.814026024	309855.4822622
0.	1800037.4271426	12520.509840498	2956.0797670342	106971.07911745	754960.40180312	11608.079223139	331787.1539738
0.	1808377.2806702	12364.721936084	2689.3227662952	121411.38043665	813234.94246316	12342.466758735	343514.9476403
0.	2107926.5402518	13366.266390356	3045.0006645658	105305.62335159	764921.32310866	11385.550313458	297621.4710887
0.	2079136.9088962	13677.882530342	2689.3227662952	114424.66811476	740840.28589161	11786.10662646	359965.7106326
0.	1746799.4580484	12987.891015582	2644.8640962144	101930.71394427	705929.66090545	10361.993807708	326680.0982079
0.	1744857.3003775	11964.137830426	2933.8496908789	112600.0659537	787436.0248956	11296.540412261	328482.2380299
0.	1827113.3899652	13054.661893153	2622.6348501053	96668.566511326	827962.48218464	12297.956582209	303724.7520173
0.	1635753.7371051	12743.069038078	2822.700199456	101323.37448869	777498.05090533	11830.614071137	315021.6391993
0.	2013332.0372261	13633.365226067	2400.3456497736	98084.973596634	714722.73207631	12475.998713705	318367.4800459
0.	2016873.6188611	15013.512160945	2778.2408179141	112870.3523479	757510.28491085	13210.462686448	349651.3016121
0.	2092846.2571608	12386.977172825	2844.9299791609	95791.863010931	729841.50621287	11763.8529932	352848.5903075
0.	2062114.4681343	14724.107590077	2889.3897164397	102043.18904194	710107.67576144	12475.998713705	337036.0596390
0.	1912111.3492057	12542.765492984	2600.4056632835	93342.075353893	763146.95982219	11430.055620341	349952.4442217
0.	1743829.0992577	14546.017460559	3067.2310371775	106183.32233034	715206.12583549	10962.761744275	358991.6814903
0.	2085877.3384596	13455.298385142	2778.2408179141	104653.03493801	746102.32578873	10695.748428881	317121.2887026
0.	2013332.0372261	14746.369123639	2555.9474675006	107196.16607645	747800.4367084	11296.540412261	387190.7794567
0.	2214288.2338714	15859.521562944	2533.718458539	83325.628336878	730592.08206681	11897.375683543	370037.2081612
0.	2047719.6524564	13967.250800226	2933.8496908789	98534.676695387	789434.72954215	10918.258931291	419546.2630857
0.	2203092.266122	14078.548961991	3133.9225107654	97343.016225326	737398.64452498	12186.682180224	346709.9305491
0.	2041893.179444	13655.623848502	3267.3070588502	107803.93104127	708706.73010763	12164.427477996	323723.5686162
0.	1961465.0029583	13744.658932294	3133.9225107654	119472.54817174	758311.83090987	12186.682180224	292281.8242582
0.	2123006.8233429	13566.589715191	3000.5400972175	117714.45963244	698882.30695993	11541.319926723	325663.6751102
0.	2239307.7944543	13299.493017989	3356.2312767859	117962.37289	852309.88873815	12409.232468957	372777.6020821
0.	2410217.6694864	13989.510313761	2800.4704790405	134295.69245726	838448.32793476	12698.556723408	364164.5877698
0.	2169961.3411492	12565.021204863	2178.0623779285	103213.01950851	741325.13347288	12342.466758735	352014.3991656
0.	1981229.3133731	13032.404874564	3089.4614690812	110708.30497957	745859.76554846	10784.751917351	362934.8679047
0.	2429068.0233502	14234.36888367	2689.3227662952	120351.73056254	762417.87415364	13455.298385142	340922.8000569
0.	2080050.8654471	12320.211640776	2800.4704790405	119021.72112839	775794.14361238	11697.092449727	327119.0457740
0.	1853503.8853745	11051.768082761	2756.0112160766	93701.632370484	756830.24310192	10851.505157133	309117.7164265
0.	1929019.5453987	12698.556723408	3445.1564434428	98242.366936917	787192.31173802	11496.814026024	309740.2021233
0.	2034810.0161739	14857.677682701	3245.0761526022	110325.50049123	756878.81575646	12253.446643245	297874.7274929
0.	2061086.2670144	14011.769886705	4112.1254353852	115573.69529269	808909.46812735	12453.743239397	303932.110364
0.	2335958.6997197	14612.800813513	3222.845305648	123237.89951578	841464.10926568	11341.045244099	372150.4850156
0.	2338129.3465283	14813.154080824	3089.4614690812	107623.84794173	725678.19709562	11652.585717666	352987.6301152
0.	2078222.9523452	13989.510313761	3022.7703512459	104000.49730618	811792.87978828	12854.350864177	286830.56855
0.	1733204.3543526	14123.068642562	2533.718458539	100558.63923459	705398.49664464	11808.360319106	313037.8321
0.	2125977.1821336	14078.548961991	3156.1531205464	102380.62338822	779981.48329076	12208.936941841	382841.0117496
0.	2137287.3944519	14968.987727209	3111.691960277	98669.592329613	734491.27598747	9894.7597796915	429477.9475690
0.	2306597.8455197	15859.521562944	3200.6145179875	107083.62184184	689936.54888707	12542.765492984	385655.3139127
0.	1937130.9097886	15481.033065351	2555.9474675006	105080.58712744	743580.02956492	10784.751917351	378935.0908030
0.	1954267.5951194	12809.83795555	2733.7816735278	83011.404520805	723113.42913015	10317.494200857	306651.2775250
0.	1946156.2307295	15414.242760311	3045.0006645658	96331.362004765	708658.42566581	10428.74366326	389890.1466772
0.	2267640.4475345	15881.78612706	3200.6145179875	104045.49827127	727323.91831411	10784.751917351	439210.502187
0.	2312310.0739633	15570.08763735	2378.1170558111	107218.6751046	678544.66738823	10562.244977375	401581.7487171
0.	2340185.748768	14011.769886705	2533.718458539	119359.83914063	732141.86292523	12053.154857688	422606.3283172
0.	2076166.5501055	15124.82428513	2867.1598181554	97185.639771189	793506.6779343	11763.8529932	371221.5075396
0.	2114552.7252464	12943.377394191	2533.718458539	99209.276581514	693696.9843428	10762.500956173	344649.2606882
0.	1973574.9272587	12475.998713705	2756.0112160766	109695.0370601	765772.17336491	12053.154857688	373822.8997823
0.	2208918.7391344	15547.823905213	2533.718458539	114875.24825494	698062.09627006	11741.599419325	382399.1809174
0.	2075709.57183	14523.756461737	2800.4704790405	98197.397109559	724589.28809937	10562.244977375	334307.149113
0.	2076852.0175187	15458.769570913	2511.4895088638	97230.604170858	678183.64727512	11096.271608266	409579.4553178
0.	1738916.5827962	14701.846115932	3311.7690492289	94443.267442058	734660.8458066	11363.297749089	350276.7635679
0.	2373202.4291719	17150.964524865	3467.3878833464	129961.10796828	772460.31668525	10873.756355811	424475.6095726
0.	2134088.5465234	14546.017460559	3022.7703512459	127072.62732453	749159.1639289	12587.276976136	356139.8085365
0.	1837509.6457325	14924.46353115	3022.7703512459	111541.52807867	766307.03604116	12676.300655165	330585.2176486
0.	1890747.6148267	14746.369123639	2644.8640962144	105350.63132109	766331.34876084	11719.345904834	348261.5507541
0.	1713440.0439378	12320.211640776	2622.6348501053	95050.108593576	732747.32107023	11140.775371281	321368.3205311
0.	2171446.5205445	14768.630716617	2578.1765357486	114920.30759978	737301.71658821	11875.121753355	393707.9518633
0.	1979858.3785466	13944.991346099	2378.1170558111	102515.60092924	711967.90096681	10584.495404194	356255.7197019
0.	1768391.6815651	13522.07300496	2867.1598181554	98264.851941066	745423.17414504	10406.493652039	326518.3863996
0.	1916681.1319606	13165.94787708	2844.9299791609	90061.830093923	710300.92737401	10183.99680516	319636.9370116
0.	2076852.0175187	14879.939572766	3689.7055437159	116903.15835455	637988.0085665	10918.258931291	358759.7862151
0.	2051832.4569358	15102.561741452	3756.4019981391	111203.72495567	727590.16718896	11229.783609853	351597.3342591
0.	2068397.9194222	12275.701583032	2800.4704790405	98624.620210268	713103.55886714	11941.883722078	315690.7019102
0.	2014360.2383459	15236.137894833	3222.845305648	97320.533693826	720670.34443619	12297.956582209	350531.5945840
0.	2145056.0251351	14367.931133572	3045.0006645658	98197.397109559	695794.85811859	11051.768082761	403190.0148166
0.	2013560.5263638	13566.589715191	2667.0934016109	104428.01622548	750566.64065693	11563.572966145	328643.9872177
0.	1645236.0363214	12587.276976136	2733.7816735278	91904.00154447	689912.44878652	11096.271608266	310316.6184746
0.	2033553.3259163	14034.029519058	2711.5521902674	96488.72241958	698592.81198657	9805.7657902847	362633.2656248
0.	2058230.1527926	14212.108716627	3022.7703512459	101525.81608557	641294.58011578	10851.505157133	353497.4621800
0.	2282263.75235	13566.589715191	3222.845305648	105305.62335159	745811.25431133	10740.250054368	400416.5278543
0.	2173845.6564908	12854.350864177	2711.5521902674	97792.679519419	752896.75726698	11652.585717666	345181.7455154
0.	1912339.8383435	12720.812851046	2600.4056632835	109830.13237774	704094.86751899	11007.264794765	317328.9745606
0.	2045777.4947856	12208.936941841	2511.4895088638	99434.15527466	670365.23347203	10940.510308095	313406.8774278
0.	2189839.8961328	11763.8529932	3334.00013336	99299.227334873	698785.807563	11652.585717666	285152.1956899
0.	2300200.1496629	12965.634175188	3289.5380243924	124117.47638544	741203.91904551	11964.137830426	345691.1100223
0.	2023728.2929934	13344.008540165	2822.700199456	131970.09036323	735193.80103966	11207.531461142	301259.8798580
0.	1965577.8074377	13433.040297342	3000.5400972175	108006.52915013	742076.70060211	11897.375683543	296493.4207818
0.	2334473.5203244	12475.998713705	3667.4735108391	121727.04668427	764556.69842403	12053.154857688	311031.4291147
0.	2419699.9687027	13588.848159412	3178.3837896203	140756.56710846	732359.82300318	10985.013239832	357275.8060269
0.	2132374.8779904	12854.350864177	3267.3070588502	121704.49870148	736114.43697594	11652.585717666	314537.1784212
0.	2377772.2119268	12008.646225282	3711.9376358914	100806.04594824	727227.10256228	11185.27937181	282347.9854175
0.	1939872.7794415	11852.867882553	2889.3897164397	108051.5516167	721903.89545713	10851.505157133	287382.4349721
0.	1918394.8004937	13789.176830624	2956.0797670342	106543.43053744	684395.28772919	10717.999211938	284600.4744546
0.	1909712.2132594	14078.548961991	3000.5400972175	114762.60095148	722605.40449302	10962.761744275	330770.1198659
0.	1930161.9910875	13210.462686448	2822.700199456	121456.4748881	778837.06876459	12053.154857688	354540.395636
0.	2335615.9660131	15592.351428913	3022.7703512459	120599.72173427	722363.49843174	13477.556532345	357554.032606
0.	2658699.6067823	15659.143160157	3000.5400972175	127884.91208836	773506.56308599	12565.021204863	397737.1235421
0.	2115695.1709351	13944.991346099	3089.4614690812	114582.36841151	789776.01754768	12186.682180224	295710.7801562
0.	2271067.7846006	14278.88939599	3200.6145179875	124794.13669055	780858.15767165	12164.427477996	392893.0329213
0.	2209261.472841	15748.199633788	3667.4735108391	120013.57259053	725291.01383055	11452.308362854	388959.2338703
0.	2226740.8918784	13677.882530342	3089.4614690812	106385.8812942	752119.98246044	12320.211640776	340089.7775334
0.	2388282.712263	15147.086888228	3889.7965080741	139671.87752795	795457.98496395	11163.027341856	369758.5734106
0.	2137173.149883	14657.323345891	3689.7055437159	139897.84297828	848799.48994963	11363.297749089	396782.061082
0.	2184584.6459647	13588.848159412	3889.7965080741	139558.89708136	743046.56053705	11919.629673117	336249.6735440
0.	2092846.2571608	14034.029519058	3000.5400972175	132353.88323919	758894.81977555	10295.244486485	292718.9965470
0.	2377429.4782202	14679.584701204	3556.3142359259	132353.88323919	789776.01754768	12475.998713705	417070.9817910
0.	2133060.3454036	15169.349550747	3311.7690492289	142609.90241206	807297.12728035	11029.516409074	410512.6204908
0.	2108269.2739584	14234.36888367	2533.718458539	122471.16409614	713731.85891937	11185.27937181	406850.5325116
0.	1632669.1337455	13700.141271587	2689.3227662952	99524.108441039	664500.03974614	10094.999728725	349025.8856327
0.	2005906.1402494	13455.298385142	2511.4895088638	119878.31321634	712016.22381148	10873.756355811	380120.627612
0.	2024984.983251	13388.524299949	3422.9250628351	128403.91293794	778228.39880054	11385.550313458	395081.8486199
0.	2365319.5539198	14412.452358838	3378.462479507	127501.32338044	731391.15334277	12164.427477996	334168.4143525
0.	2206062.6249126	14256.629110124	3178.3837896203	124049.8133544	787338.53881585	11763.8529932	325686.7742849
0.	2030811.4562634	15436.5061359	3245.0761526022	128877.81129422	725024.83533546	12320.211640776	350647.4293872
0.	1855560.2876142	14345.670610058	3289.5380243924	115551.16383562	753989.21405898	10807.002937904	329083.0362476
0.	2025327.7169576	14746.369123639	4023.1931528364	125741.55274697	739822.19387672	10006.003602161	396642.3048116
0.	2040408.0000486	13455.298385142	3045.0006645658	111699.1741912	782563.05453652	12275.701583032	350902.271505
0.	1826427.9225519	12275.701583032	3133.9225107654	100153.80763315	719630.42759627	12720.812851046	312345.9154608
0.	2113296.0349888	14902.201522249	3133.9225107654	115911.67440903	665244.9877267	10873.756355811	406640.651499
0.	1978601.6882891	13099.176108526	2956.0797670342	121479.02220467	786631.79730344	12409.232468957	372498.8776869
0.	1775703.3339729	11697.092449727	3067.2310371775	104090.49947787	765067.17725377	11563.572966145	301651.4472165
0.	1968091.1879529	12787.58159033	2778.2408179141	109965.22987117	717961.98375766	10228.495699585	318898.320784
0.	2026698.651784	14011.769886705	3578.5459723132	126779.32158061	732335.60494707	11229.783609853	285152.1956899
0.	2434209.0289494	12075.409262973	3489.6193825463	143717.57837225	854397.15626126	13967.250800226	255777.0966682
0.	2421070.9035292	13344.008540165	3734.1697873657	153851.67442653	890203.54733051	13054.661893153	297667.5171452
0.	2365776.5321953	13744.658932294	4401.1619067434	149190.28285617	751319.00599504	12275.701583032	351759.5237382
0.	2088162.229837	14813.154080824	3623.0096229803	126350.66238378	773214.57471803	12609.532806802	379934.6501491
0.	1870869.059843	15458.769570913	4223.2921228934	114086.74888788	736986.7082498	11363.297749089	394127.0833503
0.	1962950.1823536	15080.299257195	3067.2310371775	109447.36796192	751852.98212024	11719.345904834	388493.8155714
0.	1708184.7937697	13054.661893153	3133.9225107654	104000.49730618	745908.27705589	11252.035817943	365162.4155221
0.	1680194.8743962	13722.400072237	3800.8665975842	113951.5850077	746563.20886357	11519.066946682	384259.6760596
0.	1817288.3570422	13811.435868899	3912.0291339479	113906.53086484	781077.34003327	11830.614071137	351180.2897935
0.	1657917.1834662	13878.213340166	3667.4735108391	112690.16045092	717502.61342012	10873.756355811	370106.8682730
0.	2046234.4730611	14212.108716627	4201.058666784	122020.1759723	703177.61615331	12297.956582209	360522.3487531
0.	1678823.9395697	12565.021204863	2911.6196740142	103842.99583018	685623.69684299	11207.531461142	342635.3804368
0.	1866984.7445014	15436.5061359	3600.7777679979	121952.52984345	768544.09016096	11407.802937209	362749.2652374
0.	1831226.1944446	13344.008540165	3178.3837896203	104608.03071245	699895.61538298	11051.768082761	326749.4042108
0.	1837052.667457	14011.769886705	3800.8665975842	105710.70377343	695119.62502245	10139.498148207	355861.6281798
0.	1737888.3816764	14412.452358838	4045.4261345198	120013.57259053	705422.63977004	10428.74366326	335740.8742411
0.	1786213.8343091	14479.234642336	4423.3958966001	109785.10036345	734636.62134439	12119.918251707	332827.4283890
0.	1621701.6551338	12342.466758735	4312.2265403762	109447.36796192	755567.44913405	10807.002937904	310547.1959754
0.	1573261.9579322	13455.298385142	3267.3070588502	102515.60092924	661833.17044543	10584.495404194	304231.6369223
0.	1676424.8036234	14123.068642562	3422.9250628351	112555.01906791	674213.41767937	10384.243700188	352640.0348555
0.	1806892.1012749	15013.512160945	2711.5521902674	107106.13056794	652997.52582824	10651.247040888	440591.7377872
0.	1891661.5713777	16393.887504566	2867.1598181554	99186.789043984	689285.86966281	10651.247040888	397737.1235421
0.	1961350.7583894	14968.987727209	3311.7690492289	112442.4029116	732166.080442	10940.510308095	430647.1401665
0.	1973346.438121	15213.875054049	3645.2415372606	101840.7349525	725097.42866246	10851.505157133	467488.2836648
0.	1702586.809895	15993.109839077	3111.691960277	111001.04961089	722774.7427406	10740.250054368	445650.3684395
0.	1894289.1964617	14568.278518795	3200.6145179875	106273.3479325	682733.59926494	11007.264794765	432658.5255639
0.	1638838.3404646	15525.560232501	3245.0761526022	110302.98312416	676787.8442271	11830.614071137	412309.2506109
0.	1549270.5984692	13032.404874564	3111.691960277	97185.639771189	721879.70649988	10517.744301851	363190.078178
0.	1651633.7321782	13900.472616069	2822.700199456	114830.18915208	683745.02390193	10250.745235849	392334.2763549
0.	1985623.3122786	12965.634175188	2489.2606184746	114875.24825494	742464.63160885	11808.360319106	348493.1601326
0.	1965272.0536322	12743.069038078	3378.462479507	110595.71361079	681770.44733061	10695.748428881	352941.2832602
0.	1805635.4110173	13633.365226067	3534.0825588358	98084.973596634	740961.49525491	10896.007613863	348608.9671863
0.	1993753.9839998	14501.49552233	3067.2310371775	108659.37857035	682396.4839232	10717.999211938	375007.7255590
0.	1800265.9162803	13566.589715191	3645.2415372606	125899.46581728	725363.60937964	11207.531461142	430740.6824829
0.	1750455.2842523	16527.48433893	3934.2618191226	132353.88323919	754232.00084364	12297.956582209	395617.4954386
0.	1896345.5987014	14857.677682701	3845.3314342286	126982.3783121	705929.66090545	12787.58159033	344788.1665598
0.	1646378.4820101	15414.242760311	3489.6193825463	129261.46288503	754256.2798943	12119.918251707	340274.8865977
0.	1685792.8582709	13344.008540165	3711.9376358914	122132.92073179	792750.66369065	12208.936941841	336851.0210725
0.	1875585.9351822	12631.788696862	3356.2312767859	102155.66564846	753163.78960747	12119.918251707	339118.0210527
0.	1840822.7382298	15058.036832358	2733.7816735278	124771.58046838	689020.79211358	12297.956582209	436589.1091028
0.	1348910.3218207	14167.588560773	2600.4056632835	108186.62046648	725412.00674905	11385.550313458	310616.3704470
0.	1528437.2492108	13433.040297342	2533.718458539	109019.59310685	668513.90350822	12253.446643245	322199.509995
0.	1686159.8154342	12320.211640776	2867.1598181554	106430.89506169	706219.40055667	12987.891015582	337452.4111387
0.	1558653.6980147	11474.561164748	3089.4614690812	103078.03074006	668297.54009924	12520.509840498	304784.6368086
0.	1608106.9819869	12119.918251707	2822.700199456	114672.48419757	654581.5163344	11830.614071137	300684.0783357
0.	1660327.9701216	12275.701583032	3245.0761526022	109604.97472375	732432.47757604	10450.993733851	309694.0905061
0.	1468093.4612342	12297.956582209	2444.8030155534	93971.310257287	710035.20751489	12275.701583032	280050.1442052
0.	1116978.9237717	11563.572966145	1844.6485855546	70474.52250052	670293.09633016	10117.248908782	291936.7041610
0.	1246390.5189771	11808.360319106	2089.1507291136	51424.84950374	635880.1298014	10094.999728725	326703.200146
0.	1129030.1914675	15080.299257195	1377.8916834903	44027.107864632	609192.87644904	10339.743974598	393009.4451465
0.	1060460.3758529	13655.623848502	977.83514410623	38533.327987669	560099.59367801	9182.8344586197	419639.6839716
0.	934009.19928659	12142.172835157	1044.5099003982	30879.328393531	557085.02470575	9316.3158262194	380864.578048
0.	802828.10156904	12743.069038078	977.83514410623	25728.545153152	570314.24165328	8003.8418440852	349859.7838220
0.	934430.51532727	13054.661893153	577.79780810179	24368.911944773	530734.7371916	8893.6321593739	443753.0313960
0.	923359.08513103	14902.201522249	777.81407576798	21449.79235533	529930.33314623	8582.1947473411	415973.680889
0.	936314.29254089	15814.992612997	577.79780810179	16238.027235398	516999.22788061	9027.1088971719	424335.3992936
0.	813088.28115277	14857.677682701	644.46936392652	14278.88939599	535373.3576639	7692.4376667992	400183.5027730
0.	704408.68627884	12987.891015582	622.24545271912	10651.247040888	517755.17377116	7403.2870594544	318367.4800459
0.	770173.61048145	12698.556723408	355.56314090256	12320.211640776	527304.71431185	8648.9303563226	389471.2233389
0.	723548.90244553	12231.191762848	355.56314090256	10139.498148207	524939.97837067	7848.1383015384	376030.060590
0.	708247.84875392	13900.472616069	666.69333440004	9227.328010388	531349.92047637	8003.8418440852	357855.4549973
0.	588516.79044385	13878.213340166	311.11691862693	10139.498148207	496378.13986463	8070.5728239134	323169.3338443
0.	573238.33456081	10717.999211938	577.79780810179	7470.0132325949	474372.54654592	8092.8166025467	322568.953644
0.	738586.0993761	11697.092449727	488.9032300503	7180.8703392706	477099.58562374	8871.3862441486	350994.9432585
0.	631043.53164812	11007.264794765	333.34000013334	8181.7923105381	457793.91282508	6802.7755324172	347103.598435
0.	652973.52820007	14612.800813513	288.89389638309	6113.3526737582	473855.44734934	6825.0159287424	425807.7219697
0.	753479.38383782	14879.939572766	422.2329187895	6269.0238196228	491501.44494653	6691.5744407644	404938.4739350
0.	689020.79211358	12587.276976136	244.44802968221	6091.1141759345	498829.31317417	7470.0132325949	429407.8010983
0.	612392.91014843	14167.588560773	288.89389638309	5112.6789993376	511992.76572294	7670.1949563466	350786.4332325
0.	432845.65524191	9338.5629285733	222.22518522469	4401.1619067434	491336.58100019	7336.5614203583	274514.9062068
0.	316221.37534221	8315.2576529274	111.11185185679	3245.0761526022	512441.33907253	6758.2949177622	215187.3660706
0.	267469.02859476	8626.6850939775	222.22518522469	2578.1765357486	517637.0528415	7825.8951756913	172908.76048
0.	202474.68054345	7447.7711155427	44.444562963279	2667.0934016109	473079.85704994	7892.6247312617	151973.2301072
0.	150751.33496664	7269.8363153001	133.33440000853	2133.606434957	477804.99557901	8026.0854446829	133821.4883171
0.	122042.72480306	5757.5438273573	133.33440000853	1800.1944209975	434904.3520534	6891.7374737114	121028.0873801
0.	94533.167062231	6402.4585440809	133.33440000853	1889.1029872274	476864.46187142	6847.2563843996	102065.6842425
0.	74217.921674981	5735.3062786932	44.444562963279	2422.5743030209	480533.12701823	6802.7755324172	91319.85454961
