# Supplementary material for: LA-iMageS: a software for elemental distribution bioimaging using LA–ICP–MS data
Source: J Cheminform. 2016 Nov 18;8:65. doi: 10.1186/s13321-016-0178-7 (PMC5116144; doi:10.1186/s13321-016-0178-7)
Supplement: Supplementary file 1 — Additional file 1. Dataset corresponding to LA–ICP–MS analysis of a human tissue used to illustrate LA-iMageS features. [file 13321_2016_178_MOESM1_ESM.zip › Line 35.xl]

Intensity Vs Time	Counts Per Second
Time in Seconds	Na23	Ca44	Zn64	P31	C12	C13	Si28
0.	266.6709334016	4556.8010811844	66.6669333344	977.83514410623	473197.36621993	7047.4231552981	53482.18278645
0.	177.7796740943	5268.3314594078	22.222251851891	933.3856029271	455260.63226027	7447.7711155427	54332.09865478
0.	15169.349550747	5090.4431708704	22.222251851891	1711.2868032229	468451.27777717	7025.1821656413	59634.84030619
0.	71639.952329303	5401.7501670541	88.889362965491	3556.3142359259	476982.0229414	6780.5351954239	78299.46161584
0.	202793.40264657	7358.8032407191	133.33440000853	4089.8922757939	431863.27012349	8137.3043378502	162162.5988020
0.	237720.76566507	6513.6557793022	177.7796740943	3600.7777679979	529007.72704825	7647.9523052351	162004.002979
0.	226047.03291872	7714.6804365931	177.7796740943	3645.2415372606	484556.3527444	7714.6804365931	169053.0738208
0.	224312.19934058	7848.1383015384	200.0024000288	3978.7273673761	479404.13974734	6691.5744407644	155911.6558934
0.	298933.88166154	9093.8480673683	222.22518522469	4756.9128613587	469602.31517848	6891.7374737114	200539.8405666
0.	332133.89796549	8671.1756780192	266.6709334016	4112.1254353852	486886.45171206	7581.224707945	213272.4035052
0.	248197.43931511	7114.146480276	200.0024000288	3734.1697873657	482415.10289906	7403.2870594544	157021.0856886
0.	243254.85776952	8582.1947473411	66.6669333344	3734.1697873657	442652.30031372	7714.6804365931	166015.1296632
0.	268455.55749745	8626.6850939775	244.44802968221	4156.5919324774	511308.14629954	7736.9232657286	204501.0475870
0.	325617.4769494	8404.2357348103	177.7796740943	3600.7777679979	477757.96644265	7180.8703392706	229631.9625704
0.	345922.64942724	8337.5020843755	288.89389638309	4356.6941049483	477616.88058161	7558.9822941956	225887.230715
0.	376820.13076672	9650.0285943244	222.22518522469	3778.6342682119	500102.31394312	7803.6521091871	250578.2314306
0.	427864.72436322	9939.2571305832	200.0024000288	4512.332449094	494281.05696794	7381.0451204177	264900.0044247
0.	375263.29781795	9138.3411442804	244.44802968221	4712.4431617115	516408.69142862	8737.9119992209	242179.7712481
0.	415039.91880951	10161.747447	244.44802968221	4356.6941049483	446587.48021708	7358.8032407191	244993.5848435
0.	511119.2953718	10161.747447	311.11691862693	3912.0291339479	474983.70400438	7492.255408986	311723.2386618
0.	416604.02800745	9093.8480673683	266.6709334016	4067.6591755055	492019.60940424	7581.224707945	257105.9536478
0.	410745.92772019	9627.7806609238	288.89389638309	3600.7777679979	468075.46231819	7670.1949563466	276512.687052
0.	417841.51134571	11185.27937181	200.0024000288	4134.3586542796	458450.81163923	6691.5744407644	272012.6041841
0.	428425.8109456	9405.3045917898	311.11691862693	3800.8665975842	502530.96865408	7136.387707272	247739.6714996
0.	397737.12354219	9739.0209215515	355.56314090256	3645.2415372606	495412.00430196	7358.8032407191	246572.4757103
0.	446564.05117175	8849.1403882772	266.6709334016	3445.1564434428	499512.93826401	7381.0451204177	269350.415677
0.	487216.0117543	9650.0285943244	333.34000013334	4957.0294456441	491454.34063857	7492.255408986	253051.3019384
0.	401045.72735991	9627.7806609238	177.7796740943	5979.9225766753	502743.21384798	7558.9822941956	254608.7913922
0.	437806.08453988	9561.0372168932	222.22518522469	5223.8590313854	457582.7774802	7203.1117442735	251974.9694336
0.	412775.96963412	8871.3862441486	177.7796740943	5290.5677623922	452751.54702476	7136.387707272	226846.0892869
0.	438531.6715291	9472.046789243	155.55700742096	5290.5677623922	468474.76679073	8515.4596725172	235572.1362762
0.	391868.67384217	7803.6521091871	155.55700742096	4134.3586542796	451321.46303564	6758.2949177622	204273.3416203
0.	393894.22998182	9583.2849722085	66.6669333344	4712.4431617115	468545.23421778	6936.2188003543	225521.9798906
0.	427560.81784254	8782.4031767842	355.56314090256	5557.4080248972	473831.94358171	7314.319659335	242614.3642313
0.	406384.13726915	9249.5748753086	377.78634093484	5490.6971584864	480439.03906705	7581.224707945	240761.7810961
0.	439983.0302035	9516.5418843464	466.67973369921	6446.937260185	482415.10289906	7114.146480276	247876.9992426
0.	436308.29320975	9472.046789243	222.22518522469	5935.4463522347	487992.88195993	7091.9053126152	250601.126915
0.	376936.32373574	8782.4031767842	333.34000013334	5535.1710101087	497485.79494742	7781.4091020254	243758.1367327
0.	466220.11510559	8693.4210590677	244.44802968221	4845.8529723751	479992.13539916	7492.255408986	250440.8598221
0.	460750.35442335	8626.6850939775	400.00960023041	5090.4431708704	474607.60194944	7781.4091020254	242660.1121606
0.	318713.67676414	8048.3291046256	488.9032300503	4712.4431617115	496118.92208553	7625.7097134645	213112.8429014
0.	312392.04148505	9427.5519315809	422.2329187895	6958.4595526755	498405.02153873	7625.7097134645	187917.3756828
0.	413756.16261656	7848.1383015384	755.58980896023	9160.5877717715	506894.84147429	8515.4596725172	204045.6418001
0.	373149.24879404	9805.7657902847	511.12678566587	10829.254017831	488581.46684234	6758.2949177622	232327.3700163
0.	446001.77332879	9783.5174413434	511.12678566587	9405.3045917898	477475.79704261	7914.8680351385	257999.6127636
0.	469555.33103297	11274.288085412	422.2329187895	9182.8344586197	465445.21561791	7336.5614203583	265932.1079550
0.	572239.75227462	10829.254017831	644.46936392652	13989.510313761	541317.28723246	7848.1383015384	300983.4902501
0.	477546.33852186	8826.8945917595	488.9032300503	14968.987727209	504323.42635889	7692.4376667992	254975.3011713
0.	482485.68503089	10428.74366326	688.91736413994	12431.487824481	534024.11307505	7247.5947322881	267973.7499525
0.	570290.47260519	9516.5418843464	511.12678566587	15481.033065351	505101.84690384	8092.8166025467	270635.5056439
0.	485144.70182834	9093.8480673683	666.69333440004	15814.992612997	508877.00799281	8893.6321593739	256899.7380231
0.	567890.13636441	9516.5418843464	577.79780810179	21182.44313671	506729.68158233	8448.7251318446	285083.2285715
0.	676065.96528031	9583.2849722085	1422.3435955424	35542.300682519	520992.31917895	7848.1383015384	244055.5429288
0.	909632.04604522	9449.7993307319	1822.4214736367	61313.623757836	603822.35068396	10517.744301851	255548.0044873
0.	1564980.2636345	12253.446643245	3178.3837896203	121163.36528393	683985.85667343	10072.750608034	291821.6672500
0.	1045740.5203197	10028.252544752	2511.4895088638	102605.58716377	666879.29149709	10206.246222688	236029.2457205
0.	1035757.0075634	10740.250054368	2200.2904383379	97298.051222629	637221.4477771	10762.500956173	201473.0609061
0.	1199613.5166271	10072.750608034	3200.6145179875	113388.42561021	628769.82864143	9116.0945761461	229312.2255248
0.	1333111.5760654	10851.505157133	2800.4704790405	109019.59310685	650885.98908394	10495.494053146	217193.9834024
0.	1345717.2074945	10495.494053146	2978.3099024804	114875.24825494	694974.93904906	10117.248908782	202975.5349700
0.	1478807.7794246	9650.0285943244	3067.2310371775	127523.88693703	736405.1843519	10762.500956173	223330.8065897
0.	1542829.9500089	9894.7597796915	3245.0761526022	122629.01566374	692202.25720844	10740.250054368	202702.3379595
0.	1400624.5983039	9805.7657902847	3111.691960277	119765.59873623	676090.02694371	9872.5111932931	195101.903536
0.	1682926.8531377	9983.7547189362	3867.5639415011	143853.22219562	704650.09304077	10161.747447	238338.0261626
0.	1661725.3321838	11051.768082761	3711.9376358914	148127.12342821	723597.28971577	10962.761744275	220273.2441973
0.	1656271.4531067	10028.252544752	3067.2310371775	124839.2493167	753892.10123993	11096.271608266	227120.0688725
0.	1985317.158333	10428.74366326	3778.6342682119	143672.36425091	726137.99961411	11697.092449727	233538.2990191
0.	1672992.6264788	11407.802937209	3689.7055437159	134950.58980397	687864.18482992	10762.500956173	234155.2541049
0.	1719471.6559292	12409.232468957	3422.9250628351	130006.24836232	640791.3246713	11185.27937181	260772.8482064
0.	1915775.4527426	13410.782268944	4245.525638307	137186.65854704	761737.44922525	10807.002937904	285267.1421345
0.	1836884.5348799	11074.019815824	3756.4019981391	111631.6112088	740355.46531755	10228.495699585	268042.5779233
0.	1915803.0773561	11941.883722078	3534.0825588358	133144.10026485	687695.52581404	10985.013239832	313130.0919580
0.	1893426.4604566	11407.802937209	4178.8252699788	142587.29830016	691575.5127509	10161.747447	278189.3495027
0.	1999048.297413	14612.800813513	3689.7055437159	141502.37241703	669836.24170506	10851.505157133	363375.6904546
0.	1931728.5150099	12720.812851046	3534.0825588358	130277.09582186	712185.35588413	11919.629673117	300983.4902501
0.	1768361.6569108	9983.7547189362	2178.0623779285	104653.03493801	645177.82034183	11585.826064951	255158.5620148
0.	1157221.9069374	10450.993733851	3089.4614690812	107241.18419316	655949.74131559	10428.74366326	192077.2894736
0.	1763958.249474	11630.332440711	3600.7777679979	123237.89951578	691189.84634825	9716.7727507005	242065.4083864
0.	1528966.9635224	10673.497705198	3800.8665975842	112555.01906791	645705.30834258	9828.0141985899	239709.8775617
0.	1658071.1429848	11185.27937181	3956.4945635986	127095.1897292	682974.40395886	9605.5327868852	238658.1049085
0.	1660005.5322114	9872.5111932931	3734.1697873657	117759.53422546	670172.86909438	10940.510308095	197194.7528657
0.	1573120.876288	10339.743974598	3600.7777679979	108141.59727488	698544.56376274	9961.5058950769	228375.9223566
0.	1488321.7431887	10784.751917351	2711.5521902674	107488.78815449	702453.53876139	10406.493652039	230933.8740565
0.	1485922.5460483	11029.516409074	3378.462479507	108884.51084282	667047.54614697	11341.045244099	253486.4539510
0.	1411102.4498511	9294.0687832241	2844.9299791609	89837.202745207	649038.81673242	10228.495699585	222030.0663838
0.	1667424.4757672	10139.498148207	4801.3827982459	115889.14204442	650790.02237415	10139.498148207	337614.3311173
0.	1525603.8014568	9516.5418843464	3734.1697873657	127050.06498049	687647.3381259	11741.599419325	245474.0856394
0.	1763577.8068402	12119.918251707	4267.7592130252	128155.69113829	721129.88220347	10317.494200857	261460.5678461
0.	1717200.2400198	10072.750608034	3133.9225107654	112892.87660715	684226.6961308	10740.250054368	239229.7042459
0.	1572242.6173759	10272.994831483	4067.6591755055	103528.00175304	713055.22997543	11274.288085412	222646.1815065
0.	1655975.0257954	12030.900511791	4445.6299457633	129667.70132086	692997.80573841	12075.409262973	238589.5155855
0.	1624445.9012299	10539.994609927	3356.2312767859	114176.85935102	673082.83637611	10562.244977375	218083.4322779
0.	1647519.7951937	10473.243863813	4556.8010811844	100671.09592661	654053.48730761	10250.745235849	227942.0609530
0.	1775923.027024	10539.994609927	4134.3586542796	111586.56952282	751367.5479263	10985.013239832	256510.2333322
0.	1590055.9095564	11296.540412261	3667.4735108391	143514.11674155	763681.66141432	11163.027341856	249982.970572
0.	1817174.1124733	11207.531461142	3778.6342682119	138994.01763295	687936.46826884	12409.232468957	256670.6154453
0.	1975191.9117201	11363.297749089	3178.3837896203	114469.72503996	716342.2070117	11274.288085412	234566.5825210
0.	1970383.4908537	10918.258931291	2956.0797670342	129284.03117149	705760.65057192	11341.045244099	232944.2366918
0.	1670484.0860421	11096.271608266	3934.2618191226	137186.65854704	722944.08428628	11252.035817943	244650.3867054
0.	1829741.0150492	12320.211640776	4467.8640542332	158175.95375546	811646.24267542	11674.839054004	243392.1126976
0.	2028412.3203171	11430.055620341	4734.6779818802	167533.96468319	790775.58062289	12809.83795555	245176.629546
0.	2285691.0894162	12053.154857688	5201.6229063468	172954.13201634	801192.47251723	12898.86401039	244147.054632
0.	1790326.6387885	10762.500956173	4623.5044741297	145096.72592029	757971.77208573	11430.055620341	239001.0598726
0.	1751597.729941	10450.993733851	4201.058666784	140485.38158734	723306.9701333	11741.599419325	189894.7835909
0.	1965006.5845933	10495.494053146	5023.7360413493	165017.8348529	795994.67086143	13099.176108526	196716.991500
0.	2059258.3539125	11407.802937209	6224.5460527486	207826.25482104	717019.09192261	11541.319926723	187894.6495532
0.	1835224.7543551	10829.254017831	5246.095215739	172772.64736193	792921.37086167	11630.332440711	181601.8704723
0.	2286376.5568294	11140.775371281	6046.6373582597	181283.94862049	845977.46239452	11496.814026024	164156.6298857
0.	2233138.5877352	12186.682180224	5913.2083289985	188985.57291014	830435.81316267	13900.472616069	169370.5342411
0.	2184584.6459647	10028.252544752	5357.2770272403	175722.25777838	844677.18187842	13121.433305311	179467.4824687
0.	2003735.4934408	11808.360319106	5401.7501670541	190872.29447738	823287.10388753	13076.91897114	200721.9242316
0.	2880219.8258245	13188.205252064	6091.1141759345	212656.9720834	837149.16518468	14523.756461737	205366.3863209
0.	2098101.5073289	10317.494200857	3645.2415372606	153172.67022799	805147.80223211	11674.839054004	168554.2316337
0.	1909255.2349839	9561.0372168932	3445.1564434428	126689.07572057	786046.95105747	11852.867882553	172455.0586293
0.	2295630.366908	12164.427477996	5023.7360413493	179649.11145792	801998.04257789	11852.867882553	199538.450674
0.	2129176.030062	10473.243863813	4112.1254353852	151384.88806129	779689.27807444	12876.607407585	172114.7982803
0.	2178986.66209	10584.495404194	4045.4261345198	139445.91815378	829186.81605793	12231.191762848	163590.095730
0.	2158765.3733997	10873.756355811	3778.6342682119	139061.80116179	767765.91926416	13566.589715191	151633.7969802
0.	2677664.205215	11185.27937181	4512.332449094	160576.77508347	887392.81491281	13121.433305311	188167.3671535
0.	2266954.9801212	11697.092449727	5335.0405463082	155662.62033573	824339.45798404	12898.86401039	156726.7329104
0.	2721762.6087995	11029.516409074	5868.7324604928	181193.11600942	797604.92650802	13477.556532345	168350.1683501
0.	2447918.377214	11652.585717666	4734.6779818802	187690.11714452	828721.54899968	14123.068642562	185781.3873474
0.	2870851.7711771	11897.375683543	4868.088148406	211129.98423839	892743.84285124	14078.548961991	171343.5923962
0.	2736043.1799085	11074.019815824	5401.7501670541	186440.30472215	906049.23172086	14790.892369012	158696.8284862
0.	2044749.2936658	12565.021204863	3756.4019981391	147561.66786384	852653.63976727	13744.658932294	172999.5037911
0.	2478078.9433961	12275.701583032	4245.525638307	187031.10203858	839772.20154906	12832.094380165	220775.1560962
0.	2435465.719207	11407.802937209	5290.5677623922	197877.31606404	901924.62746388	14590.539636446	229791.8356312
0.	2488475.1991635	11763.8529932	3422.9250628351	183327.94133506	836830.53207364	13032.404874564	216874.7169192
0.	2247304.9142753	12275.701583032	5246.095215739	188644.64419112	864004.99647517	14234.36888367	196739.7414277
0.	2548110.8641145	12565.021204863	5223.8590313854	183895.80510864	910991.42679023	14123.068642562	197649.7888587
0.	2499785.4114818	12208.936941841	4601.2699505063	194192.13105968	828329.76435406	14546.017460559	189576.5486954
0.	2281921.0186434	12142.172835157	5423.9868259363	190985.9658918	913438.84209455	13121.433305311	205730.7660293
0.	2317679.5687003	12698.556723408	4801.3827982459	189144.67769891	908841.23036054	13254.977733417	203385.347077
0.	2296544.323459	11096.271608266	3934.2618191226	163363.49274738	791043.77555809	13099.176108526	224083.9582911
0.	2055259.794002	11341.045244099	4112.1254353852	152290.04672082	769808.76603691	12809.83795555	204979.2501250
0.	1904228.4739536	11852.867882553	5001.500450135	157972.14198739	827668.66755211	12475.998713705	182578.4197564
0.	2176016.3032994	11541.319926723	4267.7592130252	139920.43985752	818883.27486165	13165.94787708	170958.0159441
0.	1908684.0121396	10829.254017831	3889.7965080741	141524.97361114	825881.50781101	14167.588560773	168123.4371703
0.	1979287.1557023	11029.516409074	5134.9148871186	161641.50946783	811084.1565354	12587.276976136	172840.7036489
0.	1861501.0051956	11096.271608266	4623.5044741297	155889.01599264	826371.10430049	11808.360319106	263157.1819021
0.	2042921.3805638	12119.918251707	5512.9340546385	154123.29145629	924745.34671969	13789.176830624	227394.057345
0.	1978944.4219957	11919.629673117	4779.1478001472	130638.23935577	792945.75787289	11897.375683543	215141.766674
0.	2143913.5794464	12142.172835157	4556.8010811844	143898.43728987	757704.59232082	12053.154857688	266276.1704275
0.	2379371.635891	13455.298385142	4957.0294456441	182782.82811944	866685.27539753	11852.867882553	282738.6803961
0.	1717781.337555	10717.999211938	3978.7273673761	131225.13072119	805343.17356928	11496.814026024	216099.4057266
0.	1905370.9196423	11096.271608266	3556.3142359259	121276.09853582	829994.970293	13967.250800226	228604.2794144
0.	1983842.1938171	11363.297749089	3489.6193825463	115573.69529269	731342.72269104	12097.663727646	248998.5926166
0.	1951868.4591731	12809.83795555	6135.5912309063	145322.83727205	787484.76834385	11964.137830426	253990.342140
0.	2155109.5471958	13833.694966581	5335.0405463082	162661.06227614	863636.2148944	12498.254247405	304485.0907300
0.	1834653.5315107	11830.614071137	4356.6941049483	129825.68824187	795214.0477338	11585.826064951	263042.5351043
0.	1992500.5075293	10651.247040888	3556.3142359259	148217.5998479	755373.18938547	11941.883722078	231345.0456832
0.	1677567.2493121	10962.761744275	4401.1619067434	147109.33079378	772825.27210258	11719.345904834	224266.5506372
0.	1757652.6920912	11697.092449727	4623.5044741297	136057.25651397	816926.72929057	12342.466758735	242179.7712481
0.	1694932.4237806	11986.39199816	4779.1478001472	126982.3783121	801631.86515778	11941.883722078	228581.4434308
0.	1782558.0081052	11051.768082761	4312.2265403762	158311.83101081	801998.04257789	12053.154857688	223947.0166221
0.	1981365.8913063	11007.264794765	4023.1931528364	160961.87622225	739749.47757543	11897.375683543	239069.6525352
0.	2006705.8522315	12542.765492984	3823.0989862564	146023.82111656	678520.59891313	12364.721936084	258457.9361006
0.	1588227.9964544	9672.2765870872	3534.0825588358	124140.03085031	747873.22029207	12609.532806802	209626.0573559
0.	1596339.3608443	10473.243863813	3511.8509410427	125651.31804023	721323.37905679	11964.137830426	194669.749368
0.	1720499.3856235	9116.0945761461	4289.9928470482	140010.82798209	783902.85012008	13165.94787708	200630.8819077
0.	1947958.4720123	10028.252544752	4023.1931528364	130886.53454383	709624.5655348	11652.585717666	225773.0881361
0.	1848313.4334327	11007.264794765	4156.5919324774	121095.72605953	721129.88220347	11074.019815824	246709.7845010
0.	1883152.9548873	11252.035817943	4356.6941049483	121208.458403	846836.24407752	12030.900511791	263959.7529663
0.	1600223.676186	10918.258931291	3578.5459723132	117556.70046338	741640.29888438	10628.996435951	274928.2015209
0.	1833324.4533376	11407.802937209	3711.9376358914	134702.17445556	735484.51765413	10139.498148207	261391.7933675
0.	1750112.5505456	12297.956582209	4000.9602304553	126531.1477994	755227.49741691	11585.826064951	290441.3460416
0.	1761295.4808248	11074.019815824	2978.3099024804	123170.24357352	740791.80261892	11519.066946682	236189.239867
0.	1659745.0965681	10784.751917351	3689.7055437159	124117.47638544	717502.61342012	11496.814026024	253234.521110
0.	1790682.8284141	11252.035817943	2667.0934016109	94802.871709053	682324.24662585	11207.531461142	275065.9711068
0.	1693707.8262198	10539.994609927	2155.8343768016	77761.122653603	653237.50576753	12186.682180224	246984.4087709
0.	1535511.4787789	10384.243700188	2355.8885211332	71258.928567443	623721.95210793	10117.248908782	241653.7148932
0.	1634193.6201737	11029.516409074	2756.0112160766	78703.23855454	667936.94641943	10139.498148207	266734.9421419
0.	1927440.3401879	11385.550313458	2844.9299791609	80408.289221538	675777.23052733	10228.495699585	273412.883946
0.	1540814.1317241	9271.8217995872	2644.8640962144	76886.395662214	687791.90199312	10695.748428881	231459.2635751
0.	1658877.0888676	10406.493652039	2644.8640962144	76280.868972371	655541.65159635	10094.999728725	219337.9425371
0.	1579377.5909383	10695.748428881	2422.5743030209	87838.284624637	667696.55896711	10161.747447	221003.3077316
0.	1814998.0434078	10317.494200857	2911.6196740142	86670.598116478	693455.88191043	11341.045244099	252341.3651248
0.	1882864.7395746	12787.58159033	3689.7055437159	109514.91335438	740234.26439365	11519.066946682	393894.2299818
0.	1985706.8105536	11252.035817943	2800.4704790405	85907.198782021	661977.30455947	11274.288085412	270497.8081050
0.	1782918.7342502	10628.996435951	2333.6600457397	85884.746913622	654077.4879286	10428.74366326	238932.4677666
0.	1503100.0044576	9917.0084254548	2311.4316296304	69847.050579976	688081.03695312	9739.0209215515	218881.7354201
0.	1698023.7634197	11541.319926723	2578.1765357486	78523.779733318	642780.55267449	10050.50154671	228193.2411549
0.	1546756.7721151	10094.999728725	2111.3785523944	77200.389707924	707402.60444248	11652.585717666	228855.4793079
0.	1741782.9589791	11541.319926723	3289.5380243924	96713.528137222	730301.52889196	10384.243700188	264555.9978743
0.	1618452.4645415	10918.258931291	2800.4704790405	84133.686574211	707330.15875663	10695.748428881	247236.155519
0.	1349247.8715999	9894.7597796915	2044.6952603964	74621.501796229	646256.80744151	10094.999728725	202930.0015205
0.	1308108.2532018	10740.250054368	2244.746737005	86131.720775972	594378.33080632	9316.3158262194	189553.8180912
0.	1718795.5806252	10094.999728725	2756.0112160766	86333.795716146	707064.52974406	9516.5418843464	216236.2201746
0.	1858850.3805141	12364.721936084	2533.718458539	80116.61120132	663010.33588149	9627.7806609238	290119.3034242
0.	1695046.6683495	11986.39199816	2622.6348501053	84245.923051221	704505.24817846	11118.523460085	302296.4210873
0.	1821257.7606144	11074.019815824	2489.2606184746	66374.396216102	688032.84712407	10384.243700188	255158.5620148
0.	1844748.9531177	10339.743974598	2644.8640962144	69533.332262217	633150.23207128	11385.550313458	277109.8164559
0.	1630818.2342488	11452.308362854	2511.4895088638	59299.124050021	650094.29553569	9338.5629285733	255822.9158487
0.	1542723.8431817	9917.0084254548	1466.7957446922	56457.266398026	665869.83218869	10784.751917351	232076.0668739
0.	1365361.099771	10028.252544752	1866.8757567514	52699.441974437	685527.34474414	10161.747447	238200.8532675
0.	1724205.575622	10807.002937904	1955.7850343329	58784.385297303	655613.66603198	9138.3411442804	274101.6310571
0.	1475410.4705426	10873.756355811	1911.3302769829	56546.758996643	642612.76880157	9049.3552278814	245222.3913411
0.	1883951.2915188	13344.008540165	2200.2904383379	63642.094527583	592471.70191673	9561.0372168932	342427.0752114
0.	1505054.6460003	11941.883722078	1222.3118584252	53034.893348368	663610.99210987	10896.007613863	293754.4945116
0.	1803910.442821	10784.751917351	1622.3801338886	56502.012577607	606113.36655234	9583.2849722085	297644.4940857
0.	1878969.6934629	12186.682180224	1777.9674276367	74778.454876225	664283.7765204	9694.5246392125	327350.079917
0.	1724097.3445208	11852.867882553	2000.2400288035	65120.114150942	680975.92748593	11051.768082761	272861.9265800
0.	1738313.5737465	11452.308362854	1844.6485855546	72424.467641105	713031.06563037	10562.244977375	301996.9628354
0.	1585143.3930949	12654.044646316	1911.3302769829	84807.127997788	686033.205201	10606.745890386	319683.102658
0.	1642722.6558062	13900.472616069	2289.203272805	92353.373099136	707257.71367495	10139.498148207	393638.0986176
0.	1576460.8058607	12164.427477996	2200.2904383379	97950.067371406	774358.25167445	10606.745890386	323238.6112134
0.	1891965.9926666	12898.86401039	1844.6485855546	73164.220865775	716414.72787366	11341.045244099	310524.1379435
0.	1584625.8898722	11585.826064951	1866.8757567514	68009.724855145	684852.91001178	10584.495404194	323261.7037953
0.	1892351.7542727	12097.663727646	1933.557626018	71326.166794322	675464.44539402	10406.493652039	333914.0731714
0.	1706364.6630264	10028.252544752	1777.9674276367	68995.556793251	684780.6522571	10762.500956173	236234.9530369
0.	1812457.0976343	10628.996435951	2689.3227662952	80161.484081582	684539.79742119	10028.252544752	227850.7245495
0.	1588456.4855922	11341.045244099	2644.8640962144	85997.006857424	612297.36958875	10495.494053146	230545.5636707
0.	1961912.2559159	10428.74366326	2155.8343768016	87703.54325889	746951.33985021	11830.614071137	226001.3748379
0.	1913427.6607562	10272.994831483	2155.8343768016	87568.804060333	680325.91992258	10361.993807708	235914.9660415
0.	1701101.6304997	10807.002937904	3245.0761526022	105058.08383716	694420.33182361	12164.427477996	222303.8897776
0.	1905394.4160994	11229.783609853	2867.1598181554	110212.9142603	764872.70560268	11719.345904834	217285.2046154
0.	1715610.6907464	11786.10662646	3156.1531205464	104878.05968881	753358.00008826	11029.516409074	214640.1895748
0.	1687049.5485285	9828.0141985899	2311.4316296304	111001.04961089	738561.86398394	11875.121753355	219064.2153088
0.	1634611.2914164	10896.007613863	2756.0112160766	108794.45720871	771779.10743989	11452.308362854	193623.5731136
0.	1575089.8710342	10006.003602161	2844.9299791609	97612.811307082	777205.92886993	11029.516409074	208851.4117383
0.	1910968.903517	11341.045244099	3445.1564434428	115799.01319102	817024.54617	11741.599419325	198878.5087080
0.	1719609.2506569	10896.007613863	3111.691960277	116384.8680427	817978.3181077	12008.646225282	203043.8356053
0.	1549613.3321758	9650.0285943244	2244.746737005	92263.49686027	769808.76603691	12030.900511791	203635.7976121
0.	1980809.5093178	11185.27937181	2578.1765357486	103820.49586082	735557.19832549	11897.375683543	225133.9181950
0.	1799237.7151605	11096.271608266	2622.6348501053	115461.03861232	742804.08542247	10606.745890386	284807.3657092
0.	2000193.9118058	13299.493017989	2911.6196740142	102988.03943507	826958.65626566	11296.540412261	333359.1733726
0.	1647406.68313	11519.066946682	2111.3785523944	89298.121678689	786266.26380643	11585.826064951	267033.1570873
0.	1867722.7808899	11096.271608266	2400.3456497736	93049.946637062	729236.25027833	9939.2571305832	275180.7808068
0.	1827913.1019473	13344.008540165	2800.4704790405	75630.537235762	711025.65920538	11986.39199816	333544.1359472
0.	1840747.4034098	11741.599419325	1666.8333500017	73881.619770811	706992.08687756	10339.743974598	252959.6938404
0.	1704825.4806227	11118.523460085	2022.4676149595	74464.551659113	665797.73245146	10628.996435951	247030.1803496
0.	1810681.5825676	11452.308362854	1844.6485855546	65545.653060478	702767.29821929	11029.516409074	248288.9958515
0.	1566043.9831326	10673.497705198	1666.8333500017	76706.975780598	700619.47951864	11252.035817943	226891.7519340
0.	1771951.17454	11118.523460085	2244.746737005	79039.734212148	774479.9282634	9939.2571305832	262125.4166175
0.	1744171.8329643	11519.066946682	2933.8496908789	115415.97636367	822455.09959472	12743.069038078	235343.5908253
0.	1918400.1577996	10628.996435951	2200.2904383379	110438.08823325	757243.11929803	11318.79279849	204592.131694
0.	1725450.3248538	9538.7895209393	2511.4895088638	104630.53279504	757704.59232082	12008.646225282	193236.9756120
0.	1694589.690074	11430.055620341	2867.1598181554	111473.96636587	742440.38541442	12587.276976136	222828.7427684
0.	2050918.5003848	11585.826064951	4512.332449094	131496.01749159	840385.17381468	13766.917851756	201814.5087830
0.	1846877.70038	10361.993807708	3800.8665975842	129261.46288503	796897.35336195	11786.10662646	214298.2222768
0.	1803921.7424842	10784.751917351	2711.5521902674	120261.55377122	849658.54843381	13722.400072237	197240.2553600
0.	1857045.4670096	10117.248908782	2889.3897164397	113365.90002054	779348.38435944	11674.839054004	212018.7943037
0.	1792840.0193037	10361.993807708	2711.5521902674	107848.95242032	761761.74920073	12208.936941841	216099.4057266
0.	1735489.2457301	12631.788696862	2933.8496908789	124952.03194258	837639.39262392	13032.404874564	272816.0150838
0.	2006820.0968004	12342.466758735	3045.0006645658	108029.04035321	814921.72443982	12587.276976136	271392.8821305
0.	1881493.8047481	11452.308362854	2111.3785523944	89590.119617332	781856.69969788	12364.721936084	268203.1786976
0.	1623529.5682358	12676.300655165	2622.6348501053	111226.24474069	764532.39065409	13321.750749376	275065.9711068
0.	1943642.8502143	13054.661893153	2533.718458539	101075.95250839	744477.30120768	11786.10662646	320260.1944210
0.	1867441.7227769	13967.250800226	2378.1170558111	94870.299226958	735169.57509356	11207.531461142	325525.0813812
0.	1623872.3019424	12565.021204863	2400.3456497736	95746.906328951	817904.94734113	11274.288085412	313291.5490521
0.	1830654.9716002	13299.493017989	2266.9749752633	94825.347488078	749838.60705113	11585.826064951	315806.0628786
0.	2040636.4891864	11741.599419325	1777.9674276367	92106.215761827	757048.82218006	11964.137830426	323423.353626
0.	1977416.298011	13032.404874564	1800.1944209975	75383.872896138	710035.20751489	10829.254017831	315990.64368
0.	1604450.7252342	11630.332440711	1666.8333500017	75137.215824621	772898.26501907	10873.756355811	270107.6772365
0.	1666599.7707004	11096.271608266	1644.6067123067	73074.550325912	673251.21148226	11407.802937209	258618.355133
0.	2030011.7442813	12364.721936084	2044.6952603964	92600.537726675	667384.06524629	11051.768082761	335902.7616253
0.	1720751.6963456	12342.466758735	1666.8333500017	75182.062024308	766671.73395703	10985.013239832	294375.8539884
0.	1899573.9666649	10562.244977375	2066.9229651143	67158.418006488	708585.96950666	10584.495404194	268157.2924513
0.	1680651.8526716	12676.300655165	1444.56964048	66643.1954107	708296.1509129	11007.264794765	260199.7911901
0.	1622044.3888405	11808.360319106	2133.606434957	78882.701222336	707161.12117249	10183.99680516	307342.7301449
0.	1667970.7055269	12231.191762848	2000.2400288035	76258.442899035	693383.55248661	11229.783609853	281061.1175738
0.	1642379.9220996	11964.137830426	1866.8757567514	77177.961171248	666494.72170569	11430.055620341	250784.2930264
0.	1604679.214372	11608.079223139	2200.2904383379	85031.620505687	715858.750062	11118.523460085	269419.2548393
0.	1817059.8679045	11541.319926723	2066.9229651143	97365.49881713	718566.45540131	10673.497705198	340136.0544217
0.	1592340.8009338	12542.765492984	2089.1507291136	70922.745535973	669643.8890661	9605.5327868852	328366.7047808
0.	1506111.3841066	10228.495699585	1622.3801338886	54779.457502779	644458.57032264	9694.5246392125	246641.12982
0.	1432959.4674559	10717.999211938	1489.0219081794	55226.840288972	612440.68082448	10117.248908782	209831.1225121
0.	1360966.0888209	11919.629673117	1644.6067123067	55853.216409474	666158.23713616	10450.993733851	267904.9225412
0.	1871186.1457481	11274.288085412	1666.8333500017	63171.870315645	660175.80045392	10762.500956173	297345.1999989
0.	1601296.5869599	12097.663727646	1600.153614747	57665.497301362	712112.87030703	10985.013239832	297920.7749242
0.	1389011.2662615	11474.561164748	1933.557626018	59187.221626038	716825.69085475	11163.027341856	293432.3260391
0.	1836501.0756508	11296.540412261	2089.1507291136	70250.419985039	746854.30548145	11274.288085412	316867.4573294
0.	1652324.1181482	11897.375683543	1866.8757567514	57285.109483908	689309.96802335	11029.516409074	349651.3016121
0.	1412540.5094769	12297.956582209	1377.8916834903	57844.509320682	699750.8497967	10406.493652039	306282.525828
0.	1371371.9491664	12053.154857688	1422.3435955424	60015.335022059	707668.24379296	11118.523460085	269924.0924584
0.	1468040.8422629	12208.936941841	1200.0864062212	61447.940992133	683624.61002329	11207.531461142	292465.8940538
0.	1688773.9593566	11051.768082761	1489.0219081794	60261.546710059	719098.42522058	11341.045244099	277775.8950619
0.	1759692.7564261	9561.0372168932	2133.606434957	72446.883444883	709817.80640187	12008.646225282	227964.8952082
0.	1773964.0914203	10851.505157133	2000.2400288035	54511.039321521	730059.40865977	11585.826064951	207279.5553917
0.	1705041.4906657	10829.254017831	1244.5373699014	59903.423014512	701826.05385066	12075.409262973	234360.9158103
0.	1681499.3240536	11608.079223139	1400.1176098792	57016.610854161	677413.52125991	10695.748428881	303955.1504932
0.	1465199.8711912	11897.375683543	1066.7349377027	47244.65600542	636191.48865486	10072.750608034	330608.3302058
0.	1420205.3028779	10962.761744275	1400.1176098792	34917.445183174	639521.33391482	10050.50154671	369572.8219735
0.	1078353.0161092	13054.661893153	711.14145314645	31526.188109818	579612.965891	9805.7657902847	306466.8996738
0.	1035606.5884557	12542.765492984	755.58980896023	24368.911944773	575021.80498869	9761.2691517657	311861.607336
0.	824486.30815867	10873.756355811	511.12678566587	20269.064601581	550821.89403393	7670.1949563466	309832.4261092
0.	844186.56016332	12142.172835157	622.24545271912	18286.708899621	537551.53236825	8159.548294521	327950.798089
0.	941447.15218106	12876.607407585	822.26278718639	18464.878910439	499560.08682906	8026.0854446829	407386.9185431
0.	871531.5290035	12965.634175188	555.57407469138	14746.369123639	551984.02476547	9160.5877717715	363514.9023171
0.	658086.52489937	11185.27937181	244.44802968221	12943.377394191	534426.49720608	7625.7097134645	307457.9777254
0.	685527.34474414	11074.019815824	377.78634093484	12475.998713705	549659.92016215	7892.6247312617	312207.5388918
0.	697700.2632438	11096.271608266	577.79780810179	10495.494053146	473314.87700121	7225.3532086126	324647.3735959
0.	769322.33052684	14234.36888367	177.7796740943	11252.035817943	516621.27987544	8470.9699193857	391240.150764
0.	686009.11593901	12743.069038078	288.89389638309	10606.745890386	498075.03143436	8693.4210590677	364327.016878
0.	619609.27484764	11207.531461142	311.11691862693	9694.5246392125	482415.10289906	7269.8363153001	301375.0448521
0.	574641.30033485	10784.751917351	466.67973369921	8226.2805206124	489311.36819154	8159.548294521	292396.8674122
0.	505668.01526735	10873.756355811	222.22518522469	6869.4968993892	498805.74086637	7558.9822941956	318205.9264070
0.	628315.15976643	11474.561164748	311.11691862693	6380.2192750204	501847.10316812	8315.2576529274	350160.9338108
0.	678833.49429957	12186.682180224	511.12678566587	6736.0546994319	476652.85600846	7536.7399397861	357229.4358144
0.	693504.10186115	14034.029519058	333.34000013334	7314.319659335	515534.7719647	8782.4031767842	397247.9318535
0.	633198.11759018	13277.235346002	333.34000013334	7069.6642042893	519645.3295166	6980.7003643303	397364.4035211
0.	586849.59994847	10517.744301851	288.89389638309	6291.2627920491	483285.65646588	8782.4031767842	344602.959235
0.	612034.63849732	12186.682180224	311.11691862693	6446.937260185	516030.76939995	8849.1403882772	351342.4713235
0.	600410.81830752	10717.999211938	155.55700742096	5579.6450990042	503049.7995035	8648.9303563226	319198.3758795
0.	578756.39805196	11118.523460085	377.78634093484	7114.146480276	507437.53205833	7603.4671810346	324185.4585491
0.	667768.67450276	10183.99680516	400.00960023041	6869.4968993892	516550.41647536	8048.3291046256	313960.4754394
0.	671495.4604068	9516.5418843464	333.34000013334	7336.5614203583	506352.18518651	7314.319659335	337498.673675
0.	668561.98499925	9739.0209215515	355.56314090256	7714.6804365931	512984.38026127	7937.111398359	283956.8450685
0.	612010.75424883	9850.2626662593	200.0024000288	8604.4398909837	512937.15792546	7603.4671810346	268730.8884038
0.	645129.86848113	10117.248908782	377.78634093484	9739.0209215515	488534.37856542	8070.5728239134	253440.6474219
0.	651125.91051181	11786.10662646	333.34000013334	9249.5748753086	495294.19033301	7047.4231552981	317675.1289451
0.	808567.43156931	11007.264794765	288.89389638309	9583.2849722085	506234.22096623	8426.4804036529	324739.7596191
0.	660391.96116891	10584.495404194	266.6709334016	8893.6321593739	454205.31988865	8204.0363859019	283887.8876761
0.	770319.55253438	10962.761744275	355.56314090256	10562.244977375	511898.33221329	8582.1947473411	298427.3131679
0.	707716.5427294	11363.297749089	422.2329187895	11719.345904834	493692.08092917	7981.5983028321	291545.5850311
0.	738707.2773493	12253.446643245	333.34000013334	9360.8100902862	507649.89857994	7692.4376667992	282485.8757062
0.	652805.54666489	10428.74366326	266.6709334016	9138.3411442804	504323.42635889	7269.8363153001	278855.512988
0.	807907.8274444	10428.74366326	355.56314090256	9983.7547189362	496307.44333015	7025.1821656413	293409.3144737
0.	758749.06890195	10250.745235849	155.55700742096	11630.332440711	484697.55284335	9071.6016179468	260566.5432107
0.	660752.24101285	10896.007613863	288.89389638309	9983.7547189362	491360.13279855	8381.9911253168	270337.1638061
0.	624248.13338811	9004.8626258179	244.44802968221	8559.9496630493	497367.9525046	8626.6850939775	259855.9756041
0.	563542.71483774	9716.7727507005	155.55700742096	9004.8626258179	473408.88678637	7647.9523052351	255227.2858545
0.	619943.95450348	10117.248908782	288.89389638309	8448.7251318446	530072.28133315	8092.8166025467	262331.7596136
0.	764192.08899313	11496.814026024	355.56314090256	11786.10662646	503969.62216816	7670.1949563466	360499.1547714
0.	790897.48639008	10784.751917351	333.34000013334	9205.0812048251	463496.5358242	8204.0363859019	337498.673675
0.	827889.02760128	9961.5058950769	288.89389638309	10117.248908782	503568.66171065	7692.4376667992	331810.2697998
0.	759988.02905	11163.027341856	222.22518522469	8626.6850939775	552956.54042616	8404.2357348103	314029.6777290
0.	794140.80488269	10940.510308095	400.00960023041	9027.1088971719	513763.58628424	7848.1383015384	326934.2229823
0.	943779.00440402	12832.094380165	244.44802968221	10562.244977375	462627.99008968	7781.4091020254	368620.9094299
0.	805221.06597152	11897.375683543	266.6709334016	10562.244977375	474607.60194944	7647.9523052351	355374.8344322
0.	802583.95838312	12119.918251707	244.44802968221	10740.250054368	503497.90592673	7714.6804365931	352871.7634511
0.	827937.99725498	10562.244977375	333.34000013334	11919.629673117	523899.7006091	8604.4398909837	297345.1999989
0.	858278.3400559	12164.427477996	355.56314090256	9983.7547189362	473549.90339774	7514.4976447163	338285.1753097
0.	811352.97583093	11363.297749089	222.22518522469	10094.999728725	490182.62207899	7180.8703392706	339696.4341511
0.	793921.29418809	10740.250054368	311.11691862693	10183.99680516	489005.27296733	7848.1383015384	295319.486924
0.	874066.42371582	10962.761744275	244.44802968221	11474.561164748	506493.7443901	7536.7399397861	306443.8527240
0.	740646.35442125	10072.750608034	400.00960023041	10807.002937904	488816.91210445	7247.5947322881	281612.6084350
0.	754377.67616276	9383.0573113583	288.89389638309	10539.994609927	511921.94049337	7336.5614203583	263546.9926297
0.	780809.45122802	10962.761744275	288.89389638309	11074.019815824	459225.0785165	7981.5983028321	294421.8824275
0.	824853.4443835	11697.092449727	266.6709334016	11029.516409074	525933.08823563	7492.255408986	334284.026496
0.	789288.46733921	11051.768082761	288.89389638309	10317.494200857	477546.33852186	8115.0604405255	321160.5358730
0.	847523.33006869	10873.756355811	377.78634093484	10584.495404194	467323.88085343	7514.4976447163	346478.3697142
0.	922913.54744778	9828.0141985899	488.9032300503	13165.94787708	479945.09426293	7625.7097134645	343121.4458047
0.	842028.15117988	10072.750608034	333.34000013334	12164.427477996	466948.11484548	7225.3532086126	319059.8875952
0.	745035.11127703	10896.007613863	222.22518522469	10206.246222688	489334.91443044	7558.9822941956	306605.1826867
0.	729284.66920323	10762.500956173	222.22518522469	10361.993807708	499253.62578568	7558.9822941956	301904.8239612
0.	761372.95772422	11630.332440711	333.34000013334	9160.5877717715	531326.25876696	7937.111398359	319521.5239917
0.	723210.19909322	10628.996435951	288.89389638309	12475.998713705	503450.73572808	7091.9053126152	324624.2772471
0.	694058.65054851	10206.246222688	444.45629661235	9583.2849722085	525672.97694301	7692.4376667992	290418.342591
0.	803804.74255746	12720.812851046	266.6709334016	10295.244486485	507012.81477065	7759.166154206	359780.1726799
0.	715375.32000339	9494.2943071144	200.0024000288	10206.246222688	504653.65675859	7269.8363153001	302066.0676477
0.	702284.59605609	10406.493652039	266.6709334016	8204.0363859019	469296.9228379	8248.52471467	318736.7570471
0.	912919.63644478	13455.298385142	377.78634093484	11096.271608266	502861.13011206	7647.9523052351	399344.6651648
0.	692202.25720844	9805.7657902847	400.00960023041	10985.013239832	492867.58239093	8582.1947473411	320560.2976343
0.	638083.83344062	10896.007613863	222.22518522469	8359.7465751719	494917.19650197	7381.0451204177	316175.228509
0.	758627.61170311	10384.243700188	400.00960023041	10517.744301851	483050.36300234	8515.4596725172	304899.8496545
0.	771195.25615754	10829.254017831	422.2329187895	9583.2849722085	526666.17149868	8515.4596725172	349906.1138957
0.	755713.14678843	11363.297749089	266.6709334016	10829.254017831	481144.72386994	7002.9412353188	348284.7114082
0.	658254.60889106	12431.487824481	311.11691862693	9227.328010388	519763.47805682	8248.52471467	302434.6361530
0.	645801.21870541	9783.5174413434	333.34000013334	8804.6488545952	506493.7443901	6847.2563843996	272127.3725039
0.	745859.76554846	11118.523460085	355.56314090256	8871.3862441486	474795.65091389	7781.4091020254	333497.8949262
0.	730785.78957526	11318.79279849	333.34000013334	10784.751917351	485332.98206038	7914.8680351385	329753.2074510
0.	629918.57228912	9605.5327868852	222.22518522469	7981.5983028321	518983.72770964	7492.255408986	317098.2128097
0.	580326.8374257	9672.2765870872	355.56314090256	8537.704638108	509773.85269393	7603.4671810346	271025.6608297
0.	671399.26514341	9805.7657902847	400.00960023041	8849.1403882772	483262.12682898	8359.7465751719	274285.3064121
0.	682227.93116514	9739.0209215515	422.2329187895	9805.7657902847	511497.00137975	7781.4091020254	298680.5936333
0.	565775.54261514	10584.495404194	400.00960023041	8048.3291046256	488440.20278709	8359.7465751719	278350.1427900
0.	639545.29427944	10851.505157133	311.11691862693	10918.258931291	493833.43149139	7314.319659335	305406.8047605
0.	611556.96607294	11852.867882553	88.889362965491	11252.035817943	484674.01933208	8159.548294521	334908.3592437
0.	659359.24197944	13588.848159412	288.89389638309	10628.996435951	530427.16205303	7225.3532086126	370989.278998
0.	779153.59393202	11118.523460085	511.12678566587	12720.812851046	483473.89588538	8515.4596725172	316082.9355973
0.	717889.4499851	10628.996435951	422.2329187895	12030.900511791	518747.45369447	7403.2870594544	307481.0274293
0.	722750.55136046	12431.487824481	422.2329187895	11852.867882553	526973.61211789	7625.7097134645	340274.8865977
0.	591709.16829356	10962.761744275	177.7796740943	8604.4398909837	505785.97170896	8204.0363859019	302043.032647
0.	546056.42743736	11229.783609853	222.22518522469	10829.254017831	474066.98415876	7203.1117442735	297483.3344190
0.	546933.45451708	10428.74366326	311.11691862693	8804.6488545952	494092.58023685	7514.4976447163	299095.0688900
0.	669716.02080551	10896.007613863	222.22518522469	8938.1241678873	458755.81750602	7603.4671810346	371407.2949308
0.	672433.42016755	11274.288085412	288.89389638309	8426.4804036529	546151.23686719	7603.4671810346	341385.6256105
0.	593305.80022525	10717.999211938	333.34000013334	8604.4398909837	511709.46830864	8626.6850939775	300407.7074858
0.	580398.22782959	10784.751917351	377.78634093484	10117.248908782	533645.41579576	7225.3532086126	316359.8173441
0.	652973.52820007	11474.561164748	422.2329187895	13321.750749376	482956.2474247	7269.8363153001	310731.662485
0.	845805.71616439	11207.531461142	755.58980896023	20224.512108676	527990.60942451	8537.704638108	313752.8719549
0.	1207354.373201	13076.91897114	822.26278718639	38287.755535688	581588.15491049	9783.5174413434	325663.6751102
0.	1064760.3727666	11741.599419325	844.48723179752	33154.712043867	590708.44516112	9650.0285943244	303609.5551253
0.	1310305.5510014	11897.375683543	1222.3118584252	33600.938421437	570005.24914115	9138.3411442804	377261.6724775
0.	924274.98347624	10851.505157133	666.69333440004	27378.233636497	530853.03825141	8092.8166025467	310385.7910672
0.	1037587.3114792	11385.550313458	533.35040054615	27645.781414022	572358.62505212	8715.6664994682	281015.1616221
0.	1149803.7337621	9850.2626662593	1022.2849223641	32396.18192627	563305.21401922	9605.5327868852	320306.3634559
0.	978930.6862114	10384.243700188	755.58980896023	30857.023779945	500173.04174426	8448.7251318446	285680.9622423
0.	1253067.261124	11341.045244099	488.9032300503	29340.449839407	559458.61274109	9004.8626258179	382538.7039694
0.	1113993.9488856	10784.751917351	888.93629882483	32753.128691963	534828.9001639	9583.2849722085	348539.4827649
0.	1218811.8986604	11630.332440711	755.58980896023	33020.848780544	583016.2841607	9027.1088971719	315160.0616417
0.	1250473.0124875	10628.996435951	933.3856029271	29139.747461458	565252.91403248	9917.0084254548	298243.1139431
0.	1184559.7839954	11074.019815824	822.26278718639	29095.147588308	553668.20685342	8604.4398909837	265610.9955953
0.	1096811.9056044	11808.360319106	822.26278718639	29340.449839407	543923.49135409	7937.111398359	299532.5925212
0.	1461308.1339981	11341.045244099	1000.0600036002	36122.565512793	531681.19124471	9027.1088971719	276719.3809293
0.	1441454.7533577	10450.993733851	911.16092124147	37885.925278532	545795.70689058	9360.8100902862	321622.2864606
0.	1180125.0512798	9961.5058950769	933.3856029271	31236.210315207	543378.49249183	8693.4210590677	262927.8898592
0.	1295013.1671088	10495.494053146	1200.0864062212	34738.923627813	565870.56939979	8026.0854446829	274124.5902587
0.	1413926.4925048	11407.802937209	911.16092124147	38488.677913914	582111.77484411	9205.0812048251	270291.265994
0.	1356417.2992769	11541.319926723	888.93629882483	45144.171677982	617386.37463531	8470.9699193857	240167.2108412
0.	1541477.180583	11786.10662646	822.26278718639	42463.469385755	589350.50652162	10006.003602161	281658.5676269
0.	1766839.2534381	12498.254247405	1111.1851901238	45568.69508638	528132.52559045	10250.745235849	324093.0785534
0.	1651290.9984716	13366.266390356	1333.440008534	62634.503581409	614208.38154697	10072.750608034	377122.235781
0.	1663972.1456164	11786.10662646	1400.1176098792	57799.755956586	645489.51391159	9027.1088971719	256235.2996391
0.	1696539.93116	10406.493652039	1333.440008534	58314.434104689	620350.3686514	9116.0945761461	251494.099171
0.	1744286.0775332	9605.5327868852	1844.6485855546	71124.45373429	706581.58871174	11341.045244099	231116.6145313
0.	1976888.019756	10784.751917351	1822.4214736367	78456.48366703	682059.38168215	10495.494053146	242957.4797355
0.	2163106.6670169	10428.74366326	2444.8030155534	98602.134241072	672000.50305253	12164.427477996	192509.3107609
0.	2393195.2287245	10406.493652039	3400.6937415233	132105.54466995	780614.62817285	13321.750749376	196125.5149334
0.	2555194.0273845	11341.045244099	2289.203272805	94982.679629009	802437.47574706	11786.10662646	227576.7212643
0.	2791566.0403801	12654.044646316	2333.6600457397	108141.59727488	785705.80884765	11830.614071137	299762.877180
0.	2182870.9774317	11051.768082761	2155.8343768016	92375.842309477	727420.73514371	10962.761744275	200494.3202646
0.	2115695.1709351	11207.531461142	2111.3785523944	88893.833640965	724153.76267791	11830.614071137	203225.9733365
0.	2374344.8748606	11140.775371281	2311.4316296304	108164.10884047	748989.3114314	13254.977733417	232441.6011882
0.	2054345.837451	11296.540412261	2756.0112160766	96151.52514825	753527.9378113	10250.745235849	211745.3043132
0.	2477964.6988273	11118.523460085	2467.0317873712	108006.52915013	792092.25301327	9917.0084254548	213272.4035052
0.	2652301.9109255	13299.493017989	2244.746737005	109492.39816312	709286.40435928	12208.936941841	218858.9257113
0.	2891530.0381428	12164.427477996	2933.8496908789	120734.99273441	787825.98010467	13855.95412367	220204.803977
0.	2888331.1902144	11941.883722078	3067.2310371775	115055.48708613	873869.51244326	14612.800813513	191236.0483997
0.	3007602.5201165	10584.495404194	3267.3070588502	122967.2790182	864373.79357223	12809.83795555	166785.8475104
0.	3070551.2775648	14701.846115932	3400.6937415233	137277.01726863	954776.79739898	14323.410145956	188394.6385623
0.	2851658.6836066	12431.487824481	3133.9225107654	134521.51336142	907778.68383807	15325.189852189	212087.168186
0.	2862054.9393739	10651.247040888	3289.5380243924	114199.38711802	954006.75318182	13544.331330374	192986.8337345
0.	2470081.8235751	11407.802937209	2822.700199456	100873.52177366	872442.03792283	14345.670610058	185667.7861110
0.	2139458.0412604	11608.079223139	3111.691960277	102718.07131505	818785.43718293	12164.427477996	209079.2413024
0.	2053431.8809	10807.002937904	2578.1765357486	106903.55420771	832689.35703166	12631.788696862	216053.8014033
0.	2200007.6627624	11763.8529932	2889.3897164397	111428.92552628	823996.81716566	13588.848159412	216532.6590858
0.	2377200.9890824	11585.826064951	2511.4895088638	116339.80083271	879951.18764868	14145.328571962	270130.6256136
0.	2474423.1171923	12943.377394191	2911.6196740142	106655.96752327	798922.62930242	13165.94787708	228786.9695052
0.	2060972.0224456	11808.360319106	2778.2408179141	85503.074358191	719872.25762122	12587.276976136	266023.8565805
0.	2184584.6459647	13388.524299949	2978.3099024804	104653.03493801	766452.91337646	11986.39199816	281612.6084350
0.	2042921.3805638	10584.495404194	2111.3785523944	85794.940041823	736914.01563723	12320.211640776	217034.3486515
0.	1591426.8443828	11474.561164748	2155.8343768016	70877.922152118	754329.11745235	11697.092449727	203476.4191389
0.	1588799.2192988	11430.055620341	2467.0317873712	77873.273749562	751124.84097556	10651.247040888	250669.8137423
0.	1836824.1783193	12921.120672592	2311.4316296304	85390.821033973	790751.19967376	11252.035817943	286692.607566
0.	1703500.766446	11741.599419325	1866.8757567514	79465.981459575	800460.2005692	12320.211640776	245519.8490440
0.	1990968.7094041	11051.768082761	2378.1170558111	76796.685240749	764046.2494916	11608.079223139	268960.3376647
0.	1755025.0670071	11007.264794765	1777.9674276367	80251.230563527	741616.05498603	12698.556723408	261850.3004473
0.	1569606.1317284	11229.783609853	2178.0623779285	70384.880774171	757923.19333721	11763.8529932	239275.4338628
0.	2041893.179444	12030.900511791	3400.6937415233	101368.36108778	809349.24909055	11786.10662646	248403.4429159
0.	1895088.9084438	11452.308362854	2800.4704790405	92780.298398601	793433.51240412	13054.661893153	248151.6614185
0.	1937930.6217707	10940.510308095	2978.3099024804	91274.921852132	809862.35485743	12631.788696862	215324.1657370
0.	1751940.4636476	10651.247040888	3022.7703512459	100311.23982189	777498.05090533	12275.701583032	202110.4414581
0.	2370460.559519	10940.510308095	4667.9736993025	130096.52987831	870006.02326251	12832.094380165	168871.6732415
0.	2367947.1790038	10784.751917351	3800.8665975842	134273.11070072	919721.18775181	14078.548961991	137864.3726465
0.	2481392.0358934	10406.493652039	4423.3958966001	155300.39995909	921205.86206136	14011.769886705	127478.7598844
0.	2265469.8007259	10695.748428881	4779.1478001472	159398.92806745	970216.71261663	15280.663754666	112915.4009268
0.	3381068.0157581	10740.250054368	5090.4431708704	209739.98182749	1087426.3619401	17173.232536246	124974.5886495
0.	2693429.9557193	10539.994609927	4267.7592130252	138768.07648579	1079461.4830936	15525.560232501	112262.2202057
0.	2984296.6280667	11674.839054004	3978.7273673761	155209.84730222	1015298.436207	15369.716187403	157270.1614694
0.	2285919.5785539	11096.271608266	4534.5667354854	131766.9129989	911683.55594556	14924.46353115	153240.5681809
0.	2012646.5698128	10161.747447	3756.4019981391	115889.14204442	862112.08228336	13188.205252064	181647.2888591
0.	2066455.7617514	11652.585717666	3934.2618191226	129622.56274646	916752.59097544	14234.36888367	187303.7916939
0.	1819459.0038508	10985.013239832	2933.8496908789	107848.95242032	855698.88071802	11474.561164748	209694.4118543
0.	1937818.3537462	9449.7993307319	2756.0112160766	79555.720487239	769516.90147394	11185.27937181	195420.3470981
0.	1909534.3961893	9694.5246392125	2044.6952603964	71796.849508715	665509.33950081	11229.783609853	196011.7741965
0.	1889789.4955613	9271.8217995872	2089.1507291136	71707.193617457	651005.9489669	10050.50154671	211996.0031326
0.	1795044.4828776	10428.74366326	1866.8757567514	88736.615783858	716245.51347037	11140.775371281	227279.8944015
0.	1805002.2264518	10117.248908782	2244.746737005	77761.122653603	704239.70553766	10028.252544752	210377.9872931
0.	1607535.3285938	11007.264794765	1978.012501928	87389.155166683	638395.27161102	10562.244977375	251081.946416
0.	1921108.5253451	11852.867882553	1978.012501928	78164.873630105	703950.03191561	11207.531461142	289682.2651511
0.	1973468.3773837	11207.531461142	1400.1176098792	73926.459244022	683889.52276254	10250.745235849	255479.2780425
0.	1943607.3956733	10940.510308095	2311.4316296304	59970.570039337	649710.47017427	12364.721936084	254402.6366184
0.	1552240.9572599	13165.94787708	1777.9674276367	79623.025389161	699413.07281435	11318.79279849	320721.8960643
0.	1699616.4511044	12898.86401039	1822.4214736367	72133.067655104	734636.62134439	11163.027341856	303886.0302935
0.	1782809.8109888	11296.540412261	1600.153614747	56748.120845625	703612.09156685	10250.745235849	256670.6154453
0.	1662943.9444965	12587.276976136	2066.9229651143	67539.255100251	661544.90941042	11185.27937181	301075.6191189
0.	1626956.9053019	11697.092449727	1866.8757567514	75182.062024308	724250.54421977	10450.993733851	311285.0860691
0.	1802327.5857823	11274.288085412	1644.6067123067	76011.760057327	716076.30236146	11563.572966145	238498.0640205
0.	1969911.1209181	10562.244977375	1866.8757567514	82091.245446571	664668.24820875	10851.505157133	230911.0317751
0.	1964327.8558209	10985.013239832	1955.7850343329	83415.408735503	714166.86249072	11118.523460085	235092.1979678
0.	1684878.9017199	12342.466758735	2422.5743030209	77402.24924194	712958.57299837	12164.427477996	323723.5686162
0.	1844557.0585024	11585.826064951	1266.7629406502	66643.1954107	679050.12079557	10584.495404194	252982.5957719
0.	1848807.0850571	10584.495404194	1622.3801338886	59925.805296219	683504.19781601	10962.761744275	232578.680633
0.	1652890.4224358	12097.663727646	1889.1029872274	79174.336261846	718808.25582889	9983.7547189362	251723.0816012
0.	1740563.104156	10384.243700188	1644.6067123067	70564.165187095	692563.86113727	9917.0084254548	239366.8938386
0.	1878980.4242329	10940.510308095	2111.3785523944	65433.667038342	639401.53308689	11697.092449727	218699.2594753
0.	1629013.3075416	9405.3045917898	2022.4676149595	75069.946975572	710590.8128525	10829.254017831	241813.8155361
0.	1927965.8810806	10428.74366326	1866.8757567514	59925.805296219	679338.9645406	10539.994609927	217239.5938857
0.	1800363.0371813	10940.510308095	2000.2400288035	72984.880746722	683985.85667343	9004.8626258179	252455.8670328
0.	1835542.4971075	10695.748428881	1866.8757567514	75361.44922567	697965.60598862	11007.264794765	231070.9290421
0.	1633011.8674521	11786.10662646	2644.8640962144	72581.379528301	709455.48330178	11118.523460085	238680.9681399
0.	1838308.9511775	9561.0372168932	1600.153614747	70989.981061899	684587.96785345	11096.271608266	253165.8134559
0.	1876741.2260011	10473.243863813	1933.557626018	77245.246961538	735993.29510317	11608.079223139	217809.7457197
0.	1621930.1442716	10161.747447	1644.6067123067	71572.711581389	647863.54857372	11363.297749089	229198.0366554
0.	1922850.0356423	11207.531461142	2200.2904383379	78703.23855454	685695.96161935	12186.682180224	197763.5516939
0.	1643179.6340817	9627.7806609238	1866.8757567514	74374.867187737	690418.56495322	10740.250054368	202634.0400895
0.	1739716.2947783	10784.751917351	2578.1765357486	89859.665209072	774869.30475712	10873.756355811	256304.0322249
0.	1909423.972767	9761.2691517657	1822.4214736367	67785.688339344	735193.80103966	11652.585717666	216715.0882055
0.	1915692.579395	9939.2571305832	2622.6348501053	79892.250407053	709914.42844718	10161.747447	207757.9154550
0.	1928629.7646728	9383.0573113583	2022.4676149595	87074.778872951	733691.91992309	10940.510308095	223216.6985547
0.	1956805.4636798	11341.045244099	2244.746737005	81485.34224067	703877.61501964	11608.079223139	212360.6692556
0.	1921523.1410571	9227.328010388	2289.203272805	78882.701222336	735290.70549855	10940.510308095	223536.2049380
0.	1798480.736912	10050.50154671	2133.606434957	68771.493881078	675608.80636124	10807.002937904	195170.1404298
0.	1687392.2822351	11007.264794765	2044.6952603964	79533.285640156	716922.39085076	10896.007613863	235366.4450922
0.	1938926.0256519	11830.614071137	2000.2400288035	74307.604464796	678135.51239552	10295.244486485	243300.6091646
0.	1840802.2074722	9472.046789243	2089.1507291136	77648.973059959	625468.04044607	11096.271608266	222874.3837006
0.	1610277.1982467	10339.743974598	2089.1507291136	68793.89990231	667696.55896711	11096.271608266	202634.0400895
0.	1676653.2927611	11697.092449727	2689.3227662952	81260.944770694	741567.56739192	11074.019815824	251791.7775389
0.	1720408.962639	10985.013239832	1933.557626018	75563.264422315	705929.66090545	11719.345904834	234223.8074506
0.	1644093.5906327	11541.319926723	2355.8885211332	65366.476144583	656405.8643451	11563.572966145	264097.3442177
0.	1877621.5442101	10028.252544752	2044.6952603964	71931.335146458	721686.1972646	11519.066946682	267147.857940
0.	1659630.8519993	11318.79279849	2378.1170558111	70922.745535973	754814.71673833	10673.497705198	247259.0419591
0.	1591998.0672272	10117.248908782	2178.0623779285	70384.880774171	693142.45876004	10117.248908782	206414.0204051
0.	1847563.1677932	11140.775371281	2467.0317873712	91701.792206956	726089.59820414	11519.066946682	261850.3004473
0.	2034124.5487607	9961.5058950769	2511.4895088638	92982.533763989	821647.64171247	11608.079223139	244284.3240444
0.	1805178.4327418	9316.3158262194	2089.1507291136	78007.857047811	645729.28583366	12498.254247405	205320.8399640
0.	2101414.5998261	11229.783609853	2444.8030155534	84627.538323611	729115.2041453	11341.045244099	236532.0946669
0.	2004877.9391295	10918.258931291	1978.012501928	83796.986167244	730882.6449471	10517.744301851	245931.7308308
0.	1819915.9821263	10406.493652039	2266.9749752633	86199.07854771	743264.79391516	12720.812851046	222783.1020829
0.	1761651.2520017	10807.002937904	2711.5521902674	75608.112904544	776500.00767499	10072.750608034	230111.5908294
0.	1837052.667457	11786.10662646	2111.3785523944	92173.621585386	718348.84076717	10139.498148207	305452.8930901
0.	2015845.4177412	13010.147915374	2333.6600457397	84807.127997788	712692.77185489	10807.002937904	309025.5002057
0.	2107012.5837009	12409.232468957	2911.6196740142	88309.896472117	722411.87910556	11430.055620341	314721.7316487
0.	1872468.4838072	13143.690561496	2133.606434957	75697.810589836	748722.40705755	10962.761744275	268960.3376647
0.	1998937.2215482	12208.936941841	2622.6348501053	84268.370527109	721758.76272311	11341.045244099	310570.2540700
0.	1849048.3471885	13165.94787708	2733.7816735278	81642.424047535	818883.27486165	10228.495699585	274239.3871999
0.	1688191.9942172	11519.066946682	3022.7703512459	76729.403055514	699799.10472396	10072.750608034	270819.1058452
0.	1974717.3729474	12008.646225282	2089.1507291136	90960.399716327	674285.58744903	10517.744301851	245268.1533835
0.	1598966.9859284	10695.748428881	2444.8030155534	77940.565128261	746830.04705823	11029.516409074	240510.2270385
0.	1746342.4797729	12030.900511791	2022.4676149595	88556.941845523	723113.42913015	10918.258931291	300453.7686689
0.	1748627.3711503	12943.377394191	4089.8922757939	109177.1918311	787679.74485935	12609.532806802	260429.009340
0.	1611876.6222109	11519.066946682	3289.5380243924	93521.851933791	833130.33568811	11363.297749089	247510.7968832
0.	1694818.1792117	10428.74366326	2889.3897164397	98017.520212621	777278.95846155	11029.516409074	231048.0863901
0.	2251531.9633236	11185.27937181	3245.0761526022	96623.605126616	773190.24279536	11964.137830426	255616.7314902
0.	1851104.7494282	11697.092449727	2600.4056632835	99659.040000429	772679.28810265	11830.614071137	250395.0697817
0.	1766106.7901877	11697.092449727	2933.8496908789	93836.4702291	732941.07657637	11407.802937209	292695.9869173
0.	1956895.2202034	11630.332440711	2622.6348501053	93207.245449918	757267.40674246	11096.271608266	315806.0628786
0.	1840480.0045232	12787.58159033	2756.0112160766	106903.55420771	717865.27219541	10985.013239832	281084.0956431
0.	2183213.7111383	11163.027341856	3289.5380243924	97522.878648279	733498.14769445	11875.121753355	301720.5492146
0.	1612219.3559175	10517.744301851	2756.0112160766	82921.628453039	771681.79617779	11407.802937209	266482.6146227
0.	2059029.8647747	13165.94787708	2511.4895088638	106340.86776832	737665.2019181	11007.264794765	313083.961923
0.	1774218.1545776	13099.176108526	2444.8030155534	98377.277866521	744040.77912684	11674.839054004	256097.8361425
0.	2038694.3315156	12787.58159033	3045.0006645658	92106.215761827	775915.84023711	12030.900511791	297161.0242713
0.	1552583.6909665	11051.768082761	2756.0112160766	92667.947526747	672553.67875835	9739.0209215515	265198.154742
0.	1596225.1162755	11652.585717666	3222.845305648	94196.048459006	729454.13756296	9427.5519315809	250211.91209
0.	2240792.9738496	12164.427477996	3623.0096229803	102785.56253016	732238.7333968	12542.765492984	279636.5989537
0.	1913025.3057567	12231.191762848	2800.4704790405	104180.50261558	726936.66177327	11096.271608266	259122.5490328
0.	2092275.0343164	12075.409262973	3200.6145179875	103190.52122952	726016.99659428	11229.783609853	221208.6494743
0.	1729891.2618554	10406.493652039	2911.6196740142	97522.878648279	737689.43481326	11808.360319106	200562.6008098
0.	1906970.3436065	10317.494200857	2756.0112160766	98849.48321973	751755.89311684	11986.39199816	226754.764733
0.	1860358.5595068	10873.756355811	3534.0825588358	104990.57432863	695529.58170997	11608.079223139	223513.3826526
0.	1765078.5890678	11341.045244099	3334.00013336	100356.22099026	759259.20762689	11140.775371281	245611.3765962
0.	1676881.7818989	11363.297749089	2978.3099024804	103775.49610322	721879.70649988	10829.254017831	261970.258367
0.	1807920.3023947	10717.999211938	2644.8640962144	104540.52482698	712161.19395791	9983.7547189362	225385.0149032
0.	1916224.1536851	12676.300655165	3356.2312767859	122290.7659391	737301.71658821	12542.765492984	237743.6263611
0.	2037551.8858269	11697.092449727	3245.0761526022	131247.70428504	778569.24874766	12587.276976136	247876.9992426
0.	2009104.9881778	12053.154857688	2889.3897164397	115821.54531361	738828.45700982	11741.599419325	226115.5205026
0.	1812490.0851496	9761.2691517657	2978.3099024804	120013.57259053	768762.96324193	11541.319926723	222212.6143264
0.	1622387.1225471	11407.802937209	3311.7690492289	108231.64389977	762223.46160996	11830.614071137	188667.3723433
0.	1961079.4356637	9494.2943071144	3289.5380243924	107443.76870872	768033.40767489	10896.007613863	216578.265996
0.	1791926.0627527	10339.743974598	2644.8640962144	106700.98274043	686129.56291777	11986.39199816	230043.0708395
0.	2132146.3888526	11430.055620341	3378.462479507	132828.00453362	666903.32767566	11541.319926723	268983.2829328
0.	1719380.7615192	10962.761744275	3133.9225107654	100243.76852185	782514.33857367	11163.027341856	225681.7751831
0.	2047719.6524564	11274.288085412	3334.00013336	126463.4653139	793262.79521831	12053.154857688	232121.7577984
0.	2032525.1247965	11719.345904834	3511.8509410427	113028.02343251	739701.00037876	10918.258931291	237743.6263611
0.	1930161.9910875	10317.494200857	2711.5521902674	105418.14372827	685430.9937153	11029.516409074	237194.9867203
0.	1909712.2132594	12542.765492984	3200.6145179875	106971.07911745	776475.66658387	9939.2571305832	290349.3326170
0.	1943528.6056454	12854.350864177	2956.0797670342	120058.65953298	739240.4804773	10695.748428881	310086.0472370
0.	2138886.8184161	12097.663727646	2800.4704790405	113320.84902262	764605.3141673	11207.531461142	279314.966600
0.	2117294.5948993	12498.254247405	2978.3099024804	111113.64642014	743531.53102962	11875.121753355	271461.7378971
0.	1975288.5957918	10962.761744275	3600.7777679979	110167.88019103	761883.25009458	10807.002937904	255639.6406153
0.	2044178.0708214	13143.690561496	2911.6196740142	120577.17677953	732989.51612716	11163.027341856	306236.4329927
0.	1764050.387948	11608.079223139	3000.5400972175	108006.52915013	719340.24044616	12030.900511791	247854.1111306
0.	1777417.002506	11274.288085412	2355.8885211332	88309.896472117	802437.47574706	11341.045244099	231413.576233
0.	1908954.6878676	9850.2626662593	2867.1598181554	91814.130125358	733813.0297576	10873.756355811	245954.6137405
0.	2051603.9677981	12854.350864177	2667.0934016109	97005.784584574	687117.29121778	11608.079223139	287382.4349721
0.	1726006.9465137	12364.721936084	2378.1170558111	95836.819934059	672409.36864956	10829.254017831	266574.3692141
0.	1799923.1825737	13722.400072237	2444.8030155534	93162.302630667	704650.09304077	11229.783609853	302457.6722162
0.	1825742.4551387	13165.94787708	3000.5400972175	90937.934301253	646640.4797125	10896.007613863	280027.1689395
0.	1850305.0374461	12876.607407585	2644.8640962144	79376.243393686	790897.48639008	11407.802937209	305015.064064
0.	1683850.7006001	11830.614071137	2289.203272805	82248.338619291	638682.76294902	10028.252544752	272953.7503190
0.	1713554.2885067	10094.999728725	2200.2904383379	78321.893157149	668537.9442204	10317.494200857	267973.7499525
0.	1728177.5933223	11163.027341856	1800.1944209975	94533.167062231	634155.88364067	10206.246222688	286922.543797
0.	1961236.5138206	12320.211640776	2956.0797670342	90893.003651807	679507.4611677	10784.751917351	267973.7499525
0.	1593711.7357603	11051.768082761	2400.3456497736	87770.913670862	705543.35640363	11519.066946682	272333.959398
0.	1681794.2983604	11763.8529932	2266.9749752633	86513.42197776	657198.1351206	10050.50154671	270497.8081050
0.	1986256.0744035	12987.891015582	2822.700199456	99838.952124696	700209.2824331	10606.745890386	329383.4512859
0.	1714239.7559199	11296.540412261	2289.203272805	86625.690347334	630493.00133857	10962.761744275	263684.5771723
0.	1739373.5610717	12832.094380165	2644.8640962144	88287.438163049	695264.31340739	11407.802937209	267996.6925473
0.	1904799.6967979	13744.658932294	2244.746737005	95274.875726965	730834.21712638	10873.756355811	282508.8576391
0.	1989454.9223319	12320.211640776	2600.4056632835	87950.570751621	685382.81860214	10784.751917351	301259.8798580
0.	2008648.0099023	11608.079223139	2533.718458539	82764.522650144	655325.61188206	10517.744301851	271828.9781073
0.	1692533.2878343	12409.232468957	3045.0006645658	96960.821390925	710059.36352991	11163.027341856	287474.4162011
0.	2017216.3525677	12565.021204863	2756.0112160766	102223.15233664	741567.56739192	12119.918251707	278097.4689944
0.	2012075.3469685	11808.360319106	2867.1598181554	104450.51782501	772679.28810265	11652.585717666	265404.5726525
0.	2106327.1162876	11007.264794765	3934.2618191226	114627.42618356	694251.5453532	10962.761744275	238292.3016169
0.	2319850.2155088	12320.211640776	3978.7273673761	119697.97077472	749377.55057968	10673.497705198	245039.3456477
0.	2070568.5662308	10606.745890386	3378.462479507	114019.16667562	805538.54927581	11274.288085412	214708.5846970
0.	1768620.1707029	10918.258931291	2933.8496908789	114402.1397429	717091.61843253	11363.297749089	190258.4953283
0.	2072739.2130393	9961.5058950769	3400.6937415233	106138.30989166	737132.0952967	12253.446643245	201768.9816008
0.	2126205.6712713	10606.745890386	3800.8665975842	118683.61673719	739870.67174845	10295.244486485	226298.1567748
0.	2135002.5030744	11007.264794765	4312.2265403762	120239.00972477	732723.10193537	13143.690561496	209102.0245972
0.	2115238.1926596	9961.5058950769	4000.9602304553	123598.74041668	806735.32082797	13010.147915374	201746.2181018
0.	2132374.8779904	11074.019815824	3422.9250628351	127930.04132367	714505.21365632	11296.540412261	203385.347077
0.	1927762.8551411	10673.497705198	3422.9250628351	126689.07572057	791604.57341529	11608.079223139	205616.895679
0.	1929819.2573808	11630.332440711	3623.0096229803	118458.22137655	708078.79331234	11363.297749089	182487.5731871
0.	2326476.4005034	12542.765492984	4378.9279761929	147629.52052353	749110.63430583	12208.936941841	232921.3889748
0.	2079022.6643273	10562.244977375	3400.6937415233	128855.2440994	700233.41113705	11185.27937181	225727.4315362
0.	2025099.2278198	11229.783609853	4245.525638307	135899.15234416	789093.45488128	11830.614071137	221733.4343935
0.	2205034.4237928	11407.802937209	3578.5459723132	107781.42044237	782611.77077139	11652.585717666	198650.9544870
0.	2031496.9236767	11051.768082761	3867.5639415011	109942.71347117	708175.39601898	11229.783609853	239778.4759763
0.	2394223.4298443	11897.375683543	4267.7592130252	120622.26674957	774966.6515971	11274.288085412	262010.7837932
0.	1908684.0121396	10985.013239832	2867.1598181554	124207.69460847	791702.10715528	12453.743239397	236006.3896611
0.	2161964.2213281	11964.137830426	4267.7592130252	119156.96669872	738586.0993761	12275.701583032	280210.9728095
0.	2159222.3516752	12943.377394191	3623.0096229803	108276.66757475	720235.01527265	11608.079223139	272471.6867948
0.	1878409.2013886	12142.172835157	2956.0797670342	102740.56832639	753260.89430656	12142.172835157	301006.5223735
0.	1665343.0804428	11363.297749089	3289.5380243924	83213.404192026	677581.98048194	10851.505157133	246641.12982
0.	1967355.1813513	10562.244977375	2756.0112160766	89702.429226682	694275.65750518	10873.756355811	241722.3290832
0.	1756624.4909713	10539.994609927	3400.6937415233	89769.815714946	709890.27283511	11430.055620341	259076.7119825
0.	1992918.314308	10985.013239832	2844.9299791609	98512.190967458	667888.86839559	10896.007613863	233195.5656564
0.	1827570.3682407	10094.999728725	2622.6348501053	116091.93550408	678761.28666997	10673.497705198	233401.204005
0.	1966149.030282	11786.10662646	3667.4735108391	109424.85295197	726767.2424589	12097.663727646	227439.7229546
0.	1826999.1453963	10784.751917351	3445.1564434428	124275.35891198	685960.93761568	12542.765492984	211904.8390639
0.	2093188.9908674	12142.172835157	3600.7777679979	129284.03117149	717841.09447298	12186.682180224	224335.0237847
0.	2080279.3545849	11118.523460085	3845.3314342286	141005.16152397	768957.52170503	11897.375683543	235457.8627781
0.	2018473.0428253	11697.092449727	3222.845305648	132557.07480269	760085.20984598	10985.013239832	242225.5168259
0.	1634497.0468475	10473.243863813	3245.0761526022	108861.99734365	758530.44716308	11652.585717666	255868.7352773
0.	1587085.5507657	10673.497705198	4089.8922757939	109132.16332202	735726.78891964	10896.007613863	226412.3064503
0.	2173502.9227842	10317.494200857	3889.7965080741	133753.74705377	716728.99193457	11318.79279849	255777.0966682
0.	1740059.0284849	11608.079223139	3378.462479507	118255.37072745	716366.38056512	10673.497705198	237903.6529649
0.	1832825.6184088	11697.092449727	3556.3142359259	127027.50269707	762733.80378771	9672.2765870872	223947.0166221
0.	2129404.5191997	11496.814026024	3778.6342682119	128652.14207496	744622.81343223	10940.510308095	253761.2983337
0.	1776731.5350928	10962.761744275	3667.4735108391	122696.66724422	711339.72843969	12030.900511791	203339.8114158
0.	1655632.2920887	11385.550313458	3623.0096229803	131586.31502324	739555.57040887	10717.999211938	219702.9259800
0.	1920108.4690267	11274.288085412	4779.1478001472	124478.35509466	790263.59499177	11541.319926723	218174.6631023
0.	1743257.8764133	10962.761744275	3511.8509410427	119044.26190543	742949.56968071	11496.814026024	215324.1657370
0.	1609934.4645401	11274.288085412	4000.9602304553	132963.47267619	751950.07220597	10829.254017831	228101.9020355
0.	1748170.3928748	10539.994609927	4223.2921228934	144147.12465599	774674.61433706	11407.802937209	199834.3034944
0.	1827913.1019473	11474.561164748	3623.0096229803	142948.971386	667744.6359242	10807.002937904	219908.2361004
0.	1935302.9966867	13722.400072237	5068.2074017168	141411.96824842	776256.59982073	12676.300655165	268662.0548379
0.	1949583.5677956	11207.531461142	4067.6591755055	121524.11701951	772046.71901071	12453.743239397	247625.2334172
0.	1920679.6918711	14212.108716627	4156.5919324774	155413.59215113	751925.79958307	11608.079223139	255525.0956103
0.	1628099.3509907	12142.172835157	4267.7592130252	144486.25564967	748989.3114314	10384.243700188	266826.6994679
0.	1691962.0649899	13388.524299949	4423.3958966001	133505.36709496	720549.4174819	11786.10662646	246435.1691490
0.	1952325.4374486	11741.599419325	3823.0989862564	129126.05443987	763730.27227674	13410.782268944	282968.509385
0.	1592912.0237782	10940.510308095	3534.0825588358	125222.71642618	752484.08702515	11585.826064951	247991.4407319
0.	1550755.7778645	10183.99680516	2844.9299791609	111744.21648177	732480.91429505	10717.999211938	242591.4903594
0.	1695846.3803316	11051.768082761	3267.3070588502	112127.08571592	693986.31610184	10428.74366326	245199.5104127
0.	1698017.0271401	11252.035817943	2956.0797670342	116182.06750375	674189.36122298	10072.750608034	267193.738716
0.	1875210.3534602	11986.39199816	3022.7703512459	120622.26674957	699461.32586451	11430.055620341	258572.5208135
0.	1638952.5850335	10450.993733851	3111.691960277	123869.38127099	728098.48313009	11630.332440711	239618.4138748
0.	1634839.7805541	11185.27937181	3600.7777679979	113636.21108816	706919.64461518	11519.066946682	237446.4421349
0.	1754225.355025	12720.812851046	3267.3070588502	136147.60308975	719316.0586209	11252.035817943	264166.1406821
0.	1689562.9290436	11964.137830426	3156.1531205464	119585.25871643	679218.61181111	11919.629673117	253142.9110284
0.	1866527.7662259	12008.646225282	3934.2618191226	127636.70562945	651893.70375656	11007.264794765	280463.7096409
0.	1720180.4735013	11118.523460085	3600.7777679979	132715.11608373	748867.9902473	11786.10662646	254448.4483563
0.	1689448.6844748	10985.013239832	3845.3314342286	130322.23791434	735411.83758988	11763.8529932	228467.2644390
0.	1617131.872379	10673.497705198	3667.4735108391	116790.48382455	771316.88861732	11163.027341856	247556.5713110
0.	1808491.5252391	12231.191762848	3889.7965080741	153150.03769882	703129.342449	11719.345904834	267973.7499525
0.	1764507.3662235	11318.79279849	4601.2699505063	158108.01595078	767109.39159841	9650.0285943244	253715.4903165
0.	1840480.0045232	10473.243863813	3400.6937415233	137322.19699383	789361.5981343	12987.891015582	254540.0725761
0.	1968605.2815839	11140.775371281	3756.4019981391	117398.94425989	743652.7778745	12075.409262973	245085.1066996
0.	1758909.3823488	11207.531461142	3823.0989862564	134363.43809112	751173.3818246	12097.663727646	263478.2011969
0.	1686592.570253	12898.86401039	4289.9928470482	132760.27128163	760255.27884702	11185.27937181	285726.9435015
0.	1843625.0555309	12498.254247405	3356.2312767859	122764.3193699	775088.33667517	10829.254017831	263959.7529663
0.	1977444.1061988	13188.205252064	3267.3070588502	120103.74671763	760619.72359859	10072.750608034	295618.7095364
0.	1938095.2593578	13277.235346002	4267.7592130252	134498.93099784	752314.16966738	11585.826064951	306881.7554722
0.	1682365.5212047	11741.599419325	3956.4945635986	131383.14694217	723016.66024408	11986.39199816	292626.958402
0.	1626159.0334364	9939.2571305832	3133.9225107654	125673.876626	770733.06828486	10317.494200857	282439.9120273
0.	1736416.8067755	12676.300655165	3534.0825588358	130164.2416522	692467.43194988	12409.232468957	289107.2491133
0.	1818387.0582935	10762.500956173	3400.6937415233	136780.05632515	703781.06009758	12498.254247405	293225.2241984
0.	1646741.6783872	10428.74366326	2667.0934016109	100468.67496707	698158.58762383	11452.308362854	233286.9598605
0.	1393367.777431	10784.751917351	2844.9299791609	100963.49038566	682926.24248531	10517.744301851	264257.8701709
0.	1516950.0401494	10539.994609927	2933.8496908789	98040.004613647	664620.18831483	11452.308362854	280348.8283285
0.	1263760.4074176	11407.802937209	2489.2606184746	98512.190967458	667985.02470997	10628.996435951	280348.8283285
0.	1104564.9792053	10717.999211938	2533.718458539	80969.237049165	683552.36249836	9850.2626662593	260245.6343236
0.	1141985.7739735	11919.629673117	2400.3456497736	84403.056645864	661544.90941042	9961.5058950769	282968.509385
0.	1206715.4347855	11185.27937181	2756.0112160766	76729.403055514	567961.42384684	9093.8480673683	336203.4178035
0.	842248.8731262	10762.500956173	1889.1029872274	53213.806251809	631594.09700311	8826.8945917595	280509.6626020
0.	786168.79079309	11786.10662646	1733.5136187497	50061.027200568	589755.4834007	8115.0604405255	310593.312227
0.	831121.6128948	10740.250054368	1044.5099003982	37015.359369697	581016.96942101	8626.6850939775	312622.675365
0.	600935.58171329	10562.244977375	1244.5373699014	33288.577453279	566131.89846159	7959.3548209234	296608.5210828
0.	612631.76617008	9917.0084254548	822.26278718639	27289.052949666	542454.44286732	8426.4804036529	275456.3304355
0.	703177.61615331	10295.244486485	711.14145314645	24680.939326729	520354.24512542	8804.6488545952	281061.1175738
0.	640935.10895481	10584.495404194	666.69333440004	19689.900749551	530072.28133315	8804.6488545952	267216.6791977
0.	739604.04679548	11363.297749089	1022.2849223641	19222.143909784	511638.64541504	7959.3548209234	303194.8592632
0.	656910.02827208	11474.561164748	666.69333440004	16282.558443708	535846.82698492	8648.9303563226	295963.9795145
0.	684804.73810846	11608.079223139	866.71173567692	14212.108716627	547312.73715126	8582.1947473411	344394.6058151
0.	713611.02845823	12320.211640776	466.67973369921	13833.694966581	500974.66422383	8448.7251318446	365672.9772620
0.	666855.25538518	11741.599419325	311.11691862693	12142.172835157	524656.25376777	7158.6289936035	350392.5949018
0.	688394.27736534	13277.235346002	400.00960023041	10495.494053146	496896.59891407	7825.8951756913	369270.9845272
0.	694251.5453532	11786.10662646	555.57407469138	9694.5246392125	506847.65260957	8515.4596725172	364999.9704784
0.	545155.78994233	10050.50154671	377.78634093484	9271.8217995872	498381.45039622	7714.6804365931	305568.1150092
0.	479427.65879912	9338.5629285733	311.11691862693	8960.3702611759	507626.3020404	7647.9523052351	251768.8788310
0.	465914.84330313	9138.3411442804	400.00960023041	8181.7923105381	505715.19764954	7781.4091020254	255296.0102524
0.	445181.85103657	9449.7993307319	444.45629661235	6335.740914881	494728.70579739	8204.0363859019	230728.2957467
0.	437501.82444464	10094.999728725	288.89389638309	6891.7374737114	500927.50788794	8737.9119992209	245954.6137405
0.	555969.664278	11096.271608266	288.89389638309	5913.2083289985	510930.44859638	8404.2357348103	283405.2016380
0.	404728.63992876	8070.5728239134	244.44802968221	4712.4431617115	487922.2544881	7825.8951756913	248929.9193599
0.	321991.70500441	7914.8680351385	133.33440000853	3556.3142359259	448813.53209198	6157.8298473792	181965.2244237
0.	249410.6438665	6936.2188003543	266.6709334016	3445.1564434428	490983.31178332	8226.2805206124	148466.415022
0.	183305.22758021	6357.9800652871	111.11185185679	3000.5400972175	492608.47064185	8115.0604405255	126486.0260817
0.	145413.28351578	6024.3990384081	66.6669333344	2333.6600457397	472257.33797318	6980.7003643303	112284.7428323
0.	111451.44591585	5223.8590313854	22.222251851891	2133.606434957	484979.96001608	7403.2870594544	103168.023010
0.	83841.878772773	5646.3566772391	155.55700742096	1466.7957446922	499300.77292629	7803.6521091871	83123.6259588
0.	56524.385757193	5802.0191026477	66.6669333344	1978.012501928	499512.93826401	7870.3814867284	87097.23393124
0.	55853.216409474	5290.5677623922	66.6669333344	1266.7629406502	463167.88653928	7714.6804365931	75182.06202430
0.	41994.434901942	5490.6971584864	66.6669333344	1044.5099003982	464905.17560775	7158.6289936035	69600.55662593
