# Supplementary material for: LA-iMageS: a software for elemental distribution bioimaging using LA–ICP–MS data
Source: J Cheminform. 2016 Nov 18;8:65. doi: 10.1186/s13321-016-0178-7 (PMC5116144; doi:10.1186/s13321-016-0178-7)
Supplement: Supplementary file 1 — Additional file 1. Dataset corresponding to LA–ICP–MS analysis of a human tissue used to illustrate LA-iMageS features. [file 13321_2016_178_MOESM1_ESM.zip › Line 36.xl]

Intensity Vs Time	Counts Per Second
Time in Seconds	Na23	Ca44	Zn64	P31	C12	C13	Si28
0.	222.22518522469	5201.6229063468	66.6669333344	1133.4104052409	476652.85600846	8404.2357348103	54757.08899186
0.	88.889362965491	4734.6779818802	88.889362965491	1222.3118584252	481991.6223088	7425.5290578293	50105.73915772
0.	46462.499080778	5068.2074017168	88.889362965491	3600.7777679979	466431.46349554	7114.146480276	66351.9966730
0.	107128.63935445	5535.1710101087	133.33440000853	3267.3070588502	496425.27121118	7692.4376667992	85794.94004182
0.	120036.11603148	5979.9225766753	222.22518522469	3022.7703512459	504134.72897607	7336.5614203583	104653.0349380
0.	130254.52486661	5624.119425175	0.	3156.1531205464	522079.51743168	7091.9053126152	111766.7377177
0.	147765.22748581	5557.4080248972	177.7796740943	3556.3142359259	438250.79184365	7114.146480276	117827.1465689
0.	154191.19708438	6157.8298473792	133.33440000853	3889.7965080741	452915.67030697	7425.5290578293	130570.5237602
0.	181647.28885918	6913.9781073663	111.11185185679	4312.2265403762	477334.7158256	7536.7399397861	140169.0095395
0.	248197.43931511	6825.0159287424	155.55700742096	3912.0291339479	454580.52716092	7425.5290578293	168100.7643882
0.	228672.78773552	7470.0132325949	133.33440000853	3867.5639415011	466572.36531903	7314.319659335	170345.6661081
0.	225590.46321722	6513.6557793022	155.55700742096	3334.00013336	485897.84755898	8337.5020843755	141931.8054989
0.	191940.86629865	6558.1350886904	111.11185185679	3000.5400972175	485403.5882131	7381.0451204177	129171.1903456
0.	155006.10738866	6446.937260185	133.33440000853	3534.0825588358	463308.73468866	7136.387707272	126508.5869102
0.	188349.18379024	6780.5351954239	155.55700742096	2978.3099024804	479333.5829791	7514.4976447163	130615.6674299
0.	168214.1289094	5890.9703650846	66.6669333344	3267.3070588502	488369.57163188	7870.3814867284	128403.9129379
0.	173521.29677531	6958.4595526755	222.22518522469	4156.5919324774	478345.84919247	6936.2188003543	129780.5488183
0.	185486.02731846	5779.781435342	200.0024000288	3800.8665975842	470260.12026924	7536.7399397861	143039.3920893
0.	256464.4104297	6780.5351954239	111.11185185679	3934.2618191226	484932.89150813	7558.9822941956	171298.2295441
0.	276145.24372348	8270.7689680748	222.22518522469	3623.0096229803	476558.81063502	7514.4976447163	173317.1130609
0.	240853.25715481	6847.2563843996	133.33440000853	3645.2415372606	440170.32023086	6758.2949177622	170753.8943831
0.	272586.46133582	7358.8032407191	311.11691862693	3422.9250628351	473126.86052459	7625.7097134645	179444.7791205
0.	264464.26515506	7536.7399397861	222.22518522469	3689.7055437159	469672.79187984	7536.7399397861	199948.0958041
0.	262446.396785	7603.4671810346	133.33440000853	3578.5459723132	502696.04779584	7536.7399397861	203795.1790968
0.	317144.36465827	8515.4596725172	155.55700742096	3778.6342682119	503238.47304142	6936.2188003543	210924.8875164
0.	376006.82434094	8137.3043378502	311.11691862693	3623.0096229803	503545.07638455	7203.1117442735	227736.5554339
0.	354401.33045745	7914.8680351385	244.44802968221	4845.8529723751	471834.35890123	7492.255408986	211084.406758
0.	285313.12114879	6802.7755324172	155.55700742096	4134.3586542796	489829.40037817	7470.0132325949	182124.1967058
0.	276535.65278996	7937.111398359	200.0024000288	4245.525638307	488722.73322409	7069.6642042893	172591.1666192
0.	378981.57933613	8715.6664994682	155.55700742096	6291.2627920491	469578.82307352	7470.0132325949	219178.2672421
0.	425620.74629941	8515.4596725172	422.2329187895	7269.8363153001	480815.39706709	7647.9523052351	201313.7232940
0.	403889.35548409	8493.2147662765	377.78634093484	7025.1821656413	475665.43104737	7736.9232657286	186644.8067981
0.	363445.29610142	7870.3814867284	177.7796740943	5757.5438273573	474983.70400438	7692.4376667992	162797.0119848
0.	239366.89383867	6580.3748323783	333.34000013334	5423.9868259363	500903.92981714	7603.4671810346	146340.4136268
0.	230180.111375	6691.5744407644	266.6709334016	5913.2083289985	479921.5737916	6669.3344004268	133505.3670949
0.	266620.24688281	7914.8680351385	311.11691862693	5290.5677623922	475359.82256403	7114.146480276	160033.1328936
0.	304531.17405389	7225.3532086126	355.56314090256	7025.1821656413	438110.35546007	6713.8145404327	169347.8580997
0.	301651.44721654	6847.2563843996	400.00960023041	5624.119425175	502035.75027458	7603.4671810346	171343.5923962
0.	275180.78080683	7848.1383015384	355.56314090256	4623.5044741297	502578.13379924	7514.4976447163	163363.4927473
0.	318413.63879302	7892.6247312617	222.22518522469	4756.9128613587	475806.48479188	6624.8544977427	181942.5143426
0.	288256.29694536	7692.4376667992	422.2329187895	5068.2074017168	477123.09835369	6713.8145404327	182669.267305
0.	254379.73084256	7558.9822941956	355.56314090256	5646.3566772391	498405.02153873	7403.2870594544	167692.6647533
0.	268662.05483795	7247.5947322881	355.56314090256	6424.6978724691	468498.25586868	6869.4968993892	183895.8051086
0.	265519.25144386	7269.8363153001	355.56314090256	5468.4603216522	489334.91443044	7425.5290578293	168735.6253723
0.	291177.48938891	8359.7465751719	355.56314090256	10384.243700188	489641.02141793	8026.0854446829	168327.4949573
0.	274905.24014113	6647.0944194197	355.56314090256	7959.3548209234	450079.12501021	7136.387707272	165085.8284723
0.	342450.21998458	7736.9232657286	444.45629661235	8359.7465751719	478416.39783176	7558.9822941956	210081.764470
0.	340344.30353569	7914.8680351385	244.44802968221	9939.2571305832	480086.21844597	7158.6289936035	179717.2233385
0.	297368.22224605	8849.1403882772	555.57407469138	14968.987727209	522434.06833928	7892.6247312617	180307.5493762
0.	357136.69614735	7825.8951756913	777.81407576798	25215.870552893	489994.23536194	7670.1949563466	177946.4934231
0.	451673.10087997	8404.2357348103	1266.7629406502	33957.936693499	522764.99571639	9338.5629285733	177991.8921043
0.	718373.01990193	8782.4031767842	2600.4056632835	78164.873630105	631498.343989	9516.5418843464	185713.2264218
0.	779177.94249757	8737.9119992209	2222.51855803	63933.198953155	659743.49520359	10406.493652039	160939.2227261
0.	1104691.306773	8982.6164138194	2911.6196740142	107443.76870872	620302.55423037	8871.3862441486	195010.9218706
0.	1193742.0937924	10339.743974598	3045.0006645658	125809.22941343	727323.91831411	10584.495404194	166105.7986881
0.	1103377.5878515	8938.1241678873	3734.1697873657	112036.9972653	728994.15969681	11229.783609853	159466.8762978
0.	1072032.3629555	8159.548294521	3311.7690492289	106768.5060192	709986.89568633	11452.308362854	137864.3726465
0.	997308.01025924	8159.548294521	2911.6196740142	103370.50915174	614495.06979976	10651.247040888	138655.1081904
0.	1145310.1065156	8270.7689680748	3511.8509410427	105530.66561471	708271.99979984	11229.783609853	160372.9051457
0.	1262217.3391911	8871.3862441486	3556.3142359259	134160.20282854	709890.27283511	11763.8529932	143039.3920893
0.	1248572.7525929	8626.6850939775	4156.5919324774	127456.19644914	716197.16710309	10807.002937904	134205.3657953
0.	1505820.7688755	9160.5877717715	4779.1478001472	118029.98686765	709793.65105843	11274.288085412	149348.6372525
0.	1346963.1662101	9116.0945761461	4289.9928470482	106048.28573908	685744.13847131	9360.8100902862	169824.0698961
0.	1397439.2323478	9294.0687832241	3311.7690492289	106385.8812942	719243.51354872	10317.494200857	141863.9988166
0.	1263580.3691049	9160.5877717715	3734.1697873657	123869.38127099	661328.71992784	10384.243700188	138316.2124167
0.	1427064.6515557	8026.0854446829	3778.6342682119	147471.19850278	690828.29965979	10028.252544752	135108.6761231
0.	1459178.9040292	9716.7727507005	3489.6193825463	117286.26307302	698520.43975137	10807.002937904	134386.0200904
0.	1102064.0631449	8559.9496630493	3000.5400972175	105373.13539643	694733.80111891	11363.297749089	130502.808710
0.	1765860.6982635	9093.8480673683	4045.4261345198	168032.74640837	718904.97788323	11674.839054004	192782.1777192
0.	1560195.061444	9650.0285943244	4423.3958966001	155843.73637377	722847.3172849	12142.172835157	166264.47183
0.	1776249.5567552	9894.7597796915	4245.525638307	141502.37241703	705374.35358635	11318.79279849	170277.6299868
0.	1341669.0317614	9027.1088971719	2600.4056632835	113748.84327002	716390.55418577	11363.297749089	142994.1816160
0.	1568890.042997	10584.495404194	3845.3314342286	127636.70562945	667263.87835371	10050.50154671	188008.2808141
0.	1663983.0595467	9227.328010388	4312.2265403762	123779.16668346	738149.87264316	10584.495404194	177038.5711866
0.	1410318.1501122	9160.5877717715	3045.0006645658	114312.02686031	690008.84959029	10317.494200857	160372.9051457
0.	1750489.282443	9716.7727507005	4267.7592130252	142406.46759345	702694.89118442	12342.466758735	184350.1236864
0.	1572005.2676747	10762.500956173	3867.5639415011	149439.1268181	757558.86135706	12164.427477996	180307.5493762
0.	1723610.3203292	10183.99680516	3845.3314342286	127253.12825942	734224.81580576	11808.360319106	197080.9977042
0.	1516235.8773396	9961.5058950769	4134.3586542796	111091.12693738	749062.10495322	10517.744301851	176176.1357128
0.	1449012.8162394	10406.493652039	2933.8496908789	122877.07412427	710011.05156703	11051.768082761	179649.1114579
0.	1634488.3558291	9828.0141985899	3422.9250628351	137186.65854704	657798.38850136	10940.510308095	162615.7461946
0.	1902994.0730595	10740.250054368	3867.5639415011	134747.34033616	722121.59910079	10873.756355811	179240.4517398
0.	1839788.3848553	10228.495699585	4334.4602930095	126689.07572057	665533.37188015	11585.826064951	174338.0811493
0.	1985227.8732836	11385.550313458	5779.781435342	173952.36754404	758481.86529942	11763.8529932	174315.3916246
0.	1796381.6009387	10272.994831483	5335.0405463082	153987.48184491	728219.51511407	10985.013239832	152131.6369220
0.	1634381.1781287	9783.5174413434	4712.4431617115	114514.78220711	664355.86366262	10873.756355811	135244.1810502
0.	1915582.082748	8960.3702611759	4556.8010811844	128268.51831947	746684.49793826	10272.994831483	134837.6728258
0.	1582787.3096704	9227.328010388	3445.1564434428	124162.58537577	746369.14985844	11274.288085412	125312.9465267
0.	1774100.1151687	8804.6488545952	3978.7273673761	124861.80572067	689454.5595919	11585.826064951	135470.0274524
0.	1961745.6859081	9650.0285943244	4556.8010811844	128629.57548657	673419.58985841	11541.319926723	160304.9495976
0.	1618051.2586468	10762.500956173	4289.9928470482	128110.56069028	691406.781591	10829.254017831	195329.3619960
0.	1836747.5833307	9360.8100902862	3578.5459723132	116069.40265543	728703.65989314	10606.745890386	182601.1315518
0.	1624215.035649	9605.5327868852	4756.9128613587	130254.52486661	757461.70873548	11763.8529932	175586.0991680
0.	1677110.2710366	9961.5058950769	3823.0989862564	127117.7521945	675223.84912278	10940.510308095	181919.8043227
0.	1547785.4190739	10428.74366326	3711.9376358914	117669.38528152	740428.18668204	9850.2626662593	181692.7074909
0.	1722693.8540164	10673.497705198	3734.1697873657	123824.27385604	724903.84780382	10473.243863813	202497.4460085
0.	1848066.6174915	11207.531461142	3956.4945635986	124388.13396307	706146.96473782	10918.258931291	194624.260744
0.	1898470.9752638	9271.8217995872	3556.3142359259	105395.63953215	728582.62117183	10295.244486485	170322.9873399
0.	1950897.2921126	9983.7547189362	3556.3142359259	131857.21344294	677991.10935969	11407.802937209	180489.1964805
0.	1920085.8856662	10094.999728725	2978.3099024804	131157.41039369	691382.67740736	11986.39199816	187849.1974778
0.	1792836.137701	9271.8217995872	3445.1564434428	130299.66683777	631282.90358307	9939.2571305832	172500.4277148
0.	1993865.4122808	9716.7727507005	4934.7940323669	143853.22219562	729478.34759817	10473.243863813	195170.1404298
0.	1720066.2289324	9205.0812048251	4267.7592130252	162729.03685593	766550.16628964	11964.137830426	186394.8604903
0.	1770905.0620803	9427.5519315809	4601.2699505063	138609.92129753	712499.46703891	11029.516409074	191463.4025730
0.	1578974.1863758	9694.5246392125	4045.4261345198	141570.1761817	702598.34941032	10962.761744275	197354.0126700
0.	1758223.9149355	10406.493652039	4245.525638307	154213.83241559	728316.34191393	11674.839054004	215346.9658969
0.	1653690.1344179	8982.6164138194	4467.8640542332	127726.96167475	740670.59561874	12275.701583032	187235.6184528
0.	1798289.800352	10094.999728725	3778.6342682119	131834.63824091	753042.41025598	10450.993733851	173748.1733763
0.	1980475.6960605	10896.007613863	4178.8252699788	145684.62808613	678159.57980193	11296.540412261	163046.2588221
0.	1728863.0607355	10094.999728725	4201.058666784	155119.29562023	741373.61971649	11741.599419325	143559.3300116
0.	1688877.4616304	9427.5519315809	4023.1931528364	137051.1222867	733716.14175512	12164.427477996	133798.9078353
0.	2119579.4862767	9316.3158262194	4334.4602930095	167715.33643625	774698.95040187	12342.466758735	167874.0399261
0.	1945356.5187474	8960.3702611759	4289.9928470482	151452.77158124	815141.76348092	11941.883722078	145119.3367817
0.	1998212.1534741	8938.1241678873	4356.6941049483	133911.81085147	700040.38338279	10562.244977375	135899.1523441
0.	2272438.7194271	10584.495404194	4801.3827982459	201450.29820582	744550.05701593	12431.487824481	146928.4027802
0.	2833379.5525872	11630.332440711	5913.2083289985	189212.86638502	852162.57099798	13254.977733417	217764.1321560
0.	2211089.385943	9961.5058950769	5802.0191026477	163952.67319605	833007.83938752	11296.540412261	145707.2405290
0.	2324077.2645571	10695.748428881	5290.5677623922	170413.70277929	836266.82498653	12453.743239397	153014.2438028
0.	2093645.9691429	9961.5058950769	4667.9736993025	158425.06373345	851524.22275291	13989.510313761	180466.4903782
0.	2219886.2177461	11452.308362854	4556.8010811844	213090.04877575	790190.4566388	11496.814026024	184531.857977
0.	2773629.6430672	11252.035817943	4979.2649182334	188076.46030618	941620.77946958	13076.91897114	189212.8663850
0.	1780615.8504344	10717.999211938	4289.9928470482	169098.42457645	804610.55358324	13366.266390356	157587.1776753
0.	2100500.6432752	11363.297749089	4623.5044741297	181193.11600942	799557.14971721	13010.147915374	146543.9436797
0.	2478878.6553783	11964.137830426	5312.8041246922	177061.26804974	807052.85916648	13032.404874564	168917.0230198
0.	1871668.7718251	10651.247040888	4067.6591755055	152199.52647043	836070.76146709	12053.154857688	133550.5265412
0.	2328418.5581742	10495.494053146	5713.0687893496	224449.14693109	845830.25113388	12898.86401039	131157.4103936
0.	2450660.2468669	10028.252544752	5090.4431708704	180171.31661857	850321.30827143	12386.977172825	156455.031795
0.	2362691.9288357	11318.79279849	5335.0405463082	172795.33272981	861915.43931535	14701.846115932	154689.1884435
0.	2282492.2414878	10050.50154671	4045.4261345198	166921.86386879	765553.3753659	12965.634175188	149665.3549927
0.	2243649.0880714	10094.999728725	4467.8640542332	171366.27391394	847940.51572345	12008.646225282	170300.3086328
0.	2181957.0208807	11541.319926723	5045.9716918765	193259.71615078	871679.17267647	14189.848608994	155277.7617034
0.	2046577.2067677	10628.996435951	5290.5677623922	152041.11837679	807932.25633885	12498.254247405	160146.3887864
0.	2143113.8674643	12409.232468957	4601.2699505063	156590.88125606	797922.13308296	13677.882530342	237583.6027870
0.	2293002.741824	11852.867882553	4378.9279761929	169529.26894094	809764.61810269	12186.682180224	198423.406406
0.	2167105.2269274	10628.996435951	5090.4431708704	181056.8689292	816608.83199132	12409.232468957	182510.2847376
0.	2139458.0412604	10584.495404194	4556.8010811844	169642.65270196	798995.84084357	12320.211640776	165131.1578571
0.	2076509.2838121	9316.3158262194	4423.3958966001	148624.75578592	865037.66745115	13232.720180232	151543.2837936
0.	3220325.9073556	11563.572966145	6224.5460527486	226846.08928695	899455.73126362	15614.615279902	183327.9413350
0.	3126645.3608808	10896.007613863	5001.500450135	217125.56813961	1000104.1161691	15391.979444145	178899.9171198
0.	2170532.5639935	8960.3702611759	3756.4019981391	163000.94066622	843867.67079075	12765.325284507	139468.5138177
0.	2274152.3879602	11652.585717666	4312.2265403762	164859.18521052	788094.08441867	12364.721936084	177946.4934231
0.	2212003.3424939	9716.7727507005	3600.7777679979	141773.59075796	784950.46998368	13766.917851756	171003.376963
0.	2349325.3142777	11096.271608266	3734.1697873657	159693.37436273	767498.43906108	12008.646225282	198264.1264033
0.	1792268.7964593	10717.999211938	3734.1697873657	136079.84306683	747557.82915671	11786.10662646	210628.6454957
0.	1846877.70038	10717.999211938	2978.3099024804	109177.1918311	746417.66420422	12231.191762848	250349.2799892
0.	2092275.0343164	10896.007613863	4089.8922757939	120374.27491174	749304.75442087	12320.211640776	187053.825839
0.	1828255.8356539	10139.498148207	3845.3314342286	118773.77657639	731802.82476911	12030.900511791	174837.2661613
0.	1856702.7333029	10272.994831483	4112.1254353852	146543.94367978	723113.42913015	11808.360319106	183600.5111697
0.	1956438.2419279	12475.998713705	4645.7390570617	166241.80405687	801168.06246311	12921.120672592	201063.3416997
0.	1954724.5733949	10829.254017831	4912.5586784017	153715.86920112	795482.37906181	12631.788696862	175540.7134538
0.	2010590.1675731	9694.5246392125	4579.0354861913	155889.01599264	862038.34065332	13076.91897114	173906.990634
0.	2304769.9324178	11541.319926723	5223.8590313854	173543.98416032	744477.30120768	12186.682180224	210172.9088470
0.	1596796.3391198	8693.4210590677	4845.8529723751	147041.48233238	757315.98183445	11786.10662646	144395.8193801
0.	1913825.0177388	9472.046789243	4890.3233837481	151950.60080586	829088.86304183	11674.839054004	154757.0986408
0.	1919080.2679069	10094.999728725	5268.3314594078	140711.36891388	774942.31478523	11652.585717666	175971.8876151
0.	1979835.920722	9316.3158262194	4890.3233837481	143808.00734461	788045.33756715	12053.154857688	172387.0054594
0.	1935302.9966867	10250.745235849	5179.3868406229	132534.49771956	797726.92767319	13299.493017989	185326.9915910
0.	1996540.09031	9939.2571305832	4667.9736993025	119652.88576977	795775.11355244	10962.761744275	187849.1974778
0.	1625585.9704755	10183.99680516	4201.058666784	117714.45963244	746441.92147849	11697.092449727	176403.0838537
0.	1820792.9197467	10094.999728725	4734.6779818802	126282.98135311	817195.72834274	11519.066946682	166513.8213878
0.	1857532.6062956	10295.244486485	5935.4463522347	112059.51928726	750615.17839477	12164.427477996	171683.8215781
0.	1554640.0932062	11897.375683543	4401.1619067434	118165.21645719	799313.09794782	12520.509840498	176630.0381107
0.	1917737.0044221	9360.8100902862	3422.9250628351	103100.52871722	789995.42402698	12364.721936084	158832.7141549
0.	1619873.7420319	10028.252544752	4156.5919324774	109604.97472375	766793.30331989	12475.998713705	196466.7463505
0.	1876851.2612065	9538.7895209393	3867.5639415011	98309.822130305	696880.16420822	11830.614071137	165765.7948813
0.	1710740.5899099	10428.74366326	3845.3314342286	91117.659308435	664764.36879621	11452.308362854	171207.5045731
0.	1666456.446855	9472.046789243	3222.845305648	91904.00154447	686683.64055705	10495.494053146	175699.5645237
0.	1589663.8985201	10584.495404194	2756.0112160766	71483.058091199	668177.34053908	9761.2691517657	198036.5887607
0.	1468935.4063052	9405.3045917898	2667.0934016109	67136.01636432	663538.91116398	10473.243863813	209580.4879980
0.	1593637.623044	8893.6321593739	2511.4895088638	62388.222031585	670846.16309283	9561.0372168932	203453.6510314
0.	1518960.5774397	9383.0573113583	2489.2606184746	63821.234513703	638754.63727606	9739.0209215515	214822.5777989
0.	1655224.0351937	9405.3045917898	3378.462479507	82068.803805313	643523.63464143	8693.4210590677	192941.3541906
0.	1711383.6416981	11852.867882553	3778.6342682119	130028.81865033	683528.28012376	10339.743974598	225841.5734988
0.	1951868.4591731	11474.561164748	4178.8252699788	125177.60173955	732626.22607017	12565.021204863	224723.0487742
0.	1584229.4365439	11229.783609853	3289.5380243924	117534.16368132	686177.74217745	11229.783609853	214936.5724403
0.	1925946.8598315	10807.002937904	2378.1170558111	100603.62173038	674405.8717334	10717.999211938	203385.347077
0.	1640780.4981354	9360.8100902862	3889.7965080741	101660.77986584	675921.59670204	11407.802937209	184713.596187
0.	1943441.152854	9894.7597796915	4067.6591755055	120284.09787822	691864.77379982	11185.27937181	175154.9447588
0.	1673454.4448327	10139.498148207	4445.6299457633	129126.05443987	753722.15641186	11118.523460085	201336.4856257
0.	1962495.2744026	9761.2691517657	3912.0291339479	122967.2790182	759842.25988827	11630.332440711	205981.286208
0.	1637489.8411931	9271.8217995872	4000.9602304553	107083.62184184	725944.39559053	11007.264794765	164111.3057497
0.	1723583.264186	8915.8781339534	4534.5667354854	116948.22859015	739797.95504212	10517.744301851	182169.6179088
0.	1995899.2121909	11452.308362854	3400.6937415233	98129.942820867	772119.70541007	12898.86401039	215597.7717211
0.	1994116.1307787	9850.2626662593	3445.1564434428	102560.59392578	741276.64749936	11007.264794765	197240.2553600
0.	1585425.3881247	8982.6164138194	2444.8030155534	75226.908464255	733134.83639779	11786.10662646	209671.6269600
0.	1596865.8804094	9405.3045917898	2756.0112160766	93544.324277456	674959.20093488	11163.027341856	212725.3511363
0.	1664332.519437	10050.50154671	3156.1531205464	98557.162483632	759575.02275867	10673.497705198	211950.4209752
0.	1700722.2547121	9605.5327868852	3311.7690492289	77357.3911471	666206.30556052	10539.994609927	233127.02065
0.	1527404.3950083	9383.0573113583	2911.6196740142	71595.125104	683504.19781601	10339.743974598	191827.182006
0.	1627256.677404	9071.6016179468	2800.4704790405	88309.896472117	707909.74116051	10851.505157133	178264.2893303
0.	1392767.6540602	8404.2357348103	2711.5521902674	72984.880746722	646424.66196766	10717.999211938	159353.6295520
0.	1438097.6382697	8760.1575583262	3022.7703512459	87501.435273734	676523.14830231	10206.246222688	169597.2990142
0.	1668822.9202421	8915.8781339534	2711.5521902674	85233.668907401	686683.64055705	11808.360319106	171343.5923962
0.	1704771.4789057	9672.2765870872	3222.845305648	85705.134132891	703153.47926761	10272.994831483	182146.9072767
0.	1764121.3011252	9405.3045917898	2600.4056632835	81148.748290606	689358.16494518	10028.252544752	181124.9921938
0.	1455762.6667324	9049.3552278814	2355.8885211332	69040.370095657	662481.79284135	10473.243863813	206573.4543887
0.	1300796.4137902	9472.046789243	2044.6952603964	70519.343723778	644242.8069709	9316.3158262194	227302.7268668
0.	1282246.4189525	10028.252544752	1866.8757567514	62052.3952403	650981.95685735	10584.495404194	215118.9670688
0.	1531139.1147034	10517.744301851	2133.606434957	65881.620121179	698616.93619902	11318.79279849	224951.3070959
0.	1412252.8792487	10183.99680516	1666.8333500017	60530.1495456	636934.0049899	10228.495699585	239801.3422383
0.	1371736.3718662	10428.74366326	1844.6485855546	65164.906701076	596929.10554778	9138.3411442804	224905.6549380
0.	1367962.707272	9872.5111932931	1822.4214736367	70250.419985039	640671.50625995	9917.0084254548	230477.0401611
0.	1577353.6732267	10317.494200857	2133.606434957	73164.220865775	658134.54856419	9872.5111932931	254517.1664281
0.	1574425.1137514	9071.6016179468	2200.2904383379	73814.361011375	663250.59337637	10272.994831483	212907.6979861
0.	1424210.3211589	7381.0451204177	2244.746737005	71169.278438588	633676.98735968	10139.498148207	181874.3844666
0.	1999522.1455664	8782.4031767842	2644.8640962144	81934.155220673	689141.28090491	9739.0209215515	200721.9242316
0.	1360966.0888209	8960.3702611759	2133.606434957	65792.027585801	628315.15976643	9805.7657902847	163091.5772221
0.	1542750.3697726	9004.8626258179	1933.557626018	69062.776836858	642444.98818134	10807.002937904	172681.9065016
0.	1743355.4548159	11229.783609853	2178.0623779285	80228.793852862	672505.57512185	9138.3411442804	217034.3486515
0.	1928048.8639373	10918.258931291	2266.9749752633	86221.531258656	694902.59696668	11608.079223139	226024.2038474
0.	1572462.2459501	11585.826064951	2600.4056632835	92757.828103723	672457.47175225	11051.768082761	245931.7308308
0.	1950287.2720106	10628.996435951	2089.1507291136	78501.347651122	707257.71367495	10562.244977375	214024.6584135
0.	1712361.8325901	9605.5327868852	2378.1170558111	86782.868592643	685358.73114587	10206.246222688	218767.6874924
0.	1724990.2892051	10028.252544752	2355.8885211332	84245.923051221	657822.39950179	11274.288085412	196671.4918298
0.	1910500.6571363	9494.2943071144	2355.8885211332	79219.204092605	710011.05156703	11074.019815824	186849.3138371
0.	1895493.5529905	11163.027341856	1866.8757567514	78860.268178497	694179.20929912	10962.761744275	219064.2153088
0.	1602177.6462421	8826.8945917595	1600.153614747	66755.197623943	640168.28704793	11252.035817943	188462.8211801
0.	1922407.7163991	10206.246222688	2266.9749752633	67740.881756015	641174.75473635	9249.5748753086	226320.9865865
0.	1877181.3746579	10495.494053146	1733.5136187497	78321.893157149	679868.53639187	10450.993733851	231824.7712056
0.	1790056.0100011	10517.744301851	2289.203272805	79578.155394434	723234.39175227	10628.996435951	217558.8741688
0.	1869509.2757496	9093.8480673683	2444.8030155534	77290.1044555	682540.96032259	10740.250054368	197922.8222418
0.	1882051.9136589	10139.498148207	1911.3302769829	78254.598713544	681144.45591713	10495.494053146	188485.5488419
0.	1651976.4658849	11007.264794765	2333.6600457397	81440.462265621	718832.43624158	11830.614071137	277959.6501002
0.	1874458.2901325	10295.244486485	2355.8885211332	74150.660213193	719074.24406799	12253.446643245	197900.0691222
0.	1617703.0952233	10606.745890386	2578.1765357486	83909.218132253	716293.86010657	11407.802937209	209398.2130272
0.	1999327.0287073	9805.7657902847	1866.8757567514	76908.823417788	651797.7258778	10139.498148207	226709.102826
0.	1899353.3578999	10873.756355811	2667.0934016109	91881.533599325	703829.33742443	11563.572966145	183736.7993939
0.	1870412.0815676	10361.993807708	2600.4056632835	108209.13215292	713949.35798322	11252.035817943	204523.8185217
0.	1780032.7023086	8448.7251318446	2066.9229651143	85009.170984132	739288.95510888	11341.045244099	186917.4839531
0.	1850205.907623	10183.99680516	1822.4214736367	88354.813270871	736914.01563723	10695.748428881	206414.0204051
0.	1583315.479993	11051.768082761	3311.7690492289	99524.108441039	752508.36120401	12231.191762848	211904.8390639
0.	1893729.6052179	10183.99680516	2066.9229651143	83101.181550957	748552.56307908	11229.783609853	204250.5713617
0.	1607786.3789537	9472.046789243	2044.6952603964	74486.972927099	736623.25125942	12342.466758735	210172.9088470
0.	1836145.0205973	10584.495404194	2066.9229651143	101953.2088431	742561.61706197	11786.10662646	251631.4878853
0.	1964994.3384593	9917.0084254548	2622.6348501053	92645.477533136	720694.5300289	12743.069038078	212543.0082262
0.	1944937.4451578	11140.775371281	2489.2606184746	104338.01043112	750785.06260761	11563.572966145	206163.4873755
0.	1944660.3358377	10673.497705198	2933.8496908789	84201.028279932	723476.32204504	11051.768082761	216167.8126734
0.	1702701.0544639	10539.994609927	2578.1765357486	87950.570751621	719702.97589739	11296.540412261	242065.4083864
0.	1638213.560841	10450.993733851	2044.6952603964	86311.342704279	728098.48313009	10829.254017831	196512.2449163
0.	1672131.6285586	9316.3158262194	2222.51855803	77761.122653603	700909.04206936	9850.2626662593	189326.5154212
0.	1644779.0580459	9983.7547189362	2600.4056632835	91072.727695225	715302.80781382	10406.493652039	190758.6245959
0.	1703729.2555837	10139.498148207	2756.0112160766	110775.86052621	772606.29701919	10985.013239832	240578.8319482
0.	1939187.3120283	11363.297749089	2889.3897164397	112802.77993301	804195.4295293	12186.682180224	233286.9598605
0.	1987683.1546247	9472.046789243	2222.51855803	89635.04328041	705060.49993515	12431.487824481	179036.129315
0.	1659516.6074304	9716.7727507005	2778.2408179141	95679.471758129	704094.86751899	10807.002937904	183873.0898228
0.	2128376.3180799	12119.918251707	2689.3227662952	114447.19654712	789800.39577302	12475.998713705	227896.3926278
0.	2321906.6177485	13388.524299949	3845.3314342286	124839.2493167	829284.77017085	13165.94787708	318552.1165394
0.	1703843.5001526	11029.516409074	2578.1765357486	96016.650038085	778934.45990047	11741.599419325	221185.8334785
0.	2162535.4441725	10918.258931291	2133.606434957	97725.228487485	784292.64746875	12787.58159033	234040.9997647
0.	1719723.4952258	10361.993807708	2266.9749752633	96646.085788823	818076.14675434	11763.8529932	221619.3479410
0.	1785071.3886204	10406.493652039	2467.0317873712	95836.819934059	738779.98494313	11830.614071137	219839.7988389
0.	1772847.2197511	11029.516409074	2578.1765357486	100626.11306879	786120.05469471	11941.883722078	217399.232517
0.	1892689.7724975	9427.5519315809	2355.8885211332	106971.07911745	699075.30897128	12142.172835157	205639.6696267
0.	1912111.3492057	11385.550313458	2756.0112160766	139197.36985987	771633.14095401	12587.276976136	197809.0572578
0.	1974488.8838097	10807.002937904	2889.3897164397	116204.60065493	780249.34667115	12921.120672592	179467.4824687
0.	1658716.8954483	10183.99680516	2756.0112160766	105463.15230167	732771.54027251	12320.211640776	182555.708022
0.	1987512.764661	11252.035817943	3645.2415372606	138790.67032712	789727.26130127	12475.998713705	197194.7528657
0.	1896459.8432703	9516.5418843464	2778.2408179141	113005.49881043	801485.39848814	12297.956582209	179649.1114579
0.	1994645.4475107	9205.0812048251	2844.9299791609	88467.106321377	684323.03378585	11496.814026024	172591.1666192
0.	1731033.7075441	9939.2571305832	2667.0934016109	103370.50915174	737834.83360136	11830.614071137	176176.1357128
0.	1701215.8750686	9093.8480673683	2667.0934016109	84313.265659374	702791.43403172	12364.721936084	186735.6982027
0.	1758769.2791478	8760.1575583262	1955.7850343329	77110.675921734	642828.49152135	11207.531461142	187417.41498
0.	1761947.5162897	10117.248908782	1777.9674276367	78366.756420046	689141.28090491	11385.550313458	180943.3313790
0.	1765806.3371334	9494.2943071144	1844.6485855546	74621.501796229	709141.48217034	11630.332440711	174338.0811493
0.	1563893.9032848	8760.1575583262	2533.718458539	75339.025615269	689767.84958868	10272.994831483	179172.3437144
0.	1743192.7703746	9761.2691517657	1800.1944209975	65859.221897388	684949.25462085	11051.768082761	157473.9562303
0.	1505794.34977	9561.0372168932	1800.1944209975	65254.492520831	671663.80468625	11274.288085412	168848.9984439
0.	1547446.794146	8893.6321593739	1777.9674276367	70608.986890473	702067.38883547	10807.002937904	175790.3379090
0.	1837870.6458824	9650.0285943244	2044.6952603964	69645.373168434	706847.20295693	11140.775371281	177606.0111145
0.	1444078.3659182	8048.3291046256	1800.1944209975	55271.579884266	728969.95100925	11274.288085412	158357.1239169
0.	1405953.4584248	9605.5327868852	1155.6356796293	58001.147981199	687430.49684086	10740.250054368	194760.7273525
0.	1626319.6560333	10317.494200857	1489.0219081794	52632.353314902	708755.03481803	10539.994609927	257449.6575235
0.	1539169.9789152	9739.0209215515	1533.4744129793	59075.320699377	644003.07622142	10873.756355811	245817.31721
0.	1428871.9868515	9160.5877717715	1311.2142599662	46395.460464917	664091.54707288	10206.246222688	214822.5777989
0.	1453766.07826	9360.8100902862	1400.1176098792	48295.096186805	670293.09633016	11229.783609853	235526.4266915
0.	1548959.7177209	9182.8344586197	1355.6658163753	44362.211328117	656862.01139565	9627.7806609238	244810.544103
0.	1727859.1224585	10606.745890386	1355.6658163753	65881.620121179	610697.22226062	10584.495404194	219201.0778136
0.	1882657.4701591	9627.7806609238	1777.9674276367	62119.559519906	711460.52732189	10740.250054368	262583.9634400
0.	1410997.8726204	10873.756355811	1266.7629406502	43557.985593558	617266.88006563	10006.003602161	264808.2679778
0.	1229746.0332005	9672.2765870872	1133.4104052409	36591.27038744	633988.2669265	10161.747447	283106.4097713
0.	974896.29113189	10050.50154671	911.16092124147	29942.585926317	595689.38254624	9160.5877717715	261987.8574146
0.	1032648.8654031	10450.993733851	644.46936392652	25126.712967476	583492.37979974	9071.6016179468	332619.3633200
0.	795262.8346346	9672.2765870872	622.24545271912	22942.649606771	536557.07983764	8515.4596725172	245840.1998111
0.	809495.84766379	8760.1575583262	422.2329187895	20447.276952248	562925.22632792	8982.6164138194	265266.9601535
0.	738367.98327631	10384.243700188	644.46936392652	18398.064710465	523025.01902326	7581.224707945	272035.5577237
0.	712233.67993812	9872.5111932931	533.35040054615	16861.485786079	496189.61706693	7736.9232657286	274859.3175682
0.	775696.78753527	9205.0812048251	422.2329187895	17440.453309415	490347.46385017	7536.7399397861	313937.4081349
0.	717333.37783637	12609.532806802	555.57407469138	15169.349550747	487686.83378209	7892.6247312617	300983.4902501
0.	661568.93079703	10295.244486485	333.34000013334	11808.360319106	484391.62223399	7692.4376667992	299463.5083423
0.	659791.528055	11407.802937209	288.89389638309	12409.232468957	494775.82808536	7892.6247312617	345343.8127317
0.	500290.92270795	8893.6321593739	400.00960023041	9071.6016179468	450618.2306844	7203.1117442735	266069.7312661
0.	494045.46170095	9472.046789243	288.89389638309	8359.7465751719	519834.3679607	7625.7097134645	241813.8155361
0.	479592.29396827	8982.6164138194	311.11691862693	9205.0812048251	491619.20684794	8204.0363859019	261025.0055861
0.	448368.27538867	10050.50154671	288.89389638309	7269.8363153001	461876.8864236	7025.1821656413	226823.2580559
0.	443635.92561262	9694.5246392125	266.6709334016	7292.077957649	461642.18003634	7470.0132325949	261666.8946348
0.	435114.92853279	8737.9119992209	222.22518522469	7002.9412353188	474372.54654592	7981.5983028321	226526.4576685
0.	420060.09060066	8226.2805206124	311.11691862693	6113.3526737582	463848.67405243	7292.077957649	223056.9498960
0.	440638.56324183	8470.9699193857	200.0024000288	6980.7003643303	438180.5733636	7603.4671810346	230385.676346
0.	478486.94705165	9071.6016179468	222.22518522469	6780.5351954239	492796.91477421	7714.6804365931	244307.2024965
0.	427069.91475012	8493.2147662765	177.7796740943	5824.2568292746	458896.59310895	6825.0159287424	224723.0487742
0.	452751.54702476	9004.8626258179	200.0024000288	7425.5290578293	472398.33563682	7603.4671810346	217558.8741688
0.	619776.61305564	10094.999728725	288.89389638309	9071.6016179468	485638.94625382	8337.5020843755	268983.2829328
0.	805343.17356928	9294.0687832241	288.89389638309	11719.345904834	481850.46675977	7336.5614203583	260681.156476
0.	985135.29988529	9761.2691517657	333.34000013334	16816.951487099	485285.91161484	8048.3291046256	277523.2383916
0.	1093202.84802	10050.50154671	422.2329187895	23900.892745078	493103.14531717	7558.9822941956	277867.7720829
0.	1098755.8519302	10807.002937904	533.35040054615	20046.304516048	485803.70072553	8070.5728239134	289314.2503941
0.	933761.37574332	10829.254017831	333.34000013334	17796.7609895	485568.3381634	8582.1947473411	282095.1923820
0.	976714.03091026	11229.783609853	488.9032300503	16505.218051281	521583.17073249	7892.6247312617	322499.6817362
0.	910249.92031798	11296.540412261	222.22518522469	14679.584701204	490017.78347532	7269.8363153001	297322.1778142
0.	895186.17905597	10473.243863813	333.34000013334	14590.539636446	457700.07425125	8026.0854446829	292350.8499633
0.	780906.86438722	9427.5519315809	222.22518522469	13121.433305311	519290.8936423	7870.3814867284	271209.2694897
0.	803096.6669555	10651.247040888	288.89389638309	12475.998713705	430880.99787671	7247.5947322881	283290.2804426
0.	753527.9378113	10006.003602161	88.889362965491	12320.211640776	462017.71334347	7803.6521091871	278625.79552
0.	696228.96427318	10829.254017831	266.6709334016	13254.977733417	500408.80529057	7959.3548209234	320906.5837491
0.	677124.74163532	9538.7895209393	422.2329187895	10228.495699585	481074.15277585	7403.2870594544	290993.4475601
0.	655205.59214705	9538.7895209393	266.6709334016	10473.243863813	488675.64417167	7558.9822941956	256601.879881
0.	579517.7874847	8960.3702611759	311.11691862693	9850.2626662593	485638.94625382	7603.4671810346	242477.1219284
0.	571122.42829424	9672.2765870872	222.22518522469	9872.5111932931	499654.38473617	8470.9699193857	239938.5411087
0.	535160.30497234	7625.7097134645	200.0024000288	9605.5327868852	472586.33613046	7848.1383015384	200858.4895603
0.	518652.94590749	8137.3043378502	155.55700742096	8893.6321593739	488816.91210445	7292.077957649	202816.1689719
0.	597549.03382543	9449.7993307319	288.89389638309	11096.271608266	507177.98010857	7025.1821656413	252249.7647142
0.	540251.3403042	7759.166154206	133.33440000853	10495.494053146	464412.12533189	8003.8418440852	215027.769261
0.	518274.92515385	9071.6016179468	333.34000013334	9405.3045917898	459506.64746708	7336.5614203583	198741.9754385
0.	555139.17056109	7470.0132325949	333.34000013334	9805.7657902847	475594.90504558	7781.4091020254	216190.6151122
0.	497085.13724365	7848.1383015384	266.6709334016	11385.550313458	490253.26816449	7314.319659335	208714.716952
0.	607306.84473139	7736.9232657286	222.22518522469	11541.319926723	521086.85269774	6980.7003643303	224974.1332673
0.	649902.38072809	9360.8100902862	288.89389638309	12364.721936084	486180.29426052	7848.1383015384	247854.1111306
0.	581683.35617015	8626.6850939775	200.0024000288	10873.756355811	495435.56728986	6758.2949177622	245153.7487417
0.	624200.29740291	8381.9911253168	266.6709334016	10339.743974598	486015.53255419	7447.7711155427	262583.9634400
0.	639161.93640685	10339.743974598	311.11691862693	9627.7806609238	479051.36171293	8026.0854446829	251654.3862213
0.	735920.61078905	10384.243700188	288.89389638309	10094.999728725	451063.60446449	7781.4091020254	254975.3011713
0.	629344.18139134	9694.5246392125	288.89389638309	10918.258931291	476911.48610593	7625.7097134645	259145.4676511
0.	621115.43536167	9783.5174413434	155.55700742096	10339.743974598	471011.95935765	7514.4976447163	259420.4959117
0.	666807.18336134	9761.2691517657	377.78634093484	8849.1403882772	498805.74086637	7692.4376667992	307757.6287589
0.	730543.65586369	9494.2943071144	355.56314090256	9383.0573113583	457488.94122031	7025.1821656413	285405.0799256
0.	603512.15567293	8893.6321593739	355.56314090256	9160.5877717715	457348.1887587	7047.4231552981	238406.6134449
0.	637988.0085665	8604.4398909837	444.45629661235	10006.003602161	467629.20287143	6535.8954043318	260131.0269555
0.	602844.08118604	9027.1088971719	333.34000013334	11919.629673117	479898.0533848	7136.387707272	256235.2996391
0.	638610.889219	8426.4804036529	288.89389638309	10228.495699585	475007.21093081	7714.6804365931	228033.3983441
0.	769906.05639592	9939.2571305832	288.89389638309	12008.646225282	496825.89810835	7470.0132325949	266046.793892
0.	470870.98450355	7914.8680351385	244.44802968221	9071.6016179468	464552.99394331	6736.0546994319	208783.0640686
0.	552292.37149606	8315.2576529274	155.55700742096	9516.5418843464	453501.85057608	7759.166154206	226024.2038474
0.	547905.39972925	8270.7689680748	266.6709334016	10206.246222688	475289.29907685	7825.8951756913	221642.1651082
0.	535112.96064646	7914.8680351385	266.6709334016	9449.7993307319	455260.63226027	7825.8951756913	212884.9044144
0.	630972.75387843	8248.52471467	333.34000013334	11029.516409074	459459.7186657	7158.6289936035	214480.6031116
0.	589731.66070516	7848.1383015384	244.44802968221	9872.5111932931	475124.74653004	7269.8363153001	240693.1747017
0.	635856.1795845	8604.4398909837	444.45629661235	11229.783609853	503120.55159429	7225.3532086126	205935.7365318
0.	682444.64245563	8626.6850939775	377.78634093484	11252.035817943	469296.9228379	7870.3814867284	245107.9873184
0.	559553.56987001	8404.2357348103	400.00960023041	11029.516409074	469884.22546217	7047.4231552981	214093.0485481
0.	712523.62990574	8938.1241678873	288.89389638309	11630.332440711	503497.90592673	7292.077957649	270658.4554514
0.	588540.60978522	8582.1947473411	244.44802968221	11474.561164748	468098.95030141	8204.0363859019	237583.6027870
0.	543473.27242321	8493.2147662765	377.78634093484	10339.743974598	512134.41793412	7269.8363153001	203112.1367936
0.	521772.25180926	8092.8166025467	422.2329187895	9071.6016179468	467981.51102923	8070.5728239134	183645.9403328
0.	513267.71972792	8159.548294521	333.34000013334	10562.244977375	500267.3463857	7091.9053126152	195283.8698131
0.	505880.33802899	8626.6850939775	422.2329187895	9894.7597796915	460914.63111072	7047.4231552981	207598.4590871
0.	535349.684882	8070.5728239134	222.22518522469	9294.0687832241	504795.18796111	7447.7711155427	218471.1700905
0.	616597.74100821	9227.328010388	288.89389638309	9872.5111932931	494163.25852584	6891.7374737114	262698.6040271
0.	549470.22503557	7558.9822941956	355.56314090256	8493.2147662765	456386.44219486	7736.9232657286	202315.3240081
0.	464717.34358475	7825.8951756913	155.55700742096	8960.3702611759	453197.03182651	6825.0159287424	189553.8180912
0.	503969.62216816	8181.7923105381	88.889362965491	9627.7806609238	488958.18236383	7647.9523052351	219155.4567322
0.	507720.6885876	8204.0363859019	355.56314090256	9694.5246392125	511921.94049337	7870.3814867284	216350.2339085
0.	343538.09537418	6936.2188003543	266.6709334016	8826.8945917595	479474.69709627	8048.3291046256	156341.8255880
0.	560598.16738654	8582.1947473411	111.11185185679	10829.254017831	459131.22425707	7314.319659335	233881.0462836
0.	486556.90433258	7914.8680351385	266.6709334016	10473.243863813	501540.56046185	7447.7711155427	256441.4990714
0.	457653.15535	6624.8544977427	288.89389638309	9205.0812048251	484862.28923058	6825.0159287424	180125.9061889
0.	457911.21248861	8804.6488545952	422.2329187895	9650.0285943244	510245.91384152	7425.5290578293	208372.9896765
0.	462346.3184955	8871.3862441486	333.34000013334	9405.3045917898	500833.19599333	8204.0363859019	207780.6951822
0.	578066.44694577	8737.9119992209	266.6709334016	9894.7597796915	454697.78280613	7892.6247312617	237103.5502425
0.	518180.42256393	7914.8680351385	311.11691862693	9249.5748753086	468592.21282448	6535.8954043318	231847.6159576
0.	420714.09759036	7025.1821656413	355.56314090256	8070.5728239134	504063.96852674	8270.7689680748	194510.540259
0.	357368.54720969	7870.3814867284	244.44802968221	7025.1821656413	492231.59479376	7670.1949563466	172364.3211917
0.	423681.11507455	7937.111398359	288.89389638309	9449.7993307319	496755.1978851	7358.8032407191	188258.2749815
0.	385632.05140972	8359.7465751719	111.11185185679	8849.1403882772	489735.21038095	7647.9523052351	175971.8876151
0.	467911.04823863	8137.3043378502	177.7796740943	9271.8217995872	461524.82925477	7892.6247312617	221459.6294970
0.	401348.69181627	7536.7399397861	155.55700742096	9516.5418843464	512795.49247562	7158.6289936035	216441.4460044
0.	458051.97420606	8760.1575583262	288.89389638309	9138.3411442804	464106.91795456	7714.6804365931	220501.38227
0.	385957.73222832	7914.8680351385	311.11691862693	8915.8781339534	467676.1764554	7136.387707272	221391.1796601
0.	413196.03856496	8048.3291046256	466.67973369921	7625.7097134645	471599.37954907	8493.2147662765	206231.8138275
0.	383631.71355499	7937.111398359	288.89389638309	9805.7657902847	497226.54370911	8026.0854446829	196353.0010104
0.	409182.89100053	8760.1575583262	511.12678566587	9694.5246392125	463097.46333317	7336.5614203583	214047.4550635
0.	411865.89116466	8960.3702611759	355.56314090256	8982.6164138194	491030.41350507	8115.0604405255	208919.7599616
0.	545937.91711878	9694.5246392125	488.9032300503	7892.6247312617	489523.2866685	7803.6521091871	268363.7825180
0.	595760.90018726	8671.1756780192	377.78634093484	9872.5111932931	526642.52267568	7848.1383015384	265083.4803009
0.	501375.50353868	8737.9119992209	333.34000013334	10161.747447	508452.21950626	7981.5983028321	235549.28145
0.	546317.15588262	9093.8480673683	311.11691862693	11630.332440711	481003.58226263	8248.52471467	243300.6091646
0.	450407.27224592	7937.111398359	533.35040054615	11674.839054004	499206.47890406	7403.2870594544	217558.8741688
0.	425410.40355989	9205.0812048251	444.45629661235	11674.839054004	497226.54370911	7025.1821656413	224631.7471728
0.	541648.94210159	8315.2576529274	222.22518522469	13121.433305311	488275.39766299	7425.5290578293	215780.1806376
0.	507437.53205833	8204.0363859019	488.9032300503	11385.550313458	490959.76101943	7492.255408986	200835.7285186
0.	418331.88452546	8181.7923105381	266.6709334016	11697.092449727	490488.75931805	7781.4091020254	187917.3756828
0.	463660.86519574	8204.0363859019	222.22518522469	11964.137830426	498782.1686233	7425.5290578293	212611.3863558
0.	604514.36432612	8315.2576529274	555.57407469138	15481.033065351	499630.81016226	7670.1949563466	230202.9516803
0.	542880.91497887	7892.6247312617	266.6709334016	17707.682642734	532059.80203578	8782.4031767842	223239.5200384
0.	507767.88225024	7336.5614203583	333.34000013334	12876.607407585	504582.89203222	7736.9232657286	194669.749368
0.	548095.06037332	8270.7689680748	533.35040054615	20692.325149852	518133.17165874	7136.387707272	198969.5321157
0.	790019.80286513	9605.5327868852	577.79780810179	24235.189495147	500998.24248892	7647.9523052351	229449.2542054
0.	796677.77335373	8404.2357348103	533.35040054615	24725.51561936	532580.41909291	8404.2357348103	226001.3748379
0.	848750.40343844	9516.5418843464	711.14145314645	25193.581067246	520850.52085052	7670.1949563466	228375.9223566
0.	917593.59163908	9360.8100902862	688.91736413994	25037.556334502	528534.63411592	7825.8951756913	217513.2619605
0.	831856.45798161	8648.9303563226	888.93629882483	20425.000200245	524514.39497816	8648.9303563226	214982.1707279
0.	718227.94610219	8404.2357348103	688.91736413994	24926.111882634	476018.06976113	7514.4976447163	213910.6760873
0.	803072.25157915	7981.5983028321	688.91736413994	20536.384555037	527564.87498189	7759.166154206	239549.8167591
0.	776378.30289871	9027.1088971719	666.69333440004	20224.512108676	481238.81956562	7692.4376667992	277086.8491621
0.	707088.67750048	8671.1756780192	600.02160077763	20670.047743583	517424.4392602	8315.2576529274	242522.8691152
0.	641007.00199246	7959.3548209234	400.00960023041	13967.250800226	475500.87127924	7714.6804365931	209580.4879980
0.	624008.95610889	8960.3702611759	533.35040054615	16527.48433893	495506.25664176	6758.2949177622	221208.6494743
0.	548616.64869391	8782.4031767842	533.35040054615	14790.892369012	502507.38617868	8270.7689680748	207393.4481849
0.	661136.55602749	9138.3411442804	311.11691862693	14301.149741267	505479.28833132	8092.8166025467	243140.4803647
0.	718493.91658461	10428.74366326	577.79780810179	15258.400795038	507390.3402112	8003.8418440852	280165.0214682
0.	629439.91055837	9249.5748753086	577.79780810179	16482.951823068	501068.97767279	7536.7399397861	250509.5453475
0.	628506.59637908	8493.2147662765	688.91736413994	15481.033065351	482015.14845957	8159.548294521	212406.25362
0.	627764.80311097	8648.9303563226	422.2329187895	15503.296619214	507838.67323053	7625.7097134645	241722.3290832
0.	641534.23585216	9828.0141985899	555.57407469138	16861.485786079	496095.35722115	8092.8166025467	248884.1374986
0.	633126.28941124	8582.1947473411	400.00960023041	16750.15048442	508853.4080812	7759.166154206	237903.6529649
0.	628674.10689166	8715.6664994682	400.00960023041	14768.630716617	503757.34665209	8248.52471467	233515.4496958
0.	701994.98763583	8871.3862441486	822.26278718639	17284.573484797	525034.55531946	9205.0812048251	255891.6450847
0.	634203.77472698	8337.5020843755	466.67973369921	15013.512160945	491077.51548544	7425.5290578293	225864.4020764
0.	840066.42287957	10072.750608034	866.71173567692	22073.640512963	527210.11238376	8026.0854446829	276076.3498735
0.	901529.55743606	9294.0687832241	844.48723179752	25171.291641128	527848.69560114	8448.7251318446	259787.2141629
0.	1106333.7286049	10784.751917351	977.83514410623	32039.250419583	551699.40681581	8270.7689680748	271186.3181895
0.	1196422.0471481	9605.5327868852	911.16092124147	35162.918553417	564374.0192666	8315.2576529274	233104.1724407
0.	1388463.5902651	9583.2849722085	1511.2481309416	47758.684703983	553881.71825254	8604.4398909837	223262.3415837
0.	1875805.9794777	9271.8217995872	1577.9271548818	63933.198953155	691238.05371137	9917.0084254548	198810.2417969
0.	1949039.6281227	9027.1088971719	1689.0600469736	74486.972927099	668105.2216031	10495.494053146	201131.6268519
0.	1863443.1628664	9138.3411442804	1822.4214736367	79398.677819993	749814.34031247	10094.999728725	199492.9357777
0.	1701787.0979129	9917.0084254548	2222.51855803	77514.395530599	710542.49793443	11852.867882553	161505.5784269
0.	2004420.9608541	9627.7806609238	2400.3456497736	94218.522610658	757728.88105178	12142.172835157	159127.1406335
0.	2551652.4457495	9828.0141985899	3467.3878833464	114469.72503996	765723.5511127	13744.658932294	209922.2641811
0.	2449860.5348848	10517.744301851	2800.4704790405	107691.37865094	762563.68640771	13544.331330374	189440.1659899
0.	2459685.5678078	11719.345904834	2689.3227662952	107398.74950461	799776.80214106	13811.435868899	206527.9015145
0.	2156708.97116	10517.744301851	2889.3897164397	94802.871709053	802901.34585552	12030.900511791	184668.1612677
0.	1898402.0009411	9338.5629285733	2133.606434957	82091.245446571	721928.08448168	12275.701583032	187349.2408277
0.	1755646.4389669	8982.6164138194	1755.7404935542	71236.515945196	766793.30331989	11407.802937209	159942.5292771
0.	1802054.7068152	8804.6488545952	1622.3801338886	68099.341141106	713466.03412253	11096.271608266	162275.8833624
0.	1713782.7776444	9561.0372168932	2355.8885211332	79129.468671518	771560.15862741	13076.91897114	175767.6444710
0.	2055488.2831397	9561.0372168932	2311.4316296304	90668.354018588	800728.69315469	11274.288085412	170776.5743121
0.	2043949.5816837	10206.246222688	2689.3227662952	107781.42044237	745447.42864864	12186.682180224	192713.9601516
0.	2001336.3574945	9227.328010388	2756.0112160766	127433.63307444	797141.33762524	11852.867882553	162978.2816797
0.	2518293.031639	10695.748428881	3823.0989862564	153398.99886969	835556.11562668	13700.141271587	158878.009865
0.	2170989.542269	9739.0209215515	4089.8922757939	118255.37072745	833130.33568811	11563.572966145	142044.8178518
0.	2285234.1111407	9761.2691517657	3000.5400972175	142971.57647063	842567.70354018	12654.044646316	172024.064509
0.	2459228.5895323	10740.250054368	3578.5459723132	134250.52900488	929623.75377206	14434.713060591	184486.4240370
0.	1877837.9785442	9627.7806609238	2933.8496908789	105305.62335159	819886.17419871	12943.377394191	167352.5968382
0.	1753082.9093363	9449.7993307319	2756.0112160766	95881.777098336	668345.62039004	11941.883722078	148466.415022
0.	1840137.2708165	8804.6488545952	2844.9299791609	94106.152455096	778423.16856795	11964.137830426	160395.5571171
0.	1788727.2148243	10272.994831483	2867.1598181554	106475.90907078	786363.73790854	10829.254017831	227690.8882197
0.	1603536.7686832	10762.500956173	2689.3227662952	96129.045812497	801436.57681074	13499.814738951	228558.6075090
0.	1653004.6670047	10473.243863813	2644.8640962144	92915.121433226	801387.75540625	10829.254017831	228969.6635470
0.	1588684.9747299	11140.775371281	2355.8885211332	79959.558014109	731342.72269104	12119.918251707	266712.0029658
0.	1589941.6649875	11541.319926723	1555.7007542926	81305.823783639	659527.35066784	11185.27937181	311561.8113913
0.	1830340.5175709	10272.994831483	1822.4214736367	73321.146622205	687117.29121778	10206.246222688	241607.972409
0.	1814533.5172582	9027.1088971719	2133.606434957	61022.610483042	689671.45146196	10228.495699585	223034.128905
0.	1479281.9236835	8604.4398909837	1400.1176098792	54712.352149567	640216.21142642	9961.5058950769	189076.489564
0.	1730919.4629752	9071.6016179468	1622.3801338886	96870.89572722	730567.86893155	11630.332440711	193168.7543638
0.	1920336.9581645	10517.744301851	2911.6196740142	99389.179053429	794799.37008343	12186.682180224	184259.2580110
0.	2266840.7355524	10651.247040888	3178.3837896203	113118.12252554	813014.95142047	12876.607407585	160871.2626038
0.	2367490.2007283	11118.523460085	3289.5380243924	138090.28949443	866980.40205822	12898.86401039	170254.9514019
0.	1969005.1445038	9383.0573113583	3511.8509410427	106700.98274043	796458.19886727	12809.83795555	173589.3591137
0.	2101871.5781016	10317.494200857	2555.9474675006	114289.49879088	770854.694297	12765.325284507	186394.8604903
0.	1989911.9006074	12053.154857688	2378.1170558111	94780.395990304	732335.60494707	11875.121753355	235503.5719919
0.	1817631.0907488	10584.495404194	2444.8030155534	74666.345233073	739725.23894334	11229.783609853	234589.4346867
0.	1701901.3424818	10117.248908782	3111.691960277	70900.333814036	802266.58244312	11719.345904834	226343.8164599
0.	1827029.2022855	9316.3158262194	2066.9229651143	65411.270013796	690081.15089586	9805.7657902847	194556.028269
0.	1939923.043145	9672.2765870872	2089.1507291136	64425.86029047	681818.60238752	10539.994609927	187303.7916939
0.	1996623.6863532	9783.5174413434	1889.1029872274	79735.201427955	660800.27945739	11096.271608266	209739.9818274
0.	1773719.2537299	9472.046789243	2066.9229651143	73859.200124282	639832.82382999	9761.2691517657	201882.8000172
0.	1648663.3733876	10295.244486485	1978.012501928	81687.305104988	672818.25353009	11229.783609853	175744.9510941
0.	1608792.0188513	8515.4596725172	2200.2904383379	72312.389522738	716269.68675485	11786.10662646	172704.5916250
0.	1574518.6481898	9672.2765870872	2644.8640962144	66867.201336541	755980.26548397	11407.802937209	193123.2738385
0.	1968105.2213637	9828.0141985899	2289.203272805	72020.993438881	755251.77924246	11163.027341856	185531.4666490
0.	1561178.4812268	9004.8626258179	2200.2904383379	69757.415574782	709938.5841264	10517.744301851	138451.7690860
0.	1703529.5270287	8604.4398909837	2000.2400288035	74419.709303312	723718.25906943	11674.839054004	186872.037147
0.	1686213.7077908	12097.663727646	1711.2868032229	72222.728108657	701657.12335169	11897.375683543	227097.2369010
0.	1451743.6674948	10183.99680516	1377.8916834903	60821.145685713	709479.63770503	10628.996435951	218151.8553038
0.	1658366.6482439	9694.5246392125	1733.5136187497	68032.128836653	701174.4828899	10361.993807708	245908.8479830
0.	1614066.90261	9316.3158262194	2422.5743030209	67225.623292864	674237.47420251	11630.332440711	199288.1217802
0.	1552809.5161053	9182.8344586197	2800.4704790405	81687.305104988	696759.56794239	11185.27937181	185213.396480
0.	1313434.3958854	8938.1241678873	2178.0623779285	66105.605657194	722194.16819341	10517.744301851	182442.1502697
0.	1466962.2206394	9338.5629285733	1978.012501928	65792.027585801	709986.89568633	10762.500956173	163748.7214494
0.	1230207.2505725	8515.4596725172	1533.4744129793	59522.933390069	640048.4772629	10606.745890386	166649.8333501
0.	1293232.4705398	8537.704638108	1844.6485855546	57419.362031865	624008.95610889	10628.996435951	172250.9007698
0.	1660408.581372	9294.0687832241	2044.6952603964	63731.664041109	620517.72120796	10651.247040888	192873.135334
0.	1715767.3734835	8960.3702611759	2022.4676149595	69129.997420456	702670.75564029	11274.288085412	199538.450674
0.	1806667.4450098	9205.0812048251	1866.8757567514	66665.595733402	687526.87007633	10673.497705198	193555.3487368
0.	1432540.1536936	8381.9911253168	1689.0600469736	57195.608982721	682565.03995644	10673.497705198	171071.4189498
0.	1497185.813789	10006.003602161	1689.0600469736	54913.669825039	727686.98698253	10250.745235849	180943.3313790
0.	1785723.9512522	11274.288085412	2178.0623779285	74262.762949779	666831.21933993	11074.019815824	241607.972409
0.	1601251.8773058	10807.002937904	1755.7404935542	81103.870119476	663466.83081769	10784.751917351	251952.0702298
0.	1626694.4530627	9516.5418843464	2089.1507291136	67248.025174947	710155.98826161	10851.505157133	216555.4625102
0.	1550738.3878617	10006.003602161	2133.606434957	80296.104165215	672601.78266175	10539.994609927	193168.7543638
0.	1632987.9822508	9650.0285943244	2711.5521902674	85682.682806103	707813.14140788	8559.9496630493	202656.8059847
0.	1811173.2295027	9271.8217995872	2467.0317873712	78075.149508218	718034.51813549	10740.250054368	178604.7982520
0.	1529999.9951476	9405.3045917898	1711.2868032229	66284.798403632	649590.5282382	10094.999728725	185213.396480
0.	1603539.4504907	9360.8100902862	2244.746737005	68905.930908416	625539.80504536	9627.7806609238	185008.9291411
0.	1758090.3107888	9093.8480673683	2066.9229651143	64157.132327878	645153.84437827	9739.0209215515	184804.4667632
0.	1536174.1414812	9093.8480673683	1844.6485855546	66643.1954107	652277.62590988	10206.246222688	178650.2004817
0.	1977833.429539	9605.5327868852	2667.0934016109	85750.036967	690997.01957343	10539.994609927	198468.9155313
0.	1779244.9156079	8960.3702611759	2667.0934016109	87815.827579844	717333.37783637	10028.252544752	196148.2632649
0.	1801636.8511068	9627.7806609238	2133.606434957	79780.072264267	691575.5127509	11964.137830426	226457.9667525
0.	1700644.6522242	10006.003602161	2333.6600457397	74307.604464796	671567.60755485	9627.7806609238	211813.6759799
0.	1846284.2532789	9294.0687832241	2089.1507291136	65500.858471742	637940.0965274	9449.7993307319	183600.5111697
0.	1784842.8994826	10272.994831483	1844.6485855546	73209.056495965	656117.78384768	10985.013239832	208008.4958364
0.	1590969.8661074	9027.1088971719	2111.3785523944	71998.57877573	712861.9170964	9650.0285943244	202178.735088
0.	1556582.250877	9561.0372168932	1933.557626018	81777.067941514	694372.10678289	9138.3411442804	187576.4901735
0.	1735260.7565923	9516.5418843464	2222.51855803	80991.675743897	692178.1508155	9650.0285943244	194146.6450128
0.	1806549.3675683	9739.0209215515	2911.6196740142	81373.142754039	703539.67748854	10006.003602161	191486.1383276
0.	2150539.764441	11229.783609853	2689.3227662952	94847.82332738	729405.71769468	11140.775371281	214959.3715533
0.	1933139.8953451	9383.0573113583	2244.746737005	77245.246961538	673251.21148226	9538.7895209393	187667.3916277
0.	2187098.0264799	10450.993733851	2444.8030155534	76774.257785588	690924.71063738	11385.550313458	211676.9332004
0.	1679623.6515518	8559.9496630493	2200.2904383379	73971.298957438	662914.23474881	10272.994831483	208828.6291202
0.	1735146.5120235	9004.8626258179	2533.718458539	74980.256017729	625468.04044607	10473.243863813	194988.1766076
0.	2008990.7436089	9093.8480673683	2978.3099024804	85592.878100732	699099.43452435	10183.99680516	225727.4315362
0.	1661687.2542389	10117.248908782	1866.8757567514	81619.98360901	692033.51386382	10450.993733851	201632.4015284
0.	1694589.690074	9138.3411442804	1866.8757567514	64582.622255239	593830.13185639	10139.498148207	187417.41498
0.	1666257.0369938	10072.750608034	2600.4056632835	78052.718627987	695553.69741215	9961.5058950769	182714.6914473
0.	1777873.9807815	9627.7806609238	2778.2408179141	79690.330832097	708513.51395181	11007.264794765	213842.287430
0.	1571319.8002614	9872.5111932931	2200.2904383379	88646.778333012	709383.02049493	10272.994831483	208691.9347036
0.	1758452.4040733	9894.7597796915	2844.9299791609	87501.435273734	690273.95732229	10428.74366326	203271.5083839
0.	1618160.0734988	9071.6016179468	2756.0112160766	73007.298051457	677509.7832718	10006.003602161	198423.406406
0.	1888576.9680182	9961.5058950769	3511.8509410427	82360.549832599	711822.93404516	11652.585717666	200653.6423966
0.	1745542.7677908	9316.3158262194	2400.3456497736	81216.06599827	718252.12490067	10072.750608034	190690.4234028
0.	1731719.1749573	9472.046789243	2467.0317873712	92038.810480492	685093.77354056	11474.561164748	212087.168186
0.	1738802.3382273	8982.6164138194	3178.3837896203	89635.04328041	740622.11329128	10762.500956173	202247.0292718
0.	1810890.6611854	9538.7895209393	2711.5521902674	100693.58744603	776792.10606739	10985.013239832	182532.9963493
0.	1775817.5785418	10651.247040888	3711.9376358914	100806.04594824	786972.97571524	10762.500956173	182305.8829872
0.	1998964.679648	9182.8344586197	3067.2310371775	103640.49827937	804952.43526416	11519.066946682	171048.7382265
0.	1913710.7731699	9716.7727507005	2733.7816735278	96758.490004305	739797.95504212	13522.07300496	151565.9119989
0.	1645007.5471837	8448.7251318446	3200.6145179875	88512.023963033	691575.5127509	11519.066946682	161414.9589529
0.	1619302.5191875	9205.0812048251	2667.0934016109	88714.156330831	740622.11329128	11652.585717666	171411.6371326
0.	1710469.6851472	10050.50154671	2956.0797670342	94061.204814754	670990.4471821	11252.035817943	178128.089616
0.	1690248.3964569	8493.2147662765	2867.1598181554	94083.67860479	691045.22586549	11585.826064951	161573.5436728
0.	1673340.2002639	9405.3045917898	3089.4614690812	90286.46346515	717164.14554763	10784.751917351	160871.2626038
0.	1697902.7825713	8893.6321593739	2533.718458539	85233.668907401	734152.14626339	10050.50154671	190281.2278331
0.	1965244.2817423	8715.6664994682	2600.4056632835	82427.877282287	647815.58183355	10384.243700188	177606.0111145
0.	1573033.4687945	9427.5519315809	2578.1765357486	81889.272840229	632982.63484269	9294.0687832241	157632.4666800
0.	1704186.2338592	9227.328010388	2555.9474675006	89590.119617332	703998.31018171	10896.007613863	190872.2944773
0.	1857730.9344228	8426.4804036529	2266.9749752633	86401.155112858	707233.56544864	11519.066946682	170980.6964230
0.	1583886.7028373	7536.7399397861	3045.0006645658	85952.102699361	714650.22533139	9405.3045917898	165992.4625596
0.	1647406.68313	8470.9699193857	2533.718458539	82562.533805528	656405.8643451	10317.494200857	171774.5516821
0.	1869726.6141543	9672.2765870872	3089.4614690812	117083.44074933	736889.78490132	11363.297749089	174020.4333670
0.	1862757.6954531	9672.2765870872	3511.8509410427	95949.213296912	750251.15195494	11407.802937209	179195.0463283
0.	2065427.5606316	9894.7597796915	2867.1598181554	112397.35687235	735484.51765413	11118.523460085	184100.2454370
0.	1994481.6833622	11585.826064951	3133.9225107654	124230.24931571	738707.2773493	10784.751917351	231345.0456832
0.	2214288.2338714	10272.994831483	4178.8252699788	121749.59472763	770465.49703034	11719.345904834	225887.230715
0.	1849391.0808952	10161.747447	2978.3099024804	125132.48729532	747557.82915671	11652.585717666	185145.2401495
0.	1894860.4193061	9138.3411442804	3133.9225107654	102335.63135741	702115.65663724	11341.045244099	186303.97276
0.	1912796.816619	10228.495699585	4334.4602930095	126982.3783121	812477.21884914	11096.271608266	198832.9973725
0.	1953467.8831373	11630.332440711	3445.1564434428	146159.50216101	805758.35216861	11407.802937209	190485.8231347
0.	2171332.2759756	11941.883722078	3489.6193825463	145458.50700259	811988.39976621	12231.191762848	182146.9072767
0.	2087591.0069927	9694.5246392125	3645.2415372606	129735.40963737	744089.28049935	12364.721936084	149982.0846635
0.	1974031.9055342	9605.5327868852	3267.3070588502	123125.13991493	727323.91831411	12965.634175188	147267.6459998
0.	1995738.3736198	10517.744301851	3556.3142359259	123553.63445586	754013.49243292	11074.019815824	156998.4428015
0.	1732404.6423705	8648.9303563226	3200.6145179875	110978.5304304	762320.66733966	13700.141271587	148489.0349490
0.	1642722.6558062	9872.5111932931	2911.6196740142	100940.99814215	712475.30423926	10873.756355811	153783.7715397
0.	1729662.7727176	8070.5728239134	3623.0096229803	101525.81608557	712886.0809711	10740.250054368	156205.9801499
0.	1799808.9380048	9049.3552278814	3156.1531205464	90039.367088042	685744.13847131	11118.523460085	153512.1654746
0.	1674711.1350903	9672.2765870872	2689.3227662952	112757.73195876	722315.11802713	10384.243700188	155866.3761527
0.	1973774.1424776	9138.3411442804	3022.7703512459	96039.129072388	680638.88044653	10361.993807708	167465.9512833
0.	1975164.1102503	9761.2691517657	2711.5521902674	86670.598116478	676763.78062734	10517.744301851	172296.2687552
0.	1581259.0777533	9449.7993307319	2733.7816735278	83280.738498481	699195.93740695	9983.7547189362	189917.5151147
0.	1566293.0392311	10117.248908782	2600.4056632835	89140.896234635	701898.45364191	11318.79279849	176017.275653
0.	1718254.7561792	9182.8344586197	2689.3227662952	94128.62636567	732093.42809394	10584.495404194	182623.8434085
0.	1871326.0381185	10361.993807708	2889.3897164397	100581.13045232	669547.71434727	11630.332440711	196557.7437275
0.	2012189.5915373	9894.7597796915	2867.1598181554	86378.701920435	705833.08316934	11185.27937181	196944.4935362
0.	1675510.8470724	9872.5111932931	2956.0797670342	88444.647590861	729793.0841882	11007.264794765	192077.2894736
0.	1858073.6681294	9249.5748753086	2733.7816735278	90937.934301253	648151.35459593	9805.7657902847	185417.8687820
0.	1835567.4880617	9672.2765870872	2978.3099024804	102290.63956803	679675.96106833	9494.2943071144	196330.2521265
0.	2027498.3637661	9739.0209215515	2778.2408179141	87703.54325889	681601.90673663	10873.756355811	187940.1018737
0.	1892347.0387909	9583.2849722085	2844.9299791609	83370.518415884	644938.0636947	10896.007613863	199606.7234812
0.	1679966.3852584	7870.3814867284	2333.6600457397	87726.000002681	675849.41331424	11229.783609853	176630.0381107
0.	1709098.7503207	9694.5246392125	3022.7703512459	89679.967184371	701826.05385066	10784.751917351	156953.1572102
0.	1569377.6425906	9538.7895209393	2756.0112160766	88377.271760557	671591.65673762	10539.994609927	166853.8554148
0.	2001907.5803389	9917.0084254548	2911.6196740142	109830.13237774	705736.50650701	10161.747447	171525.046248
0.	2069883.0988175	9850.2626662593	3334.00013336	120306.64204577	732674.66386792	11474.561164748	188099.186926
0.	1906741.8544688	9650.0285943244	4089.8922757939	110595.71361079	749717.27403403	10962.761744275	182146.9072767
0.	1880465.6036283	9739.0209215515	3178.3837896203	110730.82343467	756441.67161483	10807.002937904	180171.3166185
0.	1944099.8284898	9650.0285943244	3045.0006645658	105778.21907944	702646.62016323	10539.994609927	189508.3570668
0.	1862072.2280399	9783.5174413434	3734.1697873657	104788.04906388	749329.01973952	11096.271608266	174451.5296899
0.	1676539.0481923	8915.8781339534	2756.0112160766	107263.69334214	737495.5735414	12053.154857688	140169.0095395
0.	2124606.2473071	9227.328010388	3089.4614690812	101863.22960991	757510.28491085	12453.743239397	148896.2040324
0.	1962378.9595093	10139.498148207	3111.691960277	123102.58817651	742828.33262999	12453.743239397	172069.4312728
0.	1933475.0835847	10473.243863813	3511.8509410427	113951.5850077	693865.76003022	10762.500956173	169506.59237
0.	2077080.5066565	10206.246222688	3934.2618191226	125538.52602053	721613.63241175	11007.264794765	195738.8026882
0.	2236337.4356636	9427.5519315809	3222.845305648	123440.87061409	803267.57650084	13588.848159412	192236.4526350
0.	2082221.5122557	10717.999211938	3645.2415372606	124658.80026651	747824.69783536	12832.094380165	160757.9969531
0.	2000422.4009436	9004.8626258179	3467.3878833464	106836.02984163	768057.72521015	12097.663727646	150208.3274474
0.	2216116.1469733	10384.243700188	4245.525638307	140575.7757887	754377.67616276	11207.531461142	186031.3154586
0.	2339843.0150614	9650.0285943244	4067.6591755055	123643.84661984	795994.67086143	11897.375683543	183237.0866830
0.	2267754.6921033	10539.994609927	4601.2699505063	122583.91491297	772411.65711703	12164.427477996	185667.7861110
0.	2375715.8096871	10250.745235849	3711.9376358914	132421.61321421	784122.10898599	12676.300655165	181874.3844666
0.	2315623.1664606	9983.7547189362	3934.2618191226	129554.85533974	764362.2381627	12765.325284507	183441.5110278
0.	2023157.070149	9271.8217995872	3534.0825588358	128178.25645325	778666.6368933	12053.154857688	168917.0230198
0.	2189725.651564	10183.99680516	3934.2618191226	128087.99555723	764046.2494916	12364.721936084	200448.8002083
0.	2561248.9895348	11140.775371281	4067.6591755055	145571.56678404	796116.64952986	14412.452358838	189099.2188813
0.	2187555.0047554	9271.8217995872	3556.3142359259	140598.37449096	745811.25431133	12787.58159033	176130.7468186
0.	1913139.5503256	8582.1947473411	3778.6342682119	135447.44253901	798214.94937979	11474.561164748	152810.5570700
0.	2198636.727936	10094.999728725	4601.2699505063	131586.31502324	802559.54443985	13232.720180232	164201.9542658
0.	2329218.2701563	10762.500956173	4312.2265403762	129599.99355023	753722.15641186	12186.682180224	201768.9816008
0.	2346354.9554871	9939.2571305832	4201.058666784	122809.42108991	776573.03135597	11229.783609853	194965.4314059
0.	2021900.3798914	9828.0141985899	3734.1697873657	124094.92198117	735024.22083349	12231.191762848	178196.1891979
0.	2001336.3574945	10450.993733851	3978.7273673761	103752.99631498	740743.31961629	11563.572966145	172840.7036489
0.	1953467.8831373	9828.0141985899	4201.058666784	137435.14736973	733255.93847759	12208.936941841	174610.3602147
0.	1896345.5987014	9650.0285943244	3578.5459723132	110055.29607559	730325.74128585	11007.264794765	220683.8971681
0.	2044863.5382346	9805.7657902847	3245.0761526022	113996.6393925	730107.83216705	11941.883722078	182237.7501725
0.	2009904.7001599	10250.745235849	3156.1531205464	108614.35284097	756927.38868182	12854.350864177	176221.5248517
0.	2099700.9312931	10117.248908782	3823.0989862564	111766.73771774	753358.00008826	12832.094380165	178786.4086392
0.	2084849.1373397	10183.99680516	4045.4261345198	130570.52376025	714843.57799547	11608.079223139	186122.2002461
0.	1860472.8040757	10829.254017831	3489.6193825463	111091.12693738	673732.30123279	9917.0084254548	178355.0903634
0.	1812604.3297185	7870.3814867284	2978.3099024804	111564.04877051	735290.70549855	10050.50154671	159534.8250770
0.	1859330.358387	9650.0285943244	4579.0354861913	135537.78255707	759186.32883746	10562.244977375	151837.4552123
0.	1873382.4403582	8849.1403882772	2867.1598181554	103595.49948772	708779.18727395	11185.27937181	162434.4843092
0.	1843564.6078827	8048.3291046256	4201.058666784	121276.09853582	679122.33082999	11585.826064951	153059.5081912
0.	1999051.4661171	8715.6664994682	4223.2921228934	106115.80376292	740573.63123388	10940.510308095	169302.5060003
0.	1665343.0804428	9605.5327868852	3978.7273673761	124478.35509466	675320.08683017	11875.121753355	158153.3077596
0.	2157394.4385733	9494.2943071144	4178.8252699788	134973.17338172	778861.41644662	12320.211640776	162298.5404575
0.	1781644.0515542	10028.252544752	3556.3142359259	120532.0870517	691671.93202937	10673.497705198	177401.7283361
0.	1650491.2864895	9739.0209215515	3645.2415372606	116362.33440745	697579.65558596	10183.99680516	176947.7843460
0.	1886063.587503	9872.5111932931	4579.0354861913	131067.11747305	665653.53477649	10606.745890386	182464.8616978
0.	1991511.3245716	9516.5418843464	4267.7592130252	122786.87019962	740185.78449667	12053.154857688	174179.2557603
0.	1812033.1068741	9405.3045917898	3711.9376358914	132692.53857581	683142.97122199	10072.750608034	171842.5999017
0.	1932675.3716026	9716.7727507005	4556.8010811844	151475.399543	776451.32556068	11207.531461142	187440.1398306
0.	2328418.5581742	11496.814026024	4534.5667354854	155028.74491312	827619.69940617	11852.867882553	219269.5098980
0.	1964892.3400245	9605.5327868852	3489.6193825463	137751.41650041	751537.44681642	13655.623848502	189371.975464
0.	2226398.1581718	11207.531461142	3867.5639415011	140507.98004652	715882.9222708	11875.121753355	199310.8786454
0.	2014817.2166214	10428.74366326	4223.2921228934	128042.86547303	827154.51569172	11941.883722078	193828.2495569
0.	2169161.6291671	9138.3411442804	4334.4602930095	135357.1034924	754086.32796077	11541.319926723	186735.6982027
0.	2181842.7763118	9583.2849722085	4267.7592130252	143039.39208931	802535.13056481	12231.191762848	175654.1781980
0.	2396851.0549284	11541.319926723	5468.4603216522	163726.06044938	842960.12614402	12386.977172825	176130.7468186
0.	1997794.7758595	10695.748428881	3978.7273673761	130931.67991213	808054.40183564	11875.121753355	150547.7030375
0.	1866070.7879504	9627.7806609238	4912.5586784017	136418.64864659	802022.45495174	12654.044646316	156885.2292803
0.	1605021.9480786	8871.3862441486	3467.3878833464	118458.22137655	780030.18511178	12186.682180224	154598.6423668
0.	1624557.7693556	9449.7993307319	3867.5639415011	123824.27385604	744647.06570612	12320.211640776	169098.4245764
0.	1677338.7601744	10807.002937904	4245.525638307	122809.42108991	707064.52974406	10139.498148207	190281.2278331
0.	1733090.1097838	9227.328010388	3889.7965080741	126282.98135311	680662.95480072	10272.994831483	195101.903536
0.	1744628.8112398	9116.0945761461	3600.7777679979	119359.83914063	730180.46793344	11786.10662646	170504.4191961
0.	1580230.8766334	9405.3045917898	4556.8010811844	123643.84661984	743677.02744613	12386.977172825	168985.0481454
0.	1662144.2325144	9694.5246392125	4467.8640542332	137028.53312255	695047.28173432	11341.045244099	173453.2349870
0.	1614504.2472949	9805.7657902847	4401.1619067434	112870.3523479	725678.19709562	10406.493652039	162366.5121088
0.	1782900.7418118	9205.0812048251	3912.0291339479	115528.63243904	702887.97795225	10517.744301851	166853.8554148
0.	1800772.2836737	8470.9699193857	3089.4614690812	101615.79169769	701005.56506532	10762.500956173	148466.415022
0.	1597367.5619642	9049.3552278814	3489.6193825463	108276.66757475	642373.08319694	11407.802937209	151000.225132
0.	1807006.3458438	9783.5174413434	3667.4735108391	114154.33164451	769152.08451025	11919.629673117	160078.4350678
0.	1829169.7922049	10539.994609927	3778.6342682119	135695.87992628	742343.40131204	12654.044646316	147516.4330616
0.	1930504.7247941	9650.0285943244	4868.088148406	129712.84013788	743943.77719247	12409.232468957	151407.5158403
0.	1746342.4797729	8671.1756780192	4289.9928470482	143649.75728144	765942.35338362	12275.701583032	149393.8819135
0.	1794210.9541301	9716.7727507005	5735.3062786932	135876.56627707	745059.36469951	12364.721936084	154010.1166278
0.	1798894.9814539	8426.4804036529	3800.8665975842	121704.49870148	745568.7021802	12698.556723408	161097.7984796
0.	1833968.0640975	9205.0812048251	4579.0354861913	137073.71151159	781272.17342228	12765.325284507	140259.4003378
0.	1906170.6316244	10295.244486485	3756.4019981391	131699.18830296	780833.80441585	12542.765492984	135515.1974614
0.	1944099.8284898	8715.6664994682	4156.5919324774	141637.9804934	719557.8799006	11852.867882553	140779.166296
0.	1889605.169138	9472.046789243	4467.8640542332	148285.45780164	875666.49171113	12186.682180224	142542.0902587
0.	1857616.6898539	8448.7251318446	4223.2921228934	146928.40278021	832150.41329873	12631.788696862	142270.8471166
0.	1803921.7424842	10272.994831483	3756.4019981391	144056.69203517	754037.77087453	12743.069038078	137096.3007972
0.	1907884.3001575	9783.5174413434	3511.8509410427	150298.8262655	702139.79063872	13811.435868899	144825.4003264
0.	1712868.8210935	10006.003602161	4401.1619067434	139581.49304916	758166.08978854	12809.83795555	147539.050432
0.	1707499.3263565	9271.8217995872	3711.9376358914	138768.07648579	777035.52886747	12453.743239397	165040.4993316
0.	1856702.7333029	10695.748428881	3689.7055437159	168055.41900725	805856.04411835	13099.176108526	191372.4601678
0.	1851904.4614103	10784.751917351	4979.2649182334	145888.14226201	719461.15058148	10873.756355811	198832.9973725
0.	1969549.9130061	10517.744301851	3867.5639415011	145842.9164638	747121.15259772	12142.172835157	177583.3127833
0.	1976748.9263878	9894.7597796915	4401.1619067434	151498.02756564	734273.26250455	12030.900511791	190349.4257151
0.	1633240.3565899	10651.247040888	4467.8640542332	151294.37755381	775380.38779019	12053.154857688	174837.2661613
0.	1655860.7812265	9828.0141985899	5423.9868259363	159398.92806745	795775.11355244	11652.585717666	199424.6638925
0.	1971244.9329731	10072.750608034	4156.5919324774	134566.67827072	763657.35608479	12342.466758735	169982.8131482
0.	1589713.1758498	10206.246222688	4267.7592130252	154915.55790011	708223.69777513	10940.510308095	168554.2316337
0.	1572348.0013813	9472.046789243	4623.5044741297	164519.23176184	755446.03628352	11719.345904834	168010.0738705
0.	1634890.2833862	9405.3045917898	4289.9928470482	129848.25804463	805807.19800693	13499.814738951	134069.8776234
0.	1274055.4320573	8559.9496630493	3623.0096229803	156817.30189899	734999.99535956	11252.035817943	148941.4462588
0.	1706715.7407462	9004.8626258179	3934.2618191226	122674.11665682	746126.58218444	11741.599419325	143830.6147397
0.	1523935.9225109	8204.0363859019	4312.2265403762	131879.78870564	807834.54117086	12498.254247405	153217.9354690
0.	1563783.7275486	8737.9119992209	3645.2415372606	132624.80641616	766525.85295962	13566.589715191	145232.3920014
0.	1625436.266655	9894.7597796915	3289.5380243924	134115.04010459	769443.93685989	12943.377394191	179762.63156
0.	1510101.6784186	9939.2571305832	4089.8922757939	138542.14141382	754207.72186064	10050.50154671	200858.4895603
0.	1464516.0666454	10762.500956173	2911.6196740142	101863.22960991	720525.23229288	10962.761744275	214115.8453828
0.	1127231.5920936	11541.319926723	2622.6348501053	92712.887694727	686009.11593901	11229.783609853	201450.2982058
0.	973925.32337557	9494.2943071144	2200.2904383379	63059.916065846	652925.53314323	10495.494053146	163476.7934761
0.	884533.69502847	9116.0945761461	1489.0219081794	64134.738720651	596714.5253629	9672.2765870872	188894.6572365
0.	747703.39287655	8648.9303563226	1400.1176098792	47512.840946976	580897.97720562	8804.6488545952	224768.6999450
0.	853218.40288728	9894.7597796915	1022.2849223641	38064.51411728	591637.68422089	8226.2805206124	265198.154742
0.	656717.96236345	9316.3158262194	822.26278718639	30433.247443451	532864.40531819	9049.3552278814	204022.8721561
0.	582064.17171824	8493.2147662765	555.57407469138	25461.058823948	552078.89950635	8381.9911253168	200630.8819077
0.	492396.47594025	8938.1241678873	688.91736413994	22831.233126918	515770.95764827	8470.9699193857	199561.2082156
0.	505620.83314444	8315.2576529274	622.24545271912	17618.605247141	518534.81263548	7937.111398359	211768.0948072
0.	464693.86487148	8626.6850939775	355.56314090256	15703.671278119	507980.25694188	8915.8781339534	186463.0269299
0.	429384.41906935	7358.8032407191	288.89389638309	13010.147915374	510175.10301525	9071.6016179468	190917.7628591
0.	397341.1090604	8404.2357348103	377.78634093484	13121.433305311	476018.06976113	8204.0363859019	201290.9610237
0.	399997.08728939	7358.8032407191	555.57407469138	11363.297749089	483403.30561882	7803.6521091871	194283.1038895
0.	418518.7007605	7981.5983028321	355.56314090256	9338.5629285733	521724.98115006	8515.4596725172	198901.2644678
0.	335278.35584391	7425.5290578293	355.56314090256	9561.0372168932	497391.52086371	7180.8703392706	189008.3019817
0.	360128.05965826	7914.8680351385	311.11691862693	9427.5519315809	507815.07617226	7914.8680351385	197763.5516939
0.	335833.38094033	8181.7923105381	400.00960023041	8626.6850939775	488110.59570536	7914.8680351385	176902.3912927
0.	339372.51796858	7959.3548209234	377.78634093484	6157.8298473792	502365.89268668	8026.0854446829	182260.4610495
0.	288785.25716673	7959.3548209234	400.00960023041	5068.2074017168	489735.21038095	8048.3291046256	169121.1000458
0.	228809.80604444	6936.2188003543	222.22518522469	4534.5667354854	528747.522714	8604.4398909837	154055.3863764
0.	184781.74902756	6024.3990384081	66.6669333344	3800.8665975842	474490.07344186	7914.8680351385	117827.1465689
0.	141411.96824842	6246.7849065228	133.33440000853	2867.1598181554	480650.73840921	7180.8703392706	107916.4849420
0.	92241.027951177	5890.9703650846	66.6669333344	2711.5521902674	504913.13241211	7470.0132325949	97050.74801942
0.	86423.608365466	5045.9716918765	22.222251851891	2355.8885211332	514944.33616211	7180.8703392706	86041.91125621
0.	70945.157317929	5379.5135674889	111.11185185679	1777.9674276367	469343.90556642	8537.704638108	79174.33626184
0.	53303.26413941	5201.6229063468	0.	1800.1944209975	479333.5829791	7269.8363153001	77783.55275260
0.	41972.100583332	5223.8590313854	0.	1489.0219081794	471646.37490403	6913.9781073663	67964.91707209
