# Supplementary material for: LA-iMageS: a software for elemental distribution bioimaging using LA–ICP–MS data
Source: J Cheminform. 2016 Nov 18;8:65. doi: 10.1186/s13321-016-0178-7 (PMC5116144; doi:10.1186/s13321-016-0178-7)
Supplement: Supplementary file 1 — Additional file 1. Dataset corresponding to LA–ICP–MS analysis of a human tissue used to illustrate LA-iMageS features. [file 13321_2016_178_MOESM1_ESM.zip › Line 37.xl]

Intensity Vs Time	Counts Per Second
Time in Seconds	Na23	Ca44	Zn64	P31	C12	C13	Si28
0.	311.11691862693	5401.7501670541	66.6669333344	911.16092124147	452986.00981983	6847.2563843996	52699.44197443
0.	266.6709334016	4756.9128613587	0.	488.9032300503	482156.30671973	7625.7097134645	52945.43833249
0.	177.7796740943	5001.500450135	22.222251851891	755.58980896023	454439.82250663	7714.6804365931	55897.95935658
0.	48652.722970103	5223.8590313854	111.11185185679	2844.9299791609	472351.33615784	6913.9781073663	65344.07929991
0.	88107.773857905	4490.09822201	66.6669333344	3133.9225107654	491006.86261187	7269.8363153001	64515.43819635
0.	88871.373766457	5201.6229063468	177.7796740943	4245.525638307	456621.00456621	7425.5290578293	73276.31039157
0.	113636.21108816	6580.3748323783	200.0024000288	4401.1619067434	452915.67030697	7937.111398359	81485.3422406
0.	129284.03117149	5868.7324604928	177.7796740943	5001.500450135	483403.30561882	7447.7711155427	89904.59031747
0.	137570.68982515	5668.5939886228	200.0024000288	5468.4603216522	496024.66301628	7069.6642042893	85031.62050568
0.	124049.8133544	6402.4585440809	111.11185185679	4467.8640542332	433032.7890157	7581.224707945	85166.31889861
0.	184781.74902756	6558.1350886904	133.33440000853	5157.1508342136	469954.70448239	7180.8703392706	122651.5661299
0.	221801.88700489	6624.8544977427	200.0024000288	4667.9736993025	475877.01253463	7825.8951756913	121817.2392211
0.	172500.42771484	5890.9703650846	177.7796740943	3889.7965080741	465586.10122009	7558.9822941956	117196.1192128
0.	175881.11227287	6135.5912309063	200.0024000288	4645.7390570617	511119.2953718	8804.6488545952	113951.585007
0.	176993.17764402	6313.5018238017	177.7796740943	5023.7360413493	482697.43491245	7136.387707272	120419.3637918
0.	188349.18379024	6157.8298473792	133.33440000853	4534.5667354854	465233.89155918	7870.3814867284	111811.7803710
0.	184736.31373987	6913.9781073663	44.444562963279	4312.2265403762	447923.04185133	6558.1350886904	133821.4883171
0.	226823.25805594	7180.8703392706	177.7796740943	4690.2084008523	440708.80190435	8359.7465751719	161437.6137299
0.	234498.02639466	7203.1117442735	333.34000013334	3645.2415372606	467276.90920106	6891.7374737114	152606.8752705
0.	257060.12751915	8003.8418440852	155.55700742096	4801.3827982459	497155.84018513	7781.4091020254	164768.529614
0.	304899.84965455	7647.9523052351	177.7796740943	4712.4431617115	452399.8648735	7336.5614203583	198377.8975270
0.	291246.50610462	7825.8951756913	222.22518522469	4734.6779818802	403096.77372367	6024.3990384081	205616.895679
0.	341316.20017171	9605.5327868852	311.11691862693	3511.8509410427	464881.69637962	6713.8145404327	211768.0948072
0.	284876.33058311	7225.3532086126	200.0024000288	3645.2415372606	479027.84369345	7269.8363153001	190303.9603991
0.	283313.26455709	7603.4671810346	266.6709334016	3912.0291339479	478204.75365563	7781.4091020254	193941.9608393
0.	278166.3792823	8760.1575583262	177.7796740943	2911.6196740142	473714.42571039	7403.2870594544	184759.0313530
0.	322522.77230952	7447.7711155427	177.7796740943	4000.9602304553	462909.67094769	6691.5744407644	221801.8870048
0.	251516.99713519	7959.3548209234	222.22518522469	4089.8922757939	484885.82325851	7825.8951756913	165788.4613744
0.	259878.89620868	7514.4976447163	88.889362965491	3823.0989862564	456714.83131414	6202.3072583001	181579.161370
0.	290464.34955385	8648.9303563226	200.0024000288	3378.462479507	465163.45136479	7114.146480276	199174.3383755
0.	282646.75054543	7959.3548209234	244.44802968221	3845.3314342286	449001.01552962	7292.077957649	199629.4812062
0.	300154.37544906	8204.0363859019	222.22518522469	4378.9279761929	491972.50225121	6980.7003643303	209170.3748505
0.	369270.98452728	8226.2805206124	266.6709334016	4979.2649182334	500691.73009433	7002.9412353188	207849.034732
0.	249662.4628461	7381.0451204177	288.89389638309	5157.1508342136	477969.59958816	7647.9523052351	171479.6824190
0.	349164.86298852	8293.0132808272	333.34000013334	7470.0132325949	487357.25564893	7803.6521091871	181715.4168986
0.	331671.57578675	7781.4091020254	311.11691862693	7514.4976447163	477405.25614386	6491.4162136014	174224.6341372
0.	391007.37619313	8760.1575583262	288.89389638309	6469.1767072291	500856.77386984	7692.4376667992	199970.8544503
0.	320006.26921476	6357.9800652871	333.34000013334	6002.16077788	496024.66301628	9093.8480673683	174360.7707352
0.	272265.09654062	7403.2870594544	444.45629661235	6335.740914881	474255.0212616	7558.9822941956	148127.1234282
0.	256120.7465702	6758.2949177622	133.33440000853	5668.5939886228	465726.98913943	6980.7003643303	137502.9183241
0.	265381.63708073	7158.6289936035	400.00960023041	5957.6844347936	463027.04070609	7269.8363153001	141231.1628286
0.	280900.27283323	7180.8703392706	466.67973369921	8092.8166025467	492255.14904926	7625.7097134645	154394.9172583
0.	275708.92546936	6936.2188003543	266.6709334016	9783.5174413434	457371.64734162	7759.166154206	136102.4296804
0.	275203.74293355	6291.2627920491	577.79780810179	8092.8166025467	477029.04782085	7536.7399397861	137141.4795506
0.	295503.62266725	7225.3532086126	422.2329187895	11252.035817943	460797.29029818	7381.0451204177	160939.2227261
0.	319129.13145511	7447.7711155427	488.9032300503	10139.498148207	483873.91837257	7492.255408986	164677.8749956
0.	283841.91639286	7492.255408986	644.46936392652	10139.498148207	501139.71343955	7225.3532086126	172954.1320163
0.	387516.51981878	7180.8703392706	1022.2849223641	21316.116675255	505266.97548672	8026.0854446829	167783.3518512
0.	548284.72519658	8026.0854446829	1222.3118584252	33712.498741905	539824.99850877	8648.9303563226	178763.707126
0.	680831.47715103	8849.1403882772	1689.0600469736	54511.039321521	563946.48125608	8849.1403882772	184918.0563606
0.	742998.0649738	8226.2805206124	2244.746737005	57262.734268803	603392.85286646	9961.5058950769	153783.7715397
0.	1122091.1230304	8137.3043378502	3867.5639415011	88759.075297096	650382.17572325	9761.2691517657	167806.0237783
0.	959970.14282746	7981.5983028321	3222.845305648	88871.373766457	615044.58220657	10139.498148207	135582.952930
0.	1211904.9355823	8782.4031767842	3467.3878833464	122110.37165875	650118.28518574	10450.993733851	159806.6256818
0.	1342499.2784328	9538.7895209393	3467.3878833464	115258.26039909	657774.37756748	10985.013239832	193055.0535105
0.	1398013.5595898	10384.243700188	3689.7055437159	112464.92602193	667071.58279217	10962.761744275	192213.7148565
0.	1321196.5622555	9249.5748753086	3978.7273673761	98624.620210268	648223.30759648	9850.2626662593	163748.7214494
0.	1305730.606705	10384.243700188	3711.9376358914	121140.81881524	713659.36044108	9583.2849722085	171502.3643034
0.	1542432.055783	10272.994831483	4201.058666784	127456.19644914	714867.74738095	9605.5327868852	180125.9061889
0.	1332826.4676067	8915.8781339534	3289.5380243924	102605.58716377	692057.61985505	10673.497705198	163000.9406662
0.	1539037.3988855	8826.8945917595	3734.1697873657	132128.12060012	714529.3821008	10940.510308095	158108.0159507
0.	1821285.1049228	8938.1241678873	3978.7273673761	164247.27889004	718687.35477434	10985.013239832	172795.3327298
0.	1462649.0169318	8626.6850939775	3756.4019981391	107736.39942582	712330.32885233	10584.495404194	153715.8692011
0.	1153181.793342	9561.0372168932	3067.2310371775	102358.12734263	617242.98134997	10940.510308095	135447.4425390
0.	1282194.8729436	8915.8781339534	4690.2084008523	126711.63709465	711750.45149128	10851.505157133	150230.9520606
0.	1458206.4592215	8404.2357348103	3956.4945635986	124388.13396307	705953.80550726	10539.994609927	155639.9811051
0.	1628515.1142595	9383.0573113583	4401.1619067434	150117.82960337	739725.23894334	11941.883722078	150570.3285639
0.	1461912.8213532	10584.495404194	4445.6299457633	137231.83778637	745495.93785855	11563.572966145	157926.8511539
0.	1969855.5495587	11496.814026024	4801.3827982459	166355.14354303	756295.96177541	11274.288085412	217308.0100727
0.	1801481.6872303	9405.3045917898	4490.09822201	179172.34371441	800801.91983783	12119.918251707	161007.1833974
0.	1675145.475026	9316.3158262194	3689.7055437159	150751.33496664	677148.80623674	12275.701583032	160599.4276037
0.	1809633.9709278	11229.783609853	6335.740914881	193532.60740059	802803.68694336	13388.524299949	177628.7095068
0.	1935907.9296575	8960.3702611759	5579.6450990042	171525.0462489	768690.00493769	12119.918251707	153625.3336024
0.	1656660.4932086	11430.055620341	5757.5438273573	176856.99848408	827227.96410719	12587.276976136	216487.0524219
0.	1549995.0207791	8604.4398909837	3912.0291339479	122426.06419343	720355.93785368	10206.246222688	154327.0099853
0.	1487715.2928157	9605.5327868852	4712.4431617115	123576.18740597	728848.90858216	10851.505157133	132940.894500
0.	1872423.375469	11519.066946682	5179.3868406229	164836.52122004	740573.63123388	11029.516409074	153602.6998550
0.	1586628.5724902	10628.996435951	5223.8590313854	171139.46148655	626879.52024475	11741.599419325	164700.5385588
0.	1867557.8910326	8849.1403882772	4756.9128613587	133098.94300355	759210.62169954	10406.493652039	159217.7354692
0.	1547446.794146	8893.6321593739	4690.2084008523	139061.80116179	715447.83279796	11563.572966145	133144.1002648
0.	1691874.1671342	10651.247040888	4957.0294456441	129554.85533974	661520.88809041	9850.2626662593	135470.0274524
0.	1639714.7914586	9961.5058950769	3778.6342682119	141253.76329338	703056.93239565	9872.5111932931	198423.406406
0.	1813768.4662668	10272.994831483	4779.1478001472	127569.01423211	678111.44505591	10450.993733851	156024.8563117
0.	1686752.6487655	9405.3045917898	4134.3586542796	128110.56069028	666542.7919964	10028.252544752	151498.0275656
0.	1767573.2380062	10183.99680516	4089.8922757939	113838.95010417	711291.40935703	11519.066946682	167057.8824251
0.	1724293.2779806	10428.74366326	4623.5044741297	137118.89014357	711653.80902662	11452.308362854	187962.8281259
0.	1965660.8687832	9872.5111932931	4490.09822201	128042.86547303	745277.64854246	10695.748428881	159897.2278348
0.	1837852.3794391	10584.495404194	4779.1478001472	131834.63824091	730471.0170645	10829.254017831	154847.6464234
0.	1953467.8831373	9739.0209215515	5290.5677623922	143830.61473971	767765.91926416	11897.375683543	165221.817359
0.	1986256.0744035	10940.510308095	4223.2921228934	132805.42672227	801046.01321584	10673.497705198	184781.7490275
0.	1886634.8103473	10050.50154671	4201.058666784	137299.60710086	761956.15144404	11608.079223139	162819.6704831
0.	1574747.1373276	10028.252544752	4401.1619067434	140733.96798078	771973.73322228	11541.319926723	138722.8889853
0.	1690362.6410257	8960.3702611759	4734.6779818802	127027.50269707	746635.98210563	11852.867882553	130954.2526872
0.	1699885.637601	9160.5877717715	4245.525638307	124816.69297332	785218.48596752	10940.510308095	122426.0641934
0.	1902971.783696	11697.092449727	4534.5667354854	146091.66136504	749765.807038	11585.826064951	140666.170962
0.	1927882.8989647	11029.516409074	4267.7592130252	146204.72966248	767668.65278615	11163.027341856	146136.8885015
0.	1710812.4188538	10517.744301851	4957.0294456441	131834.63824091	719412.78632555	9961.5058950769	147335.4962865
0.	1731604.9303884	12053.154857688	4779.1478001472	136621.93855284	719050.06298266	12208.936941841	174270.0127586
0.	1964300.0867458	11318.79279849	4712.4431617115	121591.759696	764265.00965906	12053.154857688	185372.4300640
0.	1777188.5133682	10717.999211938	4690.2084008523	133053.785985	749401.81610118	11941.883722078	196762.4914165
0.	1586857.061628	10606.745890386	3800.8665975842	135199.01249835	764726.85471189	10962.761744275	196375.7499557
0.	1937473.6434952	12898.86401039	4979.2649182334	152584.24426396	801094.83271008	13299.493017989	195079.1580278
0.	1673340.2002639	11118.523460085	3734.1697873657	139626.68516703	725799.19540134	12253.446643245	171003.376963
0.	1820082.0318662	9850.2626662593	3800.8665975842	136644.52662384	700981.43421575	10673.497705198	157700.4006442
0.	1804035.9870531	10295.244486485	5713.0687893496	177719.50368802	741203.91904551	10985.013239832	181261.240375
0.	1917252.3548049	10673.497705198	4712.4431617115	169279.83004224	804928.01470037	11741.599419325	175495.3279842
0.	1874639.1306158	9449.7993307319	4912.5586784017	158311.83101081	776353.96214725	11118.523460085	190485.8231347
0.	1936445.4423754	10272.994831483	5802.0191026477	171593.09245192	788995.95028627	11563.572966145	172908.76048
0.	1797524.0466274	9516.5418843464	4067.6591755055	136034.67002183	697145.48188978	12364.721936084	168010.0738705
0.	1717552.8484172	10651.247040888	3445.1564434428	139084.39579292	797238.93323945	11430.055620341	176834.3021715
0.	2032182.3910899	11007.264794765	4645.7390570617	154394.91725832	769030.48224814	12386.977172825	182964.5286057
0.	2046919.9404743	11252.035817943	4623.5044741297	146815.32474904	694299.76972414	10851.505157133	203726.872377
0.	1898858.9792166	9605.5327868852	3511.8509410427	137977.33031119	733328.60053462	11585.826064951	181465.6167809
0.	1787127.7908601	9538.7895209393	3756.4019981391	119224.59030116	732384.04112672	10896.007613863	164360.591518
0.	1827913.1019473	9917.0084254548	4756.9128613587	145051.50437979	734467.05199737	11229.783609853	179898.8577130
0.	2148254.8730635	10272.994831483	4334.4602930095	160123.73748592	737931.76747642	11585.826064951	202725.1040391
0.	1991625.5691404	10094.999728725	3778.6342682119	154825.00938639	784682.46223179	12053.154857688	191736.2356759
0.	1824714.2540189	11763.8529932	4178.8252699788	139626.68516703	708344.45334045	12208.936941841	183441.5110278
0.	2268325.9149477	10517.744301851	5134.9148871186	160146.38878643	800069.68063353	12676.300655165	188508.276565
0.	1861044.0269201	9805.7657902847	4979.2649182334	142564.69424905	756684.5267632	12231.191762848	157202.2309796
0.	2085991.5830285	10562.244977375	4000.9602304553	148737.85815691	757267.40674246	10918.258931291	173498.6094514
0.	2312424.3185322	10606.745890386	4979.2649182334	164292.60375838	767303.9131593	11986.39199816	184622.7265925
0.	1963521.405198	9650.0285943244	4000.9602304553	148715.23756099	754013.49243292	11786.10662646	171797.2343608
0.	1782786.497243	10183.99680516	3956.4945635986	152312.67693566	761591.65079533	10896.007613863	173702.7975670
0.	2605690.1268258	12409.232468957	4401.1619067434	194123.90208152	795506.77322783	12987.891015582	246503.8221510
0.	2091589.5669032	10651.247040888	4134.3586542796	162774.35354751	755227.49741691	11964.137830426	187803.7456476
0.	2245134.2674667	10228.495699585	5045.9716918765	168622.25382767	819348.01878791	12253.446643245	221619.3479410
0.	1791469.0844772	9294.0687832241	5045.9716918765	149235.52666509	758141.79983867	12787.58159033	178150.7894155
0.	1776731.5350928	10250.745235849	4534.5667354854	172364.32119172	885667.37250453	12342.466758735	187281.0672189
0.	1719837.7397946	9917.0084254548	3689.7055437159	123463.42326127	770781.71848611	13477.556532345	147154.5634055
0.	1718124.0712616	8404.2357348103	3978.7273673761	129983.67813497	740040.34642596	10628.996435951	156364.4667076
0.	2256444.479785	10717.999211938	5335.0405463082	185077.08436972	833865.34950662	11808.360319106	173022.1897702
0.	1994138.9496556	10339.743974598	5023.7360413493	147448.58131463	812648.31198759	13410.782268944	152471.0901447
0.	1844478.5644337	10295.244486485	4267.7592130252	140146.41199191	744234.78623824	13188.205252064	176925.087788
0.	1938150.6414693	9850.2626662593	3689.7055437159	135153.84418933	755907.41411832	11741.599419325	173680.1097541
0.	2013560.5263638	10717.999211938	4112.1254353852	162389.16944795	792994.5320997	11697.092449727	246480.9377551
0.	1795467.6443877	9983.7547189362	3133.9225107654	129351.73639478	699461.32586451	10584.495404194	219132.6462839
0.	1675168.1133658	10250.745235849	2933.8496908789	90353.854650945	735193.80103966	11496.814026024	211676.9332004
0.	1847764.9624996	9027.1088971719	2467.0317873712	78927.567490327	675007.31818642	9739.0209215515	203203.2059050
0.	1529523.1967455	8515.4596725172	2022.4676149595	69219.62570525	629583.50629584	9338.5629285733	202497.4460085
0.	1071755.4652079	9271.8217995872	1844.6485855546	51156.539009369	548284.72519658	8493.2147662765	186803.8673995
0.	1020852.8780424	8559.9496630493	1889.1029872274	46931.784450738	564777.82464731	8737.9119992209	231413.576233
0.	1028564.8223517	8159.548294521	1311.2142599662	40498.167558161	608237.87221085	9627.7806609238	240373.0188894
0.	898443.6843826	7803.6521091871	1222.3118584252	40989.449672084	579446.40436938	9182.8344586197	192941.3541906
0.	909879.19054147	9004.8626258179	1866.8757567514	46149.656807888	545108.3905797	9205.0812048251	202224.2644826
0.	1587024.5947802	9049.3552278814	2511.4895088638	75114.792814874	609383.88996768	10050.50154671	211016.0409997
0.	1735522.7522216	10584.495404194	3623.0096229803	113298.32361438	667263.87835371	10361.993807708	266780.8206806
0.	1559324.1205299	10940.510308095	3800.8665975842	97253.086461145	726041.19706355	12008.646225282	237240.7053301
0.	1573972.6020734	10896.007613863	3356.2312767859	94308.419819965	729938.35107091	10762.500956173	190554.0226722
0.	1668199.1946646	10161.747447	5112.6789993376	130502.8087107	727178.69509053	11051.768082761	196625.9924047
0.	1717324.3592795	10896.007613863	4579.0354861913	114897.77789711	805147.80223211	11741.599419325	246892.8663567
0.	1611305.3993665	11585.826064951	4245.525638307	124884.36218525	792360.48840581	11096.271608266	223947.0166221
0.	1672654.7328506	10762.500956173	5312.8041246922	137164.06901849	776159.23858111	11830.614071137	210355.2005530
0.	1906525.8273862	10228.495699585	3111.691960277	95364.784268185	728921.53383627	11541.319926723	190349.4257151
0.	1664429.1238919	10873.756355811	4645.7390570617	101593.29770413	692973.69713584	11140.775371281	224266.5506372
0.	1747599.1700305	13366.266390356	4312.2265403762	111541.52807867	717744.38425575	11763.8529932	266230.2946233
0.	1745200.0340842	10517.744301851	4645.7390570617	125538.52602053	715979.6117783	11140.775371281	209785.5520467
0.	2077765.9740697	11407.802937209	5157.1508342136	153557.43254305	701391.66777822	12720.812851046	197786.304445
0.	2085877.3384596	10962.761744275	6002.16077788	148941.44625889	801558.63151594	11541.319926723	219931.0486442
0.	2483219.9489954	10562.244977375	6157.8298473792	189712.93360789	803536.15540002	13165.94787708	222828.7427684
0.	2157622.927711	11697.092449727	5335.0405463082	160599.42760372	790190.4566388	13477.556532345	198127.60308
0.	2023842.5375623	10962.761744275	3845.3314342286	128945.51324256	750275.41991086	12609.532806802	209284.2931699
0.	1860701.2932135	10717.999211938	4490.09822201	126892.13026965	767158.02158168	11452.308362854	248952.8103835
0.	1909976.1030067	10673.497705198	4445.6299457633	123034.93332474	652805.54666489	10473.243863813	239458.3548041
0.	1944023.0157159	10896.007613863	3467.3878833464	103617.99885336	687093.19894582	10628.996435951	239458.3548041
0.	1750326.4718984	10228.495699585	3845.3314342286	102470.60817413	645225.77246818	10784.751917351	211494.61294
0.	1692898.8138252	9138.3411442804	3045.0006645658	79981.99400336	682179.77383581	9650.0285943244	229015.3376748
0.	1401616.9909321	9138.3411442804	2400.3456497736	60955.455011395	607044.26538132	10473.243863813	203453.6510314
0.	1254994.1694863	8493.2147662765	2489.2606184746	56524.385757193	599933.78834279	8849.1403882772	203567.4921834
0.	1106535.893812	9716.7727507005	1866.8757567514	51626.088026492	608906.36409076	8604.4398909837	203954.5635930
0.	1064810.6774701	8960.3702611759	2289.203272805	54488.671528733	613157.27266318	8648.9303563226	205503.0268672
0.	1556687.5093243	10896.007613863	2667.0934016109	69824.641738667	661400.78248932	10384.243700188	225613.2911161
0.	1386586.0962031	9316.3158262194	2867.1598181554	74599.080167895	677846.70872827	9294.0687832241	203430.882985
0.	1632720.0842845	9894.7597796915	3067.2310371775	80901.921325729	620852.43604194	9850.2626662593	203863.4863692
0.	1595184.9097694	9917.0084254548	3178.3837896203	92578.067913823	734224.81580576	11830.614071137	210810.9470470
0.	1786432.1991321	9739.0209215515	3600.7777679979	105260.61562365	675945.65796484	10050.50154671	231070.9290421
0.	1592569.2900716	9983.7547189362	4490.09822201	107376.23999317	747339.48813967	11318.79279849	193896.476142
0.	1632612.9272943	10028.252544752	3934.2618191226	104113.00017173	708441.05900123	11808.360319106	200221.2036121
0.	1514384.6053524	9894.7597796915	2978.3099024804	90106.756286359	694516.78270882	9939.2571305832	200562.6008098
0.	1617034.9491737	10517.744301851	3978.7273673761	98264.851941066	687912.3737223	10762.500956173	196171.0116578
0.	1861266.7869253	10250.745235849	3378.462479507	98961.916986443	702936.25031497	12364.721936084	190508.5562526
0.	1648888.3679131	8893.6321593739	3334.00013336	93094.888853731	721541.06816456	11296.540412261	165425.8048096
0.	1979224.0027805	10006.003602161	4579.0354861913	115461.03861232	748188.62285182	11229.783609853	154123.2914562
0.	1993113.297208	9805.7657902847	4401.1619067434	110190.39719545	791190.06717783	12275.701583032	151294.3775538
0.	1897643.8177133	9650.0285943244	3978.7273673761	124703.91216546	744938.09826274	11830.614071137	192418.3570709
0.	1989112.1886253	10295.244486485	4401.1619067434	126192.74082752	776913.8166182	11941.883722078	221573.7137916
0.	1617817.3397922	8760.1575583262	4512.332449094	114334.55499022	731778.60826357	11608.079223139	201951.0918044
0.	1686590.9631496	11118.523460085	3756.4019981391	106881.04602527	756684.5267632	11608.079223139	219725.7379691
0.	1532781.8172465	11897.375683543	3245.0761526022	108997.0792451	704239.70553766	10695.748428881	225704.6033288
0.	1994729.0265818	11007.264794765	3467.3878833464	120013.57259053	753018.13458867	12119.918251707	208031.2762401
0.	1720180.4735013	11051.768082761	4000.9602304553	129103.48657794	727759.60253504	11163.027341856	255181.4698994
0.	1716145.8448226	9583.2849722085	3111.691960277	100018.86811012	723161.81397706	11385.550313458	174723.8124237
0.	1918179.1014153	9627.7806609238	3422.9250628351	101998.19882181	806149.12652229	11252.035817943	230796.8212942
0.	1658716.8954483	10206.246222688	4423.3958966001	124500.91052905	751828.70976792	12275.701583032	209056.4580692
0.	1884464.1635388	10851.505157133	3489.6193825463	109424.85295197	735629.87960395	11563.572966145	210697.0081159
0.	1759203.8451598	9561.0372168932	2822.700199456	96646.085788823	705591.64352682	13232.720180232	196921.7430564
0.	1787127.7908601	12342.466758735	4289.9928470482	133708.58651499	778715.33137387	12386.977172825	268363.7825180
0.	1873153.9512205	12453.743239397	3422.9250628351	107848.95242032	767717.28588949	12164.427477996	248838.3558850
0.	1820820.2626801	11118.523460085	3222.845305648	91814.130125358	748649.61637541	11697.092449727	230431.3581301
0.	1847956.9236299	11274.288085412	2956.0797670342	94623.067646777	646904.26426327	10784.751917351	246938.6374399
0.	1637810.1393448	11919.629673117	2622.6348501053	89882.127733161	700474.70186407	11252.035817943	273435.8412816
0.	1462096.8646424	9405.3045917898	2022.4676149595	76886.395662214	649782.43613347	10762.500956173	228238.9110850
0.	1714740.1726872	10962.761744275	2355.8885211332	81395.582531101	623124.05770641	10717.999211938	250051.6523799
0.	1527960.5326999	9294.0687832241	2222.51855803	82001.479242371	639880.74635063	11229.783609853	208805.846563
0.	1905725.5465979	10918.258931291	2667.0934016109	93027.475619114	706895.49732864	10940.510308095	222121.3398618
0.	1747125.1160683	9983.7547189362	2711.5521902674	89792.277998144	687165.4759624	11074.019815824	214480.6031116
0.	1883290.5942318	10339.743974598	2644.8640962144	92173.621585386	710494.18328502	10695.748428881	210970.4641350
0.	1796952.823783	13566.589715191	3267.3070588502	110775.86052621	758287.54055368	12142.172835157	299970.1387192
0.	1969188.7190955	13989.510313761	2778.2408179141	101863.22960991	724129.56746075	11096.271608266	347960.4679884
0.	1613590.290744	11697.092449727	2422.5743030209	95027.632211775	698568.68784114	12030.900511791	275869.6716852
0.	1973496.1737959	11385.550313458	2178.0623779285	91634.390178831	723960.20282572	11274.288085412	271806.0251276
0.	1740807.0621868	10206.246222688	2889.3897164397	91364.787488052	756878.81575646	11697.092449727	227120.0688725
0.	1953060.4128217	11229.783609853	2689.3227662952	100513.65698015	699364.82003234	10361.993807708	254562.9787861
0.	1969827.7640033	10695.748428881	2355.8885211332	108366.71564976	714191.02999426	12008.646225282	288325.2898851
0.	1697484.1603078	11786.10662646	2378.1170558111	91971.405741375	708489.36223447	10651.247040888	284692.4254999
0.	1553040.669242	11029.516409074	2089.1507291136	85974.554748302	703418.98869972	11519.066946682	302572.8534703
0.	1639151.8011217	10228.495699585	2622.6348501053	83729.647710131	717405.90696879	10717.999211938	275295.5920628
0.	1734918.0228857	11007.264794765	2333.6600457397	93521.851933791	716583.94557142	11029.516409074	266299.1084229
0.	1747532.0063325	10050.50154671	2244.746737005	81171.187466365	677052.54823173	9605.5327868852	262561.0355089
0.	1775378.8364987	11519.066946682	2133.606434957	94285.945427232	720912.20339109	11051.768082761	268134.3494213
0.	1821449.1724719	10006.003602161	2289.203272805	81597.54323062	664283.7765204	9761.2691517657	270727.3052470
0.	1931451.7988844	11252.035817943	2155.8343768016	85211.218844299	715979.6117783	10539.994609927	270842.0561503
0.	1589141.9530054	10450.993733851	1978.012501928	88220.063597082	716487.24934071	11407.802937209	233035.6281777
0.	2008191.0316268	10807.002937904	3356.2312767859	134724.75736551	740840.28589161	10517.744301851	266551.4304731
0.	1842764.8959006	12075.409262973	2689.3227662952	120622.26674957	780273.69829541	11941.883722078	244673.2661479
0.	1582630.0125797	11229.783609853	2333.6600457397	99883.930759064	742973.81729348	10562.244977375	268684.9992977
0.	2066684.2508891	11919.629673117	2222.51855803	98354.792560801	699051.18348525	11519.066946682	312576.5480881
0.	1638495.606758	11897.375683543	2155.8343768016	84223.475635495	715206.12583549	10517.744301851	251768.8788310
0.	1973551.766869	10050.50154671	2089.1507291136	95162.491406769	688562.94996325	10673.497705198	276145.2437234
0.	1646902.6626465	11585.826064951	2778.2408179141	92038.810480492	700619.47951864	10473.243863813	254700.417348
0.	1710012.7068717	10406.493652039	2400.3456497736	89455.350073369	735532.97136758	11096.271608266	280808.3629236
0.	1829574.1573483	10295.244486485	2133.606434957	77334.962189812	728727.86783953	11007.264794765	256349.8542589
0.	1830833.2112498	9561.0372168932	2089.1507291136	81440.462265621	662289.60336561	10762.500956173	217923.7807074
0.	1749051.2222144	9694.5246392125	2178.0623779285	75809.934048036	647863.54857372	9983.7547189362	200767.445762
0.	1592250.6233594	9894.7597796915	2355.8885211332	71774.435445859	657510.26168747	10584.495404194	191872.6555391
0.	1695503.646625	11207.531461142	2800.4704790405	85974.554748302	692443.32482043	11519.066946682	230705.4540211
0.	1723265.0768608	10740.250054368	2467.0317873712	84088.792404537	760959.88578631	11986.39199816	242522.8691152
0.	1976415.2584925	10317.494200857	2289.203272805	89477.811513482	698086.21900797	11163.027341856	190031.1736532
0.	1907878.1826863	9405.3045917898	1844.6485855546	76549.986538454	708416.90748533	10584.495404194	187576.4901735
0.	1584572.1702505	10940.510308095	2444.8030155534	77559.25446669	636646.57175223	12119.918251707	223307.9848593
0.	1564008.1478536	9138.3411442804	1978.012501928	85480.623572996	680566.65778488	10651.247040888	227873.5585578
0.	1638495.606758	10206.246222688	1689.0600469736	77222.818304688	672192.9079903	11274.288085412	203795.1790968
0.	1905713.6533489	9472.046789243	2889.3897164397	94016.257415485	717647.67511452	11007.264794765	220752.3412717
0.	1629927.2640926	9872.5111932931	2511.4895088638	92465.719753341	710663.28573335	12164.427477996	202520.211535
0.	1915538.6862719	9605.5327868852	2400.3456497736	101300.88127966	721879.70649988	10962.761744275	194032.930969
0.	2146883.9382371	11274.288085412	3178.3837896203	127975.17080151	799630.36657798	12498.254247405	207598.4590871
0.	2118322.7960192	10517.744301851	2333.6600457397	104180.50261558	783659.23561988	10695.748428881	193828.2495569
0.	2027726.8529039	11118.523460085	2800.4704790405	103865.49585991	712330.32885233	11608.079223139	208167.9599539
0.	1823914.5420368	11385.550313458	2155.8343768016	106115.80376292	748722.40705755	13277.235346002	240876.1263241
0.	2113638.7686954	11786.10662646	3045.0006645658	111609.09033558	760206.68736515	11541.319926723	233172.7172598
0.	1799580.4488671	9961.5058950769	2689.3227662952	93162.302630667	712837.7532889	12386.977172825	222440.8048042
0.	1922507.604973	10228.495699585	2844.9299791609	84156.13374929	725121.6265728	11808.360319106	202429.1497975
0.	1774103.9100087	10428.74366326	2111.3785523944	107713.88900817	760109.50521432	11964.137830426	228809.8060444
0.	1690819.6193012	10851.505157133	2511.4895088638	84335.713315751	770027.67087147	12231.191762848	238429.4759961
0.	1911768.6154991	11986.39199816	2800.4704790405	97815.163317347	743434.5347696	11763.8529932	231847.6159576
0.	1602965.5458389	10717.999211938	2933.8496908789	102898.04909592	701174.4828899	11296.540412261	227896.3926278
0.	1917366.5993738	11430.055620341	2400.3456497736	113501.05446574	734224.81580576	11897.375683543	246984.4087709
0.	1950040.5460711	12253.446643245	2733.7816735278	103100.52871722	731052.14444282	11786.10662646	251402.5079345
0.	1998137.5095661	10094.999728725	2511.4895088638	107938.99590342	819641.55399655	13277.235346002	218243.0868676
0.	1722465.3648787	9583.2849722085	2622.6348501053	102830.55697537	760571.13008434	11897.375683543	217353.6211721
0.	1919308.7570446	11474.561164748	3467.3878833464	149755.84796698	788167.20520647	12787.58159033	272724.1928380
0.	1857388.2007162	13121.433305311	2600.4056632835	109650.00577105	800435.79256162	12943.377394191	247075.9521760
0.	1836138.710906	11674.839054004	2689.3227662952	98287.337005529	766209.7858406	12832.094380165	278396.0842897
0.	1909479.184314	10762.500956173	2378.1170558111	90016.904142386	815850.81585082	11207.531461142	286715.6009092
0.	1582973.8154158	11074.019815824	2266.9749752633	75025.101376524	673780.41167609	10539.994609927	227234.2296561
0.	1618318.727287	10473.243863813	1711.2868032229	59724.36691725	687334.12467577	11452.308362854	226572.1185878
0.	1498320.8285559	10428.74366326	1866.8757567514	58605.353157464	654749.53232176	10272.994831483	234817.9597429
0.	1359068.3146515	11363.297749089	1577.9271548818	54757.088991863	687599.15070537	10628.996435951	248082.9950383
0.	1376553.3408104	9494.2943071144	1577.9271548818	52252.19441383	651029.94114292	9583.2849722085	228398.7577846
0.	1462359.7901094	9205.0812048251	1733.5136187497	46127.311379407	684587.96785345	9427.5519315809	256991.3887914
0.	1462780.4867201	9872.5111932931	1422.3435955424	47065.870825578	692612.0761327	9917.0084254548	256624.7916742
0.	1487688.9263272	11941.883722078	2111.3785523944	59075.320699377	690514.97137916	11096.271608266	216532.6590858
0.	1505398.0724043	10250.745235849	1733.5136187497	51760.249733174	701391.66777822	9093.8480673683	217376.426814
0.	1822050.7783997	11630.332440711	2000.2400288035	68345.790876607	742755.59121005	10896.007613863	223513.3826526
0.	1862008.3107283	10072.750608034	2178.0623779285	64224.313509235	738052.93633864	10918.258931291	203658.566211
0.	1966216.34715	10183.99680516	1600.153614747	72267.558695631	702308.73052706	11452.308362854	218585.2140126
0.	1587771.018179	11697.092449727	1666.8333500017	67830.495162615	755178.93396888	11051.768082761	289935.2845634
0.	1711362.0324629	11252.035817943	1422.3435955424	52766.53117238	623674.11903408	9538.7895209393	272861.9265800
0.	1599908.4235702	9917.0084254548	1266.7629406502	43289.927550084	629798.90437268	8760.1575583262	258480.8529191
0.	1272689.6979299	9694.5246392125	1088.9600342778	31347.739044321	612990.06258461	9338.5629285733	243575.1227345
0.	983789.35051499	10161.747447	911.16092124147	32842.367767721	574783.9876119	7803.6521091871	250967.4631037
0.	912573.51638245	9494.2943071144	711.14145314645	27913.337767414	585730.38137919	8493.2147662765	279269.0201182
0.	898641.14778747	11029.516409074	777.81407576798	23767.177794513	537693.60640094	8938.1241678873	251265.1229392
0.	810668.72479768	9561.0372168932	711.14145314645	19378.059942502	547881.69244258	8293.0132808272	251104.8432647
0.	629415.97816727	8048.3291046256	422.2329187895	12453.743239397	525412.87352085	7091.9053126152	212292.2931573
0.	548498.10311838	8760.1575583262	444.45629661235	14456.973821757	485733.09127867	8137.3043378502	225270.8791104
0.	451087.04583176	7803.6521091871	311.11691862693	9650.0285943244	484979.96001608	7692.4376667992	208691.9347036
0.	557797.0324316	7848.1383015384	422.2329187895	10962.761744275	471152.93653111	7536.7399397861	245199.5104127
0.	512441.33907253	9627.7806609238	222.22518522469	10139.498148207	495011.44340696	7670.1949563466	242294.1356567
0.	556847.70187796	9961.5058950769	288.89389638309	9004.8626258179	506281.40645987	7425.5290578293	258801.6948938
0.	499112.18591774	8604.4398909837	177.7796740943	8626.6850939775	479239.5081914	7692.4376667992	254608.7913922
0.	580588.60512938	10985.013239832	488.9032300503	8537.704638108	470001.69081794	7136.387707272	319221.4574797
0.	546293.45297029	10873.756355811	155.55700742096	6869.4968993892	476982.0229414	8270.7689680748	319544.6064702
0.	571217.51405807	9049.3552278814	288.89389638309	6713.8145404327	503356.39610831	8404.2357348103	304692.4676582
0.	506021.88945368	8493.2147662765	200.0024000288	5802.0191026477	475829.99397498	7180.8703392706	273091.4877941
0.	405078.3661384	8137.3043378502	288.89389638309	5935.4463522347	502861.13011206	7292.077957649	236966.3973805
0.	471622.87719433	8426.4804036529	111.11185185679	6491.4162136014	500762.4627524	8270.7689680748	259672.613002
0.	434506.61062954	9160.5877717715	333.34000013334	5045.9716918765	471434.89783635	7025.1821656413	245313.9156737
0.	533740.08855228	10428.74366326	288.89389638309	4845.8529723751	504771.59926534	7025.1821656413	309532.7018187
0.	580612.40258737	10161.747447	244.44802968221	6602.6146353956	438648.70745395	6691.5744407644	316521.3358658
0.	659911.61134868	10940.510308095	244.44802968221	5935.4463522347	483403.30561882	6780.5351954239	336642.8574991
0.	521795.88723635	10250.745235849	266.6709334016	6180.068523177	467276.90920106	7447.7711155427	337614.3311173
0.	535160.30497234	9739.0209215515	288.89389638309	6713.8145404327	481662.2629758	7558.9822941956	278625.79552
0.	492608.47064185	9783.5174413434	133.33440000853	4734.6779818802	485662.48241315	6958.4595526755	243941.1546923
0.	468545.23421778	9138.3411442804	222.22518522469	5913.2083289985	468874.08987431	6802.7755324172	254333.9194767
0.	528369.05773955	8915.8781339534	333.34000013334	6891.7374737114	458075.43471729	7069.6642042893	284071.7753028
0.	537788.32372637	9672.2765870872	266.6709334016	5957.6844347936	456527.17884651	7314.319659335	268386.7261696
0.	579755.73547023	9939.2571305832	244.44802968221	6113.3526737582	471082.44765446	7358.8032407191	271163.3669515
0.	551153.91537831	9516.5418843464	200.0024000288	7158.6289936035	454158.42013592	7536.7399397861	253921.6283471
0.	597882.85980127	9071.6016179468	377.78634093484	7581.224707945	478345.84919247	7581.224707945	276191.1732680
0.	519054.61118108	9516.5418843464	266.6709334016	8226.2805206124	493786.31437858	7625.7097134645	232213.1403886
0.	580874.17895956	8782.4031767842	222.22518522469	7959.3548209234	452446.75499216	7558.9822941956	232647.2211894
0.	589850.77484064	8693.4210590677	1511.2481309416	7381.0451204177	451626.21499937	7336.5614203583	255708.3683626
0.	510080.68948838	7759.166154206	266.6709334016	6736.0546994319	494233.93739703	7381.0451204177	246160.5627145
0.	621569.72576247	8537.704638108	288.89389638309	9338.5629285733	491454.34063857	8582.1947473411	266390.8610256
0.	525010.9109847	8048.3291046256	400.00960023041	6958.4595526755	519999.78001067	8204.0363859019	261689.8201441
0.	544847.69875168	9917.0084254548	288.89389638309	8003.8418440852	476206.14967419	6269.0238196228	295549.6572275
0.	566654.58036403	8671.1756780192	200.0024000288	7959.3548209234	455800.06438047	6913.9781073663	265977.9821435
0.	517778.79815196	9338.5629285733	288.89389638309	8337.5020843755	510387.53724558	8181.7923105381	241242.0414473
0.	548711.48632984	8982.6164138194	155.55700742096	7047.4231552981	487310.17409228	7247.5947322881	253623.8750262
0.	507130.78968784	9672.2765870872	311.11691862693	7848.1383015384	445978.34588717	6647.0944194197	251723.0816012
0.	484532.81962061	9472.046789243	133.33440000853	8559.9496630493	476370.7229836	8092.8166025467	244924.9441015
0.	547454.97244822	8737.9119992209	400.00960023041	7647.9523052351	466055.7366294	6958.4595526755	229106.6866712
0.	565300.42441186	8248.52471467	111.11185185679	8982.6164138194	457676.61476849	7314.319659335	222075.7029995
0.	461125.84862503	8648.9303563226	400.00960023041	7225.3532086126	527635.82925828	7625.7097134645	215210.1658610
0.	609837.56400369	8760.1575583262	355.56314090256	9249.5748753086	455424.80365527	7158.6289936035	244810.544103
0.	534284.47712778	8871.3862441486	288.89389638309	8804.6488545952	497226.54370911	7025.1821656413	229106.6866712
0.	618198.98152962	8849.1403882772	177.7796740943	9271.8217995872	488722.73322409	7825.8951756913	233081.3242912
0.	486156.75668011	8048.3291046256	222.22518522469	9672.2765870872	476300.19117837	7736.9232657286	233766.7956507
0.	658158.56049644	8782.4031767842	222.22518522469	10985.013239832	499772.25857693	7180.8703392706	271783.0722101
0.	595927.77698753	8026.0854446829	244.44802968221	10784.751917351	509231.01444974	7292.077957649	226868.9205796
0.	554356.20698476	9294.0687832241	355.56314090256	8893.6321593739	480674.26088102	7558.9822941956	219087.0255722
0.	515038.80316363	8826.8945917595	288.89389638309	10384.243700188	445205.27629741	7047.4231552981	232692.9152026
0.	554237.58235036	8515.4596725172	311.11691862693	9961.5058950769	466830.69134804	7536.7399397861	234977.9309592
0.	559268.70162383	9472.046789243	311.11691862693	11763.8529932	486815.83335049	7714.6804365931	263753.3702822
0.	606208.83873767	9583.2849722085	333.34000013334	10873.756355811	482579.79544379	7781.4091020254	272793.0594290
0.	599838.38551271	9205.0812048251	333.34000013334	10450.993733851	465797.43396806	7536.7399397861	250898.7738599
0.	633317.83254722	9271.8217995872	244.44802968221	10361.993807708	468545.23421778	7536.7399397861	257907.9510748
0.	688081.03695312	10161.747447	400.00960023041	11140.775371281	466243.59800253	7892.6247312617	321945.526807
0.	578042.65651298	9138.3411442804	355.56314090256	10717.999211938	488887.54694331	8026.0854446829	244490.2323412
0.	517093.71747973	9561.0372168932	311.11691862693	8804.6488545952	453103.24362574	7937.111398359	252684.8754983
0.	700498.83130554	10539.994609927	466.67973369921	9427.5519315809	465515.65812936	7314.319659335	304968.9781129
0.	615379.08512997	9449.7993307319	511.12678566587	8849.1403882772	472257.33797318	8048.3291046256	263569.9232315
0.	567034.73257202	9894.7597796915	288.89389638309	8737.9119992209	485332.98206038	6602.6146353956	262836.1747810
0.	545534.99424194	9360.8100902862	444.45629661235	8582.1947473411	481050.62920691	8204.0363859019	263157.1819021
0.	498287.1664735	8804.6488545952	200.0024000288	8404.2357348103	462322.84628079	7514.4976447163	257197.6066496
0.	623052.31315692	9071.6016179468	200.0024000288	9449.7993307319	482885.66141936	6847.2563843996	268868.5572143
0.	508971.40828782	8826.8945917595	333.34000013334	8426.4804036529	496660.93182681	6847.2563843996	250166.12329
0.	591566.2007404	9160.5877717715	222.22518522469	9983.7547189362	458755.81750602	8159.548294521	281061.1175738
0.	597334.4382294	10784.751917351	355.56314090256	8715.6664994682	433383.67588154	6891.7374737114	309348.2613618
0.	659743.49520359	10606.745890386	377.78634093484	8960.3702611759	470001.69081794	7403.2870594544	306213.3866689
0.	581516.7546554	10651.247040888	200.0024000288	7892.6247312617	464646.90763801	6491.4162136014	301052.5868079
0.	599933.78834279	10139.498148207	266.6709334016	8559.9496630493	472022.34702235	7558.9822941956	307227.4841294
0.	558817.67950218	9538.7895209393	311.11691862693	8248.52471467	456691.37453076	7336.5614203583	288854.2544114
0.	599265.99067087	10384.243700188	266.6709334016	9093.8480673683	440732.21492002	7203.1117442735	269878.1968857
0.	532130.79341492	10094.999728725	222.22518522469	7492.255408986	464106.91795456	7336.5614203583	263959.7529663
0.	530805.71763218	8470.9699193857	155.55700742096	7670.1949563466	493715.6391945	7358.8032407191	270428.9601752
0.	557298.62084265	8026.0854446829	422.2329187895	7581.224707945	436682.71644973	7558.9822941956	263088.3936371
0.	491548.54951312	8248.52471467	311.11691862693	6758.2949177622	484979.96001608	7447.7711155427	230956.7163997
0.	528747.522714	8381.9911253168	133.33440000853	7002.9412353188	464623.4291178	7714.6804365931	262973.7477709
0.	420830.88982118	8381.9911253168	333.34000013334	7358.8032407191	508121.84298763	6535.8954043318	228193.2411549
0.	433032.7890157	8048.3291046256	333.34000013334	7336.5614203583	461102.37975507	6624.8544977427	245085.1066996
0.	428566.08834634	8737.9119992209	466.67973369921	7158.6289936035	470236.62636067	7203.1117442735	237697.9050308
0.	426392.04730629	7625.7097134645	244.44802968221	6402.4585440809	495176.37798158	7069.6642042893	215734.5780390
0.	431208.40941888	8204.0363859019	266.6709334016	6647.0944194197	478369.36534106	7069.6642042893	250051.6523799
0.	483991.57559667	9360.8100902862	222.22518522469	6469.1767072291	459342.39778741	6758.2949177622	255479.2780425
0.	447407.53722083	9672.2765870872	133.33440000853	6513.6557793022	478604.53037502	7670.1949563466	241196.3011908
0.	441785.86695829	8248.52471467	555.57407469138	6446.937260185	453243.92631225	6402.4585440809	247144.6103802
0.	495035.00529496	9716.7727507005	311.11691862693	6335.740914881	489452.64659446	6469.1767072291	263707.508146
0.	473056.3554093	9249.5748753086	333.34000013334	6602.6146353956	454838.49170041	7136.387707272	289245.2494056
0.	612918.40211299	10918.258931291	311.11691862693	6847.2563843996	510552.76750198	6936.2188003543	314883.2190135
0.	654701.52742134	10985.013239832	355.56314090256	8648.9303563226	477029.04782085	7292.077957649	327534.9117547
0.	803438.48939029	10651.247040888	355.56314090256	11941.883722078	453665.98824495	8181.7923105381	305130.2800391
0.	681746.3699024	9561.0372168932	377.78634093484	13076.91897114	474960.19714242	8248.52471467	279269.0201182
0.	672697.99126928	9917.0084254548	533.35040054615	16393.887504566	483568.01714475	7269.8363153001	284784.3775427
0.	1164341.0277698	10428.74366326	800.03840184329	25617.09147416	524041.54925413	6958.4595526755	291568.5915394
0.	1088031.5815838	8938.1241678873	511.12678566587	22875.799540348	528179.83149967	7002.9412353188	265610.9955953
0.	1017574.8349942	8826.8945917595	422.2329187895	20224.512108676	500267.3463857	7180.8703392706	250761.3970457
0.	932299.3588814	10651.247040888	466.67973369921	21382.954247598	531065.98426064	7981.5983028321	251448.3034288
0.	896173.17428426	9427.5519315809	355.56314090256	19890.375994853	479145.43443601	8582.1947473411	256052.0154732
0.	813528.27246729	9294.0687832241	422.2329187895	16193.496264819	481285.86780072	7959.3548209234	245382.5595732
0.	726985.06789786	8448.7251318446	266.6709334016	12743.069038078	522174.06291024	8026.0854446829	252822.2835534
0.	648127.3703953	9961.5058950769	511.12678566587	12364.721936084	470330.60238145	6847.2563843996	257770.4604033
0.	643212.01185565	8648.9303563226	311.11691862693	14011.769886705	499371.49412281	7714.6804365931	242294.1356567
0.	607903.64567138	8404.2357348103	377.78634093484	13254.977733417	511449.7872204	7825.8951756913	245245.2723313
0.	702815.56991124	9561.0372168932	511.12678566587	13544.331330374	480933.01233027	7848.1383015384	267056.0971336
0.	662025.34979698	8915.8781339534	355.56314090256	9828.0141985899	469249.94036701	7781.4091020254	241973.9192109
0.	710566.65535988	10028.252544752	533.35040054615	14034.029519058	502578.13379924	8159.548294521	259466.3348241
0.	625037.46535895	8448.7251318446	577.79780810179	12943.377394191	510033.48311416	7425.5290578293	254173.5816500
0.	676210.3362622	9138.3411442804	466.67973369921	15547.823905213	484697.55284335	6847.2563843996	286738.5943140
0.	931655.15736419	9538.7895209393	888.93629882483	19043.957725973	500149.46574579	7937.111398359	288624.2657793
0.	867398.5151686	10094.999728725	666.69333440004	23210.055227915	495741.89202053	7647.9523052351	267836.0956894
0.	921403.83757628	8893.6321593739	822.26278718639	21806.271305617	519716.2184458	8915.8781339534	214640.1895748
0.	1121002.6363698	9828.0141985899	511.12678566587	27355.938375462	500762.4627524	7403.2870594544	256716.4394646
0.	1141021.6959378	9739.0209215515	755.58980896023	28872.151796729	537480.49623183	7914.8680351385	243918.2772307
0.	991269.44550784	9182.8344586197	866.71173567692	26798.57620322	496825.89810835	8115.0604405255	231367.8891380
0.	1145563.9233457	10695.748428881	955.61034388194	27534.302131204	560764.36503594	8648.9303563226	253303.2293228
0.	1130930.515333	9294.0687832241	622.24545271912	24458.061434912	522339.52000044	9182.8344586197	266895.5181150
0.	1025809.7846472	10117.248908782	733.3656014198	24636.36327219	525625.68482631	7781.4091020254	302388.564214
0.	914774.08317475	8915.8781339534	533.35040054615	18308.97994288	516432.31210739	8982.6164138194	231847.6159576
0.	854298.92075524	9049.3552278814	600.02160077763	17351.378767251	521181.38725643	6913.9781073663	247236.155519
0.	716342.2070117	8470.9699193857	466.67973369921	18219.89612657	486674.59837167	8470.9699193857	212679.765039
0.	758190.37980612	8693.4210590677	733.3656014198	23343.761251849	502035.75027458	7959.3548209234	215232.9657130
0.	669860.28608506	9049.3552278814	666.69333440004	23366.04579745	510694.39596611	8226.2805206124	212679.765039
0.	770416.84859357	7647.9523052351	800.03840184329	18954.866061179	527895.99994865	8626.6850939775	195556.8265924
0.	552434.6890965	6869.4968993892	577.79780810179	17150.964524865	470001.69081794	7759.166154206	201814.5087830
0.	560740.62231827	7914.8680351385	711.14145314645	13900.472616069	516479.55365976	7403.2870594544	204979.2501250
0.	681072.22904567	9516.5418843464	600.02160077763	16304.824137012	527659.48081388	7781.4091020254	231504.9511642
0.	595856.25796378	9917.0084254548	466.67973369921	16861.485786079	503497.90592673	7180.8703392706	210377.9872931
0.	731875.47469022	9472.046789243	511.12678566587	16393.887504566	480133.26035655	7670.1949563466	230545.5636707
0.	634658.7532711	8159.548294521	644.46936392652	12698.556723408	504724.42206821	6758.2949177622	219041.4051070
0.	661088.51571835	8693.4210590677	644.46936392652	13633.365226067	492726.24773954	7269.8363153001	240167.2108412
0.	630445.13079384	9383.0573113583	644.46936392652	16928.287680344	502342.31066475	7158.6289936035	255616.7314902
0.	689912.44878652	9605.5327868852	666.69333440004	15547.823905213	500479.53561725	7981.5983028321	239549.8167591
0.	703539.67748854	9116.0945761461	488.9032300503	16037.639739892	472116.34262941	7914.8680351385	227827.8906029
0.	717550.96704926	9405.3045917898	644.46936392652	16995.090109569	504582.89203222	7848.1383015384	233104.1724407
0.	774869.30475712	10072.750608034	688.91736413994	21093.32863406	492066.71681592	7603.4671810346	279590.6507272
0.	853856.87460958	10094.999728725	533.35040054615	24012.323507197	573618.77729137	8671.1756780192	269992.9362838
0.	900023.51594259	9116.0945761461	755.58980896023	26753.988837221	527233.76276819	7670.1949563466	262194.1970573
0.	1003525.5567524	10117.248908782	1222.3118584252	38845.885187244	539090.79271742	7803.6521091871	242271.2626512
0.	1833242.3137811	11430.055620341	1733.5136187497	79308.940475425	573499.88713438	9427.5519315809	255983.2849345
0.	2182756.7328628	12053.154857688	2355.8885211332	101975.70380228	688201.51269659	11763.8529932	250646.9180714
0.	2306483.6009508	10339.743974598	2400.3456497736	113253.27297932	691888.8793224	11830.614071137	206527.9015145
0.	1803579.0087776	9383.0573113583	1711.2868032229	76796.685240749	674694.56082425	10406.493652039	205935.7365318
0.	2000650.8900813	10940.510308095	1644.6067123067	89679.967184371	634922.17283964	10050.50154671	279521.7288546
0.	1884235.674401	10406.493652039	2378.1170558111	74957.833428426	668201.38031776	9338.5629285733	241813.8155361
0.	2250275.273066	10361.993807708	2333.6600457397	83460.299295735	751367.5479263	12275.701583032	215802.982029
0.	1892918.2616353	9561.0372168932	2266.9749752633	86333.795716146	733522.36898702	10985.013239832	206140.7120144
0.	2189839.8961328	11630.332440711	2178.0623779285	90331.390862118	764265.00965906	11274.288085412	266344.9845999
0.	1887891.5006049	9249.5748753086	2111.3785523944	78591.076340514	719654.61029604	10829.254017831	211380.6647790
0.	1716867.381004	10295.244486485	2066.9229651143	80430.726413165	703274.16436689	11897.375683543	200767.445762
0.	1623986.5465113	8871.3862441486	2422.5743030209	73522.912632281	745471.68321981	12498.254247405	184327.4071757
0.	1710469.6851472	10406.493652039	2578.1765357486	100963.49038566	678568.73593012	11341.045244099	222942.8455614
0.	1557610.4519968	11007.264794765	2778.2408179141	85974.554748302	811230.78421695	12053.154857688	225202.3983751
0.	1631983.6663323	11830.614071137	2333.6600457397	89051.054448487	679988.89814044	11719.345904834	260314.3994893
0.	1910362.6137038	9360.8100902862	2133.606434957	80789.72965586	709600.41072862	10784.751917351	189190.1367616
0.	1664314.879323	9828.0141985899	2644.8640962144	91656.857461297	707209.41728946	10339.743974598	181420.1993735
0.	1882522.005868	11096.271608266	3045.0006645658	108074.06294062	741713.03098459	12119.918251707	195761.5499764
0.	1805493.5711956	9538.7895209393	1911.3302769829	94196.048459006	728267.92837926	11207.531461142	187167.4457632
0.	1963994.6323823	10740.250054368	2222.51855803	79914.686215956	727880.62980321	10896.007613863	247876.9992426
0.	1859756.4590522	12097.663727646	2289.203272805	72827.961294717	689358.16494518	10206.246222688	263569.9232315
0.	1582401.523442	10495.494053146	1844.6485855546	78568.644078014	708682.57785315	10829.254017831	267514.9111113
0.	1781301.3178476	10673.497705198	2133.606434957	94420.792687696	742246.41829022	12253.446643245	283175.3608056
0.	1982562.2250171	10450.993733851	1822.4214736367	72558.963364308	713417.7032149	10717.999211938	231870.4607712
0.	1740427.5747107	10028.252544752	1689.0600469736	77962.995708017	684997.4273266	10584.495404194	212839.3174557
0.	1912571.5548395	10651.247040888	1600.153614747	89095.975221131	751173.3818246	11296.540412261	235412.1538116
0.	1628899.0629728	9872.5111932931	2378.1170558111	99051.865085592	738537.62865927	12609.532806802	221687.7996275
0.	1763821.8988103	9739.0209215515	3089.4614690812	99209.276581514	794726.19371902	11363.297749089	199356.3925600
0.	1746685.2134795	10784.751917351	2400.3456497736	111744.21648177	903233.42385346	13566.589715191	208008.4958364
0.	1882065.0275925	8915.8781339534	2689.3227662952	96713.528137222	877783.9534244	13789.176830624	177878.3958602
0.	1703957.7447215	8582.1947473411	2711.5521902674	83168.514955146	776353.96214725	12631.788696862	161936.0342567
0.	1952921.7361599	9472.046789243	2289.203272805	79981.99400336	743264.79391516	12587.276976136	187781.0198244
0.	1996289.3066737	10117.248908782	1889.1029872274	75204.485214249	761105.67364614	11163.027341856	191531.6100208
0.	1804156.0828852	9294.0687832241	2911.6196740142	77379.820164476	813772.7216578	12498.254247405	194374.0777010
0.	1800908.7032019	9472.046789243	2689.3227662952	79353.809027489	722919.89243497	11385.550313458	205480.2532891
0.	1915140.1093007	10117.248908782	3600.7777679979	85368.370549654	787801.60739362	11118.523460085	236600.6672959
0.	1757004.06549	10295.244486485	2889.3897164397	72312.389522738	764799.7798522	10584.495404194	236052.1018418
0.	1565591.8871798	10228.495699585	2533.718458539	62813.621990478	674887.02555821	10161.747447	250211.91209
0.	1881226.21851	10873.756355811	4289.9928470482	72626.2120364	697724.38497642	11652.585717666	262469.3244055
0.	1896237.8190221	10050.50154671	2000.2400288035	67046.410395429	678424.32568068	10495.494053146	221573.7137916
0.	1961440.3152969	9205.0812048251	2244.746737005	69466.108438537	760473.94386881	11541.319926723	231596.3270836
0.	1828041.6273962	9494.2943071144	2600.4056632835	70564.165187095	706122.8195991	11118.523460085	209010.8917873
0.	1703880.4964065	10584.495404194	2311.4316296304	66419.195482156	758044.64071639	11608.079223139	198036.5887607
0.	1877951.6850877	9494.2943071144	1911.3302769829	68054.532878149	661040.4756756	9561.0372168932	224449.1469310
0.	1699076.0807015	8804.6488545952	1511.2481309416	64672.201839733	633940.37703328	11652.585717666	215643.3735807
0.	1865249.7410474	10250.745235849	2178.0623779285	55249.210056694	689623.25280015	10873.756355811	231664.8596717
0.	1616446.6111153	10406.493652039	2089.1507291136	56725.747067386	678689.07964155	10829.254017831	234932.2245884
0.	1607412.3562987	9049.3552278814	1489.0219081794	45211.200255981	614805.65947481	9049.3552278814	217946.5878898
0.	1594437.911027	8960.3702611759	1400.1176098792	41056.444926221	632168.63734998	11697.092449727	205594.1217943
0.	1736227.1515805	8537.704638108	1800.1944209975	59724.36691725	642085.46923335	10250.745235849	189008.3019817
0.	1636390.9689297	8915.8781339534	2066.9229651143	62074.783273578	608715.3611315	10028.252544752	173521.2967753
0.	1739830.5393472	9783.5174413434	2622.6348501053	80026.866162212	721250.81723212	11118.523460085	179104.236239
0.	1595996.6271377	9516.5418843464	2222.51855803	76594.840307237	734515.50004501	11741.599419325	183918.5204557
0.	1649022.5527187	9783.5174413434	1733.5136187497	64716.991991691	633868.54269057	9894.7597796915	187144.7216559
0.	1617757.0521803	8315.2576529274	2400.3456497736	57643.121068394	697796.75057638	10384.243700188	184395.5568916
0.	1529231.8322445	7470.0132325949	1711.2868032229	62141.947732956	614686.20058628	10006.003602161	192100.0268841
0.	1354494.5016236	9449.7993307319	2489.2606184746	60462.998027983	632168.63734998	9583.2849722085	164949.841782
0.	1588490.7804153	7848.1383015384	1978.012501928	67292.829119053	711702.13012459	10695.748428881	162615.7461946
0.	1500881.7316823	9004.8626258179	2489.2606184746	69152.404401654	677630.11228929	9650.0285943244	158108.0159507
0.	1237513.0282748	8915.8781339534	2289.203272805	72267.558695631	704384.54597168	10117.248908782	172795.3327298
0.	1371996.6828101	8159.548294521	1933.557626018	59120.080890365	636191.48865486	8693.4210590677	175540.7134538
0.	1368353.0131468	8070.5728239134	1889.1029872274	60440.614308591	659863.57783147	10829.254017831	177810.2988479
0.	1358938.3447399	10050.50154671	1711.2868032229	57106.109439477	688538.85367711	9627.7806609238	177174.7532826
0.	1464884.2626841	8493.2147662765	2044.6952603964	56479.639457885	690490.86967228	11185.27937181	206049.6111851
0.	1345924.8553109	7914.8680351385	1622.3801338886	47512.840946976	626353.17880291	9271.8217995872	196944.4935362
0.	1591717.2180455	9449.7993307319	1689.0600469736	55271.579884266	647335.9290486	10807.002937904	215643.3735807
0.	1332515.4504979	9294.0687832241	1689.0600469736	46015.585133289	671110.68575764	9805.7657902847	219018.594966
0.	1416856.061428	10072.750608034	2333.6600457397	53996.595227076	625635.49210433	9160.5877717715	242820.2318628
0.	1811200.5439884	10873.756355811	2489.2606184746	71729.60750023	679338.9645406	9805.7657902847	259924.7376039
0.	1896430.7866249	11719.345904834	2400.3456497736	68144.149644017	655877.72408559	10161.747447	244879.1839164
0.	1974830.4990801	8849.1403882772	2400.3456497736	64739.387157597	729236.25027833	11229.783609853	239618.4138748
0.	1590063.8596091	8604.4398909837	2244.746737005	50821.163002193	695409.00420394	11007.264794765	205639.6696267
0.	1605250.4372163	10361.993807708	2178.0623779285	68211.362848303	654341.49914942	11140.775371281	248746.7934014
0.	1492673.553657	8537.704638108	1755.7404935542	52185.10934352	641630.10000503	10562.244977375	203180.4385350
0.	1543970.6765033	9338.5629285733	2089.1507291136	59388.647067298	659431.28816073	10918.258931291	212565.8008745
0.	1532887.8082398	8693.4210590677	1866.8757567514	60440.614308591	665293.05108584	10473.243863813	231733.392815
0.	1581944.5451665	9961.5058950769	2467.0317873712	68525.031607199	654389.50205428	11608.079223139	265633.9317885
0.	1562348.0915437	9828.0141985899	1577.9271548818	61336.009813762	683624.61002329	10161.747447	224061.1345254
0.	1686860.4407587	10606.745890386	2000.2400288035	56076.933539358	611771.91539555	10272.994831483	219953.8612496
0.	1900318.5599545	11274.288085412	2467.0317873712	67516.852438416	673612.02629249	10006.003602161	277132.7838120
0.	1825469.7372489	9427.5519315809	2178.0623779285	62007.619353515	677221.00044169	10206.246222688	242385.6282975
0.	1806913.1584107	9383.0573113583	2022.4676149595	60933.069974003	680927.777107	9049.3552278814	223855.7234098
0.	1717930.2767838	8826.8945917595	2266.9749752633	60239.163529814	669163.02614243	9716.7727507005	199561.2082156
0.	1966994.0725083	9894.7597796915	2200.2904383379	65747.231677895	660247.85342632	11919.629673117	214526.1989360
0.	1687588.0698323	9650.0285943244	2266.9749752633	64739.387157597	677124.74163532	9961.5058950769	207006.2189608
0.	1868739.666511	9071.6016179468	2155.8343768016	59925.805296219	674020.96789707	10517.744301851	210172.9088470
0.	1609229.181196	9360.8100902862	2733.7816735278	67516.852438416	621808.83556355	10584.495404194	222623.3616262
0.	1743138.5428664	9783.5174413434	2800.4704790405	83796.986167244	708175.39601898	11185.27937181	208578.0243813
0.	1831517.5515705	10050.50154671	2956.0797670342	80969.237049165	711218.93123687	10717.999211938	225430.6696522
0.	1668419.5009043	8915.8781339534	2667.0934016109	67158.418006488	657582.29249246	10495.494053146	188394.6385623
0.	1805111.4119138	9004.8626258179	2378.1170558111	72245.143372127	690755.99212945	10896.007613863	178763.707126
0.	1962078.8289027	8604.4398909837	2978.3099024804	92960.062926812	699340.69374189	10651.247040888	192054.5521244
0.	1829284.0367737	9939.2571305832	3289.5380243924	92218.559102332	681000.00277563	10072.750608034	201746.2181018
0.	1617131.872379	10539.994609927	3000.5400972175	104518.02298591	676065.96528031	10384.243700188	221801.8870048
0.	1925363.7191948	9716.7727507005	2444.8030155534	113343.37449134	720138.27841885	9983.7547189362	271048.6116945
0.	1896459.8432703	10517.744301851	3245.0761526022	110370.53540671	739797.95504212	12587.276976136	258435.0193442
0.	1601251.8773058	10339.743974598	2667.0934016109	97230.604170858	702839.70585783	11986.39199816	221459.6294970
0.	1884921.1418143	9338.5629285733	2600.4056632835	104563.02672842	692901.37172992	10628.996435951	211403.4542883
0.	1769762.6163916	9739.0209215515	2200.2904383379	104180.50261558	694733.80111891	10517.744301851	188599.1880706
0.	1628327.8401284	9583.2849722085	3178.3837896203	95477.171301064	732916.85690211	9494.2943071144	207302.333827
0.	1623758.0573735	10384.243700188	3534.0825588358	104833.05425558	701295.1404906	11630.332440711	182601.1315518
0.	1766678.013032	9294.0687832241	3133.9225107654	108681.89152568	765577.68598345	11808.360319106	163748.7214494
0.	1858530.6464049	9049.3552278814	3356.2312767859	128403.91293794	832983.34033319	12275.701583032	161936.0342567
0.	1957694.9321855	8938.1241678873	3178.3837896203	108524.30210732	768252.26793425	11697.092449727	182101.4861961
0.	1984428.1613015	10473.243863813	3178.3837896203	92016.342173874	752241.3489574	10428.74366326	232852.8461945
0.	1684079.1897378	11252.035817943	3067.2310371775	93364.547215466	724613.48459573	10962.761744275	232715.7623018
0.	1753539.8876118	11852.867882553	2689.3227662952	93207.245449918	733813.0297576	11652.585717666	254036.1516455
0.	1791126.3507706	10161.747447	3089.4614690812	77491.966152688	679796.32014447	9783.5174413434	262285.9051798
0.	1700644.6522242	12030.900511791	2733.7816735278	90623.424814731	713224.38227233	12097.663727646	262400.5417301
0.	1885217.7595458	11474.561164748	3245.0761526022	87052.323874854	772873.93397901	11430.055620341	254104.8663687
0.	1905142.4305045	10896.007613863	2844.9299791609	91589.455794625	702091.52270282	10762.500956173	269763.4590422
0.	1719152.2723814	9494.2943071144	2355.8885211332	82091.245446571	769176.40516622	11118.523460085	241836.6873040
0.	1785528.3668959	11897.375683543	2600.4056632835	94173.574367625	667504.25380554	9472.046789243	231345.0456832
0.	1826770.6562586	10183.99680516	2844.9299791609	93813.997102001	728243.72171298	11719.345904834	264280.8026984
0.	1920679.6918711	10384.243700188	2644.8640962144	97320.533693826	694323.88201008	10384.243700188	271438.7859127
0.	1719951.9843635	11563.572966145	2778.2408179141	97275.568811736	733377.04224313	9850.2626662593	262583.9634400
0.	1755596.2898515	9494.2943071144	2800.4704790405	93971.310257287	686370.46189157	11652.585717666	258664.1897009
0.	1891775.8159466	10495.494053146	2578.1765357486	104630.53279504	718614.81494875	10829.254017831	226526.4576685
0.	1847791.656931	9761.2691517657	2956.0797670342	96533.683080745	698978.80742935	10784.751917351	207484.5635264
0.	1733889.8217659	9850.2626662593	2956.0797670342	92330.903949046	704505.24817846	10562.244977375	202247.0292718
0.	1788384.4811177	8582.1947473411	3245.0761526022	103370.50915174	689912.44878652	11519.066946682	180875.2095834
0.	1894289.1964617	10784.751917351	3578.5459723132	131337.99914711	699992.12711468	10962.761744275	196398.4989623
0.	2171675.0096822	9472.046789243	3600.7777679979	106475.90907078	729454.13756296	12364.721936084	171298.2295441
0.	1721208.6746211	9783.5174413434	3045.0006645658	103460.5045617	763754.57780963	11674.839054004	189849.3207273
0.	2314366.476203	10717.999211938	3133.9225107654	112555.01906791	748309.93457077	11407.802937209	210697.0081159
0.	2035723.9727249	9694.5246392125	2978.3099024804	86468.51505124	647863.54857372	9894.7597796915	186781.144272
0.	1932218.3933271	10295.244486485	3400.6937415233	84762.230218238	754086.32796077	12008.646225282	194669.749368
0.	1808148.7915325	9160.5877717715	2889.3897164397	107601.33782615	689189.47688987	12008.646225282	185554.1864062
0.	1936216.9532377	9516.5418843464	3000.5400972175	94937.727287356	722290.92792578	10740.250054368	194828.9614847
0.	1808263.0361013	10072.750608034	3045.0006645658	90645.889386544	705374.35358635	10873.756355811	241836.6873040
0.	1951411.4808976	9939.2571305832	2756.0112160766	105193.10448466	660367.94304534	10784.751917351	255914.5549541
0.	1910740.4143793	10250.745235849	2800.4704790405	105980.76825882	651965.68786375	9316.3158262194	249960.0767608
0.	1946841.6981427	10295.244486485	2533.718458539	101098.44511396	763608.74562907	11697.092449727	220387.3124636
0.	1910397.6806726	11029.516409074	3178.3837896203	104022.99775854	740961.49525491	10717.999211938	237949.3754082
0.	2120150.7091211	11763.8529932	3133.9225107654	121839.78750675	782977.15120372	10517.744301851	244009.7874485
0.	1952211.1928797	11697.092449727	3200.6145179875	102763.06539809	744428.79767332	11719.345904834	222714.6415172
0.	2052403.6797802	10450.993733851	2756.0112160766	101233.40201465	772290.00938448	12609.532806802	253921.6283471
0.	2087019.7841483	11229.783609853	2867.1598181554	115190.6687503	771949.4047619	10206.246222688	257999.6127636
0.	2125063.2255826	11630.332440711	3422.9250628351	119292.21444846	761907.55047664	11274.288085412	288371.2854902
0.	2117865.8177437	10740.250054368	3867.5639415011	121208.458403	831415.5435231	10740.250054368	265702.7407410
0.	2030240.2334191	10428.74366326	2889.3897164397	119247.13162305	738561.86398394	10584.495404194	244352.9595862
0.	1928448.3225544	11229.783609853	3045.0006645658	122516.26424114	770124.96367335	12498.254247405	218722.068752
0.	2016645.1297233	10206.246222688	3311.7690492289	137954.73865677	729744.66243308	11674.839054004	210218.4814043
0.	2062000.2235654	11363.297749089	3645.2415372606	127636.70562945	755834.56336192	12765.325284507	239641.2797038
0.	1892232.794222	9494.2943071144	3912.0291339479	129983.67813497	775137.01118182	10406.493652039	199697.7547495
0.	2126548.4049779	11563.572966145	2822.700199456	142067.42050477	741179.6763626	11741.599419325	254288.1083590
0.	2358579.1243563	11074.019815824	3356.2312767859	124546.02157962	829848.02760623	12809.83795555	219748.5500198
0.	2068169.4302845	11630.332440711	3711.9376358914	144011.47608961	789654.12744231	11296.540412261	233378.3550532
0.	2149625.80789	11808.360319106	3267.3070588502	128697.27543367	787874.72573097	11585.826064951	222281.0708223
0.	2366347.7550396	10851.505157133	3422.9250628351	151724.31114113	754984.68288413	12832.094380165	202429.1497975
0.	2497957.4983798	11541.319926723	3534.0825588358	134318.27427451	720162.46253138	11875.121753355	251883.3729904
0.	2247533.403413	12275.701583032	3912.0291339479	138881.04629996	779007.50396598	11630.332440711	239229.7042459
0.	2110668.4099047	9961.5058950769	3800.8665975842	123891.93506934	815704.1106415	12498.254247405	224129.6060075
0.	1986941.5418167	10384.243700188	3756.4019981391	154327.00998539	724637.68115942	11229.783609853	224723.0487742
0.	2285462.6002785	9939.2571305832	4712.4431617115	140620.973254	822822.15055418	11274.288085412	218243.0868676
0.	2172588.9662332	10495.494053146	4023.1931528364	128900.37854969	781467.01116262	10807.002937904	207940.1549943
0.	2241135.7075562	10450.993733851	3511.8509410427	131654.03880905	776183.57878912	12542.765492984	217764.1321560
0.	2316194.3893049	9805.7657902847	4178.8252699788	128471.6110658	802266.58244312	12253.446643245	187371.9654865
0.	2289232.6710512	10628.996435951	3889.7965080741	122854.52305224	774796.29534025	11585.826064951	216395.8398333
0.	2357436.6786676	10651.247040888	3578.5459723132	142564.69424905	784438.82596408	12364.721936084	208372.9896765
0.	2235309.2345438	10784.751917351	4089.8922757939	161007.18339741	769906.05639592	11563.572966145	203521.9555382
0.	2212803.0544761	9360.8100902862	3734.1697873657	131676.61352567	837075.6334371	12208.936941841	179694.5193171
0.	1912796.816619	10072.750608034	3267.3070588502	113365.90002054	712161.19395791	11229.783609853	172318.9528396
0.	2151910.6992674	9116.0945761461	3956.4945635986	121681.95077925	773676.89414921	11941.883722078	189281.0556228
0.	2488817.9328701	9694.5246392125	4089.8922757939	135289.34984495	805416.43894718	12097.663727646	197740.7990041
0.	2327733.090761	10161.747447	3867.5639415011	148443.79515698	805221.06597152	11741.599419325	181420.1993735
0.	2156937.4602978	10495.494053146	4690.2084008523	136870.41067397	797287.73145561	12075.409262973	176266.9142353
0.	2212117.5870628	8715.6664994682	4178.8252699788	132963.47267619	697844.99464478	12386.977172825	182101.4861961
0.	2049776.0546961	10695.748428881	4401.1619067434	136305.71193522	764046.2494916	11140.775371281	201245.4366675
0.	2217144.3480932	10072.750608034	4445.6299457633	134702.17445556	807321.55446735	11274.288085412	216099.4057266
0.	2306483.6009508	11185.27937181	3734.1697873657	140959.96199235	776840.7900839	12743.069038078	224289.3749580
0.	2544340.7933417	11674.839054004	4000.9602304553	166423.14796735	802657.20062237	13299.493017989	237240.7053301
0.	2317451.0795625	10250.745235849	4223.2921228934	147358.11317049	864865.54717315	11763.8529932	205047.5669863
0.	2805161.1440758	12008.646225282	4845.8529723751	183168.94633709	801119.24255954	12965.634175188	249937.1830110
0.	2577014.740039	11430.055620341	4223.2921228934	166853.85541487	734491.27598747	12053.154857688	253165.8134559
0.	2209489.9619788	10361.993807708	3422.9250628351	134837.67282587	836070.76146709	11763.8529932	206072.3863002
0.	2324077.2645571	9205.0812048251	4356.6941049483	131383.14694217	804561.71443533	12075.409262973	199470.1784212
0.	2131232.4323017	10495.494053146	4912.5586784017	157881.56056434	781564.43166458	10940.510308095	181215.8240703
0.	2257701.1700426	9872.5111932931	4134.3586542796	153398.99886969	804341.94164869	11674.839054004	189144.6776989
0.	2173160.1890776	10361.993807708	3889.7965080741	145051.50437979	759599.31670449	13099.176108526	205821.8634156
0.	2016416.6405856	11407.802937209	4334.4602930095	134657.00881778	773944.56397077	11808.360319106	198924.0202890
0.	2325676.6885213	9627.7806609238	4490.09822201	132579.6519465	801656.27650818	11207.531461142	178445.8923754
0.	1929019.5453987	9249.5748753086	4178.8252699788	140666.1709624	824070.23906806	11741.599419325	172273.5847319
0.	2048862.0981452	8737.9119992209	4178.8252699788	154394.91725832	824168.13589679	11697.092449727	182487.5731871
0.	2055488.2831397	8938.1241678873	4667.9736993025	131518.59178349	775575.09396717	11096.271608266	145435.8952287
0.	2569703.0876313	8849.1403882772	4267.7592130252	155821.09665573	824094.7131725	13321.750749376	139423.3225505
0.	2405076.6638871	17484.990937169	4579.0354861913	143921.0449282	844628.11846975	12475.998713705	128426.4789199
0.	2581356.0336562	9027.1088971719	5112.6789993376	148059.2667524	883917.62738565	12898.86401039	124861.8057206
0.	2486761.5306304	8715.6664994682	4957.0294456441	152878.45209951	865799.95502338	13566.589715191	155594.702826
0.	2207547.804308	9828.0141985899	5223.8590313854	139129.58523743	818394.0974165	12854.350864177	155753.1778672
0.	2486304.5523549	10384.243700188	5646.3566772391	159466.87629786	820913.65378975	12320.211640776	202315.3240081
0.	2244448.8000535	10450.993733851	3623.0096229803	134137.62143621	794823.7623412	12008.646225282	193509.866125
0.	2071711.0119195	9182.8344586197	5290.5677623922	125922.02506977	699895.61538298	12364.721936084	162162.5988020
0.	2220571.6851593	9160.5877717715	4512.332449094	126486.02608178	731197.43235362	11318.79279849	180807.0883387
0.	2177044.5044192	10139.498148207	4623.5044741297	137796.59877664	772898.26501907	12075.409262973	162842.3290424
0.	2101071.8661195	9761.2691517657	4601.2699505063	148353.31630308	798263.75305054	11652.585717666	162842.3290424
0.	2440035.5019619	9294.0687832241	4000.9602304553	129396.87351355	676114.08867387	12030.900511791	176743.5175328
0.	1981000.8242354	10339.743974598	4134.3586542796	145594.1789228	741300.89045236	10606.745890386	176198.8302517
0.	2102785.5346526	9627.7806609238	4534.5667354854	152380.56794559	793994.46380638	11296.540412261	198150.3568145
0.	2073995.9032969	9805.7657902847	3356.2312767859	135244.18105022	717357.5541466	12053.154857688	179739.9274211
0.	2204577.4455173	10272.994831483	4134.3586542796	164383.2542274	766987.81782714	12921.120672592	211289.5073572
0.	2083135.4688067	10495.494053146	3823.0989862564	141253.76329338	778520.5550826	11719.345904834	219178.2672421
0.	2138429.8401406	11252.035817943	4645.7390570617	152742.66258874	749814.34031247	12142.172835157	214799.7790553
0.	2069426.1205421	9983.7547189362	4823.6178556551	131157.41039369	739919.1498902	10562.244977375	200790.206619
0.	2102785.5346526	9182.8344586197	4045.4261345198	143988.86820805	794653.01796793	12075.409262973	201723.4546642
0.	2092503.5234541	9405.3045917898	4178.8252699788	169710.68369161	749838.60705113	10829.254017831	174020.4333670
0.	2084734.8927709	9182.8344586197	4045.4261345198	139174.77492497	779153.59393202	12542.765492984	185236.1153802
0.	1852361.4396858	10183.99680516	4178.8252699788	161143.10638676	847474.25071002	12075.409262973	191190.5783009
0.	1904456.9630913	8871.3862441486	4801.3827982459	148873.58301047	795531.16746201	10717.999211938	180171.3166185
0.	2391481.5601914	10361.993807708	4512.332449094	173112.93429792	787289.79618433	12654.044646316	180807.0883387
0.	2435465.719207	9338.5629285733	5268.3314594078	172818.0181588	813332.71803735	13566.589715191	171729.1865079
0.	1814432.2428204	10228.495699585	4423.3958966001	130638.23935577	695191.96891348	11296.540412261	177855.69679
0.	1920793.93644	9472.046789243	4023.1931528364	122403.51433294	735799.47161472	12186.682180224	183532.3678843
0.	1921136.6701466	10584.495404194	4089.8922757939	115258.26039909	765869.41868303	12364.721936084	195966.2783314
0.	1797524.0466274	9160.5877717715	4134.3586542796	123688.95306536	726936.66177327	10784.751917351	201313.7232940
0.	1916338.398254	10406.493652039	4245.525638307	135628.1235466	728582.62117183	11986.39199816	189258.3258155
0.	2091018.3440588	9494.2943071144	4556.8010811844	134566.67827072	768203.63184621	11074.019815824	196944.4935362
0.	1829626.7704804	9783.5174413434	4378.9279761929	120937.9033222	799410.71783715	12542.765492984	183623.2257206
0.	1677224.5156055	10228.495699585	3956.4945635986	133731.16675403	804610.55358324	12119.918251707	170459.0608655
0.	1724179.0334118	10584.495404194	4423.3958966001	116227.13386663	779762.32846089	11496.814026024	186622.0841001
0.	2029783.2551436	10272.994831483	4134.3586542796	139897.84297828	749231.95887061	12364.721936084	214024.6584135
0.	1823914.5420368	10206.246222688	4378.9279761929	143378.47839057	747193.93050337	10473.243863813	203453.6510314
0.	2133060.3454036	10940.510308095	4267.7592130252	135921.73847197	801216.88263958	11207.531461142	213021.6667679
0.	1903885.740247	10985.013239832	4112.1254353852	148850.96204939	779226.63983256	11897.375683543	249570.8914406
0.	1995852.6181887	11674.839054004	4423.3958966001	154643.91528339	805440.86087636	11430.055620341	247236.155519
0.	2014017.5046393	11407.802937209	5001.500450135	164020.65821003	851794.28748682	11074.019815824	249525.1061096
0.	1991968.302847	10406.493652039	3845.3314342286	147177.17980276	766185.47345999	13054.661893153	204614.9028754
0.	1867898.7010524	9271.8217995872	4223.2921228934	131834.63824091	758190.37980612	13254.977733417	167601.978632
0.	1795124.9106811	9583.2849722085	3689.7055437159	152878.45209951	787119.19911791	11719.345904834	172228.216868
0.	1748627.3711503	9249.5748753086	3623.0096229803	163794.04363263	763924.71843785	11919.629673117	167329.9261324
0.	1926848.8985902	9627.7806609238	4178.8252699788	159421.57741661	759599.31670449	11719.345904834	159466.8762978
0.	1786099.5897402	8604.4398909837	4312.2265403762	147584.28535622	819763.86324212	12565.021204863	161052.4908165
0.	1698131.271709	9360.8100902862	4712.4431617115	142316.0536991	700040.38338279	10072.750608034	155639.9811051
0.	1844707.0535714	8604.4398909837	4223.2921228934	157813.62513712	747751.91465727	12142.172835157	175994.5816035
0.	2094559.9256938	11096.271608266	4579.0354861913	154281.73877471	839404.43879271	11964.137830426	193509.866125
0.	1881722.2938858	11029.516409074	4023.1931528364	168554.23163378	844701.71368586	12409.232468957	208532.4606830
0.	1838080.8685769	11474.561164748	5090.4431708704	156590.88125606	770343.87644739	13232.720180232	188917.3860629
0.	1558181.6748412	9494.2943071144	3956.4945635986	150140.45397307	775185.68596015	12565.021204863	179036.129315
0.	1652204.9550226	9338.5629285733	4045.4261345198	141683.18367179	819323.55796536	12720.812851046	179013.4271300
0.	1698017.0271401	9917.0084254548	4223.2921228934	136621.93855284	789215.33715687	11608.079223139	211927.6299888
0.	1906856.0990376	10784.751917351	5001.500450135	154598.64236689	763608.74562907	13010.147915374	210150.122660
0.	1995648.4457775	8960.3702611759	4134.3586542796	153082.14047675	789873.53085758	11652.585717666	203089.3696694
0.	1881171.1747805	9828.0141985899	4957.0294456441	150321.45112221	786972.97571524	12386.977172825	188667.3723433
0.	1576232.3167229	9605.5327868852	4000.9602304553	149642.73190139	756295.96177541	13121.433305311	217353.6211721
0.	1570977.0665548	9360.8100902862	4000.9602304553	130322.23791434	806808.59788175	12654.044646316	197194.7528657
0.	1766322.7808155	10228.495699585	4023.1931528364	124794.13669055	786120.05469471	12008.646225282	185304.2724464
0.	1865497.0153333	9227.328010388	4134.3586542796	141231.16282864	804048.91986719	12898.86401039	192327.404362
0.	1689420.8727806	10250.745235849	4556.8010811844	126734.19852935	770173.61048145	12587.276976136	171842.5999017
0.	1623857.0861391	9472.046789243	4601.2699505063	129442.01087492	772995.58985821	11474.561164748	182056.0653604
0.	1534848.8643225	9004.8626258179	4623.5044741297	135266.76541723	818687.60059907	12587.276976136	175154.9447588
0.	1431387.1410191	9182.8344586197	4356.6941049483	126621.39196206	837002.10230731	12854.350864177	160690.0382945
0.	1644139.4922096	9249.5748753086	4734.6779818802	123959.59682796	790873.10510044	12453.743239397	166717.8401555
0.	1587877.619588	9472.046789243	5134.9148871186	151498.02756564	844579.055336	12409.232468957	159353.6295520
0.	1635988.9754564	8871.3862441486	5179.3868406229	154621.27879468	798556.58080297	11808.360319106	159376.2787792
0.	1999745.1412574	9338.5629285733	5423.9868259363	164179.29204525	902764.21027282	13277.235346002	183373.3690284
0.	1971717.3705266	9338.5629285733	6246.7849065228	168848.99844395	883178.40330106	13989.510313761	196716.991500
0.	1629505.9203975	10006.003602161	4201.058666784	129893.39783212	853537.63293163	13054.661893153	191054.1694762
0.	1360030.1502513	10584.495404194	2933.8496908789	94465.742256692	743822.52629448	10784.751917351	211449.0334915
0.	1147137.7491617	9783.5174413434	2756.0112160766	76191.165039484	702212.19304559	9961.5058950769	255800.0062274
0.	997682.43739755	9538.7895209393	1400.1176098792	63574.918021816	684274.8648246	9650.0285943244	245107.9873184
0.	986556.24693422	8493.2147662765	1355.6658163753	46283.73063359	599337.53795068	9739.0209215515	249799.8218132
0.	723960.20282572	9605.5327868852	1311.2142599662	40341.856580802	593401.13087964	8737.9119992209	239092.5168798
0.	807565.83009361	9538.7895209393	1000.0600036002	30366.33735665	612894.5154212	9783.5174413434	291614.6047431
0.	714384.37244209	10272.994831483	955.61034388194	25728.545153152	571003.57256462	8960.3702611759	285611.9908213
0.	679892.60860796	10673.497705198	844.48723179752	19355.786045146	500856.77386984	7937.111398359	280624.5460950
0.	623243.6332787	9650.0285943244	555.57407469138	18130.813261522	535254.99440594	7091.9053126152	277867.7720829
0.	501823.5225713	8982.6164138194	777.81407576798	14701.846115932	546957.15919205	8159.548294521	241630.8436203
0.	420340.37318023	8849.1403882772	333.34000013334	15547.823905213	496495.96871636	7336.5614203583	217308.0100727
0.	388749.79249243	7381.0451204177	200.0024000288	12231.191762848	493527.17488297	7447.7711155427	194533.2842335
0.	363422.09415595	6847.2563843996	377.78634093484	10985.013239832	481544.6377086	7825.8951756913	186576.6388880
0.	386097.3135303	8359.7465751719	288.89389638309	9650.0285943244	521015.95246116	7914.8680351385	196125.5149334
0.	378121.58251996	7981.5983028321	355.56314090256	7069.6642042893	450407.27224592	8493.2147662765	190099.36951
0.	268570.27762047	6936.2188003543	422.2329187895	5223.8590313854	487168.93097297	7047.4231552981	159648.0742619
0.	215620.57262017	7269.8363153001	133.33440000853	5023.7360413493	458169.27740499	7714.6804365931	134069.8776234
0.	209238.72565763	5535.1710101087	177.7796740943	4000.9602304553	464740.82236238	6491.4162136014	118931.558625
0.	124929.4752962	5246.095215739	133.33440000853	3245.0761526022	458896.59310895	6825.0159287424	98624.62021026
0.	91522.054670127	5423.9868259363	155.55700742096	2489.2606184746	481850.46675977	7225.3532086126	93184.77401016
0.	78837.835194764	5201.6229063468	66.6669333344	1955.7850343329	459084.29751311	6780.5351954239	83258.29366951
0.	61582.260383447	4423.3958966001	111.11185185679	2266.9749752633	443144.09882627	7314.319659335	78097.58044854
0.	43044.21523177	5112.6789993376	88.889362965491	1733.5136187497	473385.3842434	7892.6247312617	72491.71523254
