# Supplementary material for: LA-iMageS: a software for elemental distribution bioimaging using LA–ICP–MS data
Source: J Cheminform. 2016 Nov 18;8:65. doi: 10.1186/s13321-016-0178-7 (PMC5116144; doi:10.1186/s13321-016-0178-7)
Supplement: Supplementary file 1 — Additional file 1. Dataset corresponding to LA–ICP–MS analysis of a human tissue used to illustrate LA-iMageS features. [file 13321_2016_178_MOESM1_ESM.zip › Line 38.xl]

Intensity Vs Time	Counts Per Second
Time in Seconds	Na23	Ca44	Zn64	P31	C12	C13	Si28
0.	177.7796740943	4690.2084008523	0.	933.3856029271	461900.3574161	7314.319659335	54018.96170338
0.	111.11185185679	4779.1478001472	22.222251851891	755.58980896023	460985.03637	7047.4231552981	53213.80625180
0.	11852.867882553	4467.8640542332	66.6669333344	1333.440008534	475171.76122105	6647.0944194197	56837.6165572
0.	99906.420166745	5090.4431708704	133.33440000853	2933.8496908789	482979.77622227	7002.9412353188	96668.56651132
0.	97522.878648279	4934.7940323669	133.33440000853	2266.9749752633	482415.10289906	7959.3548209234	89230.73898422
0.	99164.301566778	5690.8313593262	22.222251851891	3378.462479507	476958.51059842	8092.8166025467	99659.04000042
0.	196853.49198533	6758.2949177622	88.889362965491	2889.3897164397	471740.36638715	7114.146480276	159693.3743627
0.	130435.09420711	5757.5438273573	88.889362965491	3778.6342682119	451579.32937559	6713.8145404327	110438.0882332
0.	192236.45263502	6847.2563843996	88.889362965491	3489.6193825463	451626.21499937	6758.2949177622	150773.9610409
0.	228764.13302786	6802.7755324172	311.11691862693	3600.7777679979	457348.1887587	6736.0546994319	181851.674630
0.	211608.56264158	6446.937260185	88.889362965491	3578.5459723132	493715.6391945	6913.9781073663	153398.9988696
0.	306190.34040762	7492.255408986	422.2329187895	3422.9250628351	432728.69871321	7314.319659335	195329.3619960
0.	289567.25882357	7803.6521091871	177.7796740943	3222.845305648	499913.70932264	7381.0451204177	192895.8748921
0.	313453.00921681	8893.6321593739	155.55700742096	4423.3958966001	436214.68996125	7514.4976447163	208190.7407882
0.	396688.88998094	9605.5327868852	244.44802968221	3711.9376358914	448227.67282164	7736.9232657286	229220.8743058
0.	335602.1160797	7381.0451204177	266.6709334016	3889.7965080741	431559.22141519	7091.9053126152	193737.2816352
0.	266000.91933097	6758.2949177622	133.33440000853	3623.0096229803	475171.76122105	7314.319659335	187803.7456476
0.	241333.52270294	6691.5744407644	222.22518522469	3378.462479507	442207.36411562	7848.1383015384	171116.7805798
0.	280578.59251094	7692.4376667992	88.889362965491	4000.9602304553	484885.82325851	7425.5290578293	199310.8786454
0.	333775.34482563	8003.8418440852	288.89389638309	4178.8252699788	474325.5362388	6535.8954043318	217536.0680338
0.	319106.05010576	8515.4596725172	111.11185185679	3689.7055437159	455307.53805188	7603.4671810346	218083.4322779
0.	284715.41341709	6980.7003643303	200.0024000288	3311.7690492289	454885.39517912	7492.255408986	177083.9649739
0.	354540.3956364	8493.2147662765	266.6709334016	4223.2921228934	498405.02153873	7581.224707945	227645.2212524
0.	431255.18351997	9071.6016179468	133.33440000853	4845.8529723751	466478.43051253	7158.6289936035	266987.2771813
0.	394476.37532149	8671.1756780192	177.7796740943	4645.7390570617	468545.23421778	7225.3532086126	270956.8086084
0.	384910.94529399	9472.046789243	200.0024000288	3623.0096229803	428659.60789248	7736.9232657286	257312.1742980
0.	408739.6938539	8671.1756780192	177.7796740943	4289.9928470482	456128.43100861	7603.4671810346	259076.7119825
0.	392590.36857093	8671.1756780192	155.55700742096	4223.2921228934	451133.92875891	7158.6289936035	253165.8134559
0.	363862.94193089	8181.7923105381	200.0024000288	4112.1254353852	485921.38442883	8582.1947473411	253005.4977654
0.	411632.55333325	7870.3814867284	244.44802968221	4267.7592130252	432307.66845682	7536.7399397861	245039.3456477
0.	338377.70969714	7759.166154206	244.44802968221	4045.4261345198	426625.78862754	6825.0159287424	232281.6779799
0.	452188.86251824	8826.8945917595	155.55700742096	4334.4602930095	442066.86275556	6602.6146353956	254425.5424563
0.	425153.32501987	9049.3552278814	155.55700742096	4089.8922757939	441949.78005163	6424.6978724691	265473.3797409
0.	370478.39849019	8982.6164138194	288.89389638309	4178.8252699788	481356.44063743	7781.4091020254	242408.5016124
0.	538048.80174892	10628.996435951	288.89389638309	4623.5044741297	478251.78524321	7203.1117442735	332665.5995619
0.	440170.32023086	9338.5629285733	355.56314090256	5023.7360413493	469884.22546217	6825.0159287424	273389.926674
0.	400160.20061486	8582.1947473411	266.6709334016	4223.2921228934	483662.1394372	7314.319659335	252547.4696751
0.	470683.02163922	8960.3702611759	400.00960023041	6246.7849065228	432448.00957186	8559.9496630493	265588.0594642
0.	409999.36702491	8381.9911253168	444.45629661235	6068.8757374351	489876.49576462	7136.387707272	246366.5167044
0.	370153.30866402	8915.8781339534	422.2329187895	6802.7755324172	479568.77446482	7470.0132325949	218083.4322779
0.	406780.5716008	8648.9303563226	466.67973369921	7514.4976447163	503733.76080762	7269.8363153001	246641.12982
0.	419055.82019441	9160.5877717715	466.67973369921	7959.3548209234	489052.36382934	8003.8418440852	233286.9598605
0.	479380.62076007	8537.704638108	644.46936392652	11252.035817943	480086.21844597	7203.1117442735	268776.7777586
0.	497792.19287176	8582.1947473411	466.67973369921	9316.3158262194	516408.69142862	7069.6642042893	236143.5269448
0.	511190.1139831	8982.6164138194	422.2329187895	9316.3158262194	464529.51568053	6980.7003643303	269924.0924584
0.	552790.49339025	10006.003602161	711.14145314645	11051.768082761	467887.56077055	7558.9822941956	343306.6208712
0.	543188.93576089	10094.999728725	666.69333440004	22675.252554248	482885.66141936	7114.146480276	305061.1502667
0.	608094.63068173	11118.523460085	1355.6658163753	27935.634517315	525767.56195695	7425.5290578293	253120.0086629
0.	676523.14830231	9538.7895209393	844.48723179752	24770.092150084	509065.80962052	8559.9496630493	278235.2901306
0.	948866.56961682	10406.493652039	1533.4744129793	51581.367936094	535823.15289986	9227.328010388	318298.2423958
0.	968524.71043016	10762.500956173	1889.1029872274	66374.396216102	536012.54740485	7981.5983028321	279866.3438239
0.	1100700.2237741	10985.013239832	1866.8757567514	76191.165039484	576972.15497203	9049.3552278814	268363.7825180
0.	1623616.2181645	11563.572966145	3600.7777679979	90893.003651807	594473.67330875	9449.7993307319	313383.811627
0.	1454554.1527314	10517.744301851	2378.1170558111	81597.54323062	635353.24034536	9872.5111932931	312761.0587012
0.	1732868.1930921	11830.614071137	3156.1531205464	113050.54811506	578803.98292193	10740.250054368	338215.7751800
0.	1667316.9119509	11697.092449727	3111.691960277	99029.377970322	616072.02523741	9294.0687832241	333914.0731714
0.	1149346.6511596	10539.994609927	2333.6600457397	78927.567490327	643787.32422388	10094.999728725	248678.1221892
0.	1505794.34977	9516.5418843464	3422.9250628351	89702.429226682	628769.82864143	9872.5111932931	235892.1102912
0.	1418504.3611787	9939.2571305832	3556.3142359259	101548.30989808	689213.57498273	10050.50154671	228216.0760891
0.	1614173.8425059	9405.3045917898	3200.6145179875	95567.082012469	655925.73550572	10094.999728725	206391.2443677
0.	1493280.335344	8982.6164138194	2867.1598181554	89230.738984226	613348.37385842	9338.5629285733	202975.5349700
0.	1760806.484505	9182.8344586197	3422.9250628351	100918.50595898	666518.75681772	10539.994609927	234635.1392036
0.	1987683.1546247	11007.264794765	4267.7592130252	104968.07127989	639305.69361876	10450.993733851	254860.7651598
0.	1731730.7593239	10784.751917351	3578.5459723132	107511.297968	639137.97710373	9516.5418843464	234155.2541049
0.	1621341.666813	9360.8100902862	2933.8496908789	89028.594152486	632791.09912912	9828.0141985899	216943.1301492
0.	1718254.7561792	11074.019815824	3311.7690492289	121636.85511649	674478.043105	9828.0141985899	253463.5506554
0.	1794580.9592169	11363.297749089	4267.7592130252	120509.54227862	662601.91342852	10206.246222688	241905.3029790
0.	1981226.7926966	10072.750608034	3422.9250628351	108029.04035321	702453.53876139	10161.747447	267767.2693970
0.	1734547.5190502	10428.74366326	4112.1254353852	98849.48321973	631785.60621157	9405.3045917898	233127.02065
0.	1395585.9707835	9249.5748753086	3511.8509410427	105395.63953215	677461.65213229	9449.7993307319	210241.2677753
0.	1679129.5775819	10740.250054368	3089.4614690812	112667.63673591	653189.50924765	9427.5519315809	212634.1791888
0.	1531351.0596584	10873.756355811	3800.8665975842	110438.08823325	657006.06282349	10206.246222688	202793.4026465
0.	1860772.4706958	9783.5174413434	4756.9128613587	115258.26039909	703370.71365378	10896.007613863	220524.1964173
0.	1768089.7807051	10740.250054368	4756.9128613587	130705.95549726	726670.43290393	11140.775371281	232921.3889748
0.	1738882.6800836	10050.50154671	3667.4735108391	113456.0027421	665509.33950081	9961.5058950769	203681.3348719
0.	1806858.5548678	9983.7547189362	4334.4602930095	109199.70617629	687334.12467577	10272.994831483	205298.0668777
0.	1574877.6478818	9027.1088971719	4201.058666784	108749.43075421	699268.31527276	10295.244486485	187371.9654865
0.	1688019.2846567	11452.308362854	5802.0191026477	118165.21645719	722823.12570283	11118.523460085	200084.648602
0.	1962328.6939683	10873.756355811	4378.9279761929	130841.3894182	704191.42592973	11897.375683543	197627.0364758
0.	1681714.7859086	11207.531461142	6002.16077788	134589.26081642	727808.01324021	11007.264794765	187326.5162301
0.	1725044.4098517	10139.498148207	5001.500450135	116137.0013829	665389.17860383	10918.258931291	168146.1100134
0.	1822214.8595387	12609.532806802	5579.6450990042	129329.16792637	733134.83639779	10183.99680516	214685.7862613
0.	1866596.0920021	11986.39199816	4378.9279761929	127636.70562945	717212.49729391	10962.761744275	204728.7597004
0.	1870196.480863	10050.50154671	5268.3314594078	117917.29720754	664283.7765204	11385.550313458	178468.5930314
0.	1732678.611031	10539.994609927	4645.7390570617	135808.80844013	717720.20686957	10940.510308095	177628.7095068
0.	1601594.6110124	11296.540412261	5624.119425175	128764.97592655	726428.41373118	10962.761744275	171570.4103231
0.	1597596.0511019	10406.493652039	4289.9928470482	141705.78535215	779616.22829973	12720.812851046	158289.1846491
0.	2038123.1086712	11763.8529932	5913.2083289985	157202.23097961	712257.8420659	11852.867882553	167375.2676051
0.	2073424.6804526	11229.783609853	6269.0238196228	156817.30189899	780712.03915657	13210.462686448	176062.663935
0.	2754550.8000657	14256.629110124	6869.4968993892	218220.2788843	841758.38746938	13722.400072237	231596.3270836
0.	2293002.741824	11452.308362854	5779.781435342	192122.76435593	885248.38768108	13277.235346002	201222.6745815
0.	2168361.917185	11430.055620341	4490.09822201	159648.07426193	814139.40826306	13366.266390356	180852.5024406
0.	2389425.1579517	10784.751917351	3711.9376358914	144915.84121797	798751.80475991	11786.10662646	199265.3649765
0.	2557136.1850554	10896.007613863	5179.3868406229	201040.58010519	756611.66950782	13121.433305311	204205.0310289
0.	2479107.144516	10295.244486485	4934.7940323669	168327.49495736	870694.92847562	13032.404874564	203658.566211
0.	2036066.7064315	10762.500956173	4756.9128613587	164949.8417828	753358.00008826	10651.247040888	180625.4343793
0.	2150197.0307344	12453.743239397	4556.8010811844	151090.73247388	777790.18272487	12631.788696862	191781.7087183
0.	2428496.8005058	11140.775371281	4756.9128613587	165425.80480967	798117.34285653	14100.808772571	184963.4926284
0.	2203092.266122	10918.258931291	5112.6789993376	168372.84180405	813797.16695288	12698.556723408	206277.3651030
0.	2235423.4791126	10762.500956173	5157.1508342136	166151.13356684	849192.19194392	12609.532806802	173135.6205826
0.	2007162.830507	10851.505157133	4779.1478001472	158017.43306468	803145.49791294	12676.300655165	161233.7229328
0.	2272095.9857205	12164.427477996	4512.332449094	177083.96497398	823531.82609799	11474.561164748	197080.9977042
0.	2155909.2591779	10628.996435951	5512.9340546385	188803.7425437	816584.37883175	11830.614071137	219246.6991416
0.	1945813.4970229	10784.751917351	4623.5044741297	132918.31638591	808885.0365006	11541.319926723	193214.2351346
0.	1977573.4871692	12097.663727646	4467.8640542332	158515.65100893	760546.83342883	12275.701583032	251173.5341819
0.	1587428.2844723	10072.750608034	3578.5459723132	119066.80274301	729986.77390428	12030.900511791	210810.9470470
0.	1805635.4110173	11274.288085412	3912.0291339479	144418.42835631	715181.95550896	10784.751917351	234566.5825210
0.	1977416.298011	9516.5418843464	3623.0096229803	123440.87061409	794604.2344746	9650.0285943244	217878.1665275
0.	1802550.8076578	11252.035817943	3623.0096229803	118007.44881458	753989.21405898	9850.2626662593	238338.0261626
0.	1937292.255792	9093.8480673683	3022.7703512459	100873.52177366	700957.30343323	10406.493652039	173453.2349870
0.	1898581.2685065	9983.7547189362	3600.7777679979	106903.55420771	728267.92837926	9116.0945761461	201404.7729894
0.	1816260.1559224	11096.271608266	3422.9250628351	139378.13152635	690008.84959029	11074.019815824	263317.6900277
0.	1839109.0696967	11563.572966145	3800.8665975842	130277.09582186	776280.94030047	10807.002937904	296677.5820132
0.	1903657.2511092	11897.375683543	3845.3314342286	137977.33031119	740185.78449667	10250.745235849	282325.0039208
0.	1700416.1630865	11185.27937181	4245.525638307	139378.13152635	761664.54970537	12053.154857688	255479.2780425
0.	1666257.0369938	11519.066946682	4245.525638307	132873.16033839	782489.98069425	11741.599419325	244741.9048469
0.	1887663.0114672	12654.044646316	3800.8665975842	139197.36985987	744622.81343223	11118.523460085	247968.552310
0.	2241821.1749695	13277.235346002	3889.7965080741	152629.50633796	760328.16657791	11808.360319106	277913.7109670
0.	1970033.3456237	11674.839054004	4467.8640542332	142383.86402868	752508.36120401	12008.646225282	244604.6280061
0.	1887091.7886228	10762.500956173	4178.8252699788	124072.36763748	798336.95906809	11474.561164748	226069.8620516
0.	1883207.4732812	11318.79279849	3689.7055437159	124140.03085031	725000.63769447	11630.332440711	254196.4868678
0.	1995395.6399132	12475.998713705	3534.0825588358	126508.58691028	737398.64452498	11674.839054004	217057.1534311
0.	1894639.0989204	12119.918251707	4134.3586542796	127185.43995414	670653.7880427	11029.516409074	225270.8791104
0.	1563779.6587159	12008.646225282	4868.088148406	117962.37289	726186.40129347	11808.360319106	212087.168186
0.	2095702.3713826	12008.646225282	5246.095215739	143898.43728987	675247.90844949	11363.297749089	250807.1890692
0.	1922393.3604042	10495.494053146	4801.3827982459	128968.08067996	762417.87415364	11407.802937209	228992.5005800
0.	2056059.5059841	10762.500956173	4245.525638307	149393.88191359	804048.91986719	11808.360319106	205981.286208
0.	2079822.3763094	10918.258931291	3289.5380243924	145119.33678177	760984.18359356	11430.055620341	257014.3016386
0.	1993567.7268112	10295.244486485	3489.6193825463	124117.47638544	771900.74804479	11118.523460085	248288.9958515
0.	2147112.4273748	10918.258931291	4734.6779818802	129329.16792637	796165.44147437	11852.867882553	259305.89971
0.	1855560.2876142	11029.516409074	3689.7055437159	109132.16332202	712861.9170964	11519.066946682	250692.7094752
0.	1666371.2815627	10228.495699585	2400.3456497736	103640.49827937	736865.55423289	11808.360319106	240007.1413790
0.	1693675.733523	11096.271608266	3467.3878833464	121997.62720211	720283.38410323	11652.585717666	212429.0459079
0.	1917823.5776493	10406.493652039	4890.3233837481	116993.29906781	701994.98763583	10339.743974598	268111.4064536
0.	1780958.584141	11096.271608266	3711.9376358914	132286.15381032	711943.73964524	10628.996435951	227713.7217959
0.	2027498.3637661	11897.375683543	3734.1697873657	133505.36709496	749086.36959572	10918.258931291	286945.5377640
0.	1865499.5651061	10228.495699585	2711.5521902674	130841.3894182	670701.881405	10962.761744275	210400.7740948
0.	2760948.4959225	11207.531461142	4801.3827982459	174678.4313567	826811.76457417	12364.721936084	207780.6951822
0.	2212346.0762006	10450.993733851	3778.6342682119	141005.16152397	775575.09396717	12186.682180224	261850.3004473
0.	1613704.5353128	9338.5629285733	3000.5400972175	106025.77985193	643283.92381037	11652.585717666	222600.5418076
0.	1875338.3915923	10606.745890386	2200.2904383379	91027.79632296	679314.8938611	9917.0084254548	276765.3135867
0.	1447096.4603775	9583.2849722085	1533.4744129793	69869.459481292	587754.6062403	8826.8945917595	247190.3828259
0.	1341046.3969928	9427.5519315809	1489.0219081794	51827.331393988	574855.33213608	9249.5748753086	241013.3426393
0.	1259466.1932255	9427.5519315809	1489.0219081794	48339.798697834	537220.03541707	7959.3548209234	234383.7674199
0.	1348105.4464661	9561.0372168932	1422.3435955424	59746.74871976	633293.88942327	9027.1088971719	263317.6900277
0.	1436943.9174282	11407.802937209	1777.9674276367	48406.852912702	560574.42512696	9405.3045917898	304462.0491619
0.	1269703.7007276	11519.066946682	1177.8610132894	46194.347844108	538853.96550545	8582.1947473411	314329.5608352
0.	1238231.1106909	9538.7895209393	1000.0600036002	46082.620701704	538948.69560789	7937.111398359	330238.5368338
0.	1198081.4689682	10117.248908782	1577.9271548818	48876.247480968	581278.75807434	8426.4804036529	288118.3127502
0.	1441900.7138639	10295.244486485	2600.4056632835	58918.661917492	560218.29908629	9249.5748753086	279337.9399352
0.	1222728.2138179	9516.5418843464	1955.7850343329	61089.766493902	605325.76129185	9338.5629285733	239092.5168798
0.	1290755.5669206	9828.0141985899	2778.2408179141	65097.71796581	596285.38099565	9650.0285943244	247876.9992426
0.	1283354.7297588	8270.7689680748	2800.4704790405	69174.811442853	667071.58279217	8893.6321593739	228718.4602582
0.	1631434.2832243	10829.254017831	3667.4735108391	81777.067941514	653213.50747434	10606.745890386	263569.9232315
0.	1384839.334376	9027.1088971719	3089.4614690812	66531.194696781	626568.49642929	9338.5629285733	215552.1701079
0.	1159662.1078802	9872.5111932931	2533.718458539	66060.808070261	602915.65812306	9138.3411442804	223741.6082821
0.	1458390.4272632	11207.531461142	2289.203272805	50418.729555005	584658.92519181	8982.6164138194	319729.2685567
0.	991643.61668564	9983.7547189362	1800.1944209975	39582.673436484	594712.03417293	8515.4596725172	246984.4087709
0.	1200890.4237517	9227.328010388	2355.8885211332	74374.867187737	588683.52721445	9383.0573113583	230682.6123572
0.	1675495.3606558	8715.6664994682	3467.3878833464	83392.963545617	640575.65272534	10717.999211938	214503.4009930
0.	1608935.2585583	8693.4210590677	3734.1697873657	86490.968484407	691069.32911193	10562.244977375	193009.5735985
0.	1911660.3029704	9116.0945761461	3845.3314342286	112239.69763963	650406.16617094	9405.3045917898	193600.8315933
0.	1612105.1113486	9383.0573113583	4512.332449094	110212.9142603	708779.18727395	12943.377394191	222326.7087945
0.	1664200.6347541	9939.2571305832	4201.058666784	108389.22781957	683961.77309542	10985.013239832	222098.5213998
0.	1909838.0673698	8470.9699193857	3756.4019981391	86513.42197776	695553.69741215	10161.747447	201086.1033556
0.	1709098.7503207	10717.999211938	3645.2415372606	110415.57056396	687406.40369924	10562.244977375	312115.2890988
0.	1591998.0672272	10985.013239832	3534.0825588358	90870.538417436	656573.91572682	11185.27937181	306720.4202520
0.	1507326.78488	11096.271608266	2822.700199456	78389.188141643	624295.96963799	8626.6850939775	295779.8337770
0.	1987015.0478007	13099.176108526	2711.5521902674	69622.964867181	640527.72635618	10651.247040888	357322.1764920
0.	1596038.6974552	11163.027341856	2511.4895088638	57643.121068394	642636.73772713	9383.0573113583	315136.9910779
0.	1861788.5937841	11986.39199816	2689.3227662952	79151.902436628	608834.73748609	10028.252544752	314283.424283
0.	1682594.0103425	11585.826064951	2822.700199456	98894.456545454	624080.70859788	9939.2571305832	319567.6890114
0.	1894391.0463437	11986.39199816	3556.3142359259	82966.516366625	640168.28704793	9427.5519315809	271461.7378971
0.	1791854.820529	10317.494200857	2956.0797670342	88444.647590861	659167.12175857	9983.7547189362	242522.8691152
0.	1645561.213627	8938.1241678873	3000.5400972175	88893.833640965	657342.1921385	9449.7993307319	231847.6159576
0.	1759584.1072359	10028.252544752	3000.5400972175	92106.215761827	672000.50305253	9561.0372168932	230911.0317751
0.	1451297.2220571	9449.7993307319	3534.0825588358	99906.420166745	602963.3764107	10094.999728725	237034.9735333
0.	1746121.5302942	9294.0687832241	2311.4316296304	90511.102859132	616597.74100821	9961.5058950769	215210.1658610
0.	1537393.5669278	10094.999728725	2266.9749752633	82091.245446571	631330.77876507	10829.254017831	210902.0992995
0.	1326711.7700686	9739.0209215515	2533.718458539	74756.032827475	661136.55602749	9694.5246392125	201518.5864910
0.	1550260.5020585	9249.5748753086	2644.8640962144	78254.598713544	581445.35499144	9472.046789243	235983.5336635
0.	1690741.7959518	10717.999211938	2889.3897164397	86872.68605699	675536.62557721	10050.50154671	266230.2946233
0.	1673340.2002639	11986.39199816	3600.7777679979	118751.23652579	657198.1351206	10272.994831483	323585.0065333
0.	1935464.988804	9983.7547189362	3245.0761526022	92263.49686027	684828.82402669	10606.745890386	271048.6116945
0.	1634300.7956773	10272.994831483	2222.51855803	98669.592329613	632360.15928021	9516.5418843464	251723.0816012
0.	1581144.8331844	11074.019815824	3489.6193825463	113838.95010417	717381.73052407	10784.751917351	274790.4341756
0.	1925227.8622593	11897.375683543	3689.7055437159	119968.48589027	650454.14726572	9472.046789243	335093.3555308
0.	1594054.4694669	10985.013239832	2844.9299791609	96668.566511326	706967.93938964	11697.092449727	304646.3834584
0.	1848779.6592763	11541.319926723	2578.1765357486	98017.520212621	681866.75771177	9983.7547189362	305337.672735
0.	1827439.6315382	11875.121753355	2978.3099024804	99973.888751775	660872.33762363	9761.2691517657	323538.8196745
0.	1930704.706474	13588.848159412	2600.4056632835	92623.007599779	615689.70658246	9650.0285943244	325594.3779631
0.	1617474.6060856	15102.561741452	2511.4895088638	107556.31777625	632336.21880701	9405.3045917898	403120.0839014
0.	1571816.8253172	10962.761744275	2511.4895088638	77693.832717141	593496.4625871	9828.0141985899	284761.3894384
0.	1370018.5080439	12142.172835157	2667.0934016109	83639.863942843	627118.7769466	9894.7597796915	251242.2256569
0.	1408148.6087212	10606.745890386	2756.0112160766	80991.675743897	601412.66703413	10161.747447	249891.3956972
0.	1416123.5801996	11430.055620341	2422.5743030209	86648.144201812	633988.2669265	8559.9496630493	240578.8319482
0.	1646607.5269999	10851.505157133	2266.9749752633	80632.663843295	621211.07346196	9294.0687832241	279383.8867913
0.	1547791.8247682	10406.493652039	2266.9749752633	91746.727193587	672024.55343623	8960.3702611759	258343.3529392
0.	1729239.7290749	10317.494200857	2889.3897164397	105080.58712744	640767.36085631	9694.5246392125	269579.8817262
0.	1679291.1317597	11318.79279849	2422.5743030209	80520.475780888	661400.78248932	10517.744301851	276443.7902144
0.	1709308.7301074	11296.540412261	2756.0112160766	82023.920703213	598383.62297182	7959.3548209234	310293.5610690
0.	1491407.3572642	11318.79279849	2133.606434957	78972.433998738	625491.96191298	9627.7806609238	302549.8170944
0.	1519992.473148	9205.0812048251	2400.3456497736	66844.800474072	644242.8069709	9761.2691517657	275640.0351677
0.	1652861.0705639	10406.493652039	2089.1507291136	68211.362848303	602128.34444753	9561.0372168932	253578.0677531
0.	1766023.7835776	9605.5327868852	2155.8343768016	68883.524587201	638035.9208709	9605.5327868852	255662.5498024
0.	1711875.4297516	10829.254017831	1955.7850343329	82988.960413641	601174.12107842	9672.2765870872	282118.1732554
0.	1622090.8683014	10295.244486485	1755.7404935542	68861.118325983	680783.32757398	9160.5877717715	264257.8701709
0.	1766812.0699469	10295.244486485	2355.8885211332	66710.396558725	670918.30483728	9583.2849722085	319059.8875952
0.	1701747.8893467	11318.79279849	2222.51855803	71370.992579024	645609.39904242	9360.8100902862	321968.6158747
0.	1714172.5583383	11296.540412261	1733.5136187497	62007.619353515	624176.37950957	10006.003602161	327765.9572057
0.	1735062.212565	11074.019815824	1889.1029872274	70541.754425429	638035.9208709	9627.7806609238	278028.5592671
0.	1552119.0877004	9828.0141985899	1800.1944209975	74083.399291889	627597.31021159	8893.6321593739	297114.9809643
0.	1461597.3272654	9449.7993307319	1666.8333500017	67830.495162615	581135.96327828	8737.9119992209	233538.2990191
0.	1329924.0591862	8448.7251318446	1955.7850343329	63709.271572816	641246.64976491	9071.6016179468	228969.6635470
0.	1355221.9984304	8648.9303563226	2244.746737005	60664.454198337	581112.16437547	10006.003602161	235754.9770870
0.	1366089.4742081	9449.7993307319	2066.9229651143	67964.917072091	600267.70655052	9205.0812048251	236943.5387865
0.	1675818.3438546	10117.248908782	2533.718458539	70026.323470735	629846.77134055	9961.5058950769	243849.6452173
0.	1647251.4715844	8737.9119992209	1889.1029872274	69040.370095657	680181.4804124	10050.50154671	229951.7117175
0.	1580043.451499	10918.258931291	1955.7850343329	68099.341141106	671760.00288511	9627.7806609238	233812.4957185
0.	1541636.319495	8470.9699193857	2000.2400288035	68278.576592497	692178.1508155	11341.045244099	214275.4249495
0.	1947320.9259938	10717.999211938	2155.8343768016	81440.462265621	702525.94378403	10206.246222688	272884.8824214
0.	1879520.0147974	11007.264794765	2000.2400288035	78456.48366703	676763.78062734	10584.495404194	270842.0561503
0.	1712183.3536802	9627.7806609238	2400.3456497736	102200.65671356	728485.79140754	12342.466758735	258755.8595812
0.	1611533.8885043	10851.505157133	3045.0006645658	94488.217131599	770003.34784064	10740.250054368	253211.618496
0.	1909865.6743331	10807.002937904	2778.2408179141	92330.903949046	747218.18994044	10562.244977375	268157.2924513
0.	1764164.6325169	11941.883722078	3245.0761526022	106115.80376292	746053.81320005	10450.993733851	244696.1456523
0.	1791811.8181838	11852.867882553	2733.7816735278	109852.64847555	776305.28084813	12676.300655165	228672.7877355
0.	1921479.4038532	12342.466758735	3845.3314342286	133053.785985	744647.06570612	11407.802937209	245382.5595732
0.	1905942.1424867	10784.751917351	3045.0006645658	112239.69763963	818345.18117736	12186.682180224	241356.393171
0.	1662486.966221	10673.497705198	2667.0934016109	98287.337005529	764775.4714043	11363.297749089	223901.3698926
0.	1698131.271709	10317.494200857	2244.746737005	94308.419819965	760571.13008434	10918.258931291	236669.2404812
0.	1878409.2013886	12119.918251707	2756.0112160766	118683.61673719	664067.51869177	10784.751917351	295802.8517756
0.	1640437.7644288	12053.154857688	2355.8885211332	110730.82343467	723452.12871285	11519.066946682	270245.3684320
0.	1885263.8755209	10584.495404194	2467.0317873712	88669.237605408	734321.7094731	12008.646225282	221893.1580165
0.	1836747.5833307	10272.994831483	2022.4676149595	83707.201678075	647623.71753051	10985.013239832	224266.5506372
0.	1984398.7567946	11007.264794765	1933.557626018	85817.391669503	717091.61843253	11385.550313458	249685.3558523
0.	1604450.7252342	9205.0812048251	1800.1944209975	78635.941045818	687045.01460257	10762.500956173	236600.6672959
0.	1604450.7252342	10873.756355811	1889.1029872274	75966.90941253	699726.72243363	10228.495699585	222942.8455614
0.	1709555.7285962	10762.500956173	2155.8343768016	83594.972420136	717381.73052407	11229.783609853	233149.8689250
0.	1902286.3162828	11118.523460085	2467.0317873712	94870.299226958	707064.52974406	11608.079223139	241493.6172822
0.	1910511.9252415	11163.027341856	2844.9299791609	107916.48494202	786899.86493267	12898.86401039	226777.5957790
0.	1878294.9568197	10428.74366326	3222.845305648	124591.13287258	724323.13108308	12030.900511791	202747.8701801
0.	2021671.8907537	9939.2571305832	3400.6937415233	130389.95150802	696253.08191826	11519.066946682	187371.9654865
0.	1736631.6914188	9360.8100902862	3534.0825588358	110167.88019103	759550.72888059	11051.768082761	202269.794122
0.	1796381.6009387	9227.328010388	3111.691960277	101435.84143903	761300.06125349	13455.298385142	209329.8609282
0.	1670712.5751798	9739.0209215515	2844.9299791609	103415.50673598	770392.52447698	12142.172835157	224905.6549380
0.	1699730.6956732	10295.244486485	2511.4895088638	95679.471758129	756368.81639048	10450.993733851	234612.2869143
0.	2002250.3140455	11563.572966145	3000.5400972175	99209.276581514	783098.9480816	12030.900511791	237286.4241873
0.	1597253.3173953	9783.5174413434	2400.3456497736	86558.329145027	729284.66920323	10450.993733851	230020.2309664
0.	1790326.6387885	10851.505157133	2711.5521902674	92263.49686027	755227.49741691	10406.493652039	230134.4309495
0.	1831568.9281512	9961.5058950769	2311.4316296304	97095.711695474	711533.00745733	10228.495699585	247487.9097623
0.	1668084.9500958	10295.244486485	2400.3456497736	91499.58774911	727711.19209933	10873.756355811	257701.715905
0.	1887663.0114672	11363.297749089	2266.9749752633	113163.1724349	768519.77126895	12164.427477996	273252.1843460
0.	1918280.5559248	13455.298385142	2711.5521902674	108636.86567545	760619.72359859	11140.775371281	314929.3588247
0.	1572804.9796568	11096.271608266	2155.8343768016	91948.937615495	665365.14662437	11296.540412261	255639.6406153
0.	1610619.9319533	10517.744301851	2022.4676149595	91005.33072718	717671.85229895	9850.2626662593	269924.0924584
0.	1668084.9500958	12854.350864177	1777.9674276367	81619.98360901	733764.58562149	10228.495699585	290533.3604648
0.	1779816.1384523	12609.532806802	2222.51855803	96623.605126616	691575.5127509	10094.999728725	341941.0495263
0.	1975525.5358263	11719.345904834	2155.8343768016	101413.34792827	695867.20763692	11140.775371281	290165.3087635
0.	1874925.83363	12075.409262973	2266.9749752633	86850.231600618	689791.94928767	10673.497705198	286002.8362946
0.	1789074.9883852	11229.783609853	2511.4895088638	77043.39121299	719557.8799006	10206.246222688	290165.3087635
0.	1825880.0972856	11719.345904834	2066.9229651143	84111.239459294	680325.91992258	10940.510308095	292742.0062392
0.	1896458.3537528	12208.936941841	2378.1170558111	70160.78065919	684082.19165406	10495.494053146	289153.2489611
0.	1995927.0755417	10784.751917351	2022.4676149595	74643.923484621	706315.9825881	12186.682180224	308679.6983005
0.	1731703.6792816	10784.751917351	1200.0864062212	58941.041563804	661208.61699065	9427.5519315809	280900.2728332
0.	1490009.4705223	9294.0687832241	1555.7007542926	57396.986457522	639137.97710373	9472.046789243	249044.3750975
0.	1602177.6462421	10094.999728725	1577.9271548818	55786.102437732	662001.32714492	10006.003602161	264624.7980661
0.	1340527.5675738	9271.8217995872	1222.3118584252	52475.815203095	664235.71875874	11118.523460085	247831.2230805
0.	1591797.2268558	10517.744301851	1333.440008534	52341.642011702	634060.10226344	9160.5877717715	265198.154742
0.	1556581.24094	9783.5174413434	1333.440008534	47915.134496668	601388.81214198	9672.2765870872	272907.8383250
0.	1804401.7294831	11363.297749089	1333.440008534	56233.539091897	636431.00309056	10406.493652039	300476.7993542
0.	1776086.2904443	9427.5519315809	1733.5136187497	60239.163529814	652061.66760419	9383.0573113583	314444.9033118
0.	2051946.7015047	13944.991346099	1955.7850343329	76034.185469836	725968.59585777	10918.258931291	360383.1858109
0.	1785985.3451714	10985.013239832	1844.6485855546	63306.217393283	698013.8509953	10028.252544752	285933.8622544
0.	1862300.7171777	14456.973821757	1777.9674276367	66016.010723195	670004.55376564	9894.7597796915	423377.3572867
0.	1902635.4543933	11474.561164748	1511.2481309416	50910.595288407	632862.92452469	9983.7547189362	374635.9977750
0.	1506666.2208142	12453.743239397	1000.0600036002	40989.449672084	565371.69047215	8404.2357348103	302780.1836682
0.	1113968.6567702	9227.328010388	844.48723179752	33801.74807143	576972.15497203	8671.1756780192	274423.0655421
0.	1095196.4817301	9961.5058950769	844.48723179752	25594.800916962	567391.14049939	7981.5983028321	306835.6593820
0.	1044912.3135148	10562.244977375	755.58980896023	24524.92417748	506894.84147429	8760.1575583262	325317.1950267
0.	781929.76823611	10784.751917351	577.79780810179	20313.617332388	537551.53236825	8293.0132808272	302135.1730229
0.	777644.11559205	10072.750608034	711.14145314645	19333.512207255	493126.70196551	7470.0132325949	335925.8886461
0.	734152.14626339	9271.8217995872	400.00960023041	17395.915919443	517164.58536103	7292.077957649	311031.4291147
0.	732190.29802618	10206.246222688	533.35040054615	18019.461017899	475101.23928125	6647.0944194197	334237.7814499
0.	584206.5725367	9160.5877717715	311.11691862693	12609.532806802	483944.51251331	8737.9119992209	267927.8649495
0.	575878.00186955	9138.3411442804	377.78634093484	10851.505157133	489688.11577017	7269.8363153001	293777.5070137
0.	614136.71097004	10940.510308095	311.11691862693	10584.495404194	488322.48451819	7937.111398359	305360.7166811
0.	662433.74507276	10539.994609927	422.2329187895	9783.5174413434	522906.82563584	7403.2870594544	356371.6324458
0.	677774.5093142	10450.993733851	200.0024000288	10695.748428881	475124.74653004	7714.6804365931	355235.7556181
0.	631522.28214315	11074.019815824	222.22518522469	8515.4596725172	528936.76144883	7203.1117442735	328690.2018368
0.	557298.62084265	10717.999211938	288.89389638309	8137.3043378502	501658.46020726	7870.3814867284	282508.8576391
0.	560621.90971155	10628.996435951	422.2329187895	9405.3045917898	513244.10774874	7558.9822941956	328782.6318291
0.	686972.7385894	11140.775371281	200.0024000288	8426.4804036529	465233.89155918	7158.6289936035	374543.0683629
0.	638539.016086	10517.744301851	311.11691862693	7247.5947322881	439748.92343625	7937.111398359	378075.0986776
0.	654701.52742134	12053.154857688	377.78634093484	6736.0546994319	483003.3050844	8293.0132808272	342010.4800665
0.	535302.33951366	10606.745890386	311.11691862693	6535.8954043318	508759.00908328	6825.0159287424	298818.7498020
0.	512653.82936216	9538.7895209393	355.56314090256	5246.095215739	507413.93610234	8048.3291046256	287267.4598395
0.	679122.33082999	10361.993807708	244.44802968221	8648.9303563226	521205.02105858	7670.1949563466	357159.880969
0.	705060.49993515	11185.27937181	155.55700742096	6424.6978724691	441621.95700573	7536.7399397861	366044.3141177
0.	758141.79983867	11630.332440711	288.89389638309	8493.2147662765	486086.14432646	7180.8703392706	356070.2625950
0.	836904.06176193	12921.120672592	177.7796740943	8582.1947473411	474654.61380375	7091.9053126152	404355.6144316
0.	731294.29230894	11852.867882553	288.89389638309	7736.9232657286	455776.61010325	6958.4595526755	369781.7926250
0.	690828.29965979	10517.744301851	177.7796740943	7269.8363153001	450969.83963742	7536.7399397861	355699.3605037
0.	692853.15512745	10117.248908782	288.89389638309	7180.8703392706	488440.20278709	7381.0451204177	306789.5635422
0.	670365.23347203	10807.002937904	533.35040054615	7425.5290578293	492467.14025876	8070.5728239134	292166.7826650
0.	647455.83975341	10896.007613863	244.44802968221	8626.6850939775	470471.56834519	7292.077957649	296838.7263709
0.	624152.46168239	10873.756355811	200.0024000288	7292.077957649	502672.46486695	6936.2188003543	327234.5620603
0.	637245.40177377	10295.244486485	244.44802968221	8604.4398909837	473361.88176488	7470.0132325949	319313.7845081
0.	656501.89330684	10361.993807708	200.0024000288	7736.9232657286	497721.48468753	7425.5290578293	291223.500470
0.	581778.55848074	9027.1088971719	244.44802968221	7781.4091020254	451157.37031879	7292.077957649	302572.8534703
0.	614256.16226187	9583.2849722085	244.44802968221	8115.0604405255	521488.63175409	6713.8145404327	305775.5184062
0.	593925.46830288	10228.495699585	177.7796740943	6869.4968993892	466384.49673604	7447.7711155427	315898.3527817
0.	539280.25918121	9294.0687832241	288.89389638309	6558.1350886904	463473.06045706	7292.077957649	291775.6529226
0.	609145.12372936	9650.0285943244	200.0024000288	7781.4091020254	466713.26946009	7069.6642042893	317628.9742119
0.	794092.02425136	12097.663727646	133.33440000853	9605.5327868852	479709.89245335	6491.4162136014	380911.0771068
0.	712354.49124885	11519.066946682	266.6709334016	8381.9911253168	476323.70171562	7136.387707272	344278.8561205
0.	622167.51266695	8982.6164138194	200.0024000288	7247.5947322881	449118.19476394	7247.5947322881	292166.7826650
0.	567201.05443696	9027.1088971719	333.34000013334	8404.2357348103	489075.90935729	7203.1117442735	265817.4235712
0.	620900.25350488	9427.5519315809	177.7796740943	8226.2805206124	493315.15748059	7091.9053126152	304807.6792527
0.	568412.92493089	9583.2849722085	244.44802968221	8337.5020843755	480133.26035655	7647.9523052351	276260.0680518
0.	602796.36355766	10317.494200857	244.44802968221	8582.1947473411	504016.79521785	7269.8363153001	286715.6009092
0.	530711.07717495	10361.993807708	288.89389638309	7581.224707945	466314.0470796	7670.1949563466	299878.0218547
0.	610100.22828368	10094.999728725	177.7796740943	7470.0132325949	466830.69134804	6869.4968993892	294283.7978598
0.	602939.51723392	9405.3045917898	311.11691862693	8470.9699193857	474795.65091389	6958.4595526755	291522.5785853
0.	618366.29243418	10161.747447	266.6709334016	8315.2576529274	461524.82925477	7025.1821656413	279613.6248093
0.	603488.29497977	8982.6164138194	200.0024000288	8448.7251318446	487333.7148383	7603.4671810346	277224.6538588
0.	666422.61676956	10628.996435951	266.6709334016	9271.8217995872	466196.63227301	7203.1117442735	331347.9652243
0.	762976.83437702	11118.523460085	311.11691862693	8293.0132808272	461454.41955767	7581.224707945	328412.9178920
0.	647455.83975341	9227.328010388	200.0024000288	7069.6642042893	476300.19117837	6736.0546994319	295273.4536138
0.	653405.49568199	11719.345904834	266.6709334016	10161.747447	453923.92522639	7692.4376667992	311031.4291147
0.	556729.04291657	9694.5246392125	177.7796740943	8048.3291046256	482744.49115182	7002.9412353188	324254.7442050
0.	792531.1879471	10873.756355811	400.00960023041	12876.607407585	473690.9223295	7225.3532086126	349049.0483677
0.	782830.99719459	10717.999211938	444.45629661235	13544.331330374	482650.37893131	7025.1821656413	322037.8834520
0.	875543.39919381	10450.993733851	400.00960023041	19467.156126592	483544.48673305	8226.2805206124	290349.3326170
0.	1230104.7557687	9894.7597796915	466.67973369921	22675.252554248	513173.27220059	8092.8166025467	305084.1934616
0.	935372.35353343	10094.999728725	577.79780810179	16594.283558491	479474.69709627	7781.4091020254	275915.5997357
0.	763803.18907876	8470.9699193857	422.2329187895	15102.561741452	496802.33130255	7781.4091020254	245725.7874297
0.	658950.99160285	8893.6321593739	511.12678566587	12720.812851046	486486.28868436	6046.6373582597	253028.3998209
0.	697049.00179471	9917.0084254548	266.6709334016	13076.91897114	479027.84369345	8470.9699193857	293317.2688365
0.	702670.75564029	10339.743974598	244.44802968221	11207.531461142	480039.17679351	7403.2870594544	306259.4793792
0.	702188.0588429	9427.5519315809	288.89389638309	11407.802937209	493574.29057276	7603.4671810346	293225.2241984
0.	702188.0588429	9338.5629285733	355.56314090256	9294.0687832241	481591.68762184	7158.6289936035	270566.6565946
0.	622215.33740521	8470.9699193857	177.7796740943	10317.494200857	473079.85704994	6869.4968993892	258160.0231080
0.	550039.32295648	8804.6488545952	466.67973369921	8782.4031767842	506304.99930392	6647.0944194197	275111.8948001
0.	496448.83698153	8515.4596725172	177.7796740943	8960.3702611759	478980.80784804	7803.6521091871	251929.1710880
0.	627549.45569337	9449.7993307319	266.6709334016	9427.5519315809	445954.9185097	8137.3043378502	289590.2599642
0.	631306.84114095	8960.3702611759	244.44802968221	7581.224707945	437197.57517376	6068.8757374351	306213.3866689
0.	593830.13185639	9049.3552278814	244.44802968221	7981.5983028321	458943.51882424	8448.7251318446	280119.0703761
0.	585063.68188729	9182.8344586197	222.22518522469	8648.9303563226	471928.35244629	7892.6247312617	277201.6862537
0.	538853.96550545	8270.7689680748	244.44802968221	7536.7399397861	501469.82139186	7002.9412353188	282577.8038118
0.	448813.53209198	7892.6247312617	377.78634093484	7269.8363153001	416043.71716134	6580.3748323783	248815.4651712
0.	532414.76479224	8760.1575583262	355.56314090256	6513.6557793022	456034.61068685	7692.4376667992	279544.702749
0.	611580.84906691	10072.750608034	333.34000013334	6357.9800652871	488110.59570536	7269.8363153001	310870.0149990
0.	556966.36247434	10161.747447	200.0024000288	6113.3526737582	464271.25903714	7825.8951756913	270176.5225544
0.	549422.80190708	8671.1756780192	244.44802968221	7336.5614203583	484603.41918573	7714.6804365931	274583.7873588
0.	567343.61859067	10428.74366326	377.78634093484	6869.4968993892	445673.79498321	8137.3043378502	318090.5328322
0.	489947.13932909	8938.1241678873	400.00960023041	5646.3566772391	485662.48241315	7180.8703392706	268157.2924513
0.	425971.32903693	9138.3411442804	133.33440000853	5446.2235441355	455424.80365527	8137.3043378502	229335.0634839
0.	439350.95663693	9739.0209215515	222.22518522469	6424.6978724691	455917.33673045	8159.548294521	257564.2285845
0.	532414.76479224	9650.0285943244	244.44802968221	5379.5135674889	463214.83566505	7603.4671810346	294099.6886003
0.	460187.1439898	9894.7597796915	288.89389638309	5157.1508342136	485686.01863706	6913.9781073663	287060.5085304
0.	523592.3699087	8938.1241678873	177.7796740943	4178.8252699788	468239.87955303	6802.7755324172	280578.5925109
0.	474537.08465149	9894.7597796915	377.78634093484	5268.3314594078	444994.45125869	8115.0604405255	269901.14464
0.	480909.48914856	8849.1403882772	177.7796740943	6936.2188003543	482368.04846729	7158.6289936035	278143.4091240
0.	520141.56430204	9205.0812048251	355.56314090256	5401.7501670541	445135.00070729	7848.1383015384	245428.3224825
0.	514353.94093669	7558.9822941956	288.89389638309	7358.8032407191	502130.07538246	7381.0451204177	226846.0892869
0.	502931.88064794	7692.4376667992	355.56314090256	8137.3043378502	467652.68963122	7425.5290578293	217627.292943
0.	775794.14361238	9516.5418843464	577.79780810179	17373.647313625	498452.16401797	6913.9781073663	223399.2721507
0.	979578.35356299	8092.8166025467	977.83514410623	29541.15704275	484603.41918573	7381.0451204177	224403.4974875
0.	1179717.3703853	10050.50154671	1711.2868032229	30834.719225948	521417.72820276	6980.7003643303	240761.7810961
0.	1108911.6795504	9227.328010388	1177.8610132894	29741.869071662	459577.0411514	7759.166154206	271507.6420525
0.	907408.05829906	9182.8344586197	1088.9600342778	19623.076738244	486533.36571857	7403.2870594544	248174.5503358
0.	781686.20882189	9271.8217995872	977.83514410623	17173.232536246	498994.32114159	6869.4968993892	245519.8490440
0.	901406.10169619	10985.013239832	377.78634093484	18219.89612657	487168.93097297	7647.9523052351	349141.6999382
0.	885642.72578472	11096.271608266	666.69333440004	16349.355701921	463919.10343539	8070.5728239134	325963.9692791
0.	778496.208352	11096.271608266	600.02160077763	14724.107590077	486768.7547658	7002.9412353188	331671.5757867
0.	763657.35608479	10361.993807708	377.78634093484	13833.694966581	513338.55605492	7381.0451204177	327973.9034831
0.	695240.1985091	11541.319926723	511.12678566587	10873.756355811	496401.70550555	7425.5290578293	293869.557646
0.	859900.10324316	11496.814026024	666.69333440004	12498.254247405	478980.80784804	8470.9699193857	365301.6565973
0.	834992.49062144	10428.74366326	400.00960023041	11919.629673117	490441.66057017	6202.3072583001	312046.1024119
0.	701077.95801637	10473.243863813	333.34000013334	12253.446643245	511733.07606962	8760.1575583262	289843.2766307
0.	643427.74951232	10072.750608034	511.12678566587	14167.588560773	477499.31080453	7536.7399397861	289314.2503941
0.	689623.25280015	9605.5327868852	266.6709334016	13477.556532345	500055.16239948	6669.3344004268	282646.7505454
0.	628985.20645243	8871.3862441486	511.12678566587	12053.154857688	482391.5756509	7558.9822941956	235206.4665214
0.	621928.39294441	9583.2849722085	466.67973369921	12386.977172825	458826.20501818	7803.6521091871	235983.5336635
0.	649662.49320045	9538.7895209393	288.89389638309	14790.892369012	495789.01987275	7158.6289936035	270474.8587329
0.	785949.48049379	9561.0372168932	422.2329187895	17885.840287455	450149.44121583	7692.4376667992	293478.3493572
0.	901751.78214037	10050.50154671	444.45629661235	17663.143826042	540938.26874975	8737.9119992209	296447.3810987
0.	842150.77379635	10807.002937904	600.02160077763	16015.374759769	511544.21579864	7225.3532086126	337012.9295979
0.	894199.29475562	10628.996435951	333.34000013334	19823.550377849	513621.90720445	8537.704638108	298519.4142803
0.	937206.74880869	10428.74366326	577.79780810179	17173.232536246	504394.18894669	8293.0132808272	355421.1945420
0.	914551.52890962	10539.994609927	600.02160077763	20692.325149852	531326.25876696	7492.255408986	331602.2296289
0.	1077521.7567409	12097.663727646	666.69333440004	24591.78745574	496873.03191411	7937.111398359	347173.0711296
0.	1184636.2642317	11496.814026024	755.58980896023	27244.462963557	498593.59300939	8137.3043378502	346663.6178778
0.	1158696.1151167	10117.248908782	866.71173567692	27957.931326773	501328.3450007	7047.4231552981	311746.2999510
0.	1295426.1326896	9138.3411442804	777.81407576798	34515.777050349	548403.26783344	8826.8945917595	296953.8313580
0.	1384578.6526454	10206.246222688	711.14145314645	37908.248674548	550513.59996547	8359.7465751719	283451.1705525
0.	1535537.9843607	10050.50154671	1066.7349377027	34448.83423987	576068.27939116	8737.9119992209	276076.3498735
0.	1447778.9515939	9672.2765870872	888.93629882483	34582.720397481	515889.05292502	8715.6664994682	255456.3693517
0.	1320730.6432821	9138.3411442804	733.3656014198	35386.082424408	536888.55124045	8849.1403882772	253509.3573085
0.	1179258.7516418	10161.747447	644.46936392652	31303.127373895	536367.67334236	7892.6247312617	266161.4813831
0.	1326349.1643084	10918.258931291	777.81407576798	33734.810984856	569078.33806972	8938.1241678873	315321.5573434
0.	1183922.4741773	12097.663727646	911.16092124147	30366.33735665	513196.88398507	9093.8480673683	309256.0426362
0.	1027587.9380862	8915.8781339534	888.93629882483	30455.550924887	537456.81765005	8248.52471467	307296.6315509
0.	1015673.6264358	9472.046789243	822.26278718639	27734.965912258	515582.00858196	7425.5290578293	265909.1709539
0.	886825.84641771	9160.5877717715	622.24545271912	24168.329073832	543188.93576089	8204.0363859019	259855.9756041
0.	1012047.454383	10695.748428881	1044.5099003982	23210.055227915	494917.19650197	8404.2357348103	285611.9908213
0.	931779.03860864	9805.7657902847	688.91736413994	22630.687211859	532888.07126028	7536.7399397861	278717.6817629
0.	881232.07774608	8559.9496630493	666.69333440004	23187.771098869	522835.91038356	7314.319659335	246778.4397324
0.	1009597.5043943	10450.993733851	733.3656014198	25282.739367006	521063.21922056	8092.8166025467	281153.0302249
0.	1078327.825287	9716.7727507005	644.46936392652	25082.134531934	518062.29578814	8737.9119992209	255066.9310969
0.	1238795.3587133	10094.999728725	866.71173567692	38220.782483656	551675.68907806	9004.8626258179	280096.0949235
0.	1234615.6379874	9338.5629285733	1000.0600036002	33868.685694589	567462.42385387	9360.8100902862	256785.1759587
0.	1370929.4556831	9894.7597796915	1244.5373699014	44853.720719745	605826.95632869	9116.0945761461	283772.9599354
0.	1949178.2469633	10562.244977375	1489.0219081794	61067.381097036	603345.13220539	9472.046789243	319521.5239917
0.	1765307.0782056	10272.994831483	2022.4676149595	76617.267281748	662481.79284135	9894.7597796915	274423.0655421
0.	1746799.4580484	10428.74366326	2467.0317873712	89612.581418761	745132.12537238	11786.10662646	234155.2541049
0.	1947412.9209871	10272.994831483	1800.1944209975	78052.718627987	734733.51959792	12142.172835157	195192.886183
0.	1961245.9937569	8737.9119992209	1777.9674276367	77290.1044555	674646.44530827	10495.494053146	191599.8180206
0.	1728406.08246	9894.7597796915	1577.9271548818	74419.709303312	691527.30351334	11163.027341856	226891.7519340
0.	1602394.3229945	11652.585717666	2044.6952603964	70698.631017418	696807.8062477	9316.3158262194	255822.9158487
0.	1594171.1405719	9605.5327868852	1666.8333500017	57486.489114137	691792.45763379	11051.768082761	220706.7118077
0.	1891800.6711732	9071.6016179468	1311.2142599662	65523.255736129	642756.58335064	10717.999211938	243414.9887356
0.	1649920.0636452	9850.2626662593	2066.9229651143	65411.270013796	682420.563156	10473.243863813	218995.7848883
0.	1724990.2892051	9761.2691517657	2333.6600457397	73410.819804003	737035.17032887	10495.494053146	198582.6894181
0.	1902414.7728679	9538.7895209393	2111.3785523944	82607.419794426	758821.94403398	10139.498148207	227987.7295251
0.	1608792.0188513	9983.7547189362	2467.0317873712	86984.959241716	756368.81639048	11585.826064951	229449.2542054
0.	1567321.2403509	10272.994831483	2178.0623779285	79802.507772595	759599.31670449	12208.936941841	235503.5719919
0.	1568692.1751774	10384.243700188	1800.1944209975	81799.508800984	749814.34031247	11185.27937181	257312.1742980
0.	1687963.5050794	9071.6016179468	1822.4214736367	72088.23778852	717575.1439647	11541.319926723	247671.0084643
0.	1742686.653569	10628.996435951	2222.51855803	78613.508663115	707136.97321469	11118.523460085	273068.5313927
0.	1692076.3095588	11185.27937181	2066.9229651143	80901.921325729	768398.1778265	10896.007613863	248334.7744914
0.	2047719.6524564	10673.497705198	2155.8343768016	93072.417715268	790507.39392788	11630.332440711	228627.1154597
0.	2048290.8753008	9805.7657902847	2778.2408179141	91185.057180024	669884.33053175	10940.510308095	201746.2181018
0.	1925934.9420392	9694.5246392125	2511.4895088638	85233.668907401	747315.22836464	10139.498148207	262316.322117
0.	1879437.4025084	12987.891015582	1733.5136187497	76841.540331316	684587.96785345	10829.254017831	256074.9257768
0.	1629813.0195237	10495.494053146	1844.6485855546	55808.47370179	654773.53487175	10072.750608034	318482.8773839
0.	1669925.6903483	10006.003602161	1066.7349377027	50195.163789583	576900.79292821	9249.5748753086	289659.2637608
0.	1588944.0127195	9472.046789243	1288.9885706717	49211.545456491	583397.15856949	10139.498148207	288371.2854902
0.	1576460.8058607	11496.814026024	1489.0219081794	57419.362031865	696084.25980972	9583.2849722085	316290.5960610
0.	1677909.9830187	11096.271608266	1333.440008534	73791.941544997	626831.66969879	9850.2626662593	264762.4001271
0.	1578402.9635315	11051.768082761	1555.7007542926	78792.969407608	726089.59820414	9894.7597796915	325040.0211331
0.	1841965.1839185	12542.765492984	1911.3302769829	79757.636816054	708489.36223447	10985.013239832	318436.7182606
0.	1823914.5420368	11674.839054004	2355.8885211332	75294.178574665	726839.85033236	11786.10662646	305775.5184062
0.	1799237.7151605	15169.349550747	2022.4676149595	77604.113643143	699557.83276928	10339.743974598	361705.3256119
0.	1716497.2964494	10117.248908782	1822.4214736367	64157.132327878	698303.32666518	10206.246222688	283060.4427268
0.	1544015.3483011	10161.747447	1533.4744129793	67404.84002897	646568.53986638	11229.783609853	268730.8884038
0.	1597024.8282576	8960.3702611759	1733.5136187497	72917.629192764	777400.67580643	11407.802937209	252616.1723077
0.	1802354.8741225	10384.243700188	2022.4676149595	71886.506360427	749644.47503523	11207.531461142	226001.3748379
0.	1858383.64737	10006.003602161	2355.8885211332	93926.363340158	724661.87779044	10940.510308095	214161.439236
0.	1894749.3466382	10495.494053146	2155.8343768016	96084.087321862	791994.71491403	12565.021204863	214936.5724403
0.	1767820.4587208	9739.0209215515	2644.8640962144	105980.76825882	818051.68949005	12453.743239397	175041.4867410
0.	2209718.4511165	10161.747447	3889.7965080741	144192.34133127	920958.39893517	14479.234642336	144350.6016102
0.	2644419.0356734	9828.0141985899	5246.095215739	155481.50819754	1019201.1930179	14813.154080824	129735.4096373
0.	2546968.4184258	10473.243863813	4890.3233837481	157315.44876739	1032949.6056525	14857.677682701	115303.3218007
0.	2190068.3852706	9027.1088971719	4801.3827982459	175767.64447103	1061792.9003902	16928.287680344	108974.5654437
0.	2469167.8670242	10606.745890386	5045.9716918765	163386.1527711	1006198.6986173	15792.728227166	127749.5258376
0.	2164363.3572744	11363.297749089	4401.1619067434	121659.40291759	1018525.5925954	14412.452358838	183509.6535783
0.	1745771.2569285	10740.250054368	3178.3837896203	115956.73931976	842248.8731262	12698.556723408	235640.7011167
0.	1599423.9642039	10495.494053146	3267.3070588502	105148.09736061	836413.87550876	13522.07300496	189326.5154212
0.	1867145.6792247	10006.003602161	4868.088148406	95342.307042458	761348.65883289	12809.83795555	208737.4992631
0.	1928463.7893306	9449.7993307319	3000.5400972175	90331.390862118	835629.63460806	12008.646225282	191463.4025730
0.	1727263.6367713	9872.5111932931	2711.5521902674	106565.9378138	838252.21553923	11808.360319106	202884.4683167
0.	1670712.5751798	9049.3552278814	2800.4704790405	102628.0838733	766088.2246157	12609.532806802	169279.8300422
0.	1748627.3711503	9160.5877717715	3534.0825588358	100851.02977151	784073.38431742	13032.404874564	180625.4343793
0.	1661230.2759635	9383.0573113583	3245.0761526022	91027.79632296	844947.03554064	11363.297749089	186258.5292654
0.	1882293.5167302	10028.252544752	2933.8496908789	86603.236553044	739482.85633521	12142.172835157	222760.2818327
0.	1848705.6134819	11029.516409074	2400.3456497736	101593.29770413	731173.21753331	11363.297749089	270658.4554514
0.	1885949.3429341	10117.248908782	1955.7850343329	83752.093802345	766550.16628964	12008.646225282	256647.703528
0.	1723950.544274	9783.5174413434	2044.6952603964	74800.876985036	725944.39559053	10072.750608034	271209.2694897
0.	1920306.9874134	10628.996435951	1755.7404935542	69712.598432225	675247.90844949	11051.768082761	250875.8775693
0.	1918179.1014153	9917.0084254548	1889.1029872274	56076.933539358	639161.93640685	11096.271608266	259305.89971
0.	1615418.2038459	11697.092449727	1689.0600469736	63597.310130465	648463.15525069	10918.258931291	302734.1098531
0.	1926472.3163035	11830.614071137	2000.2400288035	67180.819708635	711339.72843969	9805.7657902847	286117.7942754
0.	1807234.8349815	9650.0285943244	1644.6067123067	52028.579606402	663707.10097045	10628.996435951	329175.4705128
0.	1625222.1245029	9872.5111932931	1866.8757567514	45255.886273362	668826.4379676	8826.8945917595	261781.5228019
0.	1892517.0855846	10695.748428881	1444.56964048	50932.95350947	651917.69839247	10072.750608034	255708.3683626
0.	1553021.9661425	9739.0209215515	1822.4214736367	44384.552036877	636622.61941346	9004.8626258179	242843.106353
0.	1863848.6447275	10740.250054368	2089.1507291136	46931.784450738	633557.26743194	8960.3702611759	277201.6862537
0.	1571976.4950094	10295.244486485	1266.7629406502	39895.269904532	626401.02670096	9182.8344586197	295503.6226672
0.	1560567.153747	10851.505157133	1044.5099003982	36993.038360066	574998.02295578	9294.0687832241	336596.599619
0.	1582654.0936146	9783.5174413434	1288.9885706717	41190.437046354	602486.20540069	10139.498148207	299970.1387192
0.	1408122.4728432	10896.007613863	1200.0864062212	37595.726559688	594068.47494731	8893.6321593739	302089.1027102
0.	1511317.6130125	10161.747447	1066.7349377027	40006.914335306	604466.63746694	9049.3552278814	274446.0256149
0.	1484077.4412388	9828.0141985899	1111.1851901238	36769.831544729	569933.94475003	9316.3158262194	269098.0102057
0.	1426907.5090263	11074.019815824	1222.3118584252	38600.303545838	587992.78157074	9516.5418843464	297391.2445556
0.	1541848.5090382	11541.319926723	955.61034388194	38042.190303607	583754.24360354	10740.250054368	273229.2275091
0.	1527881.0823767	9694.5246392125	1777.9674276367	48920.953100519	642013.56723591	9516.5418843464	295618.7095364
0.	1717119.1284027	10762.500956173	1200.0864062212	44674.986686631	642972.30965513	9583.2849722085	294260.7839838
0.	1426357.5316676	11541.319926723	1489.0219081794	46060.27545248	655085.5740752	9027.1088971719	267904.9225412
0.	1483919.3068509	12520.509840498	1644.6067123067	41145.772767513	634443.23413569	9650.0285943244	335671.4948773
0.	1453450.8676637	9694.5246392125	1755.7404935542	41212.769275324	600363.11412494	9961.5058950769	277040.914761
0.	1550764.9378081	12253.446643245	1155.6356796293	44943.08917003	611318.13976461	9627.7806609238	288003.3276365
0.	1575410.0697236	11185.27937181	1689.0600469736	48228.042868579	644218.83359715	10361.993807708	270612.5558986
0.	1420440.8431004	9093.8480673683	1400.1176098792	48920.953100519	625396.27644245	9783.5174413434	281773.4666972
0.	1381190.4751592	11118.523460085	2022.4676149595	42753.837262721	629511.70812907	9116.0945761461	259420.4959117
0.	1672669.7427847	9761.2691517657	2355.8885211332	51469.56875679	679483.39002055	9739.0209215515	263225.9707261
0.	1409455.4989974	9805.7657902847	2222.51855803	42664.492225705	710759.9171815	10695.748428881	267767.2693970
0.	1384917.5403633	9227.328010388	2555.9474675006	46551.884738514	627884.44288255	10450.993733851	245725.7874297
0.	1350831.9279684	10673.497705198	1666.8333500017	44049.447677411	627669.0924855	8737.9119992209	253600.9713587
0.	1258232.3086027	9694.5246392125	1644.6067123067	42820.846667504	628028.01279346	9805.7657902847	246389.4007907
0.	1259620.4407476	8871.3862441486	2222.51855803	44987.773753611	620541.62898055	10873.756355811	226846.0892869
0.	1283148.5220362	9650.0285943244	2444.8030155534	52162.747773052	618246.7843147	10539.994609927	249067.2664309
0.	1472251.3251084	11140.775371281	2711.5521902674	52028.579606402	636670.5241573	10028.252544752	279981.2185950
0.	1084930.2669935	9360.8100902862	1733.5136187497	55450.540659494	581064.56676689	9316.3158262194	225019.785795
0.	1629050.6718187	10717.999211938	2178.0623779285	58918.661917492	612464.56626155	9650.0285943244	248060.1063688
0.	1535034.3915074	10717.999211938	2111.3785523944	64112.345173371	627358.04026879	10584.495404194	276535.6527899
0.	1485843.462434	11074.019815824	2711.5521902674	65926.416748656	643931.15829134	10028.252544752	232304.5239672
0.	1597139.0728264	11407.802937209	2689.3227662952	86423.608365466	680012.97069059	10006.003602161	294007.6354694
0.	1870114.013559	10384.243700188	3089.4614690812	68771.493881078	695216.08367779	10985.013239832	269327.4694147
0.	1920334.6255017	9494.2943071144	2867.1598181554	88961.213625766	649014.83007314	9850.2626662593	278970.3740557
0.	1904571.2076602	11630.332440711	2844.9299791609	102538.09739733	680157.40739456	10295.244486485	279935.268499
0.	1671169.5534553	10584.495404194	2733.7816735278	86378.701920435	732868.41775588	11608.079223139	258732.9420180
0.	1782786.497243	11452.308362854	3400.6937415233	100401.20239997	703756.92153479	11051.768082761	239481.220200
0.	1663743.6564786	9983.7547189362	3000.5400972175	107488.78815449	643763.35211169	10851.505157133	230956.7163997
0.	1982600.2481996	11051.768082761	3600.7777679979	122110.37165875	740428.18668204	11519.066946682	246892.8663567
0.	1899658.6911987	12164.427477996	2889.3897164397	109042.10702902	728219.51511407	12053.154857688	261323.0194477
0.	2190182.6298395	11941.883722078	3800.8665975842	99996.378400782	721928.08448168	11140.775371281	282393.9485977
0.	2057773.1745171	10873.756355811	3000.5400972175	114154.33164451	817635.92646522	11296.540412261	317490.5115175
0.	1868926.9021722	11051.768082761	2778.2408179141	93971.310257287	775404.72582459	12609.532806802	266803.7600432
0.	2218858.0166263	13054.661893153	3022.7703512459	121388.83330177	774625.94241118	11830.614071137	303448.2821039
0.	1940900.9805614	13054.661893153	3022.7703512459	106588.44515056	759162.03604312	10050.50154671	301812.6860876
0.	1977801.976307	12275.701583032	2422.5743030209	100378.71166495	755518.88379077	11407.802937209	322361.1396149
0.	2027726.8529039	10673.497705198	3289.5380243924	106385.8812942	749159.1639289	10896.007613863	271461.7378971
0.	1794667.9324056	10940.510308095	2778.2408179141	119855.77019922	718300.48269941	11051.768082761	277500.2699770
0.	1893603.7290485	10094.999728725	2978.3099024804	114965.36718658	802852.51626296	12119.918251707	245291.0344976
0.	2061314.7561522	10628.996435951	3200.6145179875	123373.21303606	778033.63338218	11986.39199816	274216.4276872
0.	2302028.0627649	11118.523460085	3289.5380243924	121704.49870148	785023.5644356	11229.783609853	281520.6907990
0.	2015045.7057591	10562.244977375	2867.1598181554	105193.10448466	762685.19848314	12342.466758735	261231.3217573
0.	2293459.7200995	11652.585717666	2867.1598181554	101503.32233341	754086.32796077	10428.74366326	300776.2039531
0.	2067369.7183024	11452.308362854	3045.0006645658	125944.58438287	771706.1238915	11430.055620341	276581.5844512
0.	2112839.0567133	10829.254017831	3467.3878833464	115325.85259235	751270.46433434	12253.446643245	272173.2802673
0.	1642836.9003751	11786.10662646	2644.8640962144	107038.60457086	726839.85033236	10896.007613863	276489.721377
0.	1884121.4298322	11074.019815824	2400.3456497736	115776.48112893	728267.92837926	11074.019815824	285313.1211487
0.	1931075.9476384	9294.0687832241	2222.51855803	103707.99691962	775818.48280148	12030.900511791	227485.3888110
0.	1883664.4515567	11541.319926723	2933.8496908789	109424.85295197	824094.7131725	12231.191762848	222554.9023555
0.	2353323.8741882	9805.7657902847	2711.5521902674	120464.45291411	788386.57124571	11697.092449727	270291.265994
0.	1704186.2338592	10295.244486485	2689.3227662952	106791.01389961	714191.02999426	10117.248908782	258366.2694474
0.	1805749.6555862	10695.748428881	3289.5380243924	99119.326793336	767717.28588949	10606.745890386	249090.1578262
0.	1749998.3059768	10361.993807708	2555.9474675006	97050.748019423	732577.78854211	10584.495404194	227576.7212643
0.	2074909.8598479	10606.745890386	3067.2310371775	101323.37448869	703105.20569747	11296.540412261	251150.6371475
0.	2136944.6607452	10717.999211938	2711.5521902674	112059.51928726	780444.16156862	11229.783609853	267721.3855129
0.	1771819.0186313	9694.5246392125	2956.0797670342	96263.922731383	748965.04705936	11207.531461142	218813.3064786
0.	1990597.3680206	9138.3411442804	2667.0934016109	106453.40203603	691961.19629183	11563.572966145	206778.4453662
0.	1551098.5115711	9405.3045917898	2844.9299791609	84762.230218238	742294.90966606	11763.8529932	199424.6638925
0.	1891318.8376711	10495.494053146	2711.5521902674	96039.129072388	728969.95100925	12631.788696862	183986.6668643
0.	1757538.4475223	9316.3158262194	2000.2400288035	87523.891475736	761810.34935498	11585.826064951	214868.1754707
0.	1639066.8296023	9472.046789243	3089.4614690812	88220.063597082	722774.7427406	9561.0372168932	265014.6763813
0.	2050575.7666782	9360.8100902862	2444.8030155534	81305.823783639	734273.26250455	10317.494200857	259924.7376039
0.	1800494.4054181	10918.258931291	2822.700199456	86311.342704279	719025.88196459	10295.244486485	238680.9681399
0.	1998937.2215482	11385.550313458	2778.2408179141	92128.684309433	723694.06506406	11608.079223139	265519.2514438
0.	1937587.8880641	11007.264794765	2644.8640962144	94892.775186813	728631.03645822	11852.867882553	270176.5225544
0.	1892689.7724975	10873.756355811	3133.9225107654	97950.067371406	717357.5541466	10495.494053146	251127.7401751
0.	1956666.7310657	9294.0687832241	2911.6196740142	101705.7682754	807468.11902355	11207.531461142	247304.815024
0.	1898402.0009411	10539.994609927	3000.5400972175	100221.27820917	691840.66834419	9405.3045917898	279521.7288546
0.	2073538.9250214	10829.254017831	2956.0797670342	108231.64389977	691599.6174701	10851.505157133	275708.9254693
0.	1935188.7521178	11430.055620341	2889.3897164397	103617.99885336	725605.59892029	11496.814026024	268203.1786976
0.	1841622.4502119	10940.510308095	3311.7690492289	97432.946954365	695288.42837268	10695.748428881	236097.8142697
0.	2051032.7449537	12097.663727646	3400.6937415233	101863.22960991	762466.47796725	11363.297749089	244604.6280061
0.	2121864.3776542	10317.494200857	2578.1765357486	98714.564690229	680470.36183815	11430.055620341	275800.7800763
0.	2023385.5592868	10717.999211938	3912.0291339479	115799.01319102	784682.46223179	12208.936941841	283359.2329729
0.	2354809.0535836	10206.246222688	3289.5380243924	114627.42618356	763560.13544448	12587.276976136	251494.099171
0.	2165848.5366698	11897.375683543	3734.1697873657	115415.97636367	693552.32207975	11274.288085412	265977.9821435
0.	2303513.2421602	11563.572966145	3556.3142359259	128200.82182885	760959.88578631	10161.747447	291706.6318997
0.	1967405.7205396	10539.994609927	3267.3070588502	113929.05790603	752726.83185826	11852.867882553	231345.0456832
0.	2298943.4594053	11808.360319106	3556.3142359259	137028.53312255	787411.65327357	11296.540412261	279843.3690565
0.	2436950.8986023	10473.243863813	3556.3142359259	129329.16792637	724807.05899049	12208.936941841	277408.3969413
0.	2523319.7926693	10139.498148207	3934.2618191226	146815.32474904	768762.96324193	12186.682180224	272884.8824214
0.	2425754.9308529	11852.867882553	3422.9250628351	136802.64482126	716027.95693542	11207.531461142	265817.4235712
0.	2405190.908456	13277.235346002	3356.2312767859	131654.03880905	736017.5233428	11763.8529932	260887.4642659
0.	2399478.6800124	11763.8529932	3400.6937415233	143649.75728144	760911.29037505	11430.055620341	285520.0297996
0.	2488703.6883012	12409.232468957	3778.6342682119	133302.1525912	737883.30040392	11919.629673117	317075.1369795
0.	2328532.8027431	11185.27937181	3422.9250628351	149982.08466353	781296.52790185	13121.433305311	317928.9844615
0.	2490417.3568343	11697.092449727	3800.8665975842	151565.91199893	815850.81585082	12164.427477996	256693.5274239
0.	2947624.1214589	11919.629673117	4601.2699505063	148692.61702593	838693.47460859	11852.867882553	303148.7831963
0.	2890844.5707296	12698.556723408	4868.088148406	172477.74314153	841758.38746938	13922.73195138	324647.3735959
0.	2441292.1922195	11519.066946682	3111.691960277	153512.16547468	832150.41329873	11941.883722078	300638.0159022
0.	2698456.7167497	11563.572966145	3600.7777679979	146883.17138522	761057.07742185	13900.472616069	277706.9879500
0.	2721648.3642306	12787.58159033	4534.5667354854	186076.7577299	835605.12821231	12475.998713705	269006.2282630
0.	3017313.3084706	10139.498148207	3000.5400972175	160236.99459834	824217.08472211	12565.021204863	261414.7181316
0.	2362349.1951291	11875.121753355	2689.3227662952	158651.53375114	744210.53511286	13722.400072237	294168.7291042
0.	2661212.9872975	11808.360319106	3511.8509410427	147109.33079378	758263.25026521	12609.532806802	289820.2748036
0.	2164363.3572744	10985.013239832	4334.4602930095	138045.1056389	734539.72417	11830.614071137	277798.8642237
0.	2494644.4058825	11630.332440711	3823.0989862564	161460.26856793	854323.47952848	13722.400072237	257862.1206028
0.	2229939.7398068	10651.247040888	4045.4261345198	160486.16561239	876996.00098057	11964.137830426	222121.3398618
0.	2557935.8970375	10562.244977375	4467.8640542332	152063.74792177	844873.43826248	12787.58159033	209739.9818274
0.	2272667.2085648	10695.748428881	3978.7273673761	142881.15649689	815728.56133873	12609.532806802	242499.9954908
0.	2591523.8002858	11029.516409074	3623.0096229803	137164.06901849	829211.30448333	13076.91897114	259374.6572476
0.	2265469.8007259	11207.531461142	3422.9250628351	145096.72592029	841464.10926568	12030.900511791	275180.7808068
0.	2507211.3084584	11096.271608266	3778.6342682119	135108.67612315	813063.83784031	13344.008540165	258297.5201091
0.	2374916.097705	11541.319926723	4267.7592130252	126959.81621055	741203.91904551	12297.956582209	267698.4436641
0.	2617114.583713	12720.812851046	4401.1619067434	152109.0071944	815801.9138408	12386.977172825	286048.8192998
0.	2433637.8061051	11385.550313458	4356.6941049483	128381.34701659	803023.42103118	11029.516409074	304208.5960424
0.	2228568.8049803	13232.720180232	3889.7965080741	133979.55338954	721782.95134387	12231.191762848	261460.5678461
0.	2704168.9451933	10873.756355811	4134.3586542796	145345.44874174	808103.26051247	12876.607407585	281061.1175738
0.	2740270.2289567	11029.516409074	3667.4735108391	134476.34869495	780200.64362657	12542.765492984	243735.2597663
0.	2452945.1382444	10139.498148207	3578.5459723132	128855.2440994	749450.34734704	11585.826064951	249364.8594029
0.	2386911.7774365	11652.585717666	5001.500450135	162819.67048315	795994.67086143	12386.977172825	223422.0941277
0.	2600320.6320889	11608.079223139	4112.1254353852	152833.18868563	777205.92886993	12965.634175188	224563.2716195
0.	2454201.828502	11741.599419325	5468.4603216522	168962.37304252	815117.31442504	14123.068642562	208828.6291202
0.	2925232.18596	12386.977172825	3845.3314342286	163000.94066622	825734.63420823	11585.826064951	263157.1819021
0.	2705425.6354508	10873.756355811	4645.7390570617	152765.29402161	838301.24322616	13566.589715191	263271.8302527
0.	2211203.6305118	10250.745235849	3400.6937415233	132150.69659096	757923.19333721	11652.585717666	244330.0810104
0.	2458314.6329813	9983.7547189362	4534.5667354854	133527.94678774	805514.12707354	13010.147915374	222121.3398618
0.	2187326.5156177	12008.646225282	4201.058666784	150706.08300069	759332.0870259	11964.137830426	235960.6777277
0.	2570731.2887511	12231.191762848	4401.1619067434	131992.66592932	758530.44716308	13366.266390356	252135.2655958
0.	2221599.8862792	11964.137830426	3978.7273673761	149868.96555435	814970.62152582	12453.743239397	246366.5167044
0.	2499899.6560506	12275.701583032	3845.3314342286	166627.16453714	797116.93889213	12609.532806802	288049.3214948
0.	2472595.2040903	10339.743974598	3689.7055437159	140101.2170789	821060.44644535	12075.409262973	283428.1860641
0.	2161964.2213281	10406.493652039	3489.6193825463	125425.73551604	761591.65079533	12431.487824481	246160.5627145
0.	2064856.3377872	11140.775371281	3734.1697873657	124433.24440767	776013.19875957	11318.79279849	261942.0048438
0.	2069997.3433864	11029.516409074	3823.0989862564	148556.89509363	787899.09864622	11719.345904834	241104.8214201
0.	1790212.3942196	9850.2626662593	3489.6193825463	131292.85159473	755591.73190722	10784.751917351	222646.1815065
0.	2321335.3949042	11519.066946682	4245.525638307	142700.31946762	780979.92497047	12698.556723408	240761.7810961
0.	2703711.9669178	11118.523460085	4667.9736993025	161188.41453783	764143.4755548	12720.812851046	279935.268499
0.	2354009.3416015	10762.500956173	4378.9279761929	142655.11081826	830827.69214115	12208.936941841	234543.7304171
0.	2319850.2155088	11541.319926723	4023.1931528364	148059.2667524	760230.98307221	11051.768082761	242797.3574340
0.	2009104.9881778	10539.994609927	3534.0825588358	144576.69289221	757388.84498027	11719.345904834	229837.5142043
0.	2197037.3039718	10094.999728725	3711.9376358914	141615.37899538	767158.02158168	11407.802937209	222030.0663838
0.	2820355.6717358	11852.867882553	5090.4431708704	176312.30386351	804390.7795679	11875.121753355	267056.0971336
0.	2494073.1830382	11608.079223139	3756.4019981391	152154.26671062	771608.81344393	12320.211640776	246801.3249334
0.	2249018.5828084	9472.046789243	3645.2415372606	148624.75578592	717961.98375766	11697.092449727	207006.2189608
0.	1825056.9877255	10807.002937904	3934.2618191226	160282.2978702	742901.0746578	10250.745235849	225042.6121519
0.	2052860.6580557	9783.5174413434	3889.7965080741	144192.34133127	748892.2543489	11719.345904834	216395.8398333
0.	2149054.5850456	10384.243700188	3823.0989862564	151226.49531252	749134.89908356	11496.814026024	212520.2156394
0.	2365091.064782	9872.5111932931	4356.6941049483	141231.16282864	776986.84376394	12987.891015582	228124.7367228
0.	2289461.160189	10139.498148207	4601.2699505063	169415.88670708	808885.0365006	11741.599419325	211129.9842383
0.	2128262.073511	11140.775371281	4178.8252699788	161369.64958195	766258.41080525	11741.599419325	227896.3926278
0.	2313452.519652	11964.137830426	5335.0405463082	148715.23756099	824853.4443835	12698.556723408	236372.0940295
0.	2538857.0540359	10584.495404194	4645.7390570617	170050.84688689	798873.82194929	12787.58159033	292396.8674122
0.	2359264.5917696	11385.550313458	4201.058666784	150909.71876528	786436.84419964	12431.487824481	293018.1274156
0.	2066455.7617514	10317.494200857	3934.2618191226	139649.28131711	786753.64520501	11007.264794765	230134.4309495
0.	2028412.3203171	11608.079223139	4401.1619067434	130502.8087107	778398.82210918	11118.523460085	249181.7240271
0.	2145969.9816861	11630.332440711	4712.4431617115	136260.53767575	780444.16156862	11941.883722078	252570.3704906
0.	2192696.0103546	10473.243863813	3400.6937415233	134544.09578572	761664.54970537	12631.788696862	248655.2319090
0.	2030011.7442813	10651.247040888	3467.3878833464	130502.8087107	761883.25009458	12587.276976136	263569.9232315
0.	2161278.7539149	12431.487824481	4201.058666784	122674.11665682	786972.97571524	12342.466758735	320144.7729316
0.	2356065.7438412	13833.694966581	3667.4735108391	125606.20105052	718155.41011027	11185.27937181	318344.4007665
0.	2000308.1563747	12253.446643245	3889.7965080741	131450.86908981	795287.22818723	10784.751917351	251516.9971351
0.	1781529.8069854	10584.495404194	2778.2408179141	121817.23922112	746102.32578873	10584.495404194	251631.4878853
0.	1574861.3818965	10428.74366326	2978.3099024804	124997.14541715	737859.0669689	11252.035817943	255433.460722
0.	1783243.4755184	11051.768082761	3178.3837896203	115010.42701537	758141.79983867	11741.599419325	275226.7051225
0.	1917138.1102361	12409.232468957	3000.5400972175	133889.23012685	732069.21077942	11074.019815824	305706.3833773
0.	1936102.7086688	10428.74366326	3845.3314342286	115145.60795359	693841.64901682	11630.332440711	258274.6037871
0.	1939073.0674594	11051.768082761	4089.8922757939	136486.41140213	703853.47618849	10428.74366326	275111.8948001
0.	1845849.4992601	11964.137830426	3422.9250628351	139423.32255055	760716.91144008	12030.900511791	282830.6112440
0.	1712183.3536802	11964.137830426	2933.8496908789	131044.54439456	701029.69598195	11474.561164748	261231.3217573
0.	2153510.1232316	10628.996435951	3467.3878833464	121749.59472763	727081.88095533	11452.308362854	259626.7729728
0.	1969804.8564859	11207.531461142	3889.7965080741	150887.09232568	784950.46998368	12231.191762848	254425.5424563
0.	2075709.57183	11719.345904834	4178.8252699788	154643.91528339	772095.3765424	11207.531461142	244993.5848435
0.	2097187.5507779	9850.2626662593	4979.2649182334	141163.36179907	818222.89177693	12431.487824481	261323.0194477
0.	2071482.5227818	13143.690561496	4223.2921228934	166173.80109777	818320.72316043	12565.021204863	292511.9121270
0.	2011618.368693	13099.176108526	3467.3878833464	158447.71046087	787436.0248956	12297.956582209	280923.250466
0.	2277808.2141641	11697.092449727	4201.058666784	160508.81788868	822626.38812519	13210.462686448	319359.9483987
0.	1927305.8768657	11786.10662646	3200.6145179875	132128.12060012	705036.35781632	11674.839054004	313314.6146019
0.	1834882.0206485	11541.319926723	4067.6591755055	125109.93016412	751780.16526622	10918.258931291	325779.1716114
0.	1971747.0141568	12587.276976136	4801.3827982459	158040.07869476	768957.52170503	10584.495404194	335787.127464
0.	1892461.2833598	11207.531461142	4201.058666784	156387.10788826	815728.56133873	12787.58159033	281796.4466982
0.	1764278.8770857	10762.500956173	4445.6299457633	143491.51019771	771657.46853196	13054.661893153	249433.5361912
0.	1902857.5391271	11430.055620341	4178.8252699788	162661.06227614	783098.9480816	12720.812851046	271346.9785971
0.	1885378.1200897	9961.5058950769	3111.691960277	140846.96422689	704577.67030768	10495.494053146	249227.5074993
0.	1650491.2864895	9739.0209215515	2956.0797670342	129306.59951861	666230.33987269	11407.802937209	219588.8669592
0.	1802000.1319894	9716.7727507005	3578.5459723132	126914.69218933	800850.73796768	12320.211640776	228923.9896662
0.	1815325.958279	9271.8217995872	4201.058666784	119675.42824197	747436.52791574	11074.019815824	247945.6639504
0.	1779760.4817518	11519.066946682	4601.2699505063	126215.30086799	743143.5524741	11897.375683543	248449.2221753
0.	1904925.3347715	11029.516409074	4223.2921228934	136983.35497643	731221.64724134	11229.783609853	287336.4447319
0.	1931479.4701264	9828.0141985899	3734.1697873657	119968.48589027	741058.4639609	11007.264794765	272609.4164306
0.	1700873.1413619	13143.690561496	4267.7592130252	153082.14047675	773190.24279536	12965.634175188	337012.9295979
0.	1763496.2854621	10695.748428881	3600.7777679979	128291.08393762	816706.64531364	11341.045244099	262515.1798330
0.	1568463.6860396	10851.505157133	4534.5667354854	124230.24931571	752702.5570705	13210.462686448	261047.9293568
0.	1557838.9411346	10717.999211938	3178.3837896203	126079.94153437	756198.82323643	12164.427477996	262675.6757854
0.	1774181.730381	10272.994831483	3267.3070588502	123598.74041668	790434.25353204	12832.094380165	239458.3548041
0.	1719282.3498321	9961.5058950769	4201.058666784	111338.84457258	725291.01383055	12520.509840498	227599.5545319
0.	1912267.7942841	11185.27937181	4645.7390570617	140010.82798209	840851.06144578	12386.977172825	236349.2370429
0.	1934772.9359471	10740.250054368	3823.0989862564	134318.27427451	861890.85925456	13677.882530342	228695.62396
0.	1859124.9404087	10450.993733851	5223.8590313854	146521.32898612	817318.00337557	12876.607407585	229723.3182347
0.	1753311.3984741	11496.814026024	6024.3990384081	167874.03992614	874411.02908124	12364.721936084	245199.5104127
0.	1861623.8094956	9828.0141985899	4401.1619067434	127884.91208836	905456.35506372	13455.298385142	261781.5228019
0.	1502756.6649079	10473.243863813	2933.8496908789	98647.106239782	749887.14073133	12275.701583032	247304.815024
0.	1125813.234948	9805.7657902847	2511.4895088638	75159.638894432	642325.14687257	10317.494200857	232692.9152026
0.	1099639.6045552	12075.409262973	1689.0600469736	69802.232957365	642229.27502036	10139.498148207	254219.3921476
0.	935545.86103922	10072.750608034	1800.1944209975	51916.774445801	624248.13338811	9160.5877717715	254471.3543182
0.	862308.72966347	8849.1403882772	1311.2142599662	40118.560258256	613324.48597786	9850.2626662593	247648.1209098
0.	758238.96004446	8226.2805206124	977.83514410623	35252.183386178	509372.62111856	8582.1947473411	252639.0733093
0.	625396.27644245	8960.3702611759	1066.7349377027	28359.284081671	562284.03510295	8159.548294521	236806.3885211
0.	609646.54045283	8426.4804036529	866.71173567692	21293.837603449	573785.22626599	8782.4031767842	237720.7656650
0.	595331.80322979	7803.6521091871	622.24545271912	18153.083888604	520425.13990293	8582.1947473411	240441.6226856
0.	535065.61658119	9027.1088971719	533.35040054615	16171.230868678	497839.33198489	7848.1383015384	271507.6420525
0.	523119.57490346	8982.6164138194	577.79780810179	13944.991346099	508853.4080812	8248.52471467	260451.9314970
0.	475265.79137674	8470.9699193857	622.24545271912	11140.775371281	520590.56332496	7203.1117442735	263432.3405523
0.	527210.11238376	8849.1403882772	444.45629661235	11096.271608266	487474.96067127	7136.387707272	246641.12982
0.	422723.14641642	8359.7465751719	266.6709334016	9071.6016179468	465304.33233283	7403.2870594544	240007.1413790
0.	350508.42781269	8070.5728239134	200.0024000288	7470.0132325949	502530.96865408	7158.6289936035	219976.6739166
0.	268042.57792337	7047.4231552981	222.22518522469	5468.4603216522	481803.41542649	7714.6804365931	176947.7843460
0.	227736.55543392	7114.146480276	200.0024000288	4467.8640542332	477499.31080453	7692.4376667992	142044.8178518
0.	164768.5296148	5157.1508342136	222.22518522469	3667.4735108391	477616.88058161	7292.077957649	132195.8487546
0.	106678.47510165	5846.4946152228	88.889362965491	3689.7055437159	505361.33610284	7625.7097134645	111811.7803710
0.	93297.131811529	5668.5939886228	88.889362965491	2822.700199456	505502.87897146	7825.8951756913	97927.58321162
0.	78950.00071448	4556.8010811844	44.444562963279	2022.4676149595	480415.51724059	7736.9232657286	83370.51841588
0.	64246.707356248	5312.8041246922	44.444562963279	2066.9229651143	487992.88195993	6713.8145404327	81373.14275403
