# Supplementary material for: LA-iMageS: a software for elemental distribution bioimaging using LA–ICP–MS data
Source: J Cheminform. 2016 Nov 18;8:65. doi: 10.1186/s13321-016-0178-7 (PMC5116144; doi:10.1186/s13321-016-0178-7)
Supplement: Supplementary file 1 — Additional file 1. Dataset corresponding to LA–ICP–MS analysis of a human tissue used to illustrate LA-iMageS features. [file 13321_2016_178_MOESM1_ESM.zip › Line 39.xl]

Intensity Vs Time	Counts Per Second
Time in Seconds	Na23	Ca44	Zn64	P31	C12	C13	Si28
0.	177.7796740943	3800.8665975842	0.	911.16092124147	430179.44393762	6713.8145404327	57038.98541068
0.	177.7796740943	4000.9602304553	0.	800.03840184329	481803.41542649	7180.8703392706	55137.36181658
0.	10339.743974598	5134.9148871186	44.444562963279	1088.9600342778	445931.49119637	7114.146480276	60686.83851680
0.	82652.306023904	4645.7390570617	111.11185185679	2711.5521902674	425620.74629941	7470.0132325949	83909.21813225
0.	106228.33501062	5223.8590313854	88.889362965491	2733.7816735278	492043.16307775	7180.8703392706	91319.85454961
0.	136531.58687612	5446.2235441355	155.55700742096	3734.1697873657	461900.3574161	6491.4162136014	100558.6392345
0.	185304.27244649	6802.7755324172	66.6669333344	4067.6591755055	463942.58002507	6936.2188003543	124523.4660240
0.	213933.47242948	7025.1821656413	88.889362965491	4334.4602930095	486039.06974702	7470.0132325949	138745.4827052
0.	210309.62725735	6513.6557793022	133.33440000853	4045.4261345198	483662.1394372	8070.5728239134	137073.7115115
0.	291177.48938891	7069.6642042893	88.889362965491	5023.7360413493	490371.0129332	6936.2188003543	168735.6253723
0.	212520.21563949	5890.9703650846	266.6709334016	4690.2084008523	491218.82297821	7247.5947322881	139604.0890777
0.	170821.93435355	6024.3990384081	111.11185185679	4334.4602930095	507885.86754161	6513.6557793022	131744.3380395
0.	228901.15281838	5757.5438273573	155.55700742096	4445.6299457633	455893.88213195	7870.3814867284	145277.6145151
0.	255525.09561038	6424.6978724691	177.7796740943	5668.5939886228	485144.70182834	7781.4091020254	161029.8370764
0.	278556.88150047	7314.319659335	155.55700742096	4579.0354861913	463801.72145219	7670.1949563466	157541.8889144
0.	272907.83832509	6669.3344004268	200.0024000288	4023.1931528364	467089.02516697	7581.224707945	173543.9841603
0.	287106.49727361	7581.224707945	200.0024000288	4490.09822201	501045.3992134	7136.387707272	179921.5622852
0.	278855.5129884	7736.9232657286	222.22518522469	4556.8010811844	484038.63893832	8137.3043378502	179353.966339
0.	250463.75493529	7314.319659335	222.22518522469	4445.6299457633	476817.43789487	7292.077957649	167352.5968382
0.	281888.36732536	7269.8363153001	44.444562963279	3823.0989862564	465961.80748774	7158.6289936035	201177.1505938
0.	306005.97257035	7603.4671810346	155.55700742096	4134.3586542796	479168.95277808	7203.1117442735	192623.0042534
0.	298864.80235834	7870.3814867284	244.44802968221	4512.332449094	462393.26311789	7447.7711155427	197080.9977042
0.	375960.3520325	7425.5290578293	222.22518522469	4201.058666784	478792.66704707	7136.387707272	243964.0322158
0.	305475.93734881	8115.0604405255	155.55700742096	4312.2265403762	490818.45779373	7825.8951756913	205753.5402836
0.	305153.32342179	7781.4091020254	222.22518522469	3956.4945635986	460304.47644219	7180.8703392706	209808.3372486
0.	294836.14962126	7514.4976447163	177.7796740943	3823.0989862564	488346.02804273	7091.9053126152	207575.6798519
0.	301167.74898826	7025.1821656413	133.33440000853	4490.09822201	477428.76971228	8137.3043378502	202087.6770375
0.	295181.38774151	6736.0546994319	133.33440000853	4045.4261345198	464365.1696429	6936.2188003543	192395.6188017
0.	328343.59831953	7269.8363153001	266.6709334016	5624.119425175	472821.34254752	8270.7689680748	181874.3844666
0.	379888.15641737	7447.7711155427	200.0024000288	5379.5135674889	457395.10598881	8159.548294521	198946.7761717
0.	308310.85846309	6647.0944194197	311.11691862693	5979.9225766753	486392.13539115	6913.9781073663	185963.1525113
0.	360499.15477149	7470.0132325949	200.0024000288	7670.1949563466	484979.96001608	6669.3344004268	204273.3416203
0.	378237.79323485	7336.5614203583	311.11691862693	10428.74366326	486627.52056223	7759.166154206	191690.7628788
0.	410862.58372543	7536.7399397861	333.34000013334	11029.516409074	478792.66704707	7225.3532086126	178128.089616
0.	353798.74093944	7091.9053126152	333.34000013334	9716.7727507005	518109.54630358	7292.077957649	174791.8844828
0.	421625.11933324	7269.8363153001	333.34000013334	9761.2691517657	507177.98010857	8137.3043378502	195124.6491061
0.	367924.45544955	8092.8166025467	355.56314090256	8515.4596725172	480721.30601823	7158.6289936035	179422.0758334
0.	344510.35708502	10161.747447	466.67973369921	9761.2691517657	490111.97657528	7069.6642042893	202338.0890431
0.	433547.4280138	9360.8100902862	555.57407469138	10450.993733851	490983.31178332	6469.1767072291	223992.6635984
0.	339534.47451745	7714.6804365931	600.02160077763	10695.748428881	503804.51853541	7247.5947322881	203613.0290744
0.	398529.20765158	7536.7399397861	600.02160077763	16661.08331298	461829.94463156	7203.1117442735	195602.3202482
0.	597191.37746252	7870.3814867284	1489.0219081794	36613.590323322	533030.0682805	7781.4091020254	218608.0229819
0.	748892.2543489	8715.6664994682	2044.6952603964	56367.774757226	549493.93669778	9316.3158262194	210583.0707233
0.	751100.5706525	8226.2805206124	2244.746737005	73702.264279981	584873.20578235	9917.0084254548	188099.186926
0.	770295.22868924	9449.7993307319	1866.8757567514	68076.936979633	594950.40162029	9828.0141985899	193350.6789191
0.	663514.88431526	8248.52471467	2778.2408179141	70721.042199195	581135.96327828	8204.0363859019	173407.8607671
0.	955695.97054105	8448.7251318446	3267.3070588502	84245.923051221	588207.14499017	9027.1088971719	162321.197613
0.	887318.86042335	8938.1241678873	3133.9225107654	83886.771618934	571669.18576215	8915.8781339534	161211.0687048
0.	814090.51582684	8070.5728239134	3600.7777679979	75922.059008026	596666.84160178	9583.2849722085	156273.9025947
0.	915342.85856281	7937.111398359	2844.9299791609	74105.819538937	633940.37703328	10139.498148207	160803.3030304
0.	803267.57650084	8048.3291046256	2778.2408179141	79062.16773683	600339.26213249	9338.5629285733	143016.7868222
0.	1048526.8753658	8515.4596725172	3823.0989862564	93881.416664097	683070.72770813	9360.8100902862	160531.4702259
0.	1192542.756138	9605.5327868852	3734.1697873657	100896.01383615	630325.45559124	9516.5418843464	164133.9677871
0.	1295813.3051682	9027.1088971719	3578.5459723132	105260.61562365	627094.8509785	10006.003602161	186940.2074476
0.	1511211.8731116	10072.750608034	3133.9225107654	114334.55499022	626664.19487324	10050.50154671	209580.4879980
0.	1496182.895536	9961.5058950769	3667.4735108391	103370.50915174	693889.8711106	10339.743974598	183827.6594348
0.	1495100.9237317	8804.6488545952	3511.8509410427	98377.277866521	704143.14659018	10183.99680516	197945.5754228
0.	1567985.5912209	8982.6164138194	3222.845305648	111001.04961089	598169.00662739	9449.7993307319	199561.2082156
0.	1735333.1154537	9939.2571305832	2867.1598181554	105395.63953215	652037.67256934	9828.0141985899	205115.8844008
0.	1830751.093814	8559.9496630493	3667.4735108391	98489.705299846	651917.69839247	10028.252544752	196262.0058431
0.	1619074.0300498	9405.3045917898	3734.1697873657	104518.02298591	645033.96555664	10117.248908782	215757.3793075
0.	1884116.4731944	10317.494200857	3867.5639415011	90308.92713352	691286.26134227	9828.0141985899	209284.2931699
0.	1485738.0186868	8760.1575583262	2533.718458539	83999.004787117	641246.64976491	9761.2691517657	201746.2181018
0.	1619442.1810305	9049.3552278814	3289.5380243924	94465.742256692	669764.10896525	8448.7251318446	192304.6663384
0.	1923513.5539765	9449.7993307319	3289.5380243924	97477.912680712	688177.41741408	10050.50154671	180829.7953590
0.	1907767.7789533	9805.7657902847	2689.3227662952	110010.2628525	634491.12681287	9494.2943071144	215301.3656386
0.	1878066.467682	11096.271608266	3133.9225107654	107511.297968	650766.0308629	10317.494200857	249914.2893231
0.	1840281.5819838	10918.258931291	3111.691960277	96421.281880041	682492.80125543	9472.046789243	218288.703019
0.	1742572.4090001	9961.5058950769	3245.0761526022	100378.71166495	684828.82402669	10161.747447	199834.3034944
0.	1815899.8373041	9561.0372168932	3200.6145179875	99366.691033302	660055.71349826	9783.5174413434	187326.5162301
0.	1777988.2253503	10606.745890386	3956.4945635986	120216.46573887	715907.09454683	11007.264794765	217353.6211721
0.	1772275.9969068	9294.0687832241	3534.0825588358	112847.82814913	729526.76787076	10962.761744275	198810.2417969
0.	1747256.4363239	10250.745235849	3467.3878833464	102898.04909592	623124.05770641	9783.5174413434	199515.693195
0.	1858877.8361374	9227.328010388	3756.4019981391	96848.414462041	723016.66024408	10139.498148207	188303.7292633
0.	1912792.4778459	9538.7895209393	3000.5400972175	90893.003651807	642756.58335064	10228.495699585	193191.4947185
0.	1754339.5995939	9383.0573113583	2889.3897164397	85997.006857424	641917.69883525	9694.5246392125	202224.2644826
0.	1964883.2547082	10940.510308095	2555.9474675006	114492.25359329	707330.15875663	10183.99680516	242065.4083864
0.	1557381.9628591	9894.7597796915	2778.2408179141	84694.884000172	643979.10351166	10384.243700188	216601.0695437
0.	1738459.6045207	10584.495404194	3067.2310371775	115100.54739887	659719.47887775	10673.497705198	248266.1066245
0.	2675607.8029753	13232.720180232	4601.2699505063	158764.77104626	715326.97847646	10250.745235849	277109.8164559
0.	2026241.6735086	10406.493652039	3178.3837896203	111789.25901417	710155.98826161	12431.487824481	226366.6463950
0.	2268325.9149477	11919.629673117	4401.1619067434	133686.00633665	695770.74174648	10250.745235849	233903.8965955
0.	2247876.1371197	10695.748428881	3489.6193825463	143853.22219562	741155.43374722	12453.743239397	262675.6757854
0.	2299743.1713874	9605.5327868852	3600.7777679979	138293.61985118	726452.61534537	11852.867882553	198969.5321157
0.	1951297.2363287	9116.0945761461	3711.9376358914	110438.08823325	738464.9230902	11519.066946682	188531.0043495
0.	1965806.2965754	10028.252544752	3200.6145179875	105170.60089244	696277.19963033	11563.572966145	188099.186926
0.	1666942.504407	9360.8100902862	3489.6193825463	101030.96747827	618772.63240186	9961.5058950769	156205.9801499
0.	2637107.3832656	10740.250054368	4089.8922757939	143039.39208931	757170.25737098	12542.765492984	210765.3712
0.	2168590.4063227	10762.500956173	3578.5459723132	118683.61673719	690273.95732229	10829.254017831	196421.2480303
0.	1936788.176082	10851.505157133	3534.0825588358	122268.21644205	710349.24094878	10896.007613863	166332.475523
0.	2154652.5689204	11140.775371281	4601.2699505063	138158.0657333	727759.60253504	11430.055620341	195579.5733896
0.	2195437.8800076	10339.743974598	4134.3586542796	138338.80504311	784901.74068924	11830.614071137	179762.63156
0.	2421413.6372358	10117.248908782	4490.09822201	162706.37860165	739240.4804773	11608.079223139	177742.2023862
0.	2452145.4262623	11585.826064951	5468.4603216522	165561.79919017	795433.59093424	14501.49552233	177242.8451564
0.	2478878.6553783	10295.244486485	5690.8313593262	178718.30428515	781832.34365447	12453.743239397	168599.5797019
0.	2734101.0222376	11919.629673117	6513.6557793022	205184.20236863	862013.76024785	12498.254247405	200744.6849662
0.	2538857.0540359	11541.319926723	5268.3314594078	165153.82264109	877266.8516499	14167.588560773	153670.6012799
0.	3061868.6903306	13344.008540165	7714.6804365931	223216.69855477	913686.09365968	14790.892369012	164360.591518
0.	2571759.4898709	11608.079223139	6246.7849065228	220090.73817646	929103.59169555	13076.91897114	157270.1614694
0.	2412959.5391393	11207.531461142	4756.9128613587	174973.41266419	836855.0419011	13433.040297342	156387.1078882
0.	2410788.8923307	11407.802937209	6313.5018238017	185236.11538026	854200.68635078	14034.029519058	144621.9118783
0.	2695029.3796835	12431.487824481	5223.8590313854	199902.57869604	771827.76347821	12142.172835157	185167.9588653
0.	2297115.5463034	10450.993733851	4712.4431617115	173044.8758105	873697.21870635	12965.634175188	157904.2058286
0.	2338243.5910972	12364.721936084	5713.0687893496	156273.90259473	866144.23565594	12987.891015582	182396.7275973
0.	2041778.9348751	10651.247040888	5335.0405463082	179808.04003621	837516.8331898	12320.211640776	147991.4106242
0.	2142199.9109133	12142.172835157	5624.119425175	172341.63698511	820497.75464809	12498.254247405	133663.42621
0.	1990483.1234517	10317.494200857	4112.1254353852	174655.74091489	837418.78687819	12542.765492984	138361.397730
0.	1960436.8018385	10851.505157133	5446.2235441355	193691.79804258	902393.79620077	13433.040297342	155255.1235087
0.	1974031.9055342	10584.495404194	3934.2618191226	164360.5915186	743531.53102962	11363.297749089	163522.1141948
0.	2200236.1519002	10940.510308095	5690.8313593262	168304.82162562	763803.18907876	11296.540412261	207325.1123245
0.	2121864.3776542	10028.252544752	5246.095215739	153398.99886969	853120.18059863	11363.297749089	194851.7063182
0.	1931532.9259139	9872.5111932931	4712.4431617115	150298.8262655	799215.4791497	11474.561164748	170776.5743121
0.	1901143.870594	10450.993733851	4823.6178556551	143830.61473971	722000.6519591	11318.79279849	166037.7968279
0.	1673682.9339705	10985.013239832	3578.5459723132	145232.39200148	776134.89844103	12075.409262973	150366.7010182
0.	2201607.0867266	10651.247040888	4378.9279761929	162751.69517121	769881.73370438	12542.765492984	191304.2540078
0.	1993339.2376735	10807.002937904	4156.5919324774	170277.62998682	759842.25988827	12119.918251707	174179.2557603
0.	1887091.7886228	10896.007613863	4467.8640542332	151837.45521232	788703.44303684	11407.802937209	173884.3022712
0.	1811690.3731675	8448.7251318446	5112.6789993376	134047.29647391	767814.55291016	10829.254017831	167533.9646831
0.	2270268.0726185	10851.505157133	4823.6178556551	157904.20582866	709697.03035628	11808.360319106	219725.7379691
0.	2229025.7832558	11652.585717666	4601.2699505063	165811.12792863	804512.87556048	11830.614071137	212793.7307433
0.	2136830.4161764	10072.750608034	3600.7777679979	134837.67282587	823360.51983159	11674.839054004	205844.6379159
0.	2171103.7868379	10250.745235849	3534.0825588358	138045.1056389	739652.52345211	12743.069038078	215894.1882121
0.	2042464.4022883	10272.994831483	3445.1564434428	133934.3916368	772606.29701919	12297.956582209	203749.6412224
0.	1938044.8663396	10673.497705198	3311.7690492289	136463.82375622	833448.83409564	12720.812851046	191622.5541432
0.	2131346.6768705	11563.572966145	3645.2415372606	141841.39671082	797092.54022719	10896.007613863	217216.7886133
0.	2329789.4930007	10762.500956173	4112.1254353852	149552.24014457	782904.07389312	11385.550313458	224266.5506372
0.	2166419.7595141	10740.250054368	4845.8529723751	157904.20582866	809911.22364474	12876.607407585	180920.624052
0.	2065998.7834759	10495.494053146	4378.9279761929	152629.50633796	842224.34819068	13588.848159412	201768.9816008
0.	2226969.3810161	10762.500956173	3800.8665975842	121298.64536789	797068.14163042	12030.900511791	184554.5750391
0.	2092846.2571608	9249.5748753086	3845.3314342286	142429.07121902	769103.44340186	11519.066946682	207006.2189608
0.	1869269.6358788	9071.6016179468	3912.0291339479	127591.57797059	845290.49768515	12787.58159033	188781.0140237
0.	1736974.4251254	10050.50154671	3467.3878833464	119652.88576977	721105.69539961	11608.079223139	186803.8673995
0.	2010475.9230043	10807.002937904	3378.462479507	126643.95315428	738416.45304828	10384.243700188	212337.8771613
0.	1956666.7310657	10918.258931291	3422.9250628351	132037.81724353	719364.42233869	10784.751917351	220364.4986870
0.	1643522.3677883	10072.750608034	3667.4735108391	119855.77019922	684154.44359156	9627.7806609238	189281.0556228
0.	1989112.1886253	10139.498148207	3778.6342682119	125606.20105052	751416.09012813	10695.748428881	209010.8917873
0.	1795099.0166033	8092.8166025467	3467.3878833464	113613.68483322	744283.28869166	11163.027341856	165085.8284723
0.	1862447.7602501	8359.7465751719	3867.5639415011	121028.08738018	746563.20886357	11140.775371281	181442.9080466
0.	1968994.2358658	9805.7657902847	3067.2310371775	103505.50262889	729889.92850711	11741.599419325	174587.6699563
0.	1895660.1312882	9472.046789243	4134.3586542796	139897.84297828	794360.32109665	11519.066946682	167874.0399261
0.	2391367.3156225	10384.243700188	4067.6591755055	159987.83096347	879483.21675671	14635.062049994	175518.0206884
0.	2397879.2560482	9383.0573113583	4779.1478001472	180421.07835738	880542.34445686	13410.782268944	157247.5179118
0.	2420271.1915471	9205.0812048251	5423.9868259363	199356.39256006	865431.09792074	12943.377394191	145141.9477040
0.	1998937.2215482	11919.629673117	3867.5639415011	144214.94976012	823776.55515693	12832.094380165	178786.4086392
0.	1709441.4840273	9627.7806609238	2889.3897164397	110122.84636353	729914.13975532	9538.7895209393	209238.7256576
0.	1827986.8988806	9627.7806609238	3000.5400972175	85143.86901603	663803.21089703	10206.246222688	223718.7854416
0.	1830395.2600169	9783.5174413434	2911.6196740142	91859.065714425	644290.75391759	10117.248908782	236760.6722605
0.	1560580.8107875	9294.0687832241	2266.9749752633	93297.131811529	710373.39783691	11407.802937209	245130.8679991
0.	1699730.6956732	12275.701583032	3823.0989862564	105103.09047811	676330.64724991	11207.531461142	253051.3019384
0.	1616446.4049658	10584.495404194	3422.9250628351	96151.52514825	717454.26005996	11296.540412261	241882.4310255
0.	1893729.6052179	8938.1241678873	2489.2606184746	88848.913952161	720355.93785368	10406.493652039	217011.5439335
0.	1500459.2649436	8448.7251318446	3133.9225107654	86446.06167826	678568.73593012	10495.494053146	216988.7392771
0.	1697430.2017406	9850.2626662593	2689.3227662952	89882.127733161	634754.54127704	9294.0687832241	252432.9665272
0.	1695056.3386626	10628.996435951	3245.0761526022	81642.424047535	649974.34828244	10851.505157133	274560.8269126
0.	1562108.8408589	10317.494200857	3000.5400972175	75652.96162705	681457.44597678	11074.019815824	263340.6200084
0.	1722825.724497	8470.9699193857	2978.3099024804	76101.462067808	683889.52276254	9694.5246392125	259443.4153369
0.	1719660.9659245	10873.756355811	2555.9474675006	69712.598432225	652757.55253905	9783.5174413434	261896.1525213
0.	1859262.2234079	11474.561164748	3045.0006645658	76348.147552841	641270.61490716	10784.751917351	289682.2651511
0.	1917902.7883297	9761.2691517657	3578.5459723132	87029.868936949	707136.97321469	10072.750608034	224745.8743287
0.	1809316.0339012	9894.7597796915	2933.8496908789	93184.774010163	690008.84959029	9650.0285943244	217923.7807074
0.	1851220.8719802	10028.252544752	3623.0096229803	101728.26257071	686804.09689993	9961.5058950769	217695.7122724
0.	1816719.7263079	9716.7727507005	2578.1765357486	96668.566511326	726380.01070484	9227.328010388	215734.5780390
0.	1836911.925433	8871.3862441486	3133.9225107654	96421.281880041	698182.71062983	11007.264794765	189281.0556228
0.	1939341.436622	8715.6664994682	3000.5400972175	96398.801820782	684347.11836677	11163.027341856	227805.0567181
0.	1778889.4299585	10006.003602161	2867.1598181554	98534.676695387	663154.489579	10807.002937904	236646.3826910
0.	1767083.9084664	9538.7895209393	2689.3227662952	82068.803805313	638083.83344062	11296.540412261	229198.0366554
0.	1610592.0369639	10673.497705198	2178.0623779285	66486.394831017	652781.54956872	9494.2943071144	230431.3581301
0.	1421540.111925	9316.3158262194	1600.153614747	54913.669825039	669163.02614243	11585.826064951	241470.7464424
0.	1304748.7188777	8181.7923105381	1777.9674276367	57195.608982721	567652.51568208	9249.5748753086	255021.1160101
0.	1284102.2724716	10384.243700188	1955.7850343329	52341.642011702	586016.12550752	8849.1403882772	274905.2401411
0.	1306841.8197051	9694.5246392125	1466.7957446922	51357.771072735	525578.39296979	10050.50154671	272724.1928380
0.	1447043.9631833	10206.246222688	2089.1507291136	69757.415574782	588135.68992522	10985.013239832	259535.0936583
0.	1663848.6554445	10139.498148207	2355.8885211332	82315.665166851	631689.8510773	9538.7895209393	277500.2699770
0.	1463174.9075257	9939.2571305832	2933.8496908789	76280.868972371	634515.0732509	9516.5418843464	242545.7428014
0.	1692467.3696991	9427.5519315809	2889.3897164397	92937.592149891	724855.45326249	9739.0209215515	238543.7896793
0.	1744792.6255968	10695.748428881	3067.2310371775	83482.744666082	694613.23466571	10695.748428881	248929.9193599
0.	1654032.8681245	9405.3045917898	2378.1170558111	98422.248658905	693745.20563292	9761.2691517657	269052.1191100
0.	1956722.2239604	8671.1756780192	3045.0006645658	96848.414462041	726622.02853056	10473.243863813	239526.9511776
0.	1819671.9291111	8070.5728239134	2956.0797670342	99231.764179367	685720.05001189	10717.999211938	216623.8731529
0.	1974580.2985383	10918.258931291	3422.9250628351	127411.06976036	728558.41362969	11941.883722078	225750.2598053
0.	1732245.2952756	10006.003602161	3222.845305648	94151.100336513	706557.44236491	10562.244977375	196853.4919853
0.	1669253.2537701	9828.0141985899	3934.2618191226	113365.90002054	671856.20215146	11207.531461142	205548.5742078
0.	1738449.0720631	9561.0372168932	3400.6937415233	103190.52122952	689309.96802335	10740.250054368	238795.2852244
0.	1627818.9363049	10117.248908782	2978.3099024804	100311.23982189	718929.15856498	9939.2571305832	235983.5336635
0.	1688531.3785782	10028.252544752	2667.0934016109	103010.53717077	709721.18543108	11697.092449727	223559.0272851
0.	1526265.7429508	8359.7465751719	2422.5743030209	88242.521725532	689334.0664508	10361.993807708	196762.4914165
0.	1768334.4689294	8626.6850939775	3311.7690492289	109514.91335438	669523.67083429	11029.516409074	182828.2528736
0.	1678564.1603657	9650.0285943244	3156.1531205464	110685.78658492	669571.75792694	11185.27937181	201382.0104734
0.	1427457.5198215	9004.8626258179	3045.0006645658	114492.25359329	709286.40435928	11385.550313458	194510.540259
0.	1796080.6787595	10072.750608034	2933.8496908789	100356.22099026	666110.1689784	10584.495404194	243689.5060191
0.	1811173.2295027	9650.0285943244	3022.7703512459	95364.784268185	679651.88945353	11096.271608266	226709.102826
0.	1677379.5896804	9894.7597796915	3356.2312767859	99816.462898008	671567.60755485	10450.993733851	230819.6632668
0.	1600469.0026193	9494.2943071144	3378.462479507	86041.911256212	695167.85421615	9071.6016179468	279958.2435162
0.	1343433.3974493	9027.1088971719	2844.9299791609	73074.550325912	604633.68262811	10250.745235849	227302.7268668
0.	1531404.0466686	8448.7251318446	2800.4704790405	81552.66265424	655493.64230524	9694.5246392125	223627.4946964
0.	1665031.4791921	10183.99680516	3267.3070588502	104945.56829155	682492.80125543	9449.7993307319	246915.7518673
0.	1250447.3306128	9004.8626258179	2578.1765357486	81619.98360901	626903.44561703	9071.6016179468	169869.4248055
0.	1452899.2755073	8493.2147662765	2933.8496908789	102043.18904194	624702.58844881	9383.0573113583	207666.7971615
0.	1672427.587475	9650.0285943244	2355.8885211332	104855.556942	674766.73459884	10584.495404194	208486.8972307
0.	1618773.4419342	10317.494200857	3400.6937415233	124162.58537577	651941.69309486	11274.288085412	232761.4566856
0.	1473620.1530363	8982.6164138194	3133.9225107654	117286.26307302	701898.45364191	11452.308362854	207416.2269280
0.	1647680.7931333	8359.7465751719	2756.0112160766	117601.77420907	724347.32683883	10673.497705198	205981.286208
0.	1433640.8937594	10762.500956173	3267.3070588502	111721.69530626	640983.03758022	9894.7597796915	208441.3340245
0.	1743870.6411826	9716.7727507005	3311.7690492289	140101.2170789	777984.94270711	10406.493652039	230294.3135192
0.	1569034.908884	9739.0209215515	3978.7273673761	124388.13396307	729914.13975532	11496.814026024	234612.2869143
0.	1715821.4398635	10428.74366326	4023.1931528364	117173.58339913	718445.55770976	11274.288085412	202383.6192974
0.	1799653.7195601	9494.2943071144	4201.058666784	122065.27369439	672168.85713955	10473.243863813	188508.276565
0.	1851714.6786567	10006.003602161	3667.4735108391	125606.20105052	729744.66243308	10050.50154671	229974.5514054
0.	1782210.7560399	9828.0141985899	3845.3314342286	126012.26268586	726259.00431762	10384.243700188	207142.8860693
0.	1667343.8027867	8982.6164138194	2867.1598181554	99389.179053429	726743.03996913	10384.243700188	186463.0269299
0.	1556289.0092738	10028.252544752	2844.9299791609	99344.2030735	704529.3888211	10384.243700188	201427.5355669
0.	1522109.5488165	8982.6164138194	2644.8640962144	93971.310257287	633605.1552042	8871.3862441486	192031.8148366
0.	1489508.3937208	9516.5418843464	2711.5521902674	102605.58716377	667960.98553136	10228.495699585	234178.1051584
0.	1600896.1335607	9227.328010388	2778.2408179141	95881.777098336	736187.12290916	11274.288085412	201245.4366675
0.	1586400.0833525	10517.744301851	3534.0825588358	134363.43809112	754474.79439569	11608.079223139	258870.4483281
0.	1506269.9054232	9805.7657902847	2956.0797670342	116587.67348291	689261.7713692	10517.744301851	206414.0204051
0.	1437363.4352663	9494.2943071144	2711.5521902674	106498.41616593	632886.86645575	9783.5174413434	215802.982029
0.	1663391.6962392	10873.756355811	2822.700199456	109334.7935165	748237.14733659	11318.79279849	226389.4763918
0.	1539567.7305905	10183.99680516	2689.3227662952	108074.06294062	726065.39760017	11074.019815824	245428.3224825
0.	1677729.5605514	10673.497705198	2578.1765357486	98512.190967458	675175.73066963	10717.999211938	252226.8647666
0.	1870361.4176724	10072.750608034	2756.0112160766	88512.023963033	686659.54948914	10896.007613863	269098.0102057
0.	1608587.9076296	10050.50154671	2133.606434957	84941.82278049	667624.4440315	10072.750608034	237263.5647278
0.	1774181.730381	11185.27937181	2111.3785523944	92712.887694727	672914.46453986	9783.5174413434	252181.0650572
0.	1887145.32533	9627.7806609238	2956.0797670342	89320.582697276	675392.26581168	9894.7597796915	243529.3698539
0.	1735793.6686703	11007.264794765	3111.691960277	93207.245449918	643235.98244083	12097.663727646	209489.3500204
0.	1579963.5456657	9093.8480673683	2822.700199456	99771.484625623	720259.1996543	9138.3411442804	213979.0652983
0.	1740287.5176227	9494.2943071144	2778.2408179141	102673.07747346	726137.99961411	10317.494200857	222532.0827219
0.	1625585.9704755	9538.7895209393	2444.8030155534	89365.504915103	723186.00650149	10050.50154671	193009.5735985
0.	1668634.6556753	9004.8626258179	2044.6952603964	68054.532878149	677942.97554873	11519.066946682	160101.0862463
0.	1928989.3880789	8026.0854446829	2222.51855803	90735.74827611	636814.23998036	10028.252544752	187485.5896998
0.	1886429.3255677	9338.5629285733	2133.606434957	85256.119030676	679387.10610003	11096.271608266	150117.8296033
0.	1899658.6911987	10384.243700188	2733.7816735278	107128.63935445	716172.9940203	12698.556723408	233995.2984611
0.	1629013.3075416	10139.498148207	2089.1507291136	83594.972420136	698544.56376274	11541.319926723	180648.1409100
0.	1863848.6447275	8582.1947473411	2000.2400288035	73388.401418485	666134.20302395	10250.745235849	181465.6167809
0.	1904014.8327747	9093.8480673683	2044.6952603964	71393.40556141	694589.12157601	11407.802937209	192395.6188017
0.	1717895.5821238	9672.2765870872	2200.2904383379	77245.246961538	741179.6763626	10762.500956173	216350.2339085
0.	1730119.7509931	10606.745890386	2533.718458539	79510.850853184	724710.27125447	9828.0141985899	235526.4266915
0.	1974496.8998502	9761.2691517657	2000.2400288035	76258.442899035	741688.78688366	10539.994609927	216851.9126325
0.	1776388.8013861	11007.264794765	2355.8885211332	82719.63581921	690322.15959821	10717.999211938	239435.4894699
0.	2167447.960634	10495.494053146	2089.1507291136	103662.99776574	736792.86263241	11919.629673117	248174.5503358
0.	1691733.5758522	9850.2626662593	2444.8030155534	75159.638894432	721710.38568348	10406.493652039	217125.5681396
0.	1693904.2226608	9182.8344586197	2355.8885211332	85121.419193618	651149.90302023	11697.092449727	190667.6897944
0.	1966720.2531264	9650.0285943244	3111.691960277	106768.5060192	751780.16526622	11763.8529932	220912.0463377
0.	1755025.0670071	9472.046789243	2644.8640962144	99209.276581514	757704.59232082	12431.487824481	196216.5086277
0.	1591883.8226583	9894.7597796915	2155.8343768016	97837.647175583	737495.5735414	11341.045244099	190463.0900782
0.	2090104.3875078	10562.244977375	3111.691960277	124546.02157962	749547.41065018	10940.510308095	221140.2016719
0.	1797181.3129208	10117.248908782	2889.3897164397	99861.441411715	806222.39865957	11897.375683543	174428.8398595
0.	1657460.2051907	9894.7597796915	3045.0006645658	96960.821390925	781832.34365447	10495.494053146	194055.6736555
0.	1748056.148306	9605.5327868852	2933.8496908789	94375.843359789	741834.25250218	12053.154857688	190258.4953283
0.	1749884.0614079	9828.0141985899	2778.2408179141	113073.07285808	776378.30289871	11140.775371281	183804.9443327
0.	2291289.0732909	10406.493652039	3467.3878833464	128539.30973943	821965.72228052	12832.094380165	220752.3412717
0.	2048405.1198697	10139.498148207	3578.5459723132	113636.21108816	806491.06842069	12142.172835157	216464.2491824
0.	1792954.2638725	10495.494053146	2222.51855803	119292.21444846	793579.84407767	11741.599419325	228261.7461426
0.	1791811.8181838	11474.561164748	2822.700199456	104090.49947787	695409.00420394	12097.663727646	209534.9188862
0.	1988883.6994875	11496.814026024	2911.6196740142	117714.45963244	830582.76572256	11207.531461142	246046.1459986
0.	1718695.2941059	12008.646225282	3511.8509410427	109222.22058191	821769.9790232	12208.936941841	233561.1484042
0.	1993681.9713801	10072.750608034	2689.3227662952	97972.551591501	798458.97046112	11697.092449727	257358.0017916
0.	2000879.379219	10473.243863813	2044.6952603964	95454.693773922	730979.50139738	11341.045244099	248472.1118979
0.	1954225.3783393	9605.5327868852	2600.4056632835	85054.070087413	727469.14396268	10740.250054368	206823.9995932
0.	1961828.9705397	8359.7465751719	2867.1598181554	93184.774010163	712209.51787753	11852.867882553	211266.7181556
0.	1823007.9594351	10406.493652039	2422.5743030209	81754.627142179	699847.35991938	10006.003602161	204455.5059019
0.	1826673.5116683	9138.3411442804	2178.0623779285	89927.052962007	681240.75934798	9983.7547189362	227028.7413566
0.	1693087.5770069	10228.495699585	2244.746737005	85098.969431378	720259.1996543	12164.427477996	217125.5681396
0.	1685432.2995963	9538.7895209393	2489.2606184746	83415.408735503	723040.85236463	10139.498148207	248380.5533791
0.	1651330.8391548	9672.2765870872	1800.1944209975	84605.089885091	677581.98048194	11140.775371281	216030.9993341
0.	1666510.2235572	11163.027341856	2644.8640962144	91229.989395603	711508.84734501	10562.244977375	241081.9516321
0.	1443947.1672344	8426.4804036529	1933.557626018	72446.883444883	671206.87781885	11652.585717666	215757.3793075
0.	1331815.7013001	9583.2849722085	1422.3435955424	70003.91414936	668513.90350822	10228.495699585	222920.0248794
0.	1376344.986232	10183.99680516	1978.012501928	74083.399291889	688056.94200514	9872.5111932931	236989.256036
0.	1753936.1144023	9004.8626258179	2422.5743030209	71864.092057456	646208.84960328	10183.99680516	216601.0695437
0.	1712411.842818	9783.5174413434	2178.0623779285	93634.214254748	688587.04631631	10784.751917351	236326.3801181
0.	2412388.3162949	10673.497705198	2222.51855803	116520.07112491	751124.84097556	12097.663727646	235320.7366201
0.	2807674.524591	10851.505157133	2800.4704790405	129825.68824187	859334.90927139	13188.205252064	222030.0663838
0.	2850858.9716245	11229.783609853	2600.4056632835	130796.24453523	808323.12793929	11029.516409074	217786.9389070
0.	2186755.2927733	9116.0945761461	2333.6600457397	94263.47109477	734806.19399626	11830.614071137	211813.6759799
0.	1913025.3057567	9294.0687832241	2400.3456497736	71169.278438588	677533.84894173	11630.332440711	246824.2101963
0.	1697484.1603078	9383.0573113583	1511.2481309416	54354.466028682	633389.66231674	9650.0285943244	209945.0497522
0.	1544766.6168402	10584.495404194	1200.0864062212	46037.930263009	595355.64139	9983.7547189362	262010.7837932
0.	1219477.2953289	11563.572966145	755.58980896023	39471.034675705	575687.72854741	9205.0812048251	265610.9955953
0.	1086644.6809659	8537.704638108	888.93629882483	33757.123287427	558960.10498905	8938.1241678873	243872.5224932
0.	922418.53204778	8693.4210590677	600.02160077763	28114.010660619	511072.08328867	9138.3411442804	239709.8775617
0.	693865.76003022	8737.9119992209	688.91736413994	28180.902697086	519409.03730937	8448.7251318446	214936.5724403
0.	678183.64727512	8804.6488545952	533.35040054615	18553.965342795	499560.08682906	7536.7399397861	237903.6529649
0.	630684.48616719	8026.0854446829	488.9032300503	19043.957725973	561001.79581216	8003.8418440852	237217.8459943
0.	623578.45368036	10028.252544752	400.00960023041	15191.612272687	497038.00227293	7736.9232657286	243277.7334361
0.	632982.63484269	8582.1947473411	377.78634093484	14746.369123639	510788.8162397	7670.1949563466	292442.8851108
0.	561191.7451453	9650.0285943244	333.34000013334	12654.044646316	554427.38254984	6891.7374737114	267331.3825367
0.	544823.99988617	8448.7251318446	466.67973369921	12631.788696862	476253.17029731	8181.7923105381	296332.2829844
0.	505149.02617488	8849.1403882772	533.35040054615	10985.013239832	509797.45513508	7736.9232657286	249754.0352429
0.	551604.53625686	8559.9496630493	377.78634093484	11563.572966145	499159.33228141	6713.8145404327	282968.509385
0.	552102.61835493	10206.246222688	377.78634093484	10183.99680516	499489.36407861	7937.111398359	297322.1778142
0.	506045.48158467	9805.7657902847	288.89389638309	9761.2691517657	503144.13575414	7514.4976447163	259237.1427449
0.	460656.48344541	8537.704638108	133.33440000853	9783.5174413434	467253.42347146	7381.0451204177	279866.3438239
0.	444362.00731074	8515.4596725172	488.9032300503	7848.1383015384	491336.58100019	8003.8418440852	268455.5574974
0.	496401.70550555	9227.328010388	244.44802968221	7492.255408986	452470.20014782	7625.7097134645	287980.3308009
0.	483003.3050844	10094.999728725	488.9032300503	8204.0363859019	470401.08507343	7069.6642042893	301167.7489882
0.	495152.8157054	9360.8100902862	222.22518522469	7625.7097134645	467370.85276333	7937.111398359	261552.268020
0.	458286.58221096	9182.8344586197	400.00960023041	6980.7003643303	479263.02679154	6847.2563843996	257632.9719656
0.	422512.87498787	7536.7399397861	266.6709334016	5246.095215739	486180.29426052	7203.1117442735	238680.9681399
0.	354053.67745145	7981.5983028321	355.56314090256	5668.5939886228	518133.17165874	7269.8363153001	214776.9803734
0.	616430.46433921	9850.2626662593	177.7796740943	6113.3526737582	435068.13331144	6558.1350886904	307043.093759
0.	499512.93826401	8648.9303563226	355.56314090256	7536.7399397861	515511.15375346	7670.1949563466	262148.3433687
0.	526240.50263808	7892.6247312617	311.11691862693	6002.16077788	473432.3893938	7514.4976447163	248929.9193599
0.	517542.55726695	8982.6164138194	355.56314090256	6469.1767072291	489994.23536194	7447.7711155427	237583.6027870
0.	481850.46675977	8115.0604405255	288.89389638309	6113.3526737582	479709.89245335	7403.2870594544	235572.1362762
0.	503946.03574052	8804.6488545952	133.33440000853	6157.8298473792	462041.18472192	7937.111398359	253440.6474219
0.	548664.06738126	8404.2357348103	200.0024000288	6046.6373582597	471058.9514911	7247.5947322881	282669.7329146
0.	511213.72031662	8115.0604405255	333.34000013334	6580.3748323783	462792.30279767	6669.3344004268	268455.5574974
0.	548142.47618733	7647.9523052351	155.55700742096	7136.387707272	462745.35598801	7381.0451204177	269992.9362838
0.	548474.39419919	8871.3862441486	200.0024000288	6513.6557793022	436659.31451694	7292.077957649	249754.0352429
0.	551817.99648467	9071.6016179468	311.11691862693	8159.548294521	481262.3436509	5979.9225766753	299072.0419555
0.	584206.5725367	9894.7597796915	333.34000013334	7002.9412353188	437361.40035923	6869.4968993892	263455.2708435
0.	490582.95758957	7937.111398359	111.11185185679	7558.9822941956	479545.2550259	8137.3043378502	241745.2006036
0.	513173.27220059	8626.6850939775	288.89389638309	6469.1767072291	504016.79521785	8448.7251318446	232464.4476079
0.	512677.43971883	8337.5020843755	133.33440000853	7670.1949563466	474889.67694337	7536.7399397861	212725.3511363
0.	435278.71382425	6825.0159287424	222.22518522469	6558.1350886904	466290.56398954	6936.2188003543	176312.3038635
0.	525412.87352085	8537.704638108	288.89389638309	7314.319659335	462346.3184955	7736.9232657286	255662.5498024
0.	530072.28133315	8181.7923105381	222.22518522469	7403.2870594544	485944.92136328	6713.8145404327	246000.3797457
0.	555969.664278	8226.2805206124	266.6709334016	6224.5460527486	476676.36751304	7247.5947322881	239892.8079045
0.	497462.22632941	9561.0372168932	177.7796740943	7336.5614203583	506517.3378176	7069.6642042893	236463.522594
0.	555186.62518726	8760.1575583262	133.33440000853	7981.5983028321	451907.53413558	7447.7711155427	283129.3933871
0.	605206.43342729	8515.4596725172	222.22518522469	8159.548294521	462275.90204437	8026.0854446829	253509.3573085
0.	471340.90970372	8248.52471467	155.55700742096	7736.9232657286	445650.36843959	7002.9412353188	225179.5715867
0.	517022.85018297	9182.8344586197	133.33440000853	7981.5983028321	444807.05558537	6847.2563843996	215552.1701079
0.	533740.08855228	8715.6664994682	333.34000013334	8181.7923105381	452517.09065178	7025.1821656413	243026.1045073
0.	489429.10003239	8159.548294521	222.22518522469	7937.111398359	423377.35728674	6446.937260185	227005.9096319
0.	575949.35544802	8960.3702611759	422.2329187895	7403.2870594544	489146.54632893	6980.7003643303	266390.8610256
0.	616263.19090816	9049.3552278814	177.7796740943	9449.7993307319	468145.92646104	7247.5947322881	262446.39678
0.	642828.49152135	9983.7547189362	177.7796740943	8293.0132808272	460515.67890781	7981.5983028321	276535.6527899
0.	659287.19639731	9961.5058950769	222.22518522469	7914.8680351385	474396.05179618	7247.5947322881	343630.6869393
0.	603703.04359179	9027.1088971719	155.55700742096	7981.5983028321	476605.83319276	7514.4976447163	282049.2308220
0.	529007.72704825	8826.8945917595	200.0024000288	9093.8480673683	471035.45539216	7292.077957649	273940.9183887
0.	633413.6057058	9894.7597796915	355.56314090256	8826.8945917595	449540.05329302	7025.1821656413	294122.7020391
0.	576948.36755846	8915.8781339534	355.56314090256	8626.6850939775	474019.97552767	6913.9781073663	283359.2329729
0.	574546.17679553	8715.6664994682	355.56314090256	8737.9119992209	454510.17454469	7536.7399397861	302296.4210873
0.	586135.18835459	8960.3702611759	244.44802968221	8181.7923105381	473808.43987853	7047.4231552981	269579.8817262
0.	518487.55978142	9294.0687832241	333.34000013334	7825.8951756913	467934.53577111	7336.5614203583	246137.6792475
0.	659503.3349412	9939.2571305832	222.22518522469	10473.243863813	417421.21388139	7047.4231552981	296723.622945
0.	635568.78215332	9716.7727507005	155.55700742096	9116.0945761461	487451.41953758	6936.2188003543	301444.1445990
0.	565252.91403248	9294.0687832241	355.56314090256	9583.2849722085	472163.34081957	6669.3344004268	278602.8241212
0.	611103.20173202	10117.248908782	244.44802968221	7381.0451204177	472022.34702235	6958.4595526755	274997.0860338
0.	553027.70442188	8115.0604405255	244.44802968221	8226.2805206124	471340.90970372	7336.5614203583	227142.9009058
0.	449469.74209406	8915.8781339534	200.0024000288	8315.2576529274	474396.05179618	7914.8680351385	238886.7400052
0.	445556.66290654	8537.704638108	266.6709334016	7736.9232657286	490323.91483178	6647.0944194197	265748.6136867
0.	422839.96611265	8537.704638108	266.6709334016	7647.9523052351	471928.35244629	6558.1350886904	237857.9307689
0.	438180.5733636	8070.5728239134	266.6709334016	7892.6247312617	468803.61974244	6913.9781073663	229472.0925349
0.	578542.26938672	9983.7547189362	355.56314090256	7203.1117442735	482862.13288004	7069.6642042893	307573.226870
0.	671303.07094743	12698.556723408	244.44802968221	7269.8363153001	477804.99557901	7492.255408986	377633.5148210
0.	568650.56658233	9049.3552278814	244.44802968221	6669.3344004268	454650.88035532	7225.3532086126	310016.87708
0.	514991.56953303	9249.5748753086	177.7796740943	5824.2568292746	431231.79643744	7403.2870594544	276214.1381337
0.	595498.67173392	11074.019815824	222.22518522469	6002.16077788	494257.49715014	7091.9053126152	323677.3810041
0.	507413.93610234	10050.50154671	133.33440000853	5979.9225766753	448626.05276166	7358.8032407191	289199.2490586
0.	494752.26690903	9205.0812048251	200.0024000288	6135.5912309063	481991.6223088	7292.077957649	299854.9927948
0.	460022.88125724	8626.6850939775	266.6709334016	6180.068523177	478581.01358132	6913.9781073663	271507.6420525
0.	474184.50686457	9427.5519315809	244.44802968221	7002.9412353188	457019.77534637	6825.0159287424	262217.1239948
0.	376866.60776422	8159.548294521	177.7796740943	6580.3748323783	501139.71343955	7292.077957649	236577.809691
0.	391193.59534207	7892.6247312617	222.22518522469	6157.8298473792	475571.39650728	7025.1821656413	233104.1724407
0.	404845.21373988	7848.1383015384	244.44802968221	6269.0238196228	494092.58023685	7736.9232657286	235023.6375772
0.	410792.58993104	8115.0604405255	200.0024000288	6046.6373582597	458192.73823762	7069.6642042893	244627.5073248
0.	348678.45217531	7781.4091020254	177.7796740943	5512.9340546385	508782.60873548	7959.3548209234	207302.333827
0.	400579.64919754	9116.0945761461	155.55700742096	5423.9868259363	482132.78018166	7292.077957649	261942.0048438
0.	471834.35890123	8515.4596725172	355.56314090256	5846.4946152228	491996.0557954	8070.5728239134	252845.18511
0.	364466.24429457	7870.3814867284	222.22518522469	5023.7360413493	496920.16597875	7536.7399397861	223650.3172902
0.	438718.9297776	7914.8680351385	244.44802968221	5690.8313593262	406757.25142461	6913.9781073663	259855.9756041
0.	500786.04043462	9249.5748753086	311.11691862693	7892.6247312617	488628.55537775	7358.8032407191	248082.9950383
0.	598955.95931022	8782.4031767842	222.22518522469	8760.1575583262	451579.32937559	6224.5460527486	268822.6673621
0.	488416.65900406	9004.8626258179	244.44802968221	9516.5418843464	482815.07599507	6780.5351954239	257701.715905
0.	677221.00044169	9383.0573113583	311.11691862693	10584.495404194	445767.50179909	8070.5728239134	257655.8865501
0.	711073.97681022	9716.7727507005	288.89389638309	12832.094380165	475406.83854452	7825.8951756913	299164.1500684
0.	559197.48603442	7558.9822941956	133.33440000853	8760.1575583262	490724.25693628	7670.1949563466	246320.7487176
0.	640048.4772629	9672.2765870872	222.22518522469	11608.079223139	473902.455078	6669.3344004268	287888.3440825
0.	605850.82348454	8248.52471467	311.11691862693	9383.0573113583	474208.01159912	7136.387707272	264510.1313904
0.	588612.06820391	8248.52471467	377.78634093484	9383.0573113583	491878.28872112	8270.7689680748	247556.5713110
0.	618533.60657778	7670.1949563466	488.9032300503	12475.998713705	493220.92920563	7447.7711155427	226503.6273015
0.	641582.16779586	8671.1756780192	466.67973369921	14635.062049994	456409.89814281	8293.0132808272	231162.3002676
0.	846345.50137419	8337.5020843755	644.46936392652	21449.79235533	499253.62578568	7848.1383015384	259030.8751804
0.	1081096.3552329	9739.0209215515	844.48723179752	34895.129780043	466314.0470796	7803.6521091871	295319.486924
0.	1022830.300646	8137.3043378502	533.35040054615	37528.759056458	513244.10774874	7425.5290578293	237515.0221827
0.	1893260.9953419	9538.7895209393	1444.56964048	68076.936979633	589493.43736727	9783.5174413434	241219.1712881
0.	2543883.8150663	10896.007613863	1533.4744129793	97320.533693826	630804.16633801	10272.994831483	226024.2038474
0.	3343710.0417371	10183.99680516	2733.7816735278	126689.07572057	734903.09413832	12053.154857688	198491.6701858
0.	4595716.2720021	10873.756355811	3889.7965080741	176312.30386351	896321.23313719	13900.472616069	159738.6747074
0.	4530825.3568829	10562.244977375	3356.2312767859	206117.93671491	881158.17515724	12142.172835157	154213.8324155
0.	4953530.2617082	10495.494053146	3912.0291339479	207302.3338274	1015298.436207	15948.580175982	157836.2702185
0.	4615709.0715546	9850.2626662593	3645.2415372606	179558.29647379	950207.19792581	13010.147915374	142790.7374958
0.	4644955.6811858	11207.531461142	3445.1564434428	180148.61137317	923458.09657025	13410.782268944	186417.5825756
0.	4230590.6298881	11674.839054004	3600.7777679979	146249.95740728	888452.89774166	12898.86401039	204569.3605756
0.	3624180.4583171	11296.540412261	2578.1765357486	119382.38082577	722339.30819579	12186.682180224	273803.1670998
0.	2734443.7559443	9872.5111932931	1444.56964048	102020.6939017	668874.52119235	10829.254017831	225704.6033288
0.	2229825.4952379	8648.9303563226	1978.012501928	79241.638098147	730325.74128585	9627.7806609238	207621.2383837
0.	2084392.1590643	9227.328010388	2000.2400288035	72738.294357303	654437.5052252	10161.747447	233286.9598605
0.	2526404.3960289	10717.999211938	1644.6067123067	93858.943416466	674526.15768647	11318.79279849	259351.7380087
0.	2549139.0652343	11007.264794765	1866.8757567514	94218.522610658	741737.27515305	12542.765492984	229449.2542054
0.	2604776.1702749	10006.003602161	2133.606434957	100221.27820917	714674.39417915	10918.258931291	219406.3757308
0.	2569131.8647869	10740.250054368	2355.8885211332	106385.8812942	755518.88379077	11630.332440711	222098.5213998
0.	2561820.2123791	10006.003602161	2444.8030155534	110798.37916266	819274.63652557	12965.634175188	198173.1106095
0.	3082546.9572963	11741.599419325	3111.691960277	111203.72495567	795457.98496395	13344.008540165	205981.286208
0.	2848916.8139537	11741.599419325	3133.9225107654	140214.20481717	885420.90842116	12386.977172825	189667.4717251
0.	2956992.1761063	9872.5111932931	2111.3785523944	117128.5119532	804610.55358324	13922.73195138	194465.0524943
0.	2620199.1870725	10562.244977375	2911.6196740142	119743.05602184	782051.5504931	12720.812851046	180670.8475019
0.	2948995.0562853	10206.246222688	3556.3142359259	131157.41039369	856632.31165491	13099.176108526	174564.9797590
0.	3194049.6565151	11719.345904834	4023.1931528364	173339.79989582	956615.23958029	14100.808772571	181056.868929
0.	2974814.3288503	10228.495699585	3756.4019981391	146589.17324962	883203.04310061	14523.756461737	153398.9988696
0.	2773058.4202229	9561.0372168932	2511.4895088638	152267.41656687	932943.60756342	13722.400072237	149710.6013581
0.	3043475.3147422	9917.0084254548	3734.1697873657	139739.66652504	918508.88965795	14278.88939599	151407.5158403
0.	2517950.2979324	10584.495404194	2711.5521902674	113838.95010417	926651.81321432	12987.891015582	157587.1776753
0.	2271867.4965827	9561.0372168932	2644.8640962144	106183.32233034	805465.28287382	11919.629673117	186235.8076090
0.	2188011.9830309	10807.002937904	2778.2408179141	112352.31107496	860833.98185086	11652.585717666	199948.0958041
0.	2214516.7230091	11163.027341856	2378.1170558111	105035.58060726	852457.20895596	13076.91897114	203385.347077
0.	2085077.6264775	9783.5174413434	2222.51855803	86490.968484407	829039.88694508	12676.300655165	207233.9987049
0.	1965120.8291622	10384.243700188	2867.1598181554	107016.09602598	767911.82101615	11585.826064951	204637.6741174
0.	1974031.9055342	9983.7547189362	2822.700199456	104022.99775854	841292.45154847	12876.607407585	230020.2309664
0.	1777988.2253503	10006.003602161	2622.6348501053	103775.49610322	851057.76691523	11407.802937209	216874.7169192
0.	1626385.6824576	9561.0372168932	2489.2606184746	91297.388170754	772265.68004163	11207.531461142	187985.554439
0.	1787356.2799978	10183.99680516	2978.3099024804	92196.090313735	799044.64887865	11229.783609853	198787.4862827
0.	1654261.3572623	9605.5327868852	2733.7816735278	101368.36108778	801192.47251723	11786.10662646	181851.674630
0.	1792040.3073216	10295.244486485	2667.0934016109	119044.26190543	839477.99010786	12921.120672592	200494.3202646
0.	1832140.1509955	9027.1088971719	2555.9474675006	113163.1724349	771487.1769117	13232.720180232	197399.5160237
0.	1557838.9411346	10161.747447	2467.0317873712	109807.61634038	845928.39169931	11852.867882553	223855.7234098
0.	1692761.7769721	11608.079223139	2933.8496908789	89949.515666766	760959.88578631	13254.977733417	228946.8265757
0.	1947903.0314944	9983.7547189362	2978.3099024804	79914.686215956	795262.8346346	10896.007613863	239366.8938386
0.	1789265.7344206	9872.5111932931	2555.9474675006	81507.782318394	727614.3720363	10384.243700188	208646.3703901
0.	1821968.7389222	9561.0372168932	2444.8030155534	87366.699325862	732020.77635263	11385.550313458	215210.1658610
0.	1745389.2529566	10450.993733851	1755.7404935542	74621.501796229	747339.48813967	11852.867882553	252295.5647955
0.	1652001.9618073	10673.497705198	1911.3302769829	64963.342114093	696566.61740139	10250.745235849	269556.9348416
0.	1573466.8802951	9516.5418843464	1511.2481309416	57844.509320682	657390.21167688	10250.745235849	250830.0851739
0.	1464700.1627955	9650.0285943244	1266.7629406502	52923.074728095	702863.8418715	10050.50154671	262171.27018
0.	1393393.8706563	11118.523460085	1466.7957446922	46708.311940213	628099.7986428	11007.264794765	265175.2197301
0.	1275882.7255833	8871.3862441486	1444.56964048	41793.42818392	635161.65213544	10651.247040888	271576.4987522
0.	1339567.8119592	10006.003602161	1133.4104052409	44563.279857398	586420.94589248	9716.7727507005	304024.271255
0.	1417824.0740741	10072.750608034	1222.3118584252	40498.167558161	597739.78994512	9650.0285943244	273229.2275091
0.	1239385.2923987	10250.745235849	977.83514410623	39962.256383937	602032.9173649	9383.0573113583	276535.6527899
0.	1296587.7002005	10695.748428881	977.83514410623	32552.34425863	586301.87910132	9516.5418843464	265289.8954146
0.	1266770.1545527	10228.495699585	1066.7349377027	37417.147744281	574332.15266973	8426.4804036529	271094.5136107
0.	1420179.1321208	10250.745235849	888.93629882483	35743.157022695	602987.23565341	8960.3702611759	283589.0787920
0.	1147188.5223668	9116.0945761461	822.26278718639	31169.293792858	604514.36432612	9294.0687832241	287773.3620880
0.	1361252.0894358	11363.297749089	911.16092124147	35006.707392027	545440.19160058	8115.0604405255	323377.1676464
0.	1207584.4022135	10539.994609927	866.71173567692	39828.283962299	581802.3592226	8938.1241678873	307527.1270249
0.	1258437.9442438	10250.745235849	844.48723179752	40096.23095429	542904.60849373	8648.9303563226	284370.6012058
0.	1645480.7329352	10762.500956173	1177.8610132894	47088.218763886	594831.21707369	8715.6664994682	308218.6510081
0.	1614548.1419948	9672.2765870872	1200.0864062212	47222.307648766	642708.64490209	8849.1403882772	286416.6923223
0.	1443317.4400113	9494.2943071144	1088.9600342778	44473.915469258	578970.53203481	8804.6488545952	273344.0123160
0.	1549968.4730768	10117.248908782	1200.0864062212	40877.792109138	598288.23727112	9427.5519315809	263111.3229966
0.	1591477.1958218	9494.2943071144	1244.5373699014	52185.10934352	558414.15341254	8515.4596725172	295917.9427053
0.	1615697.8719815	10183.99680516	955.61034388194	49256.252869567	552766.77264654	8648.9303563226	259099.6304766
0.	1548428.8387221	10250.745235849	1222.3118584252	49926.892764167	595832.41842088	7981.5983028321	270061.7806689
0.	1456077.9577648	9116.0945761461	1244.5373699014	40855.460775639	558200.52960725	9249.5748753086	269763.4590422
0.	1137394.6533692	9716.7727507005	755.58980896023	37640.371860147	556206.96290928	8337.5020843755	309601.8680233
0.	1324484.5655113	10183.99680516	822.26278718639	37015.359369697	554403.65729611	9583.2849722085	296953.8313580
0.	1442477.8718327	11140.775371281	1577.9271548818	57262.734268803	594402.16633318	7647.9523052351	333775.3448256
0.	1585452.0392727	9672.2765870872	1711.2868032229	52296.918093129	578827.77545538	8493.2147662765	304992.0210575
0.	1499112.7833317	11029.516409074	1622.3801338886	50418.729555005	575330.97738678	9182.8344586197	294513.9400551
0.	1539647.2830111	11385.550313458	1355.6658163753	52967.801996726	602223.77258483	9472.046789243	284899.3189990
0.	1336715.0885622	10807.002937904	1644.6067123067	56076.933539358	634778.48844425	9138.3411442804	261139.6250603
0.	1829902.5896677	10628.996435951	1800.1944209975	67696.075412625	671279.02256522	10428.74366326	254013.2468618
0.	1920859.7647959	9872.5111932931	2000.2400288035	91207.523257695	683456.03340107	11074.019815824	238795.2852244
0.	1771019.3066492	9983.7547189362	3623.0096229803	90825.608129395	813919.39445385	10985.013239832	198992.2881212
0.	1836938.4228881	9160.5877717715	2867.1598181554	93005.004661423	795945.8798712	11986.39199816	208076.8372320
0.	1968744.1919636	10139.498148207	2756.0112160766	91611.922956607	780955.57137473	12453.743239397	184827.1845602
0.	1573261.9579322	8826.8945917595	3289.5380243924	81754.627142179	753042.41025598	12320.211640776	201609.6383981
0.	1767134.9913075	9605.5327868852	3133.9225107654	81193.626702253	768325.22257511	12253.446643245	221277.0978316
0.	1964161.2426116	9205.0812048251	2467.0317873712	74845.72138284	737204.78973107	12676.300655165	207894.5947405
0.	1719147.1335781	8604.4398909837	2222.51855803	65769.629601866	686177.74217745	10584.495404194	194647.0050260
0.	1475278.8175128	10517.744301851	2355.8885211332	67696.075412625	739943.38906234	10094.999728725	214115.8453828
0.	1855720.9728254	10406.493652039	2178.0623779285	73926.459244022	723065.04455249	11341.045244099	225841.5734988
0.	1841843.5463293	9249.5748753086	1933.557626018	68009.724855145	724758.66498781	11897.375683543	216646.6768236
0.	1751194.828068	9894.7597796915	2489.2606184746	82270.78074167	748188.62285182	11919.629673117	200084.648602
0.	1852589.9288236	11474.561164748	2355.8885211332	101705.7682754	758821.94403398	13433.040297342	224563.2716195
0.	1828255.8356539	9872.5111932931	2222.51855803	99659.040000429	828574.62770127	11964.137830426	231664.8596717
0.	1664086.3901853	9538.7895209393	2467.0317873712	80812.167869582	731899.69146542	12075.409262973	215050.5686212
0.	2019843.9776517	9627.7806609238	2933.8496908789	86782.868592643	763438.61116921	13076.91897114	237126.4092692
0.	1698359.7608468	8204.0363859019	2711.5521902674	80251.230563527	767352.54422778	12275.701583032	200426.0402723
0.	1717895.5821238	9449.7993307319	2089.1507291136	84537.744930527	731972.3421955	12119.918251707	195033.66719
0.	1815954.4943081	8782.4031767842	1777.9674276367	73971.298957438	722121.59910079	11363.297749089	195170.1404298
0.	1796789.7219108	9538.7895209393	1889.1029872274	64112.345173371	682540.96032259	10206.246222688	214024.6584135
0.	1599107.6560384	9338.5629285733	1666.8333500017	58605.353157464	701102.08913417	10517.744301851	221893.1580165
0.	1802682.340495	8470.9699193857	2000.2400288035	52341.642011702	658806.90782802	11274.288085412	243369.2367215
0.	1480467.3927456	8849.1403882772	1489.0219081794	52475.815203095	643307.89459472	9093.8480673683	201837.2724663
0.	1977249.4506259	9004.8626258179	2533.718458539	62030.007266946	654029.48675313	10139.498148207	228764.1330278
0.	1751439.0679947	9783.5174413434	1444.56964048	60574.917523547	677124.74163532	9160.5877717715	249410.643866
0.	1594758.045862	9405.3045917898	1377.8916834903	55047.884301788	588993.18976624	10028.252544752	229837.5142043
0.	1968938.6699744	7981.5983028321	1377.8916834903	52542.902606369	667095.61950404	9872.5111932931	199492.9357777
0.	1830176.2921771	8782.4031767842	1533.4744129793	58068.279733903	612822.85574207	10539.994609927	204113.9511008
0.	1762219.2113518	9093.8480673683	1577.9271548818	52028.579606402	603559.87725705	10873.756355811	219474.8094792
0.	1568278.198154	9116.0945761461	2155.8343768016	56725.747067386	641174.75473635	9360.8100902862	194601.5165249
0.	1628863.2231064	8515.4596725172	1600.153614747	55875.587853102	658710.85330949	9205.0812048251	196944.4935362
0.	1586944.6277918	8537.704638108	1889.1029872274	57352.235488457	621617.54719356	10094.999728725	205867.4124776
0.	1777338.0727048	8760.1575583262	2378.1170558111	64896.154997629	617720.96822069	9583.2849722085	202269.794122
0.	1812074.6501728	9538.7895209393	2111.3785523944	61336.009813762	619059.47211697	9961.5058950769	218265.8949126
0.	1676356.6744637	8404.2357348103	1889.1029872274	60552.53350462	640839.25250036	9583.2849722085	223148.2344738
0.	1502070.0247337	9093.8480673683	1889.1029872274	61738.969066278	680711.10370956	10250.745235849	200699.1635585
0.	1444340.7689885	7803.6521091871	2133.606434957	53236.170633965	673972.85611893	10050.50154671	193578.0901344
0.	1467146.3664674	9271.8217995872	1577.9271548818	51402.489966929	637964.05251379	9672.2765870872	202952.7682145
0.	1387837.7155226	8760.1575583262	2066.9229651143	53884.763743067	623267.54859163	9116.0945761461	214822.5777989
0.	1402844.5747377	10183.99680516	2266.9749752633	48362.150043013	704143.14659018	9160.5877717715	225385.0149032
0.	1692521.2991059	10183.99680516	2644.8640962144	61179.308680503	669836.24170506	10117.248908782	267675.5018774
0.	1807213.4836664	9716.7727507005	2289.203272805	56882.364772268	652757.55253905	10317.494200857	262125.4166175
0.	1489903.9783709	9894.7597796915	2133.606434957	62007.619353515	634467.18044114	8737.9119992209	241242.0414473
0.	1705824.569655	9939.2571305832	2467.0317873712	63104.697585961	702163.92470728	10562.244977375	266000.9193309
0.	1767192.6461191	9894.7597796915	2667.0934016109	61604.64715838	682565.03995644	11207.531461142	244604.6280061
0.	1776195.1343304	9494.2943071144	2311.4316296304	61850.905637332	628985.20645243	10450.993733851	209284.2931699
0.	1800035.6530466	9116.0945761461	2444.8030155534	69354.069932467	682805.83997124	10740.250054368	217672.9057678
0.	1812020.0161134	10562.244977375	3133.9225107654	80004.430052727	713103.55886714	11207.531461142	233424.0530203
0.	1621701.6551338	11986.39199816	3067.2310371775	85682.682806103	732141.86292523	11296.540412261	290211.3143524
0.	1890290.6365512	9694.5246392125	2689.3227662952	77020.963096912	685816.40425085	11252.035817943	264166.1406821
0.	1760737.2954507	9961.5058950769	2622.6348501053	74868.143671834	675873.47437674	10807.002937904	261162.5491414
0.	1644322.0797704	10117.248908782	2956.0797670342	93117.360052451	711025.65920538	10962.761744275	275043.0093536
0.	1672426.2437129	10406.493652039	2756.0112160766	85143.86901603	691382.67740736	11630.332440711	247899.8874166
0.	1760623.0508818	9360.8100902862	2266.9749752633	87883.198894825	779226.63983256	12119.918251707	238772.4216838
0.	1884007.1852633	9894.7597796915	3178.3837896203	101165.92329276	705036.35781632	10851.505157133	268684.9992977
0.	1889947.9028446	10539.994609927	2533.718458539	96713.528137222	738755.74901102	11496.814026024	230705.4540211
0.	1881151.0710415	9583.2849722085	2533.718458539	98849.48321973	721662.00891303	11630.332440711	225658.9470990
0.	1856474.2441652	9294.0687832241	2711.5521902674	95724.428078391	733788.80765583	10873.756355811	232921.3889748
0.	2043949.5816837	9227.328010388	3289.5380243924	94308.419819965	736962.47731147	12409.232468957	223193.877132
0.	1664086.3901853	9850.2626662593	3200.6145179875	106070.79168663	727251.3063992	10161.747447	212862.1109043
0.	2278493.6815773	10406.493652039	3534.0825588358	115438.50745774	751852.98212024	12431.487824481	234475.1744761
0.	2074567.1261413	11318.79279849	3245.0761526022	131405.72093071	767158.02158168	12186.682180224	245085.1066996
0.	1826085.1888453	10250.745235849	3156.1531205464	97815.163317347	708465.21058428	11252.035817943	224745.8743287
0.	1624329.2802179	10072.750608034	2667.0934016109	106700.98274043	784585.00690837	11096.271608266	201063.3416997
0.	1759366.3606243	9783.5174413434	3178.3837896203	108321.69149141	747654.87136621	10317.494200857	231070.9290421
0.	1971175.7913124	10495.494053146	2778.2408179141	119765.59873623	738077.17031354	12342.466758735	259947.6583947
0.	1778445.2036258	10829.254017831	2511.4895088638	99141.814149895	753066.68599096	11452.308362854	250898.7738599
0.	1837281.1565948	8760.1575583262	2378.1170558111	102155.66564846	675271.96784296	11318.79279849	222395.1662153
0.	1706128.39153	9672.2765870872	3111.691960277	109965.22987117	720984.76238963	11608.079223139	204455.5059019
0.	2076166.5501055	9605.5327868852	2756.0112160766	102020.6939017	768933.20165968	12587.276976136	249113.0492835
0.	1868926.9021722	9583.2849722085	2978.3099024804	106138.30989166	768179.31390394	12364.721936084	230728.2957467
0.	2172360.4770955	11318.79279849	2778.2408179141	120622.26674957	752605.45859602	12253.446643245	243414.9887356
0.	1900915.3814563	10050.50154671	2844.9299791609	112892.87660715	772630.62731245	11630.332440711	248288.9958515
0.	2175216.5913173	11118.523460085	3111.691960277	126734.19852935	812208.3649701	12275.701583032	265909.1709539
0.	2346469.2000559	11630.332440711	3378.462479507	120937.9033222	753722.15641186	14034.029519058	270773.2054217
0.	2072053.7456261	9694.5246392125	3511.8509410427	121817.23922112	781272.17342228	11875.121753355	234566.5825210
0.	2198065.5050916	10851.505157133	3845.3314342286	109019.59310685	804122.17439108	12297.956582209	231070.9290421
0.	1882522.005868	10495.494053146	2533.718458539	121884.88425973	753867.82320434	11074.019815824	223353.6283817
0.	2065998.7834759	9872.5111932931	2822.700199456	114897.77789711	757631.72653423	10428.74366326	232784.303970
0.	2092389.2788853	10473.243863813	3445.1564434428	116880.62332752	755203.21565906	11051.768082761	224243.7263780
0.	2017444.8417054	10006.003602161	3222.845305648	114199.38711802	716680.6428779	11875.121753355	216259.0227982
0.	2124035.0244627	9983.7547189362	3378.462479507	110415.57056396	723065.04455249	11852.867882553	218243.0868676
0.	1798894.9814539	9961.5058950769	3578.5459723132	106723.49043961	783756.68060374	12698.556723408	227987.7295251
0.	1866413.521657	9605.5327868852	3245.0761526022	100198.78795683	691840.66834419	11496.814026024	202338.0890431
0.	1663515.1673409	11252.035817943	3045.0006645658	114559.83961622	734612.39694963	10117.248908782	207598.4590871
0.	2167105.2269274	8070.5728239134	3111.691960277	114086.74888788	780565.92308888	10784.751917351	191440.6668797
0.	1936216.9532377	8915.8781339534	2889.3897164397	110212.9142603	743289.04240601	10695.748428881	188485.5488419
0.	1823686.052899	9472.046789243	2822.700199456	114379.61143152	702719.02679564	10584.495404194	208008.4958364
0.	1849391.0808952	10450.993733851	3400.6937415233	114266.97078193	723718.25906943	11118.523460085	222030.0663838
0.	1908798.2567084	8159.548294521	3578.5459723132	106948.57075379	767206.65183625	11452.308362854	218585.2140126
0.	1968433.9216595	10450.993733851	3267.3070588502	116565.13930306	748576.82630175	10428.74366326	216692.2843499
0.	1934960.2629801	10539.994609927	3378.462479507	129690.27069905	784853.01166692	12631.788696862	235869.2546026
0.	1845735.2546913	9828.0141985899	3356.2312767859	107826.44170058	729502.55770077	11808.360319106	249479.321026
0.	2036752.1738448	9071.6016179468	3245.0761526022	113906.53086484	775137.01118182	11296.540412261	262377.6142958
0.	1847220.4340866	10740.250054368	3378.462479507	116407.40173846	758238.96004446	11808.360319106	219657.3021868
0.	1965692.0520066	9939.2571305832	3311.7690492289	119855.77019922	751124.84097556	10740.250054368	268799.7225293
0.	1889262.4354314	10762.500956173	3000.5400972175	116001.80447251	764483.77531758	11519.066946682	240327.2833346
0.	1952896.6602929	9961.5058950769	3912.0291339479	107331.22115152	744938.09826274	11474.561164748	220889.2311433
0.	2007848.2979202	11296.540412261	3289.5380243924	127140.31472042	767474.12308596	12208.936941841	244535.9904214
0.	1867670.2119146	11007.264794765	4000.9602304553	106385.8812942	751124.84097556	10829.254017831	210583.0707233
0.	2017787.5754121	8982.6164138194	3734.1697873657	119404.92257145	706533.29608519	12208.936941841	210127.3365358
0.	1856931.2224407	9160.5877717715	3734.1697873657	117759.53422546	758797.65225558	11741.599419325	172523.1123492
0.	2263299.1539173	9249.5748753086	3889.7965080741	138655.10819042	784779.91864368	12475.998713705	201860.036211
0.	2253359.8764255	9605.5327868852	4089.8922757939	151611.16859225	811646.24267542	12832.094380165	181647.2888591
0.	2591181.0665791	9805.7657902847	4934.7940323669	156160.69882473	864963.90120389	12832.094380165	199174.3383755
0.	2350125.0262598	9116.0945761461	4467.8640542332	149031.93144217	816535.47271781	13299.493017989	178559.396267
0.	2736842.8918906	9917.0084254548	5757.5438273573	175177.63654581	890302.18586603	12119.918251707	141547.5748660
0.	2462655.9265985	10139.498148207	4868.088148406	174655.74091489	812770.52342291	11964.137830426	154168.561814
0.	2131917.8997149	9227.328010388	3912.0291339479	166423.14796735	857123.6310415	13054.661893153	136147.6030897
0.	2405762.1313004	9227.328010388	4000.9602304553	181056.8689292	835507.10331557	12030.900511791	152923.71575
0.	2662469.6775551	8938.1241678873	4289.9928470482	163068.91799162	797897.7321681	13143.690561496	172318.9528396
0.	2759691.8056649	10206.246222688	3912.0291339479	171661.13920493	826101.82283977	15169.349550747	179581.0001280
0.	2270953.5400317	10628.996435951	4690.2084008523	168372.84180405	866291.78863761	11630.332440711	186872.037147
0.	2683604.9227963	10807.002937904	4201.058666784	171162.14245432	828623.60119323	12698.556723408	203043.8356053
0.	2633223.0679239	10673.497705198	4934.7940323669	199674.99684037	896839.45878173	12832.094380165	221870.3401711
0.	2932658.0829367	11385.550313458	4779.1478001472	186849.31383719	830460.30508457	13633.365226067	232350.2161271
0.	2491445.5579541	10873.756355811	5112.6789993376	165289.81262666	830876.67824771	12275.701583032	249593.7841990
0.	2359036.1026318	11496.814026024	4356.6941049483	159829.27612863	808005.54343202	12075.409262973	239526.9511776
0.	2814757.6878611	11674.839054004	4023.1931528364	171479.68241909	851376.91822577	12787.58159033	251356.712688
0.	2383941.4186459	10028.252544752	3800.8665975842	146837.9402336	841831.95856602	12431.487824481	251494.099171
0.	2359378.8363384	9205.0812048251	3756.4019981391	136825.2333781	762126.25696455	12386.977172825	231779.0818871
0.	2290032.3830333	10673.497705198	3956.4945635986	151430.14368036	778496.208352	13165.94787708	202406.384516
0.	2317222.5904248	9605.5327868852	3734.1697873657	131428.29497992	802388.64874761	12587.276976136	204068.4115055
0.	2547425.3967013	10206.246222688	4556.8010811844	146069.04788805	796506.99272042	13544.331330374	246778.4397324
0.	2321563.8840419	10406.493652039	4490.09822201	144463.64649107	745981.04482387	11207.531461142	208714.716952
0.	2352752.6513439	10183.99680516	3823.0989862564	130231.95397202	797043.74310183	11585.826064951	209831.1225121
0.	2234738.0116994	9383.0573113583	4690.2084008523	141253.76329338	819592.6307774	11163.027341856	195443.0935271
0.	2343384.5966964	10406.493652039	5335.0405463082	146069.04788805	818247.34952017	12164.427477996	195215.6319990
0.	2479564.1227915	9672.2765870872	4979.2649182334	147290.26270126	814457.21576508	12676.300655165	178695.6029561
0.	2156251.9928846	9182.8344586197	3978.7273673761	136644.52662384	783756.68060374	11741.599419325	185236.1153802
0.	2586611.2838243	9360.8100902862	3734.1697873657	145209.7808359	795872.69389705	12475.998713705	178559.396267
0.	2118551.2851569	9561.0372168932	4156.5919324774	148443.79515698	749183.42884186	12854.350864177	220957.6769113
0.	2289346.9156201	10206.246222688	3045.0006645658	155006.10738866	766379.97440364	12142.172835157	246435.1691490
0.	1841393.9610741	9494.2943071144	3289.5380243924	136825.2333781	739458.61844567	11007.264794765	217125.5681396
0.	1865499.5651061	9049.3552278814	3111.691960277	130141.67100024	713514.36529896	11697.092449727	200744.6849662
0.	2209032.9837033	10807.002937904	4112.1254353852	159738.67470744	822601.9181297	10829.254017831	213819.4913346
0.	2073995.9032969	9872.5111932931	4623.5044741297	143853.22219562	822797.68001089	11941.883722078	196762.4914165
0.	2326247.9113657	10139.498148207	4445.6299457633	149167.661043	724516.69901427	11252.035817943	187349.2408277
0.	2383598.6849392	9917.0084254548	3934.2618191226	138112.88151331	740016.10698379	11697.092449727	211699.7235098
0.	2138658.3292783	8804.6488545952	4134.3586542796	134995.75702018	717696.02955064	10940.510308095	211357.8753312
0.	2074795.615279	10450.993733851	3578.5459723132	136915.58821276	751998.61765472	11496.814026024	197945.5754228
0.	2477507.7205518	9516.5418843464	4779.1478001472	134069.87762344	793262.79521831	12030.900511791	178990.7250056
0.	2369089.6246925	9983.7547189362	5045.9716918765	143129.81376539	837590.36864432	11964.137830426	169211.8025344
0.	2279521.8826971	9605.5327868852	4556.8010811844	162139.942073	833228.33396333	11252.035817943	172795.3327298
0.	2524119.5046514	10228.495699585	4601.2699505063	154304.37434959	835727.66087734	11140.775371281	190463.0900782
0.	2505269.1507876	9828.0141985899	3978.7273673761	146860.55577899	763390.00193357	11652.585717666	186122.2002461
0.	2354237.8307392	10206.246222688	3711.9376358914	156568.23952698	837860.00393035	13299.493017989	218243.0868676
0.	2222742.3319679	9182.8344586197	4089.8922757939	154259.10326075	813332.71803735	11140.775371281	200266.7224399
0.	2349668.0479844	10139.498148207	3978.7273673761	139174.77492497	744913.84517808	12008.646225282	221482.4462326
0.	2242392.3978138	11140.775371281	4067.6591755055	141253.76329338	732311.38695838	13410.782268944	207120.1080642
0.	2289918.1384645	8982.6164138194	4178.8252699788	135108.67612315	790214.83602169	12320.211640776	210469.1348690
0.	2382684.7283883	9650.0285943244	3289.5380243924	140123.81450502	755033.24524922	11786.10662646	216099.4057266
0.	2166305.5149453	9783.5174413434	4579.0354861913	138090.28949443	780468.51373671	11964.137830426	225567.6353
0.	2278036.7033018	10807.002937904	4556.8010811844	159761.32497127	745398.91970902	10918.258931291	241699.457624
0.	2328418.5581742	10539.994609927	4067.6591755055	126553.70874913	817807.12061023	11674.839054004	237537.8823223
0.	2378914.6576155	9405.3045917898	3956.4945635986	154078.02134216	766452.91337646	11674.839054004	222646.1815065
0.	2075595.3272611	10072.750608034	4000.9602304553	155843.73637377	781564.43166458	11051.768082761	224563.2716195
0.	2267640.4475345	9739.0209215515	4512.332449094	160191.69157042	833179.33468852	12654.044646316	208076.8372320
0.	1954039.1059816	10584.495404194	4356.6941049483	182215.03935674	863267.44882895	12253.446643245	229175.1990668
0.	2358350.6352186	11007.264794765	4734.6779818802	154462.82507954	843131.81656455	13321.750749376	232921.3889748
0.	2518978.4990522	10361.993807708	4556.8010811844	154191.19708438	811670.68202337	11852.867882553	230751.1375341
0.	2193381.4777679	11140.775371281	4112.1254353852	179126.93867008	816413.20863002	12453.743239397	231504.9511642
0.	2399707.1691502	11385.550313458	4601.2699505063	177356.3328361	848259.55345812	11919.629673117	248540.7814374
0.	2363605.8853867	11630.332440711	4445.6299457633	175676.87133033	808274.26803297	11207.531461142	245794.434672
0.	2146084.226255	10628.996435951	4245.525638307	178559.3962671	865603.22930386	11385.550313458	188508.276565
0.	2527661.0862865	9694.5246392125	4690.2084008523	174133.87762801	778009.28801067	13633.365226067	199879.820234
0.	2329903.7375695	10361.993807708	4267.7592130252	177855.696795	813674.94116117	13099.176108526	203795.1790968
0.	2525261.9503402	10495.494053146	4312.2265403762	178014.59153669	783513.07018462	12030.900511791	233195.5656564
0.	2413188.028277	10117.248908782	4556.8010811844	164587.22135298	876109.63907726	12431.487824481	218220.278884
0.	2296658.5680279	10851.505157133	4756.9128613587	155549.42479236	768398.1778265	12587.276976136	203521.9555382
0.	2134545.5247989	9983.7547189362	4845.8529723751	156522.95625163	771876.41978805	12231.191762848	193850.9916906
0.	2142771.1337577	10117.248908782	4645.7390570617	170549.77777119	789678.50532721	13344.008540165	178945.3209403
0.	2197380.0376784	10584.495404194	3845.3314342286	166695.17115938	851622.42714728	13299.493017989	193100.5336678
0.	2465397.7962514	11363.297749089	5624.119425175	163408.81285584	743725.52679204	10940.510308095	213819.4913346
0.	2020529.445065	9983.7547189362	3734.1697873657	149054.55289015	764532.39065409	11697.092449727	192918.6145107
0.	2113067.5458511	9828.0141985899	4401.1619067434	134340.85615246	685551.43266854	11474.561164748	190872.2944773
0.	1911882.860068	9360.8100902862	4579.0354861913	145842.9164638	816242.04177996	12520.509840498	181760.8358976
0.	2138201.3510028	9850.2626662593	4356.6941049483	140914.76270384	795409.19697268	10807.002937904	182078.7757476
0.	2364405.5973688	9494.2943071144	4645.7390570617	146657.01806065	771243.90893784	11763.8529932	200426.0402723
0.	2109183.2305094	10117.248908782	4112.1254353852	131383.14694217	791238.83159592	12698.556723408	210127.3365358
0.	2079936.6208783	10829.254017831	3800.8665975842	139174.77492497	816486.56687749	11541.319926723	260451.9314970
0.	2139001.0629849	9271.8217995872	3756.4019981391	129329.16792637	795360.40925404	11786.10662646	278028.5592671
0.	2270039.5834808	11341.045244099	3467.3878833464	139174.77492497	768300.90429365	11585.826064951	277821.8334478
0.	2034581.5270362	9383.0573113583	3734.1697873657	117556.70046338	762174.85915172	10985.013239832	232350.2161271
0.	1863785.896573	9405.3045917898	3511.8509410427	124546.02157962	733207.49744338	11852.867882553	225499.152238
0.	2046005.9839234	10918.258931291	3778.6342682119	135605.53820814	753430.830135	12275.701583032	225567.6353
0.	2134431.2802301	9627.7806609238	4423.3958966001	143943.65262734	822455.09959472	11786.10662646	212839.3174557
0.	1878066.467682	9850.2626662593	3356.2312767859	135921.73847197	749426.0816903	11719.345904834	220889.2311433
0.	1861501.0051956	9805.7657902847	4512.332449094	132421.61321421	708513.51395181	10028.252544752	213431.9671256
0.	1897830.7780968	10762.500956173	4134.3586542796	128336.21535583	705881.37190317	12030.900511791	208669.1525161
0.	1992882.259398	10495.494053146	5223.8590313854	135537.78255707	756077.40158589	11519.066946682	208760.2816351
0.	1749884.0614079	9271.8217995872	3734.1697873657	123846.82753322	775842.8220585	11363.297749089	198468.9155313
0.	1886977.5440539	8760.1575583262	3867.5639415011	126711.63709465	779786.67872566	10985.013239832	203317.0436770
0.	1976915.7648144	9271.8217995872	3378.462479507	123192.79549369	727686.98698253	11630.332440711	182601.1315518
0.	1569034.908884	11118.523460085	4178.8252699788	139581.49304916	825391.93872648	11252.035817943	203544.7238301
0.	2026241.6735086	10384.243700188	4712.4431617115	139626.68516703	768227.94985631	12943.377394191	228147.5714718
0.	1888234.2343115	10250.745235849	4045.4261345198	137299.60710086	778057.97882164	12898.86401039	219041.4051070
0.	1755939.0235581	9516.5418843464	3934.2618191226	143921.0449282	801753.92259207	12253.446643245	225293.7061456
0.	1913368.0394633	10450.993733851	4423.3958966001	144961.06202863	789459.10681427	12832.094380165	237286.4241873
0.	1991397.0800027	11163.027341856	3889.7965080741	121817.23922112	747121.15259772	12342.466758735	246274.9809785
0.	1850647.7711527	10339.743974598	4023.1931528364	141276.36381891	818540.84777611	11941.883722078	260520.6983390
0.	1942843.1382322	11385.550313458	3934.2618191226	152312.67693566	820057.4124125	12587.276976136	276397.8593002
0.	2038123.1086712	11385.550313458	4579.0354861913	142542.09025873	804757.07266528	12631.788696862	256189.4782254
0.	1665114.5913051	9694.5246392125	3734.1697873657	137277.01726863	758311.83090987	12008.646225282	254242.2974894
0.	2089076.186388	11185.27937181	4000.9602304553	135199.01249835	760741.20856982	11763.8529932	270038.8324783
0.	1838652.0914212	11585.826064951	4334.4602930095	131789.48801889	796531.38974924	11296.540412261	226777.5957790
0.	1940558.2468548	10117.248908782	4490.09822201	147425.96418733	851327.81726723	11608.079223139	257862.1206028
0.	1955295.7962392	11140.775371281	5112.6789993376	143627.15037279	768203.63184621	12431.487824481	238795.2852244
0.	2038008.8641023	10473.243863813	4156.5919324774	144214.94976012	818663.14162418	12164.427477996	227302.7268668
0.	2064513.6040806	10628.996435951	4134.3586542796	145119.33678177	807248.27311123	11964.137830426	258572.5208135
0.	1890633.3702578	12208.936941841	4512.332449094	141570.1761817	769760.12126454	12565.021204863	306029.0183309
0.	1656546.2486397	11964.137830426	4223.2921228934	145119.33678177	783245.10657941	11941.883722078	294721.0733708
0.	1614390.0027261	10673.497705198	3912.0291339479	146136.88850152	740137.30486973	12809.83795555	250624.0224625
0.	1740401.7621916	11185.27937181	3956.4945635986	144757.57029641	782952.79203218	11229.783609853	238246.5773185
0.	1782558.0081052	10450.993733851	3667.4735108391	132895.73833181	771852.09159919	12832.094380165	237583.6027870
0.	1998240.0237318	9694.5246392125	4445.6299457633	136780.05632515	829431.70339681	11941.883722078	246732.6695162
0.	1834173.2714665	9338.5629285733	4312.2265403762	124546.02157962	820497.75464809	14456.973821757	211813.6759799
0.	1650337.6678692	9116.0945761461	4423.3958966001	115258.26039909	815239.56038833	13121.433305311	192600.265432
0.	1449091.5792642	9271.8217995872	4312.2265403762	111091.12693738	796555.78684624	12164.427477996	188758.2855650
0.	1574930.8886674	10117.248908782	3978.7273673761	115799.01319102	897012.20745936	12809.83795555	219908.2361004
0.	1309064.6579865	8760.1575583262	4801.3827982459	121975.0784925	856288.40447653	12898.86401039	218174.6631023
0.	1654660.0905318	10006.003602161	4045.4261345198	114987.89707073	823042.38852526	12743.069038078	274491.9459473
0.	1305549.7245698	10050.50154671	2511.4895088638	87029.868936949	748115.83663169	12119.918251707	257426.7434975
0.	1095221.7204686	10228.495699585	2422.5743030209	73410.819804003	678689.07964155	10740.250054368	230248.6324763
0.	920463.49357319	9316.3158262194	2000.2400288035	57822.132608695	606901.04364593	9894.7597796915	255845.8255320
0.	834061.36361939	9828.0141985899	1666.8333500017	48451.556021499	604705.27440065	9205.0812048251	260910.3876640
0.	814481.66297465	10072.750608034	1288.9885706717	35676.20437254	587992.78157074	9294.0687832241	259580.9331914
0.	616072.02523741	9383.0573113583	933.3856029271	29541.15704275	597286.75104366	8737.9119992209	253211.618496
0.	636502.85871431	9405.3045917898	977.83514410623	25617.09147416	536888.55124045	8760.1575583262	263180.1114480
0.	609383.88996768	8915.8781339534	911.16092124147	20670.047743583	552766.77264654	8648.9303563226	280946.2281618
0.	531562.87879101	8893.6321593739	933.3856029271	16683.350016683	542809.83482574	8515.4596725172	277867.7720829
0.	483262.12682898	9338.5629285733	533.35040054615	14123.068642562	529528.15934223	7914.8680351385	285497.0397001
0.	548972.29521653	8737.9119992209	644.46936392652	10183.99680516	523143.21403605	8537.704638108	297575.4252822
0.	458755.81750602	9116.0945761461	555.57407469138	9449.7993307319	526500.63110386	7002.9412353188	272907.8383250
0.	431886.65893356	8782.4031767842	444.45629661235	9027.1088971719	483968.04402271	8337.5020843755	260268.5559834
0.	351064.44773605	8582.1947473411	444.45629661235	7914.8680351385	518487.55978142	8003.8418440852	257953.7817951
0.	380748.33151267	8715.6664994682	155.55700742096	6491.4162136014	511898.33221329	7514.4976447163	227485.3888110
0.	272724.19283803	7269.8363153001	244.44802968221	4690.2084008523	501611.30011478	6802.7755324172	180670.8475019
0.	198264.12640333	6758.2949177622	133.33440000853	3445.1564434428	447430.96857578	7848.1383015384	161505.5784269
0.	166967.20314336	6135.5912309063	222.22518522469	2578.1765357486	483097.42117854	8003.8418440852	133934.391636
0.	125087.37309352	6469.1767072291	133.33440000853	2778.2408179141	478863.21936357	6758.2949177622	114131.8039984
0.	98197.397109559	5335.0405463082	88.889362965491	2489.2606184746	469273.43157025	7136.387707272	105440.6479847
0.	81642.424047535	5112.6789993376	44.444562963279	2200.2904383379	470753.50723016	7069.6642042893	93297.13181152
0.	61738.969066278	5335.0405463082	66.6669333344	2222.51855803	483003.3050844	7736.9232657286	86154.17330636
0.	48093.937846051	4979.2649182334	66.6669333344	1866.8757567514	493385.82936593	7536.7399397861	77648.97305995
