# Supplementary material for: LA-iMageS: a software for elemental distribution bioimaging using LA–ICP–MS data
Source: J Cheminform. 2016 Nov 18;8:65. doi: 10.1186/s13321-016-0178-7 (PMC5116144; doi:10.1186/s13321-016-0178-7)
Supplement: Supplementary file 1 — Additional file 1. Dataset corresponding to LA–ICP–MS analysis of a human tissue used to illustrate LA-iMageS features. [file 13321_2016_178_MOESM1_ESM.zip › Line 40.xl]

Intensity Vs Time	Counts Per Second
Time in Seconds	Na23	Ca44	Zn64	P31	C12	C13	Si28
0.	88.889362965491	4334.4602930095	0.	888.93629882483	452868.77761952	7736.9232657286	47199.95935187
0.	155.55700742096	4112.1254353852	0.	688.91736413994	454228.76986138	7892.6247312617	57665.49730136
0.	15547.823905213	4690.2084008523	22.222251851891	1111.1851901238	466008.77192982	7736.9232657286	57531.24080169
0.	69667.781529692	4934.7940323669	111.11185185679	2533.718458539	434717.17731399	7269.8363153001	77536.82496859
0.	111654.13214248	4734.6779818802	66.6669333344	2711.5521902674	477052.56035732	7981.5983028321	93252.18851020
0.	101615.79169769	5090.4431708704	133.33440000853	3178.3837896203	431863.27012349	6958.4595526755	79802.50777259
0.	108726.91761761	4445.6299457633	111.11185185679	3422.9250628351	500361.65206325	6157.8298473792	100153.8076331
0.	153489.53203186	6291.2627920491	200.0024000288	3623.0096229803	460867.69459277	7381.0451204177	119630.3433581
0.	124658.80026651	5357.2770272403	177.7796740943	3156.1531205464	454533.62535253	7025.1821656413	108749.4307542
0.	151973.23010725	5023.7360413493	66.6669333344	3667.4735108391	504252.66435432	7091.9053126152	106903.5542077
0.	166219.13634278	5757.5438273573	111.11185185679	4223.2921228934	449422.86828233	7759.166154206	125335.5042033
0.	187735.5683619	6357.9800652871	155.55700742096	4378.9279761929	497344.38421021	7870.3814867284	124320.4687506
0.	150389.3260576	5690.8313593262	155.55700742096	3489.6193825463	479380.62076007	7536.7399397861	117511.6269597
0.	177083.96497398	5668.5939886228	111.11185185679	3734.1697873657	470354.09654769	6469.1767072291	121614.3073759
0.	168440.86253214	5535.1710101087	88.889362965491	4178.8252699788	469860.73258426	8159.548294521	122944.7277038
0.	169234.4783093	5579.6450990042	66.6669333344	3534.0825588358	461196.25562079	7403.2870594544	118300.4482257
0.	187371.96548652	5068.2074017168	266.6709334016	4067.6591755055	503238.47304142	7047.4231552981	126576.2697594
0.	218402.74447667	6091.1141759345	200.0024000288	4467.8640542332	501941.42620314	7848.1383015384	160055.7839502
0.	253211.6184969	7336.5614203583	177.7796740943	4868.088148406	479239.5081914	7892.6247312617	168531.5576913
0.	287566.39842809	7625.7097134645	200.0024000288	3823.0989862564	513220.49583445	7603.4671810346	192100.0268841
0.	320029.35301072	7647.9523052351	133.33440000853	4178.8252699788	453361.16365057	7292.077957649	210765.3712
0.	276765.31358678	7625.7097134645	88.889362965491	3578.5459723132	464013.01018019	7314.319659335	184577.2921623
0.	292926.08602448	7114.146480276	244.44802968221	4556.8010811844	455495.16378832	7558.9822941956	177651.407960
0.	325871.56994287	6313.5018238017	200.0024000288	4045.4261345198	495412.00430196	7091.9053126152	186644.8067981
0.	258274.60378712	6335.740914881	200.0024000288	4156.5919324774	479545.2550259	8026.0854446829	173680.1097541
0.	222509.26315002	7625.7097134645	66.6669333344	4267.7592130252	449047.88703081	7136.387707272	162004.002979
0.	260360.24324363	7180.8703392706	244.44802968221	5468.4603216522	540701.39067654	6802.7755324172	171865.2827638
0.	250028.75838222	6869.4968993892	66.6669333344	5379.5135674889	509514.23012235	6869.4968993892	171139.4614865
0.	273550.62888863	6313.5018238017	444.45629661235	6269.0238196228	472656.8373789	7403.2870594544	164496.5686868
0.	306720.42025201	6091.1141759345	333.34000013334	6736.0546994319	469672.79187984	8137.3043378502	152606.8752705
0.	322176.42030126	7470.0132325949	488.9032300503	7981.5983028321	463919.10343539	7848.1383015384	165493.8017252
0.	342172.48686464	6335.740914881	355.56314090256	9071.6016179468	475524.37962411	7180.8703392706	158357.1239169
0.	341293.0584847	6980.7003643303	511.12678566587	9116.0945761461	487239.55224188	7870.3814867284	160825.9561605
0.	369874.67011577	6624.8544977427	422.2329187895	9739.0209215515	494116.13960182	7336.5614203583	184963.4926284
0.	442722.55551312	7803.6521091871	377.78634093484	11652.585717666	523686.93203072	7203.1117442735	219429.1869187
0.	351875.37525885	6891.7374737114	466.67973369921	8849.1403882772	500526.68949217	7047.4231552981	153421.6320688
0.	331232.39300956	6558.1350886904	444.45629661235	10829.254017831	506493.7443901	7759.166154206	163454.1332083
0.	452517.09065178	7825.8951756913	1000.0600036002	18888.047936931	504134.72897607	7069.6642042893	164065.9818578
0.	426789.41135607	6936.2188003543	1133.4104052409	19222.143909784	505903.92977106	8270.7689680748	151158.6136192
0.	469132.4853169	6758.2949177622	1155.6356796293	24524.92417748	521039.58580836	8226.2805206124	145006.2830825
0.	567272.33621898	6913.9781073663	2422.5743030209	46864.742070098	573571.2210318	8515.4596725172	152538.9824335
0.	795872.69389705	8426.4804036529	2978.3099024804	67696.075412625	674405.8717334	9761.2691517657	167465.9512833
0.	681288.91146436	7781.4091020254	2867.1598181554	68032.128836653	614757.87572121	9227.328010388	142203.0376989
0.	836536.4194981	8315.2576529274	2844.9299791609	71236.515945196	607664.92034691	8982.6164138194	158311.8310108
0.	828476.68153987	9004.8626258179	4601.2699505063	77110.675921734	647479.82209368	9205.0812048251	150932.3452657
0.	1003250.7936149	8381.9911253168	4734.6779818802	99704.017669519	699799.10472396	9939.2571305832	144011.4760896
0.	792384.8738502	8248.52471467	2778.2408179141	82315.665166851	614399.50599192	9983.7547189362	120622.2667495
0.	903900.2441606	8092.8166025467	3156.1531205464	87928.11340582	641462.33843439	9872.5111932931	121681.9507792
0.	1037336.5625435	7625.7097134645	4201.058666784	109109.64915812	641797.86482782	9561.0372168932	148715.2375609
0.	1353013.7074507	9182.8344586197	4512.332449094	126937.25416963	665148.86180812	10072.750608034	177333.6351778
0.	1326737.6710393	9472.046789243	5001.500450135	135763.63685243	703201.75310608	10117.248908782	177106.6619593
0.	1172738.7245444	8871.3862441486	4267.7592130252	104225.5045467	679218.61181111	10317.494200857	149733.2246321
0.	1316279.7455917	9027.1088971719	5023.7360413493	125019.70224534	684732.48075498	10117.248908782	178355.0903634
0.	1283019.6446154	8092.8166025467	3978.7273673761	118255.37072745	679627.81790554	11407.802937209	152380.5679455
0.	1454002.4934041	7937.111398359	3534.0825588358	142813.34215495	679627.81790554	10028.252544752	157338.092507
0.	1601777.1542149	8804.6488545952	4734.6779818802	138338.80504311	634922.17283964	10673.497705198	159580.1245680
0.	1255636.5643662	8982.6164138194	5001.500450135	147742.60950664	683913.60613998	10962.761744275	148285.4578016
0.	1848395.7068755	9249.5748753086	4912.5586784017	161800.09845775	776816.44804168	11207.531461142	187985.554439
0.	1446440.2673205	8337.5020843755	5068.2074017168	144780.18024561	765042.86806009	9850.2626662593	151181.2407894
0.	1838555.5070308	9783.5174413434	6180.068523177	165629.79720449	807370.40904624	12542.765492984	141863.9988166
0.	1620592.5267043	8337.5020843755	5512.9340546385	141140.76157744	763584.44050288	11719.345904834	135086.0921811
0.	1551322.5045606	7670.1949563466	4201.058666784	130186.81236481	732965.29631805	11074.019815824	149620.1088708
0.	1614628.3510223	8248.52471467	4556.8010811844	115258.26039909	697024.88193847	11964.137830426	148127.1234282
0.	1419132.3639345	7803.6521091871	3445.1564434428	113884.00388414	642468.95664223	8960.3702611759	141931.8054989
0.	1478359.9992645	8448.7251318446	4579.0354861913	105125.59388916	699895.61538298	11029.516409074	128471.611065
0.	1537923.8028661	8204.0363859019	3956.4945635986	116655.27638551	700305.79765115	11229.783609853	131699.1883029
0.	1515574.6654952	8404.2357348103	3867.5639415011	136734.87951513	714795.23942616	10695.748428881	124027.259131
0.	1416123.5801996	7692.4376667992	3889.7965080741	110415.57056396	682444.64245563	9783.5174413434	125673.87662
0.	1563251.9841443	7803.6521091871	5068.2074017168	113884.00388414	730325.74128585	9516.5418843464	120441.9083226
0.	1899325.7821729	8181.7923105381	4845.8529723751	125312.94652672	690997.01957343	10606.745890386	106138.3098916
0.	1962689.6220079	8137.3043378502	4890.3233837481	135334.51888254	703467.26401399	10028.252544752	134928.0062869
0.	1940116.9200663	8737.9119992209	3645.2415372606	112014.47530379	742779.83828249	12053.154857688	129261.4628850
0.	1760394.5617441	8226.2805206124	4134.3586542796	119269.67300548	738610.33483576	11140.775371281	173748.1733763
0.	1983090.8864851	8960.3702611759	4423.3958966001	116970.76379872	704843.22328134	10295.244486485	161052.4908165
0.	1879208.9133707	8737.9119992209	4023.1931528364	122268.21644205	745447.42864864	10695.748428881	169075.7491680
0.	1725612.6958716	9227.328010388	3156.1531205464	93589.269145576	726791.44501603	10606.745890386	140575.775788
0.	1898858.9792166	10272.994831483	4979.2649182334	155775.81740248	746296.37884664	11919.629673117	169506.59237
0.	2116037.9046417	9271.8217995872	4112.1254353852	149303.39283496	760085.20984598	10473.243863813	194419.5649749
0.	1732975.8652149	9739.0209215515	3867.5639415011	114649.95516032	697266.08351635	10006.003602161	170980.6964230
0.	1899087.4683543	9138.3411442804	4356.6941049483	118638.53718079	715617.03167145	10985.013239832	159195.0866688
0.	1888691.212587	9294.0687832241	3978.7273673761	120216.46573887	745859.76554846	10117.248908782	159149.7892510
0.	2208233.2717212	10384.243700188	4023.1931528364	144554.08349035	741785.76369256	11341.045244099	181397.4907616
0.	1845392.5209846	9116.0945761461	3400.6937415233	120554.63188533	717889.4499851	9093.8480673683	141863.9988166
0.	1942043.4262501	10517.744301851	3623.0096229803	130999.39841959	739288.95510888	10072.750608034	169438.5630316
0.	1844707.0535714	9716.7727507005	3222.845305648	119066.80274301	698062.09627006	11051.768082761	164859.1852105
0.	1997909.0204284	9160.5877717715	4445.6299457633	126847.00661217	763365.69741743	12186.682180224	148828.3411491
0.	1992425.2811225	8804.6488545952	3556.3142359259	113365.90002054	719025.88196459	10717.999211938	136734.8795151
0.	1883778.6961255	9716.7727507005	3978.7273673761	108479.27710304	707281.86196838	10896.007613863	149461.7493616
0.	2161278.7539149	9294.0687832241	4512.332449094	144237.55824978	793872.51478326	12231.191762848	144780.1802456
0.	1867670.2119146	9472.046789243	3912.0291339479	148669.99655173	755907.41411832	11096.271608266	131789.4880188
0.	1950269.0352089	9650.0285943244	4023.1931528364	132557.07480269	733595.0332693	12030.900511791	133889.2301268
0.	2053431.8809	8871.3862441486	5535.1710101087	162615.74619467	780444.16156862	11763.8529932	130480.2371488
0.	2185727.0916535	9294.0687832241	4601.2699505063	166921.86386879	857688.68239746	13054.661893153	126982.378312
0.	2511666.8466444	9605.5327868852	4912.5586784017	153987.48184491	819788.32529656	12720.812851046	124094.9219811
0.	1887434.5223294	9004.8626258179	4490.09822201	153014.24380284	835678.64760545	12587.276976136	117759.5342254
0.	2684975.8576228	10183.99680516	5179.3868406229	175540.71345387	880468.44767748	13344.008540165	121727.0466842
0.	2396165.5875151	9917.0084254548	5401.7501670541	169370.53424113	818981.11363526	13744.658932294	115686.3534855
0.	2401649.326821	10206.246222688	5512.9340546385	179217.74900351	832762.85193103	12965.634175188	142700.3194676
0.	2421870.6155113	10517.744301851	5134.9148871186	185985.87343253	846492.72129745	13744.658932294	150954.9718271
0.	2328647.047312	10651.247040888	4734.6779818802	193578.09013442	849560.36605645	13277.235346002	114807.6596913
0.	1748398.8820126	9405.3045917898	5157.1508342136	163703.39951035	911436.36070455	13677.882530342	110640.7499769
0.	2407818.5335401	10562.244977375	6135.5912309063	216030.99933415	915812.74424994	14546.017460559	112172.1303040
0.	2391367.3156225	8559.9496630493	5735.3062786932	215916.98991187	881379.88479122	13321.750749376	102695.5743640
0.	2016759.3742922	10139.498148207	4556.8010811844	209261.50938302	851205.06607508	12765.325284507	102133.1702064
0.	2122549.8450674	9983.7547189362	5868.7324604928	228056.23284622	873475.70316092	14011.769886705	116970.7637987
0.	2530974.1787837	9983.7547189362	6891.7374737114	232030.37619654	847425.17162642	13321.750749376	110685.7865849
0.	2772944.175654	9672.2765870872	6046.6373582597	235526.42669158	890573.44755371	14011.769886705	120486.9975660
0.	2235766.2128193	10339.743974598	4467.8640542332	204091.18127247	873057.30017343	12720.812851046	128810.1098916
0.	2344984.0206606	10428.74366326	5601.8822324301	260085.18444292	878966.01481132	13388.524299949	137864.3726465
0.	2261356.9962465	10272.994831483	5802.0191026477	211403.45428834	949139.64401979	15414.242760311	121366.2862274
0.	2314023.7424964	11474.561164748	4756.9128613587	196876.24228099	920809.92440199	13388.524299949	173249.0529231
0.	2220685.9297282	9939.2571305832	4534.5667354854	183214.37317319	823507.35356876	12164.427477996	145910.7552523
0.	2247761.8925508	10117.248908782	5112.6789993376	165289.81262666	832591.3647928	13366.266390356	143333.2660933
0.	2112610.5675756	10562.244977375	4467.8640542332	168939.69800065	784828.64725781	11830.614071137	157836.2702185
0.	2121978.622223	10006.003602161	4979.2649182334	163182.21475426	756320.2465794	12498.254247405	161414.9589529
0.	2177044.5044192	10161.747447	3489.6193825463	149416.50433541	746053.81320005	13254.977733417	153896.9433223
0.	2179100.9066589	9160.5877717715	5090.4431708704	163997.99647768	806368.94477775	11941.883722078	144621.9118783
0.	2401992.0605276	10206.246222688	4734.6779818802	167420.60932213	833301.83339003	12030.900511791	132692.5385758
0.	2046005.9839234	9004.8626258179	4045.4261345198	159172.43792948	842322.44834498	12297.956582209	141750.9888952
0.	2467111.4647845	10117.248908782	3867.5639415011	163839.36605992	754499.07412311	12297.956582209	191577.0819593
0.	2299057.7039742	11608.079223139	4979.2649182334	171525.0462489	851352.3677121	11608.079223139	192259.1904748
0.	2203092.266122	10384.243700188	4156.5919324774	157926.85115394	879089.15536603	12030.900511791	172613.851498
0.	2092846.2571608	9071.6016179468	4201.058666784	127027.50269707	796580.1840114	12765.325284507	139717.0701319
0.	1852247.195117	8849.1403882772	3978.7273673761	131631.4641531	729744.66243308	12275.701583032	153806.405774
0.	2316651.3675804	9917.0084254548	4690.2084008523	168440.86253214	778837.06876459	13344.008540165	142112.6259930
0.	1760166.0726064	9917.0084254548	5134.9148871186	136689.70294803	850542.23936262	12498.254247405	139604.0890777
0.	1855560.2876142	9004.8626258179	3467.3878833464	135470.02745245	834428.90191593	13299.493017989	129599.9935502
0.	2159679.3299507	9850.2626662593	4423.3958966001	140462.78318893	781369.59174852	12208.936941841	131766.912998
0.	2394337.6744132	10072.750608034	4579.0354861913	153625.33360246	838742.50476731	12142.172835157	146340.4136268
0.	2087591.0069927	9627.7806609238	3934.2618191226	140914.76270384	809837.92056626	12431.487824481	148014.0292727
0.	2193724.2114745	9494.2943071144	3845.3314342286	146589.17324962	812917.17940113	10651.247040888	162253.2263283
0.	1929476.5236742	10450.993733851	3600.7777679979	124816.69297332	829578.63909072	12854.350864177	159534.8250770
0.	1621358.9214272	8648.9303563226	3045.0006645658	146136.88850152	771876.41978805	11118.523460085	129261.4628850
0.	2153738.6123694	9316.3158262194	4045.4261345198	138271.02734634	820253.1173349	12542.765492984	160984.5297793
0.	1824828.4985877	10651.247040888	4401.1619067434	157972.14198739	730810.00331712	12364.721936084	162615.7461946
0.	1878751.9350952	10094.999728725	3867.5639415011	149665.35499277	753018.13458867	12008.646225282	166831.1860523
0.	1749655.5722702	9694.5246392125	3489.6193825463	115934.20683414	741688.78688366	12542.765492984	172931.4462206
0.	1931756.1870753	8915.8781339534	3467.3878833464	115032.9570205	711992.06235555	12164.427477996	155911.6558934
0.	1762001.8546612	9494.2943071144	3623.0096229803	111676.65313661	719823.89107804	10985.013239832	160214.3430538
0.	1750798.0179589	8982.6164138194	3845.3314342286	131496.01749159	758044.64071639	11452.308362854	193555.3487368
0.	1616446.4049658	9605.5327868852	3778.6342682119	125177.60173955	783050.22912642	11207.531461142	195829.7922090
0.	1700187.6739487	9939.2571305832	3711.9376358914	126395.78337397	706026.23971537	11496.814026024	170050.8468868
0.	1755367.8007137	9650.0285943244	2978.3099024804	140169.00953956	749620.20883753	12142.172835157	148421.1753522
0.	1822460.986708	7914.8680351385	3067.2310371775	124884.36218525	717841.09447298	12053.154857688	127343.380181
0.	1629356.0412483	8493.2147662765	3934.2618191226	130299.66683777	720307.56861943	10317.494200857	149687.9781450
0.	1650148.5527829	9538.7895209393	3311.7690492289	130909.10719765	788898.44678054	12075.409262973	157451.3121241
0.	1743382.569169	7981.5983028321	3311.7690492289	119968.48589027	711992.06235555	11385.550313458	156907.8718626
0.	1573376.2025011	10006.003602161	3289.5380243924	117624.3111727	713973.52488189	10517.744301851	153557.4325430
0.	1738557.4721529	9449.7993307319	3356.2312767859	116339.80083271	678424.32568068	10584.495404194	150660.8312782
0.	1600794.8990303	8760.1575583262	3689.7055437159	127140.31472042	785632.70868063	11875.121753355	176516.5602177
0.	1607878.0623004	9494.2943071144	3222.845305648	123756.61318805	691021.12268599	10562.244977375	182532.9963493
0.	1724978.7453939	8938.1241678873	3311.7690492289	131676.61352567	717720.20686957	11897.375683543	171207.5045731
0.	1644093.5906327	9627.7806609238	3978.7273673761	122786.87019962	737568.27101225	12565.021204863	168962.3730425
0.	1729205.7944421	8226.2805206124	3045.0006645658	103865.49585991	740961.49525491	10562.244977375	188826.4711249
0.	1616339.6446271	8960.3702611759	2644.8640962144	89163.356831709	695191.96891348	11830.614071137	164224.6165474
0.	1908540.6326468	8760.1575583262	3022.7703512459	99973.888751775	705615.78718908	12186.682180224	174610.3602147
0.	1630269.9977992	9360.8100902862	3267.3070588502	113546.1064313	726888.2559181	11385.550313458	202360.8541395
0.	1672083.5100063	8537.704638108	3022.7703512459	109064.62101163	694854.36924668	11296.540412261	173748.1733763
0.	1879208.9133707	8893.6321593739	4112.1254353852	136079.84306683	749547.41065018	11608.079223139	186099.4789574
0.	1695732.1357627	9182.8344586197	3778.6342682119	127952.60603227	786290.63222989	12787.58159033	160508.8178886
0.	1864014.3857107	9071.6016179468	4556.8010811844	124252.80408355	812428.33571049	12320.211640776	135695.8799262
0.	1866984.7445014	8782.4031767842	4579.0354861913	146498.71435329	807150.56559252	12186.682180224	150592.9541512
0.	1801522.6065379	9917.0084254548	4000.9602304553	129803.11849977	763268.48003064	11630.332440711	182056.0653604
0.	1958720.1826182	8960.3702611759	3111.691960277	115528.63243904	768349.5409244	13544.331330374	154689.1884435
0.	1977332.8739452	9449.7993307319	2978.3099024804	97005.784584574	790799.96164013	11407.802937209	185326.9915910
0.	1594054.4694669	9049.3552278814	3178.3837896203	84964.272121534	759016.28069941	10562.244977375	196671.4918298
0.	1673225.955695	10094.999728725	3645.2415372606	95679.471758129	722702.16880208	10651.247040888	213819.4913346
0.	1917267.2994125	8960.3702611759	3133.9225107654	89971.978431748	780833.80441585	10985.013239832	191031.434886
0.	1663972.1456164	10317.494200857	2066.9229651143	89365.504915103	679459.31894021	10740.250054368	213363.5823475
0.	1800144.7798017	8448.7251318446	2644.8640962144	81575.102912363	723790.84148946	9961.5058950769	187985.554439
0.	1950231.8176199	8893.6321593739	2911.6196740142	83639.863942843	729841.50621287	10762.500956173	181465.6167809
0.	1720066.6433278	9449.7993307319	2266.9749752633	78478.915629026	629846.77134055	9538.7895209393	186349.4165036
0.	1507194.6682253	10762.500956173	1711.2868032229	65366.476144583	646568.53986638	9271.8217995872	197376.7643162
0.	1972968.0561396	10606.745890386	2800.4704790405	74016.138911061	683142.97122199	11630.332440711	253692.5864009
0.	1480546.4295237	9939.2571305832	2689.3227662952	60440.614308591	685936.84855434	9783.5174413434	234772.254237
0.	1282143.3272307	9227.328010388	1911.3302769829	67606.463445654	652949.5306384	8982.6164138194	216555.4625102
0.	1523830.0357601	8915.8781339534	2222.51855803	65478.461267315	611342.02209834	9561.0372168932	202406.384516
0.	1448198.9717519	9071.6016179468	2244.746737005	78635.941045818	658854.93548669	11207.531461142	191326.9893331
0.	1574877.6478818	8493.2147662765	2689.3227662952	70452.111978912	688056.94200514	10072.750608034	181783.5454890
0.	1530980.159227	9427.5519315809	2222.51855803	68345.790876607	657870.42170233	10829.254017831	170005.4910000
0.	1421330.7170854	9071.6016179468	2378.1170558111	77693.832717141	676114.08867387	10139.498148207	177379.0305555
0.	1684058.2603709	9805.7657902847	3022.7703512459	94668.018300696	693021.91440794	11430.055620341	193350.6789191
0.	1470672.1649405	8604.4398909837	2800.4704790405	82270.78074167	692756.72272603	10562.244977375	183191.6597245
0.	1625811.027486	10250.745235849	3133.9225107654	110167.88019103	715109.44493268	12097.663727646	186031.3154586
0.	1690876.5947198	8359.7465751719	3311.7690492289	94825.347488078	763438.61116921	11496.814026024	196307.5033040
0.	1556846.9142246	7892.6247312617	2756.0112160766	79174.336261846	696349.55316857	10628.996435951	177469.8220450
0.	1763523.4591747	9538.7895209393	3378.462479507	94443.267442058	698809.93231169	11007.264794765	161822.7542717
0.	1774290.5517879	8737.9119992209	3178.3837896203	105598.17947128	709576.25598959	10695.748428881	168985.0481454
0.	1594678.0111009	8226.2805206124	3467.3878833464	98984.403920748	728873.11693282	10072.750608034	163091.5772221
0.	1651491.9041066	8938.1241678873	3467.3878833464	102943.04414477	742367.64723633	11430.055620341	183509.6535783
0.	1416746.898578	9338.5629285733	2711.5521902674	100333.7303759	665317.08286537	11519.066946682	164745.8658684
0.	1565721.8163867	8715.6664994682	3845.3314342286	104383.01320754	779957.13248222	11118.523460085	184236.541745
0.	1897781.6721865	8938.1241678873	3000.5400972175	93589.269145576	710252.61406789	10428.74366326	216692.2843499
0.	1649451.9573093	8381.9911253168	3445.1564434428	79869.814658266	723911.8135359	9449.7993307319	181374.7822109
0.	1529046.4233293	9004.8626258179	2578.1765357486	92802.768753735	717526.79020106	10339.743974598	187008.3782989
0.	1836062.8559925	9427.5519315809	3356.2312767859	119382.38082577	707740.69229832	10873.756355811	226024.2038474
0.	1867283.0811233	9850.2626662593	3378.462479507	112892.87660715	735726.78891964	10985.013239832	200835.7285186
0.	1660489.1933315	9427.5519315809	3489.6193825463	117128.5119532	726041.19706355	10673.497705198	221322.7303780
0.	1676168.2551562	10050.50154671	2800.4704790405	115528.63243904	761008.48146857	11608.079223139	235732.1217693
0.	1661134.1145375	9739.0209215515	2533.718458539	110348.01791875	704022.4494154	11363.297749089	213956.2688331
0.	1518061.0715896	10161.747447	2756.0112160766	85794.940041823	661881.2148837	10384.243700188	192259.1904748
0.	1523141.8019261	11051.768082761	3111.691960277	82427.877282287	707740.69229832	10006.003602161	248952.8103835
0.	1809671.0571372	10985.013239832	2889.3897164397	95904.255770906	719920.62443349	9783.5174413434	274468.9857500
0.	1700803.2217032	10361.993807708	2644.8640962144	91634.390178831	701077.95801637	10762.500956173	229449.2542054
0.	1759231.0062162	9783.5174413434	2778.2408179141	91229.989395603	699847.35991938	10807.002937904	235869.2546026
0.	1594511.4477424	9939.2571305832	3289.5380243924	101030.96747827	737374.41243957	12320.211640776	193896.476142
0.	1663972.1456164	8470.9699193857	2800.4704790405	112870.3523479	788776.56893015	10896.007613863	214913.7733888
0.	1735983.3149307	9004.8626258179	2822.700199456	99434.15527466	693287.11419239	10695.748428881	181601.8704723
0.	1991024.4067476	8915.8781339534	3133.9225107654	116677.8108074	741252.40461389	11118.523460085	200904.0118279
0.	1809862.2291464	9049.3552278814	2733.7816735278	82203.454554956	713321.04220603	11986.39199816	177628.7095068
0.	1744060.4539545	8515.4596725172	2911.6196740142	96376.321821816	731609.09461229	10139.498148207	183078.0933997
0.	1807923.3821801	9316.3158262194	3556.3142359259	101908.2191058	764921.32310866	10517.744301851	175177.6365458
0.	1531668.9863479	8715.6664994682	2444.8030155534	95005.155890253	721637.82062874	10428.74366326	159127.1406335
0.	1679964.3047948	8938.1241678873	2555.9474675006	98422.248658905	717599.32094739	11385.550313458	188667.3723433
0.	1856187.5718069	9405.3045917898	2844.9299791609	98647.106239782	697917.36125003	10918.258931291	193168.7543638
0.	1623964.1406086	9449.7993307319	2600.4056632835	84290.81806316	704046.58871617	10339.743974598	183396.0829670
0.	1434715.5548798	9360.8100902862	2467.0317873712	89455.350073369	679964.8256571	9761.2691517657	194055.6736555
0.	1599374.570748	9583.2849722085	2111.3785523944	77290.1044555	666879.29149709	11474.561164748	213842.287430
0.	1642154.8164651	9205.0812048251	2311.4316296304	81462.90222308	673924.74460777	11252.035817943	204318.8823219
0.	1457260.3968512	8204.0363859019	1822.4214736367	68995.556793251	679675.96106833	9338.5629285733	179399.3726075
0.	1284643.6353749	8515.4596725172	2244.746737005	75608.112904544	684347.11836677	9961.5058950769	181102.2843777
0.	1579271.0577584	8782.4031767842	1978.012501928	79264.072163798	740622.11329128	10206.246222688	191668.0265723
0.	1668042.9922051	8648.9303563226	2155.8343768016	99681.52880481	716463.07545113	12275.701583032	203294.2759997
0.	1783926.3353924	10584.495404194	3867.5639415011	115010.42701537	686490.91388669	9271.8217995872	236989.256036
0.	1596796.3391198	9427.5519315809	2756.0112160766	105148.09736061	770027.67087147	11608.079223139	207393.4481849
0.	1489977.6672248	8359.7465751719	2578.1765357486	91364.787488052	760401.0549185	12587.276976136	175177.6365458
0.	1611233.4511892	9160.5877717715	2911.6196740142	81934.155220673	691527.30351334	9917.0084254548	183396.0829670
0.	1463700.8286303	9316.3158262194	2089.1507291136	88646.778333012	683118.88998385	10606.745890386	150344.076039
0.	1598867.4394692	8582.1947473411	2311.4316296304	98062.489074985	715689.54648274	10962.761744275	152742.6625887
0.	1670409.8752248	8293.0132808272	2422.5743030209	99029.377970322	728945.74238907	11697.092449727	157836.2702185
0.	1806694.746176	8404.2357348103	2533.718458539	95050.108593576	686177.74217745	11140.775371281	171819.9171007
0.	1578288.7189626	9271.8217995872	1978.012501928	104743.04411373	682011.22528854	11207.531461142	209922.2641811
0.	1724064.7888429	8782.4031767842	2578.1765357486	97590.328051922	709503.79217544	12809.83795555	198992.2881212
0.	1948928.7345366	9271.8217995872	2867.1598181554	101728.26257071	714601.88783752	11875.121753355	188462.8211801
0.	1583201.2354241	10851.505157133	3178.3837896203	113771.36988784	810375.49075534	12097.663727646	185735.9466691
0.	2030354.4779879	10161.747447	2956.0797670342	142994.18161606	836977.592068	11986.39199816	187326.5162301
0.	1595882.3825688	9271.8217995872	2066.9229651143	105530.66561471	732456.69590183	11452.308362854	163068.9179916
0.	1696988.8260203	8782.4031767842	2800.4704790405	112374.83394342	769589.86669866	11652.585717666	170368.3449374
0.	1696074.8694693	9160.5877717715	2511.4895088638	111406.40519718	759769.37622188	11074.019815824	148240.2191049
0.	1821401.1615216	8115.0604405255	3222.845305648	117917.29720754	760012.32414738	11786.10662646	153240.5681809
0.	1701444.3642063	8137.3043378502	2622.6348501053	104900.562496	759575.02275867	10918.258931291	142655.1108182
0.	1897031.0661147	8893.6321593739	3022.7703512459	118435.68217342	782855.35602609	11163.027341856	149009.3100550
0.	1846860.0564983	8381.9911253168	2266.9749752633	101053.45996316	713756.0252132	10940.510308095	152018.4888927
0.	1671740.7762997	8715.6664994682	2822.700199456	101458.33501015	678737.2175937	10495.494053146	154485.4611417
0.	1963189.3916135	8181.7923105381	2333.6600457397	89208.278206505	737229.02134414	11808.360319106	158764.7710462
0.	1655746.5366576	8159.548294521	3133.9225107654	110055.29607559	753260.89430656	12119.918251707	166196.4686897
0.	1880694.092766	10206.246222688	3289.5380243924	130412.52282723	728437.37692964	11630.332440711	182464.8616978
0.	1673340.2002639	8871.3862441486	2956.0797670342	130570.52376025	757340.26948201	11430.055620341	161346.9949879
0.	2100957.6215507	9338.5629285733	3000.5400972175	136260.53767575	800167.30898037	12475.998713705	174610.3602147
0.	2203092.266122	10606.745890386	4445.6299457633	162139.942073	875026.42948426	13433.040297342	192259.1904748
0.	1962493.2040781	8426.4804036529	3556.3142359259	142994.18161606	856411.22691919	12765.325284507	152244.7864738
0.	2082450.0013934	10450.993733851	3867.5639415011	150615.57979935	820155.26432614	13321.750749376	153919.577861
0.	1600452.1653237	9983.7547189362	3022.7703512459	150095.20529454	771024.97356446	12231.191762848	164292.6037583
0.	1595082.6705867	9405.3045917898	3289.5380243924	131924.93941308	807101.71224291	11363.297749089	141750.9888952
0.	1564922.1044046	8582.1947473411	2867.1598181554	120892.81165657	722460.2600486	12565.021204863	152561.6133183
0.	1682708.2549113	9004.8626258179	2689.3227662952	112239.69763963	742828.33262999	10673.497705198	143966.2603872
0.	1737431.4034009	9227.328010388	2800.4704790405	102875.55166204	728703.65989314	12253.446643245	143808.0073446
0.	1584000.9474062	9116.0945761461	3956.4945635986	95994.171064071	776573.03135597	12142.172835157	150525.077572
0.	1679052.4287074	8537.704638108	2555.9474675006	116632.74202413	753455.10695258	13032.404874564	166944.5334755
0.	1907998.5447263	9294.0687832241	3600.7777679979	135402.27289428	821794.44669074	12765.325284507	166785.8475104
0.	1928104.1862532	10161.747447	3067.2310371775	97432.946954365	798288.1549882	11986.39199816	167851.3678158
0.	1795971.6000313	9449.7993307319	3111.691960277	106903.55420771	791653.34014906	12142.172835157	184986.2108541
0.	1781121.6648858	9805.7657902847	3734.1697873657	112419.87986174	771657.46853196	11674.839054004	193282.4567508
0.	1722528.136694	9894.7597796915	3000.5400972175	128697.27543367	800923.96567409	11964.137830426	217285.2046154
0.	1898084.9592343	10384.243700188	2422.5743030209	107803.93104127	769906.05639592	12386.977172825	225407.8422469
0.	1703367.5456851	9627.7806609238	1644.6067123067	83460.299295735	680157.40739456	12008.646225282	223810.0771737
0.	1386455.7291704	9449.7993307319	2378.1170558111	76415.426674007	612822.85574207	9561.0372168932	198969.5321157
0.	1380460.8803244	9427.5519315809	1555.7007542926	69555.740323451	677630.11228929	10539.994609927	186712.9752596
0.	1210652.0215672	8404.2357348103	2311.4316296304	63866.020109654	675729.1090032	9828.0141985899	175291.0963979
0.	1373272.3150437	8871.3862441486	2133.606434957	65724.833813888	678616.8732143	11496.814026024	167579.3072550
0.	1489745.7424423	8648.9303563226	2289.203272805	80004.430052727	649326.66182742	10006.003602161	187508.3147263
0.	1454212.6453778	8960.3702611759	2444.8030155534	79308.940475425	734345.93305854	10117.248908782	197467.7715148
0.	1596225.4741534	10784.751917351	2222.51855803	82023.920703213	690539.07315299	10584.495404194	230248.6324763
0.	1306557.542835	9672.2765870872	1644.6067123067	67068.811797685	686780.00549757	10495.494053146	200721.9242316
0.	963873.37793155	7492.255408986	1133.4104052409	51380.130489928	635712.47967547	9405.3045917898	198082.0957980
0.	959323.91400397	7625.7097134645	1222.3118584252	39538.017753127	648703.00954977	9049.3552278814	180602.7279098
0.	822137.00122515	7603.4671810346	1000.0600036002	38064.51411728	560004.63052924	9672.2765870872	167851.3678158
0.	795116.47475003	7581.224707945	1022.2849223641	33422.445008833	573523.6650346	9383.0573113583	180216.7272929
0.	655493.64230524	6825.0159287424	711.14145314645	31124.68307592	529173.31572479	7870.3814867284	157813.6251371
0.	567224.81496545	6891.7374737114	800.03840184329	24903.823170838	551438.51529427	8092.8166025467	169597.2990142
0.	518912.84482292	7603.4671810346	644.46936392652	20269.064601581	496825.89810835	8559.9496630493	171956.0148233
0.	453267.37365146	7069.6642042893	600.02160077763	19467.156126592	543828.70646376	8381.9911253168	175813.0314083
0.	394755.81919624	7425.5290578293	488.9032300503	17729.952140252	515204.1229159	8648.9303563226	166740.5092128
0.	489476.19322117	8493.2147662765	400.00960023041	15837.257058256	518227.67372897	7937.111398359	225202.3983751
0.	376239.18968482	6825.0159287424	577.79780810179	11741.599419325	497792.19287176	6913.9781073663	172500.4277148
0.	408086.60314858	7225.3532086126	311.11691862693	10762.500956173	465304.33233283	7314.319659335	209580.4879980
0.	384980.72709134	7381.0451204177	400.00960023041	9917.0084254548	477099.58562374	7492.255408986	198036.5887607
0.	358319.20259506	7625.7097134645	288.89389638309	9049.3552278814	467746.63731427	7314.319659335	222760.2818327
0.	382375.92729743	7914.8680351385	288.89389638309	7647.9523052351	489923.59140963	7937.111398359	211768.0948072
0.	337753.12212484	7603.4671810346	244.44802968221	7091.9053126152	488934.63715903	7825.8951756913	182714.6914473
0.	317490.51151752	7625.7097134645	266.6709334016	6936.2188003543	506304.99930392	7269.8363153001	188417.3660402
0.	349442.82451082	7558.9822941956	355.56314090256	5935.4463522347	489240.72986262	7959.3548209234	201382.0104734
0.	288302.29217616	7292.077957649	200.0024000288	6491.4162136014	489923.59140963	7470.0132325949	186553.9163738
0.	280969.20591965	7247.5947322881	200.0024000288	7269.8363153001	490394.56208088	6535.8954043318	182260.4610495
0.	313222.3527787	6558.1350886904	88.889362965491	6135.5912309063	523899.7006091	7292.077957649	207325.1123245
0.	449047.88703081	8337.5020843755	177.7796740943	7247.5947322881	506942.03059833	7848.1383015384	255708.3683626
0.	441598.54155461	9294.0687832241	333.34000013334	7136.387707272	492372.92129675	7002.9412353188	272196.2342423
0.	502672.46486695	9116.0945761461	244.44802968221	6157.8298473792	483120.95036348	7292.077957649	279383.8867913
0.	464975.61367827	9116.0945761461	133.33440000853	6847.2563843996	469484.85529777	7047.4231552981	301996.9628354
0.	498852.88554672	9427.5519315809	244.44802968221	7314.319659335	493362.27200614	7981.5983028321	297161.0242713
0.	532225.44949878	9093.8480673683	311.11691862693	6580.3748323783	501847.10316812	7514.4976447163	277155.7512303
0.	565466.71280283	10717.999211938	266.6709334016	8826.8945917595	483709.20097085	7203.1117442735	272632.3715876
0.	474419.5571109	9116.0945761461	133.33440000853	6869.4968993892	490418.1112932	7336.5614203583	264647.7315876
0.	529764.72988992	9205.0812048251	177.7796740943	7047.4231552981	448297.97381639	8181.7923105381	263501.1316124
0.	521157.75351926	8804.6488545952	333.34000013334	6713.8145404327	482250.41351755	6758.2949177622	236852.10502
0.	447243.51953268	7981.5983028321	88.889362965491	6913.9781073663	476911.48610593	7025.1821656413	250669.8137423
0.	534450.16744714	8648.9303563226	222.22518522469	7914.8680351385	487310.17409228	7203.1117442735	259787.2141629
0.	534142.45939462	9627.7806609238	222.22518522469	6958.4595526755	476394.23371432	7358.8032407191	254150.6764942
0.	500314.49909496	8026.0854446829	244.44802968221	6669.3344004268	478722.1153112	7247.5947322881	241379.2637019
0.	481732.83891068	9138.3411442804	244.44802968221	6736.0546994319	479521.7356515	6624.8544977427	242134.0259178
0.	487522.04313249	7914.8680351385	311.11691862693	6624.8544977427	491595.65433834	7558.9822941956	244513.1113504
0.	438835.96826496	8359.7465751719	266.6709334016	6802.7755324172	476018.06976113	7670.1949563466	221824.7046653
0.	528534.63411592	8226.2805206124	266.6709334016	6980.7003643303	471763.86441902	7292.077957649	229472.0925349
0.	418051.66783298	7848.1383015384	222.22518522469	6180.068523177	510104.29277279	7625.7097134645	201017.8185720
0.	446657.76773796	7336.5614203583	133.33440000853	6869.4968993892	452892.22393113	6202.3072583001	208350.2083502
0.	452774.99301527	8693.4210590677	177.7796740943	7470.0132325949	515322.21040101	7381.0451204177	208122.3984700
0.	440240.55504843	7759.166154206	355.56314090256	6958.4595526755	450969.83963742	7358.8032407191	206937.8862368
0.	450665.11104355	7692.4376667992	311.11691862693	5824.2568292746	502719.63078952	6535.8954043318	229380.739587
0.	501540.56046185	8092.8166025467	177.7796740943	6469.1767072291	512299.68179973	8070.5728239134	243506.4935064
0.	480039.17679351	8381.9911253168	155.55700742096	7536.7399397861	461829.94463156	7336.5614203583	239389.7589872
0.	568626.80212229	9739.0209215515	266.6709334016	5913.2083289985	486957.07065509	6847.2563843996	291522.5785853
0.	531846.83141467	10161.747447	244.44802968221	6891.7374737114	477734.45197122	7692.4376667992	281497.7115458
0.	606232.70694891	9672.2765870872	400.00960023041	5690.8313593262	472069.344697	8092.8166025467	304761.5944272
0.	590422.54558172	10117.248908782	355.56314090256	5490.6971584864	468780.12982728	7603.4671810346	308956.3386976
0.	603297.41180805	10962.761744275	288.89389638309	6380.2192750204	455800.06438047	7136.387707272	333798.4660593
0.	562782.73526469	9761.2691517657	155.55700742096	5757.5438273573	485968.45836232	8270.7689680748	290694.3881083
0.	539067.10970284	8782.4031767842	200.0024000288	5624.119425175	481991.6223088	7647.9523052351	288072.318517
0.	413942.87879782	8270.7689680748	222.22518522469	5757.5438273573	483544.48673305	7692.4376667992	252249.7647142
0.	473643.91576109	8826.8945917595	355.56314090256	5379.5135674889	472492.33536809	7870.3814867284	235983.5336635
0.	462135.07087898	7937.111398359	311.11691862693	6180.068523177	476300.19117837	7002.9412353188	243483.6172209
0.	428238.77799234	8582.1947473411	200.0024000288	6335.740914881	497038.00227293	6847.2563843996	238498.0640205
0.	365324.86366459	8181.7923105381	155.55700742096	5913.2083289985	466807.20684169	7447.7711155427	247098.8381821
0.	463520.01125567	7825.8951756913	244.44802968221	5423.9868259363	477334.7158256	7403.2870594544	236966.3973805
0.	412052.56602064	7292.077957649	244.44802968221	6180.068523177	491124.61772441	7203.1117442735	234383.7674199
0.	528132.52559045	8270.7689680748	333.34000013334	6869.4968993892	511402.57332058	7736.9232657286	273389.926674
0.	487121.85045007	8582.1947473411	244.44802968221	5557.4080248972	480838.91999065	7292.077957649	263363.5500512
0.	498805.74086637	8893.6321593739	288.89389638309	6758.2949177622	493998.3434238	7514.4976447163	295296.4702380
0.	469766.76171675	8337.5020843755	177.7796740943	5713.0687893496	490182.62207899	7492.255408986	238086.5442221
0.	406850.53251162	8270.7689680748	222.22518522469	6980.7003643303	497250.11167989	8381.9911253168	233492.6004342
0.	438227.38561957	8737.9119992209	288.89389638309	7959.3548209234	501799.94203926	7692.4376667992	239344.0287519
0.	435091.53089011	7358.8032407191	311.11691862693	7269.8363153001	477640.39473053	7314.319659335	216692.2843499
0.	439514.82307647	7180.8703392706	466.67973369921	6135.5912309063	448860.40256632	6580.3748323783	223627.4946964
0.	408086.60314858	7603.4671810346	377.78634093484	7136.387707272	502082.91269897	8226.2805206124	212793.7307433
0.	456925.94525656	7336.5614203583	222.22518522469	8026.0854446829	513928.88149741	7825.8951756913	208145.1791812
0.	372707.9201285	8404.2357348103	311.11691862693	5890.9703650846	460562.61349644	7247.5947322881	190781.3584495
0.	354494.04032426	7647.9523052351	222.22518522469	6513.6557793022	457043.23302949	7759.166154206	201700.6912881
0.	362285.27626863	8048.3291046256	244.44802968221	6246.7849065228	505031.07848336	7848.1383015384	197445.0196230
0.	347219.38657455	7069.6642042893	311.11691862693	6647.0944194197	509655.84146117	7136.387707272	219041.4051070
0.	354888.0685256	7692.4376667992	244.44802968221	7136.387707272	445439.53243337	7002.9412353188	216760.6961014
0.	436027.4865379	7803.6521091871	288.89389638309	6980.7003643303	471082.44765446	7047.4231552981	224083.9582911
0.	415250.00637725	7269.8363153001	266.6709334016	8115.0604405255	495671.2007275	7937.111398359	229837.5142043
0.	350809.60076093	6736.0546994319	133.33440000853	6713.8145404327	500880.35181111	6357.9800652871	181897.0943640
0.	284968.28462112	6357.9800652871	244.44802968221	5979.9225766753	501941.42620314	7069.6642042893	154372.2814397
0.	315436.91329662	6758.2949177622	177.7796740943	5935.4463522347	486886.45171206	7047.4231552981	162162.5988020
0.	332041.43151787	7825.8951756913	155.55700742096	5468.4603216522	501847.10316812	7558.9822941956	189872.0521285
0.	303379.16603312	7736.9232657286	177.7796740943	6246.7849065228	472210.3392675	7447.7711155427	165403.1392932
0.	365371.27798875	8092.8166025467	244.44802968221	5979.9225766753	499701.53407822	7269.8363153001	221801.8870048
0.	326379.77872788	7002.9412353188	311.11691862693	5579.6450990042	478792.66704707	8092.8166025467	199174.3383755
0.	319498.44157597	7536.7399397861	244.44802968221	6936.2188003543	486203.83190553	7959.3548209234	204501.0475870
0.	343723.27951246	7225.3532086126	444.45629661235	7047.4231552981	500856.77386984	8604.4398909837	206915.1087851
0.	331717.80687297	6624.8544977427	222.22518522469	5090.4431708704	461430.94978727	6313.5018238017	196080.0184545
0.	329614.54700378	7203.1117442735	311.11691862693	6758.2949177622	478886.73693143	7514.4976447163	188212.82094
0.	308818.01737203	7759.166154206	288.89389638309	6380.2192750204	465797.43396806	7447.7711155427	193123.2738385
0.	403003.53364933	7136.387707272	111.11185185679	6424.6978724691	465703.50765863	6958.4595526755	206163.4873755
0.	397294.52032978	7447.7711155427	355.56314090256	6002.16077788	471223.42598762	7403.2870594544	202565.7427725
0.	425480.51723116	8359.7465751719	200.0024000288	5802.0191026477	506021.88945368	7381.0451204177	222828.7427684
0.	479780.4523187	8204.0363859019	355.56314090256	6269.0238196228	503875.27684637	7358.8032407191	251013.2562428
0.	509797.45513508	8648.9303563226	333.34000013334	7603.4671810346	478839.70186022	6491.4162136014	249364.8594029
0.	436401.89748284	8693.4210590677	288.89389638309	7536.7399397861	458028.51375912	6224.5460527486	240487.3588590
0.	433968.51932668	7025.1821656413	244.44802968221	6046.6373582597	506281.40645987	7736.9232657286	210605.8580787
0.	439257.32008103	8293.0132808272	288.89389638309	6891.7374737114	485050.56326239	7536.7399397861	223695.9626628
0.	425246.80723056	8671.1756780192	400.00960023041	8070.5728239134	482862.13288004	7892.6247312617	238749.5582051
0.	522859.54873597	9227.328010388	422.2329187895	6958.4595526755	489805.85278191	7158.6289936035	276053.3853813
0.	438391.2305333	8404.2357348103	377.78634093484	9383.0573113583	481191.7715887	8159.548294521	246435.1691490
0.	483568.01714475	7492.255408986	377.78634093484	10539.994609927	506942.03059833	7492.255408986	230499.8812692
0.	603440.57379125	8559.9496630493	888.93629882483	16995.090109569	535681.10975786	7358.8032407191	235366.4450922
0.	522788.63387377	6847.2563843996	511.12678566587	17084.160847374	519432.6662377	7825.8951756913	198127.60308
0.	706460.85764876	8404.2357348103	555.57407469138	18286.708899621	540156.59585715	8826.8945917595	212383.4614115
0.	640959.07323433	8137.3043378502	355.56314090256	19199.870428684	508617.412532	8159.548294521	226069.8620516
0.	749814.34031247	9338.5629285733	533.35040054615	17240.036927047	491736.97036584	7781.4091020254	246160.5627145
0.	680951.85226305	8226.2805206124	488.9032300503	19288.964709871	518274.92515385	8782.4031767842	239915.674475
0.	660175.80045392	8337.5020843755	577.79780810179	20358.170301101	504181.90293296	6847.2563843996	234612.2869143
0.	823678.66271152	7759.166154206	644.46936392652	29005.948556848	518440.30718722	8248.52471467	221801.8870048
0.	810351.0550293	8204.0363859019	555.57407469138	25104.423719941	504158.31592212	8404.2357348103	207233.9987049
0.	960715.85035433	8804.6488545952	822.26278718639	30277.124741754	528913.10637919	8537.704638108	229129.5240747
0.	986257.08117615	7825.8951756913	688.91736413994	30410.9440216	516266.96871973	7892.6247312617	231847.6159576
0.	994912.05240261	7892.6247312617	911.16092124147	35274.499743458	536415.02457518	7848.1383015384	228695.62396
0.	1294316.3307484	9116.0945761461	1355.6658163753	49211.545456491	585039.87214415	8270.7689680748	210332.4138744
0.	1424969.6422343	8915.8781339534	1844.6485855546	63194.261345411	580969.37233783	8293.0132808272	202702.3379595
0.	1707120.8470953	7692.4376667992	1577.9271548818	76280.868972371	599218.29281375	9027.1088971719	189462.8962876
0.	1938482.9410624	8582.1947473411	3178.3837896203	104743.04411373	737132.0952967	11140.775371281	190076.6374977
0.	1744602.7977274	9694.5246392125	2555.9474675006	98219.881993081	807174.99236976	11185.27937181	154598.6423668
0.	1955556.9460149	9894.7597796915	3022.7703512459	101728.26257071	768908.88168218	12698.556723408	150547.7030375
0.	1787385.6955997	9360.8100902862	2733.7816735278	97522.878648279	849290.37019391	12364.721936084	167828.6957665
0.	1538348.0138572	9027.1088971719	2467.0317873712	73522.912632281	711702.13012459	10962.761744275	225636.1190767
0.	1326504.5649875	9027.1088971719	1844.6485855546	58672.489760747	637676.58505477	9427.5519315809	230979.5588047
0.	1038615.4563808	7670.1949563466	1466.7957446922	46976.47966997	618748.72952197	9894.7597796915	196944.4935362
0.	937504.25434131	7136.387707272	1266.7629406502	40163.219045251	569125.86954573	7892.6247312617	182669.267305
0.	842984.65314081	7825.8951756913	1244.5373699014	45121.828938133	587564.07071014	9338.5629285733	190281.2278331
0.	1186624.9804209	8559.9496630493	1777.9674276367	52252.19441383	605516.68930474	9227.328010388	182873.6778727
0.	1305343.0065878	8381.9911253168	2155.8343768016	69331.66241126	643259.95309241	9316.3158262194	165448.4703871
0.	1407286.1646542	8137.3043378502	1777.9674276367	73859.200124282	708803.33979701	11007.264794765	171003.376963
0.	1480151.2525176	8137.3043378502	1733.5136187497	71639.952329303	729938.35107091	10317.494200857	146363.0278338
0.	1373923.2173251	8515.4596725172	2000.2400288035	77648.973059959	689526.85627961	10807.002937904	124094.9219811
0.	1298730.5410794	7358.8032407191	2800.4704790405	69331.66241126	692033.51386382	10028.252544752	133098.9430035
0.	1561284.8032353	9093.8480673683	2778.2408179141	92488.189264935	688056.94200514	10161.747447	191736.2356759
0.	1321455.4165593	8426.4804036529	1933.557626018	60664.454198337	667047.54614697	9872.5111932931	178672.9016883
0.	1221652.9761394	8782.4031767842	1533.4744129793	66777.598246514	646352.72391505	10250.745235849	192463.8337932
0.	1433955.4155131	8003.8418440852	2089.1507291136	63821.234513703	718107.0531186	9828.0141985899	197991.0819689
0.	1314882.8250309	8737.9119992209	2244.746737005	67785.688339344	653813.4847559	10918.258931291	205958.5113395
0.	1097973.1730252	8826.8945917595	1444.56964048	56099.305581569	576900.79292821	10139.498148207	190440.3570829
0.	1062220.3563554	7714.6804365931	1844.6485855546	49010.365057014	595307.96513541	8715.6664994682	194692.4937725
0.	1279592.1844282	9093.8480673683	1844.6485855546	57643.121068394	632072.87797515	8804.6488545952	229312.2255248
0.	1011947.4431303	9049.3552278814	1044.5099003982	42731.500913893	593472.62956151	8982.6164138194	190099.36951
0.	1057921.5911481	8381.9911253168	1466.7957446922	43111.226965571	617959.97157025	10050.50154671	208008.4958364
0.	1112527.1251233	9383.0573113583	2022.4676149595	58426.324850366	644914.08839524	9917.0084254548	219451.9981681
0.	1164544.5147866	8671.1756780192	1288.9885706717	45836.826246563	609933.07736323	10851.505157133	224631.7471728
0.	1014298.0067659	8337.5020843755	1155.6356796293	44116.467474132	588516.79044385	8915.8781339534	214047.4550635
0.	1116422.3270239	9249.5748753086	1466.7957446922	49993.959713294	588421.51373597	9294.0687832241	215232.9657130
0.	1319954.1652937	8938.1241678873	1400.1176098792	49457.439187855	612297.36958875	9271.8217995872	225248.0521370
0.	1306971.039437	8871.3862441486	1333.440008534	52364.004060718	636071.73392356	10406.493652039	217946.5878898
0.	1452321.4530752	9049.3552278814	1555.7007542926	57419.362031865	612297.36958875	10228.495699585	229266.5497918
0.	1420388.5002986	9427.5519315809	1444.56964048	47334.050029684	622645.77195627	10072.750608034	231253.6724813
0.	1170600.3786257	7981.5983028321	1266.7629406502	39872.941197436	623076.22794059	9583.2849722085	197718.0463757
0.	1069012.1274207	8204.0363859019	933.3856029271	37104.644004771	605516.68930474	8938.1241678873	195852.5397427
0.	1118142.8295679	8381.9911253168	1489.0219081794	41905.097985748	591971.28162645	9071.6016179468	205844.6379159
0.	1193359.3089551	8003.8418440852	1466.7957446922	47490.491873131	570575.70550884	8137.3043378502	209489.3500204
0.	1283947.6033537	8181.7923105381	2155.8343768016	50910.595288407	597692.10052	9472.046789243	196967.2440774
0.	1368977.5376873	9049.3552278814	1777.9674276367	56323.029296002	621258.89290891	10072.750608034	198992.2881212
0.	1273796.8287958	8381.9911253168	1511.2481309416	61649.420888001	586016.12550752	10272.994831483	174292.7021611
0.	1716281.0169349	9516.5418843464	1844.6485855546	69779.82423607	600172.30003044	9939.2571305832	237172.1275081
0.	1655304.6015509	9360.8100902862	2022.4676149595	64291.495230115	690346.26083656	10272.994831483	271783.0722101
0.	1296768.4019824	7158.6289936035	1800.1944209975	45389.945759349	632264.397785	9427.5519315809	195465.8400174
0.	1203368.1441611	7825.8951756913	1222.3118584252	46507.191790132	568555.50913536	8604.4398909837	190213.0305028
0.	1245774.4551394	7759.166154206	1177.8610132894	41458.42773424	589040.83114531	9004.8626258179	183055.3803184
0.	1472330.2903352	7536.7399397861	1489.0219081794	48563.314839603	604705.27440065	9249.5748753086	176062.663935
0.	1310719.2200787	8003.8418440852	1333.440008534	37082.322756519	530758.39727336	8671.1756780192	176630.0381107
0.	1451376.0049474	8826.8945917595	1222.3118584252	50306.945924825	597119.84796819	9294.0687832241	249960.0767608
0.	1503047.1821439	8737.9119992209	1533.4744129793	41101.10872747	569957.71281486	8248.52471467	239229.7042459
0.	1459389.1760862	9249.5748753086	1200.0864062212	40944.786467815	584158.95784772	7981.5983028321	238086.5442221
0.	1364424.704807	8515.4596725172	1022.2849223641	35609.25225915	585016.06246673	8960.3702611759	218699.2594753
0.	1297284.7128211	8381.9911253168	1133.4104052409	42642.156115741	554166.40835417	9138.3411442804	210058.9785305
0.	1699939.6105986	8849.1403882772	1600.153614747	51313.052417777	565870.56939979	9516.5418843464	186054.0365636
0.	1763985.4245488	7225.3532086126	4423.3958966001	50195.163789583	586921.04436196	8715.6664994682	180829.7953590
0.	1562865.7021649	8515.4596725172	1022.2849223641	48384.501447969	570551.93573965	8760.1575583262	167851.3678158
0.	1694516.9099156	8248.52471467	1755.7404935542	49390.376543672	557512.22227734	8248.52471467	183168.9463370
0.	1626614.1381206	7959.3548209234	1000.0600036002	46551.884738514	554332.48192714	7625.7097134645	189940.2466998
0.	1694651.764131	7247.5947322881	1333.440008534	47065.870825578	587135.38115259	9249.5748753086	183645.9403328
0.	1713604.979044	7959.3548209234	1133.4104052409	54466.303795786	577923.70533364	8648.9303563226	196580.4932252
0.	1815380.6118888	8671.1756780192	1622.3801338886	55853.216409474	570551.93573965	7892.6247312617	205730.7660293
0.	1574691.3075795	7670.1949563466	1511.2481309416	47691.635689389	613587.25629658	9627.7806609238	171434.3188337
0.	1704231.4791953	7714.6804365931	1689.0600469736	54086.061491348	618605.31363089	9138.3411442804	186122.2002461
0.	1519860.1722822	7736.9232657286	1489.0219081794	52475.815203095	623291.46397072	8915.8781339534	169370.5342411
0.	1669118.7723727	7603.4671810346	1511.2481309416	54600.511091105	649134.76403411	10206.246222688	161664.1648548
0.	1641591.6760405	7892.6247312617	1955.7850343329	73881.619770811	688442.46920162	10517.744301851	155549.4247923
0.	1502254.8842906	8159.548294521	2155.8343768016	69891.868442616	711653.80902662	10384.243700188	180784.3813795
0.	1543652.319849	10317.494200857	1955.7850343329	70765.864742799	736550.56168303	11007.264794765	210423.5609580
0.	1501172.188963	7558.9822941956	1711.2868032229	57822.132608695	669235.1538804	9961.5058950769	171094.0997343
0.	1499139.1830135	7470.0132325949	1333.440008534	63194.261345411	700016.25521521	11029.516409074	153376.3657314
0.	1523459.4418396	8048.3291046256	2311.4316296304	66038.409366745	694854.36924668	10584.495404194	146951.0185689
0.	1625115.055307	8871.3862441486	2311.4316296304	78523.779733318	741325.13347288	10873.756355811	157700.4006442
0.	1574371.8759181	7514.4976447163	2022.4676149595	79286.506289557	750785.06260761	11274.288085412	146476.0997812
0.	1575661.0938786	8671.1756780192	2578.1765357486	75159.638894432	758311.83090987	11741.599419325	153964.8471228
0.	1736631.6914188	8782.4031767842	2155.8343768016	86333.795716146	821721.04389352	11207.531461142	163612.7563644
0.	1966049.7001623	8159.548294521	2800.4704790405	80946.798414559	732795.75954221	11118.523460085	154259.1032607
0.	1790955.3714387	8026.0854446829	2111.3785523944	83796.986167244	774698.95040187	10940.510308095	173680.1097541
0.	1702908.6140572	8648.9303563226	2178.0623779285	66687.996116077	725049.0330438	10295.244486485	186008.5944149
0.	1801126.9786394	8982.6164138194	1822.4214736367	73545.331378077	745762.74334451	10985.013239832	201495.8236678
0.	1763686.5031329	8515.4596725172	2089.1507291136	70003.91414936	708875.79776907	9939.2571305832	205890.1871009
0.	1619736.4417293	8982.6164138194	2089.1507291136	64246.707356248	703587.95347366	11407.802937209	194214.8741751
0.	1619896.9515567	9494.2943071144	1644.6067123067	57374.610943053	663707.10097045	9449.7993307319	199128.8254435
0.	1336300.2222766	8270.7689680748	1622.3801338886	53325.628760884	686996.8305269	11519.066946682	189758.3957358
0.	1627149.5843889	9093.8480673683	1866.8757567514	59791.512504477	647551.76951312	10918.258931291	231733.392815
0.	1977499.7228234	8871.3862441486	1978.012501928	60955.455011395	715955.43930058	11185.27937181	199879.820234
0.	1856571.8474436	9360.8100902862	1689.0600469736	69555.740323451	673756.35642107	10050.50154671	213317.9928032
0.	1949899.0982136	9805.7657902847	2756.0112160766	75114.792814874	740549.39030646	10006.003602161	205047.5669863
0.	1820944.1832461	9294.0687832241	2578.1765357486	72446.883444883	722387.688735	11407.802937209	195647.8141494
0.	1591883.8226583	9294.0687832241	2333.6600457397	76011.760057327	761688.84947757	10985.013239832	216532.6590858
0.	1615075.4701393	9716.7727507005	2111.3785523944	80363.415018647	671062.5901273	10651.247040888	199037.8003163
0.	1845434.3235086	8115.0604405255	1933.557626018	64873.759412049	740791.80261892	10562.244977375	224631.7471728
0.	1591998.0672272	8226.2805206124	1711.2868032229	66598.394945215	581611.95512688	9672.2765870872	208851.4117383
0.	1896292.9522135	8960.3702611759	2022.4676149595	70653.808833913	682396.4839232	10050.50154671	199879.820234
0.	1489930.3512938	7959.3548209234	2511.4895088638	60933.069974003	645633.37626784	9716.7727507005	191827.182006
0.	1723150.3767215	8048.3291046256	2044.6952603964	58627.731965338	706943.79196885	9694.5246392125	181488.3255764
0.	1678914.1764375	8315.2576529274	2133.606434957	62119.559519906	647671.68320763	11007.264794765	194328.5906725
0.	1769204.5241136	9116.0945761461	1689.0600469736	66531.194696781	678592.80453881	10673.497705198	216281.8254834
0.	1694759.6489295	9071.6016179468	1622.3801338886	60753.991831666	677654.17829314	10339.743974598	192964.0939319
0.	1614307.5191353	9583.2849722085	1755.7404935542	56680.999690507	673227.15769547	10384.243700188	224449.1469310
0.	1446046.5743063	8938.1241678873	1889.1029872274	71774.435445859	679892.60860796	9627.7806609238	241425.0049484
0.	1337311.4923473	8849.1403882772	2089.1507291136	66687.996116077	672192.9079903	10717.999211938	239389.7589872
0.	1547499.8749294	9116.0945761461	2422.5743030209	65590.447889058	661616.97377006	8582.1947473411	215346.9658969
0.	1795862.522592	9538.7895209393	2222.51855803	70496.933082142	684347.11836677	9739.0209215515	229928.8720914
0.	1709470.8162435	8159.548294521	2467.0317873712	71864.092057456	693769.31637844	11786.10662646	208965.3257514
0.	1687884.5278475	9360.8100902862	2467.0317873712	69891.868442616	725291.01383055	11274.288085412	192691.2210850
0.	1680826.0383702	8826.8945917595	2044.6952603964	69197.218544051	680831.47715103	12142.172835157	214366.6146280
0.	1556011.0280326	8181.7923105381	2644.8640962144	70698.631017418	718300.48269941	12075.409262973	245107.9873184
0.	1895465.9887281	9427.5519315809	2933.8496908789	77379.820164476	717986.16181635	9917.0084254548	224266.5506372
0.	1846585.860022	9427.5519315809	3000.5400972175	70003.91414936	756684.5267632	11986.39199816	218243.0868676
0.	1596110.8717066	9093.8480673683	2711.5521902674	94218.522610658	806564.34342587	11118.523460085	210309.6272573
0.	1645350.2808903	9761.2691517657	2822.700199456	101750.75692636	729768.87327694	12008.646225282	197467.7715148
0.	1562408.7238894	9338.5629285733	3445.1564434428	104585.52869025	773895.89611936	12498.254247405	180511.9026439
0.	1674025.6676771	8849.1403882772	3489.6193825463	89702.429226682	736114.43697594	12609.532806802	194374.0777010
0.	1732861.620646	9027.1088971719	2467.0317873712	103955.49658259	771000.64775122	12097.663727646	207985.7154942
0.	1744286.0775332	8871.3862441486	2689.3227662952	92016.342173874	721903.89545713	10584.495404194	232670.0681651
0.	1835110.5097862	9494.2943071144	3022.7703512459	88691.696938014	774382.58685643	11118.523460085	214435.0075334
0.	1792154.5518904	10784.751917351	2978.3099024804	100716.07902579	784365.7364103	12320.211640776	229974.5514054
0.	1790669.3724951	9449.7993307319	3467.3878833464	106475.90907078	726065.39760017	11185.27937181	226412.3064503
0.	1908341.278433	8960.3702611759	2622.6348501053	112712.6842264	749911.40767286	12364.721936084	219474.8094792
0.	1935302.9966867	9004.8626258179	2889.3897164397	107421.25907646	801875.9817321	12987.891015582	222988.4871102
0.	2130775.4540262	8804.6488545952	3156.1531205464	111046.08815323	818760.97793432	13210.462686448	219406.3757308
0.	1874753.3751847	9205.0812048251	2844.9299791609	103483.00356511	760036.6193125	11118.523460085	187849.1974778
0.	1836024.4663372	9472.046789243	3111.691960277	105935.75690729	801265.70308894	11808.360319106	200630.8819077
0.	1793753.9758546	8760.1575583262	3222.845305648	100873.52177366	763268.48003064	10206.246222688	194647.0050260
0.	1653575.8898491	9249.5748753086	2867.1598181554	101840.7349525	763560.13544448	11363.297749089	188053.7337475
0.	1692076.3095588	9116.0945761461	3845.3314342286	94240.996822579	770368.20042825	11118.523460085	191690.7628788
0.	1813632.5308383	9739.0209215515	2578.1765357486	112262.22020577	789410.35233811	12676.300655165	181601.8704723
0.	1865728.0542438	9071.6016179468	3400.6937415233	102425.61566045	802266.58244312	11541.319926723	184440.9903418
0.	1804607.2098974	8381.9911253168	2333.6600457397	95746.906328951	781588.78696006	12809.83795555	193214.2351346
0.	2054003.1037444	9049.3552278814	2756.0112160766	105890.74579736	795799.50853635	11563.572966145	203931.7941948
0.	2001450.6020634	11185.27937181	3356.2312767859	118661.07692872	753406.55338509	10050.50154671	231596.3270836
0.	1792040.3073216	9227.328010388	2911.6196740142	110663.26825072	733377.04224313	11029.516409074	207689.5766426
0.	1911083.1480859	9383.0573113583	3400.6937415233	125651.31804023	741640.29888438	10962.761744275	203112.1367936
0.	1746456.7243418	9672.2765870872	3067.2310371775	105485.65667896	744841.08632951	11029.516409074	183963.9513335
0.	1735946.2240056	8181.7923105381	3400.6937415233	110280.46581753	754596.19370958	12876.607407585	169483.9158641
0.	1808377.2806702	8604.4398909837	4089.8922757939	107961.50692524	795140.86789374	11808.360319106	176902.3912927
0.	1786785.0571535	8715.6664994682	2800.4704790405	125967.14375659	784317.01038124	11585.826064951	189167.4071996
0.	1775017.8665597	7870.3814867284	3356.2312767859	112172.13030401	796433.80204295	12987.891015582	197080.9977042
0.	1905142.4305045	9027.1088971719	3111.691960277	122944.72770384	693962.20475357	11808.360319106	186440.3047221
0.	1784728.6549138	8293.0132808272	3667.4735108391	120554.63188533	788289.07454756	11541.319926723	166151.1335668
0.	1929362.2791054	8604.4398909837	2778.2408179141	134498.93099784	744865.33921147	11363.297749089	166513.8213878
0.	1986256.0744035	8181.7923105381	3489.6193825463	121095.72605953	767449.80717867	12431.487824481	163408.8128558
0.	1938159.1109085	9449.7993307319	4267.7592130252	134137.62143621	701198.61427592	11474.561164748	161868.0660827
0.	1682137.032067	9249.5748753086	3400.6937415233	118480.76064022	850345.85589525	11252.035817943	160169.0401479
0.	2102671.2900837	9071.6016179468	3400.6937415233	120937.9033222	760328.16657791	13121.433305311	161936.0342567
0.	1876924.0219932	8448.7251318446	4378.9279761929	128200.82182885	774309.58151424	12431.487824481	157292.8050879
0.	2238279.5933344	8693.4210590677	3778.6342682119	138067.69753629	815410.70760923	11185.27937181	174564.9797590
0.	1853275.3962368	8248.52471467	3823.0989862564	126418.34396	795067.68866705	11229.783609853	166717.8401555
0.	1949697.8123645	8315.2576529274	3156.1531205464	118728.69653572	759745.0818019	10094.999728725	147539.050432
0.	1602165.8338568	7714.6804365931	3467.3878833464	108164.10884047	670942.35221884	10807.002937904	153783.7715397
0.	1819573.2484196	8671.1756780192	3178.3837896203	121794.69099606	740379.70570487	10428.74366326	177174.7532826
0.	1953239.3939995	9049.3552278814	3311.7690492289	121095.72605953	767547.07121481	11763.8529932	175086.8697647
0.	2030925.7008323	8559.9496630493	3311.7690492289	113005.49881043	744768.32808901	11363.297749089	172908.76048
0.	1889033.9462936	9138.3411442804	3311.7690492289	122020.1759723	754450.51473594	11719.345904834	176039.9697639
0.	1837623.8903014	9027.1088971719	3556.3142359259	124252.80408355	753867.82320434	11563.572966145	178672.9016883
0.	1950726.0134844	9627.7806609238	3422.9250628351	137073.71151159	759016.28069941	12253.446643245	200357.7608327
0.	2066113.0280448	8782.4031767842	3045.0006645658	127930.04132367	779007.50396598	13277.235346002	187849.1974778
0.	1761194.2737262	8003.8418440852	3645.2415372606	123418.31802749	767814.55291016	11652.585717666	168191.4558830
0.	1886863.2994851	8582.1947473411	3089.4614690812	123283.0037802	734224.81580576	11274.288085412	162434.4843092
0.	2021443.4016159	8537.704638108	3600.7777679979	116384.8680427	765261.65324408	12654.044646316	155753.1778672
0.	1798552.2477472	8938.1241678873	3534.0825588358	116272.20047153	800923.96567409	11919.629673117	141366.766528
0.	1903543.0065403	7692.4376667992	3956.4945635986	123080.03649867	691117.53580564	10495.494053146	151565.9119989
0.	1722236.875741	8626.6850939775	4645.7390570617	127794.65434535	784901.74068924	12053.154857688	166083.1313403
0.	2050118.7884027	8092.8166025467	3623.0096229803	119855.77019922	726234.80324222	12275.701583032	154553.3696940
0.	1861615.2497644	9338.5629285733	3445.1564434428	127659.26954983	798483.37294429	11229.783609853	163771.3825105
0.	2053317.6363312	8938.1241678873	4334.4602930095	138587.32794221	748261.40968038	10428.74366326	156138.0582535
0.	2269011.3823609	8537.704638108	4423.3958966001	136734.87951513	750882.1407886	11875.121753355	192804.9170311
0.	1967405.7205396	8938.1241678873	3156.1531205464	116272.20047153	773019.92123772	12342.466758735	163658.0778153
0.	2167447.960634	10094.999728725	3200.6145179875	130615.66742994	713248.54715495	14123.068642562	179921.5622852
0.	1930847.4585007	8693.4210590677	4156.5919324774	105328.12730615	721057.32199376	11296.540412261	165085.8284723
0.	1815917.4222157	8982.6164138194	3334.00013336	107533.80784192	759040.57308737	13032.404874564	154327.0099853
0.	2242163.9086761	10250.745235849	4667.9736993025	129915.96781685	789434.72954215	11986.39199816	198924.0202890
0.	2166534.004083	9716.7727507005	3912.0291339479	142338.6570815	779445.78120435	11140.775371281	167329.9261324
0.	2213488.5218893	9182.8344586197	4445.6299457633	136576.76259302	706026.23971537	11585.826064951	155775.8174024
0.	1882065.0275925	8515.4596725172	4779.1478001472	134611.84342284	773190.24279536	12364.721936084	142338.657081
0.	2269811.094343	8960.3702611759	4779.1478001472	155526.78586649	867546.0892627	13499.814738951	143627.1503727
0.	2368061.4235727	8404.2357348103	4623.5044741297	135673.29440567	796824.15941233	11786.10662646	154191.1970843
0.	2370346.3149501	9983.7547189362	4934.7940323669	163227.53388643	784463.18928473	13143.690561496	162819.6704831
0.	2555536.7610912	8782.4031767842	4156.5919324774	161075.14461761	795116.47475003	13054.661893153	153082.1404767
0.	2450774.4914358	9249.5748753086	4356.6941049483	157021.08568865	780419.80946851	11897.375683543	150615.5797993
0.	2510752.8900935	11274.288085412	4289.9928470482	156794.65956044	781807.98767905	11852.867882553	161414.9589529
0.	2371945.7389143	9983.7547189362	4490.09822201	166060.4640536	751537.44681642	12498.254247405	169892.1023519
0.	2136259.193332	8960.3702611759	4868.088148406	171570.41032314	873229.58133905	12987.891015582	174406.1500903
0.	2439692.7682553	8938.1241678873	4067.6591755055	166491.15294113	847793.27145825	13700.141271587	175813.0314083
0.	2403819.9736295	9716.7727507005	4912.5586784017	182146.90727671	813357.16210182	12676.300655165	161143.1063867
0.	2762319.430749	10940.510308095	6469.1767072291	189349.24541235	868948.16706063	12698.556723408	170232.2728780
0.	2367033.2224529	9961.5058950769	5223.8590313854	178763.7071267	853832.31714439	11919.629673117	171933.3317168
0.	2277008.5021819	9694.5246392125	5201.6229063468	189053.76030896	840434.21345031	12676.300655165	167919.3843300
0.	2363034.6625423	8671.1756780192	5446.2235441355	164405.91699723	795482.37906181	13032.404874564	158402.4170669
0.	2478535.9216716	8737.9119992209	4556.8010811844	164111.30574971	832713.85526286	12987.891015582	169121.1000458
0.	2154309.8352137	9872.5111932931	5090.4431708704	180194.02192518	820155.26432614	11185.27937181	165085.8284723
0.	2181500.0426052	8470.9699193857	4467.8640542332	144576.69289221	804781.49275121	12743.069038078	140620.97325
0.	2553023.380576	9449.7993307319	5112.6789993376	171978.69799104	833889.8510306	13878.213340166	156930.5145059
0.	2306140.8672442	8982.6164138194	5157.1508342136	149868.96555435	841831.95856602	13143.690561496	150615.5797993
0.	2288889.9373446	9538.7895209393	4890.3233837481	164564.5580949	834943.48146696	12898.86401039	166513.8213878
0.	2128262.073511	9405.3045917898	4201.058666784	163726.06044938	831342.05994025	11674.839054004	155481.5081975
0.	2266155.2681391	8982.6164138194	3956.4945635986	155526.78586649	829627.6182038	12475.998713705	172205.5330288
0.	2201607.0867266	9271.8217995872	4890.3233837481	181261.2403759	859040.03993057	12898.86401039	175835.7249686
0.	2201835.5758644	9672.2765870872	4223.2921228934	162547.77253005	788410.94559043	12609.532806802	161550.8885298
0.	2351724.450224	8181.7923105381	4957.0294456441	161958.69043676	834453.40501792	12654.044646316	157655.1112738
0.	2369432.3583992	8226.2805206124	4045.4261345198	144169.73296323	739870.67174845	12498.254247405	159897.2278348
0.	2104042.2249102	9828.0141985899	5890.9703650846	164995.17043516	772752.27979711	11252.035817943	152516.3516097
0.	2281235.5512302	10317.494200857	4934.7940323669	153489.53203186	759307.79382516	11986.39199816	189053.7603089
0.	2004877.9391295	9093.8480673683	4134.3586542796	163816.70481576	748528.29992402	11986.39199816	183600.5111697
0.	2328989.7810186	9516.5418843464	4289.9928470482	150389.3260576	782222.04850884	11986.39199816	196284.7545428
0.	2251646.2078924	10450.993733851	4645.7390570617	157089.01471563	740573.63123388	11274.288085412	206231.8138275
0.	2108954.7413717	9249.5748753086	4334.4602930095	139129.58523743	783366.90719793	12097.663727646	187962.8281259
0.	2049661.8101273	8470.9699193857	4267.7592130252	135718.46550762	734733.51959792	11474.561164748	171048.7382265
0.	1813061.307994	7603.4671810346	4845.8529723751	134702.17445556	796897.35336195	12364.721936084	148330.6967417
0.	2428953.7787813	8982.6164138194	4490.09822201	161120.45240272	696976.64242702	11474.561164748	183009.9543396
0.	2489389.1557144	9850.2626662593	4512.332449094	155798.45699864	783975.93579653	13522.07300496	182328.5940479
0.	2280550.083817	8715.6664994682	3578.5459723132	142971.57647063	746611.72429069	11719.345904834	177242.8451564
0.	2026013.1843708	9427.5519315809	4356.6941049483	142135.22882831	775721.12645266	10695.748428881	188326.4564961
0.	2316879.8567182	8715.6664994682	4156.5919324774	148873.58301047	763876.10649086	11830.614071137	180670.8475019
0.	2059486.8430502	8137.3043378502	5112.6789993376	146317.79948073	826934.17414576	12186.682180224	158447.7104608
0.	2302827.774747	9138.3411442804	4579.0354861913	166173.80109777	726162.20042012	11252.035817943	159557.4747920
0.	2465055.0625448	8804.6488545952	5401.7501670541	168826.32370747	833546.83593807	12520.509840498	146521.3289861
0.	2126434.160409	9427.5519315809	5579.6450990042	147765.22748581	820717.93408235	11941.883722078	154689.1884435
0.	2039951.0217732	9093.8480673683	4289.9928470482	141977.01025775	695553.69741215	11697.092449727	153308.466682
0.	1829969.504187	8115.0604405255	4467.8640542332	140801.76554612	750372.49241082	11719.345904834	167443.2802722
0.	2252674.4090123	9538.7895209393	4289.9928470482	159625.424303	795433.59093424	10940.510308095	181056.868929
0.	2027269.8746284	8671.1756780192	4445.6299457633	173498.60945142	849486.72999574	11407.802937209	184827.1845602
0.	2523319.7926693	10584.495404194	4401.1619067434	168712.95094125	754693.31437889	10873.756355811	210081.764470
0.	2060515.0441701	8671.1756780192	5246.095215739	156047.49657826	795555.56176435	11363.297749089	194897.1961692
0.	2449517.8011782	10740.250054368	4779.1478001472	151498.02756564	783537.43092046	12453.743239397	207826.2548210
0.	1987969.7429365	10094.999728725	3978.7273673761	170595.1365906	773530.89589132	11341.045244099	213204.0200199
0.	2220228.9514527	10272.994831483	4868.088148406	167601.9786326	808103.26051247	12720.812851046	206277.3651030
0.	2007162.830507	8938.1241678873	4667.9736993025	155232.48537504	728873.11693282	12097.663727646	191099.6388392
0.	2068740.6531288	8604.4398909837	4134.3586542796	155323.03827563	786363.73790854	11140.775371281	173975.0560905
0.	1985570.6069902	8804.6488545952	4289.9928470482	161369.64958195	674526.15768647	12431.487824481	176925.087788
0.	1972089.7478634	9383.0573113583	4423.3958966001	161369.64958195	794311.53923878	11585.826064951	182146.9072767
0.	2150882.4981476	9538.7895209393	4512.332449094	155798.45699864	747363.74798229	12854.350864177	170980.6964230
0.	2083820.9362199	9917.0084254548	4779.1478001472	148285.45780164	784877.37614407	12565.021204863	182010.6447696
0.	2032867.8585031	8470.9699193857	4868.088148406	164292.60375838	791872.79382256	12364.721936084	185395.149392
0.	2044977.7828035	9605.5327868852	3934.2618191226	155481.50819754	738586.0993761	10117.248908782	188599.1880706
0.	2310253.6717236	8559.9496630493	4201.058666784	140372.39020298	782538.69652109	12008.646225282	178809.1102129
0.	2133745.8128168	8559.9496630493	4089.8922757939	142903.76139913	749280.48916984	12142.172835157	179649.1114579
0.	1993681.9713801	8871.3862441486	4934.7940323669	131563.74054932	750493.83455741	11252.035817943	176176.1357128
0.	2060286.5550323	9160.5877717715	4823.6178556551	158878.0098656	797336.52994448	12275.701583032	196625.9924047
0.	2184127.6676893	10317.494200857	4823.6178556551	139174.77492497	799679.17815952	10539.994609927	208737.4992631
0.	2164820.3355499	9472.046789243	4134.3586542796	156115.41774332	738586.0993761	11919.629673117	174156.5666636
0.	1969690.6119171	9805.7657902847	4579.0354861913	139852.64940211	754401.95561948	11652.585717666	184350.1236864
0.	2245933.9794488	8092.8166025467	4579.0354861913	157836.27021857	740694.83688374	11786.10662646	160123.7374859
0.	2141971.4217756	8337.5020843755	4779.1478001472	145345.44874174	815337.35838994	12164.427477996	183736.7993939
0.	1880237.1144905	9494.2943071144	4490.09822201	136170.1898855	749134.89908356	10896.007613863	170867.2946393
0.	1907084.5881754	7603.4671810346	4556.8010811844	130344.80905157	851180.51604308	11897.375683543	219976.6739166
0.	1739487.8056406	9538.7895209393	4401.1619067434	145707.24052903	749037.84037833	11808.360319106	196921.7430564
0.	2203206.5106908	9027.1088971719	4201.058666784	146317.79948073	726307.40667046	12386.977172825	200494.3202646
0.	2032296.6356588	8893.6321593739	4245.525638307	126192.74082752	737350.18042164	12631.788696862	191031.434886
0.	1911540.1263614	8893.6321593739	4000.9602304553	141072.96127721	779445.78120435	10851.505157133	190940.4971420
0.	2036180.9510004	8960.3702611759	4223.2921228934	137683.64354164	735799.47161472	10829.254017831	183464.225150
0.	1908455.5230018	9004.8626258179	4245.525638307	141344.16576015	744234.78623824	11519.066946682	171887.9656870
0.	2144142.0685842	9961.5058950769	4467.8640542332	171434.31883371	817146.81880848	13165.94787708	204865.389919
0.	2086677.0504417	10717.999211938	5112.6789993376	137841.78129582	786485.58206728	11385.550313458	197263.0066992
0.	1822086.6289348	8893.6321593739	4178.8252699788	144712.35058046	766501.53969742	11763.8529932	174496.9095342
0.	2012875.0589506	9850.2626662593	5023.7360413493	152742.66258874	749911.40767286	12342.466758735	191417.9312477
0.	1763136.431397	9716.7727507005	4734.6779818802	140869.56365843	725412.00674905	11875.121753355	175064.1782223
0.	1705328.6795479	7848.1383015384	3867.5639415011	136441.23617104	778204.0528854	11585.826064951	177174.7532826
0.	1854417.8419255	10161.747447	4045.4261345198	148647.3761384	714191.02999426	10317.494200857	168214.128909
0.	1726349.6802203	9093.8480673683	4134.3586542796	143966.26038729	744162.03306479	11452.308362854	179308.56031
0.	1833739.5749597	9805.7657902847	4623.5044741297	153308.4666821	753819.26733617	11563.572966145	183009.9543396
0.	1908112.7892952	9983.7547189362	4267.7592130252	139219.96485553	763146.95982219	12119.918251707	201154.3886921
0.	1960893.7801139	9850.2626662593	4445.6299457633	145888.14226201	713925.19115175	11296.540412261	218790.4969547
0.	2203891.9781041	9071.6016179468	4289.9928470482	154757.09864083	741106.94871902	12231.191762848	209922.2641811
0.	1696417.6031759	10183.99680516	4579.0354861913	138813.2642292	706726.46820229	10673.497705198	205799.0889768
0.	2050118.7884027	9761.2691517657	5090.4431708704	150728.70895322	800069.68063353	11919.629673117	189826.5893875
0.	1813404.0417006	11274.288085412	4601.2699505063	144644.52146266	752508.36120401	11563.572966145	175881.1122728
0.	1882293.5167302	10050.50154671	4490.09822201	140236.80254712	783172.02702445	10495.494053146	223810.0771737
0.	1717210.1147106	9783.5174413434	3489.6193825463	128426.47891992	743919.52687777	11964.137830426	207757.9154550
0.	1919994.2244579	8448.7251318446	4000.9602304553	117263.7270172	713586.86256761	11941.883722078	199811.5452167
0.	1929321.3604924	9716.7727507005	4667.9736993025	139400.72700807	796506.99272042	11875.121753355	185917.7108527
0.	1865042.5868306	8871.3862441486	4134.3586542796	144441.03739328	841316.97387342	11919.629673117	199128.8254435
0.	1576917.7841361	9472.046789243	4312.2265403762	149620.10887088	841096.27542186	12876.607407585	191099.6388392
0.	1765078.5890678	10628.996435951	4779.1478001472	138609.92129753	834232.87957001	13099.176108526	215346.9658969
0.	1949122.7991793	10006.003602161	3978.7273673761	134611.84342284	849511.27528052	11808.360319106	231664.8596717
0.	1837966.624008	8871.3862441486	5179.3868406229	134611.84342284	787606.62815556	13143.690561496	202702.3379595
0.	1762679.4531215	10161.747447	4201.058666784	159059.19514701	825294.02819797	14100.808772571	224335.0237847
0.	1665114.5913051	9427.5519315809	4178.8252699788	123463.42326127	886431.45515183	12809.83795555	214503.4009930
0.	1567321.2403509	9761.2691517657	4756.9128613587	144644.52146266	823972.34333518	12053.154857688	208555.2425014
0.	1704717.4775061	10028.252544752	4401.1619067434	142157.83172439	809056.05932239	12587.276976136	202816.1689719
0.	1626956.9053019	9249.5748753086	4712.4431617115	135266.76541723	814017.17768532	11808.360319106	161981.3466777
0.	1935741.8243655	9249.5748753086	6091.1141759345	163091.57722211	911658.8361086	11852.867882553	159466.8762978
0.	1589256.1975743	7981.5983028321	4957.0294456441	169869.42480556	864004.99647517	14011.769886705	155866.3761527
0.	1724179.0334118	10473.243863813	5023.7360413493	162411.82684808	867915.03536608	13455.298385142	169756.0379901
0.	1724179.0334118	9583.2849722085	5668.5939886228	177265.54257001	924200.71789503	15080.299257195	161732.1313817
0.	1750000.8594445	8671.1756780192	4445.6299457633	150909.71876528	880074.34203231	14323.410145956	173884.3022712
0.	1634702.7149959	9182.8344586197	4445.6299457633	134544.09578572	794238.36696304	12275.701583032	188031.0072502
0.	1468567.0457172	9605.5327868852	3800.8665975842	90241.536309092	718953.33931399	12164.427477996	202975.5349700
0.	1078025.5410002	9494.2943071144	2311.4316296304	83527.635587239	710107.67576144	11964.137830426	217490.4559487
0.	961511.3412646	9316.3158262194	2155.8343768016	68793.89990231	685382.81860214	10473.243863813	247281.9284607
0.	849658.54843381	9694.5246392125	1577.9271548818	54466.303795786	600172.30003044	8270.7689680748	268937.3924589
0.	719823.89107804	9294.0687832241	1288.9885706717	37394.825660824	556610.38559013	7870.3814867284	256006.1950520
0.	662457.76892375	8470.9699193857	1088.9600342778	30031.794966324	510741.60597316	9004.8626258179	253394.8411409
0.	523639.65083967	9071.6016179468	733.3656014198	26687.108234809	520661.46005207	7736.9232657286	213204.0200199
0.	522977.74147325	8115.0604405255	822.26278718639	24680.939326729	540511.89291353	8181.7923105381	236577.809691
0.	545084.69099628	9182.8344586197	622.24545271912	18442.607450991	519007.35546848	8026.0854446829	266574.3692141
0.	484438.68777122	9071.6016179468	622.24545271912	13499.814738951	521464.99717198	7470.0132325949	260956.2346466
0.	390006.51792338	7892.6247312617	511.12678566587	12676.300655165	546649.00350968	7558.9822941956	239755.6097763
0.	363955.7548971	8315.2576529274	288.89389638309	13165.94787708	491642.7594222	6891.7374737114	234269.5099900
0.	346779.40002876	9316.3158262194	444.45629661235	8337.5020843755	516385.07081479	7114.146480276	223467.7382668
0.	295894.92439447	7514.4976447163	400.00960023041	8026.0854446829	470847.48892003	7514.4976447163	203339.8114158
0.	286140.78605873	7736.9232657286	288.89389638309	6024.3990384081	548735.19590209	8315.2576529274	211335.0859450
0.	239915.6744757	7025.1821656413	333.34000013334	5579.6450990042	446189.19517098	7625.7097134645	170753.8943831
0.	173612.04668215	5979.9225766753	288.89389638309	4556.8010811844	499772.25857693	7403.2870594544	142406.4675934
0.	127162.87730697	4623.5044741297	244.44802968221	3222.845305648	435723.2897154	6691.5744407644	119111.8845997
0.	101053.45996316	5957.6844347936	133.33440000853	3022.7703512459	469015.03187694	7358.8032407191	112217.1751339
0.	86378.701920435	5179.3868406229	88.889362965491	2266.9749752633	513267.71972792	8159.548294521	99771.48462562
0.	69421.2928561	5557.4080248972	155.55700742096	1955.7850343329	448672.92220918	6758.2949177622	89814.74034156
0.	56434.893398032	4890.3233837481	88.889362965491	1733.5136187497	479921.5737916	6936.2188003543	80139.04761139
0.	42664.492225705	4868.088148406	22.222251851891	1489.0219081794	476746.90241375	8070.5728239134	76549.98653845
0.	26018.331684096	4423.3958966001	22.222251851891	1355.6658163753	461876.8864236	7136.387707272	67584.0606038
