# Supplementary material for: LA-iMageS: a software for elemental distribution bioimaging using LA–ICP–MS data
Source: J Cheminform. 2016 Nov 18;8:65. doi: 10.1186/s13321-016-0178-7 (PMC5116144; doi:10.1186/s13321-016-0178-7)
Supplement: Supplementary file 1 — Additional file 1. Dataset corresponding to LA–ICP–MS analysis of a human tissue used to illustrate LA-iMageS features. [file 13321_2016_178_MOESM1_ESM.zip › Line 41.xl]

Intensity Vs Time	Counts Per Second
Time in Seconds	Na23	Ca44	Zn64	P31	C12	C13	Si28
0.	88.889362965491	4156.5919324774	0.	977.83514410623	457770.45308521	6669.3344004268	55741.36008918
0.	88.889362965491	4134.3586542796	44.444562963279	422.2329187895	466173.14950482	6780.5351954239	54712.35214956
0.	21783.990925043	4245.525638307	44.444562963279	1355.6658163753	455917.33673045	6847.2563843996	59567.69597682
0.	79151.902436628	4712.4431617115	66.6669333344	2644.8640962144	440685.38895276	7558.9822941956	80744.8534087
0.	140259.40033784	5090.4431708704	111.11185185679	2911.6196740142	474490.07344186	7114.146480276	101773.2513423
0.	176266.91423533	5535.1710101087	200.0024000288	3534.0825588358	446423.47824698	7292.077957649	128516.7434542
0.	178082.6902008	5357.2770272403	133.33440000853	2467.0317873712	488298.94105828	7581.224707945	122155.4698654
0.	181034.16129674	5957.6844347936	177.7796740943	3178.3837896203	430810.83989193	6825.0159287424	133731.1667540
0.	192713.96015162	5913.2083289985	133.33440000853	2622.6348501053	424054.98563696	6780.5351954239	137525.5087637
0.	207006.21896088	6091.1141759345	155.55700742096	3934.2618191226	424358.76751374	7225.3532086126	150185.702895
0.	202201.49975484	5646.3566772391	133.33440000853	3267.3070588502	475430.34663149	7692.4376667992	142451.6749053
0.	236532.09466693	6380.2192750204	200.0024000288	3334.00013336	473596.9094505	7158.6289936035	162479.7994145
0.	298127.99145879	7381.0451204177	155.55700742096	3200.6145179875	430296.36559599	6825.0159287424	173067.5619118
0.	254425.54245637	6802.7755324172	222.22518522469	3467.3878833464	411795.88914575	6624.8544977427	177310.9375807
0.	266322.04648038	7292.077957649	133.33440000853	2778.2408179141	434857.55798443	6980.7003643303	185690.5062358
0.	201518.58649106	6958.4595526755	111.11185185679	3156.1531205464	484297.49193447	7647.9523052351	176879.6948578
0.	218060.6247259	6736.0546994319	133.33440000853	2578.1765357486	438133.76136386	6958.4595526755	157496.6003974
0.	189167.40719964	6913.9781073663	155.55700742096	2600.4056632835	466454.94697185	6024.3990384081	158560.9450124
0.	200380.52058454	6869.4968993892	155.55700742096	2667.0934016109	461571.76937444	6869.4968993892	161346.9949879
0.	209033.67489751	6002.16077788	155.55700742096	3200.6145179875	484321.02441249	7025.1821656413	152312.6769356
0.	251814.67630885	6647.0944194197	66.6669333344	2733.7816735278	447102.93544504	7692.4376667992	185145.2401495
0.	274354.18569708	6002.16077788	133.33440000853	3245.0761526022	477899.05462579	6669.3344004268	194533.2842335
0.	301444.14459907	7247.5947322881	222.22518522469	2644.8640962144	410535.95092695	6357.9800652871	214822.5777989
0.	364559.06383667	8026.0854446829	88.889362965491	2978.3099024804	409696.0953872	6513.6557793022	247876.9992426
0.	285657.97170634	7292.077957649	177.7796740943	3067.2310371775	462792.30279767	6736.0546994319	221299.9140740
0.	297368.22224605	7892.6247312617	44.444562963279	2756.0112160766	461571.76937444	6157.8298473792	231938.9955829
0.	335925.88864617	8048.3291046256	111.11185185679	3156.1531205464	466454.94697185	6602.6146353956	246252.0972019
0.	357809.08162714	7670.1949563466	311.11691862693	4023.1931528364	486886.45171206	6869.4968993892	253875.8194618
0.	379748.6767436	8448.7251318446	511.12678566587	4312.2265403762	438929.600208	6669.3344004268	242568.616549
0.	412635.95124884	9205.0812048251	400.00960023041	5290.5677623922	464294.73659205	7581.224707945	259558.0133938
0.	479945.09426293	9093.8480673683	288.89389638309	5446.2235441355	451907.53413558	7670.1949563466	304807.6792527
0.	450102.56368123	8782.4031767842	466.67973369921	7558.9822941956	460187.1439898	6624.8544977427	302043.032647
0.	499041.46685782	8426.4804036529	377.78634093484	7381.0451204177	461876.8864236	7025.1821656413	265565.1233953
0.	348238.39016312	8604.4398909837	488.9032300503	5802.0191026477	426041.44731025	7292.077957649	228238.9110850
0.	355328.47457504	9160.5877717715	333.34000013334	7514.4976447163	463684.34107762	6202.3072583001	227759.389133
0.	433407.06885128	8604.4398909837	466.67973369921	10450.993733851	473690.9223295	7381.0451204177	271117.4646621
0.	523095.93583589	10584.495404194	555.57407469138	8115.0604405255	482556.26774373	7492.255408986	353590.1622007
0.	411539.21998596	9138.3411442804	444.45629661235	8604.4398909837	481779.88985667	7292.077957649	293961.6092786
0.	390867.71449963	9182.8344586197	622.24545271912	8181.7923105381	450571.35058203	6936.2188003543	268593.2218315
0.	417351.16631451	9071.6016179468	977.83514410623	15614.615279902	467370.85276333	7937.111398359	224061.1345254
0.	506706.08757138	8493.2147662765	1311.2142599662	27110.694434428	535917.84963106	7870.3814867284	247510.7968832
0.	680759.25288569	9182.8344586197	2044.6952603964	46976.47966997	593567.96205878	8582.1947473411	273229.2275091
0.	924225.47301909	10050.50154671	2489.2606184746	62746.452137595	612345.13973652	8381.9911253168	264303.7352881
0.	723137.62151995	8181.7923105381	2022.4676149595	57083.734703343	564326.51399547	9093.8480673683	218265.8949126
0.	829480.68168723	8648.9303563226	2378.1170558111	65971.213615994	536486.05191315	7937.111398359	201632.4015284
0.	733328.60053462	8826.8945917595	2978.3099024804	61336.009813762	623004.48378805	9249.5748753086	172908.76048
0.	1121255.7609151	8871.3862441486	3534.0825588358	93566.796681384	631450.46787947	9472.046789243	196739.7414277
0.	1176889.5969212	9294.0687832241	2756.0112160766	103100.52871722	624295.96963799	10428.74366326	206846.7767989
0.	1108658.9061965	7203.1117442735	2733.7816735278	87142.144228402	637269.35583676	9627.7806609238	180262.138212
0.	1164849.7540202	8359.7465751719	4112.1254353852	106138.30989166	667552.32969592	9917.0084254548	193032.3135238
0.	1262011.6168273	8404.2357348103	5268.3314594078	101930.71394427	682276.08876182	10339.743974598	170844.6144658
0.	1262885.9694796	7603.4671810346	3889.7965080741	104135.50092597	684202.61188419	8737.9119992209	173543.9841603
0.	1372803.6944835	8582.1947473411	3689.7055437159	103820.49586082	653405.49568199	9783.5174413434	179376.6694428
0.	1430601.080238	8559.9496630493	3978.7273673761	118390.60394874	689695.55089325	9627.7806609238	176561.9511914
0.	1570486.35326	10006.003602161	3711.9376358914	122741.76860076	641558.20179082	9828.0141985899	210081.764470
0.	1132248.3114763	9538.7895209393	3467.3878833464	89320.582697276	652925.53314323	9049.3552278814	177991.8921043
0.	1370460.9568335	10206.246222688	3334.00013336	101503.32233341	629894.63857336	8982.6164138194	196739.7414277
0.	1299169.4992802	10206.246222688	3245.0761526022	92061.278847357	668417.74132633	10250.745235849	234200.9562736
0.	1188002.0435263	10628.996435951	3334.00013336	108704.40454143	618892.14779291	9004.8626258179	220775.1560962
0.	1463332.6806534	10473.243863813	4245.525638307	117827.14656891	631139.27962711	9650.0285943244	265312.83073
0.	1416228.2167421	9027.1088971719	3956.4945635986	108321.69149141	664764.36879621	9828.0141985899	231413.576233
0.	1493412.2497723	10339.743974598	4067.6591755055	120622.26674957	735920.61078905	11541.319926723	215688.9756867
0.	1678591.0842047	9739.0209215515	4245.525638307	114672.48419757	666230.33987269	10829.254017831	253898.7238735
0.	1484499.1464112	10695.748428881	3734.1697873657	114424.66811476	707499.19963009	10495.494053146	240350.151081
0.	1570353.3167304	10940.510308095	4000.9602304553	121929.98125497	708247.84875392	10695.748428881	263340.6200084
0.	1650096.1019487	11207.531461142	4000.9602304553	126440.90460664	713176.05270866	11051.768082761	258045.4439803
0.	1950314.9993298	11452.308362854	4000.9602304553	120644.81182543	711436.3674111	10628.996435951	250440.8598221
0.	1702746.6436633	10562.244977375	4734.6779818802	121140.81881524	633772.76449488	10384.243700188	234886.5184648
0.	1656190.8782463	10851.505157133	3623.0096229803	127050.06498049	711533.00745733	10183.99680516	249776.9284971
0.	1677218.0691667	9872.5111932931	4156.5919324774	125561.08430325	740161.54464944	10940.510308095	247533.6840661
0.	1761621.4927896	9583.2849722085	3756.4019981391	116677.8108074	669667.93291255	11051.768082761	216008.197326
0.	1863931.0562935	11474.561164748	3734.1697873657	121366.28622746	737762.13390364	11674.839054004	213887.8798068
0.	1571205.5556926	10717.999211938	3600.7777679979	135921.73847197	661977.30455947	10050.50154671	246664.0146564
0.	1885355.4295337	11185.27937181	3623.0096229803	132963.47267619	669066.85675876	11341.045244099	266299.1084229
0.	1850096.1884108	9872.5111932931	3467.3878833464	117308.79918936	703298.30158799	10183.99680516	238520.9268190
0.	1641922.9438241	8849.1403882772	3956.4945635986	114424.66811476	684250.78044427	10940.510308095	250738.5011269
0.	1884804.7618412	10117.248908782	4378.9279761929	116294.73386475	763705.96681164	11385.550313458	216760.6961014
0.	1951396.4292044	9828.0141985899	3978.7273673761	108569.3273533	762806.71225287	11674.839054004	210788.1591377
0.	1868189.984752	9138.3411442804	4045.4261345198	115618.75838835	780176.29220624	11096.271608266	226092.6912463
0.	1764621.6107924	10695.748428881	4845.8529723751	129622.56274646	794750.58577234	10784.751917351	259374.6572476
0.	1695617.8911938	9828.0141985899	3600.7777679979	121704.49870148	784024.65992093	11919.629673117	267239.6197412
0.	1550413.0441579	11252.035817943	4178.8252699788	139943.03679751	770830.36895884	11608.079223139	267262.5603468
0.	1747504.8797555	9561.0372168932	3222.845305648	122065.27369439	802437.47574706	12364.721936084	220957.6769113
0.	1653575.8898491	10584.495404194	3823.0989862564	116925.69344209	717961.98375766	11096.271608266	227234.2296561
0.	1607192.5948871	11051.768082761	4512.332449094	132692.53857581	713586.86256761	11852.867882553	252616.1723077
0.	1995425.5479564	9939.2571305832	4045.4261345198	133144.10026485	807028.4327307	10450.993733851	215757.3793075
0.	1741078.1342499	9383.0573113583	2844.9299791609	120171.37794872	664139.60403498	11207.531461142	201609.6383981
0.	1984315.2702303	8693.4210590677	3445.1564434428	125448.29349572	778593.59568214	12208.936941841	191281.5187437
0.	1684764.657151	9427.5519315809	3267.3070588502	137457.73762712	747339.48813967	12809.83795555	234795.1069592
0.	1759366.3606243	9472.046789243	5824.2568292746	131879.78870564	762344.9689415	12208.936941841	219976.6739166
0.	1896927.0074546	9338.5629285733	3111.691960277	107128.63935445	741034.22168313	11007.264794765	190190.2981820
0.	1528251.8564882	9583.2849722085	3133.9225107654	102628.0838733	733498.14769445	11185.27937181	183009.9543396
0.	1748970.1048569	11786.10662646	4067.6591755055	133979.55338954	712668.60851773	11964.137830426	255662.5498024
0.	1916438.4661356	10918.258931291	3823.0989862564	90668.354018588	743119.30438852	9917.0084254548	208646.3703901
0.	1710469.6851472	10584.495404194	4067.6591755055	116475.0031888	772898.26501907	11252.035817943	242797.3574340
0.	1723607.8105674	10762.500956173	4067.6591755055	118390.60394874	742246.41829022	10985.013239832	240853.2571548
0.	1865842.2988127	9739.0209215515	3689.7055437159	125922.02506977	745277.64854246	10962.761744275	209398.2130272
0.	1742800.8981379	8849.1403882772	3378.462479507	107038.60457086	756174.53877093	10339.743974598	197513.2754824
0.	1716867.381004	8715.6664994682	2822.700199456	108816.97052659	713103.55886714	10295.244486485	219474.8094792
0.	1914510.485152	10695.748428881	4000.9602304553	120103.74671763	716269.68675485	11185.27937181	242614.3642313
0.	1691048.108439	10139.498148207	3734.1697873657	107263.69334214	732602.00727243	11430.055620341	250578.2314306
0.	1612219.3559175	10272.994831483	3356.2312767859	115708.88530567	753892.10123993	12342.466758735	219383.5646046
0.	2170304.0748558	11318.79279849	4467.8640542332	149484.37196609	684491.6272564	10562.244977375	251127.7401751
0.	1922850.3386797	12231.191762848	4712.4431617115	143061.99741713	705157.06908149	10584.495404194	256074.9257768
0.	1916566.8873917	10339.743974598	4934.7940323669	131834.63824091	743895.27663062	11830.614071137	226001.3748379
0.	1625700.2150444	10006.003602161	3156.1531205464	127975.17080151	742003.96546305	12542.765492984	186781.144272
0.	1619987.9866008	8893.6321593739	3289.5380243924	140214.20481717	714021.85888086	11051.768082761	204683.2167860
0.	1879208.9133707	9761.2691517657	4023.1931528364	150276.20146967	761543.05186078	11496.814026024	223810.0771737
0.	2177501.4826947	9894.7597796915	4556.8010811844	150185.7028951	754062.04938382	12431.487824481	232167.4489700
0.	1842193.6730562	9405.3045917898	3889.7965080741	141705.78535215	747873.22029207	11229.783609853	207051.7744177
0.	1857045.4670096	11007.264794765	4401.1619067434	139039.20659142	779007.50396598	12186.682180224	238360.8885282
0.	1730805.2184063	10584.495404194	4556.8010811844	132082.96880047	785827.64382019	10717.999211938	194624.260744
0.	1719723.4952258	10985.013239832	4756.9128613587	155390.95359086	723065.04455249	10406.493652039	225133.9181950
0.	1898516.24551	9672.2765870872	4201.058666784	147403.34712087	722024.84125284	11452.308362854	256556.0564829
0.	1830723.7214974	9271.8217995872	3422.9250628351	119878.31321634	662890.20963218	10829.254017831	207302.333827
0.	1909203.1298607	9271.8217995872	4845.8529723751	122809.42108991	726694.63519164	10339.743974598	203294.2759997
0.	1630955.4652125	9138.3411442804	3889.7965080741	133369.89021288	762976.83437702	11274.288085412	212679.765039
0.	1965692.0520066	9739.0209215515	3800.8665975842	128990.64817801	725581.39966319	12565.021204863	232944.2366918
0.	1755025.0670071	10562.244977375	3978.7273673761	139400.72700807	727808.01324021	11964.137830426	239526.9511776
0.	1826999.1453963	10628.996435951	3756.4019981391	143762.79273682	829235.79297728	12965.634175188	218676.4502596
0.	1763707.6542414	9850.2626662593	4023.1931528364	147018.86630026	735508.74447713	11519.066946682	209307.0770183
0.	2227083.625585	10673.497705198	5401.7501670541	170617.81609195	875051.04639855	13989.510313761	209307.0770183
0.	2161278.7539149	10695.748428881	4645.7390570617	147561.66786384	790434.25353204	12720.812851046	221163.0175444
0.	1776160.3122484	9182.8344586197	3845.3314342286	141615.37899538	861079.75592029	12231.191762848	210332.4138744
0.	1793982.4649924	10117.248908782	3534.0825588358	146295.18539541	751221.92294419	10829.254017831	215780.1806376
0.	1845164.0318469	9116.0945761461	3956.4945635986	130164.2416522	718953.33931399	10183.99680516	193941.9608393
0.	1787584.7691356	9160.5877717715	4245.525638307	129171.19034566	718421.37837323	11897.375683543	173861.6139692
0.	1988083.9875054	10896.007613863	4289.9928470482	144554.08349035	803975.66595759	11585.826064951	212315.0851285
0.	2103128.2683592	10717.999211938	3823.0989862564	163748.72144944	806930.72767049	12832.094380165	237172.1275081
0.	1948098.3884003	10406.493652039	2911.6196740142	120058.65953298	771462.84980888	11385.550313458	256487.3218499
0.	1925477.9637637	9983.7547189362	3623.0096229803	142383.86402868	804879.17377759	11919.629673117	236989.256036
0.	1785185.6331893	9761.2691517657	2867.1598181554	114537.31088142	748989.3114314	10896.007613863	194601.5165249
0.	1761308.5182951	10006.003602161	3378.462479507	132331.30670222	734031.03170825	10940.510308095	196307.5033040
0.	1918966.023338	9961.5058950769	4534.5667354854	159783.97529608	793555.45529508	10985.013239832	210195.6950949
0.	1980392.2446136	8782.4031767842	3578.5459723132	118503.29996442	729308.87876675	11697.092449727	185713.2264218
0.	1824828.4985877	8960.3702611759	3556.3142359259	115438.50745774	723379.54912016	11363.297749089	204136.7209906
0.	1878529.4599095	9694.5246392125	2889.3897164397	116475.0031888	678568.73593012	10517.744301851	214366.6146280
0.	1954381.8396883	10940.510308095	3378.462479507	126711.63709465	722774.7427406	12030.900511791	240670.3060273
0.	1938616.089184	10918.258931291	3556.3142359259	156885.22928034	797702.52730379	11697.092449727	259305.89971
0.	1707613.5709254	9583.2849722085	3111.691960277	113951.5850077	710011.05156703	10406.493652039	240738.9122361
0.	1750226.7951145	10450.993733851	3934.2618191226	130751.09989492	764678.23829067	11274.288085412	247304.815024
0.	1690134.151888	10606.745890386	3778.6342682119	142858.55165545	773555.22876455	10473.243863813	256212.388901
0.	1560809.2999252	9093.8480673683	3823.0989862564	105373.13539643	712451.1415068	12453.743239397	230568.4049640
0.	1984176.1276175	9961.5058950769	3956.4945635986	99591.573949259	675392.26581168	10228.495699585	239275.4338628
0.	1738855.5789837	9739.0209215515	3178.3837896203	107961.50692524	674020.96789707	11029.516409074	223741.6082821
0.	1775923.027024	10295.244486485	4401.1619067434	131021.97137674	738561.86398394	10562.244977375	225042.6121519
0.	1853251.1345302	7892.6247312617	3422.9250628351	92825.239169122	704794.94031861	10584.495404194	216487.0524219
0.	1974802.6986882	10628.996435951	2667.0934016109	115753.94912734	691454.9901591	10050.50154671	244261.4456543
0.	1673454.4448327	9427.5519315809	4134.3586542796	119833.22724265	743361.78828384	10807.002937904	227142.9009058
0.	1657688.6943284	10094.999728725	4334.4602930095	115708.88530567	715834.57792042	11252.035817943	228535.7716489
0.	1777202.0011843	9338.5629285733	3267.3070588502	107848.95242032	713780.19157424	10896.007613863	219201.0778136
0.	1864672.7933746	11830.614071137	2756.0112160766	126689.07572057	737204.78973107	10584.495404194	256304.0322249
0.	1885149.630952	12275.701583032	3623.0096229803	127975.17080151	764556.69842403	11474.561164748	284485.5370509
0.	1982143.2699241	11786.10662646	3267.3070588502	127185.43995414	751100.5706525	12097.663727646	304185.5552251
0.	1692761.7769721	10918.258931291	3289.5380243924	131518.59178349	773676.89414921	12075.409262973	303724.7520173
0.	1704643.2121347	10094.999728725	3912.0291339479	130909.10719765	795409.19697268	11007.264794765	258114.1912707
0.	1849684.752945	9027.1088971719	3289.5380243924	107376.23999317	739167.76903618	11474.561164748	211973.2120231
0.	1581830.3005976	9739.0209215515	3534.0825588358	118570.91830021	715737.89002639	9160.5877717715	216236.2201746
0.	1868574.7585599	9116.0945761461	2533.718458539	91387.254047629	625587.64844248	10050.50154671	186144.9215962
0.	1964799.9427641	9138.3411442804	2600.4056632835	104540.52482698	716390.55418577	10094.999728725	236646.3826910
0.	1789184.1930998	9583.2849722085	3000.5400972175	102920.54659016	710663.28573335	9605.5327868852	252112.3659581
0.	1596796.3391198	10562.244977375	2733.7816735278	82966.516366625	702212.19304559	10161.747447	221664.9823370
0.	1925172.5570571	8760.1575583262	2355.8885211332	82248.338619291	650430.15668509	9472.046789243	235320.7366201
0.	1585600.3713704	8871.3862441486	2555.9474675006	72895.212128192	607927.51856673	10094.999728725	228672.7877355
0.	1859619.168728	11318.79279849	2022.4676149595	76662.121411012	685744.13847131	10250.745235849	270245.3684320
0.	1516500.375543	9983.7547189362	1911.3302769829	68099.341141106	663538.91116398	9516.5418843464	263340.6200084
0.	1635881.7801791	10139.498148207	2489.2606184746	70676.219895657	676787.8442271	8737.9119992209	250990.3596423
0.	1883070.3722611	10206.246222688	2644.8640962144	83684.755706175	637101.67878853	8849.1403882772	262010.7837932
0.	1753176.072084	9538.7895209393	2333.6600457397	85323.469761541	627381.96696514	10117.248908782	256418.587775
0.	1832913.7628492	9449.7993307319	2733.7816735278	90174.146026707	669283.23937248	10695.748428881	262606.8914332
0.	1996763.0147561	9316.3158262194	2400.3456497736	98242.366936917	716583.94557142	10962.761744275	238383.750955
0.	1956417.0180222	10829.254017831	2111.3785523944	98040.004613647	712620.28204497	10272.994831483	252570.3704906
0.	1525047.8078256	9138.3411442804	2089.1507291136	69510.924260986	639856.78505713	10384.243700188	221003.3077316
0.	1602965.5458389	10807.002937904	2244.746737005	89095.975221131	693166.56783135	10272.994831483	286255.745910
0.	1852757.2459098	10250.745235849	2400.3456497736	69622.964867181	648295.26119505	10006.003602161	265817.4235712
0.	1627363.7716729	9472.046789243	1978.012501928	73478.07532083	686201.83190762	10317.494200857	238383.750955
0.	1692763.9853575	9338.5629285733	2422.5743030209	93139.83131143	678448.3938886	11029.516409074	277569.1754076
0.	1840528.190406	11363.297749089	2178.0623779285	116520.07112491	676306.58491883	11363.297749089	324462.6045634
0.	1558867.1422544	10428.74366326	3000.5400972175	117421.48067883	714070.19314865	10784.751917351	291062.4627777
0.	1666026.2445943	10339.743974598	2933.8496908789	89927.052962007	693865.76003022	9205.0812048251	239687.0115472
0.	1664036.8217395	10006.003602161	2022.4676149595	90937.934301253	643715.40808649	10628.996435951	260314.3994893
0.	1824676.426151	10851.505157133	2111.3785523944	81193.626702253	695577.81318132	10006.003602161	296953.8313580
0.	1710470.410604	10250.745235849	2467.0317873712	83594.972420136	625085.3059764	9850.2626662593	247510.7968832
0.	1834474.4837195	10183.99680516	2511.4895088638	91814.130125358	667456.17818184	10873.756355811	263592.8538954
0.	1953975.7305995	10628.996435951	2378.1170558111	78792.969407608	670701.881405	10762.500956173	299486.5363394
0.	1807158.8783481	9271.8217995872	2022.4676149595	82652.306023904	678255.85009547	10539.994609927	301697.5151527
0.	1502281.2931058	10584.495404194	1822.4214736367	79869.814658266	685214.2078126	10117.248908782	256304.0322249
0.	1665273.4392186	10161.747447	2333.6600457397	69578.14844469	638706.72099169	9138.3411442804	268570.2776204
0.	1620191.2268921	8448.7251318446	1755.7404935542	68950.743730838	620398.18333693	9672.2765870872	225841.5734988
0.	1570645.9996576	9583.2849722085	2444.8030155534	90780.678082287	650166.26468525	9294.0687832241	240876.1263241
0.	1767627.6095587	10606.745890386	2800.4704790405	108479.27710304	690153.4528038	9605.5327868852	293846.544894
0.	1577032.028705	10473.243863813	2756.0112160766	94443.267442058	717357.5541466	10028.252544752	265519.2514438
0.	1573033.4687945	11541.319926723	2911.6196740142	118773.77657639	703612.09156685	11051.768082761	275685.9619732
0.	1975469.9309794	9828.0141985899	2378.1170558111	95319.829877012	653477.4923572	10495.494053146	278648.7669910
0.	1853168.8179308	9828.0141985899	2644.8640962144	95612.037729878	707619.94512505	11252.035817943	282968.509385
0.	1661859.7051502	9538.7895209393	2422.5743030209	79062.16773683	683094.80881257	9449.7993307319	235869.2546026
0.	1297026.5536918	8915.8781339534	2089.1507291136	70788.276104627	626951.29656018	8849.1403882772	228101.9020355
0.	1506613.3777634	11852.867882553	2533.718458539	66217.600673956	647743.63222161	9227.328010388	275364.4795633
0.	1520918.6331084	10562.244977375	4467.8640542332	63821.234513703	632551.68545131	9004.8626258179	287106.4972736
0.	1716578.4025793	9249.5748753086	2733.7816735278	61224.080133288	598002.08649277	9316.3158262194	273596.54436
0.	1402766.2133407	9828.0141985899	4534.5667354854	52542.902606369	620063.48609271	9516.5418843464	259626.7729728
0.	1407338.4316487	8671.1756780192	2378.1170558111	58001.147981199	593544.12883574	8337.5020843755	266344.9845999
0.	1488664.5374094	10317.494200857	2333.6600457397	50552.871884579	573024.34290343	9850.2626662593	268707.9438197
0.	1536598.2709325	9783.5174413434	2489.2606184746	60865.915221296	637245.40177377	9805.7657902847	275272.6296871
0.	1469961.6325674	9294.0687832241	2133.606434957	61156.923043982	660632.14606682	10807.002937904	240350.151081
0.	1959191.9854172	9783.5174413434	2778.2408179141	92578.067913823	689237.6731425	10161.747447	291545.5850311
0.	1734276.639291	9583.2849722085	2133.606434957	80296.104165215	675079.4945644	10295.244486485	254998.2085597
0.	1769286.0959977	10228.495699585	2578.1765357486	80430.726413165	701946.72050474	10317.494200857	252318.464929
0.	1627256.677404	9472.046789243	2355.8885211332	83033.848688119	665989.99975041	9516.5418843464	220569.8248951
0.	1717741.0024258	10361.993807708	2066.9229651143	89971.978431748	645201.7963718	11674.839054004	231938.9955829
0.	1726641.1122311	10428.74366326	2289.203272805	77716.26263587	686876.37150835	9227.328010388	252776.4806204
0.	1606664.3569176	9249.5748753086	1889.1029872274	71639.952329303	667047.54614697	8982.6164138194	243392.1126976
0.	1619174.6795223	8804.6488545952	2311.4316296304	70810.687526473	675849.41331424	8782.4031767842	237057.8323745
0.	1430339.0751513	8315.2576529274	1466.7957446922	66441.595205139	622143.60039704	10161.747447	237835.0697637
0.	1538613.1557663	10317.494200857	2089.1507291136	64784.177669269	595284.12710688	8626.6850939775	293294.2575833
0.	1432120.8593594	9027.1088971719	1889.1029872274	62679.282824092	618222.88288911	10006.003602161	236029.2457205
0.	1358938.3447399	9605.5327868852	1555.7007542926	72850.378179169	651821.72024776	9716.7727507005	249273.2912194
0.	1582707.3798035	9027.1088971719	1644.6067123067	64828.968420752	600792.46125758	9027.1088971719	241425.0049484
0.	1810319.438341	11407.802937209	2066.9229651143	69869.459481292	639018.18158324	10183.99680516	291798.6600551
0.	1769938.6970581	9872.5111932931	1711.2868032229	73702.264279981	618892.14779291	10539.994609927	285680.9622423
0.	1918123.8381408	11229.783609853	2111.3785523944	72715.877773046	580493.41595413	8826.8945917595	345228.0501193
0.	1550499.441826	9894.7597796915	1711.2868032229	60888.300078954	637221.4477771	9739.0209215515	262308.8323656
0.	1702395.7176082	10962.761744275	1533.4744129793	56725.747067386	623865.45291742	9294.0687832241	299417.4525356
0.	1401381.9407204	9961.5058950769	1311.2142599662	50083.383149248	577519.28359834	8982.6164138194	272219.1882795
0.	1424995.8268565	11051.768082761	1911.3302769829	55025.51507271	604275.73266792	9049.3552278814	276742.3472269
0.	1480230.2865419	9650.0285943244	1533.4744129793	53146.71346431	644890.11316218	9538.7895209393	282945.5262063
0.	1387655.1768962	9383.0573113583	1466.7957446922	57822.132608695	580636.20011103	8537.704638108	289728.2681190
0.	1426069.4616325	8871.3862441486	1533.4744129793	65232.095975956	610912.15019238	9516.5418843464	245222.3913411
0.	1607091.7776371	9716.7727507005	1800.1944209975	65904.018404935	646184.8707838	9761.2691517657	252387.1657020
0.	1507326.78488	9894.7597796915	1800.1944209975	75204.485214249	612703.42426429	10539.994609927	233355.5061624
0.	1667021.1179638	11207.531461142	2778.2408179141	96129.045812497	668802.39645524	10050.50154671	272311.0050505
0.	1537420.0779912	11474.561164748	2333.6600457397	92330.903949046	687888.27924266	8582.1947473411	277661.0501868
0.	1843104.271216	9538.7895209393	2533.718458539	111428.92552628	718784.07548345	9182.8344586197	297299.1556921
0.	1557267.7182902	10361.993807708	3489.6193825463	124794.13669055	682468.72182211	9983.7547189362	269694.6170824
0.	1864837.6319011	10295.244486485	2111.3785523944	123034.93332474	717067.44286198	11118.523460085	256326.9432109
0.	1998797.4463654	9049.3552278814	2733.7816735278	126395.78337397	717816.9168178	11229.783609853	250669.8137423
0.	1718581.0495371	10183.99680516	3667.4735108391	129554.85533974	710059.36352991	11763.8529932	234246.6586894
0.	1602280.0784257	9472.046789243	3867.5639415011	139897.84297828	748528.29992402	11452.308362854	198491.6701858
0.	1739487.8056406	11229.783609853	4067.6591755055	128787.54287879	766890.56003094	12698.556723408	203066.6026066
0.	1679737.8961207	9939.2571305832	3045.0006645658	152471.09014475	852530.86999401	12409.232468957	205503.0268672
0.	1608563.5297136	9472.046789243	3111.691960277	131676.61352567	803658.23944781	12231.191762848	194305.8472503
0.	1738345.3599519	8782.4031767842	2956.0797670342	125222.71642618	725920.19539064	11051.768082761	225932.8881795
0.	1711307.9923116	8737.9119992209	3045.0006645658	113118.12252554	796506.99272042	12275.701583032	200790.206619
0.	1860472.8040757	9360.8100902862	3578.5459723132	139852.64940211	803682.65646212	12342.466758735	214412.2098367
0.	1840023.0262477	10295.244486485	3400.6937415233	136599.35054257	794750.58577234	12008.646225282	238520.9268190
0.	1726349.6802203	9917.0084254548	3022.7703512459	146204.72966248	864767.19424595	14034.029519058	227782.22289
0.	1778787.9373324	10784.751917351	3489.6193825463	128313.6496164	717236.67326791	11296.540412261	235846.3989759
0.	1613704.5353128	9138.3411442804	3267.3070588502	124568.5771958	785705.80884765	11563.572966145	208555.2425014
0.	2001107.8683568	10406.493652039	3734.1697873657	151022.85187652	782563.05453652	11452.308362854	257999.6127636
0.	1968855.3217584	9961.5058950769	2933.8496908789	122831.97204078	764678.23829067	11986.39199816	215324.1657370
0.	1931647.1704828	10985.013239832	4112.1254353852	163726.06044938	778739.67871609	12208.936941841	239161.110284
0.	1912454.0829123	10985.013239832	4112.1254353852	178241.58922501	857516.70638815	12943.377394191	240121.4763999
0.	1954502.772568	9004.8626258179	3778.6342682119	144712.35058046	849584.9115476	12364.721936084	217034.3486515
0.	1594168.7140358	9227.328010388	3511.8509410427	143875.82971234	792848.21023677	11563.572966145	192281.9283759
0.	1746456.7243418	9783.5174413434	4178.8252699788	142700.31946762	874558.72123999	14568.278518795	203112.1367936
0.	1589141.9530054	9427.5519315809	2956.0797670342	142858.55165545	894248.63633639	13210.462686448	210081.764470
0.	1888412.2295288	9850.2626662593	3556.3142359259	142293.45037748	771170.9298692	11274.288085412	200699.1635585
0.	1708984.5057518	10361.993807708	4000.9602304553	148602.1354943	826591.43166224	13499.814738951	212611.3863558
0.	1732975.8652149	10317.494200857	4356.6941049483	138745.48270521	853930.54741821	11140.775371281	251471.20126
0.	1592569.2900716	9383.0573113583	2822.700199456	126892.13026965	803047.83627104	12275.701583032	249868.5021332
0.	1965577.5498847	9472.046789243	3045.0006645658	131789.48801889	773895.89611936	11630.332440711	208259.0836600
0.	1900346.1386307	9828.0141985899	3089.4614690812	123102.58817651	777303.30179464	11808.360319106	208031.2762401
0.	1970716.9428727	8893.6321593739	2756.0112160766	106768.5060192	737422.87667787	12075.409262973	219337.9425371
0.	1622973.9345797	8782.4031767842	3089.4614690812	94915.251206946	781564.43166458	9850.2626662593	207484.5635264
0.	1507855.2707083	8648.9303563226	2689.3227662952	89343.043776081	725920.19539064	10651.247040888	222623.3616262
0.	1540628.486697	9116.0945761461	2733.7816735278	94825.347488078	712547.79283976	10962.761744275	286761.5877812
0.	1516262.3268137	10851.505157133	2733.7816735278	91522.054670127	694613.23466571	11007.264794765	280142.0458910
0.	1512665.904589	9605.5327868852	2155.8343768016	85794.940041823	673876.63336358	11608.079223139	266253.2324944
0.	1637999.1194235	11786.10662646	1844.6485855546	88107.773857905	686659.54948914	11630.332440711	298956.9082209
0.	1756162.313475	10784.751917351	2533.718458539	95904.255770906	712475.30423926	10762.500956173	295365.5204856
0.	1611046.3673898	10450.993733851	3000.5400972175	81844.390700333	694709.6876943	10072.750608034	278373.1135087
0.	1909506.7902106	9561.0372168932	3534.0825588358	98782.023683543	694540.89559757	10740.250054368	241196.3011908
0.	1857093.3898827	8849.1403882772	4334.4602930095	109852.64847555	803536.15540002	11630.332440711	199128.8254435
0.	1624557.7693556	9249.5748753086	3978.7273673761	124613.68860996	850738.62723335	11519.066946682	196603.2427843
0.	1742915.1427067	10339.743974598	5223.8590313854	141027.76138094	857516.70638815	13099.176108526	201609.6383981
0.	1880808.3373349	9449.7993307319	4534.5667354854	107984.01800748	814432.7686239	13789.176830624	185576.9062246
0.	1828712.8139294	10829.254017831	4445.6299457633	133324.73173774	831048.13178066	13188.205252064	188781.0140237
0.	1751483.4853721	8470.9699193857	5045.9716918765	117736.99689869	875937.30133001	11875.121753355	187690.1171445
0.	1784500.165776	10050.50154671	3934.2618191226	130277.09582186	740961.49525491	13299.493017989	191872.6555391
0.	1765235.5646257	9138.3411442804	2733.7816735278	92106.215761827	751488.90393818	11029.516409074	204842.6180623
0.	1504288.5877194	10695.748428881	2622.6348501053	79488.416126324	740816.0442215	11096.271608266	238315.1638588
0.	1313977.5294691	9850.2626662593	2467.0317873712	68435.410761965	675416.3256057	10985.013239832	249113.0492835
0.	1098957.8447787	8737.9119992209	1933.557626018	51536.648084941	644938.0636947	9716.7727507005	256120.746570
0.	1050410.0440234	9494.2943071144	1489.0219081794	42374.12745389	577424.12829971	9316.3158262194	262331.7596136
0.	829627.6182038	9983.7547189362	1222.3118584252	36680.550488874	559458.61274109	8693.4210590677	268409.6698834
0.	743798.27631754	7381.0451204177	1022.2849223641	26352.713261113	578423.3113148	7736.9232657286	228512.9358505
0.	614566.74334926	7959.3548209234	933.3856029271	24680.939326729	535775.80492522	7492.255408986	216076.6035342
0.	726331.6079479	9872.5111932931	844.48723179752	21249.279638295	565229.15894103	8204.0363859019	299118.09588
0.	713441.86863511	9538.7895209393	644.46936392652	22118.20288044	503026.21560281	7981.5983028321	332665.5995619
0.	617816.56876735	8426.4804036529	466.67973369921	15525.560232501	495553.38319988	7091.9053126152	304876.8069602
0.	644386.64860778	9116.0945761461	466.67973369921	13944.991346099	526382.38991635	8070.5728239134	333336.0533337
0.	579803.32585526	10695.748428881	555.57407469138	11074.019815824	514826.25387099	7825.8951756913	317675.1289451
0.	673251.21148226	9739.0209215515	422.2329187895	9627.7806609238	496896.59891407	7670.1949563466	315852.2077048
0.	660584.10855453	10317.494200857	600.02160077763	10651.247040888	494563.77982736	7292.077957649	353659.6878789
0.	570860.94785257	10517.744301851	444.45629661235	10517.744301851	492914.69445878	7047.4231552981	321160.5358730
0.	746102.32578873	10851.505157133	244.44802968221	10539.994609927	493480.0594519	7959.3548209234	364512.6539391
0.	567771.32520419	9939.2571305832	155.55700742096	9939.2571305832	514235.8667605	8359.7465751719	296309.2635490
0.	588945.54865024	9294.0687832241	400.00960023041	9716.7727507005	478933.7722607	7203.1117442735	303862.9903521
0.	578232.9818133	9516.5418843464	488.9032300503	8426.4804036529	505149.02617488	7736.9232657286	269717.5643401
0.	560028.37121828	9983.7547189362	422.2329187895	10673.497705198	454134.9703559	6535.8954043318	296585.500897
0.	594092.30961843	9828.0141985899	444.45629661235	10651.247040888	505432.10724548	6980.7003643303	323815.9445938
0.	640000.55381335	9383.0573113583	422.2329187895	10606.745890386	506210.62831666	7069.6642042893	324185.4585491
0.	694854.36924668	9650.0285943244	244.44802968221	8804.6488545952	452751.54702476	7180.8703392706	324624.2772471
0.	763924.71843785	11452.308362854	444.45629661235	11229.783609853	482909.19002325	7381.0451204177	383841.0292504
0.	667936.94641943	10606.745890386	222.22518522469	8159.548294521	484132.76639651	6802.7755324172	352686.3800698
0.	613085.61080468	11474.561164748	400.00960023041	7848.1383015384	435348.90848096	6224.5460527486	303655.6336944
0.	673347.42729679	8871.3862441486	355.56314090256	7225.3532086126	485003.49436693	6446.937260185	290487.3531284
0.	572049.5592405	8315.2576529274	333.34000013334	8070.5728239134	481873.99252324	7492.255408986	304047.3116352
0.	659407.27270039	9627.7806609238	288.89389638309	7937.111398359	466548.88152084	7292.077957649	320352.5327419
0.	593115.14207562	9783.5174413434	244.44802968221	6936.2188003543	446376.62111859	7314.319659335	302411.600152
0.	626353.17880291	9583.2849722085	222.22518522469	6269.0238196228	470448.07385685	6825.0159287424	307619.326967
0.	596952.94811983	10272.994831483	155.55700742096	7158.6289936035	477899.05462579	6891.7374737114	332295.7166694
0.	643715.40808649	9739.0209215515	200.0024000288	7269.8363153001	465891.36130737	7514.4976447163	316567.4845792
0.	612154.06073022	9761.2691517657	200.0024000288	6780.5351954239	462346.3184955	6713.8145404327	309601.8680233
0.	675392.26581168	9872.5111932931	133.33440000853	7091.9053126152	500149.46574579	7225.3532086126	326818.7107790
0.	680301.84650385	11385.550313458	311.11691862693	7269.8363153001	475806.48479188	6936.2188003543	370896.389354
0.	601842.06636357	10473.243863813	200.0024000288	5957.6844347936	477052.56035732	7091.9053126152	332781.1912669
0.	598669.78639786	10384.243700188	355.56314090256	6869.4968993892	477123.09835369	7447.7711155427	320306.3634559
0.	650454.14726572	9494.2943071144	377.78634093484	5735.3062786932	445954.9185097	6913.9781073663	354262.2675508
0.	613658.92231595	10384.243700188	177.7796740943	5735.3062786932	460327.94312559	6691.5744407644	332041.4315178
0.	538782.91861318	9605.5327868852	244.44802968221	5335.0405463082	418915.69882538	6647.0944194197	296286.2441760
0.	633365.71899396	10250.745235849	266.6709334016	5957.6844347936	482438.63021178	6913.9781073663	366183.5696130
0.	488204.76786485	10139.498148207	288.89389638309	5646.3566772391	458216.19913453	6669.3344004268	321160.5358730
0.	490488.75931805	9605.5327868852	177.7796740943	3578.5459723132	445392.68069308	6847.2563843996	322707.4991550
0.	568769.38986556	10183.99680516	244.44802968221	5090.4431708704	496024.66301628	6980.7003643303	328921.2787027
0.	547952.81449847	8982.6164138194	222.22518522469	4779.1478001472	505172.61590763	8092.8166025467	316013.7165712
0.	518274.92515385	10072.750608034	355.56314090256	4779.1478001472	490347.46385017	6847.2563843996	329429.6699267
0.	488934.63715903	10006.003602161	288.89389638309	4245.525638307	444900.75290897	7114.146480276	319290.7026569
0.	453079.79673611	10183.99680516	111.11185185679	4156.5919324774	461219.72474801	7959.3548209234	317952.062612
0.	615665.81222815	12409.232468957	200.0024000288	4223.2921228934	452235.75148101	7247.5947322881	354076.8538766
0.	538498.73691146	10384.243700188	377.78634093484	3978.7273673761	509349.01984494	7647.9523052351	328851.9549831
0.	552505.84877893	9694.5246392125	244.44802968221	4178.8252699788	479051.36171293	7069.6642042893	317490.5115175
0.	513007.99152653	10206.246222688	200.0024000288	3823.0989862564	464623.4291178	7914.8680351385	299601.6772626
0.	520070.67186394	10918.258931291	266.6709334016	4445.6299457633	476488.27728207	6380.2192750204	332226.3654190
0.	488510.8345239	9383.0573113583	266.6709334016	4490.09822201	492420.03064842	7825.8951756913	310155.217950
0.	468756.63997653	8915.8781339534	244.44802968221	4756.9128613587	483779.79375559	7647.9523052351	340529.4181407
0.	500644.57531277	10094.999728725	266.6709334016	4623.5044741297	459483.18303424	6691.5744407644	326633.8945200
0.	443495.40078844	9427.5519315809	333.34000013334	4601.2699505063	495789.01987275	7225.3532086126	325732.9728225
0.	472797.84161581	8760.1575583262	288.89389638309	4601.2699505063	492702.69219066	7647.9523052351	306489.9466861
0.	383934.06009814	8849.1403882772	155.55700742096	4890.3233837481	466149.66680099	6580.3748323783	269717.5643401
0.	434693.78075965	9694.5246392125	111.11185185679	6469.1767072291	438227.38561957	6491.4162136014	287497.4116642
0.	427023.16354513	8048.3291046256	155.55700742096	4979.2649182334	472327.83651502	6469.1767072291	273412.883946
0.	373242.16300513	8648.9303563226	200.0024000288	4756.9128613587	517755.17377116	7047.4231552981	256922.650622
0.	467112.51044589	9138.3411442804	200.0024000288	6313.5018238017	466948.11484548	7647.9523052351	281566.6494924
0.	440872.6943599	9205.0812048251	111.11185185679	4957.0294456441	469743.26916091	7002.9412353188	254104.8663687
0.	458521.19664419	9405.3045917898	355.56314090256	5557.4080248972	484674.01933208	7425.5290578293	302895.3693006
0.	539185.52542773	10094.999728725	244.44802968221	6647.0944194197	484203.36266818	7203.1117442735	327072.8396991
0.	583111.50118609	9472.046789243	177.7796740943	5201.6229063468	451321.46303564	6825.0159287424	328112.5371619
0.	648295.26119505	11051.768082761	355.56314090256	6602.6146353956	485238.84142766	6869.4968993892	350879.1037244
0.	552790.49339025	10896.007613863	88.889362965491	6313.5018238017	463332.20960541	6869.4968993892	310800.8384605
0.	551367.36443324	9160.5877717715	244.44802968221	6424.6978724691	493338.71471102	6736.0546994319	317582.8197296
0.	554071.51060775	9761.2691517657	177.7796740943	5535.1710101087	472586.33613046	7492.255408986	289406.252585
0.	483473.89588538	9538.7895209393	222.22518522469	5312.8041246922	471058.9514911	6713.8145404327	314444.9033118
0.	570670.78524116	11029.516409074	355.56314090256	5157.1508342136	490653.606972	7225.3532086126	307319.6808166
0.	497038.00227293	9850.2626662593	200.0024000288	5312.8041246922	459295.46988616	7603.4671810346	319475.3592229
0.	505974.70538616	9605.5327868852	155.55700742096	5868.7324604928	468521.74501103	7403.2870594544	329591.437149
0.	564017.73611781	9049.3552278814	511.12678566587	5868.7324604928	474701.62591592	6780.5351954239	325917.769485
0.	487898.71212672	9739.0209215515	266.6709334016	6446.937260185	468357.32236692	7781.4091020254	299325.3416724
0.	539446.04576	10028.252544752	377.78634093484	6469.1767072291	477264.17608783	7114.146480276	332711.8360552
0.	469931.21141124	9116.0945761461	155.55700742096	6913.9781073663	448672.92220918	6669.3344004268	290004.291168
0.	553715.65337345	8381.9911253168	333.34000013334	7002.9412353188	448579.18357082	7870.3814867284	287152.4862662
0.	438742.33734695	8582.1947473411	244.44802968221	6669.3344004268	456433.35415502	6825.0159287424	250051.6523799
0.	459154.68772549	8626.6850939775	222.22518522469	5913.2083289985	465515.65812936	8404.2357348103	255364.7352085
0.	570908.48916101	8893.6321593739	200.0024000288	7425.5290578293	463332.20960541	7292.077957649	332550.009428
0.	596190.01847816	9338.5629285733	266.6709334016	7314.319659335	481803.41542649	7558.9822941956	327419.3913851
0.	512512.16858501	10784.751917351	377.78634093484	7492.255408986	456316.07473657	6558.1350886904	303839.9504732
0.	479239.5081914	9383.0573113583	266.6709334016	5690.8313593262	487710.37556192	6669.3344004268	284508.5244069
0.	564516.53665165	10651.247040888	222.22518522469	7114.146480276	442371.28528568	7492.255408986	318829.0788063
0.	587444.98814067	9961.5058950769	200.0024000288	6291.2627920491	466196.63227301	7047.4231552981	350184.0996361
0.	522363.15698764	10028.252544752	244.44802968221	7002.9412353188	485991.99542596	6980.7003643303	304761.5944272
0.	527635.82925828	9650.0285943244	333.34000013334	6180.068523177	444385.43032699	6647.0944194197	325548.180179
0.	605946.29276757	10050.50154671	688.91736413994	7848.1383015384	447712.14983981	7025.1821656413	341894.7628144
0.	600386.96618328	10695.748428881	333.34000013334	7759.166154206	469249.94036701	6313.5018238017	337336.7558991
0.	707306.01032894	11786.10662646	422.2329187895	10339.743974598	494469.53783916	7536.7399397861	400882.5971075
0.	642397.2107656	10962.761744275	622.24545271912	11630.332440711	479051.36171293	7692.4376667992	366044.3141177
0.	605015.51227349	10006.003602161	511.12678566587	10962.761744275	510670.79105991	7158.6289936035	323169.3338443
0.	665196.92463412	9405.3045917898	488.9032300503	14946.72559947	493856.99014483	8137.3043378502	304992.0210575
0.	558532.83559397	8404.2357348103	577.79780810179	12409.232468957	483073.89205816	7870.3814867284	286439.6849163
0.	667432.14046999	9894.7597796915	688.91736413994	13165.94787708	506517.3378176	6713.8145404327	286531.6559160
0.	738101.40435593	10117.248908782	555.57407469138	15414.242760311	450336.95392194	7158.6289936035	343839.0216464
0.	725194.22070782	10295.244486485	511.12678566587	15369.716187403	489476.19322117	8515.4596725172	350879.1037244
0.	905653.976171	10028.252544752	600.02160077763	21316.116675255	499842.9836584	8048.3291046256	350786.4332325
0.	1399110.103924	10272.994831483	755.58980896023	44004.768111583	549185.69018352	8448.7251318446	357275.8060269
0.	1478359.9992645	10272.994831483	1133.4104052409	58627.731965338	571288.82906935	8893.6321593739	332642.4814095
0.	1070773.8064831	9294.0687832241	955.61034388194	48026.886141736	540890.89261337	8137.3043378502	274514.9062068
0.	1188078.5532609	9850.2626662593	1066.7349377027	41391.4292563	592376.38152887	8893.6321593739	280165.0214682
0.	1060075.3545605	9205.0812048251	888.93629882483	39002.168173073	581826.16003014	9271.8217995872	294007.6354694
0.	1325857.0798662	10562.244977375	1177.8610132894	47222.307648766	594092.30961843	9338.5629285733	328343.5983195
0.	1635828.1830113	10539.994609927	2044.6952603964	67113.614782131	601102.55857688	9805.7657902847	315852.2077048
0.	1531986.9241461	11207.531461142	1577.9271548818	59097.700764925	625468.04044607	8893.6321593739	294675.0433079
0.	1448093.9648863	10918.258931291	1555.7007542926	50619.943856665	581611.95512688	9338.5629285733	310662.4870745
0.	1316564.3300935	10139.498148207	1200.0864062212	41771.094402673	640168.28704793	9583.2849722085	306121.2019992
0.	1309995.3116866	10006.003602161	1088.9600342778	45412.289216119	569387.29734997	8648.9303563226	314837.0794530
0.	1373298.3502332	11897.375683543	1044.5099003982	46194.347844108	581159.76224676	9227.328010388	346640.4616368
0.	1712334.8095347	10183.99680516	1266.7629406502	51782.610226965	578875.36071925	9427.5519315809	345436.4239561
0.	1310434.820543	9739.0209215515	911.16092124147	46328.422386856	607760.40968492	8648.9303563226	300430.7380461
0.	1336637.2996772	8315.2576529274	955.61034388194	41123.440717642	571336.37273803	8960.3702611759	252089.4663824
0.	1285778.0254417	10562.244977375	1311.2142599662	46328.422386856	554640.91277523	8181.7923105381	260635.3109838
0.	1296200.4943381	9049.3552278814	1044.5099003982	38600.303545838	587063.93496402	8826.8945917595	292880.0657035
0.	1175030.3784628	10829.254017831	1066.7349377027	39962.256383937	530332.52576225	8159.548294521	319960.1018110
0.	1358002.6167013	11430.055620341	844.48723179752	31749.254805359	473855.44734934	7114.146480276	353845.092464
0.	976415.19864463	9472.046789243	511.12678566587	26664.814819761	531562.87879101	8782.4031767842	302641.9629734
0.	1041073.4573725	10717.999211938	755.58980896023	27289.052949666	524916.33429606	7558.9822941956	292857.0556367
0.	832346.38899699	9561.0372168932	555.57407469138	28359.284081671	505078.25736553	7470.0132325949	279314.966600
0.	931357.84949325	9494.2943071144	644.46936392652	22652.969853303	484109.2344351	6980.7003643303	300522.8609124
0.	971510.81573043	9383.0573113583	666.69333440004	26196.666858078	540843.51673786	7536.7399397861	280716.454010
0.	1262603.0813482	9516.5418843464	777.81407576798	40319.526679943	502413.05692489	8137.3043378502	284117.747832
0.	1288820.9612841	9850.2626662593	977.83514410623	36613.590323322	514873.48659267	8470.9699193857	277844.8027342
0.	1472540.8676346	10985.013239832	1288.9885706717	42374.12745389	539232.89217407	8960.3702611759	293892.5704609
0.	1512427.956248	10940.510308095	1422.3435955424	47155.26293739	576377.48932081	8982.6164138194	303816.9106569
0.	1636337.3687797	10896.007613863	1111.1851901238	55204.470581101	578756.39805196	7825.8951756913	332018.3150631
0.	1530158.933501	10495.494053146	1066.7349377027	51693.168610678	542572.90522252	8270.7689680748	280050.1442052
0.	1696647.8381482	9449.7993307319	1400.1176098792	58090.657104565	640096.40097786	8893.6321593739	262492.2520882
0.	1188714.7391101	9494.2943071144	1222.3118584252	51983.857362715	585468.45757631	8048.3291046256	272953.7503190
0.	1697457.1809846	9872.5111932931	1288.9885706717	56457.266398026	605516.68930474	9405.3045917898	275915.5997357
0.	1900070.3555555	9805.7657902847	1333.440008534	56994.236357506	635592.73157459	9383.0573113583	266666.1248000
0.	1631755.1771946	9894.7597796915	1422.3435955424	68076.936979633	636934.0049899	9271.8217995872	297138.0025866
0.	1625128.9922	10473.243863813	1533.4744129793	66486.394831017	604705.27440065	9605.5327868852	331163.0504350
0.	1740590.2102845	9983.7547189362	1311.2142599662	54757.088991863	605898.55799413	8849.1403882772	295802.8517756
0.	1579430.8579948	9538.7895209393	1222.3118584252	49189.191839631	579517.7874847	8003.8418440852	283129.3933871
0.	1454816.8594551	8337.5020843755	777.81407576798	48965.6589592	558414.15341254	8515.4596725172	263455.2708435
0.	1652055.6537439	9850.2626662593	1355.6658163753	52453.452854979	586468.5730691	8671.1756780192	256647.703528
0.	1696405.0492081	9605.5327868852	1422.3435955424	54958.407744565	581278.75807434	8626.6850939775	274423.0655421
0.	1322335.5769217	8137.3043378502	1066.7349377027	51178.897888291	602700.92909198	8404.2357348103	216030.9993341
0.	1535829.5508546	9316.3158262194	1689.0600469736	64089.951686036	631139.27962711	8693.4210590677	257449.6575235
0.	1740102.3121847	10807.002937904	2000.2400288035	71819.2636316	664235.71875874	9783.5174413434	255364.7352085
0.	1556634.3749772	9516.5418843464	1777.9674276367	68973.150232045	695601.92901749	11096.271608266	232738.6094628
0.	1641350.3407488	10206.246222688	2244.746737005	69824.641738667	701946.72050474	9516.5418843464	261345.9440256
0.	1517108.7506146	10606.745890386	2133.606434957	64000.378336151	702912.11410007	10495.494053146	248998.5926166
0.	1747016.6150347	9983.7547189362	1622.3801338886	64269.101263208	673203.10397541	10006.003602161	269373.3620026
0.	1797989.765164	9472.046789243	1733.5136187497	68569.842389774	745398.91970902	9894.7597796915	283244.3124008
0.	1770156.241012	10250.745235849	1866.8757567514	63485.350186619	659359.24197944	10406.493652039	280808.3629236
0.	1528331.3100496	11140.775371281	2111.3785523944	58650.110833099	718131.23158081	9627.7806609238	259718.4532804
0.	1588997.3356467	11229.783609853	1600.153614747	62432.999955835	656429.87148572	9761.2691517657	291039.4576428
0.	1576608.1325114	9071.6016179468	1577.9271548818	49703.340153612	615952.54884068	9894.7597796915	260658.233699
0.	1671324.5164272	9961.5058950769	1311.2142599662	44429.233633598	632240.45757685	9716.7727507005	289084.24928
0.	1645695.3496855	10628.996435951	1200.0864062212	39761.298557233	561429.18770217	9383.0573113583	306881.7554722
0.	1497898.4809095	10473.243863813	866.71173567692	45300.572529715	582516.41202273	9227.328010388	330354.0955341
0.	1535378.9520281	10006.003602161	777.81407576798	38979.841853213	570670.78524116	8226.2805206124	324647.3735959
0.	1227824.5500013	9316.3158262194	1311.2142599662	39069.147490709	583444.76905321	8470.9699193857	257197.6066496
0.	1361564.1004562	9027.1088971719	844.48723179752	34158.75492897	547407.5604214	8804.6488545952	245748.6697821
0.	1064383.0965884	8248.52471467	1311.2142599662	34158.75492897	568389.16112617	8693.4210590677	268547.3334715
0.	1340423.8052776	9983.7547189362	1111.1851901238	38979.841853213	571217.51405807	8337.5020843755	283612.0637167
0.	1134808.4347661	9071.6016179468	1044.5099003982	33177.0227964	531657.52862374	7981.5983028321	257862.1206028
0.	1209859.4523681	9383.0573113583	888.93629882483	31436.963100308	583016.2841607	8115.0604405255	240007.1413790
0.	1139296.7641579	8226.2805206124	1044.5099003982	30678.589016442	550679.60309196	8070.5728239134	249822.7151912
0.	1105550.3818657	9294.0687832241	755.58980896023	37149.286680244	562307.78207507	7781.4091020254	233127.02065
0.	1074021.2462478	9360.8100902862	844.48723179752	29407.351704357	535349.684882	7914.8680351385	225978.5458901
0.	1144904.014633	8448.7251318446	888.93629882483	30254.821736987	553952.88989549	8404.2357348103	239984.274560
0.	1392011.0336113	8715.6664994682	1400.1176098792	31950.019927016	553122.59066449	7603.4671810346	274055.7128407
0.	1256715.8914445	9449.7993307319	888.93629882483	38042.190303607	562474.01271281	7714.6804365931	275065.9711068
0.	1405247.9876321	9872.5111932931	1200.0864062212	38823.559285112	537906.72184976	8293.0132808272	301375.0448521
0.	1518801.8346471	11407.802937209	1333.440008534	50128.095225995	555423.90224098	8226.2805206124	319475.3592229
0.	1442320.4614653	10050.50154671	1022.2849223641	43423.955496795	565751.78608273	8938.1241678873	317144.3646582
0.	1320057.6918188	10250.745235849	1400.1176098792	46998.827369229	603822.35068396	8604.4398909837	271392.8821305
0.	1532808.3148791	9939.2571305832	1644.6067123067	42552.812273033	597882.85980127	9071.6016179468	243369.2367215
0.	1683330.9111337	9449.7993307319	2311.4316296304	52341.642011702	614375.61520511	9449.7993307319	249067.2664309
0.	1710497.4281771	8804.6488545952	1666.8333500017	55651.876110362	639090.05869651	9116.0945761461	259076.7119825
0.	1771325.6277276	10028.252544752	1711.2868032229	60731.60733347	634826.38297755	9405.3045917898	274216.4276872
0.	1424629.2490424	10206.246222688	1577.9271548818	49457.439187855	622932.74023092	9783.5174413434	255387.6436513
0.	1569289.0943635	10072.750608034	1111.1851901238	49658.630349001	572406.17462215	9561.0372168932	273137.4007835
0.	1447201.4556787	9694.5246392125	1177.8610132894	40833.129501836	571193.74251877	9182.8344586197	286738.5943140
0.	1497449.758054	10784.751917351	1288.9885706717	47289.352898022	640168.28704793	8515.4596725172	365139.208897
0.	1328576.8305721	9427.5519315809	1044.5099003982	35676.20437254	602820.22233889	8181.7923105381	292580.9397051
0.	1571657.1584205	11007.264794765	1133.4104052409	39493.362308497	633078.40428997	8359.7465751719	324185.4585491
0.	1568304.79925	12030.900511791	933.3856029271	45099.486258026	532130.79341492	8315.2576529274	352338.7971148
0.	1502783.0751818	12075.409262973	888.93629882483	44831.378756522	559268.70162383	8537.704638108	342843.6907643
0.	1453555.936644	11007.264794765	1244.5373699014	40475.837239463	602915.65812306	9138.3411442804	326495.28496
0.	1484604.5757661	10896.007613863	1044.5099003982	43535.647094787	614925.12001489	10006.003602161	333289.8134447
0.	1498558.4077381	10628.996435951	1222.3118584252	39783.626965904	553478.4233878	8960.3702611759	308426.119190
0.	1665515.4056325	11296.540412261	1422.3435955424	50754.089415465	608070.75732449	9227.328010388	344348.3057482
0.	1633148.7247957	11252.035817943	1644.6067123067	50239.87646429	621402.35283704	9672.2765870872	345830.0329089
0.	1679937.3769249	10517.744301851	1933.557626018	47401.09617542	660031.69630687	10117.248908782	268707.9438197
0.	1699750.7064949	10517.744301851	1311.2142599662	50687.016366958	653765.48504369	10139.498148207	277569.1754076
0.	1414031.1036217	9650.0285943244	2022.4676149595	58627.731965338	665293.05108584	9939.2571305832	238223.7152621
0.	1609710.1659056	9650.0285943244	2022.4676149595	61806.130829148	628028.01279346	9828.0141985899	263753.3702822
0.	1581934.76052	9983.7547189362	1444.56964048	59545.3146535	600816.31450211	9360.8100902862	271163.3669515
0.	1437022.5755419	9894.7597796915	1644.6067123067	56658.626091866	627860.51479581	9694.5246392125	299394.4247261
0.	1494230.1620049	10183.99680516	1222.3118584252	46417.806610448	554261.3071465	9605.5327868852	303632.5943786
0.	1260417.4285677	8582.1947473411	1044.5099003982	41659.426392026	564730.31714961	8470.9699193857	262033.7102339
0.	1340838.8616375	7803.6521091871	733.3656014198	39493.362308497	557986.91110058	9027.1088971719	244032.6651577
0.	1202525.1312313	9049.3552278814	755.58980896023	39448.707102594	495341.31572649	8337.5020843755	246435.1691490
0.	1178902.0644706	10228.495699585	1111.1851901238	42016.769280261	556135.77263329	8092.8166025467	285382.0901378
0.	1192848.9546945	8070.5728239134	911.16092124147	43803.713021957	550608.45850292	8648.9303563226	265863.2971383
0.	1490114.9638995	8938.1241678873	1177.8610132894	53191.441929481	591947.45281265	9761.2691517657	276719.3809293
0.	1622090.8683014	10673.497705198	1466.7957446922	54533.407174153	646184.8707838	9783.5174413434	270658.4554514
0.	1473330.5760538	9672.2765870872	1644.6067123067	54824.194704148	595951.61679381	9405.3045917898	278051.5291139
0.	1823418.210219	10206.246222688	1444.56964048	58403.946581462	597262.90754959	9004.8626258179	298726.6454395
0.	1614390.0027261	10717.999211938	1355.6658163753	56457.266398026	579160.87781722	10228.495699585	332503.7738158
0.	1644756.4385405	10784.751917351	1355.6658163753	55405.800106575	599432.93524614	9027.1088971719	282968.509385
0.	1743084.3156776	10873.756355811	1622.3801338886	60776.376389772	574736.4249238	8337.5020843755	275318.5545007
0.	1849657.324564	10962.761744275	1555.7007542926	61246.465949552	641438.3727612	9627.7806609238	289912.2824866
0.	1902497.5278253	10139.498148207	1466.7957446922	58426.324850366	604800.73102061	9850.2626662593	263684.5771723
0.	1600909.1435992	10473.243863813	1489.0219081794	65724.833813888	592781.50044898	10250.745235849	311192.8462996
0.	1590284.3986941	10829.254017831	1400.1176098792	71796.849508715	633796.70894439	9627.7806609238	282807.628438
0.	1835788.9792467	8582.1947473411	1844.6485855546	74083.399291889	653597.48814601	11741.599419325	290349.3326170
0.	1842446.4802824	9650.0285943244	1733.5136187497	61515.10041816	659647.4302997	8537.704638108	272173.2802673
0.	1769829.9270062	10495.494053146	1866.8757567514	66979.206548523	621330.62257536	9605.5327868852	280716.454010
0.	1790682.8284141	9672.2765870872	2000.2400288035	65097.71796581	642804.52206473	9138.3411442804	260291.4777053
0.	1690067.8318053	10272.994831483	1511.2481309416	76662.121411012	657654.32389643	10250.745235849	321114.3621948
0.	1930068.3417614	11407.802937209	2289.203272805	96736.009040615	656501.89330684	10094.999728725	312138.3514531
0.	1619549.1838252	10896.007613863	2044.6952603964	80789.72965586	696325.43525549	10250.745235849	284508.5244069
0.	1621587.410565	12030.900511791	2022.4676149595	85637.780333063	617553.66980871	10450.993733851	330007.4241472
0.	1919920.0628078	10651.247040888	1733.5136187497	76236.016885775	652445.59720456	10517.744301851	289452.2540560
0.	1626533.8238838	9850.2626662593	2289.203272805	83392.963545617	697024.88193847	11007.264794765	262904.9609965
0.	1685907.1028397	10584.495404194	2600.4056632835	89702.429226682	661472.84565017	11274.288085412	275961.5280353
0.	1789069.9485309	10183.99680516	2289.203272805	109177.1918311	652997.52582824	11919.629673117	298542.4397146
0.	1626956.9053019	10183.99680516	2467.0317873712	99006.890915374	725242.61713451	10473.243863813	256808.0882475
0.	1564122.3924225	9828.0141985899	2822.700199456	86850.231600618	725194.22070782	11763.8529932	278740.6534781
0.	1782672.2526741	11229.783609853	2889.3897164397	119833.22724265	698375.69709068	9672.2765870872	312876.3798708
0.	1766563.7684632	11474.561164748	2933.8496908789	127162.87730697	760644.02045734	12253.446643245	300246.4953144
0.	1708641.7720452	9138.3411442804	3000.5400972175	106318.36109598	732698.88286794	10317.494200857	283910.8734112
0.	1784614.4103449	11608.079223139	2644.8640962144	112735.20806235	647503.80450039	9694.5246392125	264487.1982416
0.	1823343.3191924	9561.0372168932	2667.0934016109	100513.65698015	749086.36959572	10807.002937904	285083.2285715
0.	1594397.2031735	12208.936941841	3289.5380243924	130570.52376025	691213.94999634	9472.046789243	288923.2522177
0.	1972829.0827827	10807.002937904	3089.4614690812	113501.05446574	753964.93575271	11118.523460085	270612.5558986
0.	1794553.6878367	10873.756355811	2489.2606184746	122403.51433294	704529.3888211	10985.013239832	300453.7686689
0.	1844707.0535714	10873.756355811	2555.9474675006	101885.72432768	715181.95550896	11697.092449727	300223.465254
0.	1938273.3554773	11697.092449727	2622.6348501053	113658.73740357	678616.8732143	10406.493652039	332943.0222948
0.	1863271.7842898	10873.756355811	2889.3897164397	106048.28573908	739870.67174845	10717.999211938	290303.3262792
0.	1788270.2365488	11007.264794765	2689.3227662952	93229.716949931	696856.04482104	10628.996435951	320006.2692147
0.	1894631.9301684	10651.247040888	2978.3099024804	102358.12734263	723113.42913015	11029.516409074	319359.9483987
0.	1577717.4961182	10050.50154671	2889.3897164397	95971.692150347	756077.40158589	11229.783609853	319729.2685567
0.	1684993.1462888	10740.250054368	2555.9474675006	90308.92713352	693648.76332057	10250.745235849	294444.8967407
0.	1639409.563309	11585.826064951	2933.8496908789	96803.452112577	682733.59926494	10317.494200857	282899.5600344
0.	1800608.6499869	10228.495699585	2044.6952603964	110190.39719545	760133.80065041	11474.561164748	270061.7806689
0.	1782215.2743986	10829.254017831	2956.0797670342	99006.890915374	740573.63123388	10695.748428881	263546.9926297
0.	1720751.6963456	10384.243700188	2355.8885211332	105980.76825882	741737.27515305	10183.99680516	251631.4878853
0.	1822543.6072103	10317.494200857	2467.0317873712	110933.49225076	742658.6035957	10873.756355811	276283.0331042
0.	1710812.4188538	10539.994609927	3422.9250628351	109424.85295197	702670.75564029	10317.494200857	248998.5926166
0.	2001564.8466323	11763.8529932	3156.1531205464	117917.29720754	795262.8346346	11674.839054004	261300.0949320
0.	2158536.884262	12542.765492984	2733.7816735278	125267.83135524	750687.98550876	12386.977172825	262079.5633015
0.	1936902.4206509	10651.247040888	3267.3070588502	122200.56831435	794872.54706118	12208.936941841	296240.2056175
0.	1983856.9384572	10873.756355811	2756.0112160766	116339.80083271	753479.38383782	11274.288085412	291913.6966539
0.	1953924.8614128	9605.5327868852	3133.9225107654	117489.09029876	774771.95900378	11296.540412261	282784.6456954
0.	2210975.1413741	10562.244977375	3356.2312767859	130525.38033322	785730.17570608	11274.288085412	281382.8162144
0.	2298714.9702676	10117.248908782	3912.0291339479	117782.07161275	839600.57700657	12275.701583032	272609.4164306
0.	2110896.8990425	11341.045244099	3245.0761526022	139649.28131711	836560.92850188	12253.446643245	256235.2996391
0.	2017559.0862743	10918.258931291	3067.2310371775	140417.58657441	778131.01554773	11830.614071137	247121.7242502
0.	2133174.5899725	9805.7657902847	3311.7690492289	130096.52987831	781077.34003327	11986.39199816	241768.0721859
0.	2022243.113598	9383.0573113583	3334.00013336	141931.80549897	727614.3720363	11363.297749089	259466.3348241
0.	2294259.4320816	10006.003602161	3022.7703512459	132376.45983685	713441.86863511	12253.446643245	257816.29037
0.	1887320.2777606	10628.996435951	2978.3099024804	134724.75736551	747412.26787033	11452.308362854	228444.4288258
0.	2134888.2585055	10450.993733851	3689.7055437159	134024.71538509	735024.22083349	11697.092449727	230499.8812692
0.	2339957.2596303	10784.751917351	4023.1931528364	153715.86920112	794799.37008343	12854.350864177	278396.0842897
0.	2211089.385943	9427.5519315809	3356.2312767859	143242.84222847	731076.35892611	11608.079223139	224791.5256229
0.	2384741.130628	10873.756355811	3467.3878833464	169574.62226209	833620.33804021	12498.254247405	256876.8254862
0.	2357550.9232365	10006.003602161	3445.1564434428	150208.32744743	754790.43613108	11585.826064951	236463.522594
0.	2534173.0267122	10740.250054368	3600.7777679979	151294.37755381	787509.14017006	13165.94787708	258160.0231080
0.	2070454.3216619	9694.5246392125	3378.462479507	124455.79972086	763365.69741743	11697.092449727	238703.8314331
0.	2083021.2242378	10384.243700188	2756.0112160766	112082.04136968	810351.0550293	12253.446643245	264968.8074123
0.	2229140.0278247	11007.264794765	2600.4056632835	121343.7392137	703443.12632331	10807.002937904	307872.8819735
0.	2051718.2123669	10384.243700188	3245.0761526022	105485.65667896	753673.60135572	12253.446643245	297552.402472
0.	1989112.1886253	10918.258931291	2822.700199456	103483.00356511	701994.98763583	12720.812851046	274583.7873588
0.	1941357.9588369	9672.2765870872	2978.3099024804	96151.52514825	662649.96212967	10339.743974598	245817.31721
0.	1905370.9196423	9783.5174413434	3334.00013336	101008.47505372	724686.07448879	12253.446643245	241333.5227029
0.	2262156.7082286	10807.002937904	3600.7777679979	126282.98135311	738052.93633864	11674.839054004	250166.12329
0.	2651959.1772189	10918.258931291	3534.0825588358	138090.28949443	806735.32082797	12008.646225282	261345.9440256
0.	2256101.7460784	10517.744301851	3934.2618191226	128719.84220398	852285.3356094	12654.044646316	236326.3801181
0.	2429981.9799012	13188.205252064	3889.7965080741	152629.50633796	809129.35584216	12342.466758735	273481.7561377
0.	2566504.2397028	12609.532806802	3711.9376358914	146023.82111656	806149.12652229	12698.556723408	311769.3613029
0.	2555536.7610912	11229.783609853	4467.8640542332	134815.08961238	800509.01678898	13433.040297342	296033.0351969
0.	2421070.9035292	11541.319926723	3845.3314342286	130367.38024947	798629.78927538	11185.27937181	304669.4255270
0.	2161050.2647772	11074.019815824	3511.8509410427	126215.30086799	725653.9976365	12587.276976136	246206.329834
0.	2098215.7518977	10384.243700188	4089.8922757939	140575.7757887	746854.30548145	10762.500956173	271461.7378971
0.	1976316.7969116	10361.993807708	3867.5639415011	133866.64946292	766574.47968748	11452.308362854	254654.6042463
0.	2052860.6580557	13254.977733417	4378.9279761929	136463.82375622	783001.51044328	11830.614071137	253738.3942941
0.	2243192.1097959	10606.745890386	4089.8922757939	132782.8489716	800313.75354696	11964.137830426	281658.5676269
0.	2871879.9722969	10339.743974598	4112.1254353852	132128.12060012	834061.36361939	11941.883722078	278579.852779
0.	2745182.7454182	12164.427477996	3267.3070588502	123215.34747444	798507.77549566	12676.300655165	271461.7378971
0.	2251646.2078924	11163.027341856	3511.8509410427	143785.40001031	773068.58420044	12186.682180224	239915.674475
0.	2647160.9053263	9516.5418843464	5979.9225766753	144508.86486908	806075.85499953	12809.83795555	223741.6082821
0.	2534058.7821433	9271.8217995872	4490.09822201	144237.55824978	805123.38112217	12320.211640776	205252.5208896
0.	2528232.3091308	8871.3862441486	3889.7965080741	149054.55289015	838840.5659087	12965.634175188	214275.4249495
0.	2532345.1136102	9828.0141985899	4490.09822201	170731.21451518	848774.94665964	13076.91897114	221208.6494743
0.	2278493.6815773	10406.493652039	4779.1478001472	163000.94066622	855748.00618284	11118.523460085	200312.2415135
0.	2542170.1465332	10695.748428881	5401.7501670541	149280.77071747	859310.33644735	14189.848608994	215780.1806376
0.	2558164.3861752	10317.494200857	4690.2084008523	166264.471832	852187.12378261	13922.73195138	245222.3913411
0.	2426097.6645595	10028.252544752	3734.1697873657	177855.696795	837614.88059979	11786.10662646	248861.2466608
0.	2380628.3261486	11474.561164748	4845.8529723751	161482.92346692	800801.91983783	12008.646225282	240167.2108412
0.	2395365.875533	10161.747447	3578.5459723132	157881.56056434	823189.21692085	13410.782268944	221482.4462326
0.	2537828.8529161	10918.258931291	3334.00013336	156568.23952698	772290.00938448	13299.493017989	234909.3714957
0.	2154538.3243515	10918.258931291	4245.525638307	169597.29901429	793726.17820403	12164.427477996	243872.5224932
0.	1860472.8040757	10250.745235849	4378.9279761929	142361.26052469	778837.06876459	12097.663727646	223011.307977
0.	2265127.0670193	9383.0573113583	3623.0096229803	144214.94976012	768787.28281236	11608.079223139	261093.7770844
0.	2408047.0226778	10717.999211938	4245.525638307	166695.17115938	754523.35391821	11585.826064951	249937.1830110
0.	1858302.1572672	10094.999728725	4245.525638307	151452.77158124	707306.01032894	10517.744301851	249204.615732
0.	1980543.8459599	9182.8344586197	3645.2415372606	118029.98686765	725049.0330438	9427.5519315809	221984.4300147
0.	1899430.202061	9783.5174413434	3556.3142359259	138022.51380225	778617.94268456	11140.775371281	233035.6281777
0.	2075938.0609677	9983.7547189362	3889.7965080741	147358.11317049	721008.94885705	10651.247040888	253234.521110
0.	2149397.3187523	9805.7657902847	3534.0825588358	150547.70303759	754401.95561948	10918.258931291	289659.2637608
0.	1719837.7397946	9472.046789243	4045.4261345198	139174.77492497	757340.26948201	10317.494200857	249227.5074993
0.	1652204.9550226	9338.5629285733	3778.6342682119	127230.56543037	703105.20569747	10873.756355811	226731.9337490
0.	2115009.7035219	9894.7597796915	3912.0291339479	125876.9066254	801094.83271008	12275.701583032	277385.4288381
0.	2142999.6228954	11007.264794765	4067.6591755055	129464.57964658	693962.20475357	11140.775371281	265266.9601535
0.	2322135.1068863	12075.409262973	4201.058666784	142542.09025873	708006.34198731	10094.999728725	316290.5960610
0.	2754093.8217902	12386.977172825	3912.0291339479	159376.27877926	709817.80640187	11430.055620341	370083.6481724
0.	2308540.0031905	12698.556723408	4534.5667354854	154213.83241559	784000.29782472	12676.300655165	334145.2921124
0.	2013789.0155015	11229.783609853	4312.2265403762	143853.22219562	787265.42497067	10962.761744275	299325.3416724
0.	2436836.6540335	10117.248908782	4312.2265403762	146046.43447189	698110.3418129	10695.748428881	350508.4278126
0.	2060515.0441701	10873.756355811	4467.8640542332	121569.21207661	811695.12143966	11474.561164748	261070.8531895
0.	1974831.6175163	10428.74366326	4690.2084008523	147629.52052353	773725.56077837	11541.319926723	300108.3158914
0.	2233824.0551484	11697.092449727	4667.9736993025	137412.55717308	797556.12651921	11652.585717666	279062.2640307
0.	1908112.7892952	11674.839054004	3956.4945635986	140530.57856648	780955.57137473	11051.768082761	271278.1237635
0.	2348182.868589	12097.663727646	4579.0354861913	128832.67696522	749862.87385742	11630.332440711	335856.5077724
0.	2280093.1055415	10495.494053146	3934.2618191226	135447.44253901	760644.02045734	11140.775371281	322545.8629455
0.	2307054.8237952	12342.466758735	4356.6941049483	129351.73639478	776500.00767499	10896.007613863	292143.7745337
0.	1909597.9686905	10829.254017831	3689.7055437159	129148.62236244	724589.28809937	11118.523460085	302803.2206696
0.	2055374.0385708	11407.802937209	5179.3868406229	134092.45883366	651101.91806987	10584.495404194	278464.9970063
0.	2046577.2067677	10050.50154671	3689.7055437159	127884.91208836	748091.57469352	11051.768082761	263592.8538954
0.	2149397.3187523	10006.003602161	4201.058666784	135515.19746148	720210.83095829	11096.271608266	274629.7084380
0.	2033096.3476409	11986.39199816	4890.3233837481	152335.3072114	745035.11127703	10072.750608034	273963.8771546
0.	2217944.0600753	10784.751917351	4000.9602304553	147516.43306162	777084.21424275	10673.497705198	277408.3969413
0.	1975060.106654	10673.497705198	4779.1478001472	137277.01726863	700691.86925111	9405.3045917898	242545.7428014
0.	2275637.5673555	11140.775371281	5624.119425175	169166.451168	818271.80733183	11563.572966145	235686.4113194
0.	2168247.6726161	8315.2576529274	4756.9128613587	130615.66742994	739434.38062362	11296.540412261	222030.0663838
0.	1983057.2264751	8181.7923105381	4045.4261345198	119066.80274301	680879.62699537	10873.756355811	219885.423618
0.	2060857.7778767	9071.6016179468	3467.3878833464	137412.55717308	750057.01074217	11029.516409074	218927.3550225
0.	2106898.339132	10450.993733851	4401.1619067434	143084.60280575	721371.75394303	11585.826064951	245657.1407439
0.	2307511.8020707	11252.035817943	4067.6591755055	142451.67490538	759162.03604312	11229.783609853	273527.6712427
0.	1998480.2432727	10250.745235849	3156.1531205464	140507.98004652	789702.8832802	11986.39199816	247716.7837593
0.	1987741.2537988	10361.993807708	4134.3586542796	127253.12825942	695891.32427702	11941.883722078	205616.895679
0.	2439807.0128241	10250.745235849	4890.3233837481	149552.24014457	734442.82807472	11674.839054004	204113.9511008
0.	2271296.2737384	9894.7597796915	4534.5667354854	157881.56056434	663923.34980433	12876.607407585	212748.1442771
0.	2171560.7651134	8804.6488545952	3800.8665975842	145842.9164638	776524.34883405	11585.826064951	204933.7058582
0.	2301571.0844894	9071.6016179468	4467.8640542332	133053.785985	700354.05566246	11519.066946682	201814.5087830
0.	2098101.5073289	9561.0372168932	4000.9602304553	139988.2308598	708875.79776907	11007.264794765	189531.0875483
0.	1992996.5039669	9716.7727507005	4089.8922757939	139649.28131711	715278.63721841	10918.258931291	175109.5613682
0.	1933932.0618602	8470.9699193857	3912.0291339479	121028.08738018	701512.3283966	11207.531461142	169869.4248055
0.	1828141.591085	9383.0573113583	4112.1254353852	135266.76541723	702332.86506511	10139.498148207	202998.3017870
0.	2286605.0459672	10028.252544752	4979.2649182334	145571.56678404	722653.78651294	11719.345904834	209443.7814008
0.	2043149.8697016	9360.8100902862	4245.525638307	150660.83127826	754401.95561948	11407.802937209	236440.6653603
0.	1965349.3182999	9739.0209215515	3645.2415372606	138903.64044505	735896.38281926	11519.066946682	233698.2460125
0.	1914853.2188586	8960.3702611759	4267.7592130252	150954.97182712	716922.39085076	11452.308362854	232692.9152026
0.	2045206.2719413	9983.7547189362	4289.9928470482	142090.0232185	711943.73964524	11608.079223139	255800.0062274
0.	1941700.6925435	9538.7895209393	4512.332449094	148104.50447542	757923.19333721	11852.867882553	244558.8695544
0.	2027841.0974728	11051.768082761	4112.1254353852	141140.76157744	756611.66950782	11296.540412261	258457.9361006
0.	1890861.8593956	11519.066946682	4556.8010811844	131157.41039369	703177.61615331	11252.035817943	263569.9232315
0.	2122092.8667919	10406.493652039	3645.2415372606	133934.3916368	737568.27101225	10250.745235849	289498.2557758
0.	1983971.183026	10873.756355811	4245.525638307	144983.67252519	735944.83882629	10050.50154671	268960.3376647
0.	1933703.5727225	11697.092449727	4623.5044741297	142813.34215495	723500.51544456	10918.258931291	273757.2505014
0.	2043149.8697016	10962.761744275	4401.1619067434	165720.4620782	747121.15259772	10940.510308095	288877.2536178
0.	2357208.1895299	11118.523460085	4912.5586784017	139445.91815378	678400.25753955	10050.50154671	282256.0598048
0.	1886977.5440539	11741.599419325	4579.0354861913	138474.36207685	755130.37079159	11430.055620341	282393.9485977
0.	2217829.8155064	11519.066946682	3845.3314342286	145096.72592029	725000.63769447	11363.297749089	320860.411451
0.	1889605.169138	11274.288085412	3889.7965080741	128200.82182885	702887.97795225	10473.243863813	311930.7925201
0.	2140828.9760869	11163.027341856	4201.058666784	153331.09963763	699027.05806625	11563.572966145	290165.3087635
0.	2089875.8983701	10361.993807708	4667.9736993025	148511.6549364	803438.48939029	11296.540412261	295135.3551801
0.	1990940.1017272	11852.867882553	5290.5677623922	153625.33360246	780906.86438722	11185.27937181	270199.4711181
0.	2120264.95369	11252.035817943	5290.5677623922	150276.20146967	735969.066931	12053.154857688	276719.3809293
0.	2024071.0267	10606.745890386	4223.2921228934	144802.79025562	735847.92708207	11430.055620341	268891.5022336
0.	2223999.0222255	12164.427477996	4957.0294456441	137502.91832412	708175.39601898	11519.066946682	289498.2557758
0.	2190868.0972527	12386.977172825	5579.6450990042	145775.07822269	737422.87667787	11897.375683543	299670.7625667
0.	1882179.2721613	12186.682180224	4734.6779818802	151475.399543	794018.85381542	11341.045244099	293915.5833377
0.	2299743.1713874	11496.814026024	4534.5667354854	161777.44270476	713103.55886714	11118.523460085	285474.0496629
0.	1871440.2826874	10896.007613863	4178.8252699788	149936.83683724	767449.80717867	10918.258931291	278212.3197855
0.	1906399.1207621	10873.756355811	4445.6299457633	152697.39990572	745544.44733874	11163.027341856	251333.8151579
0.	1936445.4423754	9583.2849722085	4845.8529723751	131947.51485781	721492.69233623	12631.788696862	221596.5308354
0.	1648206.3951121	10562.244977375	4690.2084008523	148330.69674175	767206.65183625	11318.79279849	222532.0827219
0.	1767020.7467387	9205.0812048251	3889.7965080741	151362.26034309	722024.84125284	11452.308362854	277752.9259623
0.	1663857.9010475	10206.246222688	4779.1478001472	143921.0449282	776524.34883405	12431.487824481	267170.7982972
0.	1745771.2569285	9338.5629285733	4067.6591755055	124275.35891198	741373.61971649	11185.27937181	245817.31721
0.	1741886.9415869	9983.7547189362	3867.5639415011	143129.81376539	803658.23944781	13900.472616069	227942.0609530
0.	1924792.4963505	10361.993807708	4712.4431617115	135831.39432506	809349.24909055	12386.977172825	224837.1771639
0.	1927534.3660034	11630.332440711	4734.6779818802	171547.72825547	808249.83818227	12386.977172825	270222.4197439
0.	1736745.9359877	8982.6164138194	4868.088148406	147493.81575177	838056.10753781	11964.137830426	245977.4967121
0.	1754225.355025	9739.0209215515	4579.0354861913	169302.50600034	852874.6296953	12275.701583032	269258.6309991
0.	1661801.4988078	11341.045244099	4134.3586542796	151384.88806129	784170.83392666	12364.721936084	258320.4364931
0.	1596796.3391198	11697.092449727	4467.8640542332	153036.87596657	827252.44704941	13967.250800226	277729.9569250
0.	1600109.4316171	10272.994831483	4845.8529723751	150185.7028951	848652.23124144	12275.701583032	266046.793892
0.	1724407.5225495	9894.7597796915	4467.8640542332	155345.67665311	871113.21876252	12208.936941841	235526.4266915
0.	1639638.0524467	9872.5111932931	4401.1619067434	141728.3870933	838203.18812694	13789.176830624	231550.6390004
0.	1918179.1014153	9761.2691517657	4957.0294456441	144893.23090386	851033.21729609	11808.360319106	207074.552238
0.	1812033.1068741	9850.2626662593	4512.332449094	164337.92887083	855723.443416	12854.350864177	235823.54341
0.	1776731.5350928	10161.747447	3800.8665975842	161007.18339741	848038.67994235	13611.106663037	243209.1066219
0.	1870801.2635138	9939.2571305832	4601.2699505063	141637.9804934	835997.23877974	12431.487824481	261139.6250603
0.	1643763.9800138	10651.247040888	3156.1531205464	130435.09420711	769298.00946378	12431.487824481	260635.3109838
0.	1428007.5640564	10295.244486485	2667.0934016109	97185.639771189	721129.88220347	10962.761744275	273160.3573716
0.	1183489.1294931	8515.4596725172	2355.8885211332	79196.770147172	708368.60465493	9761.2691517657	271576.4987522
0.	1093985.1066278	9338.5629285733	1511.2481309416	67897.705847414	645705.30834258	9004.8626258179	271438.7859127
0.	926379.43555878	8849.1403882772	1755.7404935542	53526.913046522	587897.51064952	9227.328010388	272999.6625618
0.	813186.05508624	9360.8100902862	1333.440008534	45881.515609743	596118.49728146	8493.2147662765	281934.3280128
0.	824143.66158687	10495.494053146	688.91736413994	30923.937799471	567866.37400132	8915.8781339534	296378.3220427
0.	764410.85282128	9894.7597796915	822.26278718639	28872.151796729	537220.03541707	8337.5020843755	333729.1025468
0.	593496.4625871	10695.748428881	600.02160077763	24056.896228653	521724.98115006	7225.3532086126	294214.7564191
0.	556064.58294582	9872.5111932931	555.57407469138	17908.110260569	497344.38421021	7959.3548209234	280417.756929
0.	628434.8071527	9116.0945761461	622.24545271912	14657.323345891	474396.05179618	7558.9822941956	335370.8575102
0.	597501.34545416	9071.6016179468	466.67973369921	11163.027341856	488746.27784724	8137.3043378502	334584.6254284
0.	468075.46231819	9494.2943071144	311.11691862693	11519.066946682	530095.93959213	7803.6521091871	309094.6622774
0.	504677.24513032	9205.0812048251	422.2329187895	8048.3291046256	473925.95903901	6380.2192750204	342288.2078956
0.	458849.66765081	10450.993733851	333.34000013334	6357.9800652871	484462.2206367	7825.8951756913	273642.4600942
0.	391030.65336439	9116.0945761461	200.0024000288	5157.1508342136	457629.69599579	7002.9412353188	244650.3867054
0.	303517.39873778	7269.8363153001	222.22518522469	4823.6178556551	476135.61922316	7114.146480276	204728.7597004
0.	218744.87809183	6602.6146353956	88.889362965491	4289.9928470482	473855.44734934	6958.4595526755	158764.7710462
0.	182510.28473761	5335.0405463082	155.55700742096	3400.6937415233	455588.97819857	7581.224707945	144350.6016102
0.	139581.49304916	5935.4463522347	155.55700742096	2333.6600457397	441715.61945118	6780.5351954239	126328.101979
0.	109942.71347117	5223.8590313854	177.7796740943	2133.606434957	475524.37962411	7470.0132325949	111496.4868763
0.	85054.070087413	5668.5939886228	66.6669333344	2066.9229651143	465961.80748774	6269.0238196228	101908.219105
0.	65904.018404935	5668.5939886228	44.444562963279	1733.5136187497	460938.09946617	6469.1767072291	95634.5156790
0.	50306.945924825	4890.3233837481	111.11185185679	1978.012501928	422022.26177684	6113.3526737582	81238.50535441
