# Supplementary material for: LA-iMageS: a software for elemental distribution bioimaging using LA–ICP–MS data
Source: J Cheminform. 2016 Nov 18;8:65. doi: 10.1186/s13321-016-0178-7 (PMC5116144; doi:10.1186/s13321-016-0178-7)
Supplement: Supplementary file 1 — Additional file 1. Dataset corresponding to LA–ICP–MS analysis of a human tissue used to illustrate LA-iMageS features. [file 13321_2016_178_MOESM1_ESM.zip › Line 42.xl]

Intensity Vs Time	Counts Per Second
Time in Seconds	Na23	Ca44	Zn64	P31	C12	C13	Si28
0.	288.89389638309	4490.09822201	0.	688.91736413994	468615.70222443	6669.3344004268	56703.37334901
0.	133.33440000853	3556.3142359259	66.6669333344	377.78634093484	464083.44091444	7002.9412353188	54936.03875487
0.	111.11185185679	3845.3314342286	66.6669333344	755.58980896023	453572.19490593	6602.6146353956	53974.22881060
0.	51313.052417777	4356.6941049483	111.11185185679	1866.8757567514	478581.01358132	7047.4231552981	66799.99892905
0.	90421.246378793	4334.4602930095	111.11185185679	2355.8885211332	474889.67694337	7180.8703392706	90151.68271969
0.	126734.19852935	5223.8590313854	44.444562963279	1822.4214736367	461642.18003634	6913.9781073663	101210.9090470
0.	122020.1759723	4667.9736993025	66.6669333344	2711.5521902674	449141.63080334	7047.4231552981	109852.6484755
0.	144780.18024561	4712.4431617115	133.33440000853	2733.7816735278	444783.6314148	7736.9232657286	104653.0349380
0.	157066.37164568	6135.5912309063	155.55700742096	2756.0112160766	412332.58595633	6424.6978724691	118796.3166875
0.	189144.67769891	5979.9225766753	133.33440000853	3200.6145179875	477804.99557901	7514.4976447163	145368.0602722
0.	197103.7486138	5668.5939886228	266.6709334016	2867.1598181554	459600.50584143	7002.9412353188	143084.6028057
0.	241310.65229624	6024.3990384081	88.889362965491	3534.0825588358	457606.23670586	7358.8032407191	167352.5968382
0.	262469.32440558	6980.7003643303	333.34000013334	2867.1598181554	418331.88452546	6647.0944194197	187212.8941616
0.	266643.18581034	5868.7324604928	177.7796740943	3334.00013336	440310.79044272	6535.8954043318	186213.0860139
0.	309371.31619976	6936.2188003543	133.33440000853	3422.9250628351	443495.40078844	6847.2563843996	217604.4866236
0.	304185.55522519	6558.1350886904	133.33440000853	2667.0934016109	478581.01358132	7002.9412353188	217239.5938857
0.	322499.68173628	7069.6642042893	88.889362965491	3289.5380243924	441106.8318867	6780.5351954239	211722.5138807
0.	252410.06608366	7558.9822941956	200.0024000288	3045.0006645658	436144.48819724	6357.9800652871	185440.5882329
0.	272379.86828197	6936.2188003543	200.0024000288	3578.5459723132	430319.75011956	6269.0238196228	209648.8421272
0.	266390.86102566	7759.166154206	133.33440000853	3422.9250628351	425714.23362322	6669.3344004268	215232.9657130
0.	295158.37142959	7025.1821656413	266.6709334016	3200.6145179875	433547.4280138	7603.4671810346	183918.5204557
0.	296815.70556099	7136.387707272	266.6709334016	3956.4945635986	435957.28631069	6535.8954043318	192031.8148366
0.	364164.58776986	7358.8032407191	200.0024000288	4667.9736993025	434249.25839028	6847.2563843996	217878.1665275
0.	320375.61747899	6980.7003643303	244.44802968221	4467.8640542332	446704.62640598	6624.8544977427	210286.8407018
0.	312461.2309913	7425.5290578293	244.44802968221	5112.6789993376	447759.0142821	6491.4162136014	214115.8453828
0.	553478.4233878	8159.548294521	977.83514410623	8693.4210590677	436565.70742618	7781.4091020254	252501.6682
0.	590541.66925525	6469.1767072291	422.2329187895	10539.994609927	431863.27012349	6913.9781073663	225133.9181950
0.	455706.24765709	7781.4091020254	488.9032300503	10295.244486485	438367.82392488	6980.7003643303	196671.4918298
0.	434857.55798443	6847.2563843996	511.12678566587	7714.6804365931	454580.52716092	6180.068523177	196785.2414666
0.	500055.16239948	7292.077957649	466.67973369921	8960.3702611759	466924.63001723	6446.937260185	254494.2603422
0.	418331.88452546	8137.3043378502	355.56314090256	10006.003602161	474349.04136013	7136.387707272	241196.3011908
0.	409136.23758589	7091.9053126152	555.57407469138	10183.99680516	487098.31028553	6491.4162136014	236074.9580248
0.	426579.03985188	7870.3814867284	444.45629661235	7358.8032407191	474113.9930477	6825.0159287424	211243.9290155
0.	436542.30581359	8293.0132808272	400.00960023041	8226.2805206124	447548.12631295	7091.9053126152	219520.4322863
0.	417654.70991961	6847.2563843996	533.35040054615	8003.8418440852	449821.30386559	6802.7755324172	203021.0686654
0.	346154.19513479	8048.3291046256	488.9032300503	8938.1241678873	469367.39702729	6825.0159287424	206527.9015145
0.	418752.2267996	7425.5290578293	688.91736413994	16171.230868678	490064.87989602	7225.3532086126	228969.6635470
0.	379516.21569285	7825.8951756913	955.61034388194	20491.830634686	474654.61380375	7625.7097134645	180330.2550500
0.	434436.42288702	7381.0451204177	1689.0600469736	33824.060552862	514826.25387099	8381.9911253168	164836.5212200
0.	729066.78616376	8582.1947473411	2200.2904383379	59590.077360053	566868.41391734	8515.4596725172	180534.6088686
0.	655733.69142199	7492.255408986	2667.0934016109	62119.559519906	573975.45760112	8381.9911253168	178400.4912470
0.	859826.38022301	8226.2805206124	3089.4614690812	79465.981459575	602891.79907813	9694.5246392125	180443.7843372
0.	1005698.9844752	8092.8166025467	3667.4735108391	100806.04594824	686225.92170467	10317.494200857	168440.8625321
0.	845732.11166839	6936.2188003543	3178.3837896203	81956.596501101	680831.47715103	9027.1088971719	136599.3505425
0.	815337.35838994	7225.3532086126	3133.9225107654	86962.504484388	606232.70694891	8871.3862441486	139830.0527051
0.	1076917.2533878	7581.224707945	3956.4945635986	81216.06599827	619394.13048348	8960.3702611759	145865.5293324
0.	1245261.1009769	8026.0854446829	3867.5639415011	107398.74950461	693600.54256622	10495.494053146	140169.0095395
0.	1161111.2933506	7803.6521091871	4045.4261345198	95364.784268185	671663.80468625	11385.550313458	136486.4114021
0.	1343433.3974493	8337.5020843755	3823.0989862564	114379.61143152	726694.63519164	10517.744301851	139649.2813171
0.	1254274.7418907	8604.4398909837	4378.9279761929	105800.72430223	682950.32318867	10940.510308095	130818.8169463
0.	1501621.0957561	9182.8344586197	5201.6229063468	149303.39283496	704867.36486336	9850.2626662593	148217.599847
0.	1592569.2900716	9672.2765870872	6335.740914881	155934.29585527	760741.20856982	11919.629673117	151860.0842092
0.	1547685.6601076	8248.52471467	4512.332449094	122719.2178922	728824.70029888	11007.264794765	134724.7573655
0.	1693842.6685507	7647.9523052351	3912.0291339479	140214.20481717	673299.31925606	10985.013239832	145255.0032278
0.	1501515.4686325	9004.8626258179	4401.1619067434	127501.32338044	749134.89908356	11029.516409074	148941.4462588
0.	1941668.0809001	7892.6247312617	5068.2074017168	148014.02927279	730325.74128585	10784.751917351	169642.6527019
0.	1689986.9594333	8426.4804036529	4067.6591755055	134815.08961238	715592.86020213	10406.493652039	156409.749129
0.	1566043.9831326	9071.6016179468	4312.2265403762	131608.88955783	757145.97019738	9605.5327868852	144689.7408137
0.	1820956.9785603	7447.7711155427	4934.7940323669	134566.67827072	697314.32463606	11519.066946682	158719.4759453
0.	1729348.0207115	8493.2147662765	4779.1478001472	129509.71737186	729502.55770077	10228.495699585	163091.5772221
0.	1608828.3799432	8181.7923105381	3245.0761526022	121298.64536789	680012.97069059	10450.993733851	155028.7449131
0.	1871598.5373062	8693.4210590677	3756.4019981391	138835.85819203	710373.39783691	11697.092449727	136915.5882127
0.	1631246.7856665	8181.7923105381	4000.9602304553	108299.17950287	686563.18588641	11341.045244099	147968.7920365
0.	1692116.8362773	8181.7923105381	3489.6193825463	108411.74004981	641198.7196795	10183.99680516	182328.5940479
0.	1844831.1948851	8381.9911253168	3734.1697873657	118390.60394874	664091.54707288	10651.247040888	210104.5504725
0.	1650377.0419206	10762.500956173	4156.5919324774	129893.39783212	687936.46826884	10695.748428881	201222.6745815
0.	1829683.6334921	9027.1088971719	4356.6941049483	112915.40092686	678111.44505591	9761.2691517657	187008.3782989
0.	1586628.5724902	10495.494053146	4223.2921228934	125876.9066254	712209.51787753	11318.79279849	202383.6192974
0.	1653690.1344179	9672.2765870872	4356.6941049483	126643.95315428	663322.67192389	10428.74366326	217878.1665275
0.	1745314.278653	11919.629673117	4756.9128613587	144350.60161027	718010.33994229	11585.826064951	219497.6208520
0.	1923209.4355271	9138.3411442804	3311.7690492289	115528.63243904	707499.19963009	12431.487824481	222669.0014484
0.	1795753.4464415	9894.7597796915	3667.4735108391	127749.52583765	682926.24248531	10361.993807708	219931.0486442
0.	1579564.0269966	9561.0372168932	3422.9250628351	100131.31756181	642109.43669857	9672.2765870872	202679.5719414
0.	1636439.2045183	10918.258931291	4201.058666784	131021.97137674	642804.52206473	10250.745235849	253394.8411409
0.	1561723.2564762	10584.495404194	3778.6342682119	131428.29497992	788532.81833513	11074.019815824	225019.785795
0.	1623186.8345292	9538.7895209393	3889.7965080741	109222.22058191	639689.05786045	10006.003602161	214571.7950068
0.	1821312.4493121	9538.7895209393	4112.1254353852	125628.75951507	725847.59519503	10539.994609927	213135.6370887
0.	1864471.3639862	10361.993807708	4378.9279761929	115528.63243904	724202.15331419	11585.826064951	249387.7516037
0.	1609020.5079891	9716.7727507005	3734.1697873657	108614.35284097	733982.58635826	11875.121753355	210993.252536
0.	1819562.5714493	9694.5246392125	3978.7273673761	119247.13162305	703129.342449	10851.505157133	192122.7643559
0.	1873853.268842	9650.0285943244	3334.00013336	130999.39841959	721395.94148708	11007.264794765	190849.5603784
0.	1998825.3183711	9049.3552278814	3623.0096229803	106791.01389961	710639.12803923	10495.494053146	194715.2382378
0.	1615875.1821214	9961.5058950769	3422.9250628351	119134.42561898	773774.22767914	11118.523460085	222942.8455614
0.	1853690.1687526	9093.8480673683	3289.5380243924	104225.5045467	646568.53986638	10183.99680516	188031.0072502
0.	1732404.6423705	10183.99680516	4356.6941049483	117872.22176717	712475.30423926	10117.248908782	210195.6950949
0.	1685221.6354265	9583.2849722085	3600.7777679979	112464.92602193	744986.60463475	11252.035817943	189485.6266465
0.	1931728.5150099	8470.9699193857	3823.0989862564	115010.42701537	725944.39559053	10473.243863813	190076.6374977
0.	1619645.2528942	8582.1947473411	3267.3070588502	108231.64389977	618485.80220623	10295.244486485	170005.4910000
0.	1969744.4078343	8893.6321593739	3178.3837896203	98040.004613647	680855.55203979	9872.5111932931	166695.1711593
0.	1566521.5283688	8404.2357348103	2956.0797670342	113838.95010417	620469.90586117	9850.2626662593	148466.415022
0.	1965494.2317314	9405.3045917898	4067.6591755055	111271.28449208	668105.2216031	11341.045244099	142700.3194676
0.	1884612.0358717	8715.6664994682	3934.2618191226	112082.04136968	689984.74928896	10117.248908782	146747.4786604
0.	1795780.7153583	7136.387707272	2911.6196740142	119404.92257145	705567.49993167	11074.019815824	155504.1470015
0.	1710469.6851472	8915.8781339534	4356.6941049483	141298.96440521	732723.10193537	11363.297749089	158515.6510089
0.	1827341.8791029	9694.5246392125	3912.0291339479	132353.88323919	727275.51030348	10006.003602161	186167.6430075
0.	1931700.8430268	9116.0945761461	3356.2312767859	104518.02298591	709721.18543108	10072.750608034	163726.0604493
0.	1825497.0940181	8270.7689680748	3800.8665975842	116204.60065493	697121.36176549	11697.092449727	140417.5865744
0.	1883978.8215937	8737.9119992209	4067.6591755055	122809.42108991	755276.06113569	10829.254017831	144079.3000991
0.	1826770.6562586	8181.7923105381	4201.058666784	126350.66238378	746902.82253065	10784.751917351	145413.2835157
0.	1610734.1765222	7692.4376667992	4045.4261345198	121659.40291759	684660.22400332	9672.2765870872	131744.3380395
0.	1917405.44548	7603.4671810346	3956.4945635986	125109.93016412	763535.83045386	9828.0141985899	148669.9965517
0.	1891775.8159466	9894.7597796915	4289.9928470482	135582.9529304	745204.88665336	11474.561164748	184986.2108541
0.	1713097.3102312	9783.5174413434	4912.5586784017	131134.83707252	661785.12627358	9427.5519315809	210423.5609580
0.	1900572.6477497	8715.6664994682	4067.6591755055	137954.73865677	767328.22865963	10473.243863813	199857.0618335
0.	2055716.7722775	10206.246222688	4756.9128613587	142203.03769893	788484.06903303	11674.839054004	228855.4793079
0.	1909140.9904151	8938.1241678873	3534.0825588358	103213.01950851	711919.57839086	10584.495404194	222212.6143264
0.	1952810.7963178	9850.2626662593	3133.9225107654	106115.80376292	697024.88193847	11274.288085412	190531.289431
0.	1567778.2186264	9561.0372168932	3000.5400972175	92106.215761827	651413.82500057	10651.247040888	204455.5059019
0.	1682708.2549113	9650.0285943244	3222.845305648	105350.63132109	657798.38850136	10117.248908782	192486.5722464
0.	1787813.2582733	9917.0084254548	3711.9376358914	138722.88898539	698279.20332407	10651.247040888	183282.513886
0.	1984999.3841459	9205.0812048251	3912.0291339479	120892.81165657	722049.03061388	12275.701583032	185281.5533631
0.	1853275.3962368	8871.3862441486	3823.0989862564	126508.58691028	731681.74291551	11430.055620341	201518.5864910
0.	1724064.7888429	10295.244486485	4156.5919324774	137954.73865677	745932.53291097	12898.86401039	170821.9343535
0.	1625243.2367689	10161.747447	4401.1619067434	111766.73771774	801509.80942918	11941.883722078	174678.431356
0.	1642608.4112374	7914.8680351385	4712.4431617115	116948.22859015	684684.30952034	9783.5174413434	158289.1846491
0.	1668770.417509	7025.1821656413	4245.525638307	122268.21644205	718227.94610219	10562.244977375	176993.1776440
0.	1585257.6376638	7581.224707945	3511.8509410427	100940.99814215	678424.32568068	10584.495404194	163046.2588221
0.	1972217.6246308	8159.548294521	2933.8496908789	114852.71867327	675127.6124835	11941.883722078	178513.9945268
0.	1587744.3292064	8582.1947473411	3467.3878833464	95432.216307064	721371.75394303	10918.258931291	161800.0984577
0.	1882217.0615106	8671.1756780192	2644.8640962144	95881.777098336	706026.23971537	9294.0687832241	164519.2317618
0.	1677944.9338787	8026.0854446829	2711.5521902674	91948.937615495	667047.54614697	10317.494200857	169824.0698961
0.	1627015.7198832	8782.4031767842	2266.9749752633	96488.72241958	665004.67492948	9294.0687832241	174655.7409148
0.	1743382.569169	7714.6804365931	3422.9250628351	91701.792206956	690876.50501471	9739.0209215515	157813.6251371
0.	1645346.6000207	8026.0854446829	3578.5459723132	95634.51567901	652949.5306384	10250.745235849	169302.5060003
0.	1687534.1694039	7825.8951756913	3600.7777679979	86333.795716146	656549.90818695	8782.4031767842	184054.8138242
0.	1500089.6226644	7514.4976447163	2311.4316296304	73635.006961733	652133.65310766	9427.5519315809	165765.7948813
0.	1393759.1837265	8982.6164138194	2644.8640962144	78658.373488623	590208.12711368	9472.046789243	170867.2946393
0.	1669172.564695	9205.0812048251	2089.1507291136	83999.004787117	634155.88364067	9383.0573113583	240052.8752018
0.	1777936.8112478	9561.0372168932	2578.1765357486	82988.960413641	621689.27983624	9338.5629285733	249914.2893231
0.	1612516.4147064	9338.5629285733	2800.4704790405	75877.208843813	615092.36754569	9249.5748753086	254540.0725761
0.	1694948.4503776	10361.993807708	2333.6600457397	75025.101376524	633389.66231674	9805.7657902847	238109.4059075
0.	1764121.3011252	9894.7597796915	2355.8885211332	73702.264279981	587278.27530487	10628.996435951	282256.0598048
0.	1557218.8698372	9227.328010388	2489.2606184746	67449.644812803	628195.51403559	8849.1403882772	222349.5278731
0.	1347767.9394946	8381.9911253168	2289.203272805	58941.041563804	599719.13345765	8782.4031767842	212155.5426226
0.	1345327.8807423	8938.1241678873	2467.0317873712	68771.493881078	569268.46554674	8693.4210590677	207940.1549943
0.	1541901.5571968	9027.1088971719	2667.0934016109	87142.144228402	656934.03681011	9138.3411442804	225248.0521370
0.	1578338.9454971	9271.8217995872	2511.4895088638	93252.188510204	641773.89822545	10006.003602161	208714.716952
0.	1493544.166117	8337.5020843755	2756.0112160766	87973.028157624	660728.22189046	10206.246222688	193714.5398082
0.	1988212.1064691	9716.7727507005	2644.8640962144	95814.341442351	643763.35211169	11185.27937181	230545.5636707
0.	1761295.4808248	8404.2357348103	2178.0623779285	86580.782818942	595880.09757252	9672.2765870872	212748.1442771
0.	1746175.7753771	8938.1241678873	2489.2606184746	91274.921852132	614088.93091569	9939.2571305832	224517.621559
0.	1752171.8266429	9516.5418843464	3111.691960277	117038.36978754	653261.50412722	9561.0372168932	235572.1362762
0.	1875778.4736551	8626.6850939775	3178.3837896203	116565.13930306	669932.41962522	10495.494053146	238040.8210368
0.	1709555.7285962	9516.5418843464	3334.00013336	129983.67813497	682083.45997921	9561.0372168932	234246.6586894
0.	1579316.9200824	8982.6164138194	3133.9225107654	100873.52177366	690659.58302611	11318.79279849	190940.4971420
0.	1778889.4299585	8270.7689680748	2911.6196740142	110370.53540671	760206.68736515	10985.013239832	157496.6003974
0.	1762110.5323656	8226.2805206124	3156.1531205464	109807.61634038	709721.18543108	9783.5174413434	184486.4240370
0.	1634032.859272	8226.2805206124	2978.3099024804	101885.72432768	705519.2129427	9494.2943071144	196671.4918298
0.	1891332.2762697	8204.0363859019	3267.3070588502	115348.38344443	687960.56288229	11296.540412261	208167.9599539
0.	1647520.9276989	8915.8781339534	2578.1765357486	121569.21207661	729817.29516684	11674.839054004	205867.4124776
0.	1553040.669242	9071.6016179468	2733.7816735278	118322.98706571	730325.74128585	11919.629673117	198082.0957980
0.	1741484.7573143	8804.6488545952	3245.0761526022	109109.64915812	703515.5395966	10072.750608034	176630.0381107
0.	1629356.0412483	9650.0285943244	3489.6193825463	141366.7665288	772144.03434562	11541.319926723	185190.6776423
0.	1935797.1924665	8960.3702611759	2600.4056632835	116610.20772326	744186.28405505	10361.993807708	217057.1534311
0.	1972301.0029256	9383.0573113583	3289.5380243924	117308.79918936	742561.61706197	11852.867882553	217148.3731656
0.	1675414.6166334	8693.4210590677	2756.0112160766	94128.62636567	730713.14875409	10606.745890386	184713.596187
0.	1661752.2066194	8938.1241678873	3045.0006645658	85345.920125511	708441.05900123	11051.768082761	191031.434886
0.	1756216.6177355	9138.3411442804	2800.4704790405	86019.459026727	605087.10721153	10139.498148207	243575.1227345
0.	1910031.3178359	9605.5327868852	2733.7816735278	87231.965545049	745884.02126839	10740.250054368	263455.2708435
0.	1694932.4237806	11207.531461142	2333.6600457397	94173.574367625	661328.71992784	10606.745890386	223216.6985547
0.	1732597.3627722	9383.0573113583	2733.7816735278	85794.940041823	671134.73367288	10539.994609927	198036.5887607
0.	1651411.3712767	8426.4804036529	2555.9474675006	80116.61120132	696470.14373899	10250.745235849	209762.7669063
0.	1890747.6148267	9828.0141985899	3067.2310371775	108209.13215292	748043.05101999	10896.007613863	223673.139945
0.	2007048.5859381	9939.2571305832	3200.6145179875	100581.13045232	736550.56168303	11185.27937181	229472.0925349
0.	1982029.0253552	9316.3158262194	2756.0112160766	94668.018300696	742779.83828249	10384.243700188	229061.0120495
0.	1581030.5886155	10050.50154671	2289.203272805	81709.745723916	767474.12308596	11096.271608266	238886.7400052
0.	2024299.5158377	11363.297749089	2978.3099024804	87501.435273734	695360.77367046	11007.264794765	245451.2040300
0.	1838309.3577146	10717.999211938	3311.7690492289	98107.458178594	730810.00331712	10740.250054368	271163.3669515
0.	1703957.7447215	10161.747447	2911.6196740142	108614.35284097	692033.51386382	11786.10662646	266964.3373215
0.	1581259.0777533	10428.74366326	2422.5743030209	101548.30989808	726186.40129347	11496.814026024	231619.1712179
0.	1974580.2985383	8982.6164138194	2889.3897164397	99344.2030735	732577.78854211	11585.826064951	218402.7444766
0.	1932780.1113884	9383.0573113583	3578.5459723132	102425.61566045	724637.68115942	11096.271608266	209876.693223
0.	1715382.2016086	9049.3552278814	3156.1531205464	106025.77985193	689526.85627961	10406.493652039	202952.7682145
0.	1878749.5740736	9828.0141985899	2822.700199456	105755.71391704	713103.55886714	11496.814026024	226001.3748379
0.	1571205.5556926	9605.5327868852	2889.3897164397	110820.89785955	727517.5530511	10206.246222688	230065.9107744
0.	1730106.0978679	8915.8781339534	2667.0934016109	101975.70380228	664019.46212945	11007.264794765	208122.3984700
0.	1635881.7801791	8826.8945917595	2667.0934016109	92128.684309433	670317.14197741	10896.007613863	183418.796966
0.	1633468.8457276	9761.2691517657	3245.0761526022	113275.79826661	688779.81954964	11007.264794765	215004.9699641
0.	1562959.5384939	8849.1403882772	2600.4056632835	84560.193188549	650622.08319133	8960.3702611759	184940.7744639
0.	1643093.4608279	8582.1947473411	2266.9749752633	90690.818710863	620469.90586117	11096.271608266	183168.9463370
0.	1663391.6962392	8604.4398909837	2311.4316296304	87568.804060333	685768.22699761	11697.092449727	180670.8475019
0.	1645158.8172416	8337.5020843755	2178.0623779285	75047.524146016	684130.35954553	9716.7727507005	192350.1424474
0.	1388541.8276589	8137.3043378502	1689.0600469736	76729.403055514	607473.94483791	9227.328010388	186440.3047221
0.	1536783.8337826	9249.5748753086	2200.2904383379	70250.419985039	613754.47793313	10028.252544752	210195.6950949
0.	1517293.9163257	9093.8480673683	2066.9229651143	74531.815643244	647407.87527218	9716.7727507005	219087.0255722
0.	1598440.403391	8426.4804036529	1777.9674276367	69107.590499257	656717.96236345	9049.3552278814	226663.4411668
0.	1410004.4492713	8804.6488545952	1978.012501928	59500.552186534	627023.07347143	9894.7597796915	230499.8812692
0.	1360420.1128448	8715.6664994682	1933.557626018	55361.059793066	575164.49856387	8515.4596725172	234612.2869143
0.	1768687.9189434	9116.0945761461	1733.5136187497	61895.680685202	618533.60657778	9627.7806609238	264533.0646013
0.	1316590.2018585	8826.8945917595	1511.2481309416	54891.300955046	639593.21520773	9049.3552278814	227531.0549142
0.	1239436.5928171	7825.8951756913	1466.7957446922	51715.52892503	582944.87208148	7736.9232657286	228444.4288258
0.	1362760.2427578	7625.7097134645	1666.8333500017	55092.622939489	611771.91539555	9316.3158262194	224677.3978501
0.	1410213.5819555	9271.8217995872	1377.8916834903	55405.800106575	580303.04075574	9004.8626258179	209990.6210789
0.	1351013.7227459	8871.3862441486	1489.0219081794	62768.842028625	594473.67330875	9049.3552278814	223924.1932265
0.	1580682.7233609	8315.2576529274	1733.5136187497	63283.826063835	617099.59044387	9116.0945761461	207894.5947405
0.	1461176.6855631	8760.1575583262	2000.2400288035	62477.778119796	646184.8707838	9538.7895209393	204478.2767137
0.	1530715.2396037	9138.3411442804	1555.7007542926	56994.236357506	632527.744448	10161.747447	231527.7950514
0.	1329328.1447281	8070.5728239134	1333.440008534	56904.738969578	629009.13765144	9561.0372168932	213272.4035052
0.	1326556.3658104	7692.4376667992	1400.1176098792	55249.210056694	586801.97066818	8070.5728239134	244467.35339
0.	1427824.2122624	8270.7689680748	1511.2481309416	52140.386262401	565062.87513475	10072.750608034	225453.4971193
0.	1336092.7963038	7358.8032407191	1222.3118584252	51983.857362715	628482.66657074	9316.3158262194	197831.8101318
0.	1473356.900852	8404.2357348103	1111.1851901238	52788.894358009	634658.7532711	9027.1088971719	201973.8558563
0.	1330882.7869997	8559.9496630493	1155.6356796293	49300.960521788	582397.39911712	8871.3862441486	187440.1398306
0.	1380148.2148813	9672.2765870872	1666.8333500017	56792.868581703	579446.40436938	8315.2576529274	227302.7268668
0.	1286551.555419	8315.2576529274	1066.7349377027	51514.28824908	599242.14170937	7647.9523052351	205844.6379159
0.	1249368.7583519	8782.4031767842	1711.2868032229	47199.959351876	571574.09501534	9672.2765870872	180693.5541550
0.	1206153.2067652	7647.9523052351	1355.6658163753	41771.094402673	549968.1836588	8604.4398909837	184009.3824564
0.	1469698.4865566	10006.003602161	1866.8757567514	59657.221869111	617434.17292582	8493.2147662765	232327.3700163
0.	1353559.2348852	8003.8418440852	1489.0219081794	58157.789575841	617434.17292582	9271.8217995872	220410.1263018
0.	1276269.0559958	7136.387707272	1111.1851901238	44339.870679091	585539.890552	8159.548294521	214548.9969406
0.	1486766.1474785	9338.5629285733	1422.3435955424	50575.229148807	626975.22213107	9716.7727507005	248334.7744914
0.	1387603.0236809	7825.8951756913	1555.7007542926	61962.843706422	605731.48836485	8381.9911253168	214936.5724403
0.	1622385.2142526	8404.2357348103	1444.56964048	70071.142293513	642229.27502036	9739.0209215515	223855.7234098
0.	1874348.2833245	8115.0604405255	1466.7957446922	65120.114150942	655997.75313494	9917.0084254548	224882.8289516
0.	1680906.8300432	8648.9303563226	1644.6067123067	56904.738969578	625228.82941706	9427.5519315809	227416.8901190
0.	1539912.4627675	9004.8626258179	1377.8916834903	64224.313509235	582159.37823272	8515.4596725172	201313.7232940
0.	1717443.5791657	7803.6521091871	1311.2142599662	67516.852438416	645969.06439746	11252.035817943	222281.0708223
0.	1441087.5082571	7114.146480276	2089.1507291136	63261.434794324	668129.26118175	9672.2765870872	166037.7968279
0.	1517002.94333	7937.111398359	1844.6485855546	67875.302225828	697676.1415782	9138.3411442804	173680.1097541
0.	1612944.109237	8026.0854446829	1889.1029872274	84178.58098453	610362.90055065	8559.9496630493	212337.8771613
0.	1791609.5075381	10339.743974598	1577.9271548818	81373.142754039	636981.91145792	9894.7597796915	246297.8648171
0.	1519251.613091	8737.9119992209	1755.7404935542	64828.968420752	665653.53477649	8693.4210590677	197581.5318943
0.	1603032.0879245	8293.0132808272	1511.2481309416	72648.628380505	651677.75502532	9472.046789243	208464.115596
0.	1983452.6194963	8448.7251318446	1800.1944209975	83482.744666082	665581.43683875	10784.751917351	218448.3614909
0.	1695757.6434203	9650.0285943244	2555.9474675006	82742.079204604	660343.92498837	9561.0372168932	234863.6654957
0.	1959580.5468468	9516.5418843464	1755.7404935542	86131.720775972	665269.01937294	9427.5519315809	222349.5278731
0.	1680502.8787932	8626.6850939775	1489.0219081794	78164.873630105	619394.13048348	9071.6016179468	201951.0918044
0.	1475226.1568359	8537.704638108	1822.4214736367	82652.306023904	644842.1628953	11252.035817943	193987.4457817
0.	1706553.7032083	8582.1947473411	1866.8757567514	68435.410761965	670605.69494723	10183.99680516	210013.4068346
0.	1402426.655141	8826.8945917595	1800.1944209975	69309.254950055	655205.59214705	9761.2691517657	195329.3619960
0.	1583027.1034719	9383.0573113583	1377.8916834903	76684.548565765	671182.82970348	10428.74366326	230819.6632668
0.	1800172.061692	10139.498148207	1978.012501928	80542.913273124	649854.40269085	9939.2571305832	232464.4476079
0.	1588490.7804153	9049.3552278814	1489.0219081794	66128.004540611	673732.30123279	10740.250054368	197399.5160237
0.	1555571.7531008	8715.6664994682	1711.2868032229	76011.760057327	641366.47613984	9828.0141985899	226731.9337490
0.	1746880.9905408	9138.3411442804	1955.7850343329	66150.403483996	658158.56049644	10250.745235849	230614.0877360
0.	1898167.6756035	10117.248908782	1866.8757567514	70810.687526473	658854.93548669	9983.7547189362	230796.8212942
0.	1558547.4066978	8849.1403882772	1866.8757567514	71796.849508715	651749.73733735	8715.6664994682	226709.102826
0.	1599935.1170305	9160.5877717715	1355.6658163753	75137.215824621	629774.9709881	9449.7993307319	204956.4779609
0.	1569688.1631954	8915.8781339534	1555.7007542926	73971.298957438	666086.1349995	9739.0209215515	197718.0463757
0.	1792018.3661455	8226.2805206124	1955.7850343329	74688.767041584	679603.74642436	10361.993807708	229563.4464704
0.	1911356.572211	9294.0687832241	2222.51855803	70205.600202092	682131.61677384	8960.3702611759	258022.5283409
0.	1536810.34307	9427.5519315809	1711.2868032229	64045.164891204	691358.57329067	9894.7597796915	251539.8951612
0.	1511476.2251705	7625.7097134645	1866.8757567514	58582.974409476	648151.35459593	9716.7727507005	209603.2726462
0.	1581455.236627	7047.4231552981	1822.4214736367	58023.52517222	647048.15013345	10050.50154671	196148.2632649
0.	1806612.8429195	8315.2576529274	1755.7404935542	67606.463445654	673732.30123279	10651.247040888	222007.2481684
0.	1520310.0030797	8693.4210590677	1511.2481309416	58873.902804539	652277.62590988	10339.743974598	219087.0255722
0.	1825798.0238213	10962.761744275	2333.6600457397	77177.961171248	685985.02674391	10428.74366326	251677.2846193
0.	1608294.005618	8671.1756780192	2200.2904383379	69824.641738667	645129.86848113	10050.50154671	215780.1806376
0.	1395794.7699782	8782.4031767842	1822.4214736367	53683.470841493	633317.83254722	9783.5174413434	205275.2938529
0.	1454081.299823	7848.1383015384	2178.0623779285	69107.590499257	657198.1351206	9761.2691517657	199401.906720
0.	1581188.8453536	8426.4804036529	1711.2868032229	73881.619770811	642085.46923335	10006.003602161	225499.152238
0.	1598653.9189341	9605.5327868852	2000.2400288035	81754.627142179	685623.69684299	11318.79279849	212725.3511363
0.	1813331.3227096	9939.2571305832	1889.1029872274	87029.868936949	678857.56364304	10317.494200857	223718.7854416
0.	1685998.1402633	10295.244486485	2644.8640962144	94375.843359789	737374.41243957	11941.883722078	206664.5608749
0.	1830778.4662116	8293.0132808272	2311.4316296304	93387.0191373	706050.38458563	11163.027341856	208942.542825
0.	1910887.189662	9160.5877717715	2978.3099024804	94151.100336513	748382.7224134	11986.39199816	174292.7021611
0.	1776222.3455027	8003.8418440852	2489.2606184746	94353.368786243	735629.87960395	11452.308362854	181669.9981444
0.	1584972.3305153	8070.5728239134	2756.0112160766	95791.863010931	756563.09834275	11096.271608266	158696.8284862
0.	1589823.8808528	8604.4398909837	2689.3227662952	97005.784584574	799191.07462066	11296.540412261	161007.1833974
0.	1773746.4575966	8537.704638108	2778.2408179141	114041.69401922	731003.71567846	10851.505157133	179558.2964737
0.	1767934.7032896	9004.8626258179	4178.8252699788	149936.83683724	735726.78891964	12342.466758735	198286.8805052
0.	1981783.1995867	8381.9911253168	3534.0825588358	150163.07840365	774650.27834016	12119.918251707	151724.3111411
0.	1833054.1075465	8003.8418440852	3823.0989862564	148308.07724127	793555.45529508	12832.094380165	151543.2837936
0.	1869498.1250166	7803.6521091871	4045.4261345198	152810.55707006	819274.63652557	12921.120672592	132850.5824056
0.	1589256.1975743	8270.7689680748	4000.9602304553	165743.12844924	831709.48402655	12186.682180224	132060.3929916
0.	2152938.9003873	11385.550313458	5223.8590313854	160644.73282717	831635.99797486	12898.86401039	181056.868929
0.	1874981.8643224	12409.232468957	3756.4019981391	146453.48527014	921131.62239232	13344.008540165	166468.4845554
0.	1665457.3250117	19600.802186746	3934.2618191226	125718.99397937	718590.6351414	12297.956582209	182169.6179088
0.	1647627.1268389	13455.298385142	3378.462479507	102178.16115083	740476.66792926	9694.5246392125	194669.749368
0.	1552039.4262516	13499.814738951	2222.51855803	85143.86901603	630086.11015402	9650.0285943244	185826.8282708
0.	1212979.0016673	17173.232536246	2000.2400288035	66217.600673956	617099.59044387	10406.493652039	201108.8650730
0.	1046945.3230396	13944.991346099	1622.3801338886	59343.88543887	613061.7236506	9138.3411442804	224928.4809861
0.	973502.11446823	18798.957937054	2066.9229651143	42664.492225705	548142.47618733	9316.3158262194	215460.9676205
0.	719702.97589739	7981.5983028321	1200.0864062212	37126.965312679	578685.02123938	7870.3814867284	221642.1651082
0.	747121.15259772	9316.3158262194	955.61034388194	31392.350953125	524963.62251031	7714.6804365931	219132.6462839
0.	666350.51243332	8826.8945917595	844.48723179752	28916.750478495	511992.76572294	7892.6247312617	220683.8971681
0.	600887.87463111	9227.328010388	933.3856029271	24524.92417748	499159.33228141	6713.8145404327	261162.5491414
0.	573547.4430004	8381.9911253168	600.02160077763	21494.351391259	513007.99152653	8404.2357348103	250646.9180714
0.	525389.22814546	9761.2691517657	488.9032300503	16015.374759769	488510.8345239	7292.077957649	253623.8750262
0.	484674.01933208	8515.4596725172	444.45629661235	13566.589715191	498546.4497533	7848.1383015384	238680.9681399
0.	413616.12815951	7536.7399397861	400.00960023041	13855.95412367	480933.01233027	6469.1767072291	241264.9116684
0.	504724.42206821	8559.9496630493	1511.2481309416	12898.86401039	472327.83651502	8493.2147662765	255387.6436513
0.	493621.40652128	9939.2571305832	488.9032300503	12743.069038078	457582.7774802	7825.8951756913	271714.2138310
0.	473925.95903901	8693.4210590677	444.45629661235	11207.531461142	476770.4141763	7403.2870594544	254036.1516455
0.	454041.17187821	7403.2870594544	177.7796740943	9894.7597796915	468780.12982728	6980.7003643303	265450.4439826
0.	435723.2897154	8537.704638108	311.11691862693	9761.2691517657	459013.90787937	7047.4231552981	278258.2605379
0.	411445.88765881	9360.8100902862	422.2329187895	9160.5877717715	480227.34495207	5646.3566772391	265633.9317885
0.	530095.93959213	9739.0209215515	400.00960023041	8293.0132808272	446165.76721619	6647.0944194197	306098.1559883
0.	405404.79019562	7959.3548209234	333.34000013334	8337.5020843755	474466.56793374	6869.4968993892	236097.8142697
0.	388330.92516767	8582.1947473411	377.78634093484	9605.5327868852	481638.73779326	7069.6642042893	236829.2467441
0.	350670.59653709	8204.0363859019	244.44802968221	9872.5111932931	410745.92772019	7403.2870594544	244970.704534
0.	408109.92695638	7870.3814867284	488.9032300503	8737.9119992209	450922.95760909	6736.0546994319	239138.245754
0.	415390.06762672	7937.111398359	466.67973369921	8671.1756780192	477499.31080453	7381.0451204177	222281.0708223
0.	466666.30115556	8671.1756780192	222.22518522469	10428.74366326	469766.76171675	7025.1821656413	268662.0548379
0.	420503.87559811	8826.8945917595	400.00960023041	11407.802937209	488346.02804273	7892.6247312617	252959.6938404
0.	493291.60031483	8537.704638108	311.11691862693	12142.172835157	485686.01863706	7536.7399397861	260795.7712941
0.	426812.78628729	8493.2147662765	422.2329187895	10873.756355811	509962.67403933	7470.0132325949	245840.1998111
0.	429992.37261051	7647.9523052351	288.89389638309	9383.0573113583	501045.3992134	7314.319659335	228535.7716489
0.	445298.97798215	8893.6321593739	288.89389638309	11697.092449727	478016.62988561	7403.2870594544	248288.9958515
0.	600983.28905908	8826.8945917595	466.67973369921	11096.271608266	458098.89529279	6802.7755324172	287083.5028708
0.	501894.26455608	7759.166154206	288.89389638309	9249.5748753086	444244.89319141	7136.387707272	264280.8026984
0.	572857.90862041	8293.0132808272	711.14145314645	10094.999728725	460398.34356162	7492.255408986	255845.8255320
0.	661616.97377006	8448.7251318446	177.7796740943	10250.745235849	458779.27994578	7603.4671810346	257793.3753601
0.	502578.13379924	8626.6850939775	266.6709334016	9004.8626258179	475618.41364837	6558.1350886904	240716.04343
0.	522954.10279577	8026.0854446829	288.89389638309	10050.50154671	471434.89783635	7514.4976447163	251837.5751407
0.	517117.34004188	7536.7399397861	222.22518522469	9449.7993307319	494658.02285065	6869.4968993892	267767.2693970
0.	612106.29163896	9227.328010388	377.78634093484	11830.614071137	503733.76080762	7670.1949563466	275961.5280353
0.	654725.52983829	8960.3702611759	311.11691862693	9694.5246392125	492137.37841843	7959.3548209234	273527.6712427
0.	514944.33616211	7492.255408986	111.11185185679	8293.0132808272	423938.14932905	6713.8145404327	233378.3550532
0.	525389.22814546	8026.0854446829	155.55700742096	9538.7895209393	458521.19664419	6891.7374737114	244627.5073248
0.	448524.17739031	7158.6289936035	288.89389638309	9360.8100902862	442652.30031372	6558.1350886904	231322.2022901
0.	414549.73458067	6580.3748323783	222.22518522469	6513.6557793022	445275.55246476	6424.6978724691	210628.6454957
0.	476182.63945936	7692.4376667992	288.89389638309	7959.3548209234	448157.37240442	7047.4231552981	219246.6991416
0.	509655.84146117	8760.1575583262	355.56314090256	8315.2576529274	452962.56325132	7158.6289936035	234772.254237
0.	487898.71212672	7581.224707945	288.89389638309	7336.5614203583	464294.73659205	7091.9053126152	230773.9793833
0.	459459.7186657	6891.7374737114	111.11185185679	6357.9800652871	461125.84862503	7670.1949563466	232304.5239672
0.	445369.25491914	7403.2870594544	444.45629661235	6647.0944194197	426205.0588519	6780.5351954239	241196.3011908
0.	417514.61153077	6580.3748323783	244.44802968221	5957.6844347936	443448.55969331	6958.4595526755	221048.9387984
0.	440755.62799979	6869.4968993892	222.22518522469	5979.9225766753	446095.48373672	6446.937260185	229449.2542054
0.	399041.77184832	7692.4376667992	177.7796740943	6135.5912309063	424592.4532292	7025.1821656413	221140.2016719
0.	550584.74377057	8982.6164138194	488.9032300503	6380.2192750204	446798.34451185	7625.7097134645	297851.7038709
0.	335047.10608163	7314.319659335	333.34000013334	6046.6373582597	429781.92226085	6491.4162136014	215210.1658610
0.	342195.63094488	7514.4976447163	200.0024000288	5446.2235441355	449024.45124812	6958.4595526755	231116.6145313
0.	368458.39840751	7292.077957649	177.7796740943	4890.3233837481	455964.24612024	7937.111398359	240007.1413790
0.	398319.5311725	8982.6164138194	155.55700742096	5157.1508342136	467159.48119688	8115.0604405255	231664.8596717
0.	487639.75041628	9360.8100902862	222.22518522469	4823.6178556551	460093.27918537	7203.1117442735	292557.9304499
0.	473972.96715442	8337.5020843755	177.7796740943	5490.6971584864	452423.30990072	6736.0546994319	301513.2449087
0.	562901.47765371	9850.2626662593	288.89389638309	5201.6229063468	461454.41955767	7002.9412353188	326402.8798494
0.	508074.64737966	9405.3045917898	266.6709334016	5379.5135674889	469062.01305971	6958.4595526755	328135.6429949
0.	535775.80492522	10406.493652039	200.0024000288	5134.9148871186	455330.99104405	6513.6557793022	316082.9355973
0.	485733.09127867	9894.7597796915	244.44802968221	6002.16077788	474842.66379969	6713.8145404327	306628.230074
0.	497910.04114006	9182.8344586197	222.22518522469	4356.6941049483	466173.14950482	6380.2192750204	313729.8052144
0.	537362.10397473	10873.756355811	244.44802968221	5201.6229063468	445790.92866341	6313.5018238017	362076.4894814
0.	479074.87979692	10495.494053146	333.34000013334	4556.8010811844	445111.57563885	6624.8544977427	322407.3200709
0.	576615.35065938	9716.7727507005	244.44802968221	5090.4431708704	464341.69189493	6313.5018238017	351249.79578
0.	441879.53119846	8559.9496630493	244.44802968221	5134.9148871186	403493.05540382	5379.5135674889	311953.8543732
0.	436027.4865379	8537.704638108	288.89389638309	4957.0294456441	447782.4465995	5890.9703650846	279866.3438239
0.	429244.12823848	8493.2147662765	88.889362965491	4845.8529723751	428612.84799151	6624.8544977427	271301.0753125
0.	387725.93090834	9605.5327868852	244.44802968221	4845.8529723751	441575.12616758	6847.2563843996	260291.4777053
0.	463261.78504818	8137.3043378502	155.55700742096	4912.5586784017	424709.29848333	6780.5351954239	295043.2908069
0.	403516.36666389	7581.224707945	244.44802968221	4979.2649182334	429431.1831913	7136.387707272	284853.3422294
0.	378330.76294772	8404.2357348103	177.7796740943	4957.0294456441	451063.60446449	7180.8703392706	249799.8218132
0.	401325.38647623	8070.5728239134	222.22518522469	4201.058666784	412682.62378885	7180.8703392706	225362.1876213
0.	478275.30113376	8648.9303563226	311.11691862693	6357.9800652871	415390.06762672	6736.0546994319	270819.1058452
0.	497933.61098791	8204.0363859019	200.0024000288	8359.7465751719	432377.83872637	6535.8954043318	278464.9970063
0.	428285.53584698	7203.1117442735	133.33440000853	7425.5290578293	444643.08773813	7647.9523052351	239869.9413951
0.	438484.8576076	8426.4804036529	177.7796740943	7892.6247312617	423470.82007139	7158.6289936035	257976.6972483
0.	497391.52086371	9160.5877717715	266.6709334016	7603.4671810346	456339.53049174	6469.1767072291	298473.3635991
0.	474349.04136013	9627.7806609238	377.78634093484	7670.1949563466	442816.23000985	6825.0159287424	330654.5555087
0.	460797.29029818	9360.8100902862	288.89389638309	7292.077957649	466478.43051253	5913.2083289985	305176.3668669
0.	554973.08142896	10450.993733851	377.78634093484	7492.255408986	448930.70875917	6513.6557793022	323354.0747506
0.	468216.39118344	8782.4031767842	422.2329187895	6068.8757374351	437267.78558325	6558.1350886904	294329.8257992
0.	522363.15698764	9338.5629285733	222.22518522469	7292.077957649	411959.22808254	7002.9412353188	332596.2452934
0.	473878.95118144	7914.8680351385	177.7796740943	6802.7755324172	438180.5733636	6936.2188003543	271140.4157757
0.	381841.11154452	7447.7711155427	266.6709334016	6847.2563843996	443120.67920837	5957.6844347936	251356.712688
0.	390215.99016796	9739.0209215515	244.44802968221	6202.3072583001	480838.91999065	6402.4585440809	250875.8775693
0.	479756.93229906	9316.3158262194	333.34000013334	5468.4603216522	430670.52564965	7381.0451204177	261162.5491414
0.	482273.94037839	8849.1403882772	511.12678566587	6113.3526737582	439538.23282412	6335.740914881	285359.100412
0.	486086.14432646	9093.8480673683	266.6709334016	5890.9703650846	467206.4522054	7981.5983028321	313014.7673421
0.	576092.06437664	10072.750608034	244.44802968221	8559.9496630493	443261.19787746	6068.8757374351	319175.2943419
0.	585563.70167535	9783.5174413434	222.22518522469	8493.2147662765	463097.46333317	6491.4162136014	300200.435256
0.	539422.36176743	10117.248908782	400.00960023041	10651.247040888	417608.01020136	5979.9225766753	299739.8484334
0.	717841.09447298	9716.7727507005	311.11691862693	13744.658932294	468051.97439936	6825.0159287424	329291.0147583
0.	635472.98513123	8604.4398909837	355.56314090256	12097.663727646	444315.16147063	6647.0944194197	288371.2854902
0.	572144.65523297	9538.7895209393	444.45629661235	11318.79279849	443261.19787746	6936.2188003543	286232.7538154
0.	555305.26289685	8537.704638108	266.6709334016	9939.2571305832	457559.31831881	7647.9523052351	259489.2543734
0.	552885.37701865	8515.4596725172	155.55700742096	9160.5877717715	451954.42155723	7158.6289936035	267285.5010146
0.	518676.57275679	8493.2147662765	244.44802968221	8960.3702611759	483850.38712147	6736.0546994319	242294.1356567
0.	535444.37640054	8159.548294521	422.2329187895	14635.062049994	465844.39750898	6624.8544977427	241630.8436203
0.	732577.78854211	7425.5290578293	844.48723179752	23744.892177716	499819.40856649	7180.8703392706	230043.0708395
0.	977486.06111935	8693.4210590677	1333.440008534	31905.405038338	536817.52057881	8559.9496630493	183350.6551511
0.	1330882.7869997	8915.8781339534	1822.4214736367	55718.989004697	601245.68417311	8270.7689680748	173090.2480743
0.	1909009.8966251	8293.0132808272	2266.9749752633	88107.773857905	682227.93116514	10228.495699585	171366.2739139
0.	2104499.2031857	8871.3862441486	2689.3227662952	116790.48382455	729817.29516684	10495.494053146	177946.4934231
0.	1881950.7830236	8537.704638108	2044.6952603964	105418.14372827	713562.6967442	11318.79279849	164043.3200034
0.	1847448.9232243	9627.7806609238	2889.3897164397	96376.321821816	712499.46703891	11563.572966145	209648.8421272
0.	1603879.5023899	8960.3702611759	2467.0317873712	84492.84859498	768933.20165968	10539.994609927	202451.9151397
0.	1708756.0166141	9516.5418843464	2644.8640962144	84986.721522748	671591.65673762	10006.003602161	204045.6418001
0.	1652547.6887292	9917.0084254548	2266.9749752633	75697.810589836	650574.10116594	10384.243700188	203453.6510314
0.	1650834.0201961	10562.244977375	2289.203272805	80924.359840081	695794.85811859	10784.751917351	247739.6714996
0.	1852866.9966601	9761.2691517657	2000.2400288035	65232.095975956	633964.32194675	10295.244486485	233218.4141147
0.	1931451.7988844	9983.7547189362	1533.4744129793	70138.370977755	658566.77352871	10807.002937904	240784.6500180
0.	1679883.5214222	9939.2571305832	1689.0600469736	60082.482945407	632048.9382971	9160.5877717715	235800.6879078
0.	1711929.47324	9316.3158262194	2089.1507291136	60843.530423549	596571.47486979	9739.0209215515	227599.5545319
0.	1576049.0169609	9294.0687832241	1666.8333500017	55808.47370179	606519.13062904	8760.1575583262	223924.1932265
0.	1653263.8055332	10539.994609927	1644.6067123067	50977.670131008	577233.82085289	9004.8626258179	231779.0818871
0.	1440877.6606018	9360.8100902862	1177.8610132894	53325.628760884	633126.28941124	9583.2849722085	255800.0062274
0.	1460940.083184	10317.494200857	1111.1851901238	52453.452854979	547763.15698871	8782.4031767842	283681.0188650
0.	1454317.7231925	9516.5418843464	1088.9600342778	46417.806610448	590351.07216701	8404.2357348103	249364.8594029
0.	1467567.2852617	8671.1756780192	1600.153614747	61671.807842691	611342.02209834	8782.4031767842	272540.551332
0.	1609095.5788251	9360.8100902862	1466.7957446922	67449.644812803	661496.86683699	9182.8344586197	271897.8374195
0.	1434505.8548846	9538.7895209393	1133.4104052409	63955.592020876	601030.99666849	9093.8480673683	240258.6804663
0.	1478623.3966822	8337.5020843755	1422.3435955424	61604.64715838	599194.44398402	9116.0945761461	215438.1671526
0.	1319151.8751295	8737.9119992209	1088.9600342778	61313.623757836	594235.3190275	8493.2147662765	250555.3360076
0.	1410396.5770237	8849.1403882772	1511.2481309416	63261.434794324	634395.34172366	9627.7806609238	275043.0093536
0.	1648297.9781256	8826.8945917595	1311.2142599662	59052.94069372	580731.39086237	9583.2849722085	257495.4857618
0.	1835734.2048704	9227.328010388	1200.0864062212	64157.132327878	550561.02910354	8871.3862441486	292304.8327641
0.	1563322.6804404	10094.999728725	1733.5136187497	69936.686545288	610530.05978832	8337.5020843755	307527.1270249
0.	1756868.2938333	10006.003602161	1222.3118584252	66553.59471962	628028.01279346	9605.5327868852	268822.6673621
0.	1651840.8878858	9116.0945761461	1377.8916834903	62141.947732956	551035.33485676	8582.1947473411	252501.6682
0.	1557032.890133	9783.5174413434	1533.4744129793	52923.074728095	569197.16725131	7736.9232657286	242568.616549
0.	1596705.7746349	9138.3411442804	1155.6356796293	56390.147577632	590732.27055368	8871.3862441486	267033.1570873
0.	1448461.494242	8515.4596725172	1489.0219081794	48071.587218173	561500.42174553	8626.6850939775	246320.7487176
0.	1487926.2274804	8982.6164138194	1266.7629406502	52207.470973805	574831.55056242	8693.4210590677	227120.0688725
0.	1522956.5170995	8337.5020843755	1266.7629406502	49300.960521788	594998.07589977	8026.0854446829	233081.3242912
0.	1207584.4022135	9405.3045917898	844.48723179752	44406.89280537	582659.2296773	8048.3291046256	246892.8663567
0.	1215255.4253752	7470.0132325949	888.93629882483	38377.053773758	543496.96756917	8359.7465751719	254288.1083590
0.	1104590.2445751	8315.2576529274	844.48723179752	30834.719225948	525956.73510706	8604.4398909837	240853.2571548
0.	1002351.6285416	7358.8032407191	800.03840184329	30187.913080182	491101.0665726	7247.5947322881	213979.0652983
0.	830068.44256195	7736.9232657286	600.02160077763	32485.417187124	517448.06273164	7892.6247312617	218858.9257113
0.	1080469.3005309	8626.6850939775	666.69333440004	33199.333608547	489593.92732425	7447.7711155427	243460.7409972
0.	1074524.8317544	8604.4398909837	466.67973369921	36814.47243057	460281.0098231	8293.0132808272	228147.5714718
0.	1006773.4048189	7803.6521091871	1000.0600036002	38622.628851237	489711.66304324	8159.548294521	217399.232517
0.	1250806.8835589	8515.4596725172	911.16092124147	40632.150723894	509278.21641324	8048.3291046256	217969.395133
0.	1252425.0504124	6580.3748323783	1266.7629406502	38220.782483656	563993.98443175	8026.0854446829	227188.5651575
0.	1288408.2993623	8092.8166025467	1000.0600036002	47222.307648766	573119.44965086	10028.252544752	206846.7767989
0.	1578765.0421421	8515.4596725172	1244.5373699014	46216.693451848	553146.31238853	9116.0945761461	242202.6440060
0.	1324614.0390521	7603.4671810346	1177.8610132894	47624.58721272	596929.10554778	8782.4031767842	232761.4566856
0.	1596545.6716674	9205.0812048251	1333.440008534	58493.460016386	593544.12883574	9605.5327868852	241859.5591338
0.	1585558.6446433	9983.7547189362	1111.1851901238	46685.965017839	509821.05764109	8715.6664994682	245542.7308392
0.	1548083.7839663	9294.0687832241	1044.5099003982	41793.42818392	578447.10279789	9227.328010388	227622.3878613
0.	1244362.8019919	8804.6488545952	1088.9600342778	46239.039119341	584063.7292583	7848.1383015384	223216.6985547
0.	1533046.7970446	8070.5728239134	1222.3118584252	47870.434257046	571526.55003535	9939.2571305832	213705.5117791
0.	1337259.62958	7781.4091020254	1377.8916834903	46753.00596424	597429.81339123	10272.994831483	209261.5093830
0.	1348650.6767514	8737.9119992209	1155.6356796293	47222.307648766	627573.38291938	8181.7923105381	218927.3550225
0.	1213183.6003153	9160.5877717715	1244.5373699014	45233.5432348	542501.82761369	8315.2576529274	241493.6172822
0.	1240462.6629191	8849.1403882772	933.3856029271	44406.89280537	568745.62507785	8804.6488545952	278671.7385194
0.	1060812.3439982	9383.0573113583	911.16092124147	35229.867088534	548332.14205542	8381.9911253168	249937.1830110
0.	1037913.2957146	8648.9303563226	866.71173567692	31191.599240715	528369.05773955	8270.7689680748	244330.0810104
0.	1020677.684703	8470.9699193857	1177.8610132894	34158.75492897	526453.33443369	9071.6016179468	258182.9391197
0.	1176278.3042636	9494.2943071144	1000.0600036002	37238.572747066	531113.30631218	8938.1241678873	262904.9609965
0.	1161645.2631839	8782.4031767842	1111.1851901238	35162.918553417	540511.89291353	8381.9911253168	287451.4208003
0.	1053122.5103696	9004.8626258179	1022.2849223641	35319.132636927	520685.09242441	9627.7806609238	264762.4001271
0.	1082182.8529075	9004.8626258179	1022.2849223641	32686.200011044	554640.91277523	8137.3043378502	234315.212776
0.	971336.5984805	7959.3548209234	777.81407576798	30879.328393531	580636.20011103	7848.1383015384	255800.0062274
0.	1098250.8899039	9093.8480673683	822.26278718639	25104.423719941	497344.38421021	7825.8951756913	226640.6104295
0.	864152.51345198	8003.8418440852	911.16092124147	26620.228168297	525129.13330885	7959.3548209234	240304.4156499
0.	1080544.8914533	8337.5020843755	866.71173567692	30433.247443451	524963.62251031	7180.8703392706	258320.4364931
0.	1114980.3975123	8693.4210590677	1155.6356796293	30656.284939148	559007.58067472	8226.2805206124	259282.9806642
0.	1269291.9170526	9739.0209215515	1066.7349377027	34761.238613523	551153.91537831	8404.2357348103	258022.5283409
0.	1340864.8032953	8871.3862441486	1377.8916834903	35095.970555015	569506.13079176	9071.6016179468	269120.9558468
0.	1395507.67233	10006.003602161	1044.5099003982	42106.107390624	577590.65076148	9294.0687832241	255296.0102524
0.	1584919.0310988	8982.6164138194	1222.3118584252	47758.684703983	541767.39336736	9004.8626258179	280302.8762396
0.	1539116.9466716	10094.999728725	1533.4744129793	49010.365057014	584063.7292583	9071.6016179468	303701.7125138
0.	1641672.1225516	10317.494200857	1244.5373699014	48339.798697834	578780.19045412	8448.7251318446	324901.4375772
0.	1639393.0784544	10985.013239832	1155.6356796293	45121.828938133	580707.59307603	9049.3552278814	301075.6191189
0.	1262114.4774191	9627.7806609238	1088.9600342778	33065.469629867	529055.03777327	7959.3548209234	278235.2901306
0.	1282581.4752272	8849.1403882772	1311.2142599662	36211.840603762	542312.29019386	8293.0132808272	249937.1830110
0.	1122445.5427838	8938.1241678873	866.71173567692	36568.950511208	542880.91497887	8248.52471467	247281.9284607
0.	1397674.1799873	9405.3045917898	955.61034388194	37126.965312679	528936.76144883	7692.4376667992	293777.5070137
0.	1373402.4917425	10517.744301851	1044.5099003982	42731.500913893	494610.90120962	8737.9119992209	323815.9445938
0.	1686968.2340181	11185.27937181	1133.4104052409	40341.856580802	556586.65432104	9116.0945761461	342056.767408
0.	1207661.0798668	10717.999211938	844.48723179752	34069.501783639	549588.78399981	8715.6664994682	300845.2988227
0.	1098806.3497117	9116.0945761461	911.16092124147	36189.521741551	578280.56379481	7981.5983028321	273137.4007835
0.	1324355.093834	8515.4596725172	1444.56964048	42664.492225705	582492.60931022	9138.3411442804	258320.4364931
0.	1141645.9767349	10428.74366326	1444.56964048	44496.25647669	556159.50265989	8470.9699193857	249364.8594029
0.	1364840.8683397	9538.7895209393	1800.1944209975	41480.760679625	652877.5383524	9739.0209215515	264510.1313904
0.	1273101.6376377	9561.0372168932	1777.9674276367	37350.181672887	633605.1552042	7692.4376667992	236874.9633756
0.	1287428.3033141	9561.0372168932	1511.2481309416	41168.104877084	589350.50652162	10206.246222688	223878.5466203
0.	1360758.0940734	8381.9911253168	1577.9271548818	53057.257251902	607760.40968492	9294.0687832241	224905.6549380
0.	1091108.7528785	8426.4804036529	1422.3435955424	42932.530203158	606781.69401399	9449.7993307319	197740.7990041
0.	1122420.2266187	7403.2870594544	1422.3435955424	46417.806610448	586801.97066818	8938.1241678873	193373.4197646
0.	1276320.5679745	9627.7806609238	1266.7629406502	48608.018785294	637508.9001143	8826.8945917595	244513.1113504
0.	1230617.2415274	9004.8626258179	1666.8333500017	45792.137122382	560906.82271632	8137.3043378502	253578.0677531
0.	1247032.297205	9205.0812048251	1711.2868032229	50821.163002193	620852.43604194	8893.6321593739	222532.0827219
0.	1421461.588292	7336.5614203583	1489.0219081794	56188.794349013	641749.93168945	9850.2626662593	192623.0042534
0.	1337233.6983084	9004.8626258179	1511.2481309416	59567.695976828	637988.0085665	9872.5111932931	197718.0463757
0.	1497687.3144511	7447.7711155427	1866.8757567514	67427.242390896	632551.68545131	8871.3862441486	217513.2619605
0.	1353559.2348852	8871.3862441486	1577.9271548818	53057.257251902	582564.01764481	9093.8480673683	216601.0695437
0.	1371397.9788709	9561.0372168932	1844.6485855546	54689.983818186	599576.03316592	9271.8217995872	209603.2726462
0.	1372178.9049411	8404.2357348103	1777.9674276367	58336.812134057	646520.5803011	9694.5246392125	229586.2851087
0.	1271891.6185794	8693.4210590677	1466.7957446922	49278.606665784	598383.62297182	8315.2576529274	227622.3878613
0.	1259029.1729944	9739.0209215515	1511.2481309416	40498.167558161	564255.25657991	8826.8945917595	251013.2562428
0.	1298523.9799365	9093.8480673683	1377.8916834903	44362.211328117	581897.56284687	8248.52471467	262079.5633015
0.	1299272.7866801	9360.8100902862	1466.7957446922	42552.812273033	556064.58294582	8804.6488545952	243712.382861
0.	1569847.7956188	7914.8680351385	1555.7007542926	59030.560747955	575330.97738678	9116.0945761461	240464.4907414
0.	1666483.3351666	8849.1403882772	1644.6067123067	61201.694376938	603893.93573049	9249.5748753086	249227.5074993
0.	1660301.0998624	8938.1241678873	1266.7629406502	54488.671528733	600553.93243682	8715.6664994682	214617.3913239
0.	1834228.0366012	8582.1947473411	1311.2142599662	63731.664041109	657294.17286633	10896.007613863	214503.4009930
0.	1648190.6386171	9049.3552278814	1866.8757567514	57687.873594207	645753.26339116	9227.328010388	238132.2676548
0.	1389637.2223723	8915.8781339534	1355.6658163753	54018.961703388	596714.5253629	8070.5728239134	223947.0166221
0.	1594064.4345723	8938.1241678873	1489.0219081794	57956.393778797	559672.26775335	8871.3862441486	236417.808188
0.	1493438.6328879	9583.2849722085	1600.153614747	64089.951686036	628841.62064908	9850.2626662593	252822.2835534
0.	1367806.5896523	8137.3043378502	1333.440008534	61738.969066278	595570.18779472	9271.8217995872	216555.4625102
0.	1235820.6333088	8159.548294521	1444.56964048	71303.753992006	592161.91450575	9405.3045917898	195602.3202482
0.	1363982.5521014	7581.224707945	2178.0623779285	73388.401418485	623100.14279042	9538.7895209393	201723.4546642
0.	1582973.8154158	9071.6016179468	2266.9749752633	96129.045812497	659623.41424018	11074.019815824	210491.9219168
0.	1662773.4935766	9182.8344586197	2867.1598181554	98017.520212621	661424.80347634	10517.744301851	240853.2571548
0.	1822734.4690263	9249.5748753086	2822.700199456	108749.43075421	697000.76214924	10250.745235849	249593.7841990
0.	1654982.3403732	8782.4031767842	2689.3227662952	95701.949888117	665317.08286537	11808.360319106	213796.6953004
0.	1470461.631026	7825.8951756913	2333.6600457397	85076.51972931	666182.27131501	9138.3411442804	215574.9708837
0.	1536545.2536703	8381.9911253168	2711.5521902674	92578.067913823	676619.40043104	11652.585717666	209284.2931699
0.	1552570.5157356	9049.3552278814	2555.9474675006	91544.521651385	715423.66179922	10495.494053146	229906.0325270
0.	1495813.4272552	9538.7895209393	2489.2606184746	93993.783806252	687623.24438218	10161.747447	228238.9110850
0.	1586971.2833768	9672.2765870872	2711.5521902674	85839.843357363	677967.04242081	9917.0084254548	238978.1957754
0.	1638240.3663715	9427.5519315809	2311.4316296304	88601.859968849	679820.39216013	9761.2691517657	229768.9964373
0.	1652189.8849625	9716.7727507005	1711.2868032229	79735.201427955	656333.84332247	10918.258931291	240190.0781547
0.	1815216.652029	9071.6016179468	2066.9229651143	81305.823783639	669643.8890661	10339.743974598	249456.4285778
0.	1369159.6988257	9316.3158262194	1800.1944209975	67337.633303078	598765.17631459	9516.5418843464	225179.5715867
0.	1471751.2279709	8582.1947473411	1933.557626018	66665.595733402	642253.24288384	8737.9119992209	211745.3043132
0.	1424603.0654812	8559.9496630493	2022.4676149595	69242.03292645	665701.60040156	9271.8217995872	206231.8138275
0.	1648995.7156003	8359.7465751719	2178.0623779285	88489.565112101	699750.8497967	10628.996435951	208190.7407882
0.	1722095.2989007	8715.6664994682	2289.203272805	85233.668907401	684347.11836677	10539.994609927	213796.6953004
0.	1796435.1935278	9739.0209215515	2444.8030155534	94825.347488078	683215.21533748	9828.0141985899	243392.1126976
0.	1730999.6261594	10028.252544752	2222.51855803	81619.98360901	638155.70279268	9672.2765870872	226823.2580559
0.	1795698.9088496	8871.3862441486	2533.718458539	86199.07854771	623219.71803192	9205.0812048251	236463.522594
0.	1646929.4936315	9872.5111932931	2266.9749752633	89118.435697776	667143.69312777	9294.0687832241	218585.2140126
0.	1744657.0338621	9405.3045917898	2022.4676149595	93813.997102001	696036.02552456	10317.494200857	243781.0137610
0.	1749427.0831324	9093.8480673683	2889.3897164397	104675.53714137	657606.30289389	10584.495404194	252845.18511
0.	1816031.6667846	8915.8781339534	3022.7703512459	100828.5378297	701826.05385066	11007.264794765	218448.3614909
0.	1760394.5617441	8337.5020843755	2378.1170558111	97073.229827298	688490.66130554	11608.079223139	215210.1658610
0.	1904125.1918982	8582.1947473411	2400.3456497736	104585.52869025	705181.21153583	10784.751917351	209056.4580692
0.	1972089.7478634	10695.748428881	3467.3878833464	119900.856294	682709.5191632	11852.867882553	222258.2519287
0.	1902332.0186482	9783.5174413434	2467.0317873712	111248.76458616	727154.49145569	9694.5246392125	199606.7234812
0.	1701558.6087752	9116.0945761461	2822.700199456	114514.78220711	713151.88802762	9783.5174413434	213363.5823475
0.	1912433.4806284	9071.6016179468	3156.1531205464	94578.117233957	655205.59214705	10495.494053146	193441.6426691
0.	1868657.2121687	10139.498148207	3067.2310371775	107128.63935445	653285.50255342	10006.003602161	184963.4926284
0.	1742800.8981379	7914.8680351385	3133.9225107654	112194.65268876	728727.86783953	12030.900511791	212611.3863558
0.	1684650.4125822	9427.5519315809	2600.4056632835	106475.90907078	706871.35010922	11519.066946682	198992.2881212
0.	1671398.042593	10006.003602161	3045.0006645658	108096.57432495	661088.51571835	10695.748428881	223125.4132369
0.	1771133.551218	9338.5629285733	2933.8496908789	97612.811307082	752751.10671368	11608.079223139	229403.5777316
0.	1581259.0777533	8470.9699193857	2422.5743030209	96061.60816698	708996.56239879	10384.243700188	222075.7029995
0.	1806421.7381452	9583.2849722085	2644.8640962144	84201.028279932	655085.5740752	10673.497705198	236417.808188
0.	1868354.8858564	10161.747447	2822.700199456	83325.628336878	673756.35642107	9828.0141985899	237172.1275081
0.	1874870.8272888	9939.2571305832	2600.4056632835	77805.982911708	701705.38887322	10139.498148207	236280.6664539
0.	1614047.2690194	9583.2849722085	2511.4895088638	80857.044477404	675464.44539402	11051.768082761	263180.1114480
0.	1942526.8704349	9605.5327868852	2133.606434957	80408.289221538	666110.1689784	10406.493652039	248357.6639043
0.	1771247.7957869	9294.0687832241	2355.8885211332	88489.565112101	695336.65850421	10918.258931291	227919.2267595
0.	1983508.2719743	9672.2765870872	2444.8030155534	96893.377052698	662361.67391944	9805.7657902847	229357.9015047
0.	1752397.4419231	8648.9303563226	2867.1598181554	90263.999857008	686659.54948914	12231.191762848	211562.9825767
0.	1622729.8562537	11385.550313458	2533.718458539	99186.789043984	687767.807848	10272.994831483	242660.1121606
0.	2102671.2900837	10584.495404194	3133.9225107654	116542.60518373	679363.03528691	10985.013239832	273068.5313927
0.	1960208.3127007	9516.5418843464	2978.3099024804	102448.11188711	743434.5347696	10829.254017831	227325.5593938
0.	1840594.249092	9093.8480673683	3178.3837896203	121185.91181319	760765.50576732	12008.646225282	245496.9673108
0.	2004535.2054229	9694.5246392125	3222.845305648	118615.9974934	779129.24543444	11563.572966145	248723.9029354
0.	1927877.09971	9694.5246392125	2578.1765357486	114221.91494551	714070.19314865	11719.345904834	248472.1118979
0.	2152824.6558184	10250.745235849	2822.700199456	127907.4766757	664355.86366262	10295.244486485	290142.3060627
0.	1972660.9707077	9538.7895209393	3489.6193825463	107286.20255152	766841.93153977	11474.561164748	232258.8320544
0.	2359493.0809073	10317.494200857	3289.5380243924	121884.88425973	680566.65778488	10940.510308095	232921.3889748
0.	2153967.1015071	9650.0285943244	4356.6941049483	124500.91052905	828011.45224956	12053.154857688	230819.6632668
0.	2084849.1373397	10161.747447	3245.0761526022	130141.67100024	728171.10211837	10717.999211938	256487.3218499
0.	2087705.2515615	10406.493652039	2956.0797670342	122696.66724422	748018.78928463	11318.79279849	224700.2232813
0.	2056059.5059841	9627.7806609238	3578.5459723132	113253.27297932	784097.74661769	11452.308362854	223536.2049380
0.	2023956.7821311	10339.743974598	3978.7273673761	132308.73022593	798190.54764669	11585.826064951	213773.8993277
0.	2203206.5106908	10317.494200857	3956.4945635986	144214.94976012	707088.67750048	12097.663727646	216509.8557231
0.	2004306.7162852	10295.244486485	2822.700199456	119991.02921013	767376.85986376	12142.172835157	212064.376830
0.	2064170.870374	10206.246222688	3245.0761526022	120667.35696184	730761.5759008	11318.79279849	240830.3880473
0.	1833511.085822	9093.8480673683	3045.0006645658	127253.12825942	747218.18994044	11430.055620341	222988.4871102
0.	2290717.8504466	8693.4210590677	3534.0825588358	125132.48729532	745010.8579221	11786.10662646	212611.3863558
0.	2026127.4289397	9672.2765870872	3778.6342682119	128968.08067996	779786.67872566	11919.629673117	193737.2816352
0.	1894631.9301684	8804.6488545952	3534.0825588358	127952.60603227	749426.0816903	10851.505157133	202770.6363826
0.	2442320.3933393	10183.99680516	3623.0096229803	132286.15381032	745495.93785855	10762.500956173	200471.5602057
0.	2559421.0764328	8760.1575583262	4267.7592130252	145594.1789228	830974.65128367	12297.956582209	182828.2528736
0.	2751466.1967061	8826.8945917595	4423.3958966001	149009.31005506	830950.15792182	13188.205252064	170958.0159441
0.	2651273.7098057	9205.0812048251	3978.7273673761	133098.94300355	839943.82945667	12542.765492984	172908.76048
0.	2296887.0571656	9538.7895209393	3400.6937415233	134928.00628693	841194.36293562	12965.634175188	167896.7120975
0.	2781284.0291817	9494.2943071144	4845.8529723751	155911.65589349	867890.43847615	11385.550313458	207325.1123245
0.	2454887.2959152	9516.5418843464	3289.5380243924	150049.95685952	850910.4702325	12142.172835157	189235.5960696
0.	2434437.5180872	9516.5418843464	4289.9928470482	154304.37434959	821084.91212755	12231.191762848	179649.1114579
0.	3049530.2768924	11096.271608266	4756.9128613587	158832.71415496	873377.25360331	14724.107590077	210150.122660
0.	2861483.7165296	9672.2765870872	4667.9736993025	156024.85631178	853218.40288728	13254.977733417	177560.6145133
0.	2417300.8327564	8448.7251318446	4823.6178556551	157224.87441526	841047.23207712	13855.95412367	151814.826276
0.	2775114.8224626	8893.6321593739	4890.3233837481	172863.38920016	948469.38559815	12409.232468957	154757.0986408
0.	2924889.4522534	9694.5246392125	5290.5677623922	187371.96548652	849977.64876185	13611.106663037	132444.1899939
0.	2968987.8558379	8159.548294521	6424.6978724691	173702.79756708	972830.00087962	14434.713060591	123485.9759690
0.	3104481.9145197	8159.548294521	4957.0294456441	184009.38245642	908396.42780984	15035.774466942	122132.9207317
0.	3013543.2376978	9783.5174413434	5157.1508342136	181601.87047231	963326.32364812	13722.400072237	132195.8487546
0.	3236205.9024288	9583.2849722085	5179.3868406229	173589.35911374	923086.80942042	13522.07300496	133640.8461620
0.	2841262.4278393	8893.6321593739	5557.4080248972	160282.2978702	919102.64743206	14568.278518795	143288.054039
0.	3359018.8139659	9939.2571305832	7180.8703392706	178128.0896161	1070471.7795032	14234.36888367	127614.1417697
0.	2854057.8195529	8493.2147662765	6269.0238196228	198082.09579807	1029191.0869504	13878.213340166	116903.1583545
0.	3375013.0536079	9160.5877717715	5512.9340546385	189553.81809126	1030243.3112759	16126.700254691	139016.6120818
0.	2817156.8238074	9338.5629285733	4779.1478001472	164088.64377325	908865.94227351	14456.973821757	159806.6256818
0.	2716850.092338	8515.4596725172	5779.781435342	159738.67470744	881995.77428208	14167.588560773	155255.1235087
0.	2953564.8390402	8648.9303563226	6157.8298473792	164791.19342218	904270.72175788	14746.369123639	173884.3022712
0.	2192696.0103546	8960.3702611759	5023.7360413493	146023.82111656	790361.11374906	12297.956582209	155096.6578520
0.	2264441.5996061	8559.9496630493	4201.058666784	153715.86920112	842297.92320335	12075.409262973	165199.1523921
0.	2400049.9028568	9383.0573113583	4645.7390570617	132489.34373537	783050.22912642	12921.120672592	163612.7563644
0.	2267183.469259	9561.0372168932	4067.6591755055	158832.71415496	740816.0442215	11207.531461142	182419.4389029
0.	2284548.6437275	9561.0372168932	4445.6299457633	148375.93592527	797922.13308296	11697.092449727	189008.3019817
0.	2196123.3474208	9449.7993307319	5446.2235441355	155594.7028269	870596.51013139	12787.58159033	208167.9599539
0.	2277008.5021819	10317.494200857	4334.4602930095	156228.62090391	826640.3940519	11229.783609853	180897.9167874
0.	2310025.1825859	8537.704638108	4512.332449094	162139.942073	809422.54806973	12231.191762848	175018.7953209
0.	2404162.7073362	8604.4398909837	4823.6178556551	154168.5618141	769249.36754121	13010.147915374	183146.233010
0.	2116837.6166238	8938.1241678873	4178.8252699788	138474.36207685	801802.74604339	12030.900511791	174905.3391376
0.	2230967.9409267	10094.999728725	4601.2699505063	145503.73073269	726815.64764052	12453.743239397	200881.2506634
0.	2181842.7763118	8893.6321593739	4490.09822201	133211.836612	736114.43697594	11919.629673117	198355.1431795
0.	1796153.1118009	7647.9523052351	3534.0825588358	135537.78255707	768446.81499996	11585.826064951	184827.1845602
0.	1798666.4923161	8893.6321593739	4045.4261345198	130412.52282723	718010.33994229	10050.50154671	208691.9347036
0.	1907655.8110197	9182.8344586197	4423.3958966001	134340.85615246	732698.88286794	11140.775371281	213751.1034166
0.	2025670.4506642	9627.7806609238	4067.6591755055	142044.81785184	683407.86925354	11608.079223139	206300.1408330
0.	1862986.1845909	10028.252544752	3800.8665975842	148149.74244185	747485.04820934	11697.092449727	202838.9353587
0.	2177158.7489881	9805.7657902847	4690.2084008523	151271.75007916	775234.36101014	11163.027341856	227257.06199
0.	2044749.2936658	10829.254017831	5268.3314594078	154123.29145629	806271.2470925	11608.079223139	230751.1375341
0.	2403819.9736295	9271.8217995872	4801.3827982459	174950.72142752	794165.19530057	11407.802937209	213363.5823475
0.	2088504.9635436	9939.2571305832	4690.2084008523	158289.18464918	743628.52837042	11407.802937209	219201.0778136
0.	2059486.8430502	8604.4398909837	5112.6789993376	114627.42618356	735484.51765413	10317.494200857	199401.906720
0.	1881608.049317	8915.8781339534	4401.1619067434	141389.36735822	821965.72228052	12164.427477996	178990.7250056
0.	1919308.7570446	9227.328010388	4623.5044741297	138700.29532632	737616.73633021	10829.254017831	185077.0843697
0.	1988997.9440564	9627.7806609238	4556.8010811844	130976.8255231	743240.54549186	11274.288085412	200972.2956901
0.	1998251.754135	9027.1088971719	4445.6299457633	135063.50829983	675536.62557721	11318.79279849	215073.3680421
0.	1900115.6694742	9561.0372168932	4334.4602930095	124027.2591319	735290.70549855	11941.883722078	236829.2467441
0.	1967519.9651085	9316.3158262194	3356.2312767859	137841.78129582	764362.2381627	13188.205252064	235000.7842373
0.	2013789.0155015	8448.7251318446	4223.2921228934	142044.81785184	717115.79407032	11274.288085412	216304.6282302
0.	2225712.6907586	9182.8344586197	3734.1697873657	130593.09556476	655325.61188206	11430.055620341	202133.2059401
0.	1905370.9196423	8849.1403882772	3889.7965080741	131337.99914711	752435.53887038	11541.319926723	179830.7443636
0.	2231539.163771	9271.8217995872	4512.332449094	145028.89370077	664019.46212945	12142.172835157	189258.3258155
0.	1938044.8663396	8537.704638108	4645.7390570617	134024.71538509	752823.93168587	11318.79279849	181692.7074909
0.	1782672.2526741	9138.3411442804	4312.2265403762	135492.61242661	705253.63930149	11096.271608266	192804.9170311
0.	1932104.1487583	8537.704638108	4245.525638307	126914.69218933	655229.595961	9694.5246392125	203977.3330526
0.	2101643.0889639	10161.747447	4490.09822201	138474.36207685	679050.12079557	10717.999211938	221185.8334785
0.	1892804.0170664	9694.5246392125	4579.0354861913	129599.99355023	718638.99482335	10985.013239832	206140.7120144
0.	2094331.4365561	10317.494200857	3867.5639415011	148262.83842288	756295.96177541	11563.572966145	229289.3876274
0.	2231653.4083399	10228.495699585	5157.1508342136	134340.85615246	732795.75954221	11252.035817943	246480.9377551
0.	2439692.7682553	11875.121753355	5023.7360413493	149552.24014457	752265.62245974	10673.497705198	283474.1551032
0.	2304769.9324178	9894.7597796915	3845.3314342286	154711.82511508	701898.45364191	10072.750608034	268822.6673621
0.	2138772.5738472	10139.498148207	4534.5667354854	148353.31630308	709576.25598959	10117.248908782	221368.3631711
0.	1881950.7830236	10873.756355811	4645.7390570617	142881.15649689	751246.19360544	11096.271608266	199174.3383755
0.	2082221.5122557	9316.3158262194	4534.5667354854	156387.10788826	719001.70101379	10539.994609927	233081.3242912
0.	2084392.1590643	9939.2571305832	4201.058666784	149235.52666509	757340.26948201	9917.0084254548	220410.1263018
0.	2281921.0186434	9472.046789243	5157.1508342136	148760.47881368	725436.20553477	10272.994831483	243483.6172209
0.	2121407.3993787	9004.8626258179	3956.4945635986	149506.99463138	777984.94270711	12386.977172825	226526.4576685
0.	2018016.0645498	8648.9303563226	4579.0354861913	154666.55183303	727227.10256228	10962.761744275	211380.6647790
0.	1962607.448647	9894.7597796915	4178.8252699788	144011.47608961	712765.26226953	11118.523460085	204819.8462670
0.	1900915.3814563	9694.5246392125	4356.6941049483	160440.86124277	758676.19437947	10250.745235849	200289.4819460
0.	2044178.0708214	8426.4804036529	4445.6299457633	157745.69025853	730906.85895857	13054.661893153	189644.7408757
0.	2312424.3185322	9160.5877717715	5023.7360413493	176834.30217151	758579.02929765	12119.918251707	179989.6763689
0.	1998594.4878416	9294.0687832241	4623.5044741297	153285.83378747	746733.01404124	11697.092449727	185304.2724464
0.	2121293.1548098	8938.1241678873	4556.8010811844	156998.44280156	722315.11802713	11474.561164748	204000.1025736
0.	1941814.9371124	8648.9303563226	4134.3586542796	157270.16146942	730253.10430636	11274.288085412	202770.6363826
0.	2053546.1254689	9427.5519315809	4401.1619067434	153557.43254305	704384.54597168	11341.045244099	200448.8002083
0.	2259414.8385757	9583.2849722085	4378.9279761929	155526.78586649	755518.88379077	13010.147915374	207962.9352135
0.	1701901.3424818	9271.8217995872	4067.6591755055	144983.67252519	697145.48188978	10695.748428881	193941.9608393
0.	1809633.9709278	9360.8100902862	3956.4945635986	143378.47839057	653069.51911175	11496.814026024	199242.6082341
0.	1971975.5032945	8804.6488545952	3600.7777679979	127185.43995414	678328.05351694	8737.9119992209	202884.4683167
0.	1892461.2833598	9182.8344586197	4178.8252699788	127027.50269707	680085.18874191	10673.497705198	217969.395133
0.	1841279.7165053	8359.7465751719	4401.1619067434	129351.73639478	744622.81343223	10896.007613863	203544.7238301
0.	1779016.4264702	9739.0209215515	4734.6779818802	150592.95415122	731197.43235362	11474.561164748	188462.8211801
0.	2002250.3140455	9160.5877717715	4801.3827982459	138158.0657333	742537.37059739	10896.007613863	192304.6663384
0.	1921479.4038532	8604.4398909837	4823.6178556551	121929.98125497	696301.31740941	10985.013239832	215643.3735807
0.	1889833.6582757	9405.3045917898	4734.6779818802	122155.46986541	653453.49339896	11474.561164748	204136.7209906
0.	1825970.9442765	9271.8217995872	3867.5639415011	130141.67100024	681529.67605597	9716.7727507005	219337.9425371
0.	1860929.7823512	9071.6016179468	3756.4019981391	154576.00600003	690972.91652781	10873.756355811	216806.3042437
0.	1890290.6365512	8582.1947473411	3711.9376358914	122764.3193699	758311.83090987	11341.045244099	224517.621559
0.	1822886.3409169	9828.0141985899	4000.9602304553	127681.83353083	649662.49320045	9449.7993307319	214822.5777989
0.	1679052.4287074	9783.5174413434	4023.1931528364	138451.76908602	764070.55590572	10896.007613863	223262.3415837
0.	1764164.6325169	9561.0372168932	4134.3586542796	140236.80254712	671687.85413589	10717.999211938	216030.9993341
0.	2003507.0043031	8804.6488545952	3711.9376358914	136825.2333781	747072.63433191	10161.747447	236166.3833751
0.	1691619.3312833	9538.7895209393	5312.8041246922	120284.09787822	729212.04091696	9427.5519315809	221687.7996275
0.	1964892.3400245	9338.5629285733	4667.9736993025	140892.16315075	724903.84780382	11252.035817943	242705.860337
0.	2047833.8970253	9138.3411442804	5335.0405463082	139310.34544574	758579.02929765	11474.561164748	194487.7963460
0.	1945585.0078851	9271.8217995872	5090.4431708704	146837.9402336	705084.64212108	11252.035817943	188690.1005568
0.	1919423.0016135	9561.0372168932	4601.2699505063	146340.41362688	757048.82218006	11118.523460085	190985.965891
0.	1959065.867012	11652.585717666	4890.3233837481	148375.93592527	752726.83185826	10361.993807708	179058.8315625
0.	1942271.9153879	9739.0209215515	4734.6779818802	161596.19887686	744065.02977932	10762.500956173	198127.60308
0.	2267868.9366722	9805.7657902847	4712.4431617115	170209.59441537	738319.51377431	13054.661893153	194351.3341561
0.	1968091.1879529	9850.2626662593	4845.8529723751	185622.34604535	758991.98837918	11630.332440711	212178.3342245
0.	1881608.049317	9650.0285943244	5423.9868259363	163522.11419485	774528.59937435	10517.744301851	213386.3772120
0.	2052632.1689179	9694.5246392125	6402.4585440809	182396.72759737	843818.61191815	12654.044646316	219497.6208520
0.	1842650.6513317	10406.493652039	5868.7324604928	163499.45380501	812330.57025345	14078.548961991	223262.3415837
0.	1980429.601391	9783.5174413434	4934.7940323669	176448.47421589	809422.54806973	12765.325284507	221824.7046653
0.	1799466.2042982	10228.495699585	5379.5135674889	151090.73247388	803438.48939029	11719.345904834	197558.7796956
0.	1879437.4025084	8982.6164138194	5557.4080248972	167420.60932213	742149.43634896	11385.550313458	223992.6635984
0.	1695503.646625	9405.3045917898	5357.2770272403	157156.94429116	813626.05132307	13744.658932294	242202.6440060
0.	1968890.899935	10295.244486485	5624.119425175	138722.88898539	812990.50831309	12142.172835157	239755.6097763
0.	1980886.5796665	10139.498148207	4712.4431617115	144983.67252519	780833.80441585	12609.532806802	246641.12982
0.	2097644.5290534	11096.271608266	6291.2627920491	180080.49600418	892398.51679747	12965.634175188	241996.7914120
0.	1756967.2246779	10361.993807708	5112.6789993376	171729.18650791	820350.9714388	12765.325284507	224198.078044
0.	1955867.0190836	9427.5519315809	5068.2074017168	158425.06373345	794457.8856301	12987.891015582	235389.2994210
0.	1981000.8242354	9739.0209215515	4467.8640542332	159059.19514701	830313.35458167	12075.409262973	197581.5318943
0.	1835338.9989239	9271.8217995872	5446.2235441355	152561.61331832	827276.93006015	12965.634175188	190644.9562474
0.	1630269.9977992	9850.2626662593	4645.7390570617	146521.32898612	876429.70387721	13677.882530342	189781.1268917
0.	1837925.4329088	9138.3411442804	5268.3314594078	145797.6909089	845241.43083964	12943.377394191	195101.903536
0.	1785097.4695989	9004.8626258179	5824.2568292746	145368.06027227	831880.95388083	11630.332440711	197422.2677927
0.	1746880.9905408	8470.9699193857	4245.525638307	159217.73546928	853734.08797203	12720.812851046	186122.2002461
0.	1848066.6174915	8760.1575583262	5001.500450135	128110.56069028	887023.04869674	13277.235346002	183032.6672984
0.	1865414.5898381	8938.1241678873	4245.525638307	120058.65953298	809080.49142733	11474.561164748	200175.6850299
0.	1496895.4839572	9138.3411442804	3334.00013336	106700.98274043	681553.7528827	9850.2626662593	234749.401577
0.	1216969.5200843	8604.4398909837	2778.2408179141	74150.660213193	678255.85009547	10161.747447	229061.0120495
0.	1178519.9154662	9516.5418843464	2089.1507291136	61515.10041816	658110.5366985	9783.5174413434	261598.118479
0.	939983.8582228	9360.8100902862	1577.9271548818	55025.51507271	548332.14205542	8804.6488545952	256281.1213009
0.	947402.04229255	8849.1403882772	1533.4744129793	44630.303775728	569363.53085824	8137.3043378502	288141.3099601
0.	835090.50975385	9116.0945761461	1444.56964048	36189.521741551	572453.7244545	8426.4804036529	265748.6136867
0.	719944.80794054	9071.6016179468	933.3856029271	28091.71343425	501965.00712384	7492.255408986	270635.5056439
0.	826199.74241171	9316.3158262194	955.61034388194	25505.639283492	505266.97548672	8092.8166025467	286646.6210690
0.	624582.99269572	10050.50154671	1044.5099003982	22898.082836318	467840.58602756	8226.2805206124	247785.4471662
0.	638850.47064084	9271.8217995872	688.91736413994	18331.251045593	493456.50183339	7781.4091020254	295135.3551801
0.	583825.6623844	8960.3702611759	822.26278718639	14078.548961991	486651.05943464	8270.7689680748	289176.2489786
0.	582254.5857982	9004.8626258179	622.24545271912	13855.95412367	505597.24218021	7492.255408986	286140.7860587
0.	512205.24491574	8804.6488545952	577.79780810179	12542.765492984	487851.62759782	6157.8298473792	284623.4621224
0.	479498.21634162	8137.3043378502	555.57407469138	9983.7547189362	457981.59305808	7470.0132325949	276237.1030616
0.	450711.9916595	8782.4031767842	488.9032300503	9049.3552278814	453665.98824495	6491.4162136014	284071.7753028
0.	381794.60741258	7959.3548209234	377.78634093484	6068.8757374351	478651.56415595	7247.5947322881	234589.4346867
0.	288647.26436183	7514.4976447163	244.44802968221	5001.500450135	481732.83891068	6980.7003643303	200289.4819460
0.	218448.36149095	6380.2192750204	200.0024000288	4623.5044741297	444596.24035894	7692.4376667992	173022.1897702
0.	179285.85739609	4912.5586784017	133.33440000853	3089.4614690812	462745.35598801	6513.6557793022	135650.7089457
0.	148014.02927279	5045.9716918765	111.11185185679	2489.2606184746	464388.64745522	7136.387707272	127027.5026970
0.	110595.71361079	5268.3314594078	88.889362965491	2444.8030155534	472445.33537357	6825.0159287424	107106.1305679
0.	87164.599467273	5001.500450135	111.11185185679	2111.3785523944	448251.10642238	6535.8954043318	93387.019137
0.	75428.720417276	4667.9736993025	44.444562963279	1911.3302769829	456269.16341902	6802.7755324172	85660.23153949
