# Supplementary material for: LA-iMageS: a software for elemental distribution bioimaging using LA–ICP–MS data
Source: J Cheminform. 2016 Nov 18;8:65. doi: 10.1186/s13321-016-0178-7 (PMC5116144; doi:10.1186/s13321-016-0178-7)
Supplement: Supplementary file 1 — Additional file 1. Dataset corresponding to LA–ICP–MS analysis of a human tissue used to illustrate LA-iMageS features. [file 13321_2016_178_MOESM1_ESM.zip › Line 43.xl]

Intensity Vs Time	Counts Per Second
Time in Seconds	Na23	Ca44	Zn64	P31	C12	C13	Si28
0.	177.7796740943	4000.9602304553	0.	577.79780810179	452235.75148101	7358.8032407191	58224.92258605
0.	111.11185185679	4245.525638307	0.	866.71173567692	441809.28292218	7381.0451204177	54399.20095599
0.	155.55700742096	3867.5639415011	22.222251851891	466.67973369921	416160.44555657	6647.0944194197	57956.39377879
0.	26820.869975538	4467.8640542332	88.889362965491	1622.3801338886	449469.74209406	7180.8703392706	61515.1004181
0.	68592.247871052	4178.8252699788	22.222251851891	2400.3456497736	444807.05558537	6958.4595526755	77200.38970792
0.	114379.61143152	4779.1478001472	44.444562963279	2489.2606184746	440708.80190435	5890.9703650846	88287.43816304
0.	122719.2178922	5446.2235441355	88.889362965491	3156.1531205464	426064.82019586	6446.937260185	105260.6156236
0.	122606.46525807	4690.2084008523	155.55700742096	2844.9299791609	469508.34714509	6713.8145404327	98871.96985243
0.	135786.22261592	5090.4431708704	88.889362965491	3000.5400972175	429384.41906935	6602.6146353956	106926.0624505
0.	132286.15381032	4534.5667354854	111.11185185679	3689.7055437159	466736.75370892	6647.0944194197	96601.12452470
0.	143265.44810348	4734.6779818802	133.33440000853	3111.691960277	429033.69630924	6869.4968993892	113433.4769709
0.	228490.10011394	5735.3062786932	266.6709334016	4556.8010811844	481285.86780072	6758.2949177622	145503.7307326
0.	223399.27215076	5290.5677623922	266.6709334016	4734.6779818802	446962.35366706	6647.0944194197	136260.5376757
0.	246572.47571033	4734.6779818802	200.0024000288	4645.7390570617	460515.67890781	6380.2192750204	134950.5898039
0.	219018.5949669	5624.119425175	155.55700742096	3823.0989862564	463731.29303441	7269.8363153001	133460.2078914
0.	220661.08259029	5268.3314594078	177.7796740943	4267.7592130252	424078.35309023	7225.3532086126	132805.4267222
0.	244375.83822401	5579.6450990042	311.11691862693	5735.3062786932	453736.33392364	6469.1767072291	130502.808710
0.	195625.06716813	5179.3868406229	200.0024000288	5001.500450135	478157.72232608	7381.0451204177	122042.7248030
0.	220478.56818624	5023.7360413493	155.55700742096	4601.2699505063	472985.85087405	6469.1767072291	122629.0156637
0.	253990.3421402	5824.2568292746	244.44802968221	5957.6844347936	434623.59148073	7692.4376667992	136373.4737798
0.	248861.24666087	5468.4603216522	111.11185185679	4667.9736993025	420270.30167329	7292.077957649	134747.3403361
0.	269029.17365546	6224.5460527486	222.22518522469	4734.6779818802	467229.93780624	7203.1117442735	144463.6464910
0.	317536.66549815	6869.4968993892	333.34000013334	5535.1710101087	442909.90553232	6624.8544977427	184032.0981097
0.	370617.72649934	7403.2870594544	355.56314090256	5646.3566772391	424405.50414561	7158.6289936035	203567.4921834
0.	410745.92772019	6847.2563843996	244.44802968221	4823.6178556551	461571.76937444	7292.077957649	220683.8971681
0.	339349.38157056	5935.4463522347	266.6709334016	6669.3344004268	459412.79012149	6980.7003643303	208054.0567053
0.	304415.96621352	5779.781435342	200.0024000288	4645.7390570617	439023.2331761	5868.7324604928	163363.4927473
0.	264693.59881706	6335.740914881	177.7796740943	4801.3827982459	461337.07134887	8359.7465751719	160984.5297793
0.	281244.94387304	5890.9703650846	200.0024000288	5846.4946152228	412612.61507449	6891.7374737114	156975.7999754
0.	284531.51182538	5579.6450990042	377.78634093484	5068.2074017168	460374.8766853	6713.8145404327	153647.9674107
0.	381352.83081227	6891.7374737114	422.2329187895	9716.7727507005	455823.51872196	6424.6978724691	163975.3348063
0.	292442.88511085	5913.2083289985	333.34000013334	8893.6321593739	474255.0212616	6335.740914881	164337.9288708
0.	374426.90802308	6825.0159287424	466.67973369921	8982.6164138194	450407.27224592	7714.6804365931	172886.0748125
0.	392869.75066691	6335.740914881	400.00960023041	8693.4210590677	475312.80684143	7180.8703392706	171683.8215781
0.	339904.67249879	6068.8757374351	488.9032300503	6825.0159287424	462557.57132266	6891.7374737114	153036.8759665
0.	314675.59296583	6580.3748323783	888.93629882483	9071.6016179468	486768.7547658	7025.1821656413	161573.5436728
0.	343028.85978341	6469.1767072291	777.81407576798	13722.400072237	471834.35890123	7269.8363153001	164768.529614
0.	397014.99328829	6224.5460527486	1244.5373699014	24458.061434912	499583.66120871	7736.9232657286	157632.4666800
0.	517235.45382685	6135.5912309063	1600.153614747	39404.052135415	549043.4262844	8737.9119992209	139174.7749249
0.	781028.63236589	6891.7374737114	3711.9376358914	71214.103382971	608166.25114935	9093.8480673683	138994.0176329
0.	819078.95350377	6558.1350886904	2933.8496908789	81530.22245625	684034.02403003	9694.5246392125	120216.4657388
0.	968748.63325531	7625.7097134645	3489.6193825463	93993.783806252	617959.97157025	9939.2571305832	125922.0250697
0.	992242.32355454	7692.4376667992	3511.8509410427	104833.05425558	690153.4528038	11341.045244099	139219.9648555
0.	936005.75276588	8871.3862441486	4067.6591755055	123711.506379	716124.64805642	10228.495699585	159693.3743627
0.	1059128.0516137	7425.5290578293	3778.6342682119	106115.80376292	658254.60889106	9694.5246392125	150072.5810465
0.	1026260.5502925	8092.8166025467	3489.6193825463	101030.96747827	669307.28221856	9694.5246392125	141728.387093
0.	1270450.1068335	8070.5728239134	4356.6941049483	133640.84616205	668754.31363059	11274.288085412	170821.9343535
0.	1325753.4865712	8226.2805206124	3511.8509410427	116610.20772326	622693.59934051	10651.247040888	149461.7493616
0.	1246801.2517454	8070.5728239134	4356.6941049483	118661.07692872	695891.32427702	10206.246222688	134024.7153850
0.	1323241.7143279	7647.9523052351	3645.2415372606	108884.51084282	684274.8648246	11051.768082761	121704.4987014
0.	1220424.2913373	7269.8363153001	3623.0096229803	113951.5850077	637460.99072822	10673.497705198	105553.1701731
0.	1401538.6401821	6958.4595526755	4601.2699505063	120554.63188533	699919.74321534	10361.993807708	103168.023010
0.	1258129.4925514	7225.3532086126	3356.2312767859	109875.1646338	664668.24820875	9627.7806609238	100221.2782091
0.	1416934.5450793	7336.5614203583	4534.5667354854	120486.99756609	688225.60804601	9761.2691517657	115799.0131910
0.	1367936.687481	7225.3532086126	4134.3586542796	130367.38024947	700764.25958705	9383.0573113583	105823.2295854
0.	1482917.8530445	9160.5877717715	3467.3878833464	127253.12825942	662914.23474881	9227.328010388	121163.3652839
0.	1477622.5271753	7581.224707945	4712.4431617115	118142.67804095	662385.69757061	10295.244486485	130751.0998949
0.	1497106.6320053	7848.1383015384	4667.9736993025	111834.30178841	709576.25598959	10295.244486485	133302.152591
0.	1640921.3159397	8315.2576529274	4690.2084008523	138271.02734634	690514.97137916	10539.994609927	132489.3437353
0.	1728996.0775542	7959.3548209234	3711.9376358914	129690.27069905	682950.32318867	10651.247040888	149891.5892544
0.	1390263.221886	8204.0363859019	4089.8922757939	106340.86776832	699895.61538298	10183.99680516	140214.2048171
0.	1642342.5376384	8960.3702611759	4267.7592130252	109582.45929075	729986.77390428	9783.5174413434	132669.9611285
0.	1484578.2183125	7937.111398359	4312.2265403762	111924.38806241	663514.88431526	10873.756355811	141615.3789953
0.	1353637.1700723	8293.0132808272	4734.6779818802	113433.47697099	687165.4759624	9249.5748753086	138881.0462999
0.	1512084.2640854	8448.7251318446	4667.9736993025	119945.94263097	686707.73169184	10384.243700188	150728.7089532
0.	1397204.2908197	9472.046789243	4023.1931528364	126824.44487436	671687.85413589	9360.8100902862	154621.2787946
0.	1506032.1244854	8359.7465751719	4801.3827982459	120689.90215881	677461.65213229	10873.756355811	137706.2344671
0.	1505160.3142805	8359.7465751719	3711.9376358914	107308.71182131	702091.52270282	11185.27937181	147222.4127796
0.	1595371.6690042	9405.3045917898	5068.2074017168	108771.94395125	673130.94321563	10717.999211938	140598.3744909
0.	1488189.9027045	8582.1947473411	4201.058666784	134453.76645278	636359.14806361	9850.2626662593	152335.307211
0.	1933112.2191619	8426.4804036529	4245.525638307	131067.11747305	670245.00523575	11096.271608266	143627.1503727
0.	1842501.2944078	7892.6247312617	5223.8590313854	146679.63311933	756587.38389143	10584.495404194	154960.8325225
0.	1949732.7429701	8448.7251318446	4423.3958966001	138112.88151331	673563.91678354	9805.7657902847	154123.2914562
0.	1541371.0895204	9027.1088971719	5379.5135674889	132940.8945007	652853.54105673	10873.756355811	170118.881175
0.	1932254.2983346	9961.5058950769	4245.525638307	134950.58980397	714916.08635356	10584.495404194	185122.5214950
0.	1764284.3556613	8737.9119992209	4245.525638307	135695.87992628	736623.25125942	11474.561164748	176743.5175328
0.	1721473.1302694	10673.497705198	4623.5044741297	152357.93754805	725533.00135103	10896.007613863	175404.5577788
0.	1965272.0536322	10117.248908782	4512.332449094	142609.90241206	782977.15120372	11541.319926723	142090.023218
0.	1754370.45246	8582.1947473411	3734.1697873657	139061.80116179	680012.97069059	11096.271608266	134002.1343569
0.	1725883.3206057	7937.111398359	5179.3868406229	167012.54266215	773263.23876706	10473.243863813	131496.0174915
0.	1612790.5787619	8693.4210590677	4623.5044741297	138858.45221562	715181.95550896	12320.211640776	118052.5249812
0.	1699387.9619666	9227.328010388	4423.3958966001	169053.07382081	791165.68507095	11029.516409074	142519.486329
0.	1634382.8022786	8737.9119992209	6046.6373582597	172046.7478607	775940.17976583	11786.10662646	132376.4598368
0.	1929487.351144	8693.4210590677	4601.2699505063	151792.19740117	711702.13012459	11519.066946682	117534.1636813
0.	1937236.8787909	8115.0604405255	4267.7592130252	140869.56365843	708779.18727395	11563.572966145	122245.6670055
0.	1778330.959057	7670.1949563466	3956.4945635986	161709.47581179	756028.83339954	12386.977172825	132376.4598368
0.	1649006.1070942	8381.9911253168	4556.8010811844	133256.99448022	711653.80902662	10651.247040888	131857.2134429
0.	1775895.816735	7870.3814867284	4156.5919324774	138632.5147136	679724.10449836	10651.247040888	142361.2605246
0.	1568463.6860396	8404.2357348103	4756.9128613587	143536.72334619	709383.02049493	11140.775371281	163386.152771
0.	1684993.1462888	7803.6521091871	4423.3958966001	149733.22463212	781272.17342228	11452.308362854	152923.71575
0.	1984816.2008272	7358.8032407191	5001.500450135	147222.41277963	738416.45304828	11007.264794765	146408.2564303
0.	1640095.0307222	8092.8166025467	3800.8665975842	141118.16141659	772533.30654672	10829.254017831	149212.9047301
0.	1978500.8788089	8270.7689680748	4178.8252699788	139445.91815378	743483.03276451	12142.172835157	147719.9915883
0.	1546942.5421341	8003.8418440852	3378.462479507	110212.9142603	723742.45314212	11741.599419325	141592.7775581
0.	1599454.6466821	7625.7097134645	3823.0989862564	126756.76002467	731245.86219647	9138.3411442804	143084.6028057
0.	1821503.8623021	8760.1575583262	4245.525638307	126305.54163605	660199.8180448	10339.743974598	137728.8254534
0.	1606290.3801896	6980.7003643303	3800.8665975842	113861.47696391	651125.91051181	10228.495699585	123057.4848814
0.	1810435.7689111	9205.0812048251	4289.9928470482	137525.50876372	680927.777107	10117.248908782	148330.6967417
0.	1818469.065988	8404.2357348103	5223.8590313854	137164.06901849	706823.05587175	10339.743974598	146951.0185689
0.	1882217.0615106	7447.7711155427	4734.6779818802	118075.06315539	718397.19910395	11385.550313458	140507.9800465
0.	1559324.1205299	8003.8418440852	4467.8640542332	130006.24836232	768179.31390394	10317.494200857	134227.9473697
0.	1794853.6173749	7870.3814867284	3778.6342682119	121050.63354607	618175.08023624	8915.8781339534	124162.5853757
0.	1955335.0048442	7269.8363153001	3867.5639415011	122065.27369439	703708.64461046	11585.826064951	127185.4399541
0.	1631983.6663323	9160.5877717715	4579.0354861913	121231.00505338	731488.01545513	11741.599419325	142383.8640286
0.	1813877.7553876	7292.077957649	4000.9602304553	125200.15905256	709262.25049324	11207.531461142	129645.1320033
0.	1892118.5496532	7492.255408986	4378.9279761929	128697.27543367	759915.1441643	12053.154857688	150072.5810465
0.	1647520.9276989	7647.9523052351	4289.9928470482	126328.1019796	749620.20883753	11252.035817943	146702.2482388
0.	1767029.5401211	8760.1575583262	3534.0825588358	114199.38711802	652229.63470984	9271.8217995872	156749.3750661
0.	1704757.4567036	7692.4376667992	4245.525638307	116024.33713965	736768.63223385	10962.761744275	152425.8289233
0.	1927993.5419505	7892.6247312617	3245.0761526022	104563.02672842	661232.6374449	10539.994609927	146589.1732496
0.	1784271.6766383	9160.5877717715	3578.5459723132	117398.94425989	645801.21870541	10384.243700188	171457.0005958
0.	1637695.8947759	8337.5020843755	3667.4735108391	110528.15951488	638515.05850767	10473.243863813	146589.1732496
0.	1665685.8141495	7759.166154206	3600.7777679979	119450.00624444	666350.51243332	9516.5418843464	157926.8511539
0.	1973218.2134043	8604.4398909837	3645.2415372606	97343.016225326	658710.85330949	9939.2571305832	168826.3237074
0.	1880620.7554533	8515.4596725172	3245.0761526022	96848.414462041	686346.37169321	9983.7547189362	154734.4618474
0.	1578685.1475052	7025.1821656413	3467.3878833464	75675.386078408	614088.93091569	9894.7597796915	131879.7887056
0.	1513088.9392428	6446.937260185	2400.3456497736	83796.986167244	677822.64219012	8448.7251318446	139558.8970813
0.	1530291.3842499	7892.6247312617	3089.4614690812	91274.921852132	653213.50747434	10539.994609927	157587.1776753
0.	1661590.9611876	8181.7923105381	3245.0761526022	91566.988692885	695601.92901749	10651.247040888	157247.5179118
0.	1663015.3940002	7803.6521091871	3511.8509410427	100873.52177366	627884.44288255	9049.3552278814	170527.0984531
0.	1526795.3308299	8359.7465751719	2400.3456497736	78277.030134647	624702.58844881	9894.7597796915	152109.007194
0.	1488269.0067653	7447.7711155427	3334.00013336	84245.923051221	664668.24820875	9872.5111932931	139739.6665250
0.	1480678.1590172	7425.5290578293	3378.462479507	90893.003651807	635161.65213544	8404.2357348103	140507.9800465
0.	1535962.084167	8181.7923105381	3756.4019981391	86535.8755313	668345.62039004	9472.046789243	169030.3985346
0.	1805384.3812158	8515.4596725172	4579.0354861913	109785.10036345	676884.09929391	10317.494200857	175177.6365458
0.	1615189.8339227	9227.328010388	3045.0006645658	85211.218844299	687237.75358104	10139.498148207	184350.1236864
0.	1571018.5187887	9049.3552278814	3756.4019981391	92353.373099136	618175.08023624	9004.8626258179	190144.8337244
0.	1741538.9750802	9538.7895209393	2889.3897164397	77918.134608601	697386.68681823	10918.258931291	201951.0918044
0.	1867942.6385969	9116.0945761461	3178.3837896203	85345.920125511	644386.64860778	9449.7993307319	193941.9608393
0.	1493834.3888217	8048.3291046256	2378.1170558111	75473.568178683	638850.47064084	8092.8166025467	179172.3437144
0.	1274620.8288301	7781.4091020254	2333.6600457397	66531.194696781	572382.39980435	8315.2576529274	166241.8040568
0.	1244516.7897046	7470.0132325949	2733.7816735278	61291.237761826	588731.16688362	8537.704638108	150479.8268237
0.	1314055.1226597	6469.1767072291	2867.1598181554	63328.608782668	587730.7890689	8582.1947473411	150570.3285639
0.	1554827.99152	7336.5614203583	3000.5400972175	81732.18640298	628578.38620144	9093.8480673683	139129.5852374
0.	1587504.4114247	7781.4091020254	2667.0934016109	80789.72965586	607211.36040772	10361.993807708	139943.0367975
0.	1797635.1906944	7091.9053126152	3311.7690492289	82966.516366625	660512.05278552	10206.246222688	144327.9928165
0.	1657426.4373174	6913.9781073663	2555.9474675006	73343.564827587	589350.50652162	9338.5629285733	139920.4398575
0.	1381216.5332086	6380.2192750204	2889.3897164397	70160.78065919	637988.0085665	10250.745235849	136192.7767419
0.	1496816.3047048	7292.077957649	3467.3878833464	76236.016885775	636023.83249519	10161.747447	135311.9343333
0.	1637731.0747171	7581.224707945	3645.2415372606	86266.436861099	652445.59720456	9939.2571305832	137005.9440191
0.	1377074.2483098	6802.7755324172	3067.2310371775	75069.946975572	596666.84160178	9783.5174413434	128832.6769652
0.	1375016.8389046	6691.5744407644	2911.6196740142	76146.313433496	645321.67751782	8426.4804036529	135515.1974614
0.	1703880.4964065	8648.9303563226	3267.3070588502	88916.293575686	630373.32547356	10139.498148207	178899.9171198
0.	1649022.5527187	7736.9232657286	2089.1507291136	80879.482871503	699099.43452435	9605.5327868852	191122.3736126
0.	1522850.6417504	8626.6850939775	2867.1598181554	75922.059008026	639545.29427944	9338.5629285733	163590.095730
0.	1442661.52072	6602.6146353956	2867.1598181554	71729.60750023	657510.26168747	9516.5418843464	144531.4741493
0.	1760453.3366355	8381.9911253168	2578.1765357486	80610.226110568	649278.68698035	10562.244977375	175132.2530329
0.	1506930.4406782	7025.1821656413	2733.7816735278	72581.379528301	657966.4669021	8960.3702611759	194965.4314059
0.	1462017.9884895	8982.6164138194	2711.5521902674	73186.638650848	648918.88410055	9516.5418843464	182169.6179088
0.	1615590.9142543	9138.3411442804	1955.7850343329	63239.04358475	644146.91387432	9961.5058950769	194214.8741751
0.	1478860.4608964	8493.2147662765	2089.1507291136	69129.997420456	634562.96632581	10651.247040888	200335.0011424
0.	1559876.1372755	7803.6521091871	1866.8757567514	69107.590499257	619609.27484764	8559.9496630493	198992.2881212
0.	1918787.0191262	8982.6164138194	2622.6348501053	86019.459026727	634706.64714149	8715.6664994682	191145.1084474
0.	1952977.2065768	9160.5877717715	1955.7850343329	87568.804060333	606542.99969783	10896.007613863	190303.9603991
0.	1717930.2767838	9205.0812048251	2022.4676149595	81238.505354417	668153.30082708	10473.243863813	185917.7108527
0.	1714821.2633131	8070.5728239134	1777.9674276367	68009.724855145	614495.06979976	10406.493652039	173249.0529231
0.	1913924.7907206	6958.4595526755	1511.2481309416	67180.819708635	692756.72272603	10450.993733851	171298.2295441
0.	1664681.9926518	8026.0854446829	1466.7957446922	80924.359840081	641007.00199246	10361.993807708	191258.7835410
0.	1665918.6971838	8359.7465751719	1466.7957446922	63261.434794324	636335.19652057	9360.8100902862	178150.7894155
0.	1603646.2672533	9027.1088971719	1400.1176098792	62679.282824092	637437.03613466	9071.6016179468	194032.930969
0.	1868959.5483436	9694.5246392125	1733.5136187497	68592.247871052	625300.59203085	10272.994831483	225042.6121519
0.	1649049.3899157	7914.8680351385	1755.7404935542	61044.995760083	628458.73682861	9805.7657902847	195556.8265924
0.	1638990.9530999	7158.6289936035	1511.2481309416	54488.671528733	618987.76129571	9449.7993307319	179603.7038434
0.	1607652.7976765	8181.7923105381	1555.7007542926	61515.10041816	636143.58656342	9338.5629285733	194078.4164028
0.	1648566.3324015	7736.9232657286	1777.9674276367	63037.525395691	635712.47967547	10450.993733851	166649.8333501
0.	1251782.8857305	6958.4595526755	1866.8757567514	53705.836480107	619561.46452612	9627.7806609238	145820.3036559
0.	1483075.9699827	8070.5728239134	2044.6952603964	70138.370977755	649398.62459648	9761.2691517657	153217.9354690
0.	1500828.9222654	7336.5614203583	1800.1944209975	69421.2928561	629296.31720519	10851.505157133	145119.3367817
0.	1614120.3724016	7091.9053126152	1800.1944209975	85256.119030676	612990.06258461	10428.74366326	143423.6909310
0.	1660059.2710752	7581.224707945	2022.4676149595	81709.745723916	707861.44114993	9739.0209215515	164496.5686868
0.	1714659.0827767	8782.4031767842	2533.718458539	84739.781418715	637460.99072822	9672.2765870872	184690.8786971
0.	1620137.7215812	8337.5020843755	2689.3227662952	67763.285017687	618007.77303333	9961.5058950769	148828.3411491
0.	1690445.2456304	7514.4976447163	2578.1765357486	74419.709303312	715061.10488459	11029.516409074	161211.0687048
0.	1678537.2366057	7292.077957649	2400.3456497736	73836.780537803	647839.56517042	10072.750608034	189349.2454123
0.	1420100.6203038	6891.7374737114	2044.6952603964	69488.51631976	671279.02256522	9116.0945761461	148624.7557859
0.	1864095.8816245	8493.2147662765	2733.7816735278	84874.475118378	695867.20763692	9872.5111932931	172477.7431415
0.	1651840.8878858	7558.9822941956	2155.8343768016	68525.031607199	672481.52340369	9627.7806609238	215141.766674
0.	1647178.1939922	9383.0573113583	2178.0623779285	89006.133916699	698592.81198657	11407.802937209	197968.328665
0.	1725017.3494886	8960.3702611759	2222.51855803	85188.76884137	676884.09929391	10606.745890386	187394.6902066
0.	1527589.7704613	8381.9911253168	1889.1029872274	68502.626305901	701150.35157093	10094.999728725	180784.3813795
0.	1497845.6888346	8048.3291046256	1911.3302769829	68368.195757959	646712.42015647	9672.2765870872	183827.6594348
0.	1608374.1597745	7603.4671810346	2489.2606184746	75697.810589836	675753.16973188	10072.750608034	178445.8923754
0.	1637597.0553077	7514.4976447163	2066.9229651143	71169.278438588	619848.33042228	10428.74366326	151045.4786814
0.	1277273.5929319	6913.9781073663	2000.2400288035	77110.675921734	658734.86683927	11274.288085412	147584.2853562
0.	1385777.8509504	7781.4091020254	1866.8757567514	70048.732852119	674285.58744903	10762.500956173	130593.0955647
0.	1469356.4081582	7892.6247312617	3400.6937415233	75025.101376524	701271.00883634	9694.5246392125	166627.1645371
0.	1672293.0595107	7225.3532086126	2333.6600457397	76684.548565765	681698.21524648	9182.8344586197	157836.2702185
0.	1468146.0805108	7470.0132325949	2289.203272805	66575.994802432	634203.77472698	9828.0141985899	147606.9029094
0.	1470566.8973723	7403.2870594544	1822.4214736367	59970.570039337	605970.16025322	10339.743974598	144961.0620286
0.	1398300.7369062	7158.6289936035	2178.0623779285	74957.833428426	651485.8051186	9494.2943071144	145752.4655973
0.	1853525.5284799	7848.1383015384	2133.606434957	76617.267281748	678977.91136237	11674.839054004	177923.7941743
0.	1526424.6160773	8582.1947473411	2378.1170558111	72783.127705932	659767.511596	9338.5629285733	195443.0935271
0.	1477543.5158641	7336.5614203583	2022.4676149595	79107.034966515	644362.67483563	9672.2765870872	170345.6661081
0.	1533073.2954488	8048.3291046256	1955.7850343329	80789.72965586	680735.17826421	10985.013239832	156930.5145059
0.	1469909.0027543	7803.6521091871	2066.9229651143	74980.256017729	659815.54458058	10584.495404194	151430.1436803
0.	1380252.4354919	8026.0854446829	1978.012501928	70183.190400636	679050.12079557	10606.745890386	131179.9837755
0.	1204824.4447685	7581.224707945	1955.7850343329	70115.961356331	668537.9442204	9894.7597796915	132511.9206971
0.	1453319.5331518	7269.8363153001	2289.203272805	75720.235161334	685647.7850349	9583.2849722085	142022.2152596
0.	1511000.3970002	7047.4231552981	2511.4895088638	80183.92061189	687623.24438218	11207.531461142	173135.6205826
0.	1489508.3937208	8003.8418440852	2800.4704790405	77334.962189812	708199.54686349	9783.5174413434	159172.4379294
0.	1542325.9535928	6869.4968993892	2311.4316296304	77604.113643143	729720.4516566	10562.244977375	155436.2307723
0.	1388281.0389828	6469.1767072291	2511.4895088638	64269.101263208	684130.35954553	10450.993733851	130841.389418
0.	1458994.9199812	7069.6642042893	2733.7816735278	77514.395530599	677293.19524766	10673.497705198	134024.7153850
0.	1358990.3324796	7870.3814867284	2533.718458539	90106.756286359	642780.55267449	10006.003602161	138700.2953263
0.	1635881.7801791	6669.3344004268	3222.845305648	90241.536309092	664211.68997785	9983.7547189362	128178.2564532
0.	1386455.7291704	7937.111398359	2178.0623779285	85166.318898614	669259.1965931	9561.0372168932	120396.8193215
0.	1357015.0091608	7069.6642042893	3022.7703512459	79308.940475425	688779.81954964	8893.6321593739	115911.6744090
0.	1209041.3901295	6869.4968993892	2533.718458539	78680.80599153	697049.00179471	10139.498148207	111316.324485
0.	1367754.5510463	6469.1767072291	1955.7850343329	75540.840271304	703467.26401399	9739.0209215515	116069.4026554
0.	1306919.3513213	7492.255408986	2378.1170558111	76863.967966724	687743.71376978	9939.2571305832	143265.4481034
0.	1529231.8322445	7314.319659335	2978.3099024804	79623.025389161	689550.95530936	9338.5629285733	152561.6133183
0.	1465094.6671347	6847.2563843996	2489.2606184746	79757.636816054	669211.11123439	10250.745235849	130796.2445352
0.	1427667.0565392	6936.2188003543	1978.012501928	87703.54325889	707668.24379296	10183.99680516	141366.766528
0.	1605676.0230806	8404.2357348103	2756.0112160766	94443.267442058	705808.93890309	10628.996435951	161754.7870127
0.	1733707.8177548	7825.8951756913	2867.1598181554	95881.777098336	699147.68583158	10940.510308095	151882.7132670
0.	1855967.9928873	7670.1949563466	3489.6193825463	107511.297968	753406.55338509	11519.066946682	178491.2937485
0.	1876906.2792988	8293.0132808272	3711.9376358914	104788.04906388	759040.57308737	12186.682180224	164224.6165474
0.	1614120.3724016	8003.8418440852	2689.3227662952	94937.727287356	658446.70887526	10028.252544752	133076.3644639
0.	1737175.4666478	7047.4231552981	2933.8496908789	87344.243545238	765966.66508611	9872.5111932931	148896.2040324
0.	1513564.8767623	8448.7251318446	2844.9299791609	92353.373099136	708199.54686349	11051.768082761	144870.6206505
0.	1686294.5469192	7292.077957649	3200.6145179875	96196.484000629	741470.593014	10940.510308095	144938.4515928
0.	1480572.7752694	6713.8145404327	2467.0317873712	87523.891475736	656333.84332247	10985.013239832	142135.2288283
0.	1552145.6416714	7959.3548209234	2555.9474675006	76572.413392805	691358.57329067	10807.002937904	159104.4920770
0.	1538215.4457987	8092.8166025467	1933.557626018	89343.043776081	693576.4322895	10028.252544752	160893.9159169
0.	1432828.4298181	8026.0854446829	1955.7850343329	75563.264422315	710929.02480177	10606.745890386	144599.3023548
0.	1603352.5241615	7492.255408986	2644.8640962144	85503.074358191	723839.23010607	10851.505157133	161437.6137299
0.	1901201.1182313	8381.9911253168	2289.203272805	88556.941845523	712426.97884153	10740.250054368	171388.9554927
0.	1805793.8502962	8559.9496630493	2022.4676149595	93746.578082296	721855.51760994	10428.74366326	165720.462078
0.	1740129.4169561	9405.3045917898	2266.9749752633	87973.028157624	681409.29292481	9783.5174413434	178559.396267
0.	1594491.2660534	7959.3548209234	2400.3456497736	81462.90222308	669163.02614243	10673.497705198	146792.7093253
0.	1607572.6498475	8448.7251318446	1889.1029872274	77985.426347866	711098.13571339	11496.814026024	147923.5550437
0.	1754316.1590826	8159.548294521	1978.012501928	79308.940475425	737301.71658821	10695.748428881	163522.1141948
0.	1691820.2415291	8493.2147662765	2222.51855803	79308.940475425	684636.13855316	9939.2571305832	194374.0777010
0.	1979752.4750014	9383.0573113583	1978.012501928	75383.872896138	717115.79407032	12275.701583032	222646.1815065
0.	1727832.053812	9093.8480673683	1866.8757567514	86266.436861099	763146.95982219	11096.271608266	225339.3604010
0.	1746636.8714864	8604.4398909837	1555.7007542926	79600.590361742	740597.87222882	10762.500956173	209603.2726462
0.	1838966.4480535	8648.9303563226	2311.4316296304	88714.156330831	680205.55349706	10606.745890386	203909.0248582
0.	1684650.4125822	9427.5519315809	2511.4895088638	95072.585035656	706243.54596386	11051.768082761	194988.1766076
0.	1649805.8190763	8582.1947473411	2044.6952603964	102223.15233664	780687.68630867	12743.069038078	181601.8704723
0.	1755374.9376721	7937.111398359	2355.8885211332	87568.804060333	728243.72171298	10807.002937904	166831.1860523
0.	1739858.3728337	8604.4398909837	2533.718458539	94960.203428043	732384.04112672	11407.802937209	166196.4686897
0.	1730233.995562	9116.0945761461	2555.9474675006	87568.804060333	711967.90096681	11496.814026024	202656.8059847
0.	1893013.0971948	8470.9699193857	2667.0934016109	80453.163664913	766914.87437826	12231.191762848	182964.5286057
0.	1689334.4399059	8671.1756780192	2844.9299791609	106160.8160808	736574.79147436	10428.74366326	208464.115596
0.	1649348.8408008	10517.744301851	2533.718458539	97208.121940872	699871.48761766	11207.531461142	197740.7990041
0.	1814506.1929178	9316.3158262194	1911.3302769829	81350.703037108	694251.5453532	9783.5174413434	182828.2528736
0.	1745145.173454	7692.4376667992	2155.8343768016	75294.178574665	684009.9403183	9983.7547189362	167828.6957665
0.	1714523.9345159	7759.166154206	2711.5521902674	80991.675743897	764532.39065409	10985.013239832	155775.8174024
0.	1646178.2557674	8026.0854446829	2222.51855803	69824.641738667	675271.96784296	10517.744301851	151362.2603430
0.	1617131.872379	8760.1575583262	2311.4316296304	85458.172847977	663178.51542841	11074.019815824	193418.9016396
0.	1978389.6339453	8270.7689680748	3022.7703512459	86333.795716146	738949.63835771	10673.497705198	164473.905672
0.	1831818.6773534	7492.255408986	2200.2904383379	78344.324758548	745447.42864864	9894.7597796915	164088.6437732
0.	1533921.2851265	8493.2147662765	2844.9299791609	87568.804060333	714118.52768527	11608.079223139	167556.635938
0.	1656754.9171513	8493.2147662765	2489.2606184746	85458.172847977	655853.71847532	11652.585717666	144350.6016102
0.	1633470.2183572	8582.1947473411	2711.5521902674	95612.037729878	688249.70346233	12097.663727646	146996.2503289
0.	1837213.2268694	8493.2147662765	2289.203272805	100198.78795683	731052.14444282	12053.154857688	140824.3648561
0.	1711929.47324	8493.2147662765	3267.3070588502	108861.99734365	788922.82255486	12186.682180224	137389.9670371
0.	1881308.7847169	9249.5748753086	3778.6342682119	135131.26012588	782611.77077139	13611.106663037	146091.6613650
0.	1561951.7456139	8804.6488545952	3156.1531205464	129126.05443987	890672.09024566	12386.977172825	163431.4730016
0.	1972273.2100778	8137.3043378502	3734.1697873657	124410.68915507	836168.79267775	13455.298385142	147018.8663002
0.	1569948.865435	9138.3411442804	3200.6145179875	120892.81165657	804048.91986719	12498.254247405	129171.1903456
0.	1668884.6620779	8893.6321593739	3556.3142359259	130344.80905157	833228.33396333	13210.462686448	123756.6131880
0.	1934579.1703745	8826.8945917595	4378.9279761929	140349.79210841	835188.52998418	14946.72559947	104608.0307124
0.	1722922.3431542	12275.701583032	5512.9340546385	165448.47038715	969495.08374355	15013.512160945	114469.7250399
0.	1867327.478208	9205.0812048251	4868.088148406	177174.75328264	913710.81919871	14835.415852053	117331.3353662
0.	1921191.4470078	9116.0945761461	4623.5044741297	155549.42479236	927617.5837746	14078.548961991	97882.61507298
0.	1935603.4055548	7714.6804365931	3845.3314342286	133821.48831716	856411.22691919	14523.756461737	101885.7243276
0.	1847435.895537	7981.5983028321	4112.1254353852	125042.25913413	855133.95767013	13499.814738951	108861.9973436
0.	1863656.3539242	8559.9496630493	4023.1931528364	133437.6283808	869538.58269116	13677.882530342	115483.5698273
0.	1647406.68313	8381.9911253168	2956.0797670342	135199.01249835	870793.3479245	12565.021204863	113726.3167126
0.	1892627.3080957	8537.704638108	3311.7690492289	121208.458403	877291.47485272	14323.410145956	111654.1321424
0.	1808034.5469636	8715.6664994682	3067.2310371775	137412.55717308	858401.19039608	14857.677682701	111248.7645861
0.	1734461.0446102	8626.6850939775	3823.0989862564	125741.55274697	833742.84291586	13566.589715191	99614.06257265
0.	1703615.0110149	8804.6488545952	4467.8640542332	135944.3246605	902418.48998632	13833.694966581	90039.36708804
0.	1879437.4025084	10094.999728725	4156.5919324774	146249.95740728	938743.96897316	14367.931133572	88556.94184552
0.	2201721.3312955	9138.3411442804	4401.1619067434	144848.01045811	1003600.4936366	15503.296619214	79847.37896959
0.	2135002.5030744	9894.7597796915	5023.7360413493	160418.20914945	1079562.2596865	15124.82428513	79488.41612632
0.	2345326.7543672	9116.0945761461	5490.6971584864	155436.23077234	1018075.2209885	16460.68565429	83011.40452080
0.	2582612.7239138	8960.3702611759	4000.9602304553	149167.661043	888847.37985123	14701.846115932	92982.53376398
0.	2453402.1165199	7981.5983028321	4401.1619067434	157428.66807899	951895.68683499	14924.46353115	100873.5217736
0.	2047719.6524564	8849.1403882772	3378.462479507	128133.12588397	908717.67183805	13611.106663037	116970.7637987
0.	1996423.841033	8693.4210590677	2956.0797670342	107893.97404103	855649.75552864	13254.977733417	133798.9078353
0.	1849962.3037395	8760.1575583262	2844.9299791609	102200.65671356	837492.32150892	12698.556723408	128945.5132425
0.	1795924.6226632	8293.0132808272	3111.691960277	104563.02672842	689406.3621347	10962.761744275	135199.0124983
0.	1789298.4376686	9538.7895209393	2555.9474675006	105890.74579736	759842.25988827	10250.745235849	167103.2224324
0.	1612333.6004864	10473.243863813	2089.1507291136	91499.58774911	730035.19700721	10450.993733851	142474.2786525
0.	1924107.0289373	8515.4596725172	2444.8030155534	106633.4600053	686057.29452987	12008.646225282	145435.8952287
0.	1739145.071934	8181.7923105381	2133.606434957	89343.043776081	709503.79217544	10584.495404194	132940.894500
0.	1636667.693656	7647.9523052351	2200.2904383379	79039.734212148	695191.96891348	10384.243700188	141999.6127283
0.	1825856.6997076	10183.99680516	2422.5743030209	88264.979914188	680181.4804124	10651.247040888	152493.7208467
0.	1592912.0237782	8537.704638108	1955.7850343329	70205.600202092	676162.2123345	10740.250054368	191599.8180206
0.	1600655.8699484	8715.6664994682	1244.5373699014	53012.529504661	620685.07700478	8693.4210590677	190804.0923645
0.	1176329.2437187	8871.3862441486	1244.5373699014	45099.486258026	597572.87810987	9383.0573113583	167760.6799851
0.	1131057.2180212	8648.9303563226	1088.9600342778	44697.328231688	543876.09877842	7647.9523052351	169075.7491680
0.	871310.06815492	7470.0132325949	933.3856029271	30990.852355305	566939.69294769	8204.0363859019	193737.2816352
0.	838252.21553923	7292.077957649	933.3856029271	25394.188581117	492160.93241527	7848.1383015384	166672.5022242
0.	565656.7606081	7692.4376667992	622.24545271912	26308.128276831	535752.13103564	7736.9232657286	161369.6495819
0.	550466.17108872	6469.1767072291	444.45629661235	21405.233557354	501682.04035066	7558.9822941956	159149.7892510
0.	545860.55006901	6980.7003643303	911.16092124147	22140.484153421	545819.4084321	8204.0363859019	177469.8220450
0.	703974.17101512	7091.9053126152	466.67973369921	21293.837603449	495906.84063567	6513.6557793022	205639.6696267
0.	527304.71431185	6736.0546994319	533.35040054615	18398.064710465	501988.58810931	7403.2870594544	174610.3602147
0.	562402.77061814	6669.3344004268	444.45629661235	13989.510313761	487098.31028553	8337.5020843755	176970.4809644
0.	506753.27565812	6157.8298473792	488.9032300503	16482.951823068	504889.54339229	8248.52471467	178037.2910302
0.	577495.49467523	5802.0191026477	377.78634093484	15814.992612997	513574.68136379	8226.2805206124	189371.975464
0.	494775.82808536	6958.4595526755	511.12678566587	13677.882530342	494917.19650197	7091.9053126152	165765.7948813
0.	461759.53242594	5979.9225766753	400.00960023041	14456.973821757	479756.93229906	7091.9053126152	165108.4931342
0.	540298.71291899	7358.8032407191	400.00960023041	14768.630716617	454205.31988865	8115.0604405255	184463.7071588
0.	441294.14652261	8248.52471467	422.2329187895	13522.07300496	477099.58562374	7581.224707945	194806.2167126
0.	543165.24146312	8137.3043378502	444.45629661235	11385.550313458	479404.13974734	7069.6642042893	242614.3642313
0.	519881.6282215	8048.3291046256	266.6709334016	11140.775371281	476488.27728207	6913.9781073663	233858.1960334
0.	495082.12926504	7736.9232657286	244.44802968221	9383.0573113583	456104.97583178	6602.6146353956	233995.2984611
0.	482556.26774373	6825.0159287424	333.34000013334	9627.7806609238	435395.70523889	6980.7003643303	226366.6463950
0.	478204.75365563	7692.4376667992	311.11691862693	8826.8945917595	498122.17210104	6891.7374737114	228490.1001139
0.	527919.65222	7647.9523052351	244.44802968221	7803.6521091871	464599.95066195	6758.2949177622	246091.9124992
0.	521535.90111329	8760.1575583262	444.45629661235	9494.2943071144	476041.57952457	7336.5614203583	267996.6925473
0.	452165.41813318	7625.7097134645	400.00960023041	7381.0451204177	493173.81545621	7492.255408986	256601.879881
0.	487051.23015029	7670.1949563466	288.89389638309	7269.8363153001	444830.47982007	7025.1821656413	240441.6226856
0.	391123.76268474	8337.5020843755	222.22518522469	6669.3344004268	420620.6649552	6958.4595526755	221733.4343935
0.	379446.47861395	8626.6850939775	222.22518522469	5890.9703650846	456456.8102315	7692.4376667992	222554.9023555
0.	397667.23729799	8337.5020843755	266.6709334016	5357.2770272403	452821.88518895	6980.7003643303	247121.7242502
0.	421905.45325957	10139.498148207	333.34000013334	5068.2074017168	472069.344697	7870.3814867284	256716.4394646
0.	400509.73966867	7937.111398359	288.89389638309	5001.500450135	409229.54467009	6802.7755324172	240418.7546917
0.	371918.23114953	6913.9781073663	377.78634093484	5490.6971584864	444010.6697621	7025.1821656413	240304.4156499
0.	372196.93654864	8715.6664994682	333.34000013334	5601.8822324301	430296.36559599	7069.6642042893	258572.5208135
0.	377052.51828905	9538.7895209393	177.7796740943	6513.6557793022	454228.76986138	6736.0546994319	259695.5331104
0.	411445.88765881	7447.7711155427	200.0024000288	5735.3062786932	451602.77215538	6446.937260185	252730.6779354
0.	436261.49145743	9271.8217995872	222.22518522469	6869.4968993892	450641.67083188	6269.0238196228	263088.3936371
0.	374775.39379364	8782.4031767842	222.22518522469	6180.068523177	428542.70861968	6624.8544977427	245451.2040300
0.	404518.8110807	7558.9822941956	266.6709334016	7358.8032407191	442347.86778336	7514.4976447163	268226.1219140
0.	391472.9316892	7514.4976447163	266.6709334016	6424.6978724691	442324.45034515	6002.16077788	250967.4631037
0.	397876.89774789	7803.6521091871	244.44802968221	6891.7374737114	461759.53242594	6936.2188003543	239138.245754
0.	411049.23664887	8826.8945917595	266.6709334016	5957.6844347936	446821.7741987	6825.0159287424	250234.8065924
0.	383887.54454741	7870.3814867284	266.6709334016	6535.8954043318	431114.86198443	6913.9781073663	251654.3862213
0.	395687.36489459	9138.3411442804	311.11691862693	8181.7923105381	458169.27740499	7358.8032407191	240395.8867596
0.	443167.51850828	8381.9911253168	244.44802968221	9360.8100902862	433383.67588154	7647.9523052351	238863.8762172
0.	405661.27499787	7892.6247312617	488.9032300503	9605.5327868852	466995.08469512	7069.6642042893	235297.8824768
0.	503733.76080762	8960.3702611759	377.78634093484	12409.232468957	481427.01405503	6869.4968993892	258205.855193
0.	501564.14028138	8293.0132808272	422.2329187895	15124.82428513	465421.73490949	7180.8703392706	243071.8546646
0.	579612.965891	7914.8680351385	622.24545271912	14056.289210819	480885.96603138	7759.166154206	234338.0642625
0.	655421.62886756	8293.0132808272	711.14145314645	21449.79235533	503851.69067792	6936.2188003543	257747.5455086
0.	736889.78490132	7692.4376667992	533.35040054615	22051.359418467	519290.8936423	7803.6521091871	227485.3888110
0.	725000.63769447	7136.387707272	488.9032300503	27400.528957084	459952.48390783	7203.1117442735	221391.1796601
0.	789873.53085758	8115.0604405255	600.02160077763	29050.547953439	460586.08088722	7714.6804365931	208988.1087386
0.	960840.14107646	7981.5983028321	711.14145314645	34114.128237057	498758.59644497	7536.7399397861	215962.59349
0.	890573.44755371	7581.224707945	444.45629661235	32686.200011044	510175.10301525	7625.7097134645	232898.5413196
0.	834992.49062144	7959.3548209234	600.02160077763	27311.348032047	510222.31016789	7959.3548209234	190008.4418228
0.	770587.11930988	7736.9232657286	911.16092124147	27066.105401113	515322.21040101	7914.8680351385	204614.9028754
0.	875838.82413755	7937.111398359	600.02160077763	23054.067574231	480486.08291357	8115.0604405255	229106.6866712
0.	735242.2531342	7447.7711155427	422.2329187895	26174.374752946	465398.25426543	8070.5728239134	214275.4249495
0.	667287.9155989	7937.111398359	488.9032300503	24926.111882634	518652.94590749	7292.077957649	212223.9176130
0.	729841.50621287	7959.3548209234	577.79780810179	22630.687211859	482979.77622227	7825.8951756913	212930.4916193
0.	714916.08635356	8359.7465751719	488.9032300503	19467.156126592	461172.78655789	7558.9822941956	218995.7848883
0.	685671.87329369	7069.6642042893	533.35040054615	21939.954838405	511048.47734443	8181.7923105381	206710.1144869
0.	563922.72976646	7381.0451204177	755.58980896023	20224.512108676	480815.39706709	7492.255408986	192668.4820798
0.	557749.56341846	7292.077957649	644.46936392652	17574.06690603	496472.40281659	7558.9822941956	177560.6145133
0.	621641.45800831	6713.8145404327	622.24545271912	18331.251045593	480603.69365921	7714.6804365931	192213.7148565
0.	573143.22650168	8181.7923105381	311.11691862693	17395.915919443	508782.60873548	8337.5020843755	185486.0273184
0.	563993.98443175	7736.9232657286	355.56314090256	18464.878910439	489923.59140963	7692.4376667992	213500.3524578
0.	696397.78919573	7781.4091020254	577.79780810179	21472.07184355	487875.16982996	6958.4595526755	230385.676346
0.	551960.30624361	6891.7374737114	733.3656014198	17106.428680429	471458.39503058	7180.8703392706	184918.0563606
0.	480109.739369	6958.4595526755	444.45629661235	15926.315433578	487004.15027348	7002.9412353188	180511.9026439
0.	539682.88927186	8159.548294521	533.35040054615	15035.774466942	441247.31747909	6669.3344004268	212360.6692556
0.	573024.34290343	7558.9822941956	511.12678566587	16772.417425874	460234.07677784	7180.8703392706	218106.2398916
0.	777181.58580862	8515.4596725172	600.02160077763	22318.73647914	500361.65206325	7848.1383015384	232441.6011882
0.	780005.83416728	8115.0604405255	755.58980896023	27489.710834953	515204.1229159	7292.077957649	240441.6226856
0.	837516.8331898	8270.7689680748	1177.8610132894	31927.712452877	522055.88122455	7781.4091020254	185190.6776423
0.	876085.01919177	7781.4091020254	688.91736413994	30633.980921442	556634.11692463	7692.4376667992	183191.6597245
0.	860440.75767582	7492.255408986	933.3856029271	29897.981763789	523616.01034167	9338.5629285733	192827.656404
0.	1171211.2822913	8092.8166025467	1133.4104052409	46462.499080778	530545.45888124	9360.8100902862	207393.4481849
0.	935050.13438324	7447.7711155427	1511.2481309416	41994.434901942	575663.94467741	8648.9303563226	185008.9291411
0.	1157171.0765218	7981.5983028321	1711.2868032229	61089.766493902	584016.11535785	9271.8217995872	223262.3415837
0.	1162815.0231688	7692.4376667992	1577.9271548818	52453.452854979	629272.38521146	10139.498148207	206368.4683918
0.	1018875.8974823	8248.52471467	1466.7957446922	42307.121631972	609742.05170023	9027.1088971719	190872.2944773
0.	1023230.8451431	8493.2147662765	1422.3435955424	48205.691882055	590231.95112478	9360.8100902862	188940.1149507
0.	1180023.12931	8960.3702611759	1844.6485855546	54041.328239537	621139.34478754	9716.7727507005	211631.3527663
0.	1240308.7449073	9383.0573113583	1311.2142599662	50485.800450694	620661.16883542	8582.1947473411	234886.5184648
0.	1368613.2264491	7603.4671810346	2155.8343768016	51044.745511852	630445.13079384	9850.2626662593	209261.5093830
0.	1152572.123963	7870.3814867284	1066.7349377027	42686.828395385	588207.14499017	8226.2805206124	192623.0042534
0.	1305136.2933612	7647.9523052351	1377.8916834903	49703.340153612	591732.99644937	9650.0285943244	203203.2059050
0.	1169200.5488691	6869.4968993892	1244.5373699014	41346.763902849	584016.11535785	9093.8480673683	179263.1545373
0.	932348.91479777	8048.3291046256	1222.3118584252	34024.875568714	533976.7750032	8982.6164138194	169710.6836916
0.	1027788.3158087	8159.548294521	1200.0864062212	33890.998354884	528581.94223772	8604.4398909837	192623.0042534
0.	779080.54864316	6758.2949177622	888.93629882483	28738.35718105	567509.9464178	8270.7689680748	185258.8343410
0.	983340.74633645	7091.9053126152	844.48723179752	35921.700047346	507413.93610234	8226.2805206124	173566.6716064
0.	1057444.079249	8515.4596725172	1489.0219081794	49211.545456491	536699.13744618	8715.6664994682	195943.5304909
0.	1397569.7580597	6113.3526737582	1644.6067123067	45702.759591006	583420.9637785	8804.6488545952	177560.6145133
0.	1212390.8066363	7914.8680351385	1622.3801338886	50239.87646429	549209.40106197	9160.5877717715	190053.9055448
0.	1191879.3619499	7692.4376667992	1377.8916834903	51134.180190253	567462.42385387	8982.6164138194	176198.8302517
0.	1266409.9606524	7892.6247312617	1733.5136187497	52296.918093129	568080.23762809	9071.6016179468	217695.7122724
0.	1199613.5166271	7670.1949563466	1489.0219081794	57956.393778797	626233.56021618	8159.548294521	198719.2201085
0.	1393628.7130763	7203.1117442735	1755.7404935542	63149.479345815	588207.14499017	9093.8480673683	181193.1160094
0.	1402531.1332278	7492.255408986	2000.2400288035	72110.652691796	639305.69361876	9561.0372168932	165493.8017252
0.	1524333.0088059	7447.7711155427	1978.012501928	67584.06060387	625037.46535895	9405.3045917898	175676.8713303
0.	1491539.2444831	7447.7711155427	1889.1029872274	70765.864742799	639617.17577139	10028.252544752	163204.8742898
0.	1789265.7344206	8626.6850939775	2289.203272805	74128.239846038	644602.41554524	9271.8217995872	178582.0972289
0.	1713740.1137919	9405.3045917898	1844.6485855546	69690.189950956	683648.6926653	10584.495404194	192281.9283759
0.	1501304.2180699	8159.548294521	1822.4214736367	72491.715232545	688587.04631631	9360.8100902862	159512.1754230
0.	1545987.1938331	8293.0132808272	1978.012501928	71079.629270078	637844.27324515	9783.5174413434	142519.486329
0.	1707525.9713088	7714.6804365931	1711.2868032229	75294.178574665	646688.43994205	10539.994609927	144147.1246559
0.	1441822.0133549	6936.2188003543	1577.9271548818	57844.509320682	634491.12681287	9672.2765870872	133979.5533895
0.	1450561.948119	7091.9053126152	2044.6952603964	66463.994988093	584087.53630709	9716.7727507005	142858.5516554
0.	1370382.8760581	8404.2357348103	1644.6067123067	59343.88543887	619633.18010757	9538.7895209393	189326.5154212
0.	1205207.7212216	7692.4376667992	1466.7957446922	46239.039119341	599671.43309685	9071.6016179468	162321.197613
0.	1098326.6323779	7536.7399397861	1200.0864062212	44161.147637267	538380.33063971	8381.9911253168	182351.3051698
0.	1063477.6992608	7736.9232657286	1466.7957446922	37394.825660824	538522.41836138	9939.2571305832	180057.7910035
0.	842837.49219076	6446.937260185	1000.0600036002	34560.405888808	526382.38991635	7736.9232657286	186326.6946021
0.	903603.873331	7091.9053126152	688.91736413994	32619.271866602	549991.8966927	7692.4376667992	166241.8040568
0.	950827.92828599	7002.9412353188	955.61034388194	31102.377806839	593615.62870233	8204.0363859019	167783.3518512
0.	984761.40447	7425.5290578293	933.3856029271	34002.562550687	576496.4191698	8359.7465751719	191690.7628788
0.	953509.98617638	7136.387707272	1222.3118584252	33266.266402674	551343.64761023	9071.6016179468	188894.6572365
0.	985259.93521037	7558.9822941956	1466.7957446922	35430.715914248	569815.10540913	8003.8418440852	194055.6736555
0.	1100674.9694639	9294.0687832241	977.83514410623	38466.352966542	539872.36877605	8315.2576529274	207439.005732
0.	946682.27913917	7314.319659335	1200.0864062212	33690.186558573	544776.60235095	8493.2147662765	192372.8805939
0.	921354.34327971	8159.548294521	1266.7629406502	37528.759056458	578090.23744421	7581.224707945	222669.0014484
0.	894199.29475562	7848.1383015384	1088.9600342778	29786.472400095	547051.97854482	9338.5629285733	190735.8908035
0.	881798.6849414	8137.3043378502	1200.0864062212	33645.562370767	539753.94359689	8381.9911253168	194624.260744
0.	1018025.1811148	7358.8032407191	1088.9600342778	37885.925278532	578470.89434663	8537.704638108	192804.9170311
0.	929821.91884312	7292.077957649	1066.7349377027	40118.560258256	562853.9805017	8359.7465751719	200835.7285186
0.	1210882.1354661	8849.1403882772	1622.3801338886	35363.765768944	593520.29567851	7625.7097134645	211266.7181556
0.	1244208.816927	7425.5290578293	1733.5136187497	39426.379589164	580231.65113986	8849.1403882772	230454.1991147
0.	968226.15550872	8760.1575583262	1177.8610132894	30477.854465907	503026.21560281	7981.5983028321	223650.3172902
0.	1002051.927186	8582.1947473411	1066.7349377027	38622.628851237	558627.78251665	9049.3552278814	194919.9411867
0.	1147797.823405	7892.6247312617	1111.1851901238	38533.327987669	524325.25356713	7803.6521091871	195966.2783314
0.	1404699.3262031	8381.9911253168	1444.56964048	44406.89280537	567818.84947171	8115.0604405255	238635.2417390
0.	1215818.2262101	8137.3043378502	1689.0600469736	45121.828938133	583040.0883185	8715.6664994682	206049.6111851
0.	1252681.9291732	7203.1117442735	1288.9885706717	45814.481654598	598526.70349908	9716.7727507005	211631.3527663
0.	1238102.8774636	8515.4596725172	1666.8333500017	45322.915747507	575449.89280001	8782.4031767842	208281.8647403
0.	1301777.8697762	8826.8945917595	1333.440008534	46239.039119341	528818.48675145	9182.8344586197	216943.1301492
0.	1310227.9901688	8204.0363859019	1377.8916834903	48585.666782559	622047.95197887	9294.0687832241	241951.0470717
0.	1303560.261359	8915.8781339534	1755.7404935542	52296.918093129	624415.56142069	8938.1241678873	229061.0120495
0.	1668553.9720444	8226.2805206124	1622.3801338886	63261.434794324	616597.74100821	10206.246222688	214799.7790553
0.	1673911.4231082	8537.704638108	1955.7850343329	70833.099008337	720355.93785368	11252.035817943	203613.0290744
0.	1503443.3569835	8026.0854446829	1844.6485855546	68233.767369711	597930.55028026	10206.246222688	198969.5321157
0.	1598066.7632019	8181.7923105381	1777.9674276367	58403.946581462	594211.48396142	10695.748428881	184872.6203379
0.	1387290.1107165	7514.4976447163	1489.0219081794	48138.63928113	609216.75290788	8648.9303563226	184804.4667632
0.	1449721.7081194	8137.3043378502	1577.9271548818	47356.398685164	574974.24098848	9494.2943071144	199242.6082341
0.	1075103.9904317	7114.146480276	1200.0864062212	36658.230374039	588254.78202893	8426.4804036529	172681.9065016
0.	984786.33033823	7158.6289936035	1511.2481309416	30790.11029672	571645.41297709	8381.9911253168	209512.1344225
0.	884262.6199372	7336.5614203583	911.16092124147	28849.852545198	530356.1847373	8159.548294521	221208.6494743
0.	906642.14838621	7180.8703392706	844.48723179752	29072.847741089	527044.56151451	8248.52471467	204045.6418001
0.	859433.20125664	7892.6247312617	1133.4104052409	27378.233636497	518983.72770964	7470.0132325949	179490.1858782
0.	740961.49525491	6269.0238196228	1155.6356796293	25037.556334502	513574.68136379	7803.6521091871	186485.7491990
0.	689502.75731678	7336.5614203583	755.58980896023	22251.89141077	521961.33704608	7558.9822941956	183895.8051086
0.	883129.12390951	7825.8951756913	1288.9885706717	30968.54744377	518440.30718722	8782.4031767842	193714.5398082
0.	1012647.5456633	6335.740914881	933.3856029271	30143.307606889	541364.66571678	8359.7465751719	188212.82094
0.	1174597.4653987	7692.4376667992	1666.8333500017	45903.860380957	554522.2842185	9093.8480673683	214457.8052917
0.	1049932.936765	7647.9523052351	800.03840184329	32931.607797243	546601.59592243	8204.0363859019	206664.5608749
0.	1230975.9990225	7536.7399397861	866.71173567692	32217.714265612	547952.81449847	8404.2357348103	244993.5848435
0.	1017875.0631928	7358.8032407191	977.83514410623	33132.401350947	524987.26671499	8137.3043378502	202656.8059847
0.	1152851.5505832	8648.9303563226	1711.2868032229	35653.886941769	572358.62505212	8026.0854446829	216509.8557231
0.	1238744.061969	8737.9119992209	1244.5373699014	37193.929594341	558865.15440278	8648.9303563226	211813.6759799
0.	1092925.2889486	9027.1088971719	1088.9600342778	39649.65740914	546696.41135807	7470.0132325949	200039.1307574
0.	1046920.2213112	7603.4671810346	1355.6658163753	35162.918553417	519928.88874223	8493.2147662765	186394.8604903
0.	1019001.0097337	7314.319659335	1400.1176098792	39292.415761872	550632.17330061	7736.9232657286	199857.0618335
0.	995336.28924615	9650.0285943244	1266.7629406502	42642.156115741	554759.54296631	8115.0604405255	227827.8906029
0.	1093480.4157674	8070.5728239134	1066.7349377027	38064.51411728	569149.63538205	9383.0573113583	209033.6748975
0.	1118421.1774392	7670.1949563466	1200.0864062212	36501.991240413	552292.37149606	8604.4398909837	223536.2049380
0.	1125661.2815221	7781.4091020254	1200.0864062212	40654.481460443	576995.94245123	8626.6850939775	209238.7256576
0.	1125281.4093121	8849.1403882772	1244.5373699014	39426.379589164	555613.72859156	8782.4031767842	218151.8553038
0.	1210575.3182507	7292.077957649	1866.8757567514	42753.837262721	618963.85782085	9516.5418843464	192145.5018890
0.	1372178.9049411	7959.3548209234	1088.9600342778	51872.052800266	615474.65977224	8181.7923105381	230865.3473974
0.	1356209.4094793	7536.7399397861	2044.6952603964	50798.805080148	574760.20623505	9160.5877717715	209170.3748505
0.	1255842.1404542	8293.0132808272	1355.6658163753	57978.770850058	643092.15992555	10183.99680516	179512.889348
0.	1234666.9110795	7647.9523052351	1333.440008534	58292.056135205	603798.48913365	10361.993807708	201336.4856257
0.	1180991.4350279	6513.6557793022	1577.9271548818	58135.412025534	607306.84473139	10094.999728725	179694.5193171
0.	1268133.8768295	7069.6642042893	1466.7957446922	61112.151950682	630181.84753405	9427.5519315809	168032.7464083
0.	1158569.0185996	8204.0363859019	1533.4744129793	55540.022483564	624535.1548577	9983.7547189362	158447.7104608
0.	1228772.4301434	8026.0854446829	1644.6067123067	54578.143058944	608834.73748609	10161.747447	172840.7036489
0.	1160602.7803885	7381.0451204177	1533.4744129793	55562.393089216	654893.54861954	9627.7806609238	168848.9984439
0.	1262705.9487268	7892.6247312617	1822.4214736367	63373.391741249	613085.61080468	10473.243863813	145865.5293324
0.	1203444.7856444	6980.7003643303	1978.012501928	63731.664041109	697145.48188978	8737.9119992209	137367.3769619
0.	1143203.7059728	6580.3748323783	1311.2142599662	70071.142293513	672553.67875835	10606.745890386	131766.912998
0.	1157425.2314993	7447.7711155427	2311.4316296304	68233.767369711	631139.27962711	9427.5519315809	131112.2638120
0.	1339956.8897423	6802.7755324172	1622.3801338886	62746.452137595	637149.586185	9983.7547189362	148737.8581569
0.	1151835.4957868	7180.8703392706	1666.8333500017	58471.081567828	633964.32194675	9093.8480673683	165267.1474764
0.	1296329.5611041	6802.7755324172	1777.9674276367	46104.966010679	611509.20028309	9939.2571305832	145775.0782226
0.	1003375.6848908	6513.6557793022	1422.3435955424	49479.793522159	570219.16585423	8115.0604405255	158040.0786947
0.	1084451.2987428	6580.3748323783	1088.9600342778	45680.415357533	587730.7890689	9739.0209215515	154485.4611417
0.	1391071.8688363	7314.319659335	1555.7007542926	54086.061491348	607378.4586669	9605.5327868852	188121.913607
0.	1355559.7847714	7714.6804365931	1511.2481309416	56434.893398032	625276.6710934	9383.0573113583	189553.8180912
0.	1211649.2245817	6980.7003643303	888.93629882483	50262.232891338	615785.28466042	9316.3158262194	191304.2540078
0.	1286680.4835626	7848.1383015384	1755.7404935542	51648.448161409	613873.92394074	9205.0812048251	202087.6770375
0.	1145335.4878731	7025.1821656413	1600.153614747	48630.370847809	565633.0044032	7914.8680351385	185099.8029017
0.	1291761.7266143	7647.9523052351	1555.7007542926	48228.042868579	613682.81112117	8938.1241678873	198173.1106095
0.	1278097.9123779	7892.6247312617	1577.9271548818	52274.55622357	603512.15567293	8849.1403882772	195920.7827118
0.	1335340.9172191	7470.0132325949	2044.6952603964	66710.396558725	627262.33414546	9427.5519315809	190804.0923645
0.	1453109.4018928	7959.3548209234	2089.1507291136	74666.345233073	598717.48122447	10072.750608034	179036.129315
0.	1248007.8881895	7025.1821656413	2066.9229651143	61515.10041816	619011.66483669	9004.8626258179	165539.1333074
0.	1456839.9563876	7937.111398359	1844.6485855546	72088.23778852	634706.64714149	10584.495404194	150819.2133721
0.	1591343.8528687	7558.9822941956	10428.74366326	80430.726413165	615546.34144768	9761.2691517657	163114.2365136
0.	1718930.7917083	7581.224707945	2266.9749752633	89724.891329215	655205.59214705	10072.750608034	180670.8475019
0.	1762436.5731697	7981.5983028321	2289.203272805	83348.073346305	626090.02009649	10740.250054368	184009.3824564
0.	1784116.9750162	8715.6664994682	2400.3456497736	94465.742256692	693070.13194789	10317.494200857	178082.690200
0.	1997320.3491708	8559.9496630493	2800.4704790405	104225.5045467	640887.18059486	10161.747447	188917.3860629
0.	1684650.4125822	8137.3043378502	3422.9250628351	107488.78815449	681722.29254103	10695.748428881	198992.2881212
0.	1565607.5718178	8537.704638108	2822.700199456	109650.00577105	715133.61505755	10940.510308095	184759.0313530
0.	1753474.6526575	7892.6247312617	2711.5521902674	98444.734145569	692563.86113727	10562.244977375	199515.693195
0.	1981365.8913063	8426.4804036529	2644.8640962144	98287.337005529	662866.18458217	9894.7597796915	209557.7034113
0.	1679237.280051	8470.9699193857	2978.3099024804	99546.596883452	657774.37756748	9071.6016179468	206163.4873755
0.	1771026.4681689	8915.8781339534	2444.8030155534	98219.881993081	666879.29149709	10117.248908782	230979.5588047
0.	1973801.9398017	9093.8480673683	2867.1598181554	96151.52514825	657102.09843966	9917.0084254548	219520.4322863
0.	1579545.4092202	8715.6664994682	1955.7850343329	100896.01383615	617744.86825822	9316.3158262194	207757.9154550
0.	1935714.1404385	8448.7251318446	3200.6145179875	111136.16596334	653693.4859742	10807.002937904	214868.1754707
0.	1991692.8008088	9494.2943071144	2444.8030155534	114920.30759978	616645.53493695	9294.0687832241	229494.9309262
0.	1899601.5431292	7759.166154206	2289.203272805	96893.377052698	668057.14264582	10873.756355811	225681.7751831
0.	1925089.5998707	9182.8344586197	2978.3099024804	123643.84661984	658830.92162407	9294.0687832241	227850.7245495
0.	1793411.242148	9004.8626258179	3111.691960277	126914.69218933	711653.80902662	10295.244486485	242614.3642313
0.	1618045.82893	8248.52471467	2822.700199456	115821.54531361	708875.79776907	10517.744301851	226184.0086419
0.	1575546.8493097	8582.1947473411	3022.7703512459	119833.22724265	686250.01156861	9805.7657902847	200767.445762
0.	1887035.1679234	9205.0812048251	3222.845305648	114965.36718658	709262.25049324	10539.994609927	187235.6184528
0.	1605478.9263541	8204.0363859019	2911.6196740142	94825.347488078	682035.30345193	10896.007613863	180330.2550500
0.	1785288.1334249	7336.5614203583	2822.700199456	103010.53717077	648415.18518826	9494.2943071144	169393.2104435
0.	1984621.3912866	7581.224707945	2444.8030155534	96218.963517256	728098.48313009	9694.5246392125	182964.5286057
0.	1911522.2423032	8470.9699193857	2489.2606184746	97882.615072984	659311.21152478	9182.8344586197	225590.4632172
0.	1933416.6617066	9160.5877717715	2066.9229651143	106700.98274043	636191.48865486	9561.0372168932	227850.7245495
0.	1590143.8539299	8048.3291046256	2400.3456497736	85413.271578466	622454.46506537	10028.252544752	215939.7916731
0.	1746447.0055858	8470.9699193857	2467.0317873712	82360.549832599	631737.72851192	9672.2765870872	216669.4805560
0.	1672481.3992134	7581.224707945	2533.718458539	91185.057180024	652157.64840847	8960.3702611759	183918.5204557
0.	1958858.9456661	8293.0132808272	2511.4895088638	103483.00356511	692322.7901775	9783.5174413434	212497.4231142
0.	1881061.0883015	7759.166154206	2533.718458539	117105.97632101	637604.71968234	9138.3411442804	187008.3782989
0.	1748398.8820126	8092.8166025467	2911.6196740142	105710.70377343	691816.56295552	9828.0141985899	197445.0196230
0.	1795581.8889566	9338.5629285733	3511.8509410427	129487.1484789	664668.24820875	10161.747447	205184.2023686
0.	1626271.4378887	8515.4596725172	3689.7055437159	96218.963517256	739652.52345211	9961.5058950769	200835.7285186
0.	1690248.3964569	9294.0687832241	3067.2310371775	101458.33501015	673780.41167609	10450.993733851	204660.4454210
0.	1587199.7953346	8159.548294521	3022.7703512459	106385.8812942	701512.3283966	11563.572966145	200130.1666934
0.	1746799.4580484	9116.0945761461	2467.0317873712	106340.86776832	671567.60755485	8915.8781339534	226115.5205026
0.	1716067.6690219	7759.166154206	2689.3227662952	109537.42860607	657342.1921385	9627.7806609238	213431.9671256
0.	1741658.4524491	9004.8626258179	3222.845305648	94802.871709053	670653.7880427	9583.2849722085	198559.9345179
0.	1698017.0271401	7603.4671810346	2689.3227662952	105485.65667896	674983.25952727	9561.0372168932	180693.5541550
0.	1697445.8042958	9071.6016179468	2622.6348501053	113838.95010417	714070.19314865	10206.246222688	184736.3137398
0.	1947986.1923951	8404.2357348103	3289.5380243924	107308.71182131	665725.63331406	10094.999728725	163544.7746457
0.	1817859.5798866	8871.3862441486	3467.3878833464	105373.13539643	678713.14858422	10295.244486485	157723.0454209
0.	1848819.8580508	8115.0604405255	3422.9250628351	118886.47773743	766793.30331989	10740.250054368	181397.4907616
0.	1974886.1001126	7203.1117442735	3045.0006645658	114312.02686031	678689.07964155	10851.505157133	146566.5584342
0.	1997738.3718268	7937.111398359	3378.462479507	111181.20523111	739385.90518204	10873.756355811	136125.0163547
0.	1711040.9079915	8115.0604405255	3089.4614690812	104900.562496	628267.30127544	9828.0141985899	145594.178922
0.	1954381.8396883	8337.5020843755	3400.6937415233	120960.44924586	715206.12583549	11585.826064951	175041.4867410
0.	1801865.3402445	8648.9303563226	3089.4614690812	114199.38711802	675416.3256057	10896.007613863	167760.6799851
0.	1720980.1854834	7914.8680351385	3022.7703512459	113546.1064313	733425.48422136	10406.493652039	165697.7957682
0.	1839185.6240618	7536.7399397861	2822.700199456	91319.854549615	688996.69455606	9961.5058950769	150479.8268237
0.	1572119.5122435	7625.7097134645	2533.718458539	83976.558033162	723282.77727231	11430.055620341	161913.3781377
0.	1572233.7568124	8938.1241678873	3022.7703512459	83213.404192026	703129.342449	11074.019815824	166196.4686897
0.	1770700.1233583	8604.4398909837	2667.0934016109	88669.237605408	678207.71481511	9004.8626258179	175994.5816035
0.	1576232.3167229	8092.8166025467	2555.9474675006	98467.21969255	702067.38883547	9917.0084254548	164904.5133745
0.	1594968.4260179	8337.5020843755	2800.4704790405	89320.582697276	719823.89107804	11229.783609853	158470.3572492
0.	1612676.334193	6891.7374737114	2844.9299791609	93724.105196257	742173.68173297	10940.510308095	158108.0159507
0.	1706813.8589433	7581.224707945	3089.4614690812	106003.27402517	682540.96032259	11563.572966145	157089.0147156
0.	1575432.6047408	8315.2576529274	3422.9250628351	103280.51470769	700233.41113705	10228.495699585	157564.5332644
0.	2191896.2983725	7870.3814867284	4156.5919324774	132466.7668343	712112.87030703	11007.264794765	154666.5518330
0.	2181957.0208807	7381.0451204177	3600.7777679979	109379.82311337	711098.13571339	12320.211640776	137299.6071008
0.	2054460.0820199	7069.6642042893	4556.8010811844	129509.71737186	764119.16893732	10628.996435951	123914.4889282
0.	1938387.6000462	7492.255408986	4467.8640542332	136576.76259302	809495.84766379	13165.94787708	106385.881294
0.	2425640.686284	7425.5290578293	4000.9602304553	125290.38891068	824217.08472211	12587.276976136	103595.4994877
0.	2640877.4540383	7203.1117442735	5112.6789993376	165539.13330748	894100.61242591	11852.867882553	102830.5569753
0.	2671723.4876337	6602.6146353956	4734.6779818802	150185.7028951	907037.44839189	13143.690561496	103348.0104501
0.	2704397.434331	7581.224707945	4690.2084008523	162661.06227614	822430.63007854	13299.493017989	113929.0579060
0.	2427468.599386	7759.166154206	4067.6591755055	157723.04542092	849781.27795333	12520.509840498	117827.1465689
0.	2219429.2394706	8493.2147662765	4334.4602930095	142429.07121902	802217.75639897	11674.839054004	142790.7374958
0.	2493044.9819183	8204.0363859019	3956.4945635986	149733.22463212	853144.73606755	11430.055620341	151927.9715653
0.	2414330.4739657	9383.0573113583	4089.8922757939	140846.96422689	804488.45622544	12253.446643245	165765.7948813
0.	2197722.771385	7736.9232657286	3823.0989862564	126689.07572057	754814.71673833	11585.826064951	156772.0172828
0.	2442548.882477	8270.7689680748	4779.1478001472	137525.50876372	756344.53145109	12142.172835157	156568.2395269
0.	2309453.9597415	7914.8680351385	4223.2921228934	143785.40001031	831097.11912151	12609.532806802	156477.6732200
0.	2320307.1937843	8626.6850939775	4490.09822201	165607.13113867	761615.95036425	11763.8529932	177106.6619593
0.	2091475.3223343	8048.3291046256	3978.7273673761	139174.77492497	744501.55307621	10962.761744275	159987.8309634
0.	2354123.5861703	7670.1949563466	4756.9128613587	141208.56242467	757826.03665277	11452.308362854	142609.9024120
0.	2210746.6522364	8092.8166025467	3889.7965080741	161437.61372994	772533.30654672	10851.505157133	145006.2830825
0.	2011846.8578307	8381.9911253168	3934.2618191226	163703.39951035	732844.1982839	12053.154857688	163340.8327846
0.	2369432.3583992	8204.0363859019	4690.2084008523	140643.57207781	831611.50276146	12475.998713705	166309.8075654
0.	2393309.4732933	8760.1575583262	4579.0354861913	152063.74792177	708441.05900123	11341.045244099	154123.2914562
0.	2242049.6641072	8582.1947473411	4245.525638307	152923.715757	793726.17820403	11808.360319106	149212.9047301
0.	2004535.2054229	7025.1821656413	5468.4603216522	146837.9402336	807199.41921529	11986.39199816	142971.5764706
0.	2206176.8694815	9138.3411442804	4579.0354861913	152222.15644168	758579.02929765	11964.137830426	139536.3011743
0.	2137630.1281585	7736.9232657286	4734.6779818802	142157.83172439	753188.06568075	10807.002937904	148964.0674634
0.	2176701.7707126	8671.1756780192	4823.6178556551	138722.88898539	757753.16985046	10940.510308095	169302.5060003
0.	2156366.2374534	8226.2805206124	4623.5044741297	131766.9129989	802193.34347925	11697.092449727	170209.5944153
0.	1997680.5312906	9316.3158262194	4067.6591755055	134792.5064596	726476.81702691	11875.121753355	173498.6094514
0.	1990368.8788828	9027.1088971719	3689.7055437159	135447.44253901	744719.82293316	10695.748428881	163476.7934761
0.	1778102.4699192	8070.5728239134	4467.8640542332	151950.60080586	819519.24646196	11608.079223139	165765.7948813
0.	2050575.7666782	7892.6247312617	5023.7360413493	151317.00508935	756514.52744848	10139.498148207	185531.4666490
0.	1815688.933078	8582.1947473411	3889.7965080741	134340.85615246	808982.76341745	12342.466758735	203043.8356053
0.	1747941.9037371	9583.2849722085	3022.7703512459	128426.47891992	691021.12268599	11185.27937181	236074.9580248
0.	1914035.2676587	8893.6321593739	3511.8509410427	117556.70046338	731657.52674702	10606.745890386	244856.3039167
0.	1726370.4651967	7937.111398359	2333.6600457397	84335.713315751	693817.53807038	10762.500956173	196057.2703072
0.	1508912.334578	7336.5614203583	2266.9749752633	94600.59241023	598431.31621741	9049.3552278814	199720.5127201
0.	1055685.0468721	7692.4376667992	2200.2904383379	81597.54323062	593544.12883574	8693.4210590677	186235.8076090
0.	1035782.0776632	7647.9523052351	2000.2400288035	67270.42711701	639904.70771047	8760.1575583262	205343.6131117
0.	1120066.1381873	8204.0363859019	2244.746737005	70205.600202092	570195.39706835	9516.5418843464	208076.8372320
0.	1097417.7653161	7425.5290578293	2822.700199456	77783.552752609	564469.03059469	9316.3158262194	186849.3138371
0.	1355221.9984304	7403.2870594544	2711.5521902674	86490.968484407	600363.11412494	9538.7895209393	202816.1689719
0.	1273256.1199057	7269.8363153001	2822.700199456	90668.354018588	651893.70375656	9605.5327868852	187053.825839
0.	1663096.0288936	7269.8363153001	3289.5380243924	111248.76458616	632144.69740689	9650.0285943244	184486.4240370
0.	1779569.9321424	7447.7711155427	3467.3878833464	120644.81182543	676017.84215382	10317.494200857	193418.9016396
0.	1988379.1501259	8293.0132808272	3978.7273673761	130615.66742994	714384.37244209	11074.019815824	198036.5887607
0.	1659859.341137	10006.003602161	3600.7777679979	148805.72030982	649686.48165413	10896.007613863	213887.8798068
0.	1909644.8209244	8226.2805206124	3378.462479507	153444.26532895	615331.29820525	11029.516409074	188985.5729101
0.	1624557.7693556	8693.4210590677	4623.5044741297	147380.73011526	776013.19875957	11852.867882553	187826.4715320
0.	1699502.2065355	7803.6521091871	3867.5639415011	162298.54045751	751270.46433434	10139.498148207	177606.0111145
0.	1777417.002506	9004.8626258179	4245.525638307	164360.5915186	698761.68288135	10740.250054368	188349.1837902
0.	1708413.2829075	7269.8363153001	4178.8252699788	181352.07372154	727323.91831411	11630.332440711	168146.1100134
0.	1797409.8020585	8559.9496630493	4023.1931528364	188349.18379024	817904.94734113	12943.377394191	158085.3701378
0.	1704414.722997	7803.6521091871	5446.2235441355	173180.99333546	775477.74033531	10183.99680516	153421.6320688
0.	1993910.4605179	8003.8418440852	6291.2627920491	189985.71005389	784000.29782472	12654.044646316	174111.1886535
0.	2020757.9342027	8559.9496630493	5157.1508342136	213317.99280327	803047.83627104	11808.360319106	170481.7400003
0.	2198865.2170737	8693.4210590677	3800.8665975842	197854.56306724	762077.65504843	11830.614071137	163567.435157
0.	2087362.5178549	8982.6164138194	5446.2235441355	182691.97934583	768130.67822292	11496.814026024	173317.1130609
0.	2428611.0450747	9538.7895209393	5779.781435342	202656.80598479	798532.17811522	12431.487824481	166536.4898955
0.	2307169.0683641	8248.52471467	4734.6779818802	182782.82811944	830435.81316267	11964.137830426	171865.2827638
0.	2077194.7512253	9961.5058950769	5223.8590313854	175313.78855185	738367.98327631	11407.802937209	183804.9443327
0.	2283634.6871765	8960.3702611759	5468.4603216522	184849.90241848	716970.74125221	11185.27937181	204819.8462670
0.	2284091.665452	7492.255408986	4779.1478001472	143921.0449282	710155.98826161	11786.10662646	188144.6403497
0.	1850762.0157216	8470.9699193857	5157.1508342136	140530.57856648	741228.16179594	11029.516409074	154576.0060000
0.	2011618.368693	9494.2943071144	4890.3233837481	181170.40800969	728848.90858216	10851.505157133	165403.1392932
0.	2193267.233199	8693.4210590677	5535.1710101087	174996.10396201	732262.95118324	10918.258931291	156794.6595604
0.	2108612.0076651	8871.3862441486	4934.7940323669	163703.39951035	780906.86438722	11207.531461142	148217.599847
0.	1982942.9819062	9939.2571305832	5112.6789993376	170980.69642306	722532.83196793	10473.243863813	154621.2787946
0.	2026812.8963529	8582.1947473411	5646.3566772391	176448.47421589	805489.70493954	12587.276976136	170436.3817918
0.	2056059.5059841	8871.3862441486	5779.781435342	175767.64447103	763657.35608479	11341.045244099	171570.4103231
0.	2015274.1948969	8426.4804036529	5179.3868406229	171434.31883371	745083.61818957	10896.007613863	157926.8511539
0.	1860244.314938	8559.9496630493	5446.2235441355	162570.43035725	758117.50995652	10762.500956173	151588.5402651
0.	2161507.2430527	8115.0604405255	4267.7592130252	167352.59683826	737156.32670735	10584.495404194	143830.6147397
0.	2020872.1787716	7514.4976447163	5312.8041246922	151045.47868142	740913.01130704	11074.019815824	153308.466682
0.	2276551.5239065	7514.4976447163	4779.1478001472	166241.80405687	756101.6857806	11207.531461142	169960.135357
0.	2235194.9899749	9049.3552278814	5112.6789993376	151498.02756564	692298.68344978	10584.495404194	162094.6287979
0.	2092960.5017296	8648.9303563226	4512.332449094	153217.93546906	706412.5656934	12030.900511791	157632.4666800
0.	2057087.7071039	9138.3411442804	4401.1619067434	144757.57029641	720670.34443619	11341.045244099	161777.4427047
0.	2021443.4016159	9049.3552278814	5690.8313593262	140372.39020298	683118.88998385	10250.745235849	173770.8613726
0.	2007277.0750759	7937.111398359	4401.1619067434	126553.70874913	737132.0952967	11274.288085412	157745.6902585
0.	2116037.9046417	9761.2691517657	4378.9279761929	162162.59880206	804415.19862989	11786.10662646	192895.8748921
0.	2072510.7239016	9004.8626258179	5512.9340546385	136576.76259302	746611.72429069	10406.493652039	201518.5864910
0.	1933018.1053092	10161.747447	5535.1710101087	155617.34193558	680109.26155931	10829.254017831	230225.7920474
0.	1951297.2363287	11207.531461142	6513.6557793022	156251.26171884	712692.77185489	11341.045244099	222828.7427684
0.	2235537.7236815	9894.7597796915	5401.7501670541	161324.34045494	776597.37271883	10539.994609927	232190.2946484
0.	2102214.3118082	8537.704638108	5357.2770272403	152787.92551538	699799.10472396	11519.066946682	211813.6759799
0.	1856017.2658897	10183.99680516	4912.5586784017	142655.11081826	611580.84906691	10562.244977375	180784.3813795
0.	2245248.5120356	9561.0372168932	6380.2192750204	141570.1761817	786461.21309943	10940.510308095	172840.7036489
0.	1927420.1214345	8470.9699193857	5535.1710101087	159897.22783482	766112.53672505	10539.994609927	171139.4614865
0.	2279750.3718349	8293.0132808272	6980.7003643303	166876.52483845	753746.43404144	11029.516409074	152606.8752705
0.	2378114.9456334	9316.3158262194	6802.7755324172	152290.04672082	787631.00032209	12943.377394191	163136.8958661
0.	1953353.6385684	8181.7923105381	6002.16077788	159761.32497127	737762.13390364	10339.743974598	153444.2653289
0.	2020415.2004961	9093.8480673683	6558.1350886904	151543.28379361	738804.22094273	11941.883722078	155413.5921511
0.	1868355.6793279	9049.3552278814	6936.2188003543	135515.19746148	701029.69598195	10206.246222688	164405.9169972
0.	2020415.2004961	9227.328010388	6002.16077788	134363.43809112	702550.07892572	10206.246222688	187553.7649631
0.	1777759.7362126	9249.5748753086	6224.5460527486	147923.55504379	715206.12583549	10740.250054368	183691.3697408
0.	1987855.4983677	8582.1947473411	6157.8298473792	139287.75020705	728025.86474815	9961.5058950769	202133.2059401
0.	2041893.179444	10406.493652039	5290.5677623922	141389.36735822	724468.30662751	11007.264794765	200744.6849662
0.	1752854.4201986	8248.52471467	5446.2235441355	142338.6570815	706315.9825881	10183.99680516	187599.2154451
0.	1960665.2909762	9205.0812048251	5090.4431708704	158447.71046087	728025.86474815	12342.466758735	189303.7854913
0.	1912682.5720501	9271.8217995872	4912.5586784017	142926.36636217	794433.49439452	10361.993807708	172704.5916250
0.	1674139.912246	8604.4398909837	5468.4603216522	145141.94770407	760911.29037505	11207.531461142	177492.5200703
0.	1905370.9196423	8782.4031767842	5846.4946152228	146385.64210168	723839.23010607	10028.252544752	168644.9280144
0.	1666942.504407	7959.3548209234	5446.2235441355	147403.34712087	778544.90188115	11897.375683543	153014.2438028
0.	1706585.3698055	8048.3291046256	5957.6844347936	159602.77440505	753552.21489954	11207.531461142	148172.3615163
0.	2176816.0152815	9405.3045917898	6024.3990384081	151973.23010725	820717.93408235	12231.191762848	155639.9811051
0.	2248904.3382395	9405.3045917898	6424.6978724691	179308.560316	771852.09159919	13722.400072237	171048.7382265
0.	1766106.7901877	9071.6016179468	6202.3072583001	167397.93843311	808200.97868579	12364.721936084	176108.0524632
0.	2085420.3601841	9761.2691517657	4934.7940323669	176266.91423533	783829.76505582	11941.883722078	179490.1858782
0.	1954953.0625326	8849.1403882772	5223.8590313854	180080.49600418	721178.25601306	12320.211640776	172613.851498
0.	1918394.8004937	9049.3552278814	6224.5460527486	149574.86299247	819274.63652557	13254.977733417	160825.9561605
0.	1716524.6472974	9449.7993307319	6157.8298473792	152652.13746631	736187.12290916	12142.172835157	157813.6251371
0.	1940444.0022859	8515.4596725172	6046.6373582597	164496.56868686	728945.74238907	12520.509840498	171434.3188337
0.	1637124.6719315	7870.3814867284	6091.1141759345	153715.86920112	799459.52819103	12053.154857688	162797.0119848
0.	1816260.1559224	8648.9303563226	5557.4080248972	157655.11127382	831856.45798161	14212.108716627	169098.4245764
0.	1910169.1915349	9716.7727507005	5379.5135674889	154168.5618141	778569.24874766	13566.589715191	173067.5619118
0.	1934496.129222	8293.0132808272	5379.5135674889	161392.30423695	746223.60844307	11786.10662646	165743.1284492
0.	1674825.3796592	8470.9699193857	5312.8041246922	151950.60080586	877611.58277928	11029.516409074	179717.2233385
0.	1657574.4497596	10028.252544752	5290.5677623922	153036.87596657	774893.64136524	12119.918251707	177855.69679
0.	1594854.181449	8092.8166025467	5068.2074017168	167465.95128337	754499.07412311	12342.466758735	165221.817359
0.	1749084.3494258	9917.0084254548	6135.5912309063	169846.7473203	812501.66052099	12164.427477996	178150.7894155
0.	1710812.4188538	10094.999728725	4312.2265403762	173521.29677531	811646.24267542	12898.86401039	197786.304445
0.	1781872.540692	9538.7895209393	4890.3233837481	166740.50921281	781174.75618386	13188.205252064	210947.6757949
0.	1992221.9800713	8515.4596725172	5201.6229063468	144486.25564967	838276.72934837	11407.802937209	203203.2059050
0.	1640209.2752911	9961.5058950769	4512.332449094	163000.94066622	899850.70802434	12097.663727646	211722.5138807
0.	1616560.6495346	9516.5418843464	3711.9376358914	125741.55274697	739967.62830198	12498.254247405	212953.2853141
0.	1868244.9514608	8826.8945917595	4045.4261345198	127952.60603227	772873.93397901	13433.040297342	218904.5451905
0.	1503707.4831415	8470.9699193857	3378.462479507	116069.40265543	770416.84859357	11207.531461142	218334.3194173
0.	1427038.4609446	9071.6016179468	2933.8496908789	84403.056645864	701222.745729	10873.756355811	234338.0642625
0.	1136278.9375012	8849.1403882772	2444.8030155534	71864.092057456	661280.67855318	10050.50154671	236006.3896611
0.	1049882.7164431	9605.5327868852	2000.2400288035	61716.581931829	597310.5946036	9294.0687832241	261460.5678461
0.	911535.23796667	9049.3552278814	1311.2142599662	49591.566090513	573571.2210318	7825.8951756913	262882.0321959
0.	964420.46616594	9071.6016179468	1444.56964048	40788.467133317	549754.76929307	8671.1756780192	254104.8663687
0.	744331.79141531	7603.4671810346	1111.1851901238	33779.435649618	532698.74554708	8693.4210590677	238703.8314331
0.	703008.65936214	7714.6804365931	1244.5373699014	28872.151796729	550181.60331555	8515.4596725172	223992.6635984
0.	666374.54714541	8626.6850939775	755.58980896023	21939.954838405	512913.5468549	7647.9523052351	203476.4191389
0.	614901.22777475	7692.4376667992	644.46936392652	19667.626019646	508003.85445406	7269.8363153001	244604.6280061
0.	542691.36920865	8493.2147662765	622.24545271912	15302.926773716	455893.88213195	6535.8954043318	218813.3064786
0.	535515.39572358	7781.4091020254	755.58980896023	15369.716187403	482415.10289906	7069.6642042893	213112.8429014
0.	417724.75997569	7892.6247312617	644.46936392652	10873.756355811	452165.41813318	6157.8298473792	213135.6370887
0.	476323.70171562	8137.3043378502	555.57407469138	10517.744301851	472468.83533861	6936.2188003543	246069.0292179
0.	466008.77192982	7603.4671810346	444.45629661235	9783.5174413434	416674.06944765	7425.5290578293	236212.0964212
0.	369410.29278883	7069.6642042893	311.11691862693	7692.4376667992	455002.65500019	6847.2563843996	222395.1662153
0.	369108.46110165	7269.8363153001	377.78634093484	6936.2188003543	434179.07276022	6869.4968993892	212246.7093995
0.	322661.31706707	6380.2192750204	111.11185185679	5157.1508342136	458028.51375912	6535.8954043318	183873.0898228
0.	215027.7692619	6113.3526737582	266.6709334016	4534.5667354854	446470.33563197	6780.5351954239	154915.5579001
0.	159240.38433064	5223.8590313854	133.33440000853	3511.8509410427	445017.87600645	6691.5744407644	128922.945865
0.	133844.06885969	4623.5044741297	88.889362965491	2978.3099024804	414643.10083621	6580.3748323783	117060.9052381
0.	107466.2784014	5112.6789993376	111.11185185679	2667.0934016109	456503.72257724	6736.0546994319	106048.2857390
0.	84133.686574211	4423.3958966001	66.6669333344	2733.7816735278	449985.37096806	6291.2627920491	91140.12520539
0.	62209.112731656	4223.2921228934	133.33440000853	1355.6658163753	436589.10910281	6802.7755324172	83594.97242013
0.	53526.913046522	4556.8010811844	44.444562963279	1533.4744129793	423120.33989991	6424.6978724691	79802.50777259
