# Supplementary material for: LA-iMageS: a software for elemental distribution bioimaging using LA–ICP–MS data
Source: J Cheminform. 2016 Nov 18;8:65. doi: 10.1186/s13321-016-0178-7 (PMC5116144; doi:10.1186/s13321-016-0178-7)
Supplement: Supplementary file 1 — Additional file 1. Dataset corresponding to LA–ICP–MS analysis of a human tissue used to illustrate LA-iMageS features. [file 13321_2016_178_MOESM1_ESM.zip › Line 44.xl]

Intensity Vs Time	Counts Per Second
Time in Seconds	Na23	Ca44	Zn64	P31	C12	C13	Si28
0.	177.7796740943	4467.8640542332	22.222251851891	533.35040054615	459318.93380464	6624.8544977427	56725.74706738
0.	200.0024000288	3133.9225107654	0.	622.24545271912	438040.13813305	6469.1767072291	56569.13229595
0.	133.33440000853	3823.0989862564	0.	733.3656014198	418028.31685685	6936.2188003543	56882.36477226
0.	12164.427477996	3867.5639415011	66.6669333344	1422.3435955424	423283.89552435	6491.4162136014	62052.395240
0.	47378.747400409	4112.1254353852	88.889362965491	2155.8343768016	416417.25364143	6713.8145404327	66217.60067395
0.	62567.335166857	3956.4945635986	66.6669333344	2533.718458539	431161.6355737	6068.8757374351	66329.59718992
0.	88242.521725532	4579.0354861913	133.33440000853	3000.5400972175	444432.27655186	6691.5744407644	85952.10269936
0.	155956.93587799	4201.058666784	133.33440000853	3556.3142359259	428542.70861968	7225.3532086126	111316.324485
0.	135537.78255707	4823.6178556551	200.0024000288	3978.7273673761	445064.72569438	7136.387707272	90578.495851
0.	163816.70481576	4445.6299457633	244.44802968221	3600.7777679979	427630.94915746	7403.2870594544	103955.4965825
0.	211221.13993704	5290.5677623922	133.33440000853	3823.0989862564	410465.95980999	6269.0238196228	131654.0388090
0.	164247.27889004	4512.332449094	244.44802968221	4156.5919324774	423190.43478419	7314.319659335	114357.0831806
0.	140959.96199235	5157.1508342136	133.33440000853	3800.8665975842	438438.04394233	6513.6557793022	111091.1269373
0.	146792.70932533	5112.6789993376	288.89389638309	3489.6193825463	433945.12482079	7025.1821656413	116137.001382
0.	198559.93451795	5045.9716918765	266.6709334016	4267.7592130252	422349.3341208	7425.5290578293	124500.9105290
0.	202702.33795959	6313.5018238017	266.6709334016	4934.7940323669	443963.82584572	6424.6978724691	128900.3785496
0.	259053.79355044	5713.0687893496	244.44802968221	5134.9148871186	433453.85498277	6246.7849065228	152765.2940216
0.	193941.96083933	5268.3314594078	244.44802968221	4756.9128613587	473103.35875504	5824.2568292746	141705.7853521
0.	239115.38128625	5512.9340546385	133.33440000853	4579.0354861913	417911.56293366	6802.7755324172	142790.7374958
0.	206573.45438871	4890.3233837481	133.33440000853	3356.2312767859	457840.83249766	6980.7003643303	127614.1417697
0.	224677.39785016	4756.9128613587	288.89389638309	4245.525638307	415179.97661381	7047.4231552981	138881.0462999
0.	219429.18691872	5379.5135674889	377.78634093484	4534.5667354854	444291.73864677	6402.4585440809	135153.8441893
0.	204387.19383536	4890.3233837481	155.55700742096	3823.0989862564	447548.12631295	6446.937260185	140056.0224089
0.	223878.54662038	5268.3314594078	311.11691862693	4089.8922757939	441551.71084465	6624.8544977427	144214.9497601
0.	221619.34794103	5357.2770272403	244.44802968221	4512.332449094	443425.13924193	6936.2188003543	155345.6766531
0.	252616.17230778	5624.119425175	511.12678566587	5201.6229063468	452024.75317129	6980.7003643303	150864.4659469
0.	268019.63520428	5557.4080248972	266.6709334016	5735.3062786932	415763.5755212	6602.6146353956	140169.0095395
0.	237606.46311217	5846.4946152228	355.56314090256	6091.1141759345	424756.03703233	6869.4968993892	147131.9470692
0.	212429.04590799	4845.8529723751	333.34000013334	5379.5135674889	466361.01345285	6002.16077788	137751.4165004
0.	223969.84007945	4912.5586784017	555.57407469138	5802.0191026477	422863.33024355	6802.7755324172	136599.3505425
0.	244833.42397897	5935.4463522347	488.9032300503	6402.4585440809	463332.20960541	6825.0159287424	130547.952016
0.	232624.37427558	5646.3566772391	333.34000013334	7002.9412353188	428753.12846182	6580.3748323783	123937.0428478
0.	230408.51720731	6424.6978724691	400.00960023041	7225.3532086126	461571.76937444	6313.5018238017	140214.2048171
0.	202087.67703758	5646.3566772391	377.78634093484	6091.1141759345	478698.59819494	6624.8544977427	138768.0764857
0.	232532.98723772	7292.077957649	733.3656014198	8671.1756780192	448860.40256632	6113.3526737582	138609.9212975
0.	272288.05076447	5868.7324604928	933.3856029271	16972.822573721	464412.12533189	6758.2949177622	144825.4003264
0.	373590.60032145	4979.2649182334	1644.6067123067	29608.060516204	529741.07254224	6869.4968993892	124185.1399618
0.	446564.05117175	6335.740914881	1733.5136187497	40944.786467815	519763.47805682	7981.5983028321	124794.1366905
0.	618963.85782085	6469.1767072291	2378.1170558111	61112.151950682	509537.83185	7803.6521091871	138090.2894944
0.	965738.5908934	8181.7923105381	3400.6937415233	90398.782409282	647455.83975341	8826.8945917595	147177.1798027
0.	787241.05382506	6758.2949177622	3156.1531205464	76505.133009989	588016.59946543	9427.5519315809	134386.0200904
0.	785730.17570608	7114.146480276	2822.700199456	76774.257785588	603726.90487836	9672.2765870872	126959.8162105
0.	1009022.6145125	6024.3990384081	3178.3837896203	75809.934048036	634131.93819693	9650.0285943244	135605.5382081
0.	1012197.4733839	7670.1949563466	3200.6145179875	87568.804060333	615618.02371775	10050.50154671	137954.7386567
0.	1150337.0264419	7114.146480276	2933.8496908789	98624.620210268	573785.22626599	9116.0945761461	141434.569199
0.	927221.35738488	7470.0132325949	4000.9602304553	94330.894272968	627693.02004255	8960.3702611759	161143.1063867
0.	1129384.8877828	8248.52471467	4178.8252699788	100783.55412712	669980.50898547	10673.497705198	159240.3843306
0.	1215767.0610339	7558.9822941956	3978.7273673761	111338.84457258	660776.26020182	11363.297749089	135763.6368524
0.	1462596.4295504	8092.8166025467	4201.058666784	129238.89465922	682444.64245563	10228.495699585	153761.1373659
0.	1406449.9338524	7492.255408986	4934.7940323669	108884.51084282	673660.13606839	10740.250054368	136667.1147555
0.	1218069.783857	7759.166154206	4023.1931528364	95769.384639798	661040.4756756	9360.8100902862	137254.4274971
0.	1160958.7364159	7803.6521091871	4423.3958966001	102875.55166204	670942.35221884	9783.5174413434	136034.6700218
0.	1469277.4688219	6936.2188003543	4445.6299457633	113681.26377946	730931.07303743	10228.495699585	134476.3486949
0.	1250139.1538585	7225.3532086126	4089.8922757939	101705.7682754	662241.55666276	10717.999211938	123869.3812709
0.	1253118.6399695	7314.319659335	3845.3314342286	102448.11188711	674766.73459884	9983.7547189362	138090.2894944
0.	1220987.4175856	7136.387707272	3222.845305648	86041.911256212	654605.51841875	9850.2626662593	108884.5108428
0.	1175972.673641	9027.1088971719	3445.1564434428	100693.58744603	647791.59856313	9650.0285943244	140711.3689138
0.	1715388.9177283	8181.7923105381	3845.3314342286	116970.76379872	599790.68449302	10829.254017831	144621.9118783
0.	1612329.3046426	7603.4671810346	4156.5919324774	105350.63132109	639784.90157475	10962.761744275	146657.0180606
0.	1318142.6439972	8003.8418440852	3845.3314342286	98984.403920748	646952.22595427	9338.5629285733	117489.0902987
0.	1493808.0045561	6713.8145404327	3022.7703512459	104045.49827127	673034.72980353	11007.264794765	125132.4872953
0.	1628434.7833299	7692.4376667992	3645.2415372606	119111.88459979	667263.87835371	8760.1575583262	135989.4972197
0.	1776902.6509065	8381.9911253168	3912.0291339479	109830.13237774	629200.58962765	9739.0209215515	151950.6008058
0.	1713307.6895931	8582.1947473411	3578.5459723132	113163.1724349	650142.27490226	9405.3045917898	164179.2920452
0.	1582041.3248075	7581.224707945	3245.0761526022	108884.51084282	658878.94941588	11207.531461142	125177.6017395
0.	1520759.8561302	6535.8954043318	2533.718458539	86446.06167826	677293.19524766	9472.046789243	127050.0649804
0.	1374964.7586799	7158.6289936035	2844.9299791609	103325.51180898	623458.87347686	10006.003602161	125155.0444871
0.	1515786.2480533	6869.4968993892	2711.5521902674	98084.973596634	663827.23854524	10784.751917351	132602.2291509
0.	1751059.1420188	7203.1117442735	3578.5459723132	100873.52177366	586254.25284501	9093.8480673683	125155.0444871
0.	1526371.6580601	7314.319659335	3200.6145179875	108434.25234046	655181.58839963	9093.8480673683	116813.0186095
0.	1702449.7053594	7002.9412353188	3245.0761526022	108726.91761761	681914.91330335	9561.0372168932	113523.5804182
0.	1960052.3932354	7403.2870594544	3956.4945635986	120058.65953298	657750.36670016	9716.7727507005	137344.7869475
0.	1825168.8181301	7180.8703392706	3311.7690492289	109019.59310685	602700.92909198	9716.7727507005	129464.5796465
0.	1622729.8562537	7470.0132325949	4779.1478001472	144938.45159289	633413.6057058	9850.2626662593	127095.189729
0.	1653804.3789868	7736.9232657286	5379.5135674889	138542.14141382	714215.19756501	10272.994831483	131247.7042850
0.	1745551.9762203	7002.9412353188	4000.9602304553	128087.99555723	668105.2216031	8849.1403882772	122786.8701996
0.	1924536.5708798	7892.6247312617	4023.1931528364	137751.41650041	680783.32757398	10339.743974598	113568.6325047
0.	1558867.1422544	7914.8680351385	3934.2618191226	124952.03194258	659791.528055	11652.585717666	108704.4045414
0.	1759882.8955922	8092.8166025467	4534.5667354854	120734.99273441	644266.78041104	8737.9119992209	112487.4491927
0.	1925421.4330583	7381.0451204177	4134.3586542796	135831.39432506	703298.30158799	11163.027341856	109987.7463316
0.	1658602.6508794	7558.9822941956	4490.09822201	130389.95150802	753843.54523642	11029.516409074	104968.0712798
0.	1886126.4192268	7692.4376667992	4334.4602930095	143943.65262734	735048.44637487	11140.775371281	98017.52021262
0.	1868469.9238967	7136.387707272	4289.9928470482	151203.86802053	741058.4639609	11830.614071137	108344.2035403
0.	1872395.879681	7247.5947322881	4734.6779818802	134905.4228306	761591.65079533	12386.977172825	96263.92273138
0.	1707156.5926499	7603.4671810346	3867.5639415011	149710.60135814	709165.63570062	10406.493652039	97545.36172252
0.	1708870.261183	7803.6521091871	4756.9128613587	148556.89509363	725145.82455047	11229.783609853	96668.56651132
0.	1978830.1774268	7870.3814867284	5601.8822324301	173634.73431169	769054.80256486	12364.721936084	100356.2209902
0.	1991968.302847	7759.166154206	4934.7940323669	144825.40032646	764386.5454581	9939.2571305832	116722.8798327
0.	1840936.9827987	7825.8951756913	3556.3142359259	154032.7514717	713345.20735745	11051.768082761	115213.199239
0.	1987154.2327758	7781.4091020254	3823.0989862564	129216.32649405	657630.31336188	10361.993807708	111856.8232662
0.	1965494.2317314	8715.6664994682	3467.3878833464	122922.17645007	672120.75563823	10762.500956173	121163.3652839
0.	1639866.5415845	8248.52471467	5045.9716918765	132015.24155609	732432.47757604	11430.055620341	121005.5412748
0.	1730805.2184063	8537.704638108	4401.1619067434	163590.0957305	752095.709364	10717.999211938	117218.6550871
0.	1783586.2092251	7714.6804365931	4712.4431617115	149348.63725254	813650.49620794	12008.646225282	116429.9354947
0.	1666714.0152693	8448.7251318446	4356.6941049483	151135.98650988	775429.06392691	10628.996435951	137480.3279452
0.	1964827.7133294	7158.6289936035	4445.6299457633	134092.45883366	709262.25049324	10250.745235849	120577.1767795
0.	1587542.5290412	7492.255408986	4245.525638307	139784.85949358	753139.51360185	11296.540412261	113748.8432700
0.	1997403.9522041	7470.0132325949	3734.1697873657	120329.18627388	718929.15856498	10807.002937904	125809.2294134
0.	1749756.6576598	7091.9053126152	3222.845305648	104360.51178914	671784.05260162	9939.2571305832	115461.0386123
0.	1864727.7392242	7136.387707272	3689.7055437159	100648.60446753	621665.36888921	9894.7597796915	108861.9973436
0.	1698588.2499845	7069.6642042893	3511.8509410427	123869.38127099	673780.41167609	10450.993733851	115708.8853056
0.	1729564.6078095	7447.7711155427	3422.9250628351	106475.90907078	704915.6482287	9872.5111932931	111316.324485
0.	1835910.2217683	8604.4398909837	4201.058666784	137277.01726863	742949.56968071	11007.264794765	136215.3636591
0.	1670826.8197487	8426.4804036529	4556.8010811844	139897.84297828	678255.85009547	11185.27937181	150411.9511578
0.	2067483.9628712	9650.0285943244	4579.0354861913	144463.64649107	775672.4486858	12921.120672592	160780.6499612
0.	2100386.3987063	7981.5983028321	4223.2921228934	122178.01905959	771779.10743989	11941.883722078	178059.9905849
0.	1709212.9948896	7425.5290578293	3534.0825588358	111901.86640322	729793.0841882	9828.0141985899	125606.2010505
0.	1632097.9109012	7158.6289936035	2911.6196740142	104833.05425558	744259.03743117	11407.802937209	120554.6318853
0.	2037209.1521202	7336.5614203583	3800.8665975842	99299.227334873	714505.21365632	10406.493652039	145616.791122
0.	1751826.2190787	7714.6804365931	3267.3070588502	105193.10448466	725629.79824472	12119.918251707	145910.7552523
0.	1710012.7068717	7425.5290578293	3178.3837896203	94578.117233957	684997.4273266	9894.7597796915	155006.1073886
0.	1810890.6611854	8092.8166025467	3778.6342682119	96196.484000629	698713.43371912	10317.494200857	149687.9781450
0.	1692761.7769721	7848.1383015384	3623.0096229803	98804.510135286	677341.32545222	9850.2626662593	139016.6120818
0.	1871323.6075621	7247.5947322881	2711.5521902674	91499.58774911	658110.5366985	9182.8344586197	129374.3049238
0.	1620753.0515608	7292.077957649	3133.9225107654	88601.859968849	620087.39260892	9716.7727507005	131721.7631409
0.	1815080.0210347	7136.387707272	2822.700199456	90960.399716327	648487.14038157	9694.5246392125	150230.9520606
0.	1625891.3353762	6913.9781073663	3800.8665975842	93274.660130736	691599.6174701	10006.003602161	137615.8711295
0.	1836254.5745389	7670.1949563466	3467.3878833464	94555.642117957	635472.98513123	10183.99680516	127907.476675
0.	1651572.4376447	7069.6642042893	3578.5459723132	93679.159604974	646736.40043731	10562.244977375	125448.2934957
0.	1822269.5538989	7558.9822941956	3578.5459723132	98197.397109559	681842.68001623	10361.993807708	135334.5188825
0.	1738584.5723748	6624.8544977427	3689.7055437159	83258.293669511	692708.50692708	9116.0945761461	128652.1420749
0.	1533629.7797619	7581.224707945	3867.5639415011	90398.782409282	622478.37819521	8849.1403882772	130525.3803332
0.	1989186.5699746	8159.548294521	4156.5919324774	118728.69653572	672866.35890152	10651.247040888	163590.095730
0.	1634568.7399282	7158.6289936035	3489.6193825463	93544.324277456	637892.18475362	9561.0372168932	145413.2835157
0.	1350390.4416389	6913.9781073663	3178.3837896203	72065.822945276	645177.82034183	9160.5877717715	128494.177229
0.	1637623.8590326	6936.2188003543	4334.4602930095	80722.415375443	641941.66583585	10317.494200857	139084.3957929
0.	1716551.3671232	6580.3748323783	3467.3878833464	88399.730310451	611771.91539555	10094.999728725	139468.5138177
0.	1510418.8630645	9360.8100902862	4334.4602930095	90039.367088042	625252.75022214	9294.0687832241	137502.9183241
0.	1542909.5309407	6780.5351954239	3756.4019981391	84739.781418715	676523.14830231	8804.6488545952	129554.8553397
0.	1357742.7094869	6157.8298473792	7269.8363153001	82338.107469654	642325.14687257	9538.7895209393	124094.9219811
0.	1450299.3647467	6758.2949177622	4178.8252699788	83392.963545617	649350.64935065	9716.7727507005	121231.0050533
0.	1584146.2245395	7180.8703392706	3222.845305648	86311.342704279	593758.63021265	9516.5418843464	135515.1974614
0.	1577912.8687534	7336.5614203583	3734.1697873657	91679.324804006	604251.86986478	9561.0372168932	152380.5679455
0.	1932032.9122588	7470.0132325949	4178.8252699788	118818.8568592	720863.83106183	10473.243863813	146453.4852701
0.	1881473.9193359	6913.9781073663	3600.7777679979	87007.414059237	641654.06620917	10673.497705198	134295.6924572
0.	1432409.1221273	7180.8703392706	3800.8665975842	88848.913952161	633796.70894439	8982.6164138194	130773.6721847
0.	1692602.1938102	7203.1117442735	3556.3142359259	91297.388170754	639066.09959242	9805.7657902847	136938.1770732
0.	1784743.3900899	7558.9822941956	4023.1931528364	90016.904142386	698110.3418129	10740.250054368	137683.6435416
0.	1451612.3577292	6913.9781073663	3400.6937415233	85323.469761541	654749.53232176	9872.5111932931	137457.7376271
0.	1471698.5877711	6736.0546994319	3600.7777679979	77424.678379493	694974.93904906	10317.494200857	143830.6147397
0.	1509203.0486992	7002.9412353188	3200.6145179875	83527.635587239	682276.08876182	10584.495404194	134882.8394349
0.	1652538.8953372	7492.255408986	3756.4019981391	93431.96316175	668946.64652962	9917.0084254548	143107.2082551
0.	1936600.0669718	7736.9232657286	3845.3314342286	96218.963517256	672746.09597342	11029.516409074	153150.0376988
0.	1711929.47324	6891.7374737114	3022.7703512459	94825.347488078	683769.10687822	10495.494053146	154394.9172583
0.	1969049.8020887	8204.0363859019	4378.9279761929	102560.59392578	711629.64857841	10717.999211938	150887.0923256
0.	1796380.651908	7002.9412353188	3267.3070588502	97477.912680712	699678.46790862	10028.252544752	142225.6407773
0.	1952256.1169368	8359.7465751719	3089.4614690812	86468.51505124	690225.7553141	9605.5327868852	160939.2227261
0.	1614093.6374667	6891.7374737114	2689.3227662952	84358.161032292	628698.03722977	10028.252544752	119044.2619054
0.	1663902.4168489	7736.9232657286	2266.9749752633	69152.404401654	633581.21128493	10117.248908782	136418.6486465
0.	1713929.3057771	7180.8703392706	2378.1170558111	76191.165039484	643379.80734611	10206.246222688	138609.9212975
0.	1754289.012514	6891.7374737114	1889.1029872274	62141.947732956	584801.77832737	9427.5519315809	137977.3303111
0.	1516341.6756976	6091.1141759345	2022.4676149595	53213.806251809	638850.47064084	9983.7547189362	142655.1108182
0.	1483682.1104354	7292.077957649	2200.2904383379	60172.014348505	599194.44398402	9449.7993307319	129915.9678168
0.	1432828.4298181	7670.1949563466	2066.9229651143	60798.761007787	609789.80771995	9449.7993307319	136734.8795151
0.	1386299.2912165	7848.1383015384	2022.4676149595	59970.570039337	634658.7532711	9961.5058950769	150185.702895
0.	1401538.6401821	6647.0944194197	1600.153614747	54757.088991863	593544.12883574	8559.9496630493	145435.8952287
0.	1377569.1382939	7759.166154206	1333.440008534	54734.720540792	578970.53203481	9494.2943071144	143175.0249682
0.	1686186.7615729	7002.9412353188	1644.6067123067	63261.434794324	601007.14283083	9983.7547189362	143061.9974171
0.	1654498.9698619	7358.8032407191	1711.2868032229	58001.147981199	648151.35459593	8982.6164138194	141321.5650522
0.	1668607.7610527	6913.9781073663	1866.8757567514	56546.758996643	621521.90459594	9472.046789243	150751.3349666
0.	1625543.3396112	7314.319659335	1555.7007542926	65478.461267315	634562.96632581	9627.7806609238	171865.2827638
0.	1822488.3345758	7158.6289936035	1777.9674276367	72962.463502029	636311.24504385	9405.3045917898	186144.9215962
0.	1601823.1001502	8226.2805206124	1644.6067123067	66441.595205139	619609.27484764	11118.523460085	179717.2233385
0.	1708282.2509753	7670.1949563466	2244.746737005	65680.038265761	634515.0732509	9828.0141985899	154915.5579001
0.	1661859.7051502	6736.0546994319	2066.9229651143	66329.597189928	668393.70094756	9739.0209215515	144621.9118783
0.	1679506.5417561	7403.2870594544	1889.1029872274	66643.1954107	678063.31057705	9961.5058950769	138451.7690860
0.	1781257.7942481	7381.0451204177	2200.2904383379	69354.069932467	658302.63348773	10139.498148207	136125.0163547
0.	1642369.3552632	6736.0546994319	1844.6485855546	70003.91414936	679724.10449836	9583.2849722085	165357.8084434
0.	1825114.1066152	7492.255408986	2133.606434957	72424.467641105	646832.32222499	9160.5877717715	167806.0237783
0.	1814014.3686063	8515.4596725172	2111.3785523944	77738.69261469	645393.60700238	11585.826064951	159013.8984608
0.	1737988.3859265	7091.9053126152	1689.0600469736	58650.110833099	598502.85657985	9494.2943071144	145368.0602722
0.	1811610.2709655	8226.2805206124	2022.4676149595	69667.781529692	719436.96841988	9828.0141985899	172500.4277148
0.	1775487.6720346	7381.0451204177	2000.2400288035	73298.728476868	645321.67751782	10339.743974598	153150.0376988
0.	1545323.8164756	7114.146480276	2244.746737005	65030.529770151	659935.62820715	9583.2849722085	139536.3011743
0.	1699777.6925575	7136.387707272	1733.5136187497	66105.605657194	645873.15217492	9894.7597796915	144418.4283563
0.	1758850.7587137	7848.1383015384	1733.5136187497	72984.880746722	638658.80497267	9383.0573113583	165652.4633313
0.	1948457.4515349	8671.1756780192	2155.8343768016	76415.426674007	642804.52206473	10517.744301851	194328.5906725
0.	1912157.338363	8693.4210590677	1755.7404935542	77536.824968599	673419.58985841	10006.003602161	199857.0618335
0.	1760236.0215973	7269.8363153001	1800.1944209975	61112.151950682	608357.24196642	9716.7727507005	188508.276565
0.	1842336.8530054	7425.5290578293	2178.0623779285	83190.959543511	627860.51479581	9093.8480673683	168100.7643882
0.	1887999.0895844	8559.9496630493	2200.2904383379	65187.303066079	601412.66703413	9427.5519315809	167171.2329013
0.	1611260.1777589	7714.6804365931	1711.2868032229	63104.697585961	680422.21426569	9894.7597796915	181647.2888591
0.	1852784.6834754	7736.9232657286	1422.3435955424	57531.240801691	688249.70346233	10206.246222688	189121.9482594
0.	1606984.9205827	7647.9523052351	1533.4744129793	55987.445969105	625372.35524027	8938.1241678873	154168.561814
0.	1534106.7934023	7247.5947322881	1555.7007542926	58627.731965338	684949.25462085	10361.993807708	187894.6495532
0.	1368795.3802284	6847.2563843996	1733.5136187497	55114.992348113	647719.64915051	8938.1241678873	165289.8126266
0.	1529019.9366499	7803.6521091871	1866.8757567514	54779.457502779	658326.64588591	9494.2943071144	185236.1153802
0.	1485079.0230198	8493.2147662765	2000.2400288035	61089.766493902	635784.32933162	10339.743974598	187735.568361
0.	1524941.90813	8226.2805206124	1978.012501928	55003.145903481	652565.57869559	9449.7993307319	163748.7214494
0.	1352909.801208	7114.146480276	1533.4744129793	44027.107864632	596738.36734224	8248.52471467	154372.2814397
0.	1258694.9954302	7937.111398359	1866.8757567514	53526.913046522	631522.28214315	9828.0141985899	183282.513886
0.	1215767.0610339	7336.5614203583	1711.2868032229	44004.768111583	605468.95690579	9449.7993307319	146747.4786604
0.	1264094.7738764	7158.6289936035	1577.9271548818	49949.248354082	643835.26864745	9138.3411442804	148398.5556083
0.	1233564.6043214	6713.8145404327	1666.8333500017	57083.734703343	595832.41842088	9182.8344586197	149212.9047301
0.	1235102.7442219	6802.7755324172	1489.0219081794	53571.643545921	656693.95442432	9828.0141985899	148556.8950936
0.	1158441.9238949	7069.6642042893	1666.8333500017	45501.66364065	571051.11465978	8760.1575583262	133098.9430035
0.	1066672.1521795	6002.16077788	1222.3118584252	42441.133813219	596333.0626495	8470.9699193857	131789.4880188
0.	1110782.4258301	6713.8145404327	3667.4735108391	43356.941254687	588945.54865024	9427.5519315809	134815.0896123
0.	1200507.33245	7047.4231552981	1044.5099003982	45456.976308894	608428.86461162	9093.8480673683	152538.9824335
0.	984013.66115589	5868.7324604928	1311.2142599662	42418.798300396	601746.64244484	8737.9119992209	143220.2364142
0.	1103857.578015	6002.16077788	1978.012501928	48362.150043013	617577.56938357	8470.9699193857	131744.3380395
0.	1073945.7108876	7558.9822941956	2133.606434957	49926.892764167	605874.69070636	8849.1403882772	146363.0278338
0.	1089116.0366441	7269.8363153001	2066.9229651143	50731.731672828	651653.76105428	9739.0209215515	163975.3348063
0.	1130702.4550403	6936.2188003543	1577.9271548818	53169.077666981	607330.71597725	8604.4398909837	156205.9801499
0.	1129131.5318291	7292.077957649	2711.5521902674	69847.050579976	677702.31050121	9427.5519315809	153036.8759665
0.	1464331.9742337	6602.6146353956	2000.2400288035	67270.42711701	624248.13338811	9983.7547189362	168032.7464083
0.	1350624.1670006	7670.1949563466	2044.6952603964	66822.399671577	616597.74100821	9983.7547189362	175404.5577788
0.	1146528.4932745	7314.319659335	2266.9749752633	55450.540659494	688032.84712407	8915.8781339534	169688.0066339
0.	1001577.4208321	7692.4376667992	1577.9271548818	52811.257603461	567581.23075509	8871.3862441486	156907.8718626
0.	1096357.5379406	6713.8145404327	1777.9674276367	56859.990634825	615331.29820525	8871.3862441486	165471.1360256
0.	1383092.9105358	8070.5728239134	2022.4676149595	69466.108438537	590803.74712606	8693.4210590677	177447.1240809
0.	1412906.5975497	8337.5020843755	2378.1170558111	77312.533292612	630516.9367103	9828.0141985899	178128.089616
0.	1219861.2005438	8381.9911253168	2689.3227662952	86917.595150306	690876.50501471	10183.99680516	173226.3663327
0.	1555784.2675619	8470.9699193857	2333.6600457397	93679.159604974	666374.54714541	10762.500956173	165584.465133
0.	1447752.7009807	8359.7465751719	2644.8640962144	101233.40201465	652205.63920956	11786.10662646	184100.2454370
0.	1523618.2659565	6980.7003643303	2844.9299791609	77873.273749562	637149.586185	10183.99680516	182578.4197564
0.	1379001.8676064	7425.5290578293	2089.1507291136	62880.792382747	622215.33740521	9271.8217995872	168667.6022623
0.	1213106.8752736	7825.8951756913	2200.2904383379	63306.217393283	643667.46432686	9205.0812048251	178877.2153013
0.	1099412.3454825	7136.387707272	1577.9271548818	63776.449157522	584087.53630709	8003.8418440852	161392.3042369
0.	1051540.1374082	6713.8145404327	1822.4214736367	58627.731965338	651149.90302023	9472.046789243	151249.1226653
0.	1168029.9508761	7336.5614203583	2022.4676149595	72805.544470305	661833.17044543	9116.0945761461	148783.0995313
0.	1120420.4772536	7670.1949563466	1800.1944209975	74262.762949779	668946.64652962	10006.003602161	131496.0174915
0.	1680152.8020975	7358.8032407191	2978.3099024804	89522.734574364	639018.18158324	11875.121753355	150615.5797993
0.	1201247.9904552	7647.9523052351	2178.0623779285	76191.165039484	669259.1965931	10028.252544752	126779.3215806
0.	1556740.6439812	7714.6804365931	2667.0934016109	84492.84859498	641486.30417394	9805.7657902847	137683.6435416
0.	1413534.2115972	6869.4968993892	2355.8885211332	82091.245446571	681288.91146436	9694.5246392125	133234.4155157
0.	1334174.3326248	6647.0944194197	2022.4676149595	69981.504887994	663298.64567476	9805.7657902847	132715.1160837
0.	1306014.8574167	6558.1350886904	2355.8885211332	73119.385475758	703467.26401399	9939.2571305832	141931.8054989
0.	1457812.2545643	8515.4596725172	2844.9299791609	78972.433998738	655253.59984147	10050.50154671	156070.1369056
0.	1494837.0477241	7759.166154206	2222.51855803	80318.541056239	706436.71163752	9672.2765870872	169347.8580997
0.	1526265.7429508	8048.3291046256	3000.5400972175	81889.272840229	673227.15769547	10717.999211938	167715.3364362
0.	1448251.4756412	7736.9232657286	2089.1507291136	76101.462067808	612440.68082448	10807.002937904	162661.0622761
0.	1340968.570674	6802.7755324172	1689.0600469736	81328.263380308	682059.38168215	11118.523460085	163771.3825105
0.	1291271.5321665	8226.2805206124	2044.6952603964	84066.345409942	673756.35642107	9583.2849722085	146770.0939624
0.	1412645.1045563	6624.8544977427	2133.606434957	78299.461615849	652013.67760099	10072.750608034	124906.9187104
0.	1316383.2298229	7136.387707272	2200.2904383379	85143.86901603	708658.42566581	10028.252544752	132105.5446699
0.	1636042.5735659	7892.6247312617	2889.3897164397	96308.882186679	691069.32911193	11474.561164748	143649.7572814
0.	1624740.3229921	7470.0132325949	2800.4704790405	92600.537726675	750857.8711419	10784.751917351	151407.5158403
0.	1476068.7643539	7336.5614203583	2200.2904383379	96578.64398309	750615.17839477	12720.812851046	152516.3516097
0.	1564579.370698	8115.0604405255	3067.2310371775	95319.829877012	701198.61427592	10985.013239832	159512.1754230
0.	1511423.3541436	8003.8418440852	3022.7703512459	100806.04594824	697893.23898126	10495.494053146	156160.6988247
0.	1596438.9379152	9116.0945761461	3222.845305648	113546.1064313	725726.59621588	10250.745235849	156681.4487818
0.	1955806.6361556	9338.5629285733	3711.9376358914	125245.27386041	780492.86597278	11363.297749089	163136.8958661
0.	1467172.6733196	7247.5947322881	2200.2904383379	92623.007599779	760522.53684108	11163.027341856	148760.4788136
0.	1367962.707272	6602.6146353956	2422.5743030209	92555.598161223	716318.03352552	10117.248908782	152765.2940216
0.	1625034.7542327	8515.4596725172	3022.7703512459	115731.41718625	723718.25906943	10562.244977375	187076.5497016
0.	1687076.0285437	8537.704638108	2800.4704790405	99366.691033302	692322.7901775	10717.999211938	157994.7874955
0.	1532569.8389634	7647.9523052351	2355.8885211332	98422.248658905	705736.50650701	10072.750608034	153376.3657314
0.	1657211.5455092	8137.3043378502	2555.9474675006	108997.0792451	742779.83828249	11430.055620341	156817.3018989
0.	1672319.9649456	7914.8680351385	3245.0761526022	102943.04414477	734345.93305854	10762.500956173	150796.5871761
0.	1576688.0089592	8359.7465751719	3311.7690492289	108389.22781957	709431.32896568	10873.756355811	144373.2104648
0.	1831462.8024814	8270.7689680748	3222.845305648	126012.26268586	749086.36959572	10829.254017831	164859.1852105
0.	1835076.9376506	8537.704638108	2622.6348501053	110843.41661689	746514.69370678	11585.826064951	146340.4136268
0.	1847271.3664422	8871.3862441486	3222.845305648	119066.80274301	678929.77207424	10807.002937904	165335.1431101
0.	1869949.0811523	8048.3291046256	3800.8665975842	121591.759696	801680.68792681	11452.308362854	159670.7242818
0.	1676087.5052093	8760.1575583262	2889.3897164397	126079.94153437	757680.30365758	12720.812851046	151679.053938
0.	1671283.7980242	7848.1383015384	3912.0291339479	133437.6283808	787996.5909879	12364.721936084	135831.3943250
0.	1795099.0166033	8782.4031767842	4023.1931528364	127027.50269707	816853.36734927	12075.409262973	124568.577195
0.	1918179.1014153	9405.3045917898	3823.0989862564	122764.3193699	798776.2080614	12631.788696862	119810.6843466
0.	1757574.3283013	8849.1403882772	3245.0761526022	121140.81881524	796946.14966922	13143.690561496	124072.3676374
0.	1996456.4950157	8003.8418440852	4023.1931528364	127456.19644914	926577.52756275	13299.493017989	145481.1188372
0.	1927910.5595877	7825.8951756913	3867.5639415011	95926.734503765	845952.92701254	12676.300655165	108636.8656754
0.	1825907.4552689	8026.0854446829	2956.0797670342	105238.11185027	739943.38906234	11096.271608266	111789.2590141
0.	1695732.1357627	7581.224707945	3800.8665975842	85188.76884137	762879.621328	12297.956582209	111609.0903355
0.	1798780.7880561	8293.0132808272	3422.9250628351	85076.51972931	760644.02045734	12609.532806802	131405.7209307
0.	1632897.6228833	8760.1575583262	3222.845305648	85323.469761541	848995.83874567	13677.882530342	167443.2802722
0.	1713577.9523329	8315.2576529274	3245.0761526022	70765.864742799	803243.16064677	11430.055620341	217789.4530155
0.	1515918.4896527	7581.224707945	2378.1170558111	72065.822945276	705543.35640363	9383.0573113583	172114.7982803
0.	1446938.9697078	7047.4231552981	2311.4316296304	62253.889697082	716946.56601786	10228.495699585	170300.3086328
0.	1439880.9506565	7937.111398359	2378.1170558111	68681.870396106	743458.78373328	11007.264794765	149801.0948193
0.	1367624.4558453	8804.6488545952	2555.9474675006	78030.287807851	669932.41962522	11118.523460085	162570.4303572
0.	1343537.1944329	7558.9822941956	2378.1170558111	67292.829119053	675103.55349057	11318.79279849	135108.6761231
0.	1598600.5395803	8293.0132808272	3067.2310371775	78209.73605163	747751.91465727	11363.297749089	130277.0958218
0.	1681041.4844128	7336.5614203583	2644.8640962144	81911.714000382	746830.04705823	10651.247040888	138022.5138022
0.	1722236.875741	8181.7923105381	3445.1564434428	100266.25889486	822381.6912516	14100.808772571	126192.7408275
0.	1850041.3292922	8893.6321593739	3600.7777679979	102290.63956803	780785.09810818	12987.891015582	107308.7118213
0.	1855309.2873633	8671.1756780192	4089.8922757939	113523.58041828	845045.16620716	13655.623848502	100491.1659434
0.	1844310.3426999	8715.6664994682	4623.5044741297	117421.48067883	939463.08346714	15325.189852189	93184.77401016
0.	1804150.231622	8048.3291046256	5557.4080248972	147177.17980276	954279.9869746	15659.143160157	87276.87656453
0.	1779244.9156079	8826.8945917595	4712.4431617115	158085.37013781	1004249.973258	14078.548961991	83976.55803316
0.	1892804.0170664	9917.0084254548	5735.3062786932	168644.92801445	988127.03353799	15236.137894833	76348.14755284
0.	2029669.0105747	9138.3411442804	5713.0687893496	175427.25023848	1009522.5166368	14100.808772571	79241.63809814
0.	2088047.9852681	9716.7727507005	5579.6450990042	162661.06227614	983116.45279836	17997.190747531	75428.72041727
0.	2056059.5059841	8515.4596725172	5690.8313593262	159716.0245046	1132045.5609062	15436.5061359	73635.00696173
0.	2174531.123904	10339.743974598	5913.2083289985	182215.03935674	1060812.3439982	16193.496264819	71281.34124971
0.	2006705.8522315	8248.52471467	5779.781435342	166332.4755237	1050234.2646754	15547.823905213	72088.2377885
0.	1928562.5671232	9694.5246392125	5913.2083289985	179081.53387051	1049656.7285179	15458.769570913	71191.69088076
0.	2240221.7510053	10139.498148207	6291.2627920491	190826.82634085	993090.56111877	16059.904779445	69578.1484446
0.	2138315.5955717	9116.0945761461	5713.0687893496	202406.3845168	1106965.5101483	17039.625359589	75765.08448454
0.	1702015.5870507	9650.0285943244	5824.2568292746	159716.0245046	947923.28681672	14612.800813513	94645.54294359
0.	1612219.3559175	9116.0945761461	4779.1478001472	164995.17043516	948767.27193298	12297.956582209	119089.3436411
0.	1645236.0363214	9449.7993307319	4289.9928470482	123531.08156633	886382.1574897	12386.977172825	167624.650071
0.	1607839.8120114	8337.5020843755	3578.5459723132	103213.01950851	818589.76511006	12520.509840498	192941.3541906
0.	1312115.4937789	8137.3043378502	2667.0934016109	85278.569214124	773360.56767986	10183.99680516	190372.1584651
0.	1074046.4248442	7225.3532086126	1800.1944209975	68076.936979633	644674.339053	10450.993733851	193396.1606714
0.	907729.26619633	7158.6289936035	1955.7850343329	51961.496330595	638874.42914788	9850.2626662593	171343.5923962
0.	761032.77941133	7781.4091020254	1333.440008534	44429.233633598	632527.744448	9294.0687832241	187281.0672189
0.	676884.09929391	7047.4231552981	1288.9885706717	34248.009028292	535586.41563304	8448.7251318446	168191.4558830
0.	558841.41691977	6291.2627920491	1000.0600036002	28336.986200133	581516.7546554	7781.4091020254	144961.0620286
0.	524656.25376777	6513.6557793022	1000.0600036002	25817.709167958	526311.44598448	7470.0132325949	180194.0219251
0.	517235.45382685	7069.6642042893	755.58980896023	20781.435369736	537433.13913345	7870.3814867284	193623.5731136
0.	506706.08757138	6913.9781073663	911.16092124147	18242.166991466	486933.53094281	7825.8951756913	200904.0118279
0.	431301.95787699	7158.6289936035	666.69333440004	19533.978889064	499536.51251416	7470.0132325949	190554.0226722
0.	344440.90613407	6469.1767072291	355.56314090256	13232.720180232	453478.40259459	7781.4091020254	182283.1719877
0.	360986.24165645	7292.077957649	466.67973369921	10985.013239832	519621.70000348	7091.9053126152	170821.9343535
0.	405801.17904739	7892.6247312617	400.00960023041	11296.540412261	503615.83255724	8137.3043378502	195898.0349940
0.	341709.61848625	6647.0944194197	444.45629661235	9828.0141985899	517495.30986939	8337.5020843755	184486.4240370
0.	349790.28918448	6046.6373582597	377.78634093484	8826.8945917595	469578.82307352	7358.8032407191	184940.7744639
0.	287773.36208806	7203.1117442735	600.02160077763	7825.8951756913	454603.97816148	6624.8544977427	175563.406280
0.	349049.04836774	6847.2563843996	355.56314090256	7336.5614203583	485686.01863706	6558.1350886904	210970.4641350
0.	360777.486722	6647.0944194197	266.6709334016	6802.7755324172	450758.87253224	6469.1767072291	221094.5701119
0.	386888.31740531	7759.166154206	355.56314090256	7714.6804365931	451485.55889854	6736.0546994319	236509.2372475
0.	331995.19867129	7581.224707945	222.22518522469	6869.4968993892	472962.3494912	6491.4162136014	205093.1118678
0.	285818.90676811	6624.8544977427	266.6709334016	6913.9781073663	487828.0854303	6713.8145404327	194442.3087039
0.	258710.02451697	6602.6146353956	288.89389638309	6980.7003643303	460093.27918537	6335.740914881	186326.6946021
0.	251471.201269	6246.7849065228	200.0024000288	6180.068523177	441832.69895018	7158.6289936035	177583.3127833
0.	347010.96905825	8426.4804036529	333.34000013334	8115.0604405255	416930.89297559	6491.4162136014	203499.1873078
0.	351203.45839426	6913.9781073663	400.00960023041	7892.6247312617	482556.26774373	7759.166154206	203521.9555382
0.	305844.65399838	7269.8363153001	400.00960023041	8048.3291046256	491972.50225121	7647.9523052351	168440.8625321
0.	415623.50814666	7114.146480276	488.9032300503	10695.748428881	451391.78944879	7870.3814867284	185940.4316514
0.	583944.69499999	6380.2192750204	488.9032300503	18954.866061179	484038.63893832	6802.7755324172	175881.1122728
0.	1192211.0528832	7225.3532086126	1044.5099003982	45881.515609743	521015.95246116	7603.4671810346	164813.8572905
0.	1896117.1095637	8270.7689680748	2089.1507291136	89275.660720318	703877.61501964	9983.7547189362	169211.8025344
0.	2494644.4058825	7358.8032407191	2266.9749752633	110708.30497957	663635.01922508	10873.756355811	133053.78598
0.	3228665.7608832	9249.5748753086	2600.4056632835	131134.83707252	671928.35230176	11697.092449727	141705.7853521
0.	2558392.875313	7914.8680351385	1689.0600469736	86513.42197776	765845.10725179	11051.768082761	164179.2920452
0.	1830883.4607379	8737.9119992209	1533.4744129793	80273.667334311	634275.61185359	9761.2691517657	143627.1503727
0.	1833187.5544821	7937.111398359	1222.3118584252	68413.005700638	584682.73388344	9071.6016179468	169257.1541452
0.	1425650.4670471	7981.5983028321	800.03840184329	44250.508680319	579041.91121081	8893.6321593739	177651.407960
0.	1380278.4908326	7247.5947322881	1022.2849223641	40766.136038601	552648.16990826	8626.6850939775	193123.2738385
0.	1165740.0948113	7136.387707272	822.26278718639	37685.017399253	546577.89222673	8893.6321593739	223513.3826526
0.	1214385.7119424	8604.4398909837	1200.0864062212	52766.53117238	606829.43366885	9917.0084254548	213409.1721380
0.	1405744.4242997	8248.52471467	1622.3801338886	67852.898664228	597549.03382543	10050.50154671	176766.2136007
0.	1470909.0214367	8026.0854446829	1266.7629406502	68121.745362567	616884.50854568	9160.5877717715	186258.5292654
0.	1571018.5187887	7314.319659335	2111.3785523944	78052.718627987	665389.17860383	10161.747447	180784.3813795
0.	1719958.4609365	8582.1947473411	2844.9299791609	92083.747274469	662217.53341124	11318.79279849	178945.3209403
0.	1452268.9255906	9716.7727507005	2222.51855803	78815.402271134	658566.77352871	9627.7806609238	176493.8648226
0.	1580602.8119286	8092.8166025467	2467.0317873712	92128.684309433	675271.96784296	11430.055620341	151814.826276
0.	1455815.2144759	7803.6521091871	2355.8885211332	94128.62636567	717357.5541466	11007.264794765	165856.4612201
0.	1462359.7901094	8604.4398909837	3133.9225107654	97455.429787386	799044.64887865	11808.360319106	177606.0111145
0.	1839350.0094751	8559.9496630493	3000.5400972175	87434.067028913	776061.87842837	12475.998713705	195465.8400174
0.	1459573.168138	8226.2805206124	2444.8030155534	87815.827579844	786022.58331448	11363.297749089	178218.8891808
0.	1706715.7407462	8604.4398909837	3089.4614690812	96106.566537035	830852.18516014	12409.232468957	170731.2145151
0.	1541742.4136484	7825.8951756913	2266.9749752633	95544.604244192	767887.50388791	10473.243863813	172591.1666192
0.	1769612.3907528	8470.9699193857	2800.4704790405	85705.134132891	754062.04938382	11074.019815824	190940.4971420
0.	1651330.8391548	10072.750608034	2711.5521902674	80475.600976783	766744.67537129	12453.743239397	178968.0229424
0.	1311003.628613	8693.4210590677	2511.4895088638	86558.329145027	820864.72345218	11541.319926723	163839.3660599
0.	1362682.2286391	8515.4596725172	2311.4316296304	70608.986890473	756684.5267632	10873.756355811	139784.8594935
0.	1488506.3230836	8159.548294521	2978.3099024804	78366.756420046	725291.01383055	10695.748428881	134521.5133614
0.	1693249.3771092	7470.0132325949	3022.7703512459	95297.352771848	800557.83328163	13210.462686448	118615.997493
0.	1367130.1111988	7892.6247312617	2422.5743030209	91005.33072718	758919.11182486	11719.345904834	127388.5065069
0.	1623669.7438329	7736.9232657286	3245.0761526022	94196.048459006	827448.31305416	13232.720180232	131721.7631409
0.	1768089.7807051	8070.5728239134	3045.0006645658	104720.54172922	858548.61307783	12297.956582209	120306.6420457
0.	1900842.5688124	8092.8166025467	3667.4735108391	112735.20806235	902961.77083114	13032.404874564	119359.8391406
0.	1778445.2036258	9071.6016179468	4801.3827982459	140101.2170789	904344.81915212	15280.663754666	101660.7798658
0.	1788955.703962	8626.6850939775	4067.6591755055	155866.37615274	969420.4358512	14145.328571962	94263.4710947
0.	1972318.2370011	9716.7727507005	4512.332449094	178241.58922501	973302.96436162	16438.419544947	89298.12167868
0.	2102899.7792215	8493.2147662765	4512.332449094	183168.94633709	968922.79938412	15391.979444145	85031.62050568
0.	1970947.3021747	9271.8217995872	5223.8590313854	164859.18521052	1031897.0594898	15481.033065351	82293.2229241
0.	2109982.9424915	8915.8781339534	5112.6789993376	177265.54257001	1030744.4144611	15570.08763735	78725.67117765
0.	2035609.728156	7959.3548209234	4112.1254353852	143039.39208931	948941.04361437	15547.823905213	98084.97359663
0.	1823343.3191924	9116.0945761461	3311.7690492289	123283.0037802	871162.43069635	13076.91897114	136644.5266238
0.	1764735.8553612	9538.7895209393	4534.5667354854	116182.06750375	851745.18418858	12409.232468957	133460.2078914
0.	1591883.8226583	8737.9119992209	2489.2606184746	114492.25359329	765699.24008831	11741.599419325	156092.7772940
0.	1913455.2783897	7358.8032407191	3111.691960277	93229.716949931	827815.57363474	12431.487824481	147064.0984253
0.	1867557.8910326	8248.52471467	3178.3837896203	109762.58444695	761300.06125349	11252.035817943	149620.1088708
0.	1789211.235151	8470.9699193857	2533.718458539	98422.248658905	733207.49744338	12320.211640776	153308.466682
0.	1703340.5490722	8470.9699193857	2200.2904383379	92330.903949046	751804.43748325	11941.883722078	154349.6456821
0.	1688531.3785782	8137.3043378502	2555.9474675006	84111.239459294	754377.67616276	11296.540412261	156273.9025947
0.	1495180.0880293	7848.1383015384	2178.0623779285	84313.265659374	708561.8175879	11163.027341856	152833.1886856
0.	1515257.300891	7180.8703392706	2222.51855803	80946.798414559	766234.09828902	11519.066946682	141457.1702111
0.	1475068.1766395	7892.6247312617	2711.5521902674	82966.516366625	669619.84528636	9605.5327868852	135311.9343333
0.	1577673.2093302	7536.7399397861	2511.4895088638	87501.435273734	739555.57040887	11474.561164748	146272.5713709
0.	1660516.0641422	7625.7097134645	2289.203272805	81260.944770694	688562.94996325	10250.745235849	154553.3696940
0.	1399345.0950296	7225.3532086126	2200.2904383379	79219.204092605	702960.38659695	11474.561164748	143717.5783722
0.	1316021.0402242	8693.4210590677	2089.1507291136	73007.298051457	706340.12826375	12253.446643245	150706.0830006
0.	1411259.3179657	7803.6521091871	1933.557626018	67718.478554328	665797.73245146	10651.247040888	169869.4248055
0.	1471014.2929763	7514.4976447163	2467.0317873712	63955.592020876	690514.97137916	9894.7597796915	192327.404362
0.	1311675.9027405	7803.6521091871	1266.7629406502	49859.826353181	601412.66703413	8715.6664994682	175359.1730430
0.	1279978.6745996	8248.52471467	1533.4744129793	53661.105262712	642301.17880995	10006.003602161	184827.1845602
0.	1252399.3629414	8115.0604405255	1355.6658163753	51872.052800266	674670.50303288	10495.494053146	163930.0116467
0.	1097140.0744848	8070.5728239134	1866.8757567514	51402.489966929	595856.25796378	9004.8626258179	185713.2264218
0.	1213337.0523741	7447.7711155427	1800.1944209975	45144.171677982	559434.87362243	9004.8626258179	180670.8475019
0.	1073593.2210446	9205.0812048251	1422.3435955424	47132.914819792	618007.77303333	8693.4210590677	185008.9291411
0.	967430.05846996	7114.146480276	1577.9271548818	47937.484706137	578280.56379481	8604.4398909837	176675.4296961
0.	1065389.2020764	7692.4376667992	1622.3801338886	46328.422386856	563471.4639047	8582.1947473411	186667.5295573
0.	1074801.8159694	7025.1821656413	1266.7629406502	51693.168610678	611150.96527712	8226.2805206124	162411.8268480
0.	963475.51690402	6869.4968993892	1222.3118584252	50351.659197503	559458.61274109	9027.1088971719	169347.8580997
0.	1174368.2846344	6713.8145404327	1777.9674276367	53884.763743067	580826.58266448	9004.8626258179	157043.7286366
0.	960417.55977227	6980.7003643303	1711.2868032229	58941.041563804	613228.93511607	9360.8100902862	156658.8068090
0.	1163654.2933749	7692.4376667992	2133.606434957	55003.145903481	623841.53595042	9716.7727507005	169869.4248055
0.	1286190.5664677	8426.4804036529	2000.2400288035	58560.595721375	622932.74023092	8938.1241678873	192281.9283759
0.	1140336.7565517	7914.8680351385	2066.9229651143	61918.06829902	641869.76503316	10161.747447	180829.7953590
0.	1135061.9523892	7425.5290578293	1711.2868032229	51424.84950374	618007.77303333	10473.243863813	195625.0671681
0.	1010222.427117	7914.8680351385	1511.2481309416	44652.645201311	553763.10015494	8048.3291046256	201973.8558563
0.	1007173.222483	8982.6164138194	933.3856029271	42619.820065491	571098.6570172	9071.6016179468	185826.8282708
0.	817195.72834274	8226.2805206124	1000.0600036002	41637.092969012	560764.36503594	8960.3702611759	200539.8405666
0.	915466.51025601	7536.7399397861	1133.4104052409	36814.47243057	505644.42417349	9205.0812048251	201313.7232940
0.	960442.41693519	8493.2147662765	977.83514410623	39761.298557233	567604.9923319	8826.8945917595	188394.6385623
0.	1080217.3354402	7759.166154206	1333.440008534	46574.23130234	603965.52137045	9516.5418843464	191190.5783009
0.	1282014.4642438	6980.7003643303	1133.4104052409	43200.576780058	593401.13087964	9650.0285943244	176925.087788
0.	1655304.6015509	7492.255408986	2467.0317873712	69466.108438537	681938.9911994	10250.745235849	161505.5784269
0.	1732814.0263903	7180.8703392706	1844.6485855546	75899.633895884	651845.71468421	10228.495699585	155006.1073886
0.	1683654.1703428	8204.0363859019	2378.1170558111	78478.915629026	621187.16383768	10784.751917351	170685.854962
0.	1612356.0344172	7447.7711155427	1844.6485855546	74240.342282353	636574.71493487	9516.5418843464	161392.3042369
0.	1475068.1766395	7091.9053126152	2133.606434957	62544.945815199	602104.487578	9049.3552278814	154892.9206802
0.	1217506.8412925	6246.7849065228	1711.2868032229	61336.009813762	596023.13660772	9605.5327868852	159308.3312805
0.	1507379.6320798	7625.7097134645	1866.8757567514	61828.518203279	602557.77937115	8826.8945917595	185713.2264218
0.	1317651.0083207	7825.8951756913	1400.1176098792	61425.554636626	571740.50451072	8559.9496630493	198514.4249018
0.	1165536.5805062	8092.8166025467	1288.9885706717	56054.561557006	628985.20645243	9338.5629285733	185713.2264218
0.	1235384.765211	8804.6488545952	1155.6356796293	46931.784450738	569149.63538205	9316.3158262194	168803.6490320
0.	1046819.815109	6891.7374737114	1044.5099003982	41034.113115144	586659.08440511	8204.0363859019	171343.5923962
0.	956018.94603182	6825.0159287424	1044.5099003982	41860.429885896	527044.56151451	7336.5614203583	177991.8921043
0.	1069037.2918006	7225.3532086126	977.83514410623	47579.888527118	560147.07564501	9538.7895209393	168780.9744177
0.	1072133.055189	7114.146480276	1422.3435955424	40900.123502334	556373.075842	8804.6488545952	171184.8234831
0.	892201.19372207	7603.4671810346	1333.440008534	40364.186541351	578256.77277123	8782.4031767842	182760.1158341
0.	1309995.3116866	7647.9523052351	1422.3435955424	42262.451382586	599218.29281375	10006.003602161	197399.5160237
0.	1217404.4919064	7848.1383015384	1489.0219081794	57374.610943053	567058.49264189	8537.704638108	208145.1791812
0.	1380877.7844353	7825.8951756913	1355.6658163753	50463.443425665	585158.92151707	8493.2147662765	185486.0273184
0.	1243695.5524989	8537.704638108	1800.1944209975	49010.365057014	566036.86879479	8270.7689680748	216145.0102962
0.	1203010.4925979	8871.3862441486	1111.1851901238	38912.86325169	531278.93554348	8092.8166025467	194624.260744
0.	1112780.0085057	7959.3548209234	1000.0600036002	32306.947619105	551723.1246189	8248.52471467	178627.499336
0.	954751.95621242	8537.704638108	822.26278718639	30723.19734979	535894.17535052	7603.4671810346	219543.2437823
0.	886973.74771159	7470.0132325949	844.48723179752	26798.57620322	516668.52246687	8181.7923105381	204683.2167860
0.	1033626.3085827	7825.8951756913	1288.9885706717	33110.090717641	519598.07055535	7692.4376667992	231482.1073388
0.	1025509.286977	8381.9911253168	822.26278718639	32217.714265612	521890.42959475	8737.9119992209	206414.0204051
0.	1036784.9398862	7114.146480276	1022.2849223641	34292.636435704	554332.48192714	8092.8166025467	197399.5160237
0.	1303947.7845827	7803.6521091871	1355.6658163753	42731.500913893	593901.63409252	9783.5174413434	200539.8405666
0.	1462412.376118	8048.3291046256	1111.1851901238	50038.671311682	567747.56316872	9605.5327868852	215346.9658969
0.	1188945.7094154	7647.9523052351	1533.4744129793	49233.899133136	580136.46590468	9182.8344586197	188144.6403497
0.	1137546.8072772	7536.7399397861	1044.5099003982	40408.846641521	557417.28765231	8960.3702611759	185372.4300640
0.	831366.55439929	7536.7399397861	1177.8610132894	37997.542855259	548711.48632984	8693.4210590677	186031.3154586
0.	1229925.392687	8671.1756780192	1577.9271548818	37595.726559688	588326.23808025	9271.8217995872	220045.1122876
0.	1259466.1932255	8315.2576529274	1044.5099003982	36256.478507124	578685.02123938	8359.7465751719	209329.8609282
0.	1310098.7236017	8181.7923105381	1000.0600036002	38644.954216309	522292.24622106	9071.6016179468	221003.3077316
0.	1120926.7004109	8648.9303563226	1266.7629406502	33801.74807143	530450.82128847	8893.6321593739	212656.972083
0.	1181806.9318712	8315.2576529274	911.16092124147	34917.445183174	597692.10052	7736.9232657286	247899.8874166
0.	1131918.8441456	8003.8418440852	1133.4104052409	34872.814436544	554142.68381951	7781.4091020254	223262.3415837
0.	1376110.5930829	9160.5877717715	1600.153614747	44853.720719745	561049.28275276	9227.328010388	212497.4231142
0.	1631193.2156415	9294.0687832241	1533.4744129793	55383.429919895	596380.74456674	8804.6488545952	225225.2252252
0.	1886842.3956093	10940.510308095	1444.56964048	63283.826063835	591732.99644937	10206.246222688	328782.6318291
0.	1728833.6467927	8982.6164138194	1244.5373699014	48742.132057078	580112.66976005	9383.0573113583	244696.1456523
0.	1581641.7151463	8248.52471467	1622.3801338886	53974.228810601	558081.85200496	9205.0812048251	226617.7797539
0.	1413952.6451705	7759.166154206	1622.3801338886	47982.185304392	571455.23305711	8715.6664994682	192827.656404
0.	1261291.6257312	7047.4231552981	1311.2142599662	36814.47243057	567486.18510307	9516.5418843464	182782.8281194
0.	1515310.1942223	7803.6521091871	1244.5373699014	44138.807525834	535657.43612892	7803.6521091871	201222.6745815
0.	1381685.5909656	7736.9232657286	1288.9885706717	54936.038754878	537456.81765005	8671.1756780192	201086.1033556
0.	1282839.2193353	6335.740914881	1511.2481309416	45881.515609743	590041.3608778	9360.8100902862	178559.396267
0.	1195324.4452066	8137.3043378502	2867.1598181554	49166.838282557	568365.39738699	8826.8945917595	186599.3614634
0.	1079965.377504	7759.166154206	1333.440008534	54063.694835524	602152.20138298	9961.5058950769	177515.2181568
0.	1034453.460215	7203.1117442735	1466.7957446922	45434.632732634	581350.15635902	8826.8945917595	164700.5385588
0.	1010297.4208131	7203.1117442735	1355.6658163753	40118.560258256	592733.83841243	9805.7657902847	171434.3188337
0.	875346.45475915	7581.224707945	1355.6658163753	42619.820065491	567201.05443696	9004.8626258179	153693.2352100
0.	951572.86246122	6580.3748323783	1444.56964048	50508.157535523	576401.27515936	8893.6321593739	145865.5293324
0.	1264866.436378	7381.0451204177	2511.4895088638	68188.958386885	612870.62879545	10851.505157133	175858.418590
0.	1400911.8586431	6647.0944194197	2133.606434957	70676.219895657	635353.24034536	10317.494200857	164156.6298857
0.	1121129.1977419	8337.5020843755	1777.9674276367	61828.518203279	609097.37127368	10050.50154671	168644.9280144
0.	969544.84935618	7514.4976447163	1422.3435955424	47781.034495054	642828.49152135	9316.3158262194	158719.4759453
0.	1019226.2162471	7425.5290578293	1511.2481309416	49055.071393962	617195.18411691	8938.1241678873	153942.2124617
0.	1213746.2707419	7225.3532086126	1755.7404935542	53392.722984285	636478.90677342	9694.5246392125	167125.8925276
0.	1235230.9344791	7447.7711155427	2266.9749752633	64067.558258647	586349.50562057	9049.3552278814	161414.9589529
0.	1214769.3986163	8204.0363859019	1755.7404935542	66956.805386174	644338.70112988	10272.994831483	167307.2554876
0.	1465489.1886416	7292.077957649	2266.9749752633	85188.76884137	617481.97148069	9872.5111932931	180897.9167874
0.	1453713.542399	7670.1949563466	2200.2904383379	82338.107469654	744792.58076828	11341.045244099	180352.9607850
0.	1496499.5945981	8159.548294521	2578.1765357486	89365.504915103	710397.5547922	10094.999728725	179308.56031
0.	1395377.1764161	7870.3814867284	2667.0934016109	87501.435273734	751027.76008914	11385.550313458	192645.7431360
0.	1248290.3159386	8337.5020843755	2400.3456497736	87389.155166683	697290.2040427	10695.748428881	168259.4751453
0.	1378741.354445	7336.5614203583	2511.4895088638	86917.595150306	703491.40177176	11407.802937209	169438.5630316
0.	1286680.4835626	7759.166154206	2378.1170558111	82629.862879092	713611.02845823	11029.516409074	149778.4713627
0.	1027587.9380862	7781.4091020254	2133.606434957	66598.394945215	696590.73598449	9561.0372168932	146657.0180606
0.	992841.07102324	7536.7399397861	2778.2408179141	81979.037841667	694782.02816907	10717.999211938	152290.0467208
0.	1316124.5214779	6802.7755324172	2555.9474675006	77716.26263587	692009.40793953	9650.0285943244	156183.3394568
0.	1099336.5937503	7492.255408986	2066.9229651143	74374.867187737	718904.97788323	9561.0372168932	185917.7108527
0.	1109088.6251757	7581.224707945	2089.1507291136	56479.639457885	626353.17880291	8604.4398909837	178355.0903634
0.	1442950.1193544	8493.2147662765	2244.746737005	82270.78074167	693166.56783135	10517.744301851	195784.2973259
0.	1287325.1520583	6869.4968993892	1978.012501928	60239.163529814	650838.00559609	10562.244977375	186712.9752596
0.	1146274.6489544	7736.9232657286	1844.6485855546	59567.695976828	604705.27440065	9761.2691517657	189053.7603089
0.	1198413.3903301	7447.7711155427	1177.8610132894	49144.484785269	606041.76310596	9427.5519315809	176993.1776440
0.	1207737.7581779	7470.0132325949	1622.3801338886	50910.595288407	655901.72976239	9716.7727507005	178014.5915366
0.	1110706.5771066	7825.8951756913	1511.2481309416	58068.279733903	611413.66949566	10206.246222688	182215.0393567
0.	1197443.1933216	9627.7806609238	1400.1176098792	57262.734268803	657030.07162771	10028.252544752	185735.9466691
0.	1099286.0929543	7269.8363153001	1577.9271548818	46730.658922347	606208.83873767	8137.3043378502	191440.6668797
0.	1428898.182771	8381.9911253168	2000.2400288035	70721.042199195	638395.27161102	9627.7806609238	167647.3215708
0.	1495575.9198692	8070.5728239134	1622.3801338886	74307.604464796	717454.26005996	9739.0209215515	165765.7948813
0.	1568783.6322488	7136.387707272	2578.1765357486	71819.2636316	736502.10230279	11274.288085412	165516.4674858
0.	1509678.7827762	7825.8951756913	2155.8343768016	72603.795752332	738198.34120033	11096.271608266	176675.4296961
0.	1527934.0491817	7581.224707945	1333.440008534	64851.363886424	616334.87912499	10272.994831483	181011.4537254
0.	1393811.3725145	7292.077957649	1844.6485855546	66710.396558725	672096.70498765	9449.7993307319	193600.8315933
0.	1720472.3386332	8537.704638108	1644.6067123067	67696.075412625	642516.89376315	10584.495404194	256120.746570
0.	1601750.4553707	7781.4091020254	1400.1176098792	49211.545456491	641821.83149656	9961.5058950769	197695.2938086
0.	1741457.6485511	8648.9303563226	2066.9229651143	51201.25682702	622860.99726918	10139.498148207	204797.0745331
0.	1660892.2637663	8893.6321593739	1911.3302769829	58448.703179155	647192.03839521	10406.493652039	208828.6291202
0.	1731784.9196478	7803.6521091871	2244.746737005	65792.027585801	677269.13024556	9783.5174413434	197217.5040821
0.	1735360.2061812	7603.4671810346	1800.1944209975	67539.255100251	633198.11759018	10050.50154671	206937.8862368
0.	1527907.5657406	7558.9822941956	1466.7957446922	59052.94069372	641030.96647107	9227.328010388	189281.0556228
0.	1287944.0773724	6691.5744407644	1533.4744129793	56121.67768364	636814.23998036	9049.3552278814	160531.4702259
0.	1453109.4018928	6958.4595526755	1911.3302769829	63440.566628656	585325.59339953	8626.6850939775	163068.9179916
0.	1387342.262124	7114.146480276	1911.3302769829	69107.590499257	601913.63499471	9494.2943071144	150728.7089532
0.	1305368.8460755	6713.8145404327	2467.0317873712	65792.027585801	631211.09130696	9383.0573113583	165924.4616151
0.	1332359.9459741	7892.6247312617	2200.2904383379	70765.864742799	692587.96860151	8537.704638108	172160.165532
0.	1523380.0308212	7425.5290578293	2111.3785523944	69466.108438537	625276.6710934	9360.8100902862	172137.4818758
0.	1555917.0916173	7514.4976447163	2422.5743030209	79645.460476694	655829.71293159	9405.3045917898	196353.0010104
0.	1665811.1510352	7981.5983028321	2978.3099024804	83213.404192026	659383.25730663	9294.0687832241	202816.1689719
0.	1791227.9225123	8359.7465751719	2222.51855803	80834.60614343	660079.73075622	9605.5327868852	206664.5608749
0.	1872010.9472127	7848.1383015384	1978.012501928	78120.011448969	663250.59337637	10406.493652039	179036.129315
0.	1812730.284085	8092.8166025467	2933.8496908789	93094.888853731	670966.39966712	10117.248908782	208213.52168
0.	1781285.0203616	8715.6664994682	2711.5521902674	94083.67860479	704408.68627884	11074.019815824	162615.7461946
0.	1767763.5398432	7937.111398359	2622.6348501053	92016.342173874	678568.73593012	9561.0372168932	191099.6388392
0.	1920500.4557573	7736.9232657286	2600.4056632835	88444.647590861	685479.16909597	10406.493652039	167465.9512833
0.	1665864.9239518	7937.111398359	3200.6145179875	88467.106321377	619967.86068909	10050.50154671	163567.435157
0.	1976582.0909472	8181.7923105381	3289.5380243924	107331.22115152	663466.83081769	10829.254017831	171026.0575642
0.	1662829.6999277	7180.8703392706	3511.8509410427	114221.91494551	710083.5196121	10183.99680516	162117.2854049
0.	1906415.4397289	7625.7097134645	2933.8496908789	110460.60596299	675055.43570499	11096.271608266	154462.8250795
0.	1771543.2044134	7269.8363153001	3089.4614690812	123305.55600329	691382.67740736	10183.99680516	144169.7329632
0.	1980753.8729449	8003.8418440852	4467.8640542332	115934.20683414	709286.40435928	10784.751917351	141660.582052
0.	1967327.4032511	7470.0132325949	3289.5380243924	121095.72605953	744768.32808901	11652.585717666	132353.8832391
0.	1855199.5076641	7158.6289936035	3489.6193825463	109064.62101163	678761.28666997	10562.244977375	135379.6881629
0.	1873165.7925754	6980.7003643303	3311.7690492289	105058.08383716	741034.22168313	9449.7993307319	140191.6071479
0.	1920887.4045281	7247.5947322881	3511.8509410427	99748.995579926	696566.61740139	10183.99680516	163544.7746457
0.	1928325.4788087	7403.2870594544	3867.5639415011	101255.89504264	672890.41168732	9494.2943071144	165403.1392932
0.	1982033.59352	7069.6642042893	3111.691960277	102290.63956803	692804.93879282	10406.493652039	165765.7948813
0.	1923320.0229029	7670.1949563466	3534.0825588358	116655.27638551	680783.32757398	9516.5418843464	149167.66104
0.	1618045.82893	7581.224707945	3645.2415372606	117196.11921287	681938.9911994	9805.7657902847	170141.5593937
0.	1939590.6921081	7470.0132325949	3311.7690492289	104540.52482698	732892.63729528	9427.5519315809	152335.307211
0.	1582630.0125797	6647.0944194197	3156.1531205464	97567.844857068	674502.10036236	10117.248908782	161754.7870127
0.	1684536.1680133	7536.7399397861	3400.6937415233	106498.41616593	688562.94996325	11074.019815824	164587.2213529
0.	1642151.4329619	6780.5351954239	3178.3837896203	91746.727193587	599528.33359578	10317.494200857	154643.9152833
0.	1672997.4665572	7558.9822941956	3556.3142359259	115461.03861232	729768.87327694	11541.319926723	152154.2667106
0.	1702244.0761884	7759.166154206	3022.7703512459	125989.70319092	714046.02598115	11051.768082761	153512.1654746
0.	1970718.8130369	9182.8344586197	4045.4261345198	137299.60710086	715085.27487503	11741.599419325	168168.7829177
0.	1948669.6112447	7892.6247312617	3200.6145179875	125245.27386041	706074.529523	12453.743239397	176289.6090188
0.	1958151.910461	9894.7597796915	4267.7592130252	156455.0317957	795531.16746201	11496.814026024	195124.6491061
0.	1960551.0464073	8248.52471467	3200.6145179875	144667.13110778	739846.43277883	11852.867882553	172409.6897882
0.	1860358.5595068	8003.8418440852	4156.5919324774	141072.96127721	796580.1840114	11252.035817943	168032.7464083
0.	2112153.5893001	7314.319659335	3756.4019981391	141547.57486603	776500.00767499	12142.172835157	171819.9171007
0.	1924906.7409194	9939.2571305832	4712.4431617115	143491.51019771	826003.90436407	11318.79279849	157609.8221472
0.	2126091.4267024	7981.5983028321	5179.3868406229	155730.53839297	759890.84933788	11986.39199816	170776.5743121
0.	2037551.8858269	7937.111398359	4023.1931528364	157700.40064426	829064.37495918	12654.044646316	144463.6464910
0.	1928105.5888478	6825.0159287424	3667.4735108391	149190.28285617	775818.48280148	12030.900511791	122471.1640961
0.	1900001.4249053	7203.1117442735	4067.6591755055	148240.21910496	764726.85471189	11630.332440711	123846.8275332
0.	2202406.7987087	9160.5877717715	4045.4261345198	168939.69800065	793482.28935611	11630.332440711	151339.6326857
0.	2037894.6195335	8470.9699193857	3645.2415372606	135673.29440567	745229.14054882	11007.264794765	153036.8759665
0.	1925934.9420392	8849.1403882772	3311.7690492289	132715.11608373	744283.28869166	12164.427477996	160531.4702259
0.	2067483.9628712	7714.6804365931	3912.0291339479	129284.03117149	785169.75517633	11852.867882553	181442.9080466
0.	2247761.8925508	7981.5983028321	2800.4704790405	130096.52987831	663995.43394823	11786.10662646	174065.8108880
0.	2099243.9530176	9093.8480673683	3600.7777679979	127478.75988447	700788.38983314	11519.066946682	167057.8824251
0.	1923878.5397995	6691.5744407644	3400.6937415233	119675.42824197	773457.89767902	11652.585717666	153896.9433223
0.	1773875.420871	7714.6804365931	3089.4614690812	121231.00505338	642876.43063374	10117.248908782	140214.2048171
0.	2012532.325244	7781.4091020254	2867.1598181554	128291.08393762	677846.70872827	11852.867882553	146001.2078220
0.	1841051.2273675	8204.0363859019	3845.3314342286	126305.54163605	713707.69269273	10896.007613863	138451.7690860
0.	1966948.7422641	8359.7465751719	3245.0761526022	111766.73771774	719872.25762122	11229.783609853	161822.7542717
0.	2207776.2934457	8648.9303563226	4512.332449094	121884.88425973	685190.12082445	10161.747447	158289.1846491
0.	1954381.8396883	7403.2870594544	3178.3837896203	114086.74888788	690972.91652781	11697.092449727	141592.7775581
0.	1750226.7951145	7870.3814867284	3778.6342682119	124478.35509466	767911.82101615	9383.0573113583	151769.5685869
0.	1874867.6197535	7825.8951756913	3600.7777679979	127275.6911491	733159.05667889	10873.756355811	149009.3100550
0.	1975402.8403606	7581.224707945	3711.9376358914	146521.32898612	756975.961878	11763.8529932	143378.4783905
0.	2033439.0813475	8493.2147662765	4267.7592130252	145910.75525236	725266.81544886	10651.247040888	155775.8174024
0.	2116152.1492106	7225.3532086126	3667.4735108391	127185.43995414	782295.12010702	11385.550313458	158470.3572492
0.	1919994.2244579	7736.9232657286	3867.5639415011	127185.43995414	783513.07018462	10606.745890386	147358.1131704
0.	1975402.8403606	9093.8480673683	4445.6299457633	127726.96167475	695987.79150739	11051.768082761	152018.4888927
0.	1975745.5740673	7892.6247312617	3867.5639415011	139310.34544574	749765.807038	12320.211640776	146973.6344185
0.	2138087.106434	7759.166154206	4223.2921228934	145074.11511963	755931.69783918	11763.8529932	143084.6028057
0.	2118208.5514503	8826.8945917595	4312.2265403762	139649.28131711	686587.27668676	12030.900511791	144011.4760896
0.	2220228.9514527	8359.7465751719	3889.7965080741	134340.85615246	685695.96161935	10272.994831483	154168.561814
0.	1986370.3189723	7959.3548209234	4645.7390570617	147697.37373085	765504.75433422	12431.487824481	151860.0842092
0.	1939758.5348727	7736.9232657286	3823.0989862564	144214.94976012	775234.36101014	11919.629673117	145051.5043797
0.	2040179.5109109	8226.2805206124	4712.4431617115	136102.42968041	686201.83190762	11363.297749089	152787.9255153
0.	2062799.9355475	7781.4091020254	4534.5667354854	171797.23436088	774601.6065501	11140.775371281	153104.772823
0.	2077080.5066565	7558.9822941956	4490.09822201	147109.33079378	821427.43886629	11430.055620341	138338.8050431
0.	1958037.6658921	7158.6289936035	3823.0989862564	150027.33273331	777230.2719992	12386.977172825	127975.1708015
0.	1943642.8502143	7292.077957649	4356.6941049483	132218.42492757	747970.26601671	10428.74366326	128719.8422039
0.	1919879.979889	7114.146480276	3623.0096229803	119472.54817174	722387.688735	12142.172835157	123283.003780
0.	2061314.7561522	7158.6289936035	4112.1254353852	146905.78705229	848922.20743128	12186.682180224	120193.9218135
0.	2277579.7250263	7558.9822941956	4445.6299457633	152991.61170002	778715.33137387	11808.360319106	123215.3474744
0.	2132831.8562659	8404.2357348103	4868.088148406	158017.43306468	740137.30486973	13076.91897114	129961.1079682
0.	1966149.030282	7692.4376667992	4378.9279761929	154960.83252253	860440.75767582	12498.254247405	141027.7613809
0.	2268440.1595166	8404.2357348103	4957.0294456441	168871.67324151	834673.9360235	12565.021204863	162094.6287979
0.	2038123.1086712	7892.6247312617	4178.8252699788	155277.76170348	803414.07305848	11007.264794765	168418.1888950
0.	2069997.3433864	8604.4398909837	4178.8252699788	144599.30235488	785072.29441037	11563.572966145	169778.7152310
0.	1919994.2244579	8604.4398909837	4423.3958966001	158357.12391697	738416.45304828	11185.27937181	165697.7957682
0.	2182185.5100184	9783.5174413434	4112.1254353852	162547.77253005	786899.86493267	11786.10662646	186394.8604903
0.	1857730.9344228	8915.8781339534	4712.4431617115	140191.60714798	824902.39704462	10673.497705198	163726.0604493
0.	1824600.00945	7714.6804365931	4112.1254353852	148285.45780164	736841.32363192	10985.013239832	152516.3516097
0.	2118208.5514503	8426.4804036529	4512.332449094	156364.46670767	728727.86783953	11185.27937181	158221.2459300
0.	2030925.7008323	7803.6521091871	4201.058666784	152312.67693566	744356.04287847	13010.147915374	138790.6703271
0.	2111468.1218868	7981.5983028321	4534.5667354854	161029.83707649	741155.43374722	13010.147915374	163295.5130423
0.	2073881.6587281	6913.9781073663	4801.3827982459	153647.96741075	814530.55759891	11585.826064951	139039.2065914
0.	1789069.9485309	7247.5947322881	4423.3958966001	137344.78694754	765115.79584454	11074.019815824	128968.0806799
0.	1999165.710686	6713.8145404327	5090.4431708704	144418.42835631	766525.85295962	12453.743239397	116024.3371396
0.	2091589.5669032	7247.5947322881	5379.5135674889	157292.80508792	774187.90730209	13366.266390356	110708.3049795
0.	2109868.6979226	7670.1949563466	5357.2770272403	138406.58328662	803340.82447255	11741.599419325	98894.45654545
0.	2437636.3660156	7425.5290578293	5290.5677623922	164020.65821003	917593.59163908	13010.147915374	95589.55984103
0.	2426440.3982661	7603.4671810346	5890.9703650846	171094.09973432	971386.37448644	13744.658932294	88848.91395216
0.	2552909.1360071	8092.8166025467	5979.9225766753	179921.56228521	919721.18775181	13989.510313761	80901.92132572
0.	2372631.2063276	7692.4376667992	5846.4946152228	160803.30303043	990895.29018673	14301.149741267	92600.53772667
0.	2260671.5288333	8003.8418440852	5490.6971584864	127749.52583765	924720.5901324	13410.782268944	105778.2190794
0.	1917252.3548049	7848.1383015384	4401.1619067434	123305.55600329	830166.40654708	12008.646225282	114424.6681147
0.	1564122.3924225	7447.7711155427	3556.3142359259	104473.01948493	774114.90358968	12297.956582209	115123.0776459
0.	1612756.9904172	7114.146480276	2933.8496908789	78837.835194764	705470.92622215	10962.761744275	147539.050432
0.	1199868.8834511	7381.0451204177	2400.3456497736	74868.143671834	651269.86655953	10006.003602161	153240.5681809
0.	1069087.6207746	7180.8703392706	1800.1944209975	54399.200955999	619298.51248508	10539.994609927	164088.6437732
0.	900788.84902248	6135.5912309063	1444.56964048	44004.768111583	621784.9242858	8737.9119992209	146815.3247490
0.	747630.61071244	6091.1141759345	1244.5373699014	36792.151957824	589517.25940508	8137.3043378502	149936.8368372
0.	646112.9347239	5868.7324604928	1288.9885706717	27244.462963557	543354.7976721	8026.0854446829	160101.0862463
0.	605230.2988683	5757.5438273573	1111.1851901238	30589.373064788	535610.08906651	8760.1575583262	164337.9288708
0.	603703.04359179	6535.8954043318	1511.2481309416	29719.567496811	515747.33878772	7647.9523052351	164179.2920452
0.	646808.34167843	6157.8298473792	1466.7957446922	43982.428418264	531870.49455655	8582.1947473411	152063.7479217
0.	882414.60383066	7002.9412353188	2578.1765357486	58829.143931143	590112.83172707	7470.0132325949	153444.2653289
0.	1108557.7988679	6891.7374737114	2222.51855803	70429.701517318	580636.20011103	9004.8626258179	166105.7986881
0.	1065389.2020764	7180.8703392706	2289.203272805	82652.306023904	560194.55787376	10094.999728725	165199.1523921
0.	1351039.6937278	6736.0546994319	3156.1531205464	96398.801820782	588874.08746949	9294.0687832241	142067.4205047
0.	1516103.6311235	7314.319659335	3823.0989862564	142090.0232185	661496.86683699	9249.5748753086	136260.5376757
0.	1831517.5515705	7403.2870594544	4334.4602930095	137096.30079722	662986.3104984	11096.271608266	134205.3657953
0.	1914532.4301384	7203.1117442735	4156.5919324774	193532.60740059	707209.41728946	11051.768082761	130457.6656476
0.	1805521.1664484	7358.8032407191	5802.0191026477	168123.43717032	721758.76272311	11252.035817943	135808.8084401
0.	1691505.0867145	7759.166154206	4845.8529723751	177764.90114565	747824.69783536	11430.055620341	132128.1206001
0.	1789069.9485309	7870.3814867284	5579.6450990042	184100.24543704	754814.71673833	10762.500956173	142451.6749053
0.	1684536.1680133	8115.0604405255	5335.0405463082	178218.88918087	775331.71192516	11941.883722078	145842.916463
0.	1742800.8981379	7203.1117442735	5179.3868406229	190440.35708297	763754.57780963	11051.768082761	139016.6120818
0.	1873496.6849271	7959.3548209234	4712.4431617115	192577.52667245	773968.89799833	11051.768082761	125673.87662
0.	2113867.2578332	6891.7374737114	6202.3072583001	169506.592372	675801.29138953	10295.244486485	126982.378312
0.	1811690.3731675	7425.5290578293	4890.3233837481	198855.7530096	763171.26372832	11541.319926723	135673.2944056
0.	2402563.283372	8115.0604405255	4267.7592130252	181170.40800969	768981.84181822	10651.247040888	170436.3817918
0.	1781072.8287099	8470.9699193857	4334.4602930095	190076.63749776	727493.34847321	11029.516409074	149755.8479669
0.	2273695.4096847	8426.4804036529	5223.8590313854	191713.49924677	771122.27749614	11786.10662646	141886.6009833
0.	2285691.0894162	8426.4804036529	4645.7390570617	189008.30198178	756684.5267632	12809.83795555	148941.4462588
0.	2084506.4036331	8359.7465751719	5268.3314594078	188803.7425437	782806.63843109	11652.585717666	133031.2075667
0.	2341556.6835945	8181.7923105381	5890.9703650846	199151.58187883	843426.15083334	11786.10662646	134273.1107007
0.	2216915.8589554	7670.1949563466	5868.7324604928	179353.9663394	803023.42103118	12565.021204863	122020.175972
0.	2414901.6968101	8137.3043378502	5890.9703650846	199561.20821561	841660.29363565	12119.918251707	125606.2010505
0.	2580670.5662429	9650.0285943244	7180.8703392706	216030.99933415	832248.40059916	12075.409262973	146837.940233
0.	2551880.9348873	8337.5020843755	6691.5744407644	162819.67048315	832272.89759574	14278.88939599	151045.4786814
0.	2293688.2092372	9227.328010388	7336.5614203583	165244.48238731	798410.16569933	14123.068642562	145955.9814155
0.	2321563.8840419	8226.2805206124	10717.999211938	178491.29374856	764240.70270263	12119.918251707	149009.3100550
0.	2097187.5507779	8070.5728239134	6380.2192750204	176289.60901884	751852.98212024	11941.883722078	143988.8682080
0.	2380628.3261486	8960.3702611759	4979.2649182334	188440.09357955	794433.49439452	12854.350864177	155300.3999590
0.	2608203.507341	9182.8344586197	5979.9225766753	155028.74491312	764410.85282128	12253.446643245	170572.4571503
0.	2255873.2569407	8426.4804036529	4868.088148406	173294.42628722	824657.63647897	11608.079223139	166105.7986881
0.	2105755.8934433	7381.0451204177	6091.1141759345	170028.16891291	770392.52447698	11741.599419325	164179.2920452
0.	2219543.4840395	9338.5629285733	5802.0191026477	176879.69485782	745495.93785855	11941.883722078	159851.9266363
0.	1992311.0365537	8826.8945917595	5735.3062786932	174723.81242374	797946.53406601	10918.258931291	163907.3501585
0.	1987741.2537988	8982.6164138194	5423.9868259363	192054.55212447	801265.70308894	11007.264794765	179013.4271300
0.	2019729.7330829	7714.6804365931	5134.9148871186	162321.1976136	761494.45319725	11274.288085412	175654.1781980
0.	1872011.5055318	8537.704638108	6758.2949177622	176652.73387286	780444.16156862	11986.39199816	171479.6824190
0.	1896459.8432703	7670.1949563466	5023.7360413493	177174.75328264	766039.60060043	10028.252544752	182328.5940479
0.	1985913.3406968	8448.7251318446	5557.4080248972	173906.9906344	788020.96424349	12231.191762848	164791.1934221
0.	1905599.40878	8582.1947473411	4934.7940323669	156115.41774332	742416.13928752	10050.50154671	161618.8541418
0.	1850419.282015	9939.2571305832	6246.7849065228	151203.86802053	721565.25617966	10495.494053146	167715.3364362
0.	1824485.7648811	8026.0854446829	5824.2568292746	137706.23446716	694203.32125017	10562.244977375	163091.5772221
0.	1741544.2078803	8626.6850939775	6402.4585440809	151656.42542913	698785.807563	10272.994831483	154757.0986408
0.	1728177.5933223	8648.9303563226	6624.8544977427	149416.50433541	734442.82807472	11074.019815824	155753.1778672
0.	2071025.5445063	9561.0372168932	6491.4162136014	146589.17324962	697724.38497642	9939.2571305832	155368.3150915
0.	1667513.7272514	9917.0084254548	6558.1350886904	150208.32744743	705977.95017618	10651.247040888	142406.4675934
0.	1986141.8298346	7603.4671810346	7358.8032407191	153738.50325307	714626.05655085	11563.572966145	142361.2605246
0.	1711155.1525604	7670.1949563466	6936.2188003543	142248.24391663	748188.62285182	11185.27937181	139717.0701319
0.	1692876.0215409	8359.7465751719	5979.9225766753	145775.07822269	747824.69783536	10695.748428881	150321.4511222
0.	1673454.4448327	9227.328010388	4756.9128613587	143355.87221155	736284.03843128	11563.572966145	146996.2503289
0.	1772161.7523379	8359.7465751719	5423.9868259363	165403.13929323	691262.15749335	10695.748428881	156092.7772940
0.	1825628.2105698	8826.8945917595	6469.1767072291	154462.82507954	817513.64698554	11652.585717666	151113.3594614
0.	1710241.1960094	8337.5020843755	5624.119425175	159444.22682674	777619.77130773	10985.013239832	138835.8581920
0.	1728748.8161666	7825.8951756913	5090.4431708704	163748.72144944	809911.22364474	12364.721936084	135266.7654172
0.	1701444.3642063	8337.5020843755	5624.119425175	168871.67324151	821843.38223121	11786.10662646	155368.3150915
0.	1994032.5571975	8248.52471467	5713.0687893496	145028.89370077	791043.77555809	13188.205252064	161188.4145378
0.	1727492.125909	8804.6488545952	5846.4946152228	163182.21475426	829554.14963701	13076.91897114	169506.59237
0.	1638495.606758	8559.9496630493	6647.0944194197	165040.49933167	759866.55457921	12053.154857688	157383.3801714
0.	1593940.224898	8804.6488545952	5490.6971584864	176743.51753287	887442.11825197	13321.750749376	176947.7843460
0.	1692761.7769721	9004.8626258179	6624.8544977427	169982.81314821	817489.19129485	12698.556723408	188235.5479326
0.	1740059.0284849	10117.248908782	5846.4946152228	150004.70866799	876971.37860715	12386.977172825	187144.7216559
0.	1602851.30127	8337.5020843755	6024.3990384081	136757.46788978	789385.97520216	12342.466758735	181215.8240703
0.	1702881.6187932	8315.2576529274	5001.500450135	138316.21241678	811157.47006864	11808.360319106	172976.8178731
0.	1919616.0619186	10050.50154671	6068.8757374351	133866.64946292	851745.18418858	13878.213340166	175767.6444710
0.	1713253.6379989	8871.3862441486	5335.0405463082	137005.94401912	865824.54604874	13544.331330374	174065.8108880
0.	1870691.3000966	7870.3814867284	5757.5438273573	127095.1897292	795092.08167447	13143.690561496	152335.307211
0.	1720526.4326933	7581.224707945	5023.7360413493	128291.08393762	801753.92259207	12008.646225282	144621.9118783
0.	1843104.271216	8626.6850939775	5446.2235441355	137841.78129582	769687.15461489	11430.055620341	148172.3615163
0.	1746257.1436007	7558.9822941956	5157.1508342136	125989.70319092	793848.12518304	13143.690561496	148421.1753522
0.	1397204.2908197	7247.5947322881	3845.3314342286	99479.131737196	715713.71822095	10985.013239832	159942.5292771
0.	1144371.047137	6513.6557793022	3245.0761526022	75294.178574665	632144.69740689	10985.013239832	153308.466682
0.	992890.9684784	6869.4968993892	2822.700199456	73769.522138669	640383.94884128	9917.0084254548	172840.7036489
0.	940355.85905367	6802.7755324172	2044.6952603964	62253.889697082	578708.81344459	9427.5519315809	191668.0265723
0.	817684.838736	7069.6642042893	1955.7850343329	46306.076480346	579375.02184499	8181.7923105381	184759.0313530
0.	726355.8092927	6980.7003643303	1822.4214736367	37193.929594341	522599.53043509	7625.7097134645	156726.7329104
0.	728485.79140754	6291.2627920491	1422.3435955424	30522.461726703	488911.09201886	6802.7755324172	167012.5426621
0.	681240.75934798	7558.9822941956	1400.1176098792	29028.248225359	508357.82491826	7403.2870594544	179263.1545373
0.	614877.33560067	7136.387707272	911.16092124147	25572.510419296	529788.38730269	8248.52471467	194078.4164028
0.	510080.68948838	7292.077957649	688.91736413994	23031.783861729	477710.93756429	7403.2870594544	205548.5742078
0.	505856.74635175	6424.6978724691	666.69333440004	18242.166991466	511969.15724819	7358.8032407191	203977.3330526
0.	475571.39650728	7002.9412353188	600.02160077763	13655.623848502	455518.6172945	6713.8145404327	186349.4165036
0.	399787.37473792	7381.0451204177	511.12678566587	12609.532806802	453923.92522639	7625.7097134645	188440.0935795
0.	367692.3167773	6980.7003643303	600.02160077763	10406.493652039	492914.69445878	7136.387707272	187053.825839
0.	372196.93654864	6847.2563843996	466.67973369921	8960.3702611759	445908.06394718	6491.4162136014	187712.8427225
0.	312230.60149668	5757.5438273573	333.34000013334	8248.52471467	442371.28528568	6024.3990384081	184236.541745
0.	282347.98541752	5579.6450990042	288.89389638309	6602.6146353956	448626.05276166	7136.387707272	170776.5743121
0.	208600.80632278	5690.8313593262	288.89389638309	4423.3958966001	447946.47461789	5557.4080248972	140236.8025471
0.	165765.79488132	5023.7360413493	288.89389638309	4045.4261345198	415250.00637725	5802.0191026477	114762.6009514
0.	138316.21241678	5001.500450135	88.889362965491	3422.9250628351	422068.98563088	6135.5912309063	107173.6571087
0.	108209.13215292	4112.1254353852	155.55700742096	3334.00013336	443940.40398371	6135.5912309063	95971.69215034
0.	85705.134132891	4245.525638307	177.7796740943	2355.8885211332	445228.70162239	6357.9800652871	88916.29357568
0.	65926.416748656	4334.4602930095	111.11185185679	2111.3785523944	434646.98784302	7425.5290578293	78725.67117765
0.	47691.635689389	3867.5639415011	88.889362965491	1689.0600469736	456081.52071921	6580.3748323783	75339.02561526
