# Supplementary material for: LA-iMageS: a software for elemental distribution bioimaging using LA–ICP–MS data
Source: J Cheminform. 2016 Nov 18;8:65. doi: 10.1186/s13321-016-0178-7 (PMC5116144; doi:10.1186/s13321-016-0178-7)
Supplement: Supplementary file 1 — Additional file 1. Dataset corresponding to LA–ICP–MS analysis of a human tissue used to illustrate LA-iMageS features. [file 13321_2016_178_MOESM1_ESM.zip › Line 45.xl]

Intensity Vs Time	Counts Per Second
Time in Seconds	Na23	Ca44	Zn64	P31	C12	C13	Si28
0.	111.11185185679	4023.1931528364	44.444562963279	711.14145314645	418261.82949059	5957.6844347936	56815.24253954
0.	133.33440000853	4401.1619067434	0.	533.35040054615	448110.50578046	7314.319659335	57285.10948390
0.	155.55700742096	3422.9250628351	44.444562963279	400.00960023041	477405.25614386	7002.9412353188	59075.32069937
0.	5601.8822324301	3667.4735108391	22.222251851891	622.24545271912	400812.68509681	6891.7374737114	58941.04156380
0.	53549.278266305	4312.2265403762	111.11185185679	2266.9749752633	429805.30537718	6624.8544977427	69578.1484446
0.	96286.402428885	4356.6941049483	111.11185185679	2622.6348501053	425714.23362322	6669.3344004268	95769.38463979
0.	144305.38408364	4712.4431617115	222.22518522469	2867.1598181554	425246.80723056	6380.2192750204	112172.1303040
0.	173294.42628722	5379.5135674889	177.7796740943	2644.8640962144	449165.06690693	6446.937260185	139875.2461598
0.	186190.36448011	5023.7360413493	222.22518522469	3156.1531205464	452634.31803553	6135.5912309063	128697.2754336
0.	166740.50921281	4934.7940323669	177.7796740943	2933.8496908789	467934.53577111	6825.0159287424	131496.0174915
0.	185872.26943929	5490.6971584864	133.33440000853	2889.3897164397	462416.73552558	6647.0944194197	149936.8368372
0.	230636.92921472	4934.7940323669	200.0024000288	3556.3142359259	429735.15622008	6869.4968993892	158040.0786947
0.	188826.47112497	4734.6779818802	222.22518522469	3089.4614690812	460515.67890781	6446.937260185	145164.5586871
0.	190440.35708297	5157.1508342136	177.7796740943	3267.3070588502	466173.14950482	6847.2563843996	143016.7868222
0.	217536.06803388	5290.5677623922	222.22518522469	3867.5639415011	412869.31649974	6580.3748323783	147018.8663002
0.	185804.10777852	4934.7940323669	200.0024000288	3311.7690492289	414736.46811244	6380.2192750204	142383.8640286
0.	204865.3899191	5868.7324604928	222.22518522469	4112.1254353852	423844.68143287	6180.068523177	150163.0784036
0.	202292.55903461	6202.3072583001	222.22518522469	4423.3958966001	431231.79643744	7158.6289936035	151837.4552123
0.	219794.1743061	5579.6450990042	200.0024000288	4467.8640542332	431933.43674567	6491.4162136014	152222.1564416
0.	262377.61429588	7025.1821656413	266.6709334016	3978.7273673761	445111.57563885	7714.6804365931	189190.1367616
0.	309740.20212336	7047.4231552981	155.55700742096	4957.0294456441	453079.79673611	6691.5744407644	205389.1595916
0.	264968.80741235	6291.2627920491	111.11185185679	3556.3142359259	427771.21351363	6624.8544977427	192054.5521244
0.	251448.30342887	6402.4585440809	177.7796740943	4423.3958966001	404308.98739069	6691.5744407644	185917.7108527
0.	265496.31556134	6936.2188003543	266.6709334016	3689.7055437159	464341.69189493	6580.3748323783	181760.8358976
0.	287037.51425241	6647.0944194197	355.56314090256	3133.9225107654	429852.07180173	6847.2563843996	195374.8544243
0.	260474.85371564	5957.6844347936	244.44802968221	3511.8509410427	445275.55246476	6446.937260185	173294.4262872
0.	261300.09493204	6802.7755324172	333.34000013334	4000.9602304553	432822.26380818	7647.9523052351	190895.0286376
0.	294675.04330796	5201.6229063468	377.78634093484	5512.9340546385	431301.95787699	6291.2627920491	180421.0783573
0.	254654.60424639	6624.8544977427	422.2329187895	4201.058666784	442324.45034515	6491.4162136014	185077.0843697
0.	296493.42078182	5779.781435342	288.89389638309	4423.3958966001	434740.57393235	6736.0546994319	184849.9024184
0.	269717.56434019	6269.0238196228	355.56314090256	6402.4585440809	422325.9713953	6113.3526737582	180738.9676448
0.	241127.69126999	6246.7849065228	488.9032300503	4734.6779818802	435419.10371389	7225.3532086126	161392.3042369
0.	277936.6805025	6491.4162136014	533.35040054615	6024.3990384081	430109.29171021	6402.4585440809	171956.0148233
0.	415320.03671488	7358.8032407191	488.9032300503	6535.8954043318	441645.37252095	6469.1767072291	222030.0663838
0.	355444.37469162	6313.5018238017	1022.2849223641	9160.5877717715	448860.40256632	6802.7755324172	203567.4921834
0.	393102.57607065	6558.1350886904	1155.6356796293	21227.000744948	483544.48673305	6713.8145404327	186303.97276
0.	482697.43491245	5779.781435342	1400.1176098792	26085.206927804	517778.79815196	8048.3291046256	152109.007194
0.	738392.21812855	6068.8757374351	2889.3897164397	56859.990634825	543212.6301239	8893.6321593739	149077.1743989
0.	827889.02760128	6691.5744407644	2533.718458539	80498.038348774	582635.42657064	9761.2691517657	163884.688731
0.	810570.97902359	7091.9053126152	2622.6348501053	69824.641738667	596595.31645401	9360.8100902862	135424.8576862
0.	940951.09308091	6691.5744407644	3022.7703512459	82001.479242371	589660.19301317	9672.2765870872	147787.8455258
0.	1049606.5097619	8070.5728239134	3045.0006645658	89882.127733161	675320.08683017	9494.2943071144	145345.4487417
0.	1418242.7062355	7314.319659335	3623.0096229803	117353.87160359	698351.57354849	11163.027341856	158130.6618247
0.	1199460.3000366	7091.9053126152	3534.0825588358	108029.04035321	654197.49203125	9205.0812048251	142948.97138
0.	1534636.8378851	8537.704638108	5335.0405463082	113365.90002054	723089.23680767	9627.7806609238	148127.1234282
0.	1735306.0248059	8026.0854446829	4779.1478001472	125922.02506977	760449.64748429	11274.288085412	168894.3481001
0.	1361720.1100164	8359.7465751719	4000.9602304553	109469.8830323	664956.61316972	9917.0084254548	158945.9538888
0.	1545589.1616194	7581.224707945	4378.9279761929	102088.17950348	682035.30345193	10873.756355811	167851.3678158
0.	1694516.9099156	8760.1575583262	4512.332449094	114334.55499022	704070.72808404	10050.50154671	199743.2707522
0.	1864755.2122713	10072.750608034	4445.6299457633	121140.81881524	717454.26005996	10940.510308095	166060.464053
0.	1757927.3658284	8804.6488545952	4756.9128613587	123328.10828696	692178.1508155	11163.027341856	160622.0801849
0.	1893288.6706568	8404.2357348103	4845.8529723751	126779.32158061	754693.31437889	11074.019815824	174247.323417
0.	1441218.6655116	7314.319659335	3133.9225107654	104518.02298591	645345.65394626	9360.8100902862	149393.8819135
0.	1416542.1336354	7736.9232657286	3133.9225107654	92510.658836779	672818.25353009	10584.495404194	141140.7615774
0.	1674849.4283805	7759.166154206	3823.0989862564	107781.42044237	700884.91148801	9739.0209215515	159806.6256818
0.	1831599.6758117	7514.4976447163	4356.6941049483	104180.50261558	633916.4321861	10183.99680516	181352.0737215
0.	1719985.506415	7447.7711155427	4423.3958966001	99006.890915374	660079.73075622	10740.250054368	155753.1778672
0.	1813085.4385467	8760.1575583262	4312.2265403762	119945.94263097	666735.07582554	10250.745235849	160282.297870
0.	1553606.2292927	8359.7465751719	3334.00013336	101593.29770413	630205.78204465	9561.0372168932	160486.1656123
0.	1726578.1693581	9561.0372168932	4579.0354861913	141570.1761817	679724.10449836	11007.264794765	197831.8101318
0.	1743951.9890341	8270.7689680748	3889.7965080741	109244.73504797	725871.79519289	10673.497705198	172160.165532
0.	1558680.2710376	8760.1575583262	3511.8509410427	114875.24825494	639353.61322014	9538.7895209393	178059.9905849
0.	1784988.5206103	9472.046789243	3289.5380243924	110956.01131035	643763.35211169	10450.993733851	184690.8786971
0.	1629184.5661078	8715.6664994682	2933.8496908789	95117.538100653	663683.07365537	9227.328010388	187531.0398141
0.	1566948.2423038	8115.0604405255	2800.4704790405	96106.566537035	688177.41741408	10206.246222688	166332.475523
0.	1968188.56287	9227.328010388	4245.525638307	110753.34195022	632384.09981967	10562.244977375	191508.874143
0.	1671028.5931125	8070.5728239134	3156.1531205464	106948.57075379	636766.33444075	10050.50154671	164201.9542658
0.	1613318.3583696	7403.2870594544	3378.462479507	105913.25132213	600816.31450211	8448.7251318446	160984.5297793
0.	1565379.0826801	8671.1756780192	4023.1931528364	109199.70617629	708392.75603656	10762.500956173	194351.3341561
0.	1886977.5440539	8960.3702611759	4512.332449094	119968.48589027	655301.607802	10295.244486485	205457.4797725
0.	1591769.5780895	7803.6521091871	3267.3070588502	100536.1480772	676090.02694371	10161.747447	179490.1858782
0.	1800837.1391247	8960.3702611759	4223.2921228934	135718.46550762	689358.16494518	10028.252544752	170254.9514019
0.	1625928.7041821	8426.4804036529	4267.7592130252	117894.75945709	671567.60755485	9917.0084254548	159308.3312805
0.	1596910.5836887	8893.6321593739	4490.09822201	129780.54881831	631522.28214315	10584.495404194	157134.3010383
0.	1660202.0748436	7692.4376667992	3956.4945635986	117736.99689869	732650.44493534	10740.250054368	148647.376138
0.	1831763.9264818	7180.8703392706	3823.0989862564	112127.08571592	619943.95450348	9472.046789243	129058.3510360
0.	1858493.4648175	7136.387707272	4156.5919324774	126847.00661217	692804.93879282	9783.5174413434	126328.101979
0.	1671283.7980242	9138.3411442804	4801.3827982459	125312.94652672	726452.61534537	10784.751917351	133527.9467877
0.	1629013.3075416	9249.5748753086	4579.0354861913	129893.39783212	727590.16718896	10784.751917351	144214.9497601
0.	1739259.3165028	8804.6488545952	4890.3233837481	140643.57207781	759162.03604312	11786.10662646	147199.7962607
0.	1812261.5960119	8915.8781339534	4423.3958966001	136983.35497643	702163.92470728	10250.745235849	155572.0637791
0.	1931875.6596205	9739.0209215515	4512.332449094	153150.03769882	760352.46262369	10851.505157133	174996.1039620
0.	1854303.5973566	8782.4031767842	3667.4735108391	129238.89465922	658878.94941588	10006.003602161	163250.1935440
0.	1662486.966221	8381.9911253168	4845.8529723751	127456.19644914	686129.56291777	11830.614071137	175381.8653803
0.	1719038.0278125	8248.52471467	3800.8665975842	132128.12060012	739022.34797639	9805.7657902847	174655.7409148
0.	1717895.5821238	7670.1949563466	4445.6299457633	135040.92447924	728631.03645822	10228.495699585	187826.4715320
0.	1816602.889629	9472.046789243	4245.525638307	112374.83394342	697772.62864271	9516.5418843464	165516.4674858
0.	2064627.8486494	10562.244977375	4690.2084008523	150366.70101826	778690.9840996	10918.258931291	219543.2437823
0.	1996766.5747397	8115.0604405255	4178.8252699788	120464.45291411	703201.75310608	9249.5748753086	203271.5083839
0.	1761866.0093332	7647.9523052351	3800.8665975842	115438.50745774	743749.77656632	9917.0084254548	153331.0996376
0.	1777936.8112478	8181.7923105381	3800.8665975842	113816.42330491	690177.55357364	11185.27937181	168894.3481001
0.	1891090.3485333	8026.0854446829	5624.119425175	132331.30670222	670052.64352608	10317.494200857	148059.266752
0.	1660202.0748436	7203.1117442735	5557.4080248972	131789.48801889	800191.71623761	11608.079223139	163590.095730
0.	1870526.3261364	9004.8626258179	4868.088148406	141411.96824842	811133.03215589	12498.254247405	168962.3730425
0.	1762793.6976904	7625.7097134645	4534.5667354854	130435.09420711	769419.61545758	11207.531461142	156002.2161062
0.	1774903.6219908	8493.2147662765	4779.1478001472	116948.22859015	707571.64672567	9672.2765870872	160644.7328271
0.	1720180.4735013	8938.1241678873	4112.1254353852	132918.31638591	780590.27559687	11252.035817943	188690.1005568
0.	1745428.5232219	8737.9119992209	4178.8252699788	128403.91293794	709721.18543108	11697.092449727	178037.2910302
0.	1728520.3270289	7848.1383015384	4823.6178556551	120757.53811305	757413.13283096	11808.360319106	181828.9648553
0.	1967077.404076	8826.8945917595	3934.2618191226	118931.5586256	714553.55061249	10940.510308095	157406.0240947
0.	1667513.7272514	7937.111398359	3800.8665975842	130660.81134227	728994.15969681	11897.375683543	157134.3010383
0.	1762793.6976904	7403.2870594544	4423.3958966001	134724.75736551	745253.39451186	11274.288085412	157247.5179118
0.	1601366.1218747	8960.3702611759	4223.2921228934	129103.48657794	703032.79584535	10228.495699585	167511.2934888
0.	1935354.2568865	8248.52471467	3889.7965080741	131676.61352567	660824.29877954	11274.288085412	153036.8759665
0.	1955584.6890332	8248.52471467	3534.0825588358	126282.98135311	755883.13046516	10562.244977375	163295.5130423
0.	1993110.7485358	8826.8945917595	4112.1254353852	143423.69093102	695626.04492065	11519.066946682	195283.8698131
0.	1763936.1433791	9494.2943071144	3756.4019981391	112284.74283237	699316.56751848	11051.768082761	168486.2099895
0.	1927420.1214345	10006.003602161	3912.0291339479	133460.20789149	710880.70800299	11229.783609853	186190.3644801
0.	2024071.0267	9049.3552278814	4645.7390570617	119021.72112839	742343.40131204	12231.191762848	196080.0184545
0.	1986959.3743922	8003.8418440852	3800.8665975842	99928.909634756	680807.4023291	10495.494053146	170118.881175
0.	1910997.6304808	7114.146480276	3289.5380243924	108591.84006692	704336.26555863	10384.243700188	153172.6702279
0.	1621130.4322895	8982.6164138194	3734.1697873657	112329.78826696	720331.75320292	9939.2571305832	174723.8124237
0.	1758905.0788246	8626.6850939775	3778.6342682119	117782.07161275	769176.40516622	10206.246222688	172250.9007698
0.	1448049.9104489	8248.52471467	3667.4735108391	101188.41613971	674453.98591439	10450.993733851	176380.3887644
0.	1392819.8371179	7959.3548209234	2555.9474675006	83909.218132253	686153.65251417	9627.7806609238	177969.1927331
0.	1237897.7081203	7069.6642042893	2200.2904383379	66150.403483996	562569.00308886	7981.5983028321	145571.5667840
0.	1022755.2005721	6291.2627920491	2133.606434957	65478.461267315	602438.48974998	8381.9911253168	127546.4505542
0.	1238923.6018599	6380.2192750204	1933.557626018	58829.143931143	596642.99982	9894.7597796915	136373.4737798
0.	1050821.5444819	8826.8945917595	2667.0934016109	76168.739206452	655349.61602864	9516.5418843464	153512.1654746
0.	1432854.6371939	7247.5947322881	3111.691960277	86625.690347334	618342.39067808	9894.7597796915	166241.8040568
0.	1266307.0507671	8515.4596725172	3956.4945635986	95387.261554196	570385.54919087	8626.6850939775	142609.9024120
0.	1365699.2662991	6913.9781073663	3334.00013336	90937.934301253	705591.64352682	9627.7806609238	134295.6924572
0.	1284565.9323934	8159.548294521	3022.7703512459	90893.003651807	663875.29404153	10295.244486485	145413.2835157
0.	1496446.8106541	8337.5020843755	3667.4735108391	91162.591162591	654989.56081518	10139.498148207	146385.6421016
0.	1646849.0009123	9561.0372168932	3400.6937415233	93027.475619114	675344.14642392	9561.0372168932	163068.9179916
0.	1608053.5473669	7514.4976447163	3378.462479507	95364.784268185	668586.02584478	9449.7993307319	170527.0984531
0.	1447070.2117423	7937.111398359	3556.3142359259	90960.399716327	666302.4432091	9405.3045917898	166944.5334755
0.	1359458.2356317	7203.1117442735	2911.6196740142	87299.332164577	661761.10428756	8982.6164138194	173975.0560905
0.	1643522.3677883	9494.2943071144	3489.6193825463	95881.777098336	681385.21649906	10940.510308095	238040.8210368
0.	1671485.9331699	9027.1088971719	2889.3897164397	84807.127997788	721734.57416965	9828.0141985899	225339.3604010
0.	1608881.8190945	8938.1241678873	3289.5380243924	76236.016885775	651917.69839247	9249.5748753086	196739.7414277
0.	1918206.7331757	8559.9496630493	3600.7777679979	83864.325165774	641246.64976491	10094.999728725	231619.1712179
0.	1627551.1896608	8026.0854446829	3178.3837896203	82360.549832599	655013.5640304	10495.494053146	206778.4453662
0.	1612516.4147064	8337.5020843755	2867.1598181554	77200.389707924	656165.79659853	9427.5519315809	192873.135334
0.	1797717.0143633	8938.1241678873	2711.5521902674	88422.188920552	663250.59337637	9650.0285943244	253440.6474219
0.	1578738.4105187	9116.0945761461	2533.718458539	63776.449157522	593401.13087964	9917.0084254548	228535.7716489
0.	1467961.9143784	8092.8166025467	2155.8343768016	57083.734703343	603846.2123002	8849.1403882772	225978.5458901
0.	1279978.6745996	7536.7399397861	2133.606434957	51357.771072735	573262.11173956	8782.4031767842	222486.4436397
0.	1303560.261359	7603.4671810346	1755.7404935542	52408.728338209	582968.67604219	8604.4398909837	234909.3714957
0.	1443055.0665931	8404.2357348103	1978.012501928	46641.271352365	576068.27939116	8871.3862441486	218904.5451905
0.	1420781.0786968	8893.6321593739	2044.6952603964	56367.774757226	601794.35427238	8404.2357348103	233835.3458451
0.	1512613.0266416	8493.2147662765	1822.4214736367	49166.838282557	545060.99147813	9360.8100902862	230682.6123572
0.	1317418.1376449	8760.1575583262	1311.2142599662	47937.484706137	610625.58080497	8715.6664994682	222828.7427684
0.	1404359.6953466	8493.2147662765	2044.6952603964	45077.143637661	599671.43309685	7558.9822941956	205457.4797725
0.	1432330.5040981	7514.4976447163	1889.1029872274	44027.107864632	557512.22227734	8248.52471467	202474.6805434
0.	1269343.388978	8448.7251318446	1466.7957446922	44451.574521561	593901.63409252	9783.5174413434	204045.6418001
0.	1188333.5904453	7536.7399397861	1733.5136187497	45546.35121139	579232.25856891	9227.328010388	191372.4601678
0.	1421461.588292	7647.9523052351	1777.9674276367	52050.940817969	561904.09245173	9716.7727507005	192782.1777192
0.	1656916.0775024	8693.4210590677	2778.2408179141	75765.084484543	652589.57519328	10250.745235849	239161.110284
0.	1436419.5474711	8915.8781339534	2756.0112160766	65164.906701076	647263.98342295	10339.743974598	205389.1595916
0.	1331686.1240859	7447.7711155427	2622.6348501053	71415.818603821	660295.88907417	10584.495404194	197900.0691222
0.	1614949.1941707	8404.2357348103	2133.606434957	76168.739206452	633437.54916113	10295.244486485	184372.8402584
0.	1675360.78768	7937.111398359	3289.5380243924	81373.142754039	607068.13590145	9360.8100902862	168168.7829177
0.	1761132.479168	8359.7465751719	3222.845305648	84672.435381151	683335.62353364	9783.5174413434	189008.3019817
0.	1845324.6608356	8404.2357348103	2600.4056632835	92375.842309477	590255.77520166	9850.2626662593	187735.568361
0.	1733653.6461093	7848.1383015384	2533.718458539	86176.625896947	641414.40715438	10918.258931291	194897.1961692
0.	1761431.3177417	8737.9119992209	3267.3070588502	92465.719753341	648918.88410055	10851.505157133	206391.2443677
0.	1563783.7275486	7536.7399397861	3111.691960277	96713.528137222	659527.35066784	9182.8344586197	215597.7717211
0.	1897423.2548147	9227.328010388	3578.5459723132	97725.228487485	707885.59112165	11118.523460085	209010.8917873
0.	1774970.7146798	8337.5020843755	3311.7690492289	89814.740341564	650694.05672798	10295.244486485	206300.1408330
0.	1880207.9623958	8893.6321593739	3378.462479507	100851.02977151	635951.98084992	9227.328010388	215278.5656018
0.	1969077.5853244	7959.3548209234	2756.0112160766	101930.71394427	721008.94885705	11096.271608266	207689.5766426
0.	1562751.4575961	9160.5877717715	3289.5380243924	104563.02672842	714601.88783752	9027.1088971719	226800.4268866
0.	1572348.0013813	9316.3158262194	2333.6600457397	112555.01906791	678231.78242189	10228.495699585	207279.5553917
0.	1923762.3855635	8559.9496630493	2533.718458539	104585.52869025	698713.43371912	10094.999728725	196944.4935362
0.	1857258.0935967	8359.7465751719	2867.1598181554	102695.57436407	710784.07521146	9761.2691517657	196443.997159
0.	1925753.2780915	8426.4804036529	3045.0006645658	98152.427523452	700547.09038963	11074.019815824	189531.0875483
0.	1664657.6130296	8626.6850939775	3378.462479507	107218.6751046	760133.80065041	10940.510308095	188553.7321952
0.	1666599.7707004	8960.3702611759	3111.691960277	116835.55345501	750493.83455741	11830.614071137	208008.4958364
0.	1689105.9507682	9027.1088971719	3222.845305648	102380.62338822	782538.69652109	11852.867882553	190122.1015875
0.	1987933.7070223	8648.9303563226	3022.7703512459	92578.067913823	718735.71499438	10339.743974598	179308.56031
0.	1928436.1270616	7692.4376667992	2956.0797670342	95544.604244192	762636.59344965	12142.172835157	172500.4277148
0.	1687735.0159417	9049.3552278814	3311.7690492289	110100.32954044	745107.87174719	11207.531461142	200858.4895603
0.	1602165.8338568	9116.0945761461	2422.5743030209	102020.6939017	652133.65310766	11452.308362854	208691.9347036
0.	1574290.1590521	8426.4804036529	2889.3897164397	92690.41758061	767425.49133921	10606.745890386	218722.068752
0.	1586514.3279214	8760.1575583262	2756.0112160766	93993.783806252	714891.91683365	10673.497705198	190008.4418228
0.	1933472.0159674	7914.8680351385	2355.8885211332	89051.054448487	682083.45997921	10206.246222688	188349.1837902
0.	1676424.8036234	9071.6016179468	2422.5743030209	80206.357202317	662866.18458217	10072.750608034	209512.1344225
0.	1716524.6472974	10139.498148207	2667.0934016109	80183.92061189	698737.55826672	10539.994609927	253623.8750262
0.	1988963.8264837	11096.271608266	2555.9474675006	77222.818304688	749620.20883753	9983.7547189362	262927.8898592
0.	1926417.0036973	8248.52471467	2222.51855803	66844.800474072	665845.7988763	9917.0084254548	236646.3826910
0.	1769693.9662462	9783.5174413434	2022.4676149595	70967.569159905	664476.01023231	9093.8480673683	233264.1112168
0.	1688854.821041	9672.2765870872	2222.51855803	75473.568178683	666951.40023278	10028.252544752	229380.739587
0.	1890753.7034425	9294.0687832241	2111.3785523944	86221.531258656	698954.68221144	10428.74366326	245176.629546
0.	1945990.5358361	9338.5629285733	2511.4895088638	87995.48562383	654581.5163344	9249.5748753086	245702.905139
0.	1847847.231068	9138.3411442804	2400.3456497736	94578.117233957	688707.52908529	10940.510308095	234452.3226193
0.	1887172.864886	9160.5877717715	2600.4056632835	84941.82278049	672553.67875835	10717.999211938	222372.3470134
0.	1693842.6685507	8693.4210590677	2533.718458539	87164.599467273	675320.08683017	9805.7657902847	218904.5451905
0.	1870196.480863	23522.039282918	2778.2408179141	87187.054766337	676835.97162695	9716.7727507005	207849.034732
0.	1664870.1760561	9093.8480673683	2222.51855803	82495.205273261	615187.93901671	10361.993807708	190872.2944773
0.	1770428.1781741	9271.8217995872	3089.4614690812	89140.896234635	658518.74746764	9716.7727507005	194396.8213073
0.	1699804.6786994	8470.9699193857	2311.4316296304	86850.231600618	710397.5547922	10606.745890386	198355.1431795
0.	1660784.7765835	6802.7755324172	2400.3456497736	82181.012612999	672842.30618244	11674.839054004	192259.1904748
0.	1757981.680495	8048.3291046256	2155.8343768016	83617.418151412	689020.79211358	9360.8100902862	211084.406758
0.	1706796.7605869	10317.494200857	2711.5521902674	97320.533693826	658950.99160285	8871.3862441486	213910.6760873
0.	1579803.7360986	8626.6850939775	2044.6952603964	91185.057180024	678568.73593012	9561.0372168932	223079.7709480
0.	1723420.9289986	7514.4976447163	2889.3897164397	88287.438163049	647863.54857372	9627.7806609238	228946.8265757
0.	1498584.8058086	8938.1241678873	2200.2904383379	88512.023963033	723476.32204504	9449.7993307319	213500.3524578
0.	1480362.0114457	8315.2576529274	2911.6196740142	82001.479242371	639641.1364014	9027.1088971719	194533.2842335
0.	1537658.6810359	8115.0604405255	2022.4676149595	75675.386078408	676282.52265452	9383.0573113583	218744.8780918
0.	1396290.6874135	7736.9232657286	1933.557626018	74868.143671834	625372.35524027	9116.0945761461	230317.1541333
0.	1371892.557531	8760.1575583262	2489.2606184746	77918.134608601	639305.69361876	9605.5327868852	220296.0577272
0.	1584439.350358	8137.3043378502	2555.9474675006	80677.539489121	644698.3136884	8782.4031767842	260153.9483050
0.	1491855.7816251	9271.8217995872	2800.4704790405	97455.429787386	622310.98767549	9205.0812048251	245519.8490440
0.	1381607.4129796	8715.6664994682	2822.700199456	75697.810589836	605325.76129185	9205.0812048251	247213.2691417
0.	1727209.4969299	9405.3045917898	3311.7690492289	104968.07127989	696301.31740941	10450.993733851	274836.3563751
0.	1475436.8013778	8849.1403882772	2066.9229651143	81956.596501101	624415.56142069	9004.8626258179	228695.62396
0.	1345327.8807423	8760.1575583262	1822.4214736367	71057.217128003	629990.3738338	9449.7993307319	194851.7063182
0.	1326944.8814893	9427.5519315809	2089.1507291136	74105.819538937	632168.63734998	9583.2849722085	209671.6269600
0.	1549039.3522398	7803.6521091871	2000.2400288035	75249.331774326	676065.96528031	11185.27937181	196375.7499557
0.	1487530.7290048	7914.8680351385	2400.3456497736	82854.297033771	664379.89284329	10094.999728725	201450.2982058
0.	1484525.5036351	9316.3158262194	2467.0317873712	93881.416664097	656982.05408582	9894.7597796915	196330.2521265
0.	1762382.2322345	9138.3411442804	2266.9749752633	103100.52871722	697410.80767965	9805.7657902847	221322.7303780
0.	1901890.6752666	8204.0363859019	2844.9299791609	107196.16607645	718445.55770976	11140.775371281	229860.3535834
0.	1957415.9110256	9294.0687832241	2689.3227662952	112735.20806235	781905.4119887	11541.319926723	227690.8882197
0.	1568920.6643151	8782.4031767842	2978.3099024804	104338.01043112	723452.12871285	10673.497705198	220980.4922906
0.	1908954.6878676	8760.1575583262	3422.9250628351	111699.1741912	767060.76188643	10651.247040888	205730.7660293
0.	1709713.9508091	8737.9119992209	3156.1531205464	107556.31777625	707523.34859482	10428.74366326	204113.9511008
0.	1854623.1855927	9049.3552278814	3022.7703512459	103595.49948772	723694.06506406	10272.994831483	223832.9002609
0.	1900125.5115151	9227.328010388	2933.8496908789	97860.131094129	708561.8175879	11385.550313458	256968.4760063
0.	1957249.421417	10139.498148207	2733.7816735278	107668.86835412	669643.8890661	11496.814026024	256647.703528
0.	1707877.0934118	8626.6850939775	2333.6600457397	107398.74950461	729018.36845174	11029.516409074	247419.2487710
0.	1517584.8986337	10183.99680516	2578.1765357486	103640.49827937	698375.69709068	10628.996435951	240327.2833346
0.	1937403.0107834	9650.0285943244	3067.2310371775	111564.04877051	730156.25594391	11274.288085412	267056.0971336
0.	1910224.5723228	9783.5174413434	2911.6196740142	110010.2628525	803951.24812424	10784.751917351	253669.6825474
0.	1564008.1478536	10606.745890386	3000.5400972175	114199.38711802	681264.83537276	10896.007613863	264831.2019963
0.	1635753.7371051	9472.046789243	2933.8496908789	122696.66724422	772776.61049771	11140.775371281	277224.6538588
0.	1850480.2113424	8204.0363859019	3000.5400972175	103528.00175304	745156.37906514	11140.775371281	228946.8265757
0.	1853772.4899866	9739.0209215515	3067.2310371775	102583.0905146	694926.71092716	10807.002937904	260085.1844429
0.	1700371.4059992	9516.5418843464	2933.8496908789	93297.131811529	704215.56570015	11118.523460085	235160.7589145
0.	1718822.6226827	8893.6321593739	2733.7816735278	87478.97913193	725242.61713451	10673.497705198	238406.6134449
0.	1905918.7115083	8626.6850939775	3000.5400972175	84852.026018012	748916.51851811	11808.360319106	228581.4434308
0.	1748454.3575087	8782.4031767842	2266.9749752633	79510.850853184	670485.46337584	10985.013239832	213773.8993277
0.	1651518.7485407	8159.548294521	2644.8640962144	85301.019457745	667768.67450276	9672.2765870872	196284.7545428
0.	1860717.5482984	9182.8344586197	2889.3897164397	91791.662421191	675440.38546648	11830.614071137	202952.7682145
0.	1431963.6289926	8381.9911253168	2889.3897164397	83819.432439929	724008.59238483	9939.2571305832	182101.4861961
0.	1527695.7009875	8826.8945917595	2533.718458539	99299.227334873	688659.33577696	10317.494200857	185258.8343410
0.	1677379.5896804	8782.4031767842	3067.2310371775	110618.23176365	740040.34642596	10539.994609927	198013.8353341
0.	1523538.8535514	7937.111398359	3200.6145179875	98467.21969255	751561.718357	9494.2943071144	185645.0660475
0.	1567373.8070683	7848.1383015384	3022.7703512459	103348.01045018	654509.51048047	9983.7547189362	198400.6519360
0.	1894969.8460028	8938.1241678873	2622.6348501053	96151.52514825	713538.53098798	10829.254017831	239366.8938386
0.	1637543.4480934	8960.3702611759	2022.4676149595	92151.152917286	713780.19157424	9561.0372168932	217741.3254665
0.	1560965.8409306	9739.0209215515	2644.8640962144	84066.345409942	664932.5823898	10028.252544752	240098.6092720
0.	1771760.7862342	10161.747447	3245.0761526022	102448.11188711	697097.24170822	11674.839054004	239755.6097763
0.	1710551.4635617	9828.0141985899	2600.4056632835	91095.193471712	728461.5841349	10829.254017831	236417.808188
0.	1728102.7438619	8871.3862441486	2733.7816735278	80498.038348774	691696.03701636	10072.750608034	214685.7862613
0.	1610698.9362086	8003.8418440852	2266.9749752633	85166.318898614	683769.10687822	9894.7597796915	201245.4366675
0.	1658769.6253206	9360.8100902862	2822.700199456	102358.12734263	695505.46607478	12075.409262973	218357.1277088
0.	1825907.4552689	9405.3045917898	2489.2606184746	106273.3479325	741761.51938904	11385.550313458	230385.676346
0.	1959913.6124042	11407.802937209	3156.1531205464	101278.38813098	658302.63348773	11229.783609853	261896.1525213
0.	1739343.410992	9316.3158262194	2733.7816735278	96151.52514825	704601.81115161	11029.516409074	236349.2370429
0.	1792263.6900042	8359.7465751719	3067.2310371775	97770.195781799	757631.72653423	10584.495404194	224243.7263780
0.	1806012.2412286	8092.8166025467	2311.4316296304	96061.60816698	733449.70531163	11741.599419325	206869.5540661
0.	1741647.4115701	9071.6016179468	2844.9299791609	95409.738900488	669499.627388	9627.7806609238	209534.9188862
0.	1585691.9031077	9739.0209215515	2400.3456497736	74217.921674981	773579.56170568	10918.258931291	196671.4918298
0.	1778345.0643608	9850.2626662593	2778.2408179141	84515.296732671	730495.22993017	11207.531461142	256304.0322249
0.	1610672.2112802	8359.7465751719	2467.0317873712	79847.378969594	706388.4198164	10539.994609927	203544.7238301
0.	1604874.7498017	8426.4804036529	2533.718458539	70452.111978912	712765.26226953	11185.27937181	202656.8059847
0.	1707796.0640431	9850.2626662593	2889.3897164397	77379.820164476	723355.35605722	10272.994831483	239435.4894699
0.	1721743.6331968	8248.52471467	2600.4056632835	71841.677814513	713707.69269273	10183.99680516	229426.4159376
0.	1986040.8111292	9160.5877717715	3178.3837896203	81507.782318394	724758.66498781	11051.768082761	199106.0690696
0.	1600655.8699484	7937.111398359	2800.4704790405	74554.237091403	813088.28115277	12342.466758735	172727.2768095
0.	1670759.580205	8915.8781339534	2600.4056632835	83999.004787117	743289.04240601	11808.360319106	179331.2632971
0.	1675253.1307212	8671.1756780192	2533.718458539	84223.475635495	734249.03912143	11096.271608266	166967.2031433
0.	1665999.3576234	8671.1756780192	3222.845305648	91432.187347501	777157.24281524	10584.495404194	180829.7953590
0.	1642315.7200923	8003.8418440852	3356.2312767859	82674.74922886	769225.04668169	10896.007613863	179444.7791205
0.	1703907.4946064	9116.0945761461	2800.4704790405	68816.305983538	696831.92550087	11630.332440711	171366.2739139
0.	1610511.863351	7314.319659335	2378.1170558111	56680.999690507	643907.18578077	9783.5174413434	180648.1409100
0.	1382441.3464153	9427.5519315809	2444.8030155534	65142.510396031	680277.77315193	10295.244486485	228581.4434308
0.	1898360.6833316	9538.7895209393	2244.746737005	60731.60733347	639233.81471426	10807.002937904	231482.1073388
0.	1420283.8156038	8671.1756780192	1311.2142599662	61828.518203279	668850.47954663	9561.0372168932	211198.3509200
0.	1769204.5241136	7848.1383015384	2022.4676149595	66329.597189928	664331.83454858	9939.2571305832	218015.0098066
0.	1878226.8114652	10517.744301851	2222.51855803	71639.952329303	660992.43589921	9294.0687832241	279682.5474294
0.	1878722.0595173	10495.494053146	2467.0317873712	65881.620121179	695601.92901749	10072.750608034	287704.3736399
0.	1950814.1051992	10784.751917351	2155.8343768016	64739.387157597	661232.6374449	9872.5111932931	277867.7720829
0.	1588010.9119161	8960.3702611759	1622.3801338886	61201.694376938	660415.97935906	10183.99680516	240052.8752018
0.	1695272.1190363	8626.6850939775	2289.203272805	67740.881756015	704867.36486336	9983.7547189362	223422.0941277
0.	1662692.861521	9049.3552278814	2289.203272805	72245.143372127	651077.92569441	9472.046789243	229243.7120179
0.	1591998.0672272	9494.2943071144	2667.0934016109	93746.578082296	744671.31804757	12743.069038078	232350.2161271
0.	1648663.3733876	11007.264794765	3245.0761526022	80408.289221538	716148.82100475	10450.993733851	225932.8881795
0.	1603422.5241144	9850.2626662593	3067.2310371775	98826.996647348	728703.65989314	12297.956582209	263684.5771723
0.	1842199.8207355	8671.1756780192	2911.6196740142	80946.798414559	754644.75390888	11118.523460085	205912.9617856
0.	1924481.2697903	9828.0141985899	3400.6937415233	97545.361722521	781150.40204423	11252.035817943	189099.2188813
0.	1948318.8434286	9182.8344586197	3645.2415372606	105080.58712744	810668.72479768	11452.308362854	176289.6090188
0.	1616332.1603969	8003.8418440852	3467.3878833464	112667.63673591	855502.38161322	12898.86401039	161369.6495819
0.	1796153.1118009	9049.3552278814	4045.4261345198	134205.36579531	892151.86364618	14278.88939599	160871.2626038
0.	1647749.4168366	9027.1088971719	3956.4945635986	119697.97077472	839330.88809559	12386.977172825	160667.3855303
0.	1726235.4356515	7647.9523052351	3689.7055437159	135334.51888254	801534.22043845	11763.8529932	129284.0311714
0.	1924678.2517816	8426.4804036529	4512.332449094	158040.07869476	971734.81439463	15213.875054049	126057.3818575
0.	1695389.4020561	7647.9523052351	5112.6789993376	144282.77541154	885149.80592371	14034.029519058	110865.9354346
0.	1892461.2833598	8337.5020843755	4534.5667354854	157858.91536097	973527.00854773	14390.191716499	98354.79256080
0.	1984313.9167326	9316.3158262194	7002.9412353188	202360.85413959	1115106.8732008	16015.374759769	93903.88997199
0.	2052974.9026245	9672.2765870872	6513.6557793022	204000.10257365	1056740.4243976	15102.561741452	87860.7417296
0.	2308083.0249151	8938.1241678873	6002.16077788	233652.54656263	1101786.2270325	14946.72559947	83460.29929573
0.	2495672.6070024	10072.750608034	6202.3072583001	219931.04864421	1132298.9998405	16705.616779824	80228.79385286
0.	2280207.3501104	9049.3552278814	5757.5438273573	197513.27548245	1079940.1821038	16148.965531968	77312.53329261
0.	2208119.0271523	9049.3552278814	5290.5677623922	198059.3422487	1146477.7238317	17707.682642734	75159.63889443
0.	2251988.941599	8782.4031767842	6535.8954043318	195534.07985668	1111414.5236968	15525.560232501	71752.0214430
0.	2253588.3655632	9205.0812048251	6602.6146353956	214754.18175303	1035380.9645869	16616.550083884	70833.09900833
0.	2410674.6477618	10651.247040888	5512.9340546385	203294.27599976	1095802.2312503	17551.797824645	80857.04447740
0.	2129061.7854931	9494.2943071144	6046.6373582597	191349.72471983	1147670.8822515	16950.555097312	115776.4811289
0.	1955410.0408081	9227.328010388	4023.1931528364	158945.95388885	988999.81355616	14501.49552233	151588.5402651
0.	1637467.4056381	9271.8217995872	4423.3958966001	126756.76002467	921577.06980797	14256.629110124	175268.4043052
0.	1659973.5857059	10117.248908782	2600.4056632835	119810.68434663	808836.17345205	13254.977733417	247876.9992426
0.	1971495.0439885	10896.007613863	2511.4895088638	88467.106321377	749838.60705113	11252.035817943	271415.8339905
0.	1452899.2755073	10384.243700188	1866.8757567514	79780.072264267	708755.03481803	11519.066946682	263134.2524183
0.	1340994.5127055	9405.3045917898	1577.9271548818	61380.782105361	673419.58985841	10339.743974598	275938.5638544
0.	1202167.5134112	9049.3552278814	1355.6658163753	50128.095225995	634658.7532711	9605.5327868852	302319.4567752
0.	1040948.0326368	10139.498148207	1444.56964048	39002.168173073	568008.94916276	8337.5020843755	275502.2562451
0.	865308.14900215	9872.5111932931	800.03840184329	37506.436674702	575116.93377638	8359.7465751719	283635.0487038
0.	766939.1887934	8226.2805206124	1177.8610132894	27199.873215648	527091.86143756	8470.9699193857	247442.1357061
0.	714819.40867721	8559.9496630493	777.81407576798	26263.543530711	513881.6539691	7914.8680351385	271622.4035296
0.	729357.29809595	8493.2147662765	666.69333440004	19110.777098926	524656.25376777	8003.8418440852	279544.702749
0.	572477.49946903	8648.9303563226	644.46936392652	17551.797824645	504865.95443728	7736.9232657286	269969.9882798
0.	526098.61770167	8737.9119992209	377.78634093484	15547.823905213	461712.59127713	6535.8954043318	267973.7499525
0.	604418.91087153	9360.8100902862	555.57407469138	17329.110280322	529031.38237822	7069.6642042893	289751.2696965
0.	572358.62505212	8893.6321593739	577.79780810179	13900.472616069	467746.63731427	7225.3532086126	310431.9064421
0.	525625.68482631	8426.4804036529	400.00960023041	12498.254247405	492961.80678533	7025.1821656413	297207.0678283
0.	520330.61366288	7759.166154206	511.12678566587	12542.765492984	476347.21231737	6869.4968993892	277431.3651069
0.	605421.22477066	9271.8217995872	555.57407469138	13277.235346002	480909.48914856	6535.8954043318	263753.3702822
0.	760716.91144008	8648.9303563226	555.57407469138	20580.938713302	501257.60767951	7625.7097134645	271507.6420525
0.	876281.98021062	8826.8945917595	1088.9600342778	26932.33973032	540346.08579462	8760.1575583262	237812.2088203
0.	1161619.8353237	8982.6164138194	1155.6356796293	37126.965312679	575973.14010541	9182.8344586197	231642.0154139
0.	1208197.8418604	7736.9232657286	1044.5099003982	40520.497936551	600148.44856515	8537.704638108	226960.2463676
0.	1416960.7064478	9227.328010388	1133.4104052409	42418.798300396	566773.37612741	8938.1241678873	285152.1956899
0.	1205744.3358755	8226.2805206124	1222.3118584252	41838.095925531	602820.22233889	8871.3862441486	235000.7842373
0.	1186191.5045151	8648.9303563226	1288.9885706717	37662.694599869	580921.77551735	8693.4210590677	231185.1432284
0.	1027988.6980697	8715.6664994682	866.71173567692	29451.953245525	521299.55691715	8826.8945917595	243277.7334361
0.	968275.91396029	8337.5020843755	555.57407469138	23321.476765756	534663.20254818	7536.7399397861	263868.0267078
0.	780833.80441585	8582.1947473411	577.79780810179	24547.211877379	458661.96838984	7937.111398359	265748.6136867
0.	711581.32788351	8915.8781339534	555.57407469138	21873.112804293	472492.33536809	8070.5728239134	234772.254237
0.	945714.41453627	7692.4376667992	888.93629882483	33333.199733334	486603.98175441	7447.7711155427	237743.6263611
0.	928335.78959568	7937.111398359	844.48723179752	43289.927550084	550015.60979193	7870.3814867284	235320.7366201
0.	1435370.8986817	9783.5174413434	1377.8916834903	63507.742055509	573690.11217266	9116.0945761461	260704.0793157
0.	1757574.3283013	10606.745890386	1955.7850343329	84874.475118378	583778.04979812	8470.9699193857	284876.3305831
0.	1803228.1435884	10539.994609927	1622.3801338886	77604.113643143	648846.92531888	11318.79279849	309993.8204955
0.	1649022.5527187	10295.244486485	2044.6952603964	74173.080640402	624678.66916584	10183.99680516	296723.622945
0.	1585052.2802238	10406.493652039	1800.1944209975	84201.028279932	706388.4198164	9716.7727507005	272609.4164306
0.	1677244.9890548	10829.254017831	2178.0623779285	92016.342173874	735072.67198371	11741.599419325	292580.9397051
0.	1597139.0728264	11452.308362854	2489.2606184746	88085.316090683	724081.17722842	12164.427477996	297253.1116352
0.	1426671.8003499	8938.1241678873	1666.8333500017	67516.852438416	719557.8799006	9939.2571305832	268776.7777586
0.	1320860.0627981	10072.750608034	2333.6600457397	67360.035485061	693986.31610184	9494.2943071144	268432.6136593
0.	1500036.8178524	10161.747447	2133.606434957	73209.056495965	700257.53990803	10517.744301851	250486.6501104
0.	1455394.8410599	8871.3862441486	1533.4744129793	71864.092057456	626042.17391946	9182.8344586197	235754.9770870
0.	1549118.9874549	9249.5748753086	2000.2400288035	76594.840307237	677533.84894173	10473.243863813	255639.6406153
0.	1830942.7022985	8782.4031767842	1933.557626018	76549.986538454	705132.92669425	10985.013239832	241996.7914120
0.	1628442.0846973	10562.244977375	2422.5743030209	85839.843357363	755057.52653329	11074.019815824	226069.8620516
0.	1689677.1736125	10361.993807708	2467.0317873712	84852.026018012	760595.42680759	12587.276976136	237743.6263611
0.	1718579.2470286	8604.4398909837	2200.2904383379	94960.203428043	717430.08348075	11341.045244099	210924.8875164
0.	1591769.5780895	9027.1088971719	2533.718458539	103573.00018246	865209.79110886	12231.191762848	218106.2398916
0.	1932032.9122588	9249.5748753086	2933.8496908789	92847.709644765	808933.8998224	12676.300655165	210993.252536
0.	1741240.78132	8604.4398909837	2266.9749752633	83954.111339366	691937.0905684	11519.066946682	194760.7273525
0.	1706904.7881527	9472.046789243	1733.5136187497	90286.46346515	722871.50893428	11385.550313458	191668.0265723
0.	1756868.2938333	8804.6488545952	2844.9299791609	96646.085788823	759089.15806648	11274.288085412	215187.3660706
0.	1968855.3217584	8626.6850939775	2533.718458539	92937.592149891	707016.2344326	10539.994609927	227097.2369010
0.	1776412.8259568	9716.7727507005	2244.746737005	105913.25132213	744574.30908714	11652.585717666	220706.7118077
0.	1839815.7840062	9160.5877717715	2733.7816735278	87523.891475736	683913.60613998	9672.2765870872	228216.0760891
0.	1577460.1840176	8648.9303563226	2000.2400288035	88332.35484139	720597.78806177	11563.572966145	233149.8689250
0.	1640170.5709048	10295.244486485	2378.1170558111	83774.539954716	723548.90244553	10539.994609927	255800.0062274
0.	1752741.7903469	8982.6164138194	2756.0112160766	78905.134326279	725508.80229595	10673.497705198	239481.220200
0.	1754289.012514	10050.50154671	1933.557626018	76527.559744182	685551.43266854	9917.0084254548	235389.2994210
0.	1820628.8638448	8715.6664994682	2111.3785523944	72491.715232545	707161.12117249	11363.297749089	251471.20126
0.	1428086.1445341	7937.111398359	1600.153614747	63351.00023199	641965.63290283	10028.252544752	236669.2404812
0.	1653800.8130379	9650.0285943244	1577.9271548818	64560.227508992	660391.96116891	10717.999211938	237286.4241873
0.	1309995.3116866	8448.7251318446	2155.8343768016	59567.695976828	659119.09236908	9316.3158262194	211927.6299888
0.	1764637.6503872	8826.8945917595	1755.7404935542	75518.416180362	664596.15846782	10873.756355811	222258.2519287
0.	1530079.4639772	8448.7251318446	1155.6356796293	62432.999955835	638251.52952404	9004.8626258179	262285.9051798
0.	1434899.0463612	8893.6321593739	1800.1944209975	66822.399671577	642133.40423018	9405.3045917898	249937.1830110
0.	1568145.1938385	9494.2943071144	1577.9271548818	61515.10041816	681529.67605597	9805.7657902847	244467.35339
0.	1727696.7117746	9160.5877717715	2111.3785523944	78658.373488623	647647.70033585	10317.494200857	254608.7913922
0.	1940670.8763907	9316.3158262194	1822.4214736367	79039.734212148	694034.53899931	9516.5418843464	252318.464929
0.	1920859.7647959	9360.8100902862	1889.1029872274	79914.686215956	672385.31719831	10295.244486485	268203.1786976
0.	1616286.1618524	9494.2943071144	2066.9229651143	77222.818304688	687165.4759624	10094.999728725	260979.1582310
0.	1717092.091356	10851.505157133	1489.0219081794	72065.822945276	740719.07821626	10384.243700188	262538.1076399
0.	1488189.9027045	9516.5418843464	1422.3435955424	67248.025174947	692780.83072594	10406.493652039	276673.4485209
0.	1646044.1126344	10473.243863813	1533.4744129793	59120.080890365	618868.24458248	9316.3158262194	277201.6862537
0.	1503522.5940247	9872.5111932931	1133.4104052409	60574.917523547	628530.52625365	10539.994609927	260108.1056682
0.	1636524.9706783	9650.0285943244	1733.5136187497	48876.247480968	629535.64078509	9472.046789243	239824.2085620
0.	1471935.4710764	8204.0363859019	1466.7957446922	56367.774757226	615498.55359799	9093.8480673683	243689.5060191
0.	1594064.4345723	9650.0285943244	1933.557626018	65612.845393291	657846.41056878	9672.2765870872	258389.1860176
0.	1566363.1231867	8849.1403882772	1777.9674276367	63843.627281707	599170.59522017	8893.6321593739	241402.1342942
0.	1375329.3265669	8159.548294521	1533.4744129793	56188.794349013	609646.54045283	9294.0687832241	218288.703019
0.	1192134.5077281	9049.3552278814	1288.9885706717	48585.666782559	667191.76701815	8604.4398909837	223764.4311843
0.	1343744.7919894	7981.5983028321	1200.0864062212	48183.340955305	590255.77520166	9605.5327868852	246183.4462435
0.	1357768.699871	10139.498148207	1133.4104052409	49904.537234045	613850.03460711	9294.0687832241	240716.04343
0.	1412645.1045563	9583.2849722085	1555.7007542926	66284.798403632	656237.81622385	8804.6488545952	255502.1867954
0.	1427745.6340596	10094.999728725	2066.9229651143	67494.449836563	567224.81496545	7959.3548209234	259443.4153369
0.	1245646.1138402	9116.0945761461	1711.2868032229	67852.898664228	611652.49844495	9716.7727507005	230865.3473974
0.	1676921.9556124	10050.50154671	2333.6600457397	80699.97740222	626831.66969879	8715.6664994682	264533.0646013
0.	1409612.3385306	8137.3043378502	1666.8333500017	76079.036475076	616143.71186836	8648.9303563226	268317.8954014
0.	1587531.0686445	10361.993807708	1933.557626018	68256.171951109	661953.28204062	10473.243863813	306466.8996738
0.	1361278.0899417	9672.2765870872	2133.606434957	65478.461267315	609192.87644904	9561.0372168932	292834.0456323
0.	1183769.5265922	10628.996435951	1111.1851901238	58336.812134057	605254.16437526	8915.8781339534	266413.7993317
0.	1064483.7019994	8782.4031767842	1600.153614747	53817.665570695	599814.53496992	8693.4210590677	243094.7298361
0.	1208760.1985269	7736.9232657286	1533.4744129793	42173.111600346	529196.97151035	8982.6164138194	253921.6283471
0.	1276887.2192611	9716.7727507005	1666.8333500017	42709.164624781	541743.70298375	9093.8480673683	270015.8843500
0.	1175004.9124069	9605.5327868852	1066.7349377027	39314.742917221	535846.82698492	8026.0854446829	286531.6559160
0.	1148280.2162877	8204.0363859019	977.83514410623	39738.970208246	502106.49400833	7425.5290578293	274744.5122251
0.	1135467.5956058	9004.8626258179	1111.1851901238	43133.564329612	557891.9712428	7358.8032407191	260131.0269555
0.	1125737.2579106	9694.5246392125	800.03840184329	43155.901753373	528014.26195615	7136.387707272	288946.2516113
0.	1304800.3945096	9538.7895209393	1022.2849223641	39270.088666202	500998.24248892	8026.0854446829	258274.6037871
0.	1330649.5735356	8915.8781339534	1088.9600342778	46037.930263009	519054.61118108	7558.9822941956	274331.225873
0.	1269806.6496007	8315.2576529274	1155.6356796293	48697.42739403	538593.46310229	8381.9911253168	247671.0084643
0.	1221422.5848814	7692.4376667992	1000.0600036002	42195.44645634	564635.30294007	7425.5290578293	227211.39737
0.	1099412.3454825	7558.9822941956	1177.8610132894	37193.929594341	519857.99805861	7825.8951756913	210058.9785305
0.	893261.85740027	7803.6521091871	733.3656014198	27801.854911268	564730.31714961	7647.9523052351	193896.476142
0.	784828.64725781	7425.5290578293	666.69333440004	28069.41626744	500408.80529057	8115.0604405255	205616.895679
0.	758117.50995652	6758.2949177622	644.46936392652	23834.035001983	506517.3378176	7825.8951756913	202292.5590346
0.	705664.07471492	7736.9232657286	511.12678566587	20647.770396793	477123.09835369	7269.8363153001	207826.2548210
0.	714263.53290813	7959.3548209234	711.14145314645	19934.926703546	490206.17070951	7848.1383015384	262996.6768199
0.	721782.95134387	9049.3552278814	688.91736413994	18620.780791363	464881.69637962	6091.1141759345	254333.9194767
0.	808714.01702615	8381.9911253168	488.9032300503	24502.636537103	485027.02878237	7625.7097134645	267996.6925473
0.	1009422.5339499	8715.6664994682	1111.1851901238	33377.822251852	534166.12885396	8559.9496630493	273412.883946
0.	1070975.1635174	8893.6321593739	1000.0600036002	39783.626965904	576543.99156876	8137.3043378502	257128.8668052
0.	1252527.8010329	7825.8951756913	1377.8916834903	48004.535693177	538759.23644614	9004.8626258179	238200.8532675
0.	1504948.978949	8270.7689680748	1400.1176098792	60686.838516806	526547.92803425	9405.3045917898	215506.5687410
0.	1763251.7256547	9917.0084254548	1355.6658163753	67628.866347421	593210.47062392	9561.0372168932	245840.1998111
0.	1831408.0537164	8515.4596725172	1889.1029872274	63059.916065846	604824.59534047	9894.7597796915	215985.3953804
0.	1974107.715839	8826.8945917595	1955.7850343329	64851.363886424	606590.73803332	9472.046789243	214685.7862613
0.	1545589.1616194	7581.224707945	1689.0600469736	54891.300955046	627932.29925467	9071.6016179468	210947.6757949
0.	1275419.1510475	7714.6804365931	1244.5373699014	44742.011501014	574213.2526736	7336.5614203583	241470.7464424
0.	1091133.9800014	8893.6321593739	1266.7629406502	37662.694599869	540180.2818711	7425.5290578293	259237.1427449
0.	1009072.6034526	8404.2357348103	800.03840184329	34872.814436544	524041.54925413	7180.8703392706	283382.2172743
0.	1016374.0241319	8381.9911253168	711.14145314645	26508.762581646	515652.86399484	7447.7711155427	256556.0564829
0.	962779.3033125	7336.5614203583	777.81407576798	25505.639283492	462698.40943568	7937.111398359	231916.1505839
0.	924918.6447818	7670.1949563466	911.16092124147	26375.005842565	498876.45798401	7870.3814867284	225521.9798906
0.	967877.85420981	8826.8945917595	866.71173567692	29585.759298811	524112.4744545	7247.5947322881	256487.3218499
0.	1025033.5198746	8470.9699193857	733.3656014198	31771.561802701	484697.55284335	8671.1756780192	267973.7499525
0.	826126.30262998	7002.9412353188	600.02160077763	22563.839644533	516621.27987544	7425.5290578293	234749.401577
0.	812966.06527408	7937.111398359	577.79780810179	22385.58208299	480486.08291357	7203.1117442735	269373.3620026
0.	753212.34182169	9205.0812048251	422.2329187895	20714.602615602	486909.99129513	7091.9053126152	265129.3498912
0.	800972.78448613	8626.6850939775	688.91736413994	19511.704575439	477804.99557901	7825.8951756913	299901.0509770
0.	927023.25088226	9249.5748753086	755.58980896023	22207.328329341	447688.71771491	8226.2805206124	259237.1427449
0.	1021628.7759794	7892.6247312617	1111.1851901238	28270.092912888	482532.74010823	7647.9523052351	259260.0616735
0.	1023005.5366315	8070.5728239134	822.26278718639	30700.893153322	482273.94037839	8537.704638108	246984.4087709
0.	923482.84960422	7914.8680351385	888.93629882483	26375.005842565	517660.67689753	7892.6247312617	218106.2398916
0.	990446.32473079	8026.0854446829	622.24545271912	26085.206927804	492184.48647677	8048.3291046256	251173.5341819
0.	1089242.1446676	8315.2576529274	866.71173567692	29786.472400095	495035.00529496	7180.8703392706	234680.8439676
0.	990521.15072128	7781.4091020254	822.26278718639	25149.002274538	518629.31912316	8204.0363859019	258710.0245169
0.	1043281.2235827	8204.0363859019	822.26278718639	27489.710834953	493338.71471102	8626.6850939775	239549.8167591
0.	914526.80100574	8092.8166025467	466.67973369921	24926.111882634	502672.46486695	6869.4968993892	258503.7697996
0.	753819.26733617	7158.6289936035	1333.440008534	17796.7609895	490889.10911565	7692.4376667992	216829.1084073
0.	779689.27807444	9027.1088971719	888.93629882483	16505.218051281	479192.47118467	7781.4091020254	237309.2837086
0.	696470.14373899	8626.6850939775	666.69333440004	17885.840287455	463238.31032444	6202.3072583001	287474.4162011
0.	745689.97740108	8204.0363859019	622.24545271912	17952.650385148	508995.00852371	7047.4231552981	295526.6399161
0.	746223.60844307	9138.3411442804	533.35040054615	18977.138888184	491524.9971975	7336.5614203583	261689.8201441
0.	858745.18051174	10117.248908782	733.3656014198	22697.535314695	498876.45798401	8270.7689680748	319544.6064702
0.	1061365.465037	10517.744301851	1000.0600036002	28024.822112497	515770.95764827	7692.4376667992	350438.9278769
0.	1099942.6256964	8626.6850939775	911.16092124147	27846.447875056	515747.33878772	8115.0604405255	303586.5159346
0.	938768.76504678	9650.0285943244	844.48723179752	29964.888096949	493503.61713509	7180.8703392706	271507.6420525
0.	1192006.9339277	9227.328010388	977.83514410623	31816.175976182	481756.3643514	7269.8363153001	267079.0372420
0.	1079083.581064	8693.4210590677	911.16092124147	37060.001567923	523001.38021575	7959.3548209234	286830.56855
0.	1225058.3389513	9538.7895209393	777.81407576798	33087.780143947	512819.10322168	7870.3814867284	283313.2645570
0.	1094893.6224631	9939.2571305832	977.83514410623	30544.765446479	525010.9109847	7447.7711155427	251952.0702298
0.	976664.22482967	7825.8951756913	733.3656014198	34939.760645938	538404.01176368	7358.8032407191	245268.1533835
0.	1234077.2882521	8092.8166025467	1000.0600036002	37818.955448469	553881.71825254	8849.1403882772	220341.6849721
0.	1090225.8487321	6669.3344004268	1066.7349377027	36479.67160278	550513.59996547	8826.8945917595	184350.1236864
0.	955646.28305476	7269.8363153001	888.93629882483	36881.434206728	534592.19026152	8181.7923105381	196921.7430564
0.	1041951.4802752	8204.0363859019	955.61034388194	36055.609820844	529149.66000432	8248.52471467	197763.5516939
0.	1159357.0462231	7203.1117442735	1200.0864062212	33355.510962785	525554.7471391	8248.52471467	196671.4918298
0.	1175616.1178143	9027.1088971719	1155.6356796293	53325.628760884	573499.88713438	8782.4031767842	191918.1293174
0.	1345950.8116245	8559.9496630493	1866.8757567514	73119.385475758	613276.71041488	9338.5629285733	243872.5224932
0.	1438464.7621034	7047.4231552981	2155.8343768016	87411.611067699	612464.56626155	11007.264794765	196034.5222212
0.	1798999.0131948	8715.6664994682	2222.51855803	89365.504915103	695770.74174648	10250.745235849	229061.0120495
0.	1632211.0997577	8493.2147662765	2266.9749752633	86603.236553044	696904.28366241	10896.007613863	246274.9809785
0.	1879630.0829836	9627.7806609238	2844.9299791609	88579.400877081	673587.97150464	9650.0285943244	247396.361897
0.	1675199.3027156	9316.3158262194	2266.9749752633	89500.273013813	682059.38168215	10517.744301851	262721.5323308
0.	1347949.6724462	8693.4210590677	2333.6600457397	80991.675743897	658326.64588591	9961.5058950769	234315.212776
0.	1651867.7333427	9160.5877717715	2378.1170558111	81956.596501101	722145.78873103	11163.027341856	263913.8897128
0.	1416332.8544955	8826.8945917595	2355.8885211332	78389.188141643	697555.53425544	9716.7727507005	244421.5956851
0.	1543731.907969	7870.3814867284	2689.3227662952	76863.967966724	629272.38521146	10517.744301851	237880.7918360
0.	1098629.6087324	6958.4595526755	1711.2868032229	68950.743730838	686153.65251417	9694.5246392125	206459.5726644
0.	1332023.0287235	7447.7711155427	1777.9674276367	74868.143671834	627118.7769466	9027.1088971719	195556.8265924
0.	1441087.5082571	7069.6642042893	2111.3785523944	86266.436861099	624248.13338811	9694.5246392125	201245.4366675
0.	1242335.5440206	7670.1949563466	1978.012501928	80565.350825482	667047.54614697	9939.2571305832	178264.2893303
0.	1553393.7656298	8026.0854446829	1889.1029872274	76393.000240207	637724.49563468	9716.7727507005	196557.7437275
0.	1488690.9067318	7025.1821656413	2066.9229651143	65164.906701076	595784.73953262	10050.50154671	184440.9903418
0.	1758932.2390002	7002.9412353188	2200.2904383379	71595.125104	655613.66603198	10317.494200857	209329.8609282
0.	1710956.7390745	8693.4210590677	2378.1170558111	75697.810589836	676138.1504708	10183.99680516	230956.7163997
0.	1548243.0383829	8115.0604405255	1933.557626018	62186.724338831	627764.80311097	9338.5629285733	203567.4921834
0.	1655626.8740653	9249.5748753086	1978.012501928	60753.991831666	618198.98152962	9138.3411442804	236829.2467441
0.	1561896.1788557	8448.7251318446	1288.9885706717	56591.505655137	562212.79457938	9405.3045917898	247693.8960808
0.	1786214.2709168	8871.3862441486	2378.1170558111	67180.819708635	650526.11940643	10250.745235849	241379.2637019
0.	1918648.8525178	9294.0687832241	1689.0600469736	66889.602258985	647048.15013345	10050.50154671	261025.0055861
0.	1725233.834623	10117.248908782	1555.7007542926	67382.437727025	646064.97768273	9160.5877717715	274055.7128407
0.	1873440.776964	8159.548294521	1555.7007542926	58627.731965338	634036.15708485	9538.7895209393	265909.1709539
0.	1796080.6787595	7803.6521091871	977.83514410623	54645.247334957	628339.08911125	9538.7895209393	244147.054632
0.	1706958.802412	8871.3862441486	1133.4104052409	55853.216409474	615044.58220657	9650.0285943244	246755.5545933
0.	1851522.6395975	9116.0945761461	1755.7404935542	56994.236357506	610028.59177887	8204.0363859019	262262.9780560
0.	1617703.5611127	7937.111398359	1200.0864062212	65971.213615994	617959.97157025	9516.5418843464	259122.5490328
0.	1775841.3963979	7714.6804365931	1644.6067123067	63597.310130465	643044.21961823	10183.99680516	222737.4616441
0.	1448802.7848549	8048.3291046256	1466.7957446922	68793.89990231	634203.77472698	9071.6016179468	215392.5664016
0.	1884529.4402535	7803.6521091871	2422.5743030209	74711.188910154	646760.38078459	9182.8344586197	217011.5439335
0.	1639527.1241653	8604.4398909837	2066.9229651143	75652.96162705	645537.46776468	9850.2626662593	198036.5887607
0.	1702395.7176082	8426.4804036529	2200.2904383379	68076.936979633	665965.96610477	10028.252544752	188735.5571676
0.	1724259.6916504	7470.0132325949	2355.8885211332	67360.035485061	660608.12727738	9939.2571305832	180057.7910035
0.	1578099.27488	8003.8418440852	1822.4214736367	67225.623292864	662962.28518192	10807.002937904	218220.278884
0.	1529867.5486405	9939.2571305832	2066.9229651143	69017.963414455	635760.37937994	9783.5174413434	219588.8669592
0.	1565565.2939984	7981.5983028321	1955.7850343329	60149.631407876	649806.42491947	9049.3552278814	194783.472001
0.	1756542.4500215	7514.4976447163	2778.2408179141	71281.341249713	718590.6351414	10139.498148207	189371.975464
0.	1916383.2132125	6535.8954043318	2422.5743030209	71124.45373429	711653.80902662	10161.747447	176811.605920
0.	1857450.2516316	8159.548294521	2689.3227662952	80183.92061189	667936.94641943	10985.013239832	178990.7250056
0.	1467014.5088816	7558.9822941956	2133.606434957	90556.03146068	618796.53534785	9917.0084254548	195943.5304909
0.	1483313.1505558	8293.0132808272	2600.4056632835	74217.921674981	652301.62160964	9116.0945761461	201860.036211
0.	1756108.0095346	8982.6164138194	2200.2904383379	83976.558033162	653933.48520036	9716.7727507005	235160.7589145
0.	1737609.0146596	8315.2576529274	2400.3456497736	72491.715232545	666254.37425151	10028.252544752	201837.2724663
0.	1973468.3773837	9004.8626258179	1777.9674276367	86603.236553044	673010.67661733	10028.252544752	281359.837335
0.	1651975.115957	9049.3552278814	1889.1029872274	70429.701517318	593138.97411397	9405.3045917898	241607.972409
0.	1806476.3391058	9516.5418843464	2578.1765357486	78120.011448969	644122.94076617	10606.745890386	253211.618496
0.	1947514.9571154	10228.495699585	1666.8333500017	75002.678667095	630780.23017136	9538.7895209393	255364.7352085
0.	1811828.7994497	8226.2805206124	1800.1944209975	76706.975780598	636478.90677342	8470.9699193857	257105.9536478
0.	1814916.0665081	9650.0285943244	2000.2400288035	84111.239459294	672241.00989196	9227.328010388	253326.132184
0.	1810599.6439554	9227.328010388	1844.6485855546	88938.75357062	685166.03390317	9627.7806609238	267767.2693970
0.	1839451.8034033	9939.2571305832	2355.8885211332	90039.367088042	646664.45979406	10450.993733851	264945.8730210
0.	1966105.248827	9828.0141985899	2244.746737005	94353.368786243	737471.34118608	10695.748428881	259855.9756041
0.	1601823.1001502	9004.8626258179	2244.746737005	95679.471758129	692973.69713584	10117.248908782	244421.5956851
0.	1561951.7456139	9138.3411442804	2711.5521902674	98984.403920748	677148.80623674	9583.2849722085	231710.5483726
0.	1866101.4913689	9138.3411442804	2422.5743030209	101998.19882181	711702.13012459	9761.2691517657	236280.6664539
0.	1964327.8558209	9160.5877717715	2222.51855803	85952.102699361	647959.48285136	10740.250054368	243414.9887356
0.	1969549.9130061	9472.046789243	2622.6348501053	79465.981459575	605182.56805224	10072.750608034	253944.5328828
0.	1643750.8569261	8960.3702611759	2689.3227662952	87164.599467273	699557.83276928	11719.345904834	220501.38227
0.	1900814.9886615	9049.3552278814	2111.3785523944	92825.239169122	709938.5841264	10161.747447	230636.9292147
0.	1785985.3451714	9294.0687832241	3067.2310371775	90533.567129791	659959.64513221	10584.495404194	238155.1294638
0.	1902800.9689796	9071.6016179468	2689.3227662952	90668.354018588	675344.14642392	9472.046789243	261621.0438027
0.	1641580.2101175	10295.244486485	1822.4214736367	96466.24217944	673732.30123279	9605.5327868852	260497.7759962
0.	1880593.2353444	8871.3862441486	2133.606434957	85390.821033973	641701.99881657	7759.166154206	273504.7136591
0.	1711726.3754048	8982.6164138194	2266.9749752633	76325.721299274	623602.36991954	9605.5327868852	270612.5558986
0.	1717173.2027345	8115.0604405255	2133.606434957	83954.111339366	618198.98152962	9205.0812048251	267629.6184906
0.	1853168.8179308	8804.6488545952	2178.0623779285	86333.795716146	666638.93337771	9694.5246392125	260658.233699
0.	1994227.5633848	8938.1241678873	2578.1765357486	95297.352771848	609574.90771032	10673.497705198	245268.1533835
0.	1616674.8941035	9049.3552278814	2844.9299791609	101818.24035544	612727.31042777	9427.5519315809	242385.6282975
0.	1896816.7338665	8760.1575583262	2756.0112160766	87029.868936949	699919.74321534	11207.531461142	205229.7479878
0.	1842391.6664816	8604.4398909837	2222.51855803	91095.193471712	678713.14858422	10406.493652039	200175.6850299
0.	1675853.580779	7914.8680351385	3133.9225107654	100896.01383615	661496.86683699	11185.27937181	183282.513886
0.	1680309.118965	8226.2805206124	3089.4614690812	106205.82864028	733401.26319853	11986.39199816	206186.2627980
0.	1773147.9910682	8493.2147662765	2933.8496908789	105643.18901096	706702.32145273	10851.505157133	178650.2004817
0.	1598624.2522218	7736.9232657286	2822.700199456	106003.27402517	720235.01527265	10606.745890386	189167.4071996
0.	1696531.8477448	8760.1575583262	3111.691960277	135063.50829983	694275.65750518	9805.7657902847	203635.7976121
0.	1842764.8959006	8782.4031767842	3178.3837896203	132760.27128163	664379.89284329	10740.250054368	232989.9323112
0.	1834882.0206485	8938.1241678873	3400.6937415233	128787.54287879	725024.83533546	11430.055620341	209534.9188862
0.	2110211.4316293	7937.111398359	3222.845305648	117556.70046338	729744.66243308	11430.055620341	231870.4607712
0.	1868812.6576033	8893.6321593739	3489.6193825463	113861.47696391	707402.60444248	11274.288085412	202019.3841445
0.	1864699.853124	9405.3045917898	4401.1619067434	143197.63066083	695216.08367779	10784.751917351	199652.2389925
0.	2326933.3787789	10028.252544752	4156.5919324774	142406.46759345	762369.27061111	12053.154857688	205571.3479703
0.	2120607.6873966	8270.7689680748	3578.5459723132	115055.48708613	730374.16627581	10339.743974598	218471.1700905
0.	2103699.4912036	8626.6850939775	3711.9376358914	139649.28131711	718832.43624158	10940.510308095	214184.2362562
0.	2366347.7550396	8159.548294521	3067.2310371775	120689.90215881	719436.96841988	10918.258931291	202884.4683167
0.	2206976.5814636	8604.4398909837	3912.0291339479	133844.06885969	709552.10131772	11118.523460085	195511.3331822
0.	1937473.6434952	8982.6164138194	3912.0291339479	135853.9802707	723548.90244553	10873.756355811	183350.6551511
0.	1977459.2426003	8782.4031767842	4023.1931528364	131947.51485781	724710.27125447	10384.243700188	203590.2605982
0.	2213374.2773204	9383.0573113583	4334.4602930095	137502.91832412	773749.89419481	11763.8529932	235800.6879078
0.	2134659.7693678	9071.6016179468	3934.2618191226	146182.11588133	790214.83602169	12186.682180224	203453.6510314
0.	2212231.8316317	8381.9911253168	3422.9250628351	132060.39299166	831391.0489269	11608.079223139	186258.5292654
0.	2318022.3024069	9116.0945761461	4579.0354861913	153783.77153971	757534.5731001	10606.745890386	201905.5638848
0.	2193495.7223367	8648.9303563226	4690.2084008523	149620.10887088	806197.97454553	11630.332440711	191463.4025730
0.	2556450.7176421	10117.248908782	4512.332449094	172228.2168688	775356.04982372	13344.008540165	231390.7326547
0.	2351610.2056552	9783.5174413434	4623.5044741297	157406.02409476	812843.8511044	13121.433305311	223741.6082821
0.	2453744.8502265	10495.494053146	4623.5044741297	152923.715757	792482.41630899	12409.232468957	231116.6145313
0.	2435579.9637759	9739.0209215515	4089.8922757939	151452.77158124	823825.50179056	12186.682180224	284577.4868492
0.	1935531.4858244	8915.8781339534	3912.0291339479	147765.22748581	720525.23229288	11697.092449727	238246.5773185
0.	2132032.1442838	8715.6664994682	3778.6342682119	127817.21869016	793409.12403033	9872.5111932931	226366.6463950
0.	2198522.4833671	9294.0687832241	3734.1697873657	143152.4193364	723863.42451536	10428.74366326	224335.0237847
0.	2056516.4842596	9049.3552278814	3689.7055437159	129690.27069905	764459.46775102	11074.019815824	217650.0993248
0.	1849276.8363263	8760.1575583262	3934.2618191226	131383.14694217	708730.88242926	10562.244977375	192736.699279
0.	1944556.8067653	9627.7806609238	3400.6937415233	132082.96880047	734006.80899954	11118.523460085	177878.3958602
0.	1858302.1572672	8003.8418440852	3689.7055437159	136170.1898855	727590.16718896	10361.993807708	192873.135334
0.	1991625.5691404	9383.0573113583	3667.4735108391	128922.9458658	683263.37841539	9917.0084254548	193532.6074005
0.	1930847.4585007	8960.3702611759	3511.8509410427	121884.88425973	751804.43748325	9828.0141985899	227690.8882197
0.	2000193.9118058	9205.0812048251	3667.4735108391	130186.81236481	735024.22083349	11363.297749089	222052.8846608
0.	2090218.6320767	9650.0285943244	4201.058666784	130615.66742994	689960.64905455	11118.523460085	235754.9770870
0.	2076966.2620876	9116.0945761461	3289.5380243924	133166.67898654	684901.08218258	10873.756355811	223741.6082821
0.	1954496.0842571	9316.3158262194	3578.5459723132	131676.61352567	683431.95129388	10161.747447	218813.3064786
0.	2000650.8900813	10784.751917351	3445.1564434428	146928.40278021	782075.90714849	10361.993807708	252730.6779354
0.	1817174.1124733	9516.5418843464	3689.7055437159	135695.87992628	691937.0905684	10473.243863813	237423.5822426
0.	2099129.7084487	9627.7806609238	3756.4019981391	142609.90241206	755616.01474808	11074.019815824	264739.4662949
0.	1958723.1333054	9316.3158262194	3734.1697873657	146340.41362688	701801.92072105	9160.5877717715	247671.0084643
0.	1911425.8817925	9783.5174413434	3489.6193825463	141411.96824842	753746.43404144	10183.99680516	268593.2218315
0.	1872925.4620827	9271.8217995872	3845.3314342286	141140.76157744	729889.92850711	11674.839054004	259558.0133938
0.	2076852.0175187	9716.7727507005	3778.6342682119	136780.05632515	724710.27125447	11029.516409074	252936.7919709
0.	1953924.8614128	9716.7727507005	4690.2084008523	148896.20403242	703539.67748854	12097.663727646	266413.7993317
0.	1754453.8441628	10028.252544752	3645.2415372606	126576.26975949	736744.40190277	9561.0372168932	244947.8242869
0.	1720523.2072079	9538.7895209393	3889.7965080741	128945.51324256	756878.81575646	10673.497705198	251425.4056507
0.	1858302.1572672	8982.6164138194	3600.7777679979	141931.80549897	656213.80961554	9294.0687832241	246618.2450595
0.	2020300.9559272	9405.3045917898	4312.2265403762	149733.22463212	819274.63652557	11229.783609853	251150.6371475
0.	2116837.6166238	9805.7657902847	3912.0291339479	143491.51019771	732238.7333968	12119.918251707	238749.5582051
0.	1936902.4206509	8582.1947473411	3734.1697873657	139920.43985752	707788.99163756	11697.092449727	227371.2246330
0.	1935874.219531	9338.5629285733	4312.2265403762	140123.81450502	707330.15875663	10250.745235849	209603.2726462
0.	2146084.226255	10206.246222688	4445.6299457633	151565.91199893	736599.02133316	11786.10662646	220318.8713189
0.	2078222.9523452	8204.0363859019	4289.9928470482	141570.1761817	784926.10530245	11385.550313458	184100.2454370
0.	1989569.1669007	7180.8703392706	3934.2618191226	152742.66258874	792092.25301327	12320.211640776	152765.2940216
0.	1971175.7913124	7514.4976447163	5090.4431708704	149687.97814502	837296.23053326	12654.044646316	142044.8178518
0.	2184813.1351025	8515.4596725172	4712.4431617115	142225.64077739	791507.04076507	13277.235346002	139830.0527051
0.	2325448.1993836	7959.3548209234	5179.3868406229	162004.0029798	787070.45771146	11919.629673117	144260.1668002
0.	2055602.5277086	8270.7689680748	3978.7273673761	135876.56627707	846590.86928805	11519.066946682	148579.5152635
0.	1988312.4766432	8826.8945917595	4690.2084008523	148692.61702593	803707.07354468	11318.79279849	183441.5110278
0.	1871097.5489808	8782.4031767842	4601.2699505063	141163.36179907	815753.01210436	11719.345904834	198491.6701858
0.	1803579.0087776	8448.7251318446	3667.4735108391	135447.44253901	804488.45622544	12075.409262973	209603.2726462
0.	1777988.2253503	9138.3411442804	4712.4431617115	140824.36485612	817366.91386759	13032.404874564	179512.889348
0.	1765192.8336367	8315.2576529274	3956.4945635986	149778.47136272	775429.06392691	11941.883722078	173339.7998958
0.	2096387.8387958	10094.999728725	4534.5667354854	163363.49274738	858548.61307783	12097.663727646	259328.8188318
0.	2172588.9662332	9472.046789243	4623.5044741297	135018.34071935	785535.24274384	12876.607407585	244032.6651577
0.	1966149.030282	9783.5174413434	4667.9736993025	160531.47022596	719461.15058148	12297.956582209	216327.431038
0.	2061771.7344277	9360.8100902862	4934.7940323669	157700.40064426	799923.24015956	11407.802937209	194465.0524943
0.	2171103.7868379	8448.7251318446	4801.3827982459	151113.35946144	822675.32832159	13900.472616069	171502.3643034
0.	2284662.8882964	8226.2805206124	5624.119425175	177083.96497398	855502.38161322	14434.713060591	154417.5531378
0.	2307854.5357773	8448.7251318446	6802.7755324172	171615.77464182	939388.68958834	13922.73195138	127839.7830955
0.	2587753.729513	8404.2357348103	6691.5744407644	190644.95624741	990296.67465232	14456.973821757	120937.903322
0.	2534744.2495565	8315.2576529274	5935.4463522347	195215.63199909	954453.86743655	15481.033065351	114019.1666756
0.	2336415.6779952	9627.7806609238	5802.0191026477	185304.27244649	873303.41716036	14212.108716627	146770.0939624
0.	2016188.1514478	9383.0573113583	4490.09822201	150909.71876528	867127.96911434	12320.211640776	160554.1226242
0.	1736860.1805565	7781.4091020254	4467.8640542332	143197.63066083	827007.62071102	10940.510308095	177310.9375807
0.	1821367.1383334	8737.9119992209	3378.462479507	116091.93550408	764751.1630242	11185.27937181	173975.0560905
0.	1692467.3696991	9049.3552278814	3022.7703512459	114649.95516032	641534.23585216	10072.750608034	227964.8952082
0.	1411939.1112557	9049.3552278814	2689.3227662952	84515.296732671	636478.90677342	9427.5519315809	223992.6635984
0.	1196830.4916082	9494.2943071144	2422.5743030209	73209.056495965	638371.31443069	8404.2357348103	254883.6722381
0.	985210.08086913	9027.1088971719	1955.7850343329	54936.038754878	579208.46491936	8026.0854446829	254792.0442972
0.	907259.81246043	8470.9699193857	1444.56964048	43982.428418264	495199.94032247	8181.7923105381	267927.8649495
0.	803365.24059961	9227.328010388	1266.7629406502	41101.10872747	492278.70336942	7292.077957649	278671.7385194
0.	763025.44130818	9427.5519315809	955.61034388194	36211.840603762	538475.05552673	7848.1383015384	305821.6087384
0.	740961.49525491	8938.1241678873	1088.9600342778	35653.886941769	527730.43587109	6891.7374737114	279291.9933282
0.	756393.10139756	8293.0132808272	1000.0600036002	38176.134080641	480250.86626227	8048.3291046256	294191.7427304
0.	790556.15453227	7447.7711155427	1088.9600342778	49613.920783552	571692.95861277	7625.7097134645	270107.6772365
0.	1109038.0689233	8026.0854446829	1955.7850343329	58560.595721375	506375.77822504	8293.0132808272	257999.6127636
0.	1134200.0219307	8559.9496630493	2355.8885211332	85323.469761541	522764.99571639	8493.2147662765	235709.2665135
0.	1178204.2387739	8115.0604405255	2956.0797670342	97837.647175583	591423.2355559	8871.3862441486	250143.2289904
0.	1732895.2765626	9182.8344586197	3623.0096229803	129216.32649405	625420.1977108	9939.2571305832	262698.6040271
0.	1597938.7848085	8515.4596725172	3467.3878833464	125493.40963691	641126.82504913	10117.248908782	259672.613002
0.	1690445.2456304	8982.6164138194	3445.1564434428	131789.48801889	633772.76449488	9516.5418843464	257426.7434975
0.	1664771.8575985	9627.7806609238	3778.6342682119	141479.77128371	662818.13468198	11118.523460085	257907.9510748
0.	1580230.8766334	10161.747447	4023.1931528364	150932.34526576	652205.63920956	10784.751917351	274629.7084380
0.	1675967.8253479	9894.7597796915	4334.4602930095	167964.72897815	710131.83197794	10317.494200857	291131.478557
0.	1683850.7006001	9116.0945761461	4112.1254353852	155843.73637377	729744.66243308	10317.494200857	265496.3155613
0.	1572576.490519	9894.7597796915	4356.6941049483	155390.95359086	678063.31057705	10028.252544752	236212.0964212
0.	1712983.0656623	8804.6488545952	4289.9928470482	174315.39162469	640216.21142642	9828.0141985899	227805.0567181
0.	1659288.1182926	9249.5748753086	3867.5639415011	173090.24807432	623339.29492739	9027.1088971719	231048.0863901
0.	1866413.521657	9116.0945761461	4957.0294456441	161822.75427174	712257.8420659	10562.244977375	218904.5451905
0.	1853503.8853745	9138.3411442804	4423.3958966001	180580.02150158	709841.96181246	10673.497705198	263088.3936371
0.	2036180.9510004	9716.7727507005	4579.0354861913	169370.53424113	689020.79211358	11519.066946682	241882.4310255
0.	1878066.467682	9427.5519315809	4712.4431617115	173997.74469822	703877.61501964	9828.0141985899	241013.3426393
0.	2023728.2929934	9205.0812048251	4423.3958966001	170391.0238278	723403.7422504	10094.999728725	231025.243799
0.	1855560.2876142	10183.99680516	4690.2084008523	158900.65781238	664427.95140453	10139.498148207	228604.2794144
0.	1590969.8661074	10740.250054368	4756.9128613587	155979.57596165	670293.09633016	9360.8100902862	275662.9985393
0.	1799271.8018718	9472.046789243	4601.2699505063	131608.88955783	688032.84712407	10717.999211938	232144.6033533
0.	1930704.706474	10183.99680516	4245.525638307	143197.63066083	697049.00179471	10584.495404194	243094.7298361
0.	1755999.4026143	10807.002937904	4000.9602304553	130931.67991213	679170.47118695	9249.5748753086	255021.1160101
0.	1836501.0756508	9338.5629285733	4023.1931528364	119945.94263097	659407.27270039	9338.5629285733	275525.2192432
0.	1628729.3335207	9516.5418843464	3600.7777679979	110978.5304304	644194.86028981	9294.0687832241	238063.6825985
0.	1841679.1166139	9783.5174413434	3556.3142359259	119089.34364113	582421.20156686	10028.252544752	260566.5432107
0.	1745606.2179473	9538.7895209393	3623.0096229803	123666.39981231	624798.26624245	9138.3411442804	250830.0851739
0.	1808469.4950868	9961.5058950769	3200.6145179875	132082.96880047	625635.49210433	9405.3045917898	303240.9355804
0.	1594971.4753212	10072.750608034	3623.0096229803	130886.53454383	648703.00954977	10673.497705198	297230.0897005
0.	1946711.1402307	9583.2849722085	3934.2618191226	119337.29751603	647935.49918229	10228.495699585	291729.6388449
0.	1848669.9569654	9605.5327868852	4267.7592130252	127839.78309559	593305.80022525	9538.7895209393	280647.5229805
0.	1571657.1584205	9716.7727507005	3489.6193825463	127523.88693703	649806.42491947	9182.8344586197	253532.2607280
0.	1817075.0341333	8915.8781339534	3667.4735108391	132624.80641616	641845.79823167	10695.748428881	261116.7010413
0.	1739777.0611536	9271.8217995872	3445.1564434428	118593.45786654	644314.72749053	9027.1088971719	248174.5503358
0.	1768851.0542904	8426.4804036529	4267.7592130252	121028.08738018	624487.31728438	10183.99680516	260704.0793157
0.	1851275.7380881	9850.2626662593	4289.9928470482	127140.31472042	641198.7196795	9160.5877717715	274905.2401411
0.	1795344.4223557	9182.8344586197	6891.7374737114	106813.52184041	682420.563156	9650.0285943244	266964.3373215
0.	1886098.8827772	9961.5058950769	4000.9602304553	123734.05975323	705495.06954887	10695.748428881	259764.2938067
0.	1830883.4607379	9917.0084254548	5112.6789993376	150344.0760398	687285.93899461	10829.254017831	254677.5107664
0.	1982283.9941775	9049.3552278814	5201.6229063468	137435.14736973	725291.01383055	10584.495404194	239001.0598726
0.	1799694.693436	10317.494200857	4467.8640542332	131654.03880905	786022.58331448	11563.572966145	248609.4515345
0.	1673111.7111261	10428.74366326	4934.7940323669	149620.10887088	718348.84076717	11697.092449727	250463.7549352
0.	1731262.1966818	8804.6488545952	4823.6178556551	128539.30973943	718784.07548345	11964.137830426	238680.9681399
0.	1562637.2130272	9605.5327868852	5001.500450135	138135.47359293	793970.07386548	12698.556723408	196330.2521265
0.	1616789.1386724	9627.7806609238	5357.2770272403	155209.84730222	729066.78616376	12275.701583032	200812.9675384
0.	1681565.8092226	9249.5748753086	5157.1508342136	155006.10738866	838129.64752342	13076.91897114	213112.8429014
0.	1732290.3978017	9316.3158262194	5690.8313593262	138587.32794221	815581.8581812	12609.532806802	193532.6074005
0.	1635296.7588296	9004.8626258179	5023.7360413493	146837.9402336	817758.20765529	11786.10662646	208441.3340245
0.	1700398.3938859	8626.6850939775	5179.3868406229	135379.68816298	833718.34180352	11763.8529932	196034.5222212
0.	1660316.3194125	8960.3702611759	5357.2770272403	152765.29402161	785389.04587983	12342.466758735	210537.49619
0.	1647466.1298428	9271.8217995872	4957.0294456441	128426.47891992	795311.62180801	11385.550313458	217216.7886133
0.	1403053.5417856	10072.750608034	4134.3586542796	110753.34195022	739167.76903618	12097.663727646	222144.1583855
0.	1421566.2866208	7736.9232657286	3178.3837896203	92151.152917286	729889.92850711	9672.2765870872	248861.2466608
0.	1218069.783857	8648.9303563226	2911.6196740142	78344.324758548	669018.77246705	9627.7806609238	248907.0283983
0.	1064156.7385876	8448.7251318446	2222.51855803	61022.610483042	550703.31808563	8671.1756780192	264257.8701709
0.	916925.73159467	7825.8951756913	1933.557626018	53884.763743067	578066.44694577	9093.8480673683	251150.6371475
0.	848087.76246443	9427.5519315809	1844.6485855546	37997.542855259	535752.13103564	8159.548294521	241790.943830
0.	721807.14003193	8092.8166025467	1400.1176098792	34627.349593713	543402.1873768	8559.9496630493	230111.5908294
0.	766307.03604116	8737.9119992209	1155.6356796293	28805.254220838	490724.25693628	7803.6521091871	256120.746570
0.	677726.37670542	9205.0812048251	1222.3118584252	24257.476421288	535041.94464628	7736.9232657286	293938.5962769
0.	676835.97162695	8537.704638108	844.48723179752	19689.900749551	482438.63021178	7670.1949563466	257793.3753601
0.	660680.18384546	8315.2576529274	822.26278718639	18331.251045593	492043.16307775	7848.1383015384	273688.3760704
0.	569411.06390724	8582.1947473411	711.14145314645	15636.879190317	464552.99394331	6313.5018238017	277684.0190373
0.	554617.18693313	7714.6804365931	577.79780810179	15347.452990084	476464.7662934	7047.4231552981	257495.4857618
0.	504960.31064618	7848.1383015384	533.35040054615	10450.993733851	477170.12400709	6869.4968993892	228467.2644390
0.	486792.29402584	7870.3814867284	577.79780810179	9583.2849722085	449891.61795294	6558.1350886904	232670.0681651
0.	460914.63111072	7358.8032407191	422.2329187895	9004.8626258179	448087.07256473	7358.8032407191	221573.7137916
0.	520401.50824544	9138.3411442804	711.14145314645	9383.0573113583	461384.01043943	7403.2870594544	296056.0538826
0.	594282.98935713	8804.6488545952	333.34000013334	8938.1241678873	442839.6487943	7825.8951756913	279705.5217607
0.	448649.48745333	7047.4231552981	533.35040054615	8359.7465751719	452118.5295557	7269.8363153001	256074.9257768
0.	417678.05987448	6780.5351954239	244.44802968221	7136.387707272	427701.08104782	6691.5744407644	227005.9096319
0.	292465.89405381	6202.3072583001	355.56314090256	5802.0191026477	444713.35928787	6357.9800652871	175427.2502384
0.	240624.56886407	5112.6789993376	177.7796740943	4156.5919324774	448626.05276166	6091.1141759345	154304.3743495
0.	187735.5683619	5312.8041246922	155.55700742096	3578.5459723132	451649.65790757	7002.9412353188	131812.0630995
0.	150638.20550836	5201.6229063468	155.55700742096	2689.3227662952	451766.87341169	6647.0944194197	116745.4144361
0.	108366.71564976	4912.5586784017	133.33440000853	2400.3456497736	429688.39043516	5579.6450990042	98242.36693691
0.	92892.650776817	3912.0291339479	133.33440000853	1644.6067123067	465351.2931704	6602.6146353956	87074.77887295
0.	71438.231706256	4267.7592130252	22.222251851891	1733.5136187497	434062.09799037	6802.7755324172	86109.26830575
