# Supplementary material for: LA-iMageS: a software for elemental distribution bioimaging using LA–ICP–MS data
Source: J Cheminform. 2016 Nov 18;8:65. doi: 10.1186/s13321-016-0178-7 (PMC5116144; doi:10.1186/s13321-016-0178-7)
Supplement: Supplementary file 1 — Additional file 1. Dataset corresponding to LA–ICP–MS analysis of a human tissue used to illustrate LA-iMageS features. [file 13321_2016_178_MOESM1_ESM.zip › Line 46.xl]

Intensity Vs Time	Counts Per Second
Time in Seconds	Na23	Ca44	Zn64	P31	C12	C13	Si28
0.	111.11185185679	3378.462479507	0.	488.9032300503	431769.71552305	6113.3526737582	58426.32485036
0.	333.34000013334	3156.1531205464	44.444562963279	688.91736413994	466877.66055387	6913.9781073663	53370.35818332
0.	6135.5912309063	3556.3142359259	22.222251851891	1022.2849223641	438040.13813305	6535.8954043318	57441.73766608
0.	54041.328239537	3823.0989862564	88.889362965491	2000.2400288035	418542.05307714	5935.4463522347	70452.11197891
0.	78209.73605163	3956.4945635986	111.11185185679	2444.8030155534	447688.71771491	6313.5018238017	88826.45419807
0.	97995.035871905	4156.5919324774	66.6669333344	2511.4895088638	468122.43834903	6491.4162136014	98602.13424107
0.	99231.764179367	4356.6941049483	66.6669333344	2978.3099024804	409742.7518611	6669.3344004268	106363.3745010
0.	121546.66451778	4601.2699505063	222.22518522469	2867.1598181554	404448.86927759	6535.8954043318	103797.9959518
0.	142858.55165545	5045.9716918765	133.33440000853	2266.9749752633	405101.68172852	5802.0191026477	113681.2637794
0.	151905.34238576	4734.6779818802	244.44802968221	3156.1531205464	432541.57159507	6469.1767072291	128155.6911382
0.	178854.51354402	4779.1478001472	155.55700742096	3178.3837896203	442956.74367822	6291.2627920491	148421.1753522
0.	211494.612941	5735.3062786932	266.6709334016	4178.8252699788	416604.02800745	6024.3990384081	157224.8744152
0.	195966.27833147	4912.5586784017	266.6709334016	4445.6299457633	424008.2509221	6024.3990384081	148104.5044754
0.	198195.86446587	5112.6789993376	177.7796740943	3978.7273673761	436308.29320975	6157.8298473792	139717.0701319
0.	193669.05633825	5512.9340546385	66.6669333344	3778.6342682119	433991.91389659	7069.6642042893	137728.8254534
0.	180693.55415505	4912.5586784017	155.55700742096	3222.845305648	426579.03985188	6469.1767072291	123937.0428478
0.	166717.84015557	4979.2649182334	200.0024000288	4134.3586542796	449235.37560277	6446.937260185	125673.87662
0.	181783.54548902	5557.4080248972	177.7796740943	3711.9376358914	434740.57393235	6269.0238196228	135876.5662770
0.	225658.94709909	5624.119425175	155.55700742096	4178.8252699788	407013.77686657	6335.740914881	150683.4571090
0.	304485.09073004	6224.5460527486	200.0024000288	4556.8010811844	405031.73514922	6602.6146353956	189622.010087
0.	280463.70964097	6491.4162136014	288.89389638309	5246.095215739	400439.83071251	6624.8544977427	193055.0535105
0.	392427.39990747	7447.7711155427	333.34000013334	5668.5939886228	432752.08989096	6068.8757374351	260749.9251808
0.	334029.68185577	6246.7849065228	66.6669333344	3534.0825588358	430436.673697	6269.0238196228	213317.9928032
0.	258045.44398033	6446.937260185	155.55700742096	4579.0354861913	478157.72232608	6980.7003643303	196739.7414277
0.	299348.3692945	6535.8954043318	222.22518522469	4957.0294456441	466290.56398954	6135.5912309063	190281.2278331
0.	331555.99917139	6535.8954043318	311.11691862693	5512.9340546385	420433.80275016	7269.8363153001	203385.347077
0.	271599.45110984	6469.1767072291	333.34000013334	5668.5939886228	403236.63574511	6380.2192750204	186553.9163738
0.	325455.78536457	7002.9412353188	444.45629661235	6402.4585440809	427817.96881054	6446.937260185	222851.5632037
0.	284301.64044691	6024.3990384081	488.9032300503	6402.4585440809	458169.27740499	6513.6557793022	191872.6555391
0.	323307.88914744	6802.7755324172	488.9032300503	6024.3990384081	472186.84001132	6335.740914881	177220.1478039
0.	334769.61467038	5979.9225766753	600.02160077763	6713.8145404327	438203.97945956	6713.8145404327	178718.3042851
0.	324023.79421601	6380.2192750204	533.35040054615	8448.7251318446	439631.87245544	6558.1350886904	189235.5960696
0.	334353.39453701	5690.8313593262	444.45629661235	8693.4210590677	446517.19327356	5957.6844347936	174587.6699563
0.	341617.04783364	5001.500450135	555.57407469138	13188.205252064	462182.01434347	6602.6146353956	190281.2278331
0.	319729.26855673	6135.5912309063	644.46936392652	10740.250054368	452282.64070064	6558.1350886904	155617.3419355
0.	312576.54808816	4845.8529723751	600.02160077763	12787.58159033	399507.76601956	6713.8145404327	162751.6951712
0.	380911.07710688	6558.1350886904	822.26278718639	14011.769886705	436238.09067732	7625.7097134645	163227.5338864
0.	430764.06822194	6335.740914881	1155.6356796293	19378.059942502	456058.0656709	7314.319659335	154598.6423668
0.	484391.62223399	5601.8822324301	888.93629882483	23522.039282918	465515.65812936	7136.387707272	149167.66104
0.	512441.33907253	5423.9868259363	1155.6356796293	29474.25410547	478063.66044107	7002.9412353188	157066.3716456
0.	720960.5759895	6402.4585440809	1955.7850343329	42329.456846233	530711.07717495	8493.2147662765	133731.1667540
0.	959075.37707337	5802.0191026477	2222.51855803	62477.778119796	548901.16473646	8693.4210590677	142067.4205047
0.	1162331.8428291	6068.8757374351	3245.0761526022	83662.309794431	635904.0800846	9049.3552278814	133324.7317377
0.	1258000.9741459	6825.0159287424	2911.6196740142	90286.46346515	654149.49019064	9182.8344586197	127230.5654303
0.	1516130.0802128	6446.937260185	4512.332449094	106003.27402517	680975.92748593	11029.516409074	123508.5287373
0.	1664762.6422091	7336.5614203583	4512.332449094	134702.17445556	702622.48475324	10940.510308095	117286.2630730
0.	1863985.9977447	7603.4671810346	4423.3958966001	154304.37434959	757267.40674246	10940.510308095	107691.3786509
0.	1627985.1064218	8559.9496630493	5157.1508342136	169801.39253305	713828.52449792	12075.409262973	105283.1194574
0.	1842764.8959006	8315.2576529274	4712.4431617115	185099.80290174	806686.46980022	12765.325284507	102650.580643
0.	1734918.0228857	7292.077957649	4957.0294456441	160055.78395027	774820.63174462	12253.446643245	102853.0542885
0.	1752511.686492	8226.2805206124	4556.8010811844	151181.24078943	831660.49325684	12965.634175188	105035.5806072
0.	1682251.2766359	7647.9523052351	6357.9800652871	157677.75592856	851303.26689118	12275.701583032	98894.45654545
0.	1729205.7944421	7514.4976447163	4957.0294456441	172296.26875524	752945.30799268	12008.646225282	96353.84188314
0.	1816831.3787667	8404.2357348103	6469.1767072291	156500.31470538	824070.23906806	10985.013239832	96466.2421794
0.	1934503.2847046	8915.8781339534	6869.4968993892	177220.14780398	894125.28290436	11941.883722078	91634.39017883
0.	2190639.6081149	8515.4596725172	5690.8313593262	178400.49124708	851720.63264269	12609.532806802	92600.53772667
0.	1735032.2674546	7447.7711155427	5468.4603216522	171525.0462489	797482.92704736	11541.319926723	91140.12520539
0.	1699387.9619666	7914.8680351385	5268.3314594078	164111.30574971	777741.4934088	11608.079223139	87995.4856238
0.	1915767.1754096	8159.548294521	5312.8041246922	177015.87438476	828966.42331407	12609.532806802	99659.04000042
0.	1770905.0620803	9182.8344586197	6291.2627920491	164473.9056729	788313.44861999	11430.055620341	128291.0839376
0.	2125862.9375647	9093.8480673683	6180.068523177	172976.81787319	836462.89289858	12053.154857688	135153.8441893
0.	1736060.4685744	7203.1117442735	4601.2699505063	151226.49531252	831562.5125404	11363.297749089	123350.6606312
0.	1606278.6383362	8226.2805206124	4623.5044741297	130119.10040895	793457.90084605	11541.319926723	137751.4165004
0.	1992416.9484188	7870.3814867284	4779.1478001472	131428.29497992	774771.95900378	11652.585717666	121050.6335460
0.	1966034.7857132	8804.6488545952	6669.3344004268	146069.04788805	828452.19517088	12231.191762848	138338.8050431
0.	1969233.6336416	8381.9911253168	5579.6450990042	154983.46992513	834869.96824988	13944.991346099	144870.6206505
0.	2206862.3368947	8871.3862441486	4734.6779818802	157247.51791186	827619.69940617	12342.466758735	130525.3803332
0.	1795239.15525	8159.548294521	5001.500450135	126125.06106979	786997.34611221	11786.10662646	128584.4424917
0.	1578745.6972381	6802.7755324172	4312.2265403762	126418.34396	748067.31282296	10028.252544752	140779.166296
0.	1998937.2215482	8048.3291046256	4556.8010811844	157066.37164568	742270.66394437	11786.10662646	153647.9674107
0.	1789755.4159441	7625.7097134645	3756.4019981391	127523.88693703	775063.99952372	12743.069038078	149484.3719660
0.	1723836.2997052	7514.4976447163	4645.7390570617	142926.36636217	741034.22168313	11029.516409074	145187.1697311
0.	1705899.9023923	7981.5983028321	4645.7390570617	120419.36379182	720573.60273819	10896.007613863	141841.3967108
0.	1588913.4638677	8026.0854446829	4112.1254353852	120239.00972477	697507.29179545	11274.288085412	152493.7208467
0.	1974024.3213794	7069.6642042893	3378.462479507	109492.39816312	685286.4691783	10473.243863813	150004.7086679
0.	1587199.7953346	7803.6521091871	4089.8922757939	116542.60518373	725992.79619235	11318.79279849	160191.6915704
0.	1838884.2583888	9004.8626258179	3534.0825588358	112262.22020577	730906.85895857	10873.756355811	138926.2346508
0.	1665343.0804428	7581.224707945	4756.9128613587	142225.64077739	741713.03098459	11274.288085412	155345.6766531
0.	1648777.6179564	8159.548294521	4401.1619067434	129374.30492384	726912.458812	11252.035817943	148692.6170259
0.	1933589.3281536	7647.9523052351	4801.3827982459	164813.85729059	693311.22366549	12008.646225282	130209.3831380
0.	1645693.0145969	7781.4091020254	4623.5044741297	127501.32338044	691792.45763379	10539.994609927	118683.6167371
0.	1661344.5205323	9783.5174413434	3867.5639415011	136463.82375622	722436.06954343	11808.360319106	117669.3852815
0.	1656660.4932086	7470.0132325949	4000.9602304553	131021.97137674	733473.92646933	11207.531461142	129554.8553397
0.	1724179.0334118	7759.166154206	4779.1478001472	124004.70496999	783098.9480816	9739.0209215515	123463.4232612
0.	1680651.8526716	6936.2188003543	3956.4945635986	134747.34033616	776792.10606739	10651.247040888	126779.3215806
0.	1969005.1445038	9249.5748753086	4423.3958966001	146408.25643033	733740.36365459	11318.79279849	161890.7220797
0.	1867327.478208	8426.4804036529	3912.0291339479	149823.71833679	749450.34734704	11118.523460085	176539.2556740
0.	1934046.3064291	9494.2943071144	3756.4019981391	136802.64482126	788898.44678054	11296.540412261	183055.3803184
0.	2057887.419086	8248.52471467	4000.9602304553	123350.66063122	751197.65235058	10740.250054368	169121.1000458
0.	1818088.0690243	11652.585717666	4267.7592130252	147991.41062426	784706.82623272	11585.826064951	176493.8648226
0.	1774903.6219908	11541.319926723	3956.4945635986	146634.4030628	860195.00152601	12565.021204863	179353.966339
0.	1706014.1469612	8582.1947473411	3689.7055437159	131405.72093071	763268.48003064	12409.232468957	160418.2091494
0.	1802893.5413644	10450.993733851	4134.3586542796	138790.67032712	738319.51377431	11541.319926723	155458.8694544
0.	1982143.2699241	9561.0372168932	4979.2649182334	138293.61985118	818712.05964239	12631.788696862	161958.6904367
0.	1870526.3261364	9939.2571305832	4467.8640542332	146702.24823886	785462.14400566	11786.10662646	148489.0349490
0.	1940900.9805614	9138.3411442804	4289.9928470482	158855.36197979	813406.05043584	11697.092449727	166559.158464
0.	2091132.5886277	9160.5877717715	3578.5459723132	158221.24593006	775356.04982372	12297.956582209	159013.8984608
0.	2204805.934655	11207.531461142	3889.7965080741	142677.71511254	806393.36936977	13210.462686448	192645.7431360
0.	1706699.6143744	8893.6321593739	4156.5919324774	151746.93983358	784000.29782472	11363.297749089	178695.6029561
0.	1582744.2571486	7203.1117442735	3445.1564434428	126282.98135311	780590.27559687	11163.027341856	182351.3051698
0.	1982089.2375295	7247.5947322881	3689.7055437159	115303.32180076	748018.78928463	11763.8529932	144599.3023548
0.	1748318.7118349	7603.4671810346	3400.6937415233	125538.52602053	751149.11136626	10361.993807708	145548.954706
0.	1572348.0013813	7714.6804365931	3045.0006645658	141118.16141659	727469.14396268	12075.409262973	137322.1969938
0.	1789401.9840028	7759.166154206	3800.8665975842	131450.86908981	743119.30438852	10962.761744275	129532.2863254
0.	1692419.0432654	8048.3291046256	3222.845305648	135424.85768628	688201.51269659	10985.013239832	136915.5882127
0.	1642951.144944	7848.1383015384	3845.3314342286	137141.47955066	734951.54461404	10695.748428881	141750.9888952
0.	1858713.1036186	8115.0604405255	2933.8496908789	121929.98125497	641797.86482782	10161.747447	136125.0163547
0.	1942728.8936633	8248.52471467	3378.462479507	128426.47891992	744792.58076828	12965.634175188	143694.9712811
0.	1569149.1534529	6891.7374737114	3400.6937415233	124320.46875063	710518.34057614	11252.035817943	144147.1246559
0.	1584572.1702505	7647.9523052351	2956.0797670342	130164.2416522	756514.52744848	11630.332440711	138858.4522156
0.	1701558.6087752	7892.6247312617	3645.2415372606	117015.83439742	761300.06125349	12654.044646316	139965.6337982
0.	1783357.7200873	7492.255408986	3356.2312767859	114740.07167227	720839.64499812	11007.264794765	130886.5345438
0.	1947764.4316443	7091.9053126152	3422.9250628351	118322.98706571	769152.08451025	11897.375683543	149959.4607199
0.	1592340.8009338	7692.4376667992	3000.5400972175	109447.36796192	729793.0841882	10851.505157133	158991.250209
0.	1686592.570253	8003.8418440852	3289.5380243924	104608.03071245	709117.3287072	11140.775371281	159127.1406335
0.	1753311.3984741	8115.0604405255	3311.7690492289	129193.75838953	706919.64461518	11207.531461142	162207.9124431
0.	1702129.8316195	7492.255408986	3556.3142359259	128516.74345425	744962.35141496	9917.0084254548	146408.2564303
0.	1748627.3711503	7492.255408986	3778.6342682119	110730.82343467	732214.51567778	11229.783609853	142090.023218
0.	1591198.3552451	8359.7465751719	3311.7690492289	109019.59310685	700281.66874607	11229.783609853	155979.5759616
0.	1823000.5854858	8470.9699193857	2867.1598181554	101930.71394427	679916.68089086	11474.561164748	162275.8833624
0.	1984313.9167326	7981.5983028321	3334.00013336	95207.444954005	724879.65049949	10717.999211938	180216.7272929
0.	1765307.0782056	9494.2943071144	2867.1598181554	95949.213296912	696904.28366241	9850.2626662593	162819.6704831
0.	1681451.5646538	7736.9232657286	3200.6145179875	101705.7682754	674357.75781941	10584.495404194	165833.7945438
0.	1643979.3460638	8693.4210590677	3067.2310371775	102695.57436407	687141.38355664	9739.0209215515	173702.7975670
0.	1806203.3375304	8092.8166025467	3133.9225107654	90084.293160028	693021.91440794	10183.99680516	166173.8010977
0.	1804156.0828852	8137.3043378502	2266.9749752633	75720.235161334	664163.63261598	10161.747447	159353.6295520
0.	1591198.3552451	8293.0132808272	3156.1531205464	96308.882186679	667840.79063844	9894.7597796915	167511.2934888
0.	1668957.3972997	8426.4804036529	2978.3099024804	84178.58098453	680903.70201778	10295.244486485	176947.7843460
0.	1624017.6683133	7692.4376667992	2178.0623779285	68704.276177356	638443.18617068	9116.0945761461	165924.4616151
0.	1491011.7071026	7603.4671810346	2444.8030155534	68838.712124762	665196.92463412	10250.745235849	145164.5586871
0.	1773120.7889672	7292.077957649	2667.0934016109	83325.628336878	670341.18769137	10317.494200857	138926.2346508
0.	1647412.4648064	7558.9822941956	2800.4704790405	80901.921325729	692901.37172992	9872.5111932931	133098.9430035
0.	1896982.14474	7025.1821656413	3245.0761526022	84201.028279932	705374.35358635	10206.246222688	154938.1951808
0.	1577220.536487	8782.4031767842	3222.845305648	81148.748290606	678352.12145768	9271.8217995872	220547.0106254
0.	1401799.8119916	7825.8951756913	2511.4895088638	60373.46350985	621737.10192874	10006.003602161	168780.9744177
0.	1295606.8111025	8003.8418440852	2378.1170558111	66396.795819144	611413.66949566	9716.7727507005	162117.2854049
0.	1232513.6940663	7025.1821656413	2378.1170558111	67270.42711701	611748.03187338	9538.7895209393	146227.3435044
0.	1686564.0158239	6157.8298473792	3089.4614690812	82001.479242371	645873.15217492	11096.271608266	155979.5759616
0.	1483919.3068509	7558.9822941956	2689.3227662952	98197.397109559	659983.66212385	11430.055620341	150819.2133721
0.	1702746.6436633	7336.5614203583	3156.1531205464	94128.62636567	710590.8128525	10918.258931291	136938.1770732
0.	1774562.610924	7892.6247312617	2911.6196740142	102515.60092924	710397.5547922	10339.743974598	152584.2442639
0.	1783708.4663605	7047.4231552981	2778.2408179141	90331.390862118	702767.29821929	11029.516409074	144802.7902556
0.	1783471.9646562	8248.52471467	3445.1564434428	110325.50049123	707450.90190203	10896.007613863	157745.6902585
0.	1574052.455444	6736.0546994319	2778.2408179141	87097.233931242	656117.78384768	10161.747447	137186.6585470
0.	1755596.2898515	9271.8217995872	3445.1564434428	111721.69530626	759064.86554306	11385.550313458	221368.3631711
0.	1581944.5451665	8226.2805206124	2355.8885211332	88848.913952161	690249.85628473	10272.994831483	189917.5151147
0.	1870746.2816421	8426.4804036529	2822.700199456	97545.361722521	697362.56602383	9872.5111932931	200448.8002083
0.	1791282.4336929	8181.7923105381	2444.8030155534	82181.012612999	673203.10397541	10384.243700188	176085.3581689
0.	1595478.390282	7937.111398359	2467.0317873712	80296.104165215	686924.55491509	9650.0285943244	171865.2827638
0.	1881721.6267777	8359.7465751719	1955.7850343329	90331.390862118	610004.71307595	10695.748428881	188667.3723433
0.	1987321.2574877	9360.8100902862	2444.8030155534	100693.58744603	669283.23937248	9828.0141985899	194919.9411867
0.	1574975.6264653	8426.4804036529	2778.2408179141	86760.414377032	705808.93890309	10072.750608034	181942.5143426
0.	1801522.6065379	8137.3043378502	3511.8509410427	105530.66561471	661905.23720273	10762.500956173	182124.1967058
0.	1606278.6383362	8026.0854446829	3133.9225107654	110865.93543469	726791.44501603	10985.013239832	187531.0398141
0.	1864535.4301759	7670.1949563466	3245.0761526022	98219.881993081	680711.10370956	10339.743974598	173521.2967753
0.	1773202.3955111	7047.4231552981	2889.3897164397	81575.102912363	709020.71552617	9805.7657902847	162275.8833624
0.	1761485.6530691	8915.8781339534	3467.3878833464	97545.361722521	663106.43808003	10807.002937904	176947.7843460
0.	1998212.1534741	9516.5418843464	3645.2415372606	111451.44591585	720621.97345262	10695.748428881	191804.4453315
0.	1890423.1065954	8003.8418440852	2800.4704790405	109920.19713161	680229.62664853	11407.802937209	177878.3958602
0.	1880318.0387479	8515.4596725172	3556.3142359259	100468.67496707	718663.17476522	10539.994609927	155617.3419355
0.	1714354.0004888	7937.111398359	3645.2415372606	120802.62905199	785754.54263254	11474.561164748	163363.4927473
0.	1835871.1414191	7914.8680351385	2689.3227662952	119991.02921013	766307.03604116	10517.744301851	138971.4232448
0.	1680994.5863783	6736.0546994319	3489.6193825463	105823.22958542	762806.71225287	11741.599419325	156024.8563117
0.	1763143.0344903	7625.7097134645	3400.6937415233	109559.94391819	728267.92837926	10562.244977375	140937.3623177
0.	1725125.5914187	7670.1949563466	3334.00013336	98174.912286349	776426.98460542	11452.308362854	132557.0748026
0.	1678938.1841386	8381.9911253168	3578.5459723132	121501.56958181	791531.42382546	11608.079223139	142203.0376989
0.	1872011.5055318	7625.7097134645	3311.7690492289	109987.74633162	724976.4401208	10562.244977375	138474.3620768
0.	1935935.6141612	7736.9232657286	3623.0096229803	115956.73931976	681385.21649906	10695.748428881	149597.4859012
0.	1753882.6213184	8248.52471467	3734.1697873657	118390.60394874	741543.32369615	11296.540412261	150049.9568595
0.	1746113.9906351	8248.52471467	3667.4735108391	115889.14204442	784390.09952687	12030.900511791	136328.2991560
0.	1954610.328826	9605.5327868852	4334.4602930095	128133.12588397	775088.33667517	11652.585717666	180511.9026439
0.	2467682.6876288	11229.783609853	4067.6591755055	141208.56242467	825220.5960209	11630.332440711	196921.7430564
0.	1951639.9700353	8270.7689680748	3845.3314342286	112780.25591565	766015.28869451	11986.39199816	181420.1993735
0.	1864928.3422617	9627.7806609238	3511.8509410427	116227.13386663	795628.74508029	11185.27937181	169937.4576278
0.	1757995.4257978	8493.2147662765	3067.2310371775	102425.61566045	752702.5570705	11341.045244099	167012.5426621
0.	1705557.1686857	8026.0854446829	3022.7703512459	112555.01906791	686274.10149943	10206.246222688	160486.1656123
0.	1869726.6141543	10028.252544752	3467.3878833464	118345.52596619	800338.16121347	10918.258931291	178718.3042851
0.	1962493.2040781	8026.0854446829	3534.0825588358	110302.98312416	769127.76392213	11096.271608266	177061.2680497
0.	1645350.2808903	7603.4671810346	2911.6196740142	109402.33800245	727009.27106119	10628.996435951	157655.1112738
0.	1738002.6262452	8337.5020843755	3400.6937415233	113365.90002054	740185.78449667	10829.254017831	157609.8221472
0.	1805406.9218796	8226.2805206124	3133.9225107654	110100.32954044	723089.23680767	11341.045244099	166899.1943230
0.	1779130.6710391	8604.4398909837	2822.700199456	108186.62046648	753406.55338509	12008.646225282	165675.1295192
0.	1778902.1819013	8671.1756780192	3311.7690492289	112555.01906791	753576.49205544	11786.10662646	208600.8063227
0.	1739716.2947783	8826.8945917595	3245.0761526022	114041.69401922	744986.60463475	11318.79279849	171139.4614865
0.	1987855.4983677	9338.5629285733	3600.7777679979	117872.22176717	748528.29992402	12832.094380165	232258.8320544
0.	1670141.3523355	8537.704638108	3978.7273673761	117962.37289	811866.19926739	11519.066946682	188076.4603061
0.	1560695.0553564	7692.4376667992	3000.5400972175	111001.04961089	776061.87842837	11608.079223139	167465.9512833
0.	1891525.1418959	7959.3548209234	3156.1531205464	105125.59388916	776134.89844103	11852.867882553	155436.2307723
0.	1605935.9046296	7714.6804365931	3089.4614690812	109312.27880872	742755.59121005	11118.523460085	165335.1431101
0.	1639409.563309	7314.319659335	3912.0291339479	103460.5045617	699099.43452435	9405.3045917898	149099.795968
0.	1871103.6696381	7714.6804365931	3378.462479507	106993.58754151	757315.98183445	11986.39199816	146204.7296624
0.	1708299.0383386	7536.7399397861	3912.0291339479	112509.97242398	725024.83533546	11763.8529932	139039.2065914
0.	1580230.8766334	8003.8418440852	3845.3314342286	100131.31756181	753455.10695258	12142.172835157	135402.2728942
0.	1715334.8538925	7247.5947322881	3000.5400972175	94488.217131599	729308.87876675	10717.999211938	138135.4735929
0.	1992751.1893513	8092.8166025467	3556.3142359259	113951.5850077	735799.47161472	11919.629673117	172160.165532
0.	1565379.0826801	8604.4398909837	3178.3837896203	111271.28449208	733062.17595905	11496.814026024	149416.5043354
0.	1973357.1925639	8092.8166025467	3445.1564434428	113253.27297932	708827.49238722	9961.5058950769	143265.4481034
0.	1991497.8475941	8470.9699193857	3978.7273673761	120689.90215881	726283.20546037	12253.446643245	150479.8268237
0.	1915499.2111251	7625.7097134645	3178.3837896203	100153.80763315	686948.6467188	10717.999211938	170595.136590
0.	1771244.0377943	9027.1088971719	2978.3099024804	109672.52138536	662145.46405635	10717.999211938	176698.1255805
0.	1682479.7657736	8337.5020843755	4023.1931528364	109627.49021718	791799.64198505	12275.701583032	174633.0505342
0.	1741315.7187425	9538.7895209393	3756.4019981391	122854.52305224	752654.00769795	11630.332440711	187121.9976099
0.	1593931.0538264	7959.3548209234	3245.0761526022	99231.764179367	693190.67696963	10673.497705198	145028.8937007
0.	1659468.1609064	8026.0854446829	3623.0096229803	94645.542943599	759186.32883746	10094.999728725	153150.0376988
0.	1538931.3362521	8359.7465751719	3667.4735108391	116182.06750375	752969.58345701	10450.993733851	146589.1732496
0.	1833324.4533376	7114.146480276	3556.3142359259	96915.858438475	687888.27924266	10295.244486485	152946.347677
0.	1836857.1444079	8404.2357348103	3156.1531205464	93409.491119394	700016.25521521	10406.493652039	160282.297870
0.	1756868.2938333	7781.4091020254	3511.8509410427	116046.86986729	748358.45973159	12320.211640776	170345.6661081
0.	1907684.9770149	8804.6488545952	3311.7690492289	113906.53086484	721129.88220347	10784.751917351	151362.2603430
0.	1815790.524266	7870.3814867284	2778.2408179141	109672.52138536	685864.58177161	10072.750608034	185963.1525113
0.	1655403.802951	8737.9119992209	3267.3070588502	120306.64204577	706364.27400652	10940.510308095	169121.1000458
0.	1827138.648305	7314.319659335	2889.3897164397	112982.97424883	682757.67943353	11029.516409074	157541.8889144
0.	1821859.3540849	7803.6521091871	3845.3314342286	120554.63188533	690273.95732229	11385.550313458	142926.3663621
0.	1635867.9816739	7736.9232657286	3000.5400972175	120667.35696184	695240.1985091	11296.540412261	158175.9537554
0.	1804128.7892221	7180.8703392706	3156.1531205464	107038.60457086	684347.11836677	9427.5519315809	158085.3701378
0.	1727371.8990104	7358.8032407191	3156.1531205464	106813.52184041	693793.42719092	9894.7597796915	140801.7655461
0.	1597212.7858845	7848.1383015384	3667.4735108391	111856.82326622	702019.12130198	10161.747447	138383.9904780
0.	1589610.571699	8115.0604405255	3356.2312767859	130615.66742994	733619.2548316	10896.007613863	139649.2813171
0.	1672997.4665572	8849.1403882772	4312.2265403762	130615.66742994	732335.60494707	12743.069038078	168758.2998645
0.	1842145.0083956	8470.9699193857	4245.525638307	142564.69424905	746053.81320005	10918.258931291	152765.2940216
0.	1645131.9914447	7914.8680351385	3222.845305648	113703.79021584	734927.31934245	11474.561164748	128787.5428787
0.	1840473.3879664	8604.4398909837	3823.0989862564	128607.00895882	780030.18511178	11496.814026024	140914.7627038
0.	1845598.8199541	6869.4968993892	3778.6342682119	120712.44741633	719944.80794054	10851.505157133	147358.1131704
0.	1749431.0653541	7603.4671810346	3534.0825588358	100176.29776482	699967.99908119	11652.585717666	154960.8325225
0.	1624713.5569857	8092.8166025467	2867.1598181554	118841.39709141	747776.17564904	9449.7993307319	184236.541745
0.	1992361.2427609	8537.704638108	2844.9299791609	120870.26591459	756174.53877093	11430.055620341	183100.806542
0.	1792290.9486132	7536.7399397861	2511.4895088638	98692.078479762	711412.20756748	11007.264794765	179626.4076200
0.	1863134.4418602	7981.5983028321	3334.00013336	102515.60092924	733207.49744338	11229.783609853	189258.3258155
0.	1681337.730983	6936.2188003543	2467.0317873712	99659.040000429	630756.29407095	9694.5246392125	156409.749129
0.	1542962.5852818	6535.8954043318	3378.462479507	91926.46954986	710059.36352991	10428.74366326	154938.1951808
0.	1911936.4304608	8693.4210590677	3222.845305648	112442.4029116	778934.45990047	11474.561164748	168372.8418040
0.	1706364.6630264	6669.3344004268	2889.3897164397	97163.157661808	754596.19370958	11674.839054004	151203.8680205
0.	1586038.3842219	7336.5614203583	2622.6348501053	104090.49947787	678303.98564299	9561.0372168932	155753.1778672
0.	1492014.0543346	7736.9232657286	2978.3099024804	93679.159604974	702091.52270282	10517.744301851	154440.1890782
0.	1665112.1318246	8537.704638108	3956.4945635986	122493.71413835	775867.16138344	11029.516409074	177083.9649739
0.	1984760.5405432	8003.8418440852	3422.9250628351	110956.01131035	778155.361259	12565.021204863	175154.9447588
0.	1760942.3142128	7692.4376667992	3378.462479507	107218.6751046	754159.16409768	11118.523460085	179989.6763689
0.	1534583.8320476	8226.2805206124	2956.0797670342	106273.3479325	730834.21712638	10918.258931291	175813.0314083
0.	1683654.1703428	8671.1756780192	2778.2408179141	102245.64802008	738852.69314441	11118.523460085	216829.1084073
0.	1630603.9660676	9071.6016179468	3022.7703512459	109672.52138536	701512.3283966	10784.751917351	221893.1580165
0.	1616393.1277147	9383.0573113583	3400.6937415233	107398.74950461	678183.64727512	10962.761744275	221299.9140740
0.	1709794.9970941	9294.0687832241	2600.4056632835	108029.04035321	663178.51542841	11096.271608266	222577.7220507
0.	1867447.966091	10272.994831483	3156.1531205464	100963.49038566	715762.06189906	10606.745890386	232098.9123053
0.	1875448.4101496	9093.8480673683	3467.3878833464	98107.458178594	720476.86211671	11096.271608266	248746.7934014
0.	1711983.5170463	9338.5629285733	3445.1564434428	98534.676695387	696807.8062477	10784.751917351	238269.4394368
0.	1734303.726908	8982.6164138194	2844.9299791609	97590.328051922	696880.16420822	10517.744301851	220113.5512133
0.	1848121.4649098	9093.8480673683	2844.9299791609	95432.216307064	689478.65842088	10628.996435951	229015.3376748
0.	1883841.1720359	8515.4596725172	3867.5639415011	97837.647175583	737083.63267784	10784.751917351	237720.7656650
0.	1815845.1806234	9271.8217995872	2911.6196740142	89275.660720318	755081.80788504	12475.998713705	215141.766674
0.	1810244.5850332	8270.7689680748	3578.5459723132	89500.273013813	754741.87511963	13165.94787708	189121.9482594
0.	1877373.9462658	7692.4376667992	3089.4614690812	96308.882186679	728243.72171298	10473.243863813	184577.2921623
0.	1914145.7459106	8448.7251318446	3045.0006645658	93319.603552581	781856.69969788	11185.27937181	193555.3487368
0.	1673454.4448327	8760.1575583262	3667.4735108391	89455.350073369	766015.28869451	11786.10662646	230043.0708395
0.	1680556.7379322	8003.8418440852	2333.6600457397	75069.946975572	752581.18414653	10918.258931291	197763.5516939
0.	1520177.697594	9049.3552278814	2822.700199456	76976.10704501	723669.87112601	10873.756355811	182328.5940479
0.	1572934.5718752	8938.1241678873	3400.6937415233	84582.641506737	759380.67363058	11096.271608266	191918.1293174
0.	1685728.687975	7981.5983028321	3067.2310371775	73074.550325912	763511.52553103	10918.258931291	185985.8734325
0.	1690040.8742688	7759.166154206	3445.1564434428	78411.619923339	770368.20042825	11140.775371281	167261.9143812
0.	1709443.8016889	7803.6521091871	2289.203272805	61806.130829148	782660.48727828	11674.839054004	183850.3745982
0.	1576980.8952523	8293.0132808272	2555.9474675006	69824.641738667	725291.01383055	9917.0084254548	190667.6897944
0.	1686671.8056014	9182.8344586197	2644.8640962144	81642.424047535	669595.8015733	10784.751917351	207621.2383837
0.	1665515.4056325	7002.9412353188	2289.203272805	66912.003241406	705157.06908149	9850.2626662593	194737.982764
0.	1485658.9366803	8337.5020843755	2578.1765357486	74195.501127664	637077.72518978	9227.328010388	174043.1220969
0.	1857916.9377431	7959.3548209234	2800.4704790405	71146.866056428	754183.44294532	11296.540412261	173929.6790586
0.	1703313.5525386	8337.5020843755	2200.2904383379	68547.43696849	716318.03352552	11007.264794765	184531.857977
0.	1575303.5828689	7914.8680351385	2644.8640962144	73567.750183919	701198.61427592	9917.0084254548	200972.2956901
0.	1547951.0740796	7136.387707272	1577.9271548818	57307.484758885	608906.36409076	8737.9119992209	177401.7283361
0.	1475805.4410967	7447.7711155427	2378.1170558111	54376.83346242	624056.79103538	9027.1088971719	185713.2264218
0.	1550180.8568622	8359.7465751719	1889.1029872274	58784.385297303	640911.14474166	9716.7727507005	198901.2644678
0.	1503100.0044576	8315.2576529274	1844.6485855546	49837.471002437	635856.1795845	8381.9911253168	252432.9665272
0.	1448303.9798349	8515.4596725172	1400.1176098792	53213.806251809	647839.56517042	9249.5748753086	221550.8968093
0.	1422665.6922546	8871.3862441486	1689.0600469736	53638.739743765	613276.71041488	10028.252544752	212953.2853141
0.	1479650.7196829	8537.704638108	1844.6485855546	54980.776794099	694999.0532105	9739.0209215515	249433.5361912
0.	1235871.913304	9004.8626258179	1777.9674276367	53012.529504661	672048.60388665	9405.3045917898	203795.1790968
0.	1312736.1294901	8448.7251318446	1600.153614747	46194.347844108	623315.37941598	7937.111398359	222600.5418076
0.	1367260.1992677	9071.6016179468	1489.0219081794	49099.777970046	630756.29407095	10562.244977375	201473.0609061
0.	1607545.9340608	7848.1383015384	1466.7957446922	50530.514680151	635185.60042964	8537.704638108	222646.1815065
0.	1482496.2213443	7937.111398359	1555.7007542926	51469.56875679	652205.63920956	11252.035817943	218379.9360619
0.	1343926.4437772	8582.1947473411	2178.0623779285	52632.353314902	639736.9795849	9227.328010388	235046.4909789
0.	1508172.3769588	8426.4804036529	2022.4676149595	56390.147577632	673106.88976251	11074.019815824	215460.9676205
0.	1556103.0485479	8804.6488545952	2422.5743030209	62679.282824092	634898.22527468	9316.3158262194	233583.9978511
0.	1660811.648261	8293.0132808272	2533.718458539	69085.183638058	747485.04820934	10940.510308095	225658.9470990
0.	1728211.0221126	10072.750608034	2667.0934016109	75563.264422315	711798.77312668	10740.250054368	234909.3714957
0.	1693896.6060376	8582.1947473411	2244.746737005	70765.864742799	695167.85421615	9917.0084254548	202816.1689719
0.	1733816.1620028	8671.1756780192	3222.845305648	76819.112755991	689406.3621347	11274.288085412	215438.1671526
0.	1829055.547636	10317.494200857	3133.9225107654	92196.090313735	785413.41185373	11541.319926723	219315.1315958
0.	1941391.0689262	9828.0141985899	2289.203272805	71370.992579024	675608.80636124	11118.523460085	210377.9872931
0.	1506084.9641561	8448.7251318446	1555.7007542926	56233.539091897	704601.81115161	9360.8100902862	196716.991500
0.	1299634.3019326	8737.9119992209	1866.8757567514	49368.02244852	588635.88780832	9338.5629285733	256899.7380231
0.	1067099.84347	9449.7993307319	1600.153614747	43669.678983299	606662.3460313	9561.0372168932	248792.5745193
0.	1106485.352079	8248.52471467	1711.2868032229	35631.56957064	560313.26459079	9071.6016179468	254540.0725761
0.	1013947.8832061	8070.5728239134	1666.8333500017	37685.017399253	570765.8660224	8359.7465751719	222030.0663838
0.	1348546.8208192	7714.6804365931	2044.6952603964	63149.479345815	637005.86479141	9405.3045917898	191758.9721665
0.	1361408.093596	7314.319659335	2355.8885211332	65209.699491039	622095.77605566	10717.999211938	182033.3550344
0.	1361694.1082355	8381.9911253168	2978.3099024804	88714.156330831	700981.43421575	10651.247040888	182805.5404659
0.	1648324.8131993	8537.704638108	3623.0096229803	105575.67479204	706340.12826375	10784.751917351	180466.4903782
0.	1600452.1653237	9894.7597796915	5201.6229063468	152018.48889272	889019.97134912	12698.556723408	156296.5435315
0.	1752687.5065696	8337.5020843755	4023.1931528364	118300.44822576	905851.60172333	12765.325284507	137141.4795506
0.	1929459.6858296	10161.747447	5713.0687893496	133189.25776893	899159.51034908	13054.661893153	124636.2444079
0.	1761993.9857083	8782.4031767842	4245.525638307	153738.50325307	913760.27048542	14768.630716617	108884.5108428
0.	1940558.2468548	10428.74366326	5957.6844347936	209762.76690636	1010647.3998085	14590.539636446	106160.816080
0.	1929705.012812	9650.0285943244	4378.9279761929	151362.26034309	1064810.6774701	15503.296619214	91679.32480400
0.	1918052.0667871	9360.8100902862	4245.525638307	175223.02030323	947550.96615158	15124.82428513	87568.80406033
0.	2034581.5270362	10006.003602161	6958.4595526755	172205.53302889	1000803.280967	15035.774466942	85143.8690160
0.	1976888.019756	10250.745235849	5757.5438273573	179331.26329711	1070899.6540938	16839.218606869	81126.30917497
0.	1830312.2378936	9116.0945761461	5201.6229063468	160327.60138601	1004424.8413136	15837.257058256	75877.20884381
0.	1970033.3456237	9405.3045917898	5601.8822324301	167307.25548765	1034453.460215	16059.904779445	76011.76005732
0.	2183442.200276	10228.495699585	5579.6450990042	192463.83379325	1065640.746289	18175.354575139	73836.78053780
0.	2724161.7447458	10762.500956173	5890.9703650846	182419.43890297	1174266.428407	16839.218606869	72984.88074672
0.	2462770.1711673	7825.8951756913	5579.6450990042	171071.41894986	1115283.9421873	14991.249914367	70564.16518709
0.	2424155.5068887	9027.1088971719	5446.2235441355	183146.2330109	1106485.352079	16816.951487099	79151.90243662
0.	2385198.1089035	9716.7727507005	5312.8041246922	176244.21951298	1126015.8435535	16438.419544947	86221.53125865
0.	2396736.8103595	9516.5418843464	4890.3233837481	204660.44542103	1079738.6214782	17217.768737337	95342.30704245
0.	2651387.9543745	9316.3158262194	4645.7390570617	175132.25303298	1064785.5250827	14835.415852053	106836.0298416
0.	2423127.3057689	9716.7727507005	4601.2699505063	159648.07426193	967032.0369038	14390.191716499	131292.8515947
0.	2320535.6829221	9805.7657902847	4490.09822201	133279.57350536	930044.85988325	13655.623848502	179762.63156
0.	1930618.9693629	10517.744301851	3378.462479507	111316.3244853	812037.28044417	12587.276976136	208464.115596
0.	1610277.1982467	10006.003602161	2733.7816735278	89522.734574364	747751.91465727	12854.350864177	229768.9964373
0.	1823965.2395844	9761.2691517657	2155.8343768016	79757.636816054	647311.94710695	10940.510308095	244787.6642891
0.	1562534.1797516	10628.996435951	1666.8333500017	67001.607770848	688273.79894556	10695.748428881	250257.7011478
0.	1383796.6526258	9271.8217995872	1978.012501928	49949.248354082	608930.23975764	9205.0812048251	252684.8754983
0.	1174190.0369996	8960.3702611759	1355.6658163753	41346.763902849	636071.73392356	8893.6321593739	271599.4511098
0.	1049757.166884	8048.3291046256	1088.9600342778	38533.327987669	533195.73443412	9383.0573113583	246023.2628412
0.	889735.02942219	7759.166154206	622.24545271912	31883.097683399	512606.60884352	7892.6247312617	245840.1998111
0.	610864.38796765	7914.8680351385	622.24545271912	27266.757926836	494893.63493746	7180.8703392706	233606.8473598
0.	648798.95313004	8248.52471467	733.3656014198	20090.85605736	530403.50288269	8248.52471467	234817.9597429
0.	674141.24851042	8092.8166025467	511.12678566587	19355.786045146	515251.35771516	7136.387707272	256945.5632832
0.	625420.1977108	8426.4804036529	511.12678566587	18064.001736992	487522.04313249	7470.0132325949	249044.3750975
0.	545748.30400338	7848.1383015384	622.24545271912	14056.289210819	501021.82081878	7314.319659335	217764.1321560
0.	545037.29202524	6780.5351954239	377.78634093484	18219.89612657	463120.93767087	7203.1117442735	240944.7342033
0.	534284.47712778	6802.7755324172	533.35040054615	15881.78612706	472515.83546202	7180.8703392706	238246.5773185
0.	579184.67133546	9316.3158262194	488.9032300503	17640.874506867	500903.92981714	7292.077957649	240052.8752018
0.	568888.21478719	7647.9523052351	355.56314090256	16505.218051281	507626.3020404	7914.8680351385	245062.2261427
0.	761445.85480477	7536.7399397861	511.12678566587	22385.58208299	502908.29707119	8226.2805206124	239321.1637270
0.	1071730.293114	7647.9523052351	911.16092124147	33333.199733334	527375.66644108	8003.8418440852	218174.6631023
0.	1118648.9230873	7937.111398359	1133.4104052409	37573.403998951	601794.35427238	8737.9119992209	194010.18834
0.	1240667.8910508	8559.9496630493	1311.2142599662	47512.840946976	612177.94537489	8404.2357348103	221185.8334785
0.	1438097.6382697	9538.7895209393	1689.0600469736	55204.470581101	645489.51391159	8804.6488545952	262171.27018
0.	1556448.4072026	10807.002937904	1533.4744129793	54130.794982512	649350.64935065	9983.7547189362	264510.1313904
0.	1645668.5223166	9182.8344586197	1844.6485855546	63462.958377668	702815.56991124	9872.5111932931	227302.7268668
0.	1512798.1008034	8426.4804036529	2044.6952603964	65724.833813888	672144.80635553	10829.254017831	248243.2174594
0.	1645400.2529507	8404.2357348103	1755.7404935542	60709.222895183	697362.56602383	9360.8100902862	216783.5001418
0.	1335340.9172191	9383.0573113583	1844.6485855546	64291.495230115	667263.87835371	10050.50154671	223559.0272851
0.	1596625.7228002	8938.1241678873	2066.9229651143	66912.003241406	748722.40705755	10807.002937904	215278.5656018
0.	1654418.4105897	8737.9119992209	2311.4316296304	67225.623292864	667143.69312777	9694.5246392125	221528.0798888
0.	1545031.9457476	9939.2571305832	1622.3801338886	67584.06060387	691551.40809865	10628.996435951	233355.5061624
0.	1329846.3289753	7803.6521091871	1777.9674276367	62209.112731656	666182.27131501	8849.1403882772	208054.0567053
0.	1517505.5388989	8470.9699193857	1822.4214736367	64806.573015034	699220.06329518	10250.745235849	216897.5212676
0.	1304800.3945096	7848.1383015384	1755.7404935542	67203.22147076	641246.64976491	9583.2849722085	192009.0776101
0.	1375641.8250541	7848.1383015384	1422.3435955424	64313.88925697	651773.73157433	9427.5519315809	186940.2074476
0.	1407103.232554	7670.1949563466	1933.557626018	61403.168341035	654053.48730761	10517.744301851	170549.7777711
0.	1575303.5828689	8604.4398909837	2155.8343768016	60843.530423549	676811.90789364	9872.5111932931	175994.5816035
0.	1518246.2566963	8359.7465751719	1666.8333500017	79151.902436628	701102.08913417	10339.743974598	205184.2023686
0.	1352000.6726969	8181.7923105381	1644.6067123067	57732.626359526	652013.67760099	8760.1575583262	198309.6346686
0.	1298988.749188	8181.7923105381	1777.9674276367	70138.370977755	691647.82710934	9182.8344586197	224996.9595005
0.	1596332.2054105	9093.8480673683	1933.557626018	76011.760057327	710445.86890428	10985.013239832	220957.6769113
0.	1618612.9518293	9672.2765870872	2178.0623779285	85974.554748302	715979.6117783	10918.258931291	254242.2974894
0.	1619014.1823741	9650.0285943244	2111.3785523944	80744.85340879	695023.16743891	11763.8529932	202269.794122
0.	1722501.083735	8938.1241678873	1822.4214736367	65836.823733561	678881.63305331	10695.748428881	208190.7407882
0.	1604714.5035788	8737.9119992209	1400.1176098792	67516.852438416	674742.67660722	10628.996435951	200312.2415135
0.	1479123.872844	9205.0812048251	1511.2481309416	56927.113226757	613396.14981768	9294.0687832241	170300.3086328
0.	1582334.3830159	8426.4804036529	1800.1944209975	54511.039321521	679675.96106833	9271.8217995872	192350.1424474
0.	1448907.7999384	8648.9303563226	1755.7404935542	52140.386262401	646664.45979406	8849.1403882772	187735.568361
0.	1234641.2744967	8226.2805206124	1555.7007542926	51693.168610678	627645.16499465	10050.50154671	175495.3279842
0.	1429212.5397205	7647.9523052351	1400.1176098792	54153.161817852	661953.28204062	8871.3862441486	172727.2768095
0.	1327229.8036506	8782.4031767842	1533.4744129793	53213.806251809	604681.41041052	9004.8626258179	200949.5343413
0.	1339982.828859	8515.4596725172	1466.7957446922	51693.168610678	617888.26987136	10028.252544752	185849.5488244
0.	1598226.8928396	8026.0854446829	1666.8333500017	50664.658803726	641007.00199246	10072.750608034	163975.3348063
0.	1226979.2281015	6913.9781073663	1600.153614747	49099.777970046	643667.46432686	8938.1241678873	157270.1614694
0.	1280442.4847797	6446.937260185	1311.2142599662	59701.985174639	608906.36409076	9271.8217995872	152923.71575
0.	1329146.7872914	8181.7923105381	2066.9229651143	59187.221626038	616024.23448049	9472.046789243	166287.1396681
0.	1377543.0907758	7492.255408986	1400.1176098792	59679.603491926	649374.63694033	9093.8480673683	189053.7603089
0.	1581908.1196425	8671.1756780192	2178.0623779285	54824.194704148	644434.59635128	8893.6321593739	190485.8231347
0.	1252296.6137938	10183.99680516	1444.56964048	48339.798697834	563400.21356094	9605.5327868852	190985.965891
0.	1343355.5504967	9071.6016179468	1533.4744129793	47959.834975378	611461.43475733	9205.0812048251	191236.0483997
0.	1260725.9590079	7825.8951756913	1533.4744129793	45635.72706983	603750.76623085	8737.9119992209	244261.4456543
0.	1529231.8322445	8871.3862441486	1844.6485855546	51290.69318001	628674.10689166	8381.9911253168	254402.6366184
0.	1485527.1348674	9227.328010388	1777.9674276367	53526.913046522	608452.73895866	7781.4091020254	238177.991334
0.	1390993.6095144	7848.1383015384	1355.6658163753	49949.248354082	612201.8300856	9538.7895209393	223330.8065897
0.	1281962.9195672	8893.6321593739	1800.1944209975	43222.914382982	604084.83208915	8982.6164138194	224426.3221784
0.	1223982.8211598	9004.8626258179	1511.2481309416	45814.481654598	581302.55743689	8648.9303563226	246686.8995477
0.	1276578.1323044	8671.1756780192	1111.1851901238	46730.658922347	613826.14533954	8181.7923105381	212109.9596034
0.	1502545.3854804	9472.046789243	1822.4214736367	60395.847049525	592924.48813806	9783.5174413434	231322.2022901
0.	1689879.1307123	9338.5629285733	1444.56964048	54578.143058944	595737.06090774	9605.5327868852	241585.1012601
0.	1392793.7455514	7714.6804365931	1577.9271548818	52721.804980594	609646.54045283	9917.0084254548	223650.3172902
0.	1104893.434617	7825.8951756913	1066.7349377027	42374.12745389	574141.91346309	9850.2626662593	194101.1592115
0.	1186522.9841964	8248.52471467	1200.0864062212	51044.745511852	581350.15635902	9405.3045917898	198127.60308
0.	1165104.1280312	7425.5290578293	1844.6485855546	49189.191839631	607211.36040772	9205.0812048251	184463.7071588
0.	1136862.1351701	8248.52471467	1822.4214736367	57419.362031865	588588.24866525	9249.5748753086	182555.708022
0.	1108077.554764	7091.9053126152	1644.6067123067	60753.991831666	658830.92162407	9027.1088971719	172931.4462206
0.	1243541.5789066	8092.8166025467	1666.8333500017	51737.889299196	619178.99147462	9805.7657902847	169688.0066339
0.	1340060.6466576	8582.1947473411	1666.8333500017	63530.133984339	635760.37937994	10406.493652039	185304.2724464
0.	1235025.8309488	6580.3748323783	2266.9749752633	58269.678225605	674766.73459884	10250.745235849	174973.4126641
0.	1305808.1287347	7536.7399397861	1933.557626018	71953.749629519	662986.3104984	9783.5174413434	177492.5200703
0.	1311339.759392	8137.3043378502	1889.1029872274	68256.171951109	618366.29243418	9516.5418843464	176584.6467700
0.	1518987.0348413	8582.1947473411	2111.3785523944	80453.163664913	697531.41299194	10717.999211938	203863.4863692
0.	1530953.6669176	8760.1575583262	2533.718458539	82293.22292419	696542.49888528	10985.013239832	198423.406406
0.	1339308.4361114	7558.9822941956	2133.606434957	68592.247871052	612990.06258461	10183.99680516	187053.825839
0.	1447568.9488188	7848.1383015384	1689.0600469736	63955.592020876	626472.7990445	9538.7895209393	180988.7462154
0.	1448067.7133602	5735.3062786932	1689.0600469736	51111.821430944	636957.95819075	9672.2765870872	175291.0963979
0.	1240847.469525	7603.4671810346	1689.0600469736	59343.88543887	572810.35655836	8760.1575583262	175744.9510941
0.	1508172.3769588	7314.319659335	1711.2868032229	70989.981061899	620374.2759611	10339.743974598	178513.9945268
0.	1475673.7823345	7892.6247312617	1711.2868032229	57822.132608695	594092.30961843	9249.5748753086	186349.4165036
0.	1359380.2500862	8248.52471467	1822.4214736367	60418.230649105	576734.28378959	9405.3045917898	186008.5944149
0.	1584119.5772047	7892.6247312617	2711.5521902674	71057.217128003	651677.75502532	10028.252544752	181783.5454890
0.	1411390.0434741	7848.1383015384	1755.7404935542	61806.130829148	589803.12898912	8404.2357348103	188076.4603061
0.	1429684.095624	14278.88939599	1466.7957446922	56390.147577632	596166.17801341	9160.5877717715	182351.3051698
0.	1613585.688561	7647.9523052351	2133.606434957	57262.734268803	607163.61864173	9116.0945761461	206550.6779208
0.	1262628.7980822	7136.387707272	1444.56964048	47021.17512825	564587.79622824	8938.1241678873	177606.0111145
0.	1228977.3904047	7225.3532086126	1577.9271548818	47468.142859053	578589.85307501	8760.1575583262	216350.2339085
0.	1154807.782329	7803.6521091871	1088.9600342778	46976.47966997	567676.27745546	8915.8781339534	201518.5864910
0.	1137115.711292	7914.8680351385	1155.6356796293	41480.760679625	552007.74335267	8248.52471467	212907.6979861
0.	1252861.7486879	8048.3291046256	1822.4214736367	54689.983818186	630995.65805612	8404.2357348103	228672.7877355
0.	1318996.6014291	7269.8363153001	1444.56964048	47535.190080589	566892.17352861	9494.2943071144	202360.8541395
0.	1185248.1297144	7892.6247312617	1489.0219081794	50597.586472836	620565.53681927	8960.3702611759	217034.3486515
0.	1227158.5321337	8448.7251318446	1644.6067123067	49792.760480329	566868.41391734	8760.1575583262	221550.8968093
0.	1110656.0116505	8359.7465751719	1511.2481309416	45993.240063321	626042.17391946	9449.7993307319	193373.4197646
0.	1286371.0591287	8204.0363859019	1911.3302769829	51424.84950374	628530.52625365	9383.0573113583	194828.9614847
0.	1434532.0671183	9627.7806609238	1822.4214736367	69398.885154887	591923.62406464	9538.7895209393	215620.5726201
0.	1272741.1893588	7959.3548209234	1422.3435955424	63059.916065846	631953.18024747	8982.6164138194	215369.7661185
0.	1281241.3251778	7447.7711155427	1666.8333500017	55316.319718964	604156.41931164	9205.0812048251	230477.0401611
0.	1198872.9941168	9027.1088971719	1511.2481309416	45300.572529715	535373.3576639	8381.9911253168	232852.8461945
0.	1295193.8372138	8337.5020843755	1200.0864062212	43736.695733856	569624.96587214	8760.1575583262	232578.680633
0.	1155824.1761375	7514.4976447163	844.48723179752	44183.487808432	522339.52000044	8493.2147662765	199492.9357777
0.	954801.63865558	7314.319659335	1044.5099003982	36993.038360066	498499.30675616	7736.9232657286	194101.1592115
0.	1011022.3926823	7292.077957649	1022.2849223641	32686.200011044	455565.52449963	6758.2949177622	209785.5520467
0.	897777.27816693	7158.6289936035	866.71173567692	32262.33082315	506729.68158233	7914.8680351385	215552.1701079
0.	911757.7158736	6291.2627920491	644.46936392652	30254.821736987	512488.55868262	7536.7399397861	215574.9708837
0.	668610.066757	6691.5744407644	600.02160077763	23455.184574945	512158.0268631	6758.2949177622	200403.2803977
0.	745495.93785855	7425.5290578293	822.26278718639	25082.134531934	524703.54055123	7025.1821656413	241356.393171
0.	961561.06183042	7581.224707945	866.71173567692	25059.845403455	503403.56578861	7670.1949563466	252593.2713682
0.	926825.14884094	7447.7711155427	844.48723179752	23744.892177716	506658.89974396	6624.8544977427	223148.2344738
0.	986057.64297059	7403.2870594544	688.91736413994	26486.469642945	487427.8784685	8270.7689680748	213181.2256480
0.	924101.69809551	7670.1949563466	555.57407469138	23544.324304597	498216.45421119	8515.4596725172	195943.5304909
0.	940207.05683499	6246.7849065228	511.12678566587	30009.492616952	519787.1079598	7336.5614203583	196534.9942912
0.	1017324.6526157	7314.319659335	1244.5373699014	27445.119776913	517755.17377116	7892.6247312617	171729.1865079
0.	979329.245109	6624.8544977427	755.58980896023	31325.433179311	529362.56383166	7825.8951756913	163340.8327846
0.	947004.92431288	7625.7097134645	822.26278718639	30076.399843808	521417.72820276	7581.224707945	172636.5364382
0.	959696.73254226	6869.4968993892	1000.0600036002	28493.072621719	504983.89986043	7514.4976447163	189894.7835909
0.	920884.16135523	8092.8166025467	733.3656014198	30946.242591826	516385.07081479	8137.3043378502	194032.930969
0.	959597.3127233	7381.0451204177	1022.2849223641	29608.060516204	511449.7872204	7914.8680351385	196876.2422809
0.	1134757.732108	7803.6521091871	866.71173567692	34314.950228848	533195.73443412	8092.8166025467	201131.6268519
0.	1159840.0653353	7225.3532086126	911.16092124147	37997.542855259	531941.48437289	8582.1947473411	221094.5701119
0.	1083669.8797143	8226.2805206124	1133.4104052409	35497.666596295	477663.90894395	7358.8032407191	249914.2893231
0.	1051263.8790456	8092.8166025467	511.12678566587	28247.795269596	529126.00434893	8626.6850939775	247465.0227032
0.	948717.62351085	7403.2870594544	488.9032300503	27891.041077071	457442.02347601	6802.7755324172	227371.2246330
0.	846100.14033564	8426.4804036529	666.69333440004	28047.119160189	511048.47734443	8337.5020843755	239389.7589872
0.	851205.06607508	8582.1947473411	666.69333440004	25840.000320496	485780.16417865	7670.1949563466	231687.703991
0.	759575.02275867	8648.9303563226	866.71173567692	27355.938375462	476159.12930902	6269.0238196228	213773.8993277
0.	1008822.6615799	7558.9822941956	822.26278718639	37975.219220584	519385.40844601	7136.387707272	238680.9681399
0.	1068055.9338963	7914.8680351385	1088.9600342778	31481.575485872	518369.42878315	7692.4376667992	241768.0721859
0.	1360290.123439	9472.046789243	1200.0864062212	41882.763905969	493008.91937057	6780.5351954239	243666.6292384
0.	1239308.3423221	7692.4376667992	1266.7629406502	45255.886273362	543331.10291762	8493.2147662765	245245.2723313
0.	1247212.0033497	7247.5947322881	1222.3118584252	40900.123502334	582635.42657064	7981.5983028321	219657.3021868
0.	968624.23098375	6736.0546994319	911.16092124147	30433.247443451	546364.56190311	7714.6804365931	210491.9219168
0.	830876.67824771	7647.9523052351	933.3856029271	29228.947922608	558485.36252514	8559.9496630493	198446.1609381
0.	865603.22930386	6802.7755324172	1000.0600036002	25438.768683474	498452.16401797	7714.6804365931	208076.8372320
0.	762490.77997571	7247.5947322881	577.79780810179	24480.348956247	496731.63127345	8337.5020843755	208145.1791812
0.	787509.14017006	7714.6804365931	1000.0600036002	24926.111882634	504960.31064618	7403.2870594544	218858.9257113
0.	1027838.4109485	8070.5728239134	1355.6658163753	35810.110209623	516361.4502659	8582.1947473411	225179.5715867
0.	1032272.9544628	7269.8363153001	1355.6658163753	37149.286680244	520188.82625235	8003.8418440852	197672.5413030
0.	1181526.5964257	7025.1821656413	1689.0600469736	49457.439187855	517353.56923556	8226.2805206124	191577.0819593
0.	1270450.1068335	8204.0363859019	1666.8333500017	63373.391741249	608643.73611065	9071.6016179468	209694.4118543
0.	1212876.7040993	7736.9232657286	2311.4316296304	63955.592020876	567462.42385387	9739.0209215515	210469.1348690
0.	1199613.5166271	8003.8418440852	1866.8757567514	73791.941544997	594640.52522245	9271.8217995872	196967.2440774
0.	1267928.0186673	7959.3548209234	1889.1029872274	78792.969407608	653765.48504369	10361.993807708	216623.8731529
0.	1178163.2578283	8070.5728239134	2333.6600457397	69533.332262217	649422.61231908	9138.3411442804	201518.5864910
0.	1162713.2988157	8426.4804036529	1866.8757567514	75294.178574665	681096.30460266	9516.5418843464	207621.2383837
0.	1380799.6134473	8693.4210590677	2667.0934016109	84986.721522748	675632.86675611	9783.5174413434	225270.8791104
0.	1476569.099602	8982.6164138194	1889.1029872274	82719.63581921	681698.21524648	8960.3702611759	241813.8155361
0.	1169709.5524496	7937.111398359	1889.1029872274	70608.986890473	675729.1090032	9605.5327868852	195465.8400174
0.	1505662.2553944	9805.7657902847	2355.8885211332	85458.172847977	637197.49384675	10562.244977375	243231.9821647
0.	1498716.7973121	9561.0372168932	2178.0623779285	76908.823417788	674020.96789707	10584.495404194	216897.5212676
0.	1449721.7081194	7670.1949563466	2022.4676149595	87613.716885723	670701.881405	10651.247040888	263776.3014431
0.	1573786.2802609	9071.6016179468	2044.6952603964	73141.803140745	660127.7654719	9627.7806609238	250395.0697817
0.	1603592.8587158	8515.4596725172	1555.7007542926	70877.922152118	677726.37670542	9538.7895209393	284715.4134170
0.	1543572.7324246	9205.0812048251	1377.8916834903	67808.091720987	598693.63377823	10050.50154671	257037.2145478
0.	1393941.8458038	8426.4804036529	1400.1176098792	65344.079299915	613993.37159963	8204.0363859019	230362.8355468
0.	1685567.0203999	9472.046789243	1600.153614747	69757.415574782	612536.22296899	8693.4210590677	240601.7003752
0.	1628434.7833299	9160.5877717715	2133.606434957	69219.62570525	610386.78024371	9627.7806609238	243026.1045073
0.	1809288.7249866	8559.9496630493	1644.6067123067	70586.576008777	637269.35583676	9783.5174413434	258137.1071583
0.	1389428.5655131	8982.6164138194	1489.0219081794	60888.300078954	628339.08911125	9160.5877717715	212383.4614115
0.	1702071.7977656	6958.4595526755	1800.1944209975	60910.684996523	649998.33760016	8938.1241678873	200221.2036121
0.	1736362.619178	8270.7689680748	1622.3801338886	63216.652435113	655733.69142199	9761.2691517657	212223.9176130
0.	1529496.708678	7203.1117442735	1666.8333500017	57329.860093735	585063.68188729	9850.2626662593	226252.4973365
0.	1754967.7007344	7825.8951756913	2022.4676149595	73814.361011375	649902.38072809	9360.8100902862	224220.9021805
0.	1803146.2710679	8804.6488545952	1622.3801338886	69959.095686637	685623.69684299	11140.775371281	235914.9660415
0.	1802900.6578614	9783.5174413434	1666.8333500017	67718.478554328	668153.30082708	9182.8344586197	246915.7518673
0.	1375961.5874908	7892.6247312617	2155.8343768016	70272.829966531	602152.20138298	8559.9496630493	204637.6741174
0.	1809097.564845	6936.2188003543	1622.3801338886	60642.069939777	661857.19263126	9961.5058950769	187758.2940625
0.	1687695.8716389	7803.6521091871	2133.606434957	89590.119617332	717309.20159339	9316.3158262194	212679.765039
0.	1573490.44707	8582.1947473411	2044.6952603964	82248.338619291	695770.74174648	11118.523460085	209534.9188862
0.	1772522.3630485	8470.9699193857	2000.2400288035	93162.302630667	704770.79893789	10717.999211938	196353.0010104
0.	1736823.2239283	6402.4585440809	2111.3785523944	76886.395662214	645657.35355967	9850.2626662593	183668.6550062
0.	1566256.7419273	7625.7097134645	2244.746737005	90353.854650945	730543.65586369	10473.243863813	188394.6385623
0.	1759258.1673526	7848.1383015384	2066.9229651143	93724.105196257	741300.89045236	11452.308362854	182805.5404659
0.	1561231.642076	7558.9822941956	1889.1029872274	82450.319885802	650933.97283769	10094.999728725	184009.3824564
0.	1679560.3950456	8070.5728239134	2111.3785523944	94712.969195713	743871.02645102	10361.993807708	204068.4115055
0.	1763333.2448693	8115.0604405255	2222.51855803	79488.416126324	692612.0761327	11074.019815824	183009.9543396
0.	1632130.736368	7892.6247312617	1866.8757567514	83190.959543511	665293.05108584	9650.0285943244	190394.8912764
0.	1442530.3425632	7403.2870594544	2222.51855803	72581.379528301	643068.1897387	8181.7923105381	156839.9442984
0.	1527351.431287	7492.255408986	2444.8030155534	83572.526749015	699654.34074667	10473.243863813	157519.2446254
0.	1760453.3366355	7581.224707945	2489.2606184746	105013.07743775	738537.62865927	10539.994609927	165357.8084434
0.	1547314.0935412	7803.6521091871	2578.1765357486	98152.427523452	758506.15619739	10628.996435951	180352.9607850
0.	1764202.8280326	8559.9496630493	2667.0934016109	106160.8160808	721250.81723212	9316.3158262194	207028.9966585
0.	1783136.5846315	8248.52471467	2644.8640962144	108231.64389977	721371.75394303	11163.027341856	203795.1790968
0.	1795753.4464415	9027.1088971719	3378.462479507	106160.8160808	720863.83106183	9939.2571305832	208213.52168
0.	1802627.7619599	9316.3158262194	2622.6348501053	108907.02440242	741494.83650719	10050.50154671	217422.0382832
0.	1600452.1653237	9004.8626258179	2756.0112160766	104022.99775854	673299.31925606	9761.2691517657	238269.4394368
0.	1980559.1482544	10272.994831483	2511.4895088638	110753.34195022	682854.00077633	11674.839054004	242477.1219284
0.	1623872.3019424	9338.5629285733	2733.7816735278	114109.27641294	678737.2175937	9917.0084254548	228741.2966121
0.	1640780.4981354	9338.5629285733	3711.9376358914	120171.37794872	704843.22328134	10962.761744275	207849.034732
0.	1739560.2335186	7736.9232657286	2578.1765357486	94668.018300696	704215.56570015	10873.756355811	207461.7845988
0.	1983424.7933819	8559.9496630493	3045.0006645658	108141.59727488	743192.04884789	10673.497705198	234840.8125884
0.	1619302.5191875	8826.8945917595	3711.9376358914	122358.41479368	740961.49525491	11385.550313458	213158.431337
0.	1952172.91788	7914.8680351385	2333.6600457397	102965.54175974	730422.59153536	10717.999211938	181374.7822109
0.	1821832.0080777	8426.4804036529	2867.1598181554	111609.09033558	704360.40573161	10740.250054368	180262.138212
0.	1709555.7285962	8626.6850939775	3334.00013336	128403.91293794	745932.53291097	11007.264794765	200312.2415135
0.	1915747.8282113	7536.7399397861	2622.6348501053	108096.57432495	722218.35802555	10450.993733851	196944.4935362
0.	1582630.0125797	7292.077957649	2756.0112160766	117444.01715828	672072.65440379	10072.750608034	194942.686265
0.	1960329.9611019	8715.6664994682	2800.4704790405	112735.20806235	720525.23229288	9983.7547189362	196762.4914165
0.	1871131.1615932	7937.111398359	3000.5400972175	107601.33782615	671639.75530333	11096.271608266	183259.8002542
0.	1679966.3852584	9472.046789243	3000.5400972175	113140.64744998	702260.46165219	9672.2765870872	199879.820234
0.	1834638.785446	8938.1241678873	2467.0317873712	118976.63975592	746417.66420422	10072.750608034	210195.6950949
0.	1640780.4981354	8204.0363859019	2978.3099024804	117376.40790148	651221.88094437	10206.246222688	183259.8002542
0.	1850990.5048594	8537.704638108	2422.5743030209	116024.33713965	636670.5241573	10473.243863813	201996.6199697
0.	1833817.3059941	7381.0451204177	2378.1170558111	95072.585035656	642373.08319694	10161.747447	183237.0866830
0.	1631069.7097813	8470.9699193857	2822.700199456	103550.50093757	675199.78986282	9828.0141985899	205389.1595916
0.	1703843.5001526	8804.6488545952	2756.0112160766	98444.734145569	661544.90941042	10295.244486485	200767.445762
0.	1688877.4616304	8359.7465751719	2444.8030155534	106498.41616593	668730.27231828	9716.7727507005	214594.5931345
0.	1961190.4740616	9004.8626258179	2333.6600457397	95791.863010931	681457.44597678	10295.244486485	244833.4239789
0.	1993531.13143	8871.3862441486	2711.5521902674	83527.635587239	676932.22722797	8960.3702611759	250486.6501104
0.	1649577.3299385	9338.5629285733	3289.5380243924	100153.80763315	684106.27556636	10940.510308095	274009.7948732
0.	1594397.2031735	9694.5246392125	2978.3099024804	84807.127997788	671735.95323532	10962.761744275	236074.9580248
0.	1635525.2479673	8715.6664994682	2644.8640962144	82023.920703213	631713.78976148	10384.243700188	229403.5777316
0.	1914396.2405832	9427.5519315809	3000.5400972175	115821.54531361	681914.91330335	9917.0084254548	244147.054632
0.	1659516.6074304	8404.2357348103	2867.1598181554	89028.594152486	670557.60211856	9983.7547189362	216281.8254834
0.	1625357.4813377	10072.750608034	3467.3878833464	105035.58060726	686587.27668676	10006.003602161	226412.3064503
0.	1696646.0923137	9605.5327868852	2778.2408179141	111699.1741912	719896.44099371	10673.497705198	231710.5483726
0.	1687849.2605106	7848.1383015384	2933.8496908789	110415.57056396	671952.40248529	10228.495699585	222030.0663838
0.	1594625.6923113	8626.6850939775	3734.1697873657	120464.45291411	645489.51391159	9939.2571305832	203863.4863692
0.	1795010.6661122	7914.8680351385	3156.1531205464	118345.52596619	671639.75530333	10272.994831483	210423.5609580
0.	1757081.4692468	9004.8626258179	4178.8252699788	123080.03649867	708610.12149257	9716.7727507005	198605.4443796
0.	1574404.403621	9116.0945761461	4423.3958966001	116407.40173846	731342.72269104	10873.756355811	185531.4666490
0.	1727149.3922024	11163.027341856	5223.8590313854	119855.77019922	684250.78044427	10028.252544752	190122.1015875
0.	1859444.6029559	9249.5748753086	3734.1697873657	123260.4516177	765115.79584454	9405.3045917898	214435.0075334
0.	1875438.8425979	9004.8626258179	3022.7703512459	123034.93332474	663707.10097045	11897.375683543	209307.0770183
0.	1646721.2157168	11385.550313458	3689.7055437159	104855.556942	681938.9911994	9872.5111932931	210058.9785305
0.	1848362.8797753	9872.5111932931	3245.0761526022	107691.37865094	633006.5771051	9561.0372168932	223056.9498960
0.	1686706.8148218	9049.3552278814	3711.9376358914	124546.02157962	677846.70872827	9894.7597796915	194146.6450128
0.	1686021.3474086	8782.4031767842	3667.4735108391	118368.0649272	679651.88945353	10695.748428881	188621.9161002
0.	1945436.2627294	8359.7465751719	3823.0989862564	121140.81881524	657846.41056878	9472.046789243	187099.2736251
0.	1893603.7290485	8515.4596725172	5090.4431708704	125967.14375659	723718.25906943	12097.663727646	190463.0900782
0.	1662372.7216522	8671.1756780192	3889.7965080741	123914.48892829	717430.08348075	10117.248908782	165697.7957682
0.	1640209.2752911	8582.1947473411	4289.9928470482	143333.26609333	742391.89322815	10495.494053146	171207.5045731
0.	2287633.247087	9160.5877717715	5201.6229063468	149167.661043	738125.6384658	12698.556723408	178536.695366
0.	1864814.0976928	9828.0141985899	4645.7390570617	152946.3476771	780322.40174786	11763.8529932	167624.650071
0.	1889947.9028446	9739.0209215515	4912.5586784017	149552.24014457	768325.22257511	11964.137830426	193646.3146952
0.	1860358.5595068	8515.4596725172	4801.3827982459	145390.67186361	704625.95206264	10228.495699585	163771.3825105
0.	1985799.096128	8003.8418440852	4356.6941049483	132421.61321421	717623.49799733	11074.019815824	160033.1328936
0.	1862986.1845909	8448.7251318446	4934.7940323669	152222.15644168	785047.92938897	10562.244977375	152606.8752705
0.	2088961.9418191	7848.1383015384	4556.8010811844	153647.96741075	774723.2865346	12030.900511791	180307.5493762
0.	2050804.255816	8849.1403882772	4534.5667354854	153964.84712289	759720.78744966	11096.271608266	169846.747320
0.	2053888.8591755	8715.6664994682	4067.6591755055	138722.88898539	742391.89322815	11185.27937181	186167.6430075
0.	2006591.6076626	9182.8344586197	4112.1254353852	152584.24426396	724734.46808747	9516.5418843464	200175.6850299
0.	1983171.4710439	8381.9911253168	4934.7940323669	165833.79454385	758457.57446917	10918.258931291	173226.3663327
0.	1799351.9597294	8226.2805206124	4934.7940323669	133347.31094496	732505.13275568	9472.046789243	166151.1335668
0.	2126434.160409	9739.0209215515	4534.5667354854	156251.26171884	721323.37905679	12987.891015582	191736.2356759
0.	1976659.5306182	9049.3552278814	5268.3314594078	174519.59954803	795092.08167447	12565.021204863	191599.8180206
0.	1898059.2672345	7647.9523052351	4979.2649182334	154191.19708438	780638.9808168	10651.247040888	210332.4138744
0.	2200007.6627624	8515.4596725172	3800.8665975842	155707.89897962	709358.86636029	12164.427477996	218813.3064786
0.	2012303.8361062	9116.0945761461	4712.4431617115	190213.03050286	767158.02158168	12631.788696862	190190.2981820
0.	2032410.8802276	9360.8100902862	4356.6941049483	197376.76431622	718880.79726875	11140.775371281	202178.735088
0.	2077651.7295008	8982.6164138194	4490.09822201	165720.4620782	762660.89593251	11407.802937209	196330.2521265
0.	2036180.9510004	8626.6850939775	4223.2921228934	173725.48544114	759526.43507024	12097.663727646	185349.7107969
0.	1984199.6721638	8715.6664994682	4756.9128613587	168236.80199684	786558.68937913	12342.466758735	170527.0984531
0.	1966948.7422641	8337.5020843755	4401.1619067434	160871.26260383	768106.36048416	9894.7597796915	172296.2687552
0.	2007048.5859381	8381.9911253168	4267.7592130252	157949.49654019	752751.10671368	10606.745890386	195261.1238137
0.	1904456.9630913	9405.3045917898	3823.0989862564	173294.42628722	767498.43906108	11452.308362854	185463.3077450
0.	1890290.6365512	7692.4376667992	3623.0096229803	145209.7808359	704746.65762427	12075.409262973	197877.3160640
0.	1882978.9841434	9093.8480673683	4779.1478001472	160622.08018495	756733.09860529	10762.500956173	190303.9603991
0.	1987969.7429365	8982.6164138194	4690.2084008523	148534.27498459	769200.72589003	11318.79279849	207211.2204538
0.	1970147.5901925	9227.328010388	4089.8922757939	161301.68598293	763560.13544448	9828.0141985899	188917.3860629
0.	2087476.7624238	10206.246222688	3800.8665975842	184872.62033797	773920.23001111	12119.918251707	236052.1018418
0.	2203092.266122	10183.99680516	3245.0761526022	166559.1584644	779567.52878978	12053.154857688	245771.5521965
0.	2160707.5310706	8715.6664994682	3867.5639415011	154666.55183303	718856.61672154	11563.572966145	220501.38227
0.	1966834.4976953	8693.4210590677	3800.8665975842	154236.46780771	759817.96526507	11964.137830426	196739.7414277
0.	1685221.6354265	8026.0854446829	3667.4735108391	134544.09578572	702646.62016323	9605.5327868852	191849.9187419
0.	1879437.4025084	8537.704638108	3645.2415372606	136712.29120121	754644.75390888	11274.288085412	201746.2181018
0.	2003278.5151653	8982.6164138194	3711.9376358914	156568.23952698	750857.8711419	11474.561164748	210651.4329743
0.	1966834.4976953	8849.1403882772	4445.6299457633	141841.39671082	720428.49220965	11341.045244099	195784.2973259
0.	1833054.1075465	8137.3043378502	4801.3827982459	155685.25962721	632455.92183564	10517.744301851	185372.4300640
0.	2190182.6298395	8381.9911253168	4579.0354861913	155141.93344934	724903.84780382	11541.319926723	198605.4443796
0.	1847448.9232243	8960.3702611759	4245.525638307	164745.86586845	713393.53786188	10606.745890386	187712.8427225
0.	2433752.0506739	10361.993807708	4623.5044741297	184531.8579772	688852.11061621	10250.745235849	213523.1476917
0.	2019958.2222206	8315.2576529274	4423.3958966001	156726.73291046	745592.95708923	12386.977172825	204205.0310289
0.	1885035.3863831	8804.6488545952	4467.8640542332	129035.78335604	743895.27663062	11007.264794765	188440.0935795
0.	1900115.6694742	9071.6016179468	4156.5919324774	137412.55717308	678665.01076567	10539.994609927	187371.9654865
0.	1945013.7850408	7358.8032407191	4156.5919324774	125448.29349572	727686.98698253	11207.531461142	175177.6365458
0.	1949812.0569334	9383.0573113583	4401.1619067434	140575.7757887	700595.34974192	11296.540412261	193191.4947185
0.	1902514.8054205	8626.6850939775	4645.7390570617	135447.44253901	711243.09054308	10940.510308095	215369.7661185
0.	1953582.1277062	9494.2943071144	4267.7592130252	134950.58980397	743555.78026349	10562.244977375	207097.3301205
0.	1917138.1102361	8626.6850939775	4356.6941049483	136350.88643759	726283.20546037	11474.561164748	197285.7580998
0.	1853732.3745123	7603.4671810346	3400.6937415233	130502.8087107	714021.85888086	11252.035817943	202042.1483807
0.	1849048.3471885	9004.8626258179	3711.9376358914	114695.01329531	678665.01076567	11163.027341856	209420.9971832
0.	1877038.2665621	8293.0132808272	4957.0294456441	111316.3244853	743240.54549186	11652.585717666	201996.6199697
0.	1626385.6824576	9249.5748753086	4490.09822201	131292.85159473	781004.27863419	10851.505157133	197490.5234679
0.	1626271.4378887	8448.7251318446	3845.3314342286	120689.90215881	716680.6428779	9850.2626662593	189258.3258155
0.	1757881.1812289	8359.7465751719	4134.3586542796	115596.22681027	705808.93890309	11385.550313458	204318.8823219
0.	1565493.327249	8381.9911253168	3422.9250628351	116272.20047153	703756.92153479	9872.5111932931	187599.2154451
0.	1681794.2983604	6980.7003643303	3267.3070588502	126576.26975949	645825.19646216	9739.0209215515	195807.0447368
0.	1934503.2847046	9116.0945761461	4490.09822201	137864.37264653	711436.3674111	10962.761744275	191940.8662986
0.	1957009.4647723	7581.224707945	4334.4602930095	157247.51791186	747339.48813967	12275.701583032	173521.2967753
0.	1687849.2605106	7848.1383015384	4534.5667354854	149823.71833679	731463.79982593	11496.814026024	171320.9109396
0.	1960208.3127007	7736.9232657286	4979.2649182334	178763.7071267	775794.14361238	12231.191762848	167738.0081801
0.	2130204.2311818	8115.0604405255	5001.500450135	166400.47976486	781832.34365447	12253.446643245	165289.8126266
0.	2020757.9342027	8048.3291046256	4245.525638307	177333.63517782	819005.57349974	12275.701583032	169892.1023519
0.	1823800.2974679	8092.8166025467	5446.2235441355	167942.05662354	816755.55238523	12053.154857688	168758.2998645
0.	1996309.5964642	8671.1756780192	5557.4080248972	161097.79847967	762296.36580558	11563.572966145	140056.0224089
0.	2088619.2081125	7269.8363153001	5713.0687893496	190758.62459593	813308.27404126	11830.614071137	160169.0401479
0.	2116609.1274861	8070.5728239134	5713.0687893496	209147.59137128	799972.05337805	11719.345904834	148579.5152635
0.	1993224.9931046	8070.5728239134	5557.4080248972	209056.45806923	755640.29765663	11274.288085412	162547.7725300
0.	2124834.7364448	8715.6664994682	6202.3072583001	179808.04003621	821574.24014759	11875.121753355	180625.4343793
0.	1948783.8558135	9182.8344586197	4979.2649182334	179036.1293157	804683.81281708	11318.79279849	172659.2214393
0.	1662943.9444965	8515.4596725172	5001.500450135	178877.21530132	795970.27533223	13210.462686448	168191.4558830
0.	1855788.776752	7759.166154206	4623.5044741297	166287.13966818	695119.62502245	10406.493652039	183282.513886
0.	1672083.5100063	8604.4398909837	3845.3314342286	133979.55338954	692467.43194988	10918.258931291	208350.2083502
0.	1742135.3915847	8604.4398909837	3711.9376358914	122155.46986541	619824.42456728	10985.013239832	221231.465531
0.	1515125.068909	9360.8100902862	2867.1598181554	104113.00017173	636766.33444075	10228.495699585	239229.7042459
0.	1246518.8709439	7670.1949563466	2555.9474675006	84043.898475507	631426.52992409	10072.750608034	212953.2853141
0.	1086064.768592	7892.6247312617	2089.1507291136	72020.993438881	545060.99147813	8604.4398909837	220524.1964173
0.	1015048.3182331	9093.8480673683	1955.7850343329	60306.31325026	552743.05196818	8270.7689680748	257449.6575235
0.	916925.73159467	9227.328010388	1978.012501928	62544.945815199	535633.76256513	7914.8680351385	275020.0476626
0.	1125408.0315797	9249.5748753086	2378.1170558111	67270.42711701	578661.22909981	9049.3552278814	252936.7919709
0.	1185273.6250198	9716.7727507005	3156.1531205464	87119.689049725	595641.70444811	8493.2147662765	230088.7507710
0.	1362578.2108643	8381.9911253168	2600.4056632835	96736.009040615	632575.62652089	9182.8344586197	225225.2252252
0.	1621288.1547697	8204.0363859019	3445.1564434428	109717.55279528	595260.28914418	10717.999211938	196739.7414277
0.	1959580.5468468	8960.3702611759	4801.3827982459	160033.13289369	723694.06506406	11652.585717666	179603.7038434
0.	1865634.3927879	7692.4376667992	3600.7777679979	152652.13746631	676017.84215382	10740.250054368	164677.8749956
0.	1901559.681498	7781.4091020254	4534.5667354854	165652.46333135	709117.3287072	11519.066946682	162366.5121088
0.	1760280.3171752	8693.4210590677	5935.4463522347	186531.19392098	770222.25756098	11719.345904834	162502.4570586
0.	1660316.3194125	9027.1088971719	5624.119425175	171593.09245192	723573.09604699	11786.10662646	183986.6668643
0.	1783814.6983628	9939.2571305832	5446.2235441355	168304.82162562	715882.9222708	11474.561164748	214252.627683
0.	1707613.5709254	8648.9303563226	4845.8529723751	170209.59441537	743192.04884789	11207.531461142	246137.6792475
0.	1946156.2307295	10272.994831483	5624.119425175	183804.94433278	725387.80803068	10072.750608034	256716.4394646
0.	1605364.6817852	9138.3411442804	3800.8665975842	169211.80253445	694613.23466571	11185.27937181	249044.3750975
0.	1980197.5274755	8648.9303563226	5134.9148871186	157202.23097961	695601.92901749	9805.7657902847	247648.1209098
0.	1740454.6804401	7269.8363153001	4089.8922757939	136892.999413	682035.30345193	10673.497705198	239138.245754
0.	1495074.5357859	7914.8680351385	4201.058666784	145865.52933249	630014.3078145	9360.8100902862	225202.3983751
0.	1639956.0836325	7736.9232657286	3689.7055437159	137819.19000586	658590.78665909	9739.0209215515	219566.0553400
0.	1624847.3878011	8559.9496630493	3711.9376358914	134928.00628693	653861.48473415	9182.8344586197	221801.8870048
0.	1572641.8154873	8248.52471467	3756.4019981391	127523.88693703	613826.14533954	8448.7251318446	229791.8356312
0.	1400964.0887771	8337.5020843755	3556.3142359259	125245.27386041	647072.13134433	9650.0285943244	233835.3458451
0.	1379262.3882897	8204.0363859019	3422.9250628351	126350.66238378	602438.48974998	8915.8781339534	224220.9021805
0.	1329457.6879923	9472.046789243	3467.3878833464	115573.69529269	530379.84377744	9249.5748753086	236280.6664539
0.	1387446.5658429	8715.6664994682	3334.00013336	112262.22020577	656477.88596659	9538.7895209393	225681.7751831
0.	1223752.3698842	8515.4596725172	3689.7055437159	110843.41661689	593687.1291613	9939.2571305832	211676.9332004
0.	1223086.6551027	7514.4976447163	2867.1598181554	97410.464181649	637173.53998271	9383.0573113583	200653.6423966
0.	1159001.1541526	8159.548294521	2644.8640962144	88556.941845523	594306.82462068	8315.2576529274	199060.5565060
0.	1494916.2097212	9449.7993307319	3667.4735108391	101660.77986584	642780.55267449	10606.745890386	209079.2413024
0.	1356001.5244774	7892.6247312617	3823.0989862564	99209.276581514	613228.93511607	9627.7806609238	206459.5726644
0.	1301648.7247048	8559.9496630493	4023.1931528364	101750.75692636	672505.57512185	9961.5058950769	200380.5205845
0.	1667774.066887	8381.9911253168	4312.2265403762	103258.0162476	643619.52083281	9383.0573113583	197604.2841544
0.	1511317.6130125	7981.5983028321	4023.1931528364	103842.99583018	726573.6244266	10784.751917351	192304.6663384
0.	1861047.0875669	9182.8344586197	3534.0825588358	121231.00505338	690442.66645931	11741.599419325	217171.1782532
0.	1651411.3712767	8226.2805206124	4490.09822201	112532.49571571	713200.21745689	9961.5058950769	180171.3166185
0.	1885410.498101	7447.7711155427	4823.6178556551	119878.31321634	741058.4639609	11674.839054004	193964.7032798
0.	1771516.0070468	9583.2849722085	4756.9128613587	120689.90215881	740306.98474546	10384.243700188	196648.7420866
0.	1710686.5534132	8493.2147662765	4534.5667354854	95162.491406769	736792.86263241	11274.288085412	164813.8572905
0.	1686213.7077908	6980.7003643303	3689.7055437159	92151.152917286	703708.64461046	11385.550313458	185077.0843697
0.	1567772.7920768	8092.8166025467	3689.7055437159	105913.25132213	720210.83095829	9961.5058950769	183350.6551511
0.	1703097.5831269	7692.4376667992	4401.1619067434	113568.63250479	707161.12117249	9316.3158262194	196011.7741965
0.	1244003.5076256	7803.6521091871	3600.7777679979	98062.489074985	642277.2108137	10384.243700188	174859.9570922
0.	1430810.6897697	7692.4376667992	2911.6196740142	78568.644078014	678833.49429957	10450.993733851	206322.9166244
0.	1201350.1549991	9071.6016179468	2578.1765357486	67987.320933624	585778.00474327	9383.0573113583	210674.2205143
0.	1099488.0978607	7603.4671810346	1733.5136187497	57486.489114137	600053.04336295	8248.52471467	248380.5533791
0.	969918.10040343	7314.319659335	1666.8333500017	43468.631956819	556871.43386644	7914.8680351385	232007.5309504
0.	814212.74743019	7670.1949563466	1311.2142599662	37930.572130228	491760.5232634	7670.1949563466	221163.0175444
0.	815948.62069158	7558.9822941956	1466.7957446922	31972.327460756	546577.89222673	8137.3043378502	197945.5754228
0.	737083.63267784	8181.7923105381	1355.6658163753	30522.461726703	521157.75351926	8381.9911253168	240830.3880473
0.	748285.67209177	8381.9911253168	1311.2142599662	26352.713261113	493338.71471102	6936.2188003543	241722.3290832
0.	601484.23210605	7314.319659335	866.71173567692	20514.107565122	455753.15589027	7403.2870594544	202611.2742557
0.	626951.29656018	7714.6804365931	1000.0600036002	17908.110260569	472304.33693663	7381.0451204177	253578.0677531
0.	549233.11200573	7714.6804365931	844.48723179752	17195.50060707	474819.15732456	6224.5460527486	256876.8254862
0.	562236.54135511	8115.0604405255	888.93629882483	12654.044646316	486203.83190553	7425.5290578293	253142.9110284
0.	515298.59277414	7803.6521091871	533.35040054615	13232.720180232	463520.01125567	8115.0604405255	242248.3897076
0.	445392.68069308	7336.5614203583	622.24545271912	10183.99680516	471058.9514911	6802.7755324172	219976.6739166
0.	453454.95467733	7670.1949563466	533.35040054615	10606.745890386	481285.86780072	6891.7374737114	227736.5554339
0.	426625.78862754	7914.8680351385	422.2329187895	8470.9699193857	457230.8968082	6357.9800652871	221048.9387984
0.	479780.4523187	7381.0451204177	444.45629661235	8671.1756780192	443799.87415822	6691.5744407644	246480.9377551
0.	430249.59674074	7403.2870594544	488.9032300503	7292.077957649	478769.14973726	6091.1141759345	240830.3880473
0.	371244.73074194	5957.6844347936	355.56314090256	6535.8954043318	419990.02139249	7136.387707272	208395.7710643
0.	226480.79699617	6135.5912309063	311.11691862693	5646.3566772391	432284.27849495	6713.8145404327	161301.6859829
0.	189440.16598995	5512.9340546385	266.6709334016	3978.7273673761	426602.41420774	6357.9800652871	146566.5584342
0.	172863.38920016	4712.4431617115	244.44802968221	2822.700199456	423494.18592728	6135.5912309063	123012.3818286
0.	125087.37309352	4312.2265403762	111.11185185679	2800.4704790405	447243.51953268	6446.937260185	108659.3785703
0.	90466.174498504	4645.7390570617	155.55700742096	2133.606434957	412309.25061097	6624.8544977427	96241.44309417
0.	77604.113643143	4601.2699505063	22.222251851891	2489.2606184746	444619.66401647	6713.8145404327	86760.41437703
0.	60015.335022059	3600.7777679979	111.11185185679	1133.4104052409	444338.58435862	5913.2083289985	82674.7492288
0.	49412.730698612	3934.2618191226	133.33440000853	1444.56964048	423307.26086911	6713.8145404327	79241.63809814
