# Supplementary material for: LA-iMageS: a software for elemental distribution bioimaging using LA–ICP–MS data
Source: J Cheminform. 2016 Nov 18;8:65. doi: 10.1186/s13321-016-0178-7 (PMC5116144; doi:10.1186/s13321-016-0178-7)
Supplement: Supplementary file 1 — Additional file 1. Dataset corresponding to LA–ICP–MS analysis of a human tissue used to illustrate LA-iMageS features. [file 13321_2016_178_MOESM1_ESM.zip › Line 47.xl]

Intensity Vs Time	Counts Per Second
Time in Seconds	Na23	Ca44	Zn64	P31	C12	C13	Si28
0.	111.11185185679	3845.3314342286	44.444562963279	533.35040054615	425316.91955966	5824.2568292746	58023.5251722
0.	66.6669333344	3289.5380243924	44.444562963279	533.35040054615	404425.55547058	5935.4463522347	58739.62690301
0.	99906.420166745	3912.0291339479	311.11691862693	5957.6844347936	435606.29381887	6046.6373582597	59030.56074795
0.	228079.06741004	4512.332449094	244.44802968221	8003.8418440852	420854.24845893	6602.6146353956	79398.67781999
0.	133415.0489308	4712.4431617115	155.55700742096	4490.09822201	448649.48745333	6068.8757374351	88848.91395216
0.	97770.195781799	3556.3142359259	111.11185185679	3067.2310371775	410325.97929722	6046.6373582597	82540.09090129
0.	101908.2191058	4378.9279761929	111.11185185679	2756.0112160766	417981.61509609	6758.2949177622	83684.75570617
0.	102785.56253016	3756.4019981391	88.889362965491	3467.3878833464	440427.85071483	6024.3990384081	88377.27176055
0.	103550.50093757	5134.9148871186	88.889362965491	2555.9474675006	441715.61945118	6869.4968993892	92196.09031373
0.	118300.44822576	4645.7390570617	155.55700742096	3133.9225107654	396782.0610826	6269.0238196228	100648.6044675
0.	107196.16607645	4378.9279761929	222.22518522469	3200.6145179875	425760.97766863	6469.1767072291	100378.7116649
0.	93679.159604974	4112.1254353852	200.0024000288	3422.9250628351	418028.31685685	5535.1710101087	88467.10632137
0.	102133.17020645	4579.0354861913	133.33440000853	2911.6196740142	436004.08639813	7114.146480276	88983.67374112
0.	107668.86835412	4912.5586784017	200.0024000288	2422.5743030209	418448.64419359	6180.068523177	102560.5939257
0.	142248.24391663	4423.3958966001	222.22518522469	3133.9225107654	450711.9916595	6513.6557793022	119945.9426309
0.	147652.13819846	4890.3233837481	222.22518522469	3800.8665975842	451251.13720034	7158.6289936035	125448.2934957
0.	179422.07583345	5357.2770272403	133.33440000853	4156.5919324774	396921.81964287	5579.6450990042	141253.7632933
0.	180761.67448163	4756.9128613587	177.7796740943	3245.0761526022	408996.27887153	6558.1350886904	128110.5606902
0.	185190.67764239	5090.4431708704	288.89389638309	3334.00013336	412612.61507449	6780.5351954239	138180.6579344
0.	199902.57869604	5690.8313593262	288.89389638309	6157.8298473792	431395.50735878	5379.5135674889	147968.7920365
0.	226572.11858783	5624.119425175	355.56314090256	5290.5677623922	457418.56470027	6402.4585440809	144961.0620286
0.	216008.1973265	4823.6178556551	111.11185185679	4201.058666784	440263.96678245	6335.740914881	134792.506459
0.	210218.48140437	5357.2770272403	244.44802968221	5112.6789993376	422910.058697	6825.0159287424	134182.7842815
0.	218562.40510501	4712.4431617115	244.44802968221	5223.8590313854	436378.49631851	6713.8145404327	147539.050432
0.	211790.88536287	5624.119425175	222.22518522469	4779.1478001472	429711.77329564	6980.7003643303	159127.1406335
0.	233881.04628361	6269.0238196228	444.45629661235	5557.4080248972	404239.04730689	5601.8822324301	161482.9234669
0.	261942.00484384	5423.9868259363	444.45629661235	6113.3526737582	429501.32985392	6157.8298473792	157519.2446254
0.	271553.5464568	4957.0294456441	333.34000013334	7203.1117442735	463660.86519574	7114.146480276	169393.2104435
0.	296700.60244833	5802.0191026477	466.67973369921	7314.319659335	418868.9922131	6402.4585440809	157904.2058286
0.	275341.51700097	5490.6971584864	288.89389638309	8204.0363859019	431465.67014192	6825.0159287424	142903.7613991
0.	303839.95047327	6269.0238196228	666.69333440004	8404.2357348103	479098.39794543	6580.3748323783	162139.94207
0.	284163.72061235	5045.9716918765	911.16092124147	11519.066946682	435746.68908679	6847.2563843996	141683.1836717
0.	352246.11072459	5446.2235441355	444.45629661235	16750.15048442	465233.89155918	6802.7755324172	141863.9988166
0.	465726.98913943	5601.8822324301	1377.8916834903	28336.986200133	474137.49758886	7603.4671810346	138135.4735929
0.	486156.75668011	5357.2770272403	1733.5136187497	32195.406076248	481873.99252324	8337.5020843755	114447.1965471
0.	476112.10920179	6002.16077788	1577.9271548818	33801.74807143	505007.48913949	6980.7003643303	113838.9501041
0.	608118.50410495	5179.3868406229	2178.0623779285	42887.856609743	519290.8936423	7425.5290578293	96691.04729412
0.	774917.97804128	6224.5460527486	2155.8343768016	54936.038754878	558722.73048605	8092.8166025467	113320.8490226
0.	767474.12308596	6180.068523177	2066.9229651143	51559.007980612	570932.25991357	8559.9496630493	105755.7139170
0.	855600.63061472	5913.2083289985	2689.3227662952	57553.616735281	555922.20533643	8181.7923105381	115235.72978
0.	1038364.6783208	5779.781435342	2600.4056632835	65904.018404935	542738.75525977	8070.5728239134	121366.2862274
0.	1235897.5534117	5846.4946152228	3422.9250628351	79376.243393686	623985.03874489	9561.0372168932	108997.079245
0.	1250062.1113264	6558.1350886904	3111.691960277	99389.179053429	625348.43410428	9182.8344586197	111023.5688518
0.	1520892.1700862	6513.6557793022	3623.0096229803	106340.86776832	669211.11123439	9872.5111932931	113028.0234325
0.	1953920.2542331	7736.9232657286	5157.1508342136	142157.83172439	770295.22868924	11786.10662646	113028.0234325
0.	1753718.9530541	6847.2563843996	3133.9225107654	121276.09853582	771462.84980888	11274.288085412	104743.0441137
0.	1873083.2988494	6847.2563843996	4134.3586542796	109830.13237774	697145.48188978	11074.019815824	101750.7569263
0.	1610848.421091	6335.740914881	4067.6591755055	113816.42330491	685720.05001189	10851.505157133	94218.52261065
0.	1588684.9747299	7381.0451204177	4089.8922757939	126779.32158061	720428.49220965	10562.244977375	90735.7482761
0.	1578517.2081003	6402.4585440809	4890.3233837481	133437.6283808	727299.71427511	9894.7597796915	93656.68689972
0.	1949126.5895202	6958.4595526755	5090.4431708704	128178.25645325	731245.86219647	12253.446643245	91881.53359932
0.	2062914.1801164	7647.9523052351	5179.3868406229	151905.34238576	737568.27101225	12498.254247405	99748.99557992
0.	2040179.5109109	8493.2147662765	4801.3827982459	155481.50819754	767158.02158168	11096.271608266	99861.44141171
0.	2084277.9144954	8582.1947473411	4934.7940323669	166513.82138784	784024.65992093	11474.561164748	107106.1305679
0.	2150425.5198721	8181.7923105381	4178.8252699788	142474.27865253	810473.23434281	12765.325284507	105395.6395321
0.	2108040.7848207	8470.9699193857	4556.8010811844	136734.87951513	704939.79001202	12453.743239397	100671.0959266
0.	2051146.9895226	8604.4398909837	5423.9868259363	156092.77729403	775575.09396717	10962.761744275	108231.6438997
0.	2211317.8750807	8915.8781339534	5068.2074017168	184940.77446393	824706.58804411	11185.27937181	112870.352347
0.	2133403.0791102	9160.5877717715	5312.8041246922	161709.47581179	794238.36696304	12342.466758735	114221.9149455
0.	1760851.5400196	10829.254017831	4312.2265403762	157338.0925078	771730.45167309	11741.599419325	99928.90963475
0.	1959408.6007186	7603.4671810346	5557.4080248972	148466.4150226	796067.857858	12386.977172825	99456.64347576
0.	2184241.9122581	8915.8781339534	5023.7360413493	175132.25303298	932225.02553013	13254.977733417	100716.0790257
0.	1989454.9223319	7470.0132325949	4512.332449094	143966.26038729	783659.23561988	11563.572966145	99659.04000042
0.	1745542.7677908	7136.387707272	4512.332449094	119765.59873623	757704.59232082	11430.055620341	93948.83676858
0.	1938044.8663396	8470.9699193857	5023.7360413493	141818.79466575	735218.0270532	11140.775371281	110122.8463635
0.	1935988.4640999	7670.1949563466	3578.5459723132	126486.02608178	709624.5655348	11608.079223139	106791.0138996
0.	1649805.8190763	8026.0854446829	3934.2618191226	130277.09582186	670846.16309283	10784.751917351	110483.1237531
0.	1973003.7044143	7492.255408986	5023.7360413493	145164.55868719	805318.75191318	11763.8529932	114469.7250399
0.	2020300.9559272	8248.52471467	5068.2074017168	164904.51337459	808249.83818227	12520.509840498	116858.0883610
0.	1731490.6858196	7647.9523052351	4156.5919324774	126869.5684106	723161.81397706	11652.585717666	107511.29796
0.	1841279.7165053	6758.2949177622	4267.7592130252	129171.19034566	729115.2041453	11852.867882553	100311.2398218
0.	1868926.9021722	7225.3532086126	4645.7390570617	138813.2642292	765626.30742197	11986.39199816	107871.4632004
0.	1679395.1624141	7870.3814867284	4312.2265403762	147584.28535622	795628.74508029	11118.523460085	112825.3040108
0.	1880351.3590594	7647.9523052351	4445.6299457633	131496.01749159	743289.04240601	11474.561164748	106610.9525477
0.	1988184.2661505	7914.8680351385	4467.8640542332	154123.29145629	751925.79958307	11229.783609853	101278.3881309
0.	1860244.314938	7292.077957649	4712.4431617115	144802.79025562	778252.74478362	11964.137830426	119179.5078389
0.	1899739.4266793	8204.0363859019	3511.8509410427	125493.40963691	698230.9568429	11363.297749089	111811.7803710
0.	1735489.2457301	7425.5290578293	3889.7965080741	140846.96422689	712161.19395791	10584.495404194	114672.4841975
0.	1856931.2224407	8337.5020843755	4067.6591755055	135266.76541723	779835.37945909	11608.079223139	125290.3889106
0.	1847791.656931	7825.8951756913	3867.5639415011	129487.1484789	769249.36754121	10384.243700188	132624.8064161
0.	1961384.7944432	6758.2949177622	3422.9250628351	115934.20683414	719461.15058148	10562.244977375	110077.8127777
0.	1882864.7395746	7091.9053126152	3467.3878833464	119359.83914063	809618.01502028	11185.27937181	130796.2445352
0.	1969633.2674354	7358.8032407191	3578.5459723132	107196.16607645	749620.20883753	10762.500956173	121569.2120766
0.	1591198.3552451	7358.8032407191	2956.0797670342	122944.72770384	710518.34057614	10517.744301851	116024.3371396
0.	1858416.401836	6624.8544977427	3000.5400972175	128674.70872399	721492.69233623	10183.99680516	110775.8605262
0.	1742458.1644312	7492.255408986	4289.9928470482	138609.92129753	766550.16628964	12787.58159033	102808.0597225
0.	1671512.2871619	8226.2805206124	4067.6591755055	144079.30009916	744622.81343223	11074.019815824	95252.39874236
0.	1968433.9216595	7069.6642042893	4467.8640542332	156205.98014991	857172.76449549	12030.900511791	96331.36200476
0.	1586857.061628	7247.5947322881	2933.8496908789	116339.80083271	757996.06156157	11452.308362854	112645.1130813
0.	1605250.4372163	6713.8145404327	3600.7777679979	119495.09015959	706364.27400652	11207.531461142	120081.2030950
0.	1979858.3785466	8693.4210590677	3267.3070588502	135515.19746148	768300.90429365	11051.768082761	138271.0273463
0.	1651176.7539027	6913.9781073663	3311.7690492289	103100.52871722	741058.4639609	10094.999728725	133256.9944802
0.	1765208.3858642	6580.3748323783	2622.6348501053	103910.49610051	691165.74276711	9360.8100902862	128922.945865
0.	1748752.7850253	7759.166154206	3267.3070588502	97365.49881713	704239.70553766	11252.035817943	117466.5536982
0.	1992054.8675878	6802.7755324172	3200.6145179875	95926.734503765	718179.58870699	10450.993733851	114109.2764129
0.	1641580.2101175	7514.4976447163	2511.4895088638	99838.952124696	738876.92934649	11541.319926723	126260.4211307
0.	1915637.3309072	7514.4976447163	3200.6145179875	88759.075297096	717889.4499851	10495.494053146	117038.3697875
0.	1908098.9940898	7892.6247312617	2533.718458539	100716.07902579	673780.41167609	10050.50154671	172409.6897882
0.	1897561.1060121	8804.6488545952	3156.1531205464	120622.26674957	733401.26319853	11074.019815824	132308.7302259
0.	2152139.1884052	9405.3045917898	4445.6299457633	175359.17304306	812574.98594669	11964.137830426	141863.9988166
0.	1820829.9386772	8337.5020843755	3556.3142359259	140846.96422689	823384.99194991	11318.79279849	141140.7615774
0.	1587085.5507657	7136.387707272	2844.9299791609	115145.60795359	741567.56739192	11786.10662646	133166.6789865
0.	1849081.3473342	7336.5614203583	3756.4019981391	111158.685567	735629.87960395	11407.802937209	117173.5833991
0.	1669684.37406	6980.7003643303	3378.462479507	112757.73195876	724782.86195549	10473.243863813	117827.1465689
0.	1729662.7727176	7069.6642042893	4490.09822201	123576.18740597	768106.36048416	12965.634175188	117534.1636813
0.	1952061.9869609	7581.224707945	4134.3586542796	132828.00453362	819861.71187051	10762.500956173	118368.064927
0.	1896574.0878392	7781.4091020254	3978.7273673761	135741.05114967	844873.43826248	12164.427477996	135673.2944056
0.	1995927.0755417	7314.319659335	3467.3878833464	116835.55345501	730253.10430636	11074.019815824	133776.327414
0.	1647749.4168366	8181.7923105381	2978.3099024804	99951.3991631	750687.98550876	10295.244486485	138564.7346476
0.	1889403.8404633	6958.4595526755	3000.5400972175	114131.80399848	679724.10449836	10028.252544752	126801.8831971
0.	1910693.9213885	7603.4671810346	2911.6196740142	104338.01043112	682589.11965712	9405.3045917898	125267.8313552
0.	1832831.6269396	6513.6557793022	2266.9749752633	96016.650038085	712016.22381148	10317.494200857	126666.5144071
0.	1812730.284085	6780.5351954239	2600.4056632835	89769.815714946	668994.73042122	10028.252544752	126734.1985293
0.	1684079.1897378	7158.6289936035	2933.8496908789	85884.746913622	687984.65756265	10072.750608034	113658.7374035
0.	1687392.2822351	7203.1117442735	2911.6196740142	95949.213296912	699750.8497967	9872.5111932931	125245.2738604
0.	1763136.431397	8270.7689680748	3022.7703512459	102200.65671356	746417.66420422	10161.747447	129374.3049238
0.	1620787.6985829	6869.4968993892	2467.0317873712	88152.689572962	704698.37519832	10406.493652039	116632.7420241
0.	1997320.3491708	7203.1117442735	3178.3837896203	80475.600976783	640839.25250036	9917.0084254548	121163.3652839
0.	1763593.4096725	7959.3548209234	2844.9299791609	108749.43075421	753042.41025598	11074.019815824	142700.3194676
0.	1596110.8717066	7269.8363153001	2555.9474675006	102920.54659016	717236.67326791	11608.079223139	137051.122286
0.	1631412.4434879	8070.5728239134	2844.9299791609	81418.022368295	702163.92470728	10339.743974598	129938.5378622
0.	1819261.8445506	7225.3532086126	2244.746737005	92330.903949046	672000.50305253	10740.250054368	130660.8113422
0.	1937790.6636384	7670.1949563466	2844.9299791609	96466.24217944	759113.45065763	10873.756355811	141954.4078479
0.	1962995.0335806	8648.9303563226	2667.0934016109	101120.93777988	692081.72591323	10139.498148207	189144.6776989
0.	1948041.6334084	7892.6247312617	2778.2408179141	84717.332679359	669980.50898547	9650.0285943244	160825.9561605
0.	1820546.8369857	7647.9523052351	2733.7816735278	97477.912680712	763754.57780963	11652.585717666	161913.3781377
0.	1831599.6758117	7558.9822941956	3111.691960277	95836.819934059	652925.53314323	11697.092449727	155255.1235087
0.	1956999.6925853	7625.7097134645	3067.2310371775	106520.92332148	694950.82495462	11519.066946682	144441.0373932
0.	1744087.5703843	7492.255408986	2622.6348501053	110280.46581753	678472.46216331	9828.0141985899	139174.7749249
0.	1776684.9477168	7114.146480276	3245.0761526022	91701.792206956	744089.28049935	10740.250054368	126282.9813531
0.	1791200.6670427	7736.9232657286	3422.9250628351	92915.121433226	716027.95693542	10406.493652039	141231.1628286
0.	1977805.6201897	7825.8951756913	4868.088148406	134792.5064596	733522.36898702	10517.744301851	140056.0224089
0.	1995815.6226376	7603.4671810346	3445.1564434428	104743.04411373	727565.96240898	9650.0285943244	148421.1753522
0.	1577717.4961182	8648.9303563226	3489.6193825463	117714.45963244	747557.82915671	11919.629673117	196239.2572047
0.	1646151.4269836	8404.2357348103	3978.7273673761	103258.0162476	721154.06907462	10896.007613863	167624.650071
0.	1808961.0243085	7603.4671810346	3178.3837896203	89365.504915103	656525.90071362	11163.027341856	169257.1541452
0.	1586118.3432701	7358.8032407191	3422.9250628351	67673.672330906	612345.13973652	9939.2571305832	145164.5586871
0.	1626962.1746295	6647.0944194197	2778.2408179141	73478.07532083	642852.46104435	10717.999211938	127704.3975724
0.	1733734.9036972	6647.0944194197	3400.6937415233	76819.112755991	682757.67943353	10139.498148207	137096.3007972
0.	1392715.4713041	7025.1821656413	2644.8640962144	76280.868972371	647503.80450039	9828.0141985899	132399.0364951
0.	1534265.8035056	6891.7374737114	3045.0006645658	79981.99400336	675296.02730319	9961.5058950769	141683.1836717
0.	1642637.5358313	7403.2870594544	3200.6145179875	97028.266271848	706050.38458563	10450.993733851	124997.1454171
0.	1440982.5838215	6624.8544977427	3111.691960277	84784.679077929	633413.6057058	9516.5418843464	114064.2214233
0.	1436026.2899376	6936.2188003543	3045.0006645658	99366.691033302	666783.14744942	9672.2765870872	120486.9975660
0.	1590143.8539299	6669.3344004268	3111.691960277	94330.894272968	682203.85246706	10406.493652039	114469.7250399
0.	1473962.3922991	7981.5983028321	3534.0825588358	104135.50092597	698327.45007333	10695.748428881	154055.3863764
0.	1536094.6194094	8070.5728239134	3133.9225107654	88534.482874174	663995.43394823	10896.007613863	155843.7363737
0.	1951978.7896391	8470.9699193857	3245.0761526022	112960.4497477	633748.82011166	9561.0372168932	163771.3825105
0.	1923928.276989	7892.6247312617	4334.4602930095	105958.26255286	724613.48459573	11007.264794765	155028.7449131
0.	1849629.8962643	7514.4976447163	3200.6145179875	113636.21108816	712837.7532889	10562.244977375	143627.1503727
0.	1613247.5570373	7425.5290578293	4000.9602304553	121479.02220467	752192.80215567	10562.244977375	130931.6799121
0.	1630841.2206436	6936.2188003543	3823.0989862564	141841.39671082	736574.79147436	11608.079223139	124049.813354
0.	1579773.8983579	7314.319659335	3489.6193825463	121817.23922112	737035.17032887	11875.121753355	125042.2591341
0.	1821804.6621515	6558.1350886904	3845.3314342286	111001.04961089	656069.77136298	9828.0141985899	113410.9512603
0.	1931645.4993076	8159.548294521	3912.0291339479	135266.76541723	736138.66555289	12297.956582209	113838.9501041
0.	1586057.3496459	6335.740914881	3956.4945635986	119810.68434663	789337.22113452	11029.516409074	108276.6675747
0.	1584686.4148194	7381.0451204177	3912.0291339479	128990.64817801	752338.44337267	12208.936941841	106768.506019
0.	1645921.5037347	7492.255408986	4201.058666784	145345.44874174	842273.39813042	12498.254247405	121975.078492
0.	1636096.4708117	7781.4091020254	4201.058666784	131179.98377552	757826.03665277	11630.332440711	110460.6059629
0.	1655975.0257954	7803.6521091871	4045.4261345198	149326.01501332	752702.5570705	12475.998713705	110460.6059629
0.	1983758.7122354	7647.9523052351	4134.3586542796	127027.50269707	755664.58063287	11341.045244099	108974.5654437
0.	1599081.2304973	7670.1949563466	4045.4261345198	125267.83135524	828770.52331419	11875.121753355	149031.9314421
0.	1898002.2436021	6847.2563843996	4378.9279761929	122178.01905959	750857.8711419	11229.783609853	109920.1971316
0.	1674254.1568148	7848.1383015384	4134.3586542796	126260.42113079	803487.32225865	11875.121753355	121208.45840
0.	1607421.0840249	7091.9053126152	3734.1697873657	124478.35509466	766185.47345999	10740.250054368	111203.7249556
0.	1575204.1156031	7536.7399397861	4223.2921228934	123801.72023945	818149.51895774	12631.788696862	105328.1273061
0.	1641580.2101175	7314.319659335	4823.6178556551	111564.04877051	779762.32846089	13121.433305311	100828.537829
0.	1890781.2537115	6980.7003643303	4289.9928470482	122155.46986541	743701.27708531	10517.744301851	98017.52021262
0.	1882244.5864384	7714.6804365931	3645.2415372606	113501.05446574	763608.74562907	11474.561164748	100851.0297715
0.	1701558.6087752	8915.8781339534	3823.0989862564	112397.35687235	751197.65235058	11919.629673117	107736.3994258
0.	1707042.348081	8849.1403882772	3445.1564434428	105665.69387139	754911.83984413	11919.629673117	118796.3166875
0.	1602051.5892879	8181.7923105381	3445.1564434428	118210.29347126	687310.03180174	9716.7727507005	122696.6672442
0.	1684193.4343067	6669.3344004268	3756.4019981391	101480.82864161	780931.21784698	10962.761744275	121411.3804366
0.	1613361.8016062	7736.9232657286	3578.5459723132	120644.81182543	787874.72573097	11585.826064951	112217.1751339
0.	1794667.9324056	7292.077957649	3334.00013336	118120.13968523	719025.88196459	11719.345904834	113410.9512603
0.	1836595.6891815	7136.387707272	3778.6342682119	117353.87160359	759866.55457921	11452.308362854	115258.2603990
0.	1637467.4056381	6980.7003643303	2844.9299791609	109402.33800245	743410.28587346	12587.276976136	101480.8286416
0.	1643065.3895129	7514.4976447163	2711.5521902674	116475.0031888	805587.39388518	12587.276976136	106543.4305374
0.	1805406.9218796	7314.319659335	3889.7965080741	119427.46437767	764240.70270263	12342.466758735	108164.1088404
0.	1830066.8102013	7625.7097134645	3689.7055437159	117872.22176717	717599.32094739	11452.308362854	109942.7134711
0.	1796838.5792142	8003.8418440852	3400.6937415233	133392.46954149	784682.46223179	11964.137830426	134024.7153850
0.	1594739.9368801	7425.5290578293	2822.700199456	112014.47530379	758967.69612668	11185.27937181	151022.8518765
0.	1910054.946966	7447.7711155427	3267.3070588502	138135.47359293	785389.04587983	13054.661893153	142090.023218
0.	1801522.6065379	7447.7711155427	3578.5459723132	120712.44741633	820350.9714388	10985.013239832	150773.9610409
0.	1684307.6788755	7180.8703392706	3045.0006645658	124636.24440794	759502.14132762	11385.550313458	142383.8640286
0.	1729548.5281487	7470.0132325949	3467.3878833464	113591.15863877	718759.89520528	11407.802937209	125200.1590525
0.	1730005.5064242	7158.6289936035	3823.0989862564	122651.56612999	776913.8166182	11407.802937209	136463.8237562
0.	1688877.4616304	7247.5947322881	2689.3227662952	112937.92530704	745714.23264798	11719.345904834	128042.8654730
0.	1793926.6124959	6958.4595526755	2889.3897164397	103955.49658259	758141.79983867	11318.79279849	123080.0364986
0.	1594054.4694669	7870.3814867284	3022.7703512459	112712.6842264	739143.53202414	10517.744301851	115979.2718658
0.	1878294.9568197	7269.8363153001	3934.2618191226	133166.67898654	777546.73886245	12053.154857688	106408.3881477
0.	1992528.3607325	7603.4671810346	3289.5380243924	109897.68085248	714094.36038336	11029.516409074	101210.9090470
0.	1663972.1456164	7269.8363153001	2600.4056632835	133979.55338954	746417.66420422	11897.375683543	144056.6920351
0.	1606849.8611805	6180.068523177	3689.7055437159	123237.89951578	766452.91337646	12142.172835157	100716.0790257
0.	1735375.0011612	6624.8544977427	3378.462479507	129374.30492384	776183.57878912	12943.377394191	113118.1225255
0.	1986207.8159026	7558.9822941956	3445.1564434428	114447.19654712	781052.98616559	12765.325284507	110528.1595148
0.	1947487.2381361	7114.146480276	3245.0761526022	129148.62236244	845069.69904563	12053.154857688	104248.0056028
0.	1585714.6159393	6780.5351954239	3422.9250628351	113974.11216986	740064.58593564	12431.487824481	97860.13109412
0.	1884806.8972454	7870.3814867284	3534.0825588358	133369.89021288	769370.97285651	11986.39199816	127659.2695498
0.	1782558.0081052	7203.1117442735	3823.0989862564	124433.24440767	769881.73370438	10473.243863813	118210.2934712
0.	2100157.9095685	8048.3291046256	3356.2312767859	142587.29830016	834232.87957001	10517.744301851	131992.6659293
0.	1833396.8412531	8648.9303563226	3667.4735108391	142677.71511254	788557.19308829	11697.092449727	128065.4304848
0.	1703843.5001526	7069.6642042893	3778.6342682119	125087.37309352	810057.83164648	11719.345904834	123846.8275332
0.	1721437.1637588	7558.9822941956	3534.0825588358	123215.34747444	753066.68599096	11096.271608266	127072.6273245
0.	1646492.726579	7292.077957649	4134.3586542796	134769.92336753	815704.1106415	12275.701583032	130344.8090515
0.	1822657.8517792	7492.255408986	4156.5919324774	163204.87428984	816021.97504031	12409.232468957	135718.4655076
0.	1741658.4524491	7736.9232657286	3356.2312767859	172545.79704483	866709.86890645	13054.661893153	128719.8422039
0.	1662715.4553588	7403.2870594544	3978.7273673761	141728.3870933	810595.41536461	11697.092449727	117308.7991893
0.	1740516.0067604	7670.1949563466	4178.8252699788	148805.72030982	855969.07418336	11786.10662646	112059.5192872
0.	2091589.5669032	8693.4210590677	4223.2921228934	163068.91799162	836585.4375743	12275.701583032	135221.5967439
0.	1727377.8813402	8092.8166025467	3867.5639415011	151565.91199893	822944.50429778	12142.172835157	124455.7997208
0.	1580802.0994778	6847.2563843996	3156.1531205464	116542.60518373	721976.46273266	11652.585717666	121388.8333017
0.	1573376.2025011	7470.0132325949	3823.0989862564	109987.74633162	745932.53291097	11074.019815824	110077.8127777
0.	1869536.7629758	6535.8954043318	3600.7777679979	109222.22058191	737907.53390643	11786.10662646	107736.3994258
0.	1876521.159508	7848.1383015384	3623.0096229803	129509.71737186	733304.37978151	11140.775371281	115483.5698273
0.	1769077.1489783	7670.1949563466	4000.9602304553	148805.72030982	774966.6515971	11608.079223139	135199.0124983
0.	1654489.8464	7269.8363153001	2956.0797670342	138903.64044505	724129.56746075	11496.814026024	119382.3808257
0.	1704528.4751075	6936.2188003543	3156.1531205464	104833.05425558	715592.86020213	10450.993733851	112780.2559156
0.	1992862.6056565	6402.4585440809	3645.2415372606	122448.6141145	740282.74456068	11741.599419325	112690.1604509
0.	1903545.8211327	7091.9053126152	3623.0096229803	122651.56612999	743070.80842	11430.055620341	107668.8683541
0.	1799735.5611201	8871.3862441486	3000.5400972175	132692.53857581	743337.53959035	11652.585717666	138813.264229
0.	1616103.6712591	8070.5728239134	3356.2312767859	134453.76645278	673347.42729679	10339.743974598	146996.2503289
0.	1645007.5471837	8159.548294521	3578.5459723132	132466.7668343	753576.49205544	11274.288085412	170368.3449374
0.	1789298.4376686	7625.7097134645	3133.9225107654	125809.22941343	772971.25854659	11452.308362854	155368.3150915
0.	1809633.9709278	8226.2805206124	2800.4704790405	132082.96880047	764483.77531758	11897.375683543	160486.1656123
0.	1651465.0597513	7603.4671810346	3356.2312767859	125267.83135524	746611.72429069	10562.244977375	138745.4827052
0.	1657802.9388973	7158.6289936035	3111.691960277	100176.29776482	767620.01995412	12565.021204863	137977.3303111
0.	1767491.6812788	7336.5614203583	3400.6937415233	113275.79826661	700788.38983314	10028.252544752	175086.8697647
0.	1621358.9214272	9872.5111932931	3422.9250628351	126598.83083047	675512.56544938	10473.243863813	170209.5944153
0.	1741658.4524491	8137.3043378502	3867.5639415011	120081.20309503	775988.85902706	11541.319926723	195761.5499764
0.	1585029.148526	7581.224707945	3600.7777679979	119134.42561898	738901.16561607	10784.751917351	194010.18834
0.	1991581.398473	8359.7465751719	2867.1598181554	112036.9972653	679844.4642426	10094.999728725	190804.0923645
0.	1818961.127436	9160.5877717715	3200.6145179875	123891.93506934	724782.86195549	11118.523460085	184350.1236864
0.	1893509.1353185	7848.1383015384	3912.0291339479	116880.62332752	760133.80065041	10829.254017831	173906.990634
0.	1770781.7084779	8337.5020843755	2978.3099024804	105755.71391704	727880.62980321	11407.802937209	176947.7843460
0.	1812211.2367346	7759.166154206	2733.7816735278	105688.19879221	720331.75320292	10473.243863813	182601.1315518
0.	1696728.7692216	8715.6664994682	3200.6145179875	109695.0370601	654677.52507091	9983.7547189362	180103.2010659
0.	1515601.1130457	8337.5020843755	3356.2312767859	103438.00561866	727783.80785394	11875.121753355	165516.4674858
0.	1622411.9734452	7848.1383015384	3445.1564434428	106430.89506169	728413.16979175	10562.244977375	150049.9568595
0.	1653478.6047573	7937.111398359	3022.7703512459	109920.19713161	802413.06221322	12720.812851046	164451.2427199
0.	1567054.6316326	7425.5290578293	3245.0761526022	90376.318499999	729817.29516684	11029.516409074	139830.0527051
0.	1739397.6161447	7336.5614203583	3400.6937415233	118277.90944634	731294.29230894	10651.247040888	127433.6330744
0.	1692548.2639282	6958.4595526755	2889.3897164397	101053.45996316	733740.36365459	9983.7547189362	122245.6670055
0.	1598510.0076529	7781.4091020254	4067.6591755055	149303.39283496	784097.74661769	11541.319926723	133934.391636
0.	1728748.8161666	8448.7251318446	3645.2415372606	139784.85949358	796555.78684624	12320.211640776	153059.5081912
0.	1917156.7840371	7781.4091020254	3489.6193825463	116565.13930306	745811.25431133	11185.27937181	150253.5767347
0.	1938953.7191395	7314.319659335	3245.0761526022	109875.1646338	783561.79172431	12854.350864177	145028.8937007
0.	1558600.5522013	8537.704638108	3200.6145179875	110257.94857134	803267.57650084	11786.10662646	141366.766528
0.	1950592.2770645	7647.9523052351	3022.7703512459	113253.27297932	729090.99512084	11385.550313458	147584.2853562
0.	1612329.3046426	7425.5290578293	2733.7816735278	99389.179053429	753212.34182169	10940.510308095	128381.3470165
0.	1596785.8271712	6647.0944194197	3445.1564434428	90219.072821404	662361.67391944	10228.495699585	121975.078492
0.	1530132.4435826	6469.1767072291	3267.3070588502	88332.35484139	740622.11329128	10628.996435951	112802.7799330
0.	1472672.4809295	6980.7003643303	3334.00013336	77850.843410184	738610.33483576	11519.066946682	122471.1640961
0.	1537340.5450328	6246.7849065228	2933.8496908789	85974.554748302	686442.73288798	9805.7657902847	118615.997493
0.	1629104.2292992	6647.0944194197	2844.9299791609	96893.377052698	718203.76737096	11852.867882553	117962.3728
0.	1661779.0811339	6802.7755324172	2711.5521902674	81597.54323062	744283.28869166	11430.055620341	121433.9276320
0.	1663794.8943554	7536.7399397861	2644.8640962144	84964.272121534	688418.37325003	10896.007613863	139287.7502070
0.	1616393.1277147	7047.4231552981	2978.3099024804	82652.306023904	759502.14132762	11029.516409074	138406.5832866
0.	1748562.8754865	7047.4231552981	2689.3227662952	83011.404520805	737447.10889824	10807.002937904	157972.1419873
0.	1567134.424444	7358.8032407191	2622.6348501053	79062.16773683	765480.44392009	9939.2571305832	149484.3719660
0.	1442136.8194953	6913.9781073663	2400.3456497736	61918.06829902	593377.29811732	9249.5748753086	149439.126818
0.	1399606.2034282	7002.9412353188	1466.7957446922	53415.08784508	646712.42015647	9227.328010388	154100.6563687
0.	1402975.1785762	7292.077957649	2600.4056632835	61022.610483042	614160.6010963	9538.7895209393	185145.2401495
0.	1321222.4473506	7225.3532086126	1800.1944209975	51335.411715352	586063.75044915	8982.6164138194	172500.4277148
0.	1061290.0374084	6869.4968993892	1755.7404935542	49502.147916252	572525.04969484	8849.1403882772	174156.5666636
0.	1297465.4286266	7470.0132325949	2022.4676149595	51827.331393988	613850.03460711	9983.7547189362	194192.1310596
0.	1282452.6059489	8448.7251318446	1711.2868032229	51044.745511852	587635.52104082	9316.3158262194	193600.8315933
0.	1270758.982704	6847.2563843996	1978.012501928	52341.642011702	660031.69630687	9004.8626258179	200699.1635585
0.	1615377.0025541	7803.6521091871	2489.2606184746	64067.558258647	682155.69527141	10228.495699585	185008.9291411
0.	1696944.5889049	7647.9523052351	2178.0623779285	61425.554636626	639281.73391758	10272.994831483	192964.0939319
0.	1499878.4052583	6825.0159287424	1933.557626018	63597.310130465	687189.56843505	8915.8781339534	171638.4568928
0.	1368535.16167	7581.224707945	1978.012501928	59791.512504477	684298.94927179	9472.046789243	159851.9266363
0.	1333733.6622366	8048.3291046256	1911.3302769829	62634.503581409	629009.13765144	10562.244977375	166989.8728722
0.	1511925.6413165	7625.7097134645	2800.4704790405	61515.10041816	733062.17595905	11207.531461142	198036.5887607
0.	1462596.4295504	7692.4376667992	1911.3302769829	56591.505655137	707668.24379296	11763.8529932	199288.1217802
0.	1498901.5886395	8626.6850939775	2311.4316296304	76437.853167885	695047.28173432	11385.550313458	228946.8265757
0.	1410579.5757969	9182.8344586197	2311.4316296304	63798.841805641	728001.65875557	10962.761744275	234909.3714957
0.	1496895.4839572	8070.5728239134	2378.1170558111	66128.004540611	666662.96888968	9672.2765870872	215757.3793075
0.	1353948.9175617	7114.146480276	1889.1029872274	57732.626359526	745132.12537238	9716.7727507005	188917.3860629
0.	1245081.4339716	8381.9911253168	2066.9229651143	68166.553985456	679627.81790554	10495.494053146	188167.3671535
0.	1235923.1935929	7781.4091020254	1733.5136187497	72984.880746722	737665.2019181	10495.494053146	199674.9968403
0.	1559371.1968334	7603.4671810346	3022.7703512459	74666.345233073	732771.54027251	11118.523460085	199720.5127201
0.	1683223.1605948	8159.548294521	2600.4056632835	81485.34224067	664908.55167652	11163.027341856	192441.0954014
0.	1865799.248422	7781.4091020254	3311.7690492289	86940.049787252	703443.12632331	11296.540412261	154757.0986408
0.	1887999.0895844	7959.3548209234	3089.4614690812	98737.050961015	793043.30659903	12030.900511791	163997.9964776
0.	1985150.1695077	7581.224707945	2444.8030155534	92061.278847357	759040.57308737	9894.7597796915	144192.3413312
0.	1586857.061628	7692.4376667992	2355.8885211332	76639.69431634	664740.33854939	10339.743974598	135447.4425390
0.	1509969.5214164	6669.3344004268	2022.4676149595	61156.923043982	692853.15512745	10006.003602161	149326.0150133
0.	1339256.5618386	6825.0159287424	2244.746737005	52118.024811568	632216.51743497	8737.9119992209	131270.2779095
0.	1009747.481818	6402.4585440809	1822.4214736367	42731.500913893	570599.47534358	8159.548294521	151769.5685869
0.	976489.90576202	5979.9225766753	1466.7957446922	43401.617356369	594592.85291796	9494.2943071144	163318.1728829
0.	1027713.1736309	6780.5351954239	1533.4744129793	40029.243400521	559719.74736471	9027.1088971719	152403.1984040
0.	1282942.3190512	6958.4595526755	2289.203272805	60507.765646487	631570.1586502	8804.6488545952	168123.4371703
0.	1339956.8897423	7803.6521091871	2444.8030155534	83819.432439929	649230.71239911	9961.5058950769	160463.5133970
0.	1455342.2957541	7803.6521091871	2467.0317873712	73814.361011375	631282.90358307	10050.50154671	137909.5555301
0.	1762110.5323656	7025.1821656413	2867.1598181554	90376.318499999	760085.20984598	10985.013239832	132963.4726761
0.	1694355.0874719	7158.6289936035	3111.691960277	82315.665166851	706485.00372712	10361.993807708	145820.3036559
0.	1608561.1888742	7225.3532086126	3000.5400972175	100783.55412712	690972.91652781	10406.493652039	161890.7220797
0.	1786977.0421909	7314.319659335	3467.3878833464	91477.120888334	687815.99620515	10428.74366326	162593.0882454
0.	1976053.798417	8337.5020843755	3356.2312767859	116835.55345501	764435.16025225	11207.531461142	171275.5482097
0.	1934523.8095238	8448.7251318446	3600.7777679979	107871.46320047	750639.44736513	12342.466758735	182283.1719877
0.	1694085.3897376	9027.1088971719	3200.6145179875	109289.76416137	756441.67161483	12542.765492984	178445.8923754
0.	1785342.6095274	8426.4804036529	3133.9225107654	98264.851941066	740985.73733013	11474.561164748	158470.3572492
0.	1858685.6484837	7180.8703392706	3111.691960277	105800.72430223	797360.92929118	13032.404874564	153534.7989784
0.	1683627.2316404	9271.8217995872	3578.5459723132	102853.05428853	774479.9282634	11519.066946682	190849.5603784
0.	1621609.2317266	8248.52471467	2933.8496908789	87928.11340582	807126.13888357	10807.002937904	183941.2358640
0.	1645802.6599472	8804.6488545952	2622.6348501053	101030.96747827	748916.51851811	11074.019815824	184713.596187
0.	1634541.9451501	8470.9699193857	3022.7703512459	94735.444733634	747848.95902991	11274.288085412	163159.555279
0.	1767953.8456093	8181.7923105381	4023.1931528364	104293.00789622	813894.94881692	11452.308362854	149620.1088708
0.	1841459.8815381	9049.3552278814	3400.6937415233	109559.94391819	934133.11367535	13922.73195138	123057.4848814
0.	1802627.7619599	8826.8945917595	4712.4431617115	126756.76002467	931580.82945468	13922.73195138	115168.138321
0.	1618502.8072054	8849.1403882772	4000.9602304553	128426.47891992	863783.72566481	14123.068642562	110663.2682507
0.	1610734.1765222	10050.50154671	4601.2699505063	148986.6887288	983265.98119035	14546.017460559	108276.6675747
0.	1687849.2605106	10050.50154671	5535.1710101087	153738.50325307	1002601.387438	14879.939572766	94892.77518681
0.	1820715.6941084	9494.2943071144	5423.9868259363	131450.86908981	955348.16402101	15481.033065351	97500.39563434
0.	1653004.6670047	8470.9699193857	3334.00013336	127230.56543037	881823.32086689	13944.991346099	108997.079245
0.	1957055.1873025	7959.3548209234	3912.0291339479	121185.91181319	948345.26926542	13321.750749376	104022.9977585
0.	1883070.3722611	8337.5020843755	4623.5044741297	121185.91181319	903233.42385346	14412.452358838	106610.9525477
0.	1851220.8719802	9405.3045917898	4089.8922757939	109312.27880872	893064.51492062	13254.977733417	124185.1399618
0.	1675683.7661394	8204.0363859019	3133.9225107654	104045.49827127	815264.00978615	11986.39199816	124749.0243068
0.	1999661.5172489	8582.1947473411	3600.7777679979	116587.67348291	909038.92761012	12987.891015582	126395.7833739
0.	1689220.195337	10161.747447	3156.1531205464	122042.72480306	859580.64130175	13210.462686448	133415.048930
0.	1882978.9841434	8982.6164138194	4445.6299457633	120554.63188533	930713.71689991	13811.435868899	127523.8869370
0.	2099815.1758619	7314.319659335	3623.0096229803	124388.13396307	942141.68188068	14746.369123639	120644.8118254
0.	2250161.0284971	8048.3291046256	3422.9250628351	143107.20825517	909656.76018208	14367.931133572	114041.6940192
0.	2281578.2849368	8604.4398909837	3556.3142359259	122403.51433294	875715.72920175	14056.289210819	141231.1628286
0.	2027955.3420416	8849.1403882772	3311.7690492289	97208.121940872	845339.56480563	12386.977172825	166604.4957851
0.	1604107.9915276	8715.6664994682	2711.5521902674	85390.821033973	734975.76995307	11341.045244099	175132.2530329
0.	1509335.1945559	6802.7755324172	1444.56964048	63239.04358475	722895.70065097	11941.883722078	151927.9715653
0.	1299892.5360206	6669.3344004268	1555.7007542926	62365.833159351	626568.49642929	9027.1088971719	161075.1446176
0.	1164086.6755297	7937.111398359	1333.440008534	44451.574521561	589969.89062053	8693.4210590677	161890.7220797
0.	1033425.7986164	7403.2870594544	1511.2481309416	41525.426749504	578589.85307501	8026.0854446829	197786.304445
0.	1039167.1931201	7247.5947322881	933.3856029271	38957.51559303	610864.38796765	7937.111398359	213204.0200199
0.	1074071.603512	9093.8480673683	1088.9600342778	43133.564329612	552244.93281869	7937.111398359	255914.5549541
0.	1301545.4099843	8003.8418440852	1111.1851901238	49546.856883804	560669.39455791	8626.6850939775	258457.9361006
0.	1477306.4860591	8381.9911253168	1422.3435955424	59858.658630798	584492.26619044	8671.1756780192	230088.7507710
0.	1683007.6633133	7781.4091020254	1733.5136187497	64694.596885736	674983.25952727	10695.748428881	204842.6180623
0.	1546358.7062632	8871.3862441486	2089.1507291136	65612.845393291	643212.01185565	8715.6664994682	182510.2847376
0.	1513908.6249134	7536.7399397861	2178.0623779285	72783.127705932	643235.98244083	9872.5111932931	189462.8962876
0.	1423163.0863276	9093.8480673683	2333.6600457397	74016.138911061	647000.187911	10094.999728725	188531.0043495
0.	1415338.8447286	7492.255408986	2178.0623779285	68480.221064596	703877.61501964	10117.248908782	171865.2827638
0.	1460151.4531908	8315.2576529274	2644.8640962144	76527.559744182	779397.08264596	10851.505157133	165221.817359
0.	1377256.5730404	7781.4091020254	2444.8030155534	84896.924278912	675729.1090032	10183.99680516	144893.2309038
0.	1427588.4797014	7781.4091020254	2756.0112160766	90219.072821404	755373.18938547	12342.466758735	152131.6369220
0.	1299453.5424877	7358.8032407191	1911.3302769829	78680.80599153	748358.45973159	10740.250054368	146973.6344185
0.	1421828.0377456	8804.6488545952	2600.4056632835	81126.309174977	674911.08395035	9138.3411442804	170481.7400003
0.	1658662.1630339	8448.7251318446	2956.0797670342	85368.370549654	700957.30343323	9894.7597796915	220752.3412717
0.	1676545.0976421	8537.704638108	1844.6485855546	91904.00154447	752484.08702515	11051.768082761	202087.6770375
0.	1441612.1486752	8092.8166025467	2244.746737005	76549.986538454	637556.80976567	11029.516409074	175177.6365458
0.	1405404.7541596	7314.319659335	2089.1507291136	74486.972927099	671471.41149089	9783.5174413434	146182.1158813
0.	1339956.8897423	6113.3526737582	2533.718458539	76280.868972371	718808.25582889	11118.523460085	143468.9037146
0.	1544103.3283946	7269.8363153001	2622.6348501053	75563.264422315	667215.80406334	10072.750608034	134950.5898039
0.	1467540.9772645	7203.1117442735	2244.746737005	74240.342282353	697145.48188978	10250.745235849	147923.5550437
0.	1402766.2133407	8003.8418440852	1955.7850343329	72850.378179169	649134.76403411	10094.999728725	165833.7945438
0.	1408200.8807039	7581.224707945	1600.153614747	66486.394831017	657438.23148146	9716.7727507005	166128.4660969
0.	1504341.4172514	7514.4976447163	2022.4676149595	67875.302225828	645417.58363006	10406.493652039	163748.7214494
0.	1614548.1419948	7581.224707945	2289.203272805	77962.995708017	695867.20763692	9405.3045917898	177832.997790
0.	1447778.9515939	7091.9053126152	1466.7957446922	72110.652691796	707257.71367495	10473.243863813	168576.9056373
0.	1389715.4699378	6713.8145404327	1489.0219081794	63955.592020876	608333.36788333	9605.5327868852	149642.7319013
0.	1286860.9860748	6446.937260185	1777.9674276367	63776.449157522	609049.61908197	8938.1241678873	143898.4372898
0.	1357456.8202082	6913.9781073663	2311.4316296304	68973.150232045	660512.05278552	10339.743974598	145255.0032278
0.	1411703.7924082	7047.4231552981	2422.5743030209	85862.295105402	684876.99606374	10517.744301851	145413.2835157
0.	1665757.378434	7180.8703392706	1777.9674276367	77783.552752609	684708.39510423	10784.751917351	148647.376138
0.	1588944.0127195	7825.8951756913	2756.0112160766	91095.193471712	668994.73042122	10740.250054368	156115.4177433
0.	1482759.7388612	7336.5614203583	2244.746737005	79488.416126324	638443.18617068	9872.5111932931	147448.5813146
0.	1361304.0905225	6736.0546994319	2200.2904383379	82136.128909506	661088.51571835	10450.993733851	123080.0364986
0.	1554588.9381916	8137.3043378502	2155.8343768016	94645.542943599	692202.25720844	10651.247040888	128426.4789199
0.	1543387.0311397	7336.5614203583	2733.7816735278	103955.49658259	757413.13283096	10473.243863813	136531.5868761
0.	1595882.3825688	7536.7399397861	2778.2408179141	102200.65671356	711677.96954202	11274.288085412	150706.0830006
0.	1829169.7922049	8470.9699193857	2844.9299791609	136057.25651397	751537.44681642	11296.540412261	199743.2707522
0.	1947071.4633525	7736.9232657286	2533.718458539	112464.92602193	781150.40204423	13344.008540165	168304.8216256
0.	1696162.266688	7981.5983028321	2911.6196740142	112757.73195876	745568.7021802	11318.79279849	170821.9343535
0.	1957466.4430478	9138.3411442804	3111.691960277	115145.60795359	740622.11329128	12453.743239397	180693.5541550
0.	1860635.1653129	8515.4596725172	3111.691960277	105215.60813727	765626.30742197	11541.319926723	187781.0198244
0.	1575546.8493097	8092.8166025467	2600.4056632835	86154.173306368	703708.64461046	10962.761744275	169211.8025344
0.	1825743.3085831	7892.6247312617	2222.51855803	79510.850853184	682011.22528854	10094.999728725	167533.9646831
0.	1717335.4276389	8026.0854446829	1733.5136187497	69466.108438537	675199.78986282	11830.614071137	172001.3812198
0.	1294290.5230327	7470.0132325949	1978.012501928	59612.458803175	691454.9901591	9338.5629285733	154870.283521
0.	1540098.0931934	7292.077957649	3022.7703512459	68188.958386885	642444.98818134	10072.750608034	157473.9562303
0.	1595158.2301905	8448.7251318446	2444.8030155534	78411.619923339	673034.72980353	10450.993733851	185486.0273184
0.	1745470.6142289	8537.704638108	2333.6600457397	85480.623572996	691310.36525812	11652.585717666	198582.6894181
0.	1619682.9390796	7937.111398359	2022.4676149595	76819.112755991	717115.79407032	10517.744301851	184122.961335
0.	1652646.2858204	9338.5629285733	1733.5136187497	79062.16773683	723548.90244553	10006.003602161	183986.6668643
0.	1684112.1403859	8226.2805206124	1733.5136187497	73993.718904223	672962.57044513	9805.7657902847	205571.3479703
0.	1435213.6118416	8404.2357348103	1911.3302769829	68793.89990231	647216.02000469	10384.243700188	187485.5896998
0.	1490273.2062638	10228.495699585	2044.6952603964	72514.13121643	647719.64915051	10183.99680516	213181.2256480
0.	1628113.4666657	7959.3548209234	1755.7404935542	79286.506289557	696687.21098697	10161.747447	228124.7367228
0.	1515548.2180217	8204.0363859019	1955.7850343329	69017.963414455	689623.25280015	9872.5111932931	169551.9455709
0.	1642557.080836	8137.3043378502	2578.1765357486	76774.257785588	671447.36264168	10361.993807708	180897.9167874
0.	1535617.501569	8671.1756780192	1800.1944209975	67561.657822069	669187.06865507	10673.497705198	181715.4168986
0.	1490958.9550504	8293.0132808272	2911.6196740142	68928.337289628	667576.36774111	8915.8781339534	187599.2154451
0.	1310227.9901688	7558.9822941956	1911.3302769829	64918.550643162	645945.0862422	10250.745235849	176743.5175328
0.	1118446.4822232	7914.8680351385	2400.3456497736	77536.824968599	720597.78806177	10028.252544752	152380.5679455
0.	1284746.7558206	7492.255408986	2622.6348501053	76101.462067808	654437.5052252	9494.2943071144	158832.7141549
0.	1355299.9480006	7314.319659335	2822.700199456	81619.98360901	653165.51108746	10317.494200857	170685.854962
0.	1235359.1265721	7625.7097134645	2133.606434957	88556.941845523	739894.91078557	10406.493652039	164723.2021831
0.	1349195.9400413	7403.2870594544	2711.5521902674	96263.922731383	668730.27231828	10272.994831483	160214.3430538
0.	1763115.8618995	8270.7689680748	2422.5743030209	91229.989395603	698158.58762383	11563.572966145	160780.6499612
0.	1470487.947498	7692.4376667992	3378.462479507	85772.488474322	797312.13066596	12720.812851046	146815.3247490
0.	1390315.3904714	7047.4231552981	2422.5743030209	93611.74167003	681746.3699024	11341.045244099	146272.5713709
0.	1493887.1575828	8938.1241678873	3000.5400972175	93881.416664097	719823.89107804	10317.494200857	149393.8819135
0.	1698779.2610528	8470.9699193857	2533.718458539	101953.2088431	702719.02679564	11986.39199816	152697.3999057
0.	1357872.6621572	7825.8951756913	2911.6196740142	96893.377052698	816364.30347372	12008.646225282	132150.6965909
0.	1635533.4041995	7937.111398359	3178.3837896203	95229.921818044	688803.91650491	10896.007613863	136305.7119352
0.	1614066.90261	8448.7251318446	3133.9225107654	107398.74950461	688755.72266128	10473.243863813	145232.3920014
0.	1581641.7151463	7536.7399397861	2689.3227662952	97972.551591501	672890.41168732	11474.561164748	141095.5613165
0.	1362578.2108643	8115.0604405255	2667.0934016109	88983.673741126	658638.81311955	9494.2943071144	146340.4136268
0.	1255251.1219121	7025.1821656413	2667.0934016109	82607.419794426	702670.75564029	11118.523460085	144124.5164095
0.	1562055.6748929	8404.2357348103	2511.4895088638	98264.851941066	706195.25521661	10072.750608034	160644.7328271
0.	1488005.3292434	8115.0604405255	2355.8885211332	95274.875726965	627070.92507661	10428.74366326	172114.7982803
0.	1503760.3092946	8270.7689680748	2800.4704790405	105463.15230167	694347.99436299	11252.035817943	189872.0521285
0.	1487029.7890056	8315.2576529274	2555.9474675006	93027.475619114	638994.22267817	11363.297749089	192395.6188017
0.	1206102.0968809	7381.0451204177	2111.3785523944	83011.404520805	675079.4945644	9516.5418843464	179285.8573960
0.	1189022.2272377	8760.1575583262	2178.0623779285	75697.810589836	680638.88044653	11163.027341856	184100.2454370
0.	1170193.1327614	7625.7097134645	1755.7404935542	69398.885154887	633700.93154406	10006.003602161	179762.63156
0.	1202831.6721848	8493.2147662765	2333.6600457397	73500.493946532	654605.51841875	9961.5058950769	173634.7343116
0.	1187364.4879035	7870.3814867284	1911.3302769829	76774.257785588	671711.90365225	10384.243700188	175586.0991680
0.	1196958.1343326	7981.5983028321	2333.6600457397	74307.604464796	613037.83656256	10384.243700188	174610.3602147
0.	1132881.9367807	7803.6521091871	1911.3302769829	81642.424047535	641342.51073212	10940.510308095	185122.5214950
0.	1016223.9342404	7937.111398359	1600.153614747	78411.619923339	669090.89900465	9561.0372168932	198173.1106095
0.	1187696.0111449	9160.5877717715	2289.203272805	65612.845393291	660968.41611091	9516.5418843464	192623.0042534
0.	1389637.2223723	10161.747447	2467.0317873712	78905.134326279	730543.65586369	8849.1403882772	243392.1126976
0.	1279824.0765334	8938.1241678873	1711.2868032229	69264.440207651	659455.30368765	9494.2943071144	205594.1217943
0.	1189455.8406186	6647.0944194197	1222.3118584252	59120.080890365	648247.29206289	9071.6016179468	180784.3813795
0.	1149270.473006	7403.2870594544	1733.5136187497	51000.028531484	635544.83279835	9316.3158262194	182351.3051698
0.	1116675.3212264	7492.255408986	1533.4744129793	49032.718195596	572334.85036547	9360.8100902862	170958.0159441
0.	1162458.993011	7581.224707945	1533.4744129793	54757.088991863	655013.5640304	8648.9303563226	191122.3736126
0.	1164900.6282418	7914.8680351385	1822.4214736367	44138.807525834	656141.79018984	8337.5020843755	179966.971613
0.	1149803.7337621	6736.0546994319	1844.6485855546	44473.915469258	620063.48609271	9227.328010388	201768.9816008
0.	1012122.4635652	7603.4671810346	1822.4214736367	42418.798300396	560242.04036425	7959.3548209234	192168.2394835
0.	1054654.9186119	7025.1821656413	1244.5373699014	37350.181672887	554285.03200801	9027.1088971719	209398.2130272
0.	1023356.0190184	8537.704638108	1044.5099003982	33757.123287427	526453.33443369	9116.0945761461	227462.5558519
0.	926453.71953751	6713.8145404327	1177.8610132894	29496.555024989	572215.97791584	8604.4398909837	197649.7888587
0.	1135163.3614602	7736.9232657286	955.61034388194	37484.114352607	549327.95643389	8048.3291046256	222121.3398618
0.	1013347.703649	7803.6521091871	1088.9600342778	37952.895645573	547526.09097816	7736.9232657286	204501.0475870
0.	1266487.1438416	7892.6247312617	1088.9600342778	41279.766320433	528416.36495028	8982.6164138194	231322.2022901
0.	1117889.793609	7825.8951756913	1288.9885706717	50932.95350947	619226.79968046	8381.9911253168	204341.6527649
0.	1385699.6375085	7803.6521091871	1755.7404935542	56166.422067361	617697.06824927	9894.7597796915	204683.2167860
0.	1184687.2514199	7736.9232657286	2089.1507291136	55987.445969105	629439.91055837	9338.5629285733	192645.7431360
0.	1055534.2889144	7203.1117442735	1244.5373699014	39605.001367687	588778.80681585	8048.3291046256	185894.9901154
0.	1045665.2255913	6869.4968993892	1288.9885706717	40386.51656159	580636.20011103	8226.2805206124	193532.6074005
0.	1009022.6145125	7136.387707272	1133.4104052409	45412.289216119	535823.15289986	8470.9699193857	173793.5494301
0.	1270578.8038201	7492.255408986	1266.7629406502	55517.651937767	578851.56805449	9205.0812048251	167488.6223555
0.	1325416.8166007	7959.3548209234	1466.7957446922	60798.761007787	576282.34662282	9360.8100902862	164065.9818578
0.	1201273.5314816	8248.52471467	1288.9885706717	50463.443425665	575663.94467741	8849.1403882772	179785.3357
0.	1073442.1582569	6446.937260185	1466.7957446922	43937.749210814	583278.13350997	8782.4031767842	188235.5479326
0.	1004824.5527228	8115.0604405255	800.03840184329	40855.460775639	494045.46170095	8026.0854446829	187121.9976099
0.	1271402.5082683	7425.5290578293	1533.4744129793	48473.907665563	578613.64501763	8871.3862441486	177969.1927331
0.	1471935.4710764	7203.1117442735	1889.1029872274	67068.811797685	604681.41041052	7625.7097134645	171094.0997343
0.	1579430.8579948	7203.1117442735	2200.2904383379	73321.146622205	641965.63290283	9205.0812048251	164791.1934221
0.	1687620.7713728	7091.9053126152	2333.6600457397	80004.430052727	654437.5052252	9783.5174413434	186008.5944149
0.	1861019.6255135	8715.6664994682	1889.1029872274	88422.188920552	691599.6174701	9672.2765870872	206505.1251696
0.	1845571.4036769	7203.1117442735	2244.746737005	71662.366031994	650861.99730678	9494.2943071144	175994.5816035
0.	1630443.2682249	8048.3291046256	2222.51855803	69174.811442853	621976.21635976	9850.2626662593	168622.2538276
0.	1620298.2384532	7447.7711155427	1422.3435955424	71796.849508715	670413.32523345	10473.243863813	187099.2736251
0.	1624552.9625923	7247.5947322881	1666.8333500017	70048.732852119	682179.77383581	9316.3158262194	210423.5609580
0.	1469435.3481817	7581.224707945	1600.153614747	63127.08843592	682805.83997124	9561.0372168932	190281.2278331
0.	1485421.6947951	8092.8166025467	1755.7404935542	74643.923484621	707161.12117249	10962.761744275	192031.8148366
0.	1457207.8407264	7803.6521091871	2333.6600457397	70205.600202092	638491.10099567	9405.3045917898	182101.4861961
0.	1431151.3156148	7536.7399397861	2489.2606184746	90219.072821404	647144.07537556	9116.0945761461	184463.7071588
0.	1465094.6671347	7114.146480276	2222.51855803	79174.336261846	710373.39783691	10517.744301851	178854.5135440
0.	1368561.1831879	7269.8363153001	2489.2606184746	80812.167869582	678328.05351694	11029.516409074	169438.5630316
0.	1161060.440749	7736.9232657286	2467.0317873712	84919.373499616	635520.88350968	8582.1947473411	165765.7948813
0.	1302940.2589636	7625.7097134645	2956.0797670342	82405.434738915	705277.78202425	10361.993807708	154236.4678077
0.	1581268.7619189	7736.9232657286	3289.5380243924	104022.99775854	730761.5759008	10139.498148207	164451.2427199
0.	1555624.8812514	7225.3532086126	3089.4614690812	89275.660720318	739701.00037876	11229.783609853	165063.1638714
0.	1562082.2578371	7803.6521091871	2711.5521902674	100558.63923459	670076.68850634	10517.744301851	192827.656404
0.	1470909.0214367	7914.8680351385	2711.5521902674	95994.171064071	648798.95313004	10517.744301851	185395.149392
0.	1561231.642076	7870.3814867284	3422.9250628351	99883.930759064	736817.09309843	10117.248908782	180966.0387666
0.	1529231.8322445	7447.7711155427	3200.6145179875	100108.82755081	727444.93951951	10228.495699585	187576.4901735
0.	1604126.9581419	8137.3043378502	2378.1170558111	94151.100336513	714505.21365632	10295.244486485	176811.605920
0.	1306996.8836064	7180.8703392706	2333.6600457397	89971.978431748	672265.06094288	11207.531461142	164247.2788900
0.	1489666.6255123	7558.9822941956	2889.3897164397	88916.293575686	657606.30289389	10562.244977375	168259.4751453
0.	1590330.5100713	7736.9232657286	2555.9474675006	87973.028157624	697459.04960352	10072.750608034	161822.7542717
0.	1476016.099091	6068.8757374351	2222.51855803	88781.534870545	635305.3428951	11341.045244099	156817.3018989
0.	1393524.3379134	7136.387707272	2311.4316296304	75832.35891989	635736.42949455	8938.1241678873	142903.7613991
0.	1276243.3001174	6602.6146353956	1822.4214736367	74307.604464796	697869.11677951	9383.0573113583	148398.5556083
0.	1424760.1679849	7025.1821656413	1777.9674276367	55182.100933079	644746.2631584	10784.751917351	152923.71575
0.	1639178.6094001	7670.1949563466	2133.606434957	73007.298051457	630636.61456258	9472.046789243	180262.138212
0.	1520680.4686807	7825.8951756913	2711.5521902674	61918.06829902	640695.4698095	8915.8781339534	177265.5425700
0.	1347248.7226933	7114.146480276	1177.8610132894	54913.669825039	598550.55048419	9294.0687832241	211996.0031326
0.	1303947.7845827	7981.5983028321	1133.4104052409	56837.61655725	590899.05014358	9138.3411442804	190440.3570829
0.	1336015.0127963	7292.077957649	1777.9674276367	60440.614308591	644027.04899757	8604.4398909837	166287.1396681
0.	1630630.7493158	7403.2870594544	1978.012501928	58269.678225605	646664.45979406	9116.0945761461	172976.8178731
0.	1374704.3620667	6913.9781073663	1400.1176098792	51939.135358291	628434.8071527	9516.5418843464	158311.8310108
0.	1616152.4562846	7292.077957649	1355.6658163753	59276.743445437	566915.93320539	9605.5327868852	165199.1523921
0.	1621234.6430397	7403.2870594544	1755.7404935542	66687.996116077	633509.37992478	10006.003602161	175495.3279842
0.	1645936.7995429	7381.0451204177	1866.8757567514	61156.923043982	622191.42500301	9783.5174413434	183645.9403328
0.	1819917.9885807	7714.6804365931	2000.2400288035	64425.86029047	608190.12477053	9716.7727507005	183373.3690284
0.	1696593.8844956	8181.7923105381	1600.153614747	73119.385475758	612822.85574207	10072.750608034	196057.2703072
0.	1326789.4732044	7714.6804365931	1577.9271548818	61044.995760083	675392.26581168	9894.7597796915	180943.3313790
0.	1490589.6992674	6980.7003643303	1489.0219081794	67606.463445654	637700.54031156	10695.748428881	174837.2661613
0.	1628140.2426233	7158.6289936035	1978.012501928	70810.687526473	664451.9807851	10673.497705198	165357.8084434
0.	1749702.391476	7002.9412353188	2333.6600457397	82113.687147969	673395.53560447	10606.745890386	168236.8019968
0.	1730376.8548513	6402.4585440809	2044.6952603964	83370.518415884	705639.93091844	10628.996435951	163386.152771
0.	1763251.7256547	7381.0451204177	2289.203272805	94465.742256692	641630.10000503	12164.427477996	145322.8372720
0.	1797144.2639094	6402.4585440809	2244.746737005	94285.945427232	683239.29684301	12008.646225282	148466.415022
0.	1541689.3664172	7470.0132325949	2400.3456497736	87613.716885723	684612.05316987	10940.510308095	154983.4699251
0.	1885603.240661	7803.6521091871	3022.7703512459	111383.88492852	745884.02126839	12231.191762848	171774.5516821
0.	1985985.1435359	7025.1821656413	2533.718458539	107038.60457086	745156.37906514	11964.137830426	166808.5167508
0.	1990662.3799587	7425.5290578293	3111.691960277	107443.76870872	771024.97356446	10896.007613863	173407.8607671
0.	1896761.5975637	7781.4091020254	2400.3456497736	107016.09602598	690032.94995855	11185.27937181	165471.1360256
0.	1894335.9244493	8003.8418440852	2622.6348501053	115010.42701537	668561.98499925	9961.5058950769	185122.5214950
0.	1812183.9192607	8893.6321593739	3045.0006645658	120667.35696184	744234.78623824	11563.572966145	174247.323417
0.	1971105.9853095	8003.8418440852	2511.4895088638	112915.40092686	756951.67524606	10339.743974598	189917.5151147
0.	1745118.0539087	8315.2576529274	2978.3099024804	103483.00356511	726210.60223417	10784.751917351	179921.5622852
0.	1565950.3055245	9138.3411442804	3045.0006645658	107803.93104127	725339.41079594	11563.572966145	216715.0882055
0.	1768089.7807051	7781.4091020254	2844.9299791609	112262.22020577	691503.19899499	9694.5246392125	182078.7757476
0.	1852784.6834754	8293.0132808272	2978.3099024804	100446.18405103	727953.24697252	11808.360319106	194237.6173518
0.	1970244.556034	8381.9911253168	2667.0934016109	120644.81182543	737689.43481326	11786.10662646	199515.693195
0.	1879850.2232753	8115.0604405255	3067.2310371775	104923.06536358	724226.34873332	11118.523460085	197786.304445
0.	1854238.9908033	7692.4376667992	3245.0761526022	116993.29906781	706098.6745275	10896.007613863	189212.8663850
0.	1879437.4025084	7803.6521091871	2822.700199456	129757.97919752	696856.04482104	11252.035817943	209808.3372486
0.	1634611.2914164	7803.6521091871	3222.845305648	123801.72023945	756223.10776963	11452.308362854	187917.3756828
0.	1911439.4068878	7692.4376667992	2333.6600457397	114830.18915208	703587.95347366	9605.5327868852	171003.376963
0.	1612676.334193	7692.4376667992	2822.700199456	114447.19654712	714287.7006805	10450.993733851	183850.3745982
0.	1825661.2363329	8648.9303563226	3000.5400972175	115415.97636367	719122.60644044	10784.751917351	176607.3424098
0.	1887778.7558032	8537.704638108	3178.3837896203	116677.8108074	705977.95017618	11318.79279849	191326.9893331
0.	1840023.0262477	8515.4596725172	3178.3837896203	127726.96167475	726307.40667046	12119.918251707	193919.2184601
0.	1855903.0213208	8204.0363859019	3511.8509410427	144667.13110778	762636.59344965	10985.013239832	179126.9386700
0.	1699387.9619666	7981.5983028321	3645.2415372606	119607.801007	679098.26075171	10473.243863813	169279.8300422
0.	1835131.7081354	8248.52471467	3045.0006645658	119111.88459979	740573.63123388	9828.0141985899	154485.4611417
0.	1566407.2837999	7025.1821656413	2822.700199456	103910.49610051	717599.32094739	9561.0372168932	155209.8473022
0.	1692761.7769721	6847.2563843996	2533.718458539	104113.00017173	687478.6833248	10361.993807708	149620.1088708
0.	1982701.3435502	6446.937260185	2778.2408179141	122200.56831435	719050.06298266	10250.745235849	155413.5921511
0.	1579316.9200824	7114.146480276	3222.845305648	121433.92763209	710590.8128525	9939.2571305832	148014.0292727
0.	1601366.1218747	6535.8954043318	3089.4614690812	114402.1397429	704577.67030768	10896.007613863	153195.3028180
0.	1687963.5050794	7514.4976447163	3156.1531205464	118345.52596619	726041.19706355	10606.745890386	155889.0159926
0.	1638495.606758	6825.0159287424	3400.6937415233	128584.44249172	616119.81625863	10651.247040888	160214.3430538
0.	1782215.2743986	7736.9232657286	3089.4614690812	131563.74054932	663779.18331545	10985.013239832	159919.8785255
0.	1851561.7277037	7358.8032407191	3534.0825588358	142496.88246047	750930.68028491	11808.360319106	167216.5735191
0.	1660430.5639814	8204.0363859019	3867.5639415011	142926.36636217	779202.29113108	10896.007613863	173634.7343116
0.	1591198.3552451	7803.6521091871	4601.2699505063	108771.94395125	763803.18907876	9716.7727507005	150208.3274474
0.	1712183.3536802	8715.6664994682	3556.3142359259	145707.24052903	729163.62239637	11096.271608266	148737.8581569
0.	1593254.7574848	7425.5290578293	3667.4735108391	134295.69245726	769808.76603691	11318.79279849	142768.1328976
0.	1786442.3234468	7914.8680351385	4801.3827982459	132331.30670222	775477.74033531	10896.007613863	137141.4795506
0.	1714125.5113511	7203.1117442735	3756.4019981391	142609.90241206	722000.6519591	9561.0372168932	148602.135494
0.	1750798.0179589	9182.8344586197	4112.1254353852	137096.30079722	752921.032596	11118.523460085	161460.2685679
0.	1594739.9368801	7470.0132325949	3823.0989862564	129148.62236244	745786.99879413	11964.137830426	162932.9638899
0.	1607306.839456	7870.3814867284	3978.7273673761	135921.73847197	665557.40432612	11385.550313458	159081.8435815
0.	1673911.4231082	7670.1949563466	3556.3142359259	119292.21444846	729284.66920323	11096.271608266	150366.7010182
0.	1967466.2945803	7870.3814867284	3711.9376358914	129961.10796828	704746.65762427	9716.7727507005	154213.8324155
0.	1847220.4340866	8715.6664994682	4312.2265403762	142835.9468748	694926.71092716	10317.494200857	147335.4962865
0.	1853161.1516679	8070.5728239134	3978.7273673761	137389.96703716	737132.0952967	11207.531461142	151611.1685922
0.	1714582.4896265	8270.7689680748	3645.2415372606	131473.44326036	733110.61618411	10829.254017831	147674.7559342
0.	1971404.2804501	7558.9822941956	4823.6178556551	151384.88806129	742294.90966606	10072.750608034	144893.2309038
0.	1741886.9415869	8226.2805206124	3534.0825588358	153217.93546906	794628.62618719	11519.066946682	147041.4823323
0.	1778445.2036258	7892.6247312617	3556.3142359259	128787.54287879	710325.08412781	11430.055620341	142338.657081
0.	1829512.5259115	8404.2357348103	3756.4019981391	137796.59877664	729018.36845174	12587.276976136	142112.6259930
0.	1898630.4900789	8026.0854446829	3600.7777679979	135379.68816298	753843.54523642	11741.599419325	154508.0972649
0.	2180814.575192	8293.0132808272	4156.5919324774	150841.83962914	740525.14944654	10829.254017831	190053.9055448
0.	1961465.0029583	7959.3548209234	3867.5639415011	143808.00734461	654989.56081518	9716.7727507005	187326.5162301
0.	1950726.0134844	7781.4091020254	3778.6342682119	131857.21344294	690201.6544104	11118.523460085	164927.1775481
0.	1868584.1684656	6847.2563843996	4801.3827982459	156998.44280156	785437.77789568	11163.027341856	140959.9619923
0.	2086791.2950106	7247.5947322881	5112.6789993376	168032.74640837	750299.68793441	12876.607407585	148398.5556083
0.	2060286.5550323	8359.7465751719	4356.6941049483	175813.03140831	803414.07305848	12275.701583032	153964.8471228
0.	2144256.313153	8537.704638108	4890.3233837481	155481.50819754	736308.26748048	10918.258931291	154259.1032607
0.	1905256.6750734	8938.1241678873	4267.7592130252	184395.55689166	765674.92913172	11140.775371281	146317.7994807
0.	2257129.9471983	8248.52471467	4490.09822201	188417.36604029	744234.78623824	12097.663727646	149755.8479669
0.	2225826.9353274	7203.1117442735	4667.9736993025	155368.31509152	805856.04411835	11296.540412261	146521.3289861
0.	1950497.5243466	7492.255408986	4023.1931528364	163907.35015852	732093.42809394	11519.066946682	146634.403062
0.	1861272.5160578	7625.7097134645	5557.4080248972	187099.27362516	838007.08122402	11341.045244099	151520.6556491
0.	1980772.3350976	7892.6247312617	4645.7390570617	157813.62513712	800484.60864498	11897.375683543	146272.5713709
0.	2026470.1626463	8092.8166025467	4512.332449094	155323.03827563	764265.00965906	12253.446643245	150140.4539730
0.	1860130.0703691	7536.7399397861	3178.3837896203	151226.49531252	719291.87686291	10985.013239832	150615.5797993
0.	1927305.8768657	8938.1241678873	5290.5677623922	162321.1976136	776621.71414962	10539.994609927	151973.2301072
0.	1944442.5621964	8359.7465751719	4534.5667354854	162071.97225188	751610.2616411	11630.332440711	172477.7431415
0.	1874182.1523403	7981.5983028321	4467.8640542332	160146.38878643	704963.93186244	11074.019815824	172636.5364382
0.	1719266.5169503	6980.7003643303	4601.2699505063	161913.37813774	789264.09054368	12231.191762848	156839.9442984
0.	1780158.8721589	7292.077957649	4534.5667354854	178445.89237545	726839.85033236	11118.523460085	152493.7208467
0.	1952325.4374486	8226.2805206124	4223.2921228934	174723.81242374	744380.2944092	11185.27937181	149710.6013581
0.	1809176.9926523	6802.7755324172	4890.3233837481	161097.79847967	723186.00650149	11630.332440711	128042.8654730
0.	1951411.4808976	7314.319659335	4289.9928470482	167851.36781581	793531.06658062	12142.172835157	119269.6730054
0.	1719495.006088	7558.9822941956	5201.6229063468	166853.85541487	807614.68603842	10784.751917351	119089.3436411
0.	1880008.6253528	7425.5290578293	5690.8313593262	174406.15009034	764337.93093511	11563.572966145	124681.3561856
0.	1839223.3142656	7892.6247312617	4934.7940323669	163136.89586615	686731.82289353	11051.768082761	126666.5144071
0.	1959522.8452875	7670.1949563466	4378.9279761929	185531.46664905	773287.57089341	11541.319926723	135289.3498449
0.	2026698.651784	7314.319659335	4734.6779818802	179808.04003621	759939.43905846	11830.614071137	142180.4346812
0.	1838652.0914212	7314.319659335	4801.3827982459	170935.33552626	786704.90584022	12119.918251707	125245.2738604
0.	1638724.0958957	8404.2357348103	4890.3233837481	186735.69820275	706798.9088537	11875.121753355	133776.327414
0.	1771247.7957869	7536.7399397861	4667.9736993025	158832.71415496	784170.83392666	11363.297749089	127027.5026970
0.	2000193.9118058	8359.7465751719	4845.8529723751	173475.92218866	783683.59676382	11674.839054004	140756.5671084
0.	2092960.5017296	7848.1383015384	5646.3566772391	177197.45051273	795140.86789374	13010.147915374	138790.6703271
0.	1906056.3870555	7381.0451204177	5601.8822324301	156115.41774332	801168.06246311	12364.721936084	119630.3433581
0.	2056059.5059841	7558.9822941956	5913.2083289985	173362.4867918	783318.18674648	12876.607407585	118300.4482257
0.	2261699.7299531	7536.7399397861	5112.6789993376	184191.10939757	756733.09860529	12253.446643245	120734.9927344
0.	2029783.2551436	7959.3548209234	6380.2192750204	199447.42112618	803389.65679492	12320.211640776	116925.6934420
0.	2342356.3955766	7914.8680351385	5335.0405463082	192009.07761015	804073.33797356	11808.360319106	120554.6318853
0.	2273466.9205469	6424.6978724691	4868.088148406	195238.37787574	853537.63293163	12409.232468957	122922.1764500
0.	2424498.2405953	7736.9232657286	5401.7501670541	167216.57351918	807443.69142678	11519.066946682	117015.8343974
0.	2286719.290536	8381.9911253168	5868.7324604928	207644.01774188	813210.49874052	11875.121753355	124568.577195
0.	2447461.3989385	7759.166154206	4556.8010811844	179058.83156251	780103.23835312	12765.325284507	121839.7875067
0.	2368061.4235727	7447.7711155427	5601.8822324301	199265.36497652	796531.38974924	11608.079223139	120148.8341444
0.	2390567.6036404	7937.111398359	5757.5438273573	178309.68972452	860956.86802401	12142.172835157	108997.079245
0.	2407475.7998334	7425.5290578293	5868.7324604928	197422.26779274	851548.77374828	11274.288085412	107848.9524203
0.	2515779.6511238	6491.4162136014	5579.6450990042	197991.08196898	827791.0891163	12587.276976136	114019.1666756
0.	2382456.2392505	7002.9412353188	4868.088148406	189781.12689174	837124.65453351	12475.998713705	116700.345289
0.	2369546.602968	8270.7689680748	5179.3868406229	180670.84750194	763098.35221325	10673.497705198	104113.0001717
0.	2462427.4374607	6513.6557793022	4401.1619067434	188690.10055681	840679.41574952	13232.720180232	109650.0057710
0.	2386454.799161	7803.6521091871	5023.7360413493	181124.99219386	749765.807038	12008.646225282	112172.1303040
0.	1937587.8880641	8248.52471467	4623.5044741297	192281.92837599	793628.62184725	10651.247040888	128291.0839376
0.	2194181.18975	8248.52471467	4890.3233837481	179512.8893489	749693.00763347	12676.300655165	139581.4930491
0.	2227769.0929982	7536.7399397861	5802.0191026477	173521.29677531	869218.76928947	11875.121753355	148760.4788136
0.	2035381.2390183	8248.52471467	5423.9868259363	164791.19342218	790604.91540904	11897.375683543	153806.405774
0.	2260328.7951267	7603.4671810346	5201.6229063468	159240.38433064	743070.80842	12297.956582209	153082.1404767
0.	1878294.9568197	6958.4595526755	4289.9928470482	163318.17288299	806149.12652229	11407.802937209	149914.2130154
0.	1756510.2464025	8092.8166025467	4534.5667354854	154870.2835214	777936.25230385	10896.007613863	138587.3279422
0.	1924564.0072127	8204.0363859019	4401.1619067434	134747.34033616	831097.11912151	10940.510308095	154689.1884435
0.	1740173.2730538	6780.5351954239	3800.8665975842	124658.80026651	724637.68115942	11719.345904834	164791.1934221
0.	1590512.8878319	8493.2147662765	3289.5380243924	128020.30052189	640959.07323433	10295.244486485	171797.2343608
0.	1644093.5906327	7625.7097134645	3489.6193825463	125155.04448713	701319.27221192	10495.494053146	177197.4505127
0.	1648206.3951121	6936.2188003543	3956.4945635986	128087.99555723	678881.63305331	10962.761744275	170141.5593937
0.	1673340.2002639	7558.9822941956	3311.7690492289	134973.17338172	724589.28809937	10651.247040888	165697.7957682
0.	1691390.8421456	7981.5983028321	4067.6591755055	130299.66683777	739070.821393	11252.035817943	189008.3019817
0.	1970947.3021747	7914.8680351385	3756.4019981391	143988.86820805	781588.78696006	10250.745235849	178695.6029561
0.	2025556.2060953	9939.2571305832	4134.3586542796	147765.22748581	736380.95503285	12231.191762848	195101.903536
0.	1944556.8067653	8648.9303563226	4312.2265403762	154213.83241559	763778.88341031	11096.271608266	195488.5865691
0.	2034010.3041918	8559.9496630493	4490.09822201	165516.46748583	783951.57383636	11585.826064951	189940.2466998
0.	1941700.6925435	8070.5728239134	4067.6591755055	157383.38017149	689285.86966281	12386.977172825	174746.5030489
0.	2069654.6096798	8181.7923105381	4868.088148406	152312.67693566	829676.5975911	11741.599419325	169574.6222620
0.	1876238.55458	7981.5983028321	4712.4431617115	158538.29798021	763997.63686674	11697.092449727	162887.6463441
0.	1949240.834089	9138.3411442804	5023.7360413493	162638.4042049	799239.88374693	11808.360319106	164723.2021831
0.	1922736.0941108	9294.0687832241	4245.525638307	150864.46594697	757097.39605331	10851.505157133	189031.0311147
0.	1965120.8291622	8404.2357348103	4467.8640542332	135063.50829983	772387.32743475	11630.332440711	165901.7947557
0.	1687506.526804	8026.0854446829	5490.6971584864	150932.34526576	838767.01994966	11274.288085412	169257.1541452
0.	1736288.9577122	8604.4398909837	4868.088148406	146792.70932533	788289.07454756	12342.466758735	176902.3912927
0.	1795010.6661122	8826.8945917595	4156.5919324774	149552.24014457	768325.22257511	11585.826064951	165357.8084434
0.	1686592.570253	8493.2147662765	5090.4431708704	153398.99886969	790190.4566388	11608.079223139	166899.1943230
0.	1876924.0219932	7892.6247312617	4690.2084008523	156409.7491298	784243.92184784	11407.802937209	163386.152771
0.	1731147.9521129	9627.7806609238	4534.5667354854	132557.07480269	747703.39287655	12386.977172825	169461.2394173
0.	1911425.8817925	8582.1947473411	5735.3062786932	153172.67022799	788557.19308829	11919.629673117	190531.289431
0.	1942957.3828011	9472.046789243	4134.3586542796	146498.71435329	726089.59820414	12008.646225282	173385.1737489
0.	1752740.1756297	7870.3814867284	4734.6779818802	143740.18552413	773701.22742984	11140.775371281	161528.233447
0.	1747941.9037371	8648.9303563226	5512.9340546385	146657.01806065	781320.88244942	11274.288085412	145368.0602722
0.	1935302.9966867	7781.4091020254	5557.4080248972	135921.73847197	799850.02084338	12921.120672592	151000.225132
0.	1700073.4293798	7514.4976447163	5001.500450135	128200.82182885	780078.8872047	11941.883722078	157836.2702185
0.	1844821.2981403	9694.5246392125	4490.09822201	137841.78129582	807297.12728035	12119.918251707	198901.2644678
0.	1780501.6058655	8270.7689680748	4845.8529723751	114987.89707073	782952.79203218	11140.775371281	203567.4921834
0.	1768796.6755206	8626.6850939775	4801.3827982459	107578.82777099	754256.2798943	10762.500956173	191531.6100208
0.	1626385.6824576	7981.5983028321	4423.3958966001	117331.33536621	714239.36520296	11029.516409074	199993.6131579
0.	1929598.0132247	8159.548294521	4979.2649182334	116745.41443615	745908.27705589	11496.814026024	185849.5488244
0.	1574861.3818965	8337.5020843755	4779.1478001472	117736.99689869	703756.92153479	11074.019815824	172182.8492500
0.	1590627.1324007	8938.1241678873	4201.058666784	130728.52766576	671351.167912	10473.243863813	176766.2136007
0.	1711040.9079915	8003.8418440852	4690.2084008523	138948.82891749	773044.25268513	12275.701583032	167307.2554876
0.	1860929.7823512	8359.7465751719	4912.5586784017	143220.23641425	844333.74379118	12832.094380165	158040.0786947
0.	1692990.2661098	7803.6521091871	5735.3062786932	140123.81450502	819886.17419871	12186.682180224	163567.435157
0.	1908569.7675707	7625.7097134645	5757.5438273573	141683.18367179	797043.74310183	12609.532806802	159965.1800898
0.	1853960.86365	7803.6521091871	6647.0944194197	142112.62599301	860145.85112305	13544.331330374	145662.0157040
0.	1982371.7590618	7825.8951756913	7203.1117442735	152063.74792177	852457.20895596	13010.147915374	146317.7994807
0.	1885720.8537964	7803.6521091871	5557.4080248972	149642.73190139	788874.07107431	12565.021204863	135831.3943250
0.	1828141.591085	8493.2147662765	5868.7324604928	148149.74244185	826615.91282281	12987.891015582	145051.5043797
0.	1996484.3600306	6936.2188003543	5468.4603216522	138677.70172799	869710.79473927	13054.661893153	160463.5133970
0.	1786323.234381	8426.4804036529	4779.1478001472	115708.88530567	740282.74456068	11474.561164748	165879.1279574
0.	1491644.7556376	7025.1821656413	4267.7592130252	103348.01045018	709841.96181246	9805.7657902847	163431.4730016
0.	1306996.8836064	7514.4976447163	4623.5044741297	99006.890915374	715375.32000339	11140.775371281	170663.1752779
0.	1469856.3732467	7937.111398359	3823.0989862564	92308.434859204	657870.42170233	10606.745890386	153263.2009537
0.	1667693.3908299	7403.2870594544	3756.4019981391	89387.966114342	705736.50650701	10473.243863813	183168.9463370
0.	1886787.318541	8070.5728239134	4490.09822201	106295.85448404	728267.92837926	10918.258931291	166423.1479673
0.	1811461.8840298	8671.1756780192	4712.4431617115	121163.36528393	786168.79079309	11875.121753355	141185.9620814
0.	1585828.8605081	8626.6850939775	5179.3868406229	93027.475619114	795482.37906181	12030.900511791	165471.1360256
0.	1819261.8445506	8559.9496630493	4378.9279761929	76706.975780598	696108.3770528	9939.2571305832	203134.9039793
0.	1488611.7989944	8159.548294521	3823.0989862564	74128.239846038	629774.9709881	8737.9119992209	232281.6779799
0.	1512427.956248	8026.0854446829	3845.3314342286	79196.770147172	640144.32495822	9271.8217995872	208236.3026412
0.	1572561.974467	7981.5983028321	4467.8640542332	72065.822945276	707306.01032894	9561.0372168932	180625.4343793
0.	1789783.4935353	8426.4804036529	4756.9128613587	90982.865191636	730931.07303743	11741.599419325	145797.690908
0.	1678709.6950008	8337.5020843755	4423.3958966001	89095.975221131	760279.57468957	10918.258931291	126282.9813531
0.	2034353.0378984	8026.0854446829	6224.5460527486	108816.97052659	807199.41921529	12208.936941841	113456.002742
0.	2112953.3012822	7781.4091020254	5668.5939886228	131789.48801889	879335.44166095	12119.918251707	108861.9973436
0.	1945356.5187474	8270.7689680748	5668.5939886228	125358.06194063	856460.35637835	12609.532806802	114762.6009514
0.	1988655.2103498	7203.1117442735	7091.9053126152	132873.16033839	868775.96999054	13254.977733417	115280.7910696
0.	1798323.7586095	8648.9303563226	6647.0944194197	128922.9458658	826077.34311807	12498.254247405	140756.5671084
0.	1611533.8885043	7670.1949563466	4934.7940323669	112239.69763963	785145.38988279	11185.27937181	157541.8889144
0.	1705122.4957414	7603.4671810346	3889.7965080741	92623.007599779	784950.46998368	10450.993733851	167012.5426621
0.	1538268.4727904	7558.9822941956	2933.8496908789	63776.449157522	588373.87577659	8515.4596725172	163136.8958661
0.	1204338.9848602	7069.6642042893	3089.4614690812	57889.262924291	596094.65701425	9205.0812048251	178718.3042851
0.	1031997.2965881	6180.068523177	1777.9674276367	49256.252869567	585706.56979574	8537.704638108	162275.8833624
0.	852432.65541427	5757.5438273573	1511.2481309416	38354.729124737	487545.58446002	8092.8166025467	165017.834852
0.	855011.15313199	7825.8951756913	1844.6485855546	35162.918553417	534781.55766224	8359.7465751719	163884.688731
0.	770660.09349197	7247.5947322881	1155.6356796293	28939.049908731	539659.20462726	8515.4596725172	191736.2356759
0.	726501.01877581	7336.5614203583	1244.5373699014	25282.739367006	516857.49543033	7603.4671810346	215073.3680421
0.	694155.09741504	7002.9412353188	977.83514410623	21850.832245242	510623.58144211	7269.8363153001	226914.5833502
0.	711339.72843969	7959.3548209234	933.3856029271	20001.753212629	485050.56326239	7914.8680351385	228604.2794144
0.	634682.70017315	7136.387707272	977.83514410623	19734.45038777	507697.09185354	8092.8166025467	224426.3221784
0.	664644.21822847	7981.5983028321	777.81407576798	19689.900749551	486556.90433258	7781.4091020254	230499.8812692
0.	624487.31728438	7603.4671810346	888.93629882483	17507.259840215	453431.5068243	6891.7374737114	223855.7234098
0.	562545.25539665	6380.2192750204	911.16092124147	16416.153495039	493692.08092917	7002.9412353188	197308.5095618
0.	556396.80652253	7358.8032407191	688.91736413994	15035.774466942	485097.63241619	7447.7711155427	213386.3772120
0.	561001.79581216	7981.5983028321	1088.9600342778	13499.814738951	475547.88803345	6246.7849065228	223376.450235
0.	468968.05095178	6246.7849065228	866.71173567692	11808.360319106	460938.09946617	7180.8703392706	211927.6299888
0.	460163.67769223	6135.5912309063	711.14145314645	11763.8529932	471270.41928077	6535.8954043318	215848.5849976
0.	500220.19393547	6891.7374737114	555.57407469138	12119.918251707	466783.72239972	6891.7374737114	223718.7854416
0.	461689.12079921	6624.8544977427	600.02160077763	10006.003602161	445908.06394718	6157.8298473792	233881.0462836
0.	360916.65610957	6847.2563843996	288.89389638309	8648.9303563226	467182.96666895	7136.387707272	188871.9284713
0.	304992.02105753	6180.068523177	400.00960023041	6157.8298473792	482391.5756509	6602.6146353956	160463.5133970
0.	242362.75504453	5713.0687893496	266.6709334016	4645.7390570617	423003.51637054	6958.4595526755	134227.9473697
0.	186372.13846636	5179.3868406229	311.11691862693	4423.3958966001	464435.60327291	7381.0451204177	125290.3889106
0.	117646.84819685	4667.9736993025	200.0024000288	3289.5380243924	444151.2030502	6024.3990384081	101885.7243276
0.	108907.02440242	4267.7592130252	288.89389638309	2555.9474675006	421041.11986002	5668.5939886228	92578.06791382
0.	91836.597889769	4156.5919324774	177.7796740943	2400.3456497736	461360.54086199	6825.0159287424	82764.52265014
0.	66441.595205139	4067.6591755055	66.6669333344	2222.51855803	412332.58595633	6335.740914881	84515.29673267
