# Supplementary material for: LA-iMageS: a software for elemental distribution bioimaging using LA–ICP–MS data
Source: J Cheminform. 2016 Nov 18;8:65. doi: 10.1186/s13321-016-0178-7 (PMC5116144; doi:10.1186/s13321-016-0178-7)
Supplement: Supplementary file 1 — Additional file 1. Dataset corresponding to LA–ICP–MS analysis of a human tissue used to illustrate LA-iMageS features. [file 13321_2016_178_MOESM1_ESM.zip › Line 48.xl]

Intensity Vs Time	Counts Per Second
Time in Seconds	Na23	Ca44	Zn64	P31	C12	C13	Si28
0.	555.57407469138	3422.9250628351	0.	533.35040054615	406617.33170522	6469.1767072291	58090.65710456
0.	155.55700742096	3823.0989862564	44.444562963279	666.69333440004	430553.59887368	5713.0687893496	54734.72054079
0.	822.26278718639	3133.9225107654	0.	400.00960023041	438882.78410835	6624.8544977427	57173.23400710
0.	40073.901710013	4178.8252699788	66.6669333344	2933.8496908789	449258.81196307	6825.0159287424	60910.68499652
0.	84290.81806316	4245.525638307	200.0024000288	3445.1564434428	419826.52880828	6357.9800652871	77447.10757713
0.	102515.60092924	4312.2265403762	222.22518522469	3578.5459723132	458450.81163923	6558.1350886904	82652.30602390
0.	96556.16350177	4112.1254353852	177.7796740943	3889.7965080741	427303.67461103	6357.9800652871	82629.86287909
0.	121298.64536789	4267.7592130252	111.11185185679	3667.4735108391	423003.51637054	6691.5744407644	88893.83364096
0.	179467.48246879	4534.5667354854	222.22518522469	3623.0096229803	456691.37453076	6380.2192750204	101593.2977041
0.	169007.72330951	4801.3827982459	266.6709334016	3711.9376358914	414783.15213331	6869.4968993892	110145.3632470
0.	158583.59210568	4401.1619067434	133.33440000853	4734.6779818802	434085.49281632	6513.6557793022	116114.4684132
0.	153512.16547468	4223.2921228934	177.7796740943	4490.09822201	433781.36507176	7247.5947322881	106003.2740251
0.	184918.05636069	4401.1619067434	333.34000013334	5535.1710101087	446728.05583622	7358.8032407191	112352.3110749
0.	182351.30516986	4623.5044741297	377.78634093484	6068.8757374351	434810.76417154	5935.4463522347	112036.997265
0.	168372.84180405	4445.6299457633	222.22518522469	4934.7940323669	452235.75148101	7136.387707272	106926.0624505
0.	141615.37899538	5357.2770272403	244.44802968221	6269.0238196228	438414.63720579	6802.7755324172	105890.7457973
0.	139807.456069	4979.2649182334	244.44802968221	5601.8822324301	432331.05848268	7558.9822941956	94870.29922695
0.	138835.85819203	4134.3586542796	333.34000013334	5179.3868406229	442582.04569128	6802.7755324172	107578.8277709
0.	132082.96880047	4356.6941049483	288.89389638309	4623.5044741297	447735.58202887	6913.9781073663	102515.6009292
0.	138203.25019628	5045.9716918765	244.44802968221	3756.4019981391	430764.06822194	6647.0944194197	110167.8801910
0.	119765.59873623	5001.500450135	200.0024000288	5490.6971584864	426158.31237753	5379.5135674889	116745.4144361
0.	151271.75007916	9627.7806609238	400.00960023041	4423.3958966001	403283.25692824	5557.4080248972	129103.4865779
0.	148127.12342821	4845.8529723751	555.57407469138	5157.1508342136	456058.0656709	6113.3526737582	124861.8057206
0.	174065.81088801	5357.2770272403	444.45629661235	4801.3827982459	429337.65520323	6513.6557793022	143107.2082551
0.	182442.15026979	5690.8313593262	400.00960023041	5779.781435342	453314.26852256	6402.4585440809	143197.6306608
0.	162910.30508657	4912.5586784017	288.89389638309	5179.3868406229	448555.74907167	6691.5744407644	130344.8090515
0.	147403.34712087	4890.3233837481	444.45629661235	6313.5018238017	435021.33834618	5757.5438273573	118142.6780409
0.	169053.07382081	5179.3868406229	422.2329187895	6980.7003643303	469484.85529777	7470.0132325949	110212.914260
0.	191645.29032711	4823.6178556551	622.24545271912	12320.211640776	476229.65995351	6847.2563843996	109514.9133543
0.	266689.06385185	4579.0354861913	977.83514410623	15013.512160945	482485.68503089	6847.2563843996	111001.0496108
0.	322545.86294553	4645.7390570617	955.61034388194	19155.323644878	470659.52657108	6535.8954043318	120870.2659145
0.	369085.24372255	5023.7360413493	1577.9271548818	29451.953245525	514731.78920669	8048.3291046256	119878.3132163
0.	628315.15976643	5468.4603216522	1889.1029872274	41235.101563993	519172.75159954	7981.5983028321	129103.4865779
0.	600864.02118887	6291.2627920491	2222.51855803	54086.061491348	529196.97151035	8248.52471467	120171.3779487
0.	765140.10524163	5757.5438273573	2444.8030155534	60328.696610219	609765.92967709	8582.1947473411	131676.6135256
0.	759283.50069216	6980.7003643303	2733.7816735278	62410.610963747	522126.79004095	8137.3043378502	113073.0728580
0.	1338322.8760354	6936.2188003543	3556.3142359259	106070.79168663	623937.2042154	10361.993807708	133053.78598
0.	885420.90842116	5868.7324604928	3022.7703512459	70564.165187095	635736.42949455	9138.3411442804	106903.5542077
0.	903430.99496418	5979.9225766753	2000.2400288035	81171.187466365	594378.33080632	9561.0372168932	105238.1118502
0.	963450.65118601	5601.8822324301	2756.0112160766	74890.566020889	603870.07398237	9538.7895209393	105080.5871274
0.	1134402.8215882	6335.740914881	3400.6937415233	82764.522650144	638682.76294902	9894.7597796915	103797.9959518
0.	1214590.3427861	5690.8313593262	3111.691960277	91971.405741375	646808.34167843	8826.8945917595	104113.0001717
0.	1127814.1971486	6202.3072583001	3511.8509410427	94353.368786243	669018.77246705	9783.5174413434	96960.82139092
0.	1424995.8268565	6291.2627920491	3845.3314342286	121208.458403	691358.57329067	8915.8781339534	92488.18926493
0.	1414998.8138427	7114.146480276	4023.1931528364	122764.3193699	647935.49918229	10428.74366326	92488.18926493
0.	1591103.8404612	6380.2192750204	3823.0989862564	110775.86052621	638275.4863727	9583.2849722085	85705.13413289
0.	1778916.6490819	7114.146480276	3334.00013336	139197.36985987	699027.05806625	11430.055620341	80834.6061434
0.	1576346.5612918	7514.4976447163	4623.5044741297	141977.01025775	803804.74255746	12520.509840498	87681.086575
0.	1662601.2107899	6313.5018238017	4534.5667354854	132060.39299166	766234.09828902	11140.775371281	84784.67907792
0.	1998518.7308869	6624.8544977427	4378.9279761929	127320.81711034	724903.84780382	11118.523460085	79331.37472140
0.	1771362.0403558	7069.6642042893	5157.1508342136	134227.94736974	685551.43266854	10406.493652039	85054.07008741
0.	1698359.7608468	7292.077957649	4045.4261345198	117984.91082203	742585.8635941	11496.814026024	79645.46047669
0.	1813746.7754072	7759.166154206	5201.6229063468	138519.54824074	769370.97285651	11296.540412261	77648.97305995
0.	1770105.3500982	6958.4595526755	4623.5044741297	165108.49313421	777960.59747151	11430.055620341	83707.20167807
0.	1751254.9962344	7114.146480276	4890.3233837481	140575.7757887	819739.40125613	11140.775371281	85682.68280610
0.	1979172.9111334	7670.1949563466	4512.332449094	139897.84297828	774431.25742409	10517.744301851	88512.02396303
0.	1929590.7682431	7381.0451204177	4267.7592130252	134115.04010459	705953.80550726	12075.409262973	89971.97843174
0.	2119465.2417079	7959.3548209234	4334.4602930095	132466.7668343	713055.22997543	10673.497705198	92960.06292681
0.	1968662.4107972	8404.2357348103	4556.8010811844	141479.77128371	743628.52837042	11630.332440711	87838.28462463
0.	1665114.5913051	5957.6844347936	3623.0096229803	114334.55499022	680879.62699537	10428.74366326	121907.4327270
0.	1717895.5821238	7759.166154206	4423.3958966001	122741.76860076	734127.92321749	11964.137830426	84874.47511837
0.	1824828.4985877	6602.6146353956	4134.3586542796	116024.33713965	641126.82504913	9828.0141985899	104855.55694
0.	1592455.0455027	7269.8363153001	3378.462479507	104495.52120523	725605.59892029	9917.0084254548	119044.2619054
0.	1919422.6119849	8159.548294521	3378.462479507	103910.49610051	675127.6124835	10695.748428881	106858.5379032
0.	1915582.082748	7114.146480276	2689.3227662952	111203.72495567	644770.23799302	10473.243863813	109875.164633
0.	1646035.7483035	7447.7711155427	3845.3314342286	125132.48729532	663322.67192389	10450.993733851	120712.4474163
0.	1625014.7476311	7381.0451204177	3156.1531205464	105215.60813727	620852.43604194	10094.999728725	127117.752194
0.	1817266.3593898	6269.0238196228	3000.5400972175	116700.3452898	673708.24611125	10962.761744275	122516.2642411
0.	1638724.0958957	5957.6844347936	3045.0006645658	102898.04909592	690249.85628473	10361.993807708	119675.4282419
0.	1585029.148526	9360.8100902862	2511.4895088638	98624.620210268	637221.4477771	10317.494200857	141728.387093
0.	1722351.1203098	8092.8166025467	4356.6941049483	110032.77943382	639449.45321903	10829.254017831	162117.2854049
0.	1950314.9993298	13254.977733417	6113.3526737582	108029.04035321	675753.16973188	10339.743974598	237972.2367226
0.	1944272.3966522	9316.3158262194	5846.4946152228	102740.56832639	674862.96723283	9538.7895209393	225316.5332425
0.	1658831.1400172	8137.3043378502	5201.6229063468	117444.01715828	709938.5841264	10228.495699585	194692.4937725
0.	1924011.2238119	9850.2626662593	3956.4945635986	118187.75493396	663659.04640692	9828.0141985899	167692.6647533
0.	1878556.9738943	8204.0363859019	3823.0989862564	96129.045812497	717091.61843253	11363.297749089	144486.2556496
0.	1875255.8785311	7603.4671810346	4801.3827982459	107173.65710871	768082.04281323	11185.27937181	146385.6421016
0.	1730783.00527	9427.5519315809	3734.1697873657	88489.565112101	674285.58744903	10206.246222688	132850.5824056
0.	1803228.1435884	7670.1949563466	3600.7777679979	110933.49225076	707740.69229832	11207.531461142	135853.980270
0.	1695838.5666473	7447.7711155427	2533.718458539	86311.342704279	697266.08351635	9360.8100902862	128133.1258839
0.	1881171.1747805	6068.8757374351	3133.9225107654	88489.565112101	643427.74951232	10896.007613863	119517.6322079
0.	1729483.3870501	6313.5018238017	3578.5459723132	99164.301566778	747048.37530039	10361.993807708	115776.4811289
0.	1736714.8442657	6936.2188003543	3489.6193825463	105193.10448466	708054.64280353	12720.812851046	109830.1323777
0.	1975775.7617426	6513.6557793022	3623.0096229803	112217.17513396	740355.46531755	10896.007613863	122967.279018
0.	1639523.8078778	6736.0546994319	4134.3586542796	116520.07112491	718542.27572849	10918.258931291	126328.101979
0.	1957998.6480976	7158.6289936035	3800.8665975842	109402.33800245	729212.04091696	10851.505157133	135695.8799262
0.	1664251.8736643	6780.5351954239	3378.462479507	98107.458178594	696638.97335172	10606.745890386	128223.3872650
0.	1752958.9286556	7759.166154206	3978.7273673761	98647.106239782	752581.18414653	10428.74366326	138722.8889853
0.	1918483.0552995	6624.8544977427	3400.6937415233	102223.15233664	745156.37906514	10762.500956173	135470.0274524
0.	1865057.4211648	7625.7097134645	3689.7055437159	105733.20881504	758773.3605449	11318.79279849	128494.177229
0.	1958831.1928911	7002.9412353188	4401.1619067434	112397.35687235	722000.6519591	11897.375683543	119675.4282419
0.	1634268.5577097	7603.4671810346	4912.5586784017	114942.83736293	750154.08080755	10495.494053146	136870.4106739
0.	1602508.5675634	7603.4671810346	4356.6941049483	126440.90460664	720355.93785368	11430.055620341	134002.1343569
0.	1946184.5392227	7914.8680351385	3934.2618191226	102020.6939017	768981.84181822	11430.055620341	120486.9975660
0.	1966994.0725083	6558.1350886904	4312.2265403762	109582.45929075	760595.42680759	11808.360319106	127230.5654303
0.	1882629.9440059	6647.0944194197	4512.332449094	108186.62046648	746102.32578873	10539.994609927	116159.5344130
0.	1732841.1097013	7180.8703392706	3756.4019981391	105283.11945743	783366.90719793	10873.756355811	109762.5844469
0.	1992472.6544094	6691.5744407644	4623.5044741297	128065.43048481	753625.04657025	11163.027341856	109492.3981631
0.	1836583.2441477	6847.2563843996	4490.09822201	128719.84220398	742901.0746578	11407.802937209	103415.5067359
0.	1838117.190056	7069.6642042893	2933.8496908789	108411.74004981	705374.35358635	12386.977172825	108321.6914914
0.	1564448.4504281	6936.2188003543	3600.7777679979	102223.15233664	678568.73593012	11096.271608266	122200.5683143
0.	1615992.0121845	6624.8544977427	3178.3837896203	81664.864546194	667985.02470997	9605.5327868852	109514.9133543
0.	1741457.6485511	7558.9822941956	3245.0761526022	92083.747274469	714021.85888086	10829.254017831	141863.9988166
0.	1605622.6026756	7558.9822941956	3133.9225107654	103348.01045018	693576.4322895	9983.7547189362	125493.4096369
0.	1672535.2112676	7603.4671810346	2889.3897164397	96421.281880041	697965.60598862	9761.2691517657	136305.7119352
0.	1801918.2703555	7091.9053126152	3311.7690492289	97657.777998322	684347.11836677	11074.019815824	147064.0984253
0.	1824430.2399947	7714.6804365931	2867.1598181554	111203.72495567	660319.90699798	9894.7597796915	150411.9511578
0.	1883208.01038	6780.5351954239	3022.7703512459	107871.46320047	730785.78957526	11407.802937209	129667.7013208
0.	1615163.0958597	6802.7755324172	3289.5380243924	95140.014723571	669932.41962522	10940.510308095	111766.7377177
0.	1791691.2778106	8048.3291046256	3156.1531205464	106926.06245055	713345.20735745	9983.7547189362	120148.8341444
0.	1587211.1871446	6847.2563843996	3778.6342682119	105350.63132109	728195.30858253	11163.027341856	111969.4315621
0.	1766485.8743065	6291.2627920491	2867.1598181554	105238.11185027	692105.83203837	10183.99680516	109987.7463316
0.	1584572.1702505	7892.6247312617	3222.845305648	108546.8147001	688008.75230991	10206.246222688	124839.249316
0.	1955029.8443723	7647.9523052351	3289.5380243924	120036.11603148	697796.75057638	10272.994831483	135357.103492
0.	1698588.2499845	7091.9053126152	2889.3897164397	121591.759696	708924.10341952	10562.244977375	135808.8084401
0.	1632897.6228833	7558.9822941956	3356.2312767859	123395.76550148	715496.17499713	11318.79279849	134521.5133614
0.	1885300.3612934	7536.7399397861	2822.700199456	117556.70046338	709069.02198239	11140.775371281	127298.2540994
0.	1864370.5970255	7736.9232657286	2933.8496908789	121975.0784925	647048.15013345	10562.244977375	118570.9183002
0.	1628213.5955595	7492.255408986	3422.9250628351	123170.24357352	724686.07448879	11385.550313458	119630.3433581
0.	1865469.5400867	7114.146480276	3178.3837896203	125132.48729532	711605.48819737	10606.745890386	121073.1797725
0.	1803228.1435884	6958.4595526755	3534.0825588358	119247.13162305	752945.30799268	10606.745890386	129983.6781349
0.	1956971.9453508	6825.0159287424	3667.4735108391	147109.33079378	686442.73288798	10050.50154671	132015.2415560
0.	1798894.9814539	8404.2357348103	3267.3070588502	148059.2667524	804244.2666294	11385.550313458	143740.1855241
0.	1851790.2168415	7381.0451204177	3756.4019981391	117556.70046338	815875.26695842	11585.826064951	143288.054039
0.	1965660.8687832	6958.4595526755	3734.1697873657	118277.90944634	679603.74642436	10740.250054368	124613.6886099
0.	1488269.0067653	6980.7003643303	2911.6196740142	118976.63975592	702767.29821929	10050.50154671	130525.3803332
0.	1832201.9425292	6602.6146353956	3133.9225107654	113951.5850077	713876.85769043	11652.585717666	120103.7467176
0.	1809234.1073997	7225.3532086126	3356.2312767859	105800.72430223	691840.66834419	11452.308362854	118954.099160
0.	1942416.0544278	7381.0451204177	3867.5639415011	124365.57883166	724879.65049949	10117.248908782	124523.4660240
0.	1903214.7683543	7358.8032407191	2778.2408179141	96241.443094174	729284.66920323	10784.751917351	134092.4588336
0.	1607572.6498475	7225.3532086126	3289.5380243924	90219.072821404	722194.16819341	11207.531461142	136305.7119352
0.	1649747.1846451	8181.7923105381	3422.9250628351	97028.266271848	688056.94200514	9672.2765870872	131202.5572180
0.	1586598.1122717	6113.3526737582	3022.7703512459	79802.507772595	714601.88783752	10584.495404194	124703.9121654
0.	1762192.0414851	7358.8032407191	4601.2699505063	108434.25234046	722726.36004761	10183.99680516	125809.2294134
0.	1837350.1853116	8648.9303563226	4045.4261345198	100018.86811012	701102.08913417	11474.561164748	111811.7803710
0.	1887558.4272548	8048.3291046256	4334.4602930095	94735.444733634	693624.65290991	11229.783609853	111226.2447406
0.	1941972.8035975	6958.4595526755	5379.5135674889	133527.94678774	753649.32392915	10272.994831483	110212.914260
0.	1591998.0672272	7002.9412353188	4267.7592130252	110235.4313856	733401.26319853	10695.748428881	118976.6397559
0.	1760507.6661959	6535.8954043318	4845.8529723751	103258.0162476	711895.41720366	9983.7547189362	100513.6569801
0.	1646264.2374413	7603.4671810346	4245.525638307	137999.92202635	702019.12130198	11430.055620341	108164.1088404
0.	1851495.2057713	7292.077957649	4134.3586542796	109807.61634038	713683.52653331	10918.258931291	102853.0542885
0.	1819070.477982	7158.6289936035	4378.9279761929	114537.31088142	683504.19781601	9939.2571305832	105980.7682588
0.	1589610.571699	7581.224707945	4178.8252699788	115258.26039909	742998.0649738	10584.495404194	108681.8915256
0.	1593931.0538264	6291.2627920491	3667.4735108391	111699.1741912	683335.62353364	9672.2765870872	112622.5894873
0.	1589397.2675297	5913.2083289985	3823.0989862564	102065.68424253	683407.86925354	10762.500956173	108884.5108428
0.	1624927.6872303	6335.740914881	4579.0354861913	102335.63135741	646856.30283799	9739.0209215515	107376.2399931
0.	1781176.1163897	7180.8703392706	4045.4261345198	110212.9142603	697989.72845845	11274.288085412	153331.0996376
0.	1572402.2945235	6847.2563843996	3511.8509410427	103235.51784787	686828.18836918	9538.7895209393	119044.2619054
0.	1558520.8340623	8671.1756780192	4112.1254353852	102763.06539809	641845.79823167	9650.0285943244	134137.6214362
0.	1959747.0781366	7736.9232657286	4245.525638307	103213.01950851	663178.51542841	10094.999728725	136350.8864375
0.	1498426.4185363	8026.0854446829	3667.4735108391	99838.952124696	678929.77207424	9894.7597796915	137502.9183241
0.	1653935.0698332	8671.1756780192	2978.3099024804	99793.973731651	727251.3063992	9405.3045917898	156613.523046
0.	1971328.3025657	7447.7711155427	3689.7055437159	131405.72093071	668177.34053908	11541.319926723	147380.7301152
0.	1879094.6688018	7536.7399397861	4267.7592130252	120644.81182543	725557.20047344	12030.900511791	169869.4248055
0.	1840857.0118591	6980.7003643303	3778.6342682119	118931.5586256	700764.25958705	11341.045244099	134724.7573655
0.	1850370.4888794	6936.2188003543	4356.6941049483	134453.76645278	848946.75113396	12320.211640776	134047.2964739
0.	1668541.9283712	7336.5614203583	4267.7592130252	124343.02376085	729163.62239637	12854.350864177	114266.9707819
0.	1573718.9362077	7647.9523052351	4201.058666784	125786.670464	737931.76747642	10940.510308095	112622.5894873
0.	1658716.8954483	7203.1117442735	4112.1254353852	138293.61985118	781734.92016077	11630.332440711	116407.4017384
0.	1631755.1771946	7025.1821656413	4223.2921228934	136170.1898855	758943.40394191	12364.721936084	113501.0544657
0.	1948346.5648847	7647.9523052351	4178.8252699788	128110.56069028	792970.14495223	11140.775371281	121231.0050533
0.	1869155.39131	7292.077957649	5134.9148871186	143084.60280575	794653.01796793	12030.900511791	121005.5412748
0.	1772161.7523379	7336.5614203583	4534.5667354854	128178.25645325	807297.12728035	12253.446643245	121276.0985358
0.	1578060.2298249	6491.4162136014	3778.6342682119	114762.60095148	767352.54422778	12275.701583032	110730.8234346
0.	1799808.9380048	7314.319659335	4289.9928470482	125042.25913413	685286.4691783	12097.663727646	101278.3881309
0.	1564008.1478536	7536.7399397861	5201.6229063468	137525.50876372	887540.72576115	11541.319926723	95207.44495400
0.	1898973.2237855	7492.255408986	4579.0354861913	127614.14176971	718663.17476522	11474.561164748	90286.4634651
0.	1625585.9704755	7692.4376667992	3734.1697873657	117398.94425989	804171.01108164	11096.271608266	100806.0459482
0.	1830395.2600169	6224.5460527486	3289.5380243924	119968.48589027	720525.23229288	11385.550313458	99096.83949709
0.	1569491.8871595	6713.8145404327	3778.6342682119	104675.53714137	725387.80803068	10050.50154671	105935.7569072
0.	1580916.3440467	7069.6642042893	5023.7360413493	95949.213296912	779591.87851077	11541.319926723	102065.6842425
0.	1777645.4916437	7002.9412353188	4023.1931528364	103730.49658711	754911.83984413	11519.066946682	108591.8400669
0.	1679737.8961207	11207.531461142	3867.5639415011	107173.65710871	785364.67997396	10628.996435951	115258.2603990
0.	1947514.9571154	7203.1117442735	3133.9225107654	89882.127733161	714988.59531659	9605.5327868852	102268.1437638
0.	1701370.010629	6647.0944194197	3800.8665975842	94600.59241023	716269.68675485	10028.252544752	115145.6079535
0.	1626271.4378887	6624.8544977427	2800.4704790405	102245.64802008	735290.70549855	11496.814026024	136373.4737798
0.	1969716.6226103	7714.6804365931	3445.1564434428	99659.040000429	741034.22168313	11430.055620341	130705.9554972
0.	1603536.7686832	7136.387707272	3067.2310371775	115100.54739887	770635.76869674	11786.10662646	131631.464153
0.	1692533.2878343	6402.4585440809	3067.2310371775	115596.22681027	788947.19839725	11852.867882553	124410.6891550
0.	1861184.3990553	6380.2192750204	3289.5380243924	113884.00388414	694589.12157601	11140.775371281	110595.7136107
0.	1689334.4399059	6046.6373582597	3578.5459723132	111113.64642014	727904.83545895	10873.756355811	113118.1225255
0.	1882740.0491089	6647.0944194197	3111.691960277	110820.89785955	721468.504523	11407.802937209	105463.1523016
0.	1754479.0401748	6602.6146353956	3289.5380243924	102043.18904194	724056.98221323	10628.996435951	116542.6051837
0.	1676572.0155551	6802.7755324172	3623.0096229803	105283.11945743	750348.22418438	10695.748428881	116835.5534550
0.	1898305.5378569	6958.4595526755	4000.9602304553	109627.49021718	762903.92448859	11496.814026024	106475.9090707
0.	1585486.1268015	6024.3990384081	2489.2606184746	100873.52177366	772508.97652501	11118.523460085	111811.7803710
0.	1865442.0649217	6691.5744407644	2911.6196740142	105710.70377343	709576.25598959	11318.79279849	125019.7022453
0.	1789020.4902421	8204.0363859019	3200.6145179875	102628.0838733	708416.90748533	10050.50154671	138180.6579344
0.	1580116.6320645	7292.077957649	3578.5459723132	109357.30828472	737132.0952967	11363.297749089	142406.4675934
0.	1896982.14474	6980.7003643303	3311.7690492289	101120.93777988	707619.94512505	11051.768082761	133731.1667540
0.	1843899.1643097	7536.7399397861	3222.845305648	112262.22020577	731972.3421955	11140.775371281	129893.3978321
0.	1778216.7144881	7114.146480276	2844.9299791609	103168.0230109	665653.53477649	11496.814026024	130818.8169463
0.	1958498.1660421	7625.7097134645	3178.3837896203	100491.16594344	779689.27807444	9894.7597796915	130886.5345438
0.	1812648.3273017	7558.9822941956	3133.9225107654	105935.75690729	733619.2548316	11118.523460085	120554.6318853
0.	1967744.0834504	7247.5947322881	3867.5639415011	117669.38528152	692973.69713584	10651.247040888	116542.6051837
0.	1972134.2470819	6847.2563843996	4512.332449094	116925.69344209	782051.5504931	10161.747447	115573.6952926
0.	1998741.7026038	7114.146480276	3267.3070588502	118638.53718079	724976.4401208	10717.999211938	101863.2296099
0.	1724064.7888429	8315.2576529274	4223.2921228934	115506.10110297	686611.367554	12053.154857688	99951.399163
0.	1800037.4271426	7158.6289936035	4245.525638307	124884.36218525	704408.68627884	10539.994609927	106745.9981992
0.	1787356.2799978	7180.8703392706	3734.1697873657	136418.64864659	803096.6669555	10606.745890386	128922.945865
0.	1768048.9478585	8871.3862441486	3334.00013336	141434.5691994	777376.33220156	12676.300655165	116880.6233275
0.	1701901.3424818	7425.5290578293	3600.7777679979	129780.54881831	697169.60208107	11852.867882553	95454.69377392
0.	1673340.2002639	7203.1117442735	4267.7592130252	152878.45209951	785900.74562022	10695.748428881	92825.23916912
0.	1673340.2002639	6980.7003643303	3845.3314342286	152561.61331832	750954.95013451	11830.614071137	95814.34144235
0.	1778330.959057	7136.387707272	3845.3314342286	148511.6549364	799996.46008961	13010.147915374	110573.1955183
0.	1970411.2780662	7714.6804365931	4112.1254353852	182669.2673055	765164.41470652	11719.345904834	106543.4305374
0.	1665343.0804428	8270.7689680748	3667.4735108391	166400.47976486	786558.68937913	11852.867882553	103730.4965871
0.	1763250.6759659	6380.2192750204	3489.6193825463	141570.1761817	815679.66001265	12431.487824481	102403.1194941
0.	1606050.1491984	6469.1767072291	3511.8509410427	123531.08156633	790970.63066762	10606.745890386	112217.1751339
0.	1743257.8764133	7247.5947322881	3756.4019981391	131608.88955783	795945.8798712	13165.94787708	115123.0776459
0.	1708984.5057518	7470.0132325949	3689.7055437159	128178.25645325	722290.92792578	11919.629673117	112082.0413696
0.	1807006.3458438	6669.3344004268	3445.1564434428	126012.26268586	783098.9480816	12253.446643245	137344.7869475
0.	1969299.8541922	7136.387707272	4890.3233837481	133686.00633665	800899.5563704	12053.154857688	119630.3433581
0.	1879437.4025084	8137.3043378502	3756.4019981391	149235.52666509	830264.37162922	12253.446643245	113748.8432700
0.	1659745.0965681	7536.7399397861	4023.1931528364	144554.08349035	742076.70060211	11407.802937209	109514.9133543
0.	1737659.8925386	7002.9412353188	3756.4019981391	140982.56172777	787241.05382506	10495.494053146	109785.1003634
0.	1686592.570253	6602.6146353956	3667.4735108391	134340.85615246	798678.59526461	11185.27937181	106228.3350106
0.	1792699.8374099	7514.4976447163	3067.2310371775	126282.98135311	770270.90491196	10384.243700188	105553.1701731
0.	1954447.2930611	6068.8757374351	3334.00013336	100243.76852185	705736.50650701	10873.756355811	101660.7798658
0.	1926112.7902457	5757.5438273573	3045.0006645658	105328.12730615	672265.06094288	10584.495404194	105643.1890109
0.	1878887.1480796	6647.0944194197	2711.5521902674	110415.57056396	689093.08518762	11007.264794765	103707.9969196
0.	1934108.613647	7114.146480276	3689.7055437159	113861.47696391	766914.87437826	11875.121753355	109109.6491581
0.	1611990.8667798	7247.5947322881	3845.3314342286	114830.18915208	687647.3381259	10517.744301851	105643.1890109
0.	1712821.2366896	7403.2870594544	3623.0096229803	119382.38082577	763803.18907876	10006.003602161	95769.38463979
0.	1581259.0777533	6269.0238196228	3356.2312767859	122561.36462845	702839.70585783	11986.39199816	101143.4305061
0.	1849245.9086005	6135.5912309063	4067.6591755055	113501.05446574	672529.62690673	9716.7727507005	91522.05467012
0.	1919616.0619186	5957.6844347936	3534.0825588358	110843.41661689	750882.1407886	11830.614071137	101525.8160855
0.	1837076.2704547	7825.8951756913	4134.3586542796	112307.26551943	789264.09054368	11318.79279849	111901.8664032
0.	1606164.3937673	6847.2563843996	3245.0761526022	117759.53422546	677028.48389742	11029.516409074	103887.9959500
0.	1902552.6982066	7647.9523052351	4112.1254353852	124094.92198117	698399.8206999	12921.120672592	100311.2398218
0.	1696531.8477448	7225.3532086126	3756.4019981391	123891.93506934	795555.56176435	11830.614071137	98737.05096101
0.	1745307.8924034	6002.16077788	3667.4735108391	105890.74579736	717526.79020106	11474.561164748	103033.0349668
0.	1707525.9713088	7381.0451204177	3534.0825588358	116813.01860952	753552.21489954	11140.775371281	103235.5178478
0.	1595882.3825688	6202.3072583001	3845.3314342286	122358.41479368	763681.66141432	11252.035817943	107466.278401
0.	1717362.4654013	6180.068523177	3289.5380243924	118773.77657639	771973.73322228	11608.079223139	93701.63237048
0.	1803637.5170789	6713.8145404327	3800.8665975842	125628.75951507	760376.75873722	11808.360319106	96488.7224195
0.	1845516.5713659	7158.6289936035	3422.9250628351	134837.67282587	760522.53684108	10985.013239832	91634.39017883
0.	1855995.4399676	6446.937260185	3445.1564434428	119359.83914063	765115.79584454	12253.446643245	94757.92033183
0.	1714767.2028163	8137.3043378502	3667.4735108391	116182.06750375	773068.58420044	11719.345904834	102875.5516620
0.	1756786.8317998	6736.0546994319	3334.00013336	108997.0792451	714771.07024233	10006.003602161	111271.2844920
0.	1656674.3380388	5957.6844347936	2956.0797670342	93544.324277456	685768.22699761	12208.936941841	104563.0267284
0.	1676464.3443774	6157.8298473792	3578.5459723132	113658.73740357	792311.71772138	10006.003602161	105418.1437282
0.	1622786.6103644	6936.2188003543	3334.00013336	105418.14372827	747824.69783536	11830.614071137	104090.4994778
0.	1570433.1384152	6491.4162136014	3178.3837896203	112870.3523479	747145.41183201	11140.775371281	107803.9310412
0.	1574052.455444	6669.3344004268	3156.1531205464	105463.15230167	742537.37059739	10896.007613863	121794.6909960
0.	1606423.9415495	6691.5744407644	3467.3878833464	96646.085788823	757971.77208573	10473.243863813	141479.7712837
0.	1592303.965605	7603.4671810346	3623.0096229803	104135.50092597	731003.71567846	10606.745890386	141863.9988166
0.	1763387.5914131	6691.5744407644	3467.3878833464	101143.43050615	705567.49993167	10829.254017831	135086.0921811
0.	1625248.8919977	6335.740914881	3000.5400972175	86782.868592643	664620.18831483	9561.0372168932	120193.9218135
0.	1692008.9825328	7292.077957649	2644.8640962144	96376.321821816	747873.22029207	11719.345904834	122335.8651149
0.	1779188.8447336	6491.4162136014	2244.746737005	90488.638648703	739095.05820255	10918.258931291	114762.6009514
0.	1631514.6404969	6535.8954043318	2133.606434957	85839.843357363	703756.92153479	11252.035817943	119945.9426309
0.	1288279.3464017	6046.6373582597	2044.6952603964	68054.532878149	676595.3372987	9227.328010388	114987.8970707
0.	1565033.4466616	5668.5939886228	2111.3785523944	64963.342114093	644626.38998142	9004.8626258179	119292.2144484
0.	1565166.4055868	7047.4231552981	2422.5743030209	69466.108438537	631953.18024747	9494.2943071144	132557.0748026
0.	1196597.6143622	6669.3344004268	2022.4676149595	71662.366031994	612727.31042777	9961.5058950769	143220.2364142
0.	1632077.161167	6246.7849065228	1978.012501928	76729.403055514	698062.09627006	9872.5111932931	139106.990484
0.	1366037.4455112	6224.5460527486	2289.203272805	68278.576592497	602128.34444753	8337.5020843755	125358.0619406
0.	1635560.2018809	6736.0546994319	1889.1029872274	82944.072379758	644506.51846456	9783.5174413434	140959.9619923
0.	1268185.3421085	6647.0944194197	1822.4214736367	64201.919722169	635089.80765061	9316.3158262194	130683.3833894
0.	1462675.3107369	6647.0944194197	1978.012501928	66620.795147971	647959.48285136	11096.271608266	127772.0900611
0.	1554960.801635	6780.5351954239	2266.9749752633	66822.399671577	691454.9901591	10406.493652039	126373.2228485
0.	1371892.557531	5779.781435342	1911.3302769829	57128.484235482	649950.35903119	10272.994831483	129757.9791975
0.	1359094.3088587	6513.6557793022	1822.4214736367	50038.671311682	621474.08369396	9961.5058950769	137051.122286
0.	1429055.3598805	7825.8951756913	1911.3302769829	55786.102437732	665725.63331406	10807.002937904	166876.5248384
0.	1401747.5770256	6602.6146353956	1844.6485855546	54041.328239537	632360.15928021	9383.0573113583	153534.7989784
0.	1428531.4468004	7180.8703392706	1622.3801338886	54779.457502779	656261.82289869	11185.27937181	165176.4874860
0.	1245081.4339716	5957.6844347936	1333.440008534	47289.352898022	592304.89192892	10384.243700188	161686.820302
0.	1256381.8001241	8270.7689680748	2022.4676149595	46507.191790132	601508.08726184	9160.5877717715	178059.9905849
0.	1193946.2524148	7558.9822941956	1800.1944209975	44004.768111583	596142.33761451	9071.6016179468	187053.825839
0.	1550313.599243	9694.5246392125	2089.1507291136	58941.041563804	590660.79457338	8448.7251318446	185190.6776423
0.	1553473.4389227	7447.7711155427	1911.3302769829	58627.731965338	591351.75385187	10028.252544752	184690.8786971
0.	1333837.3474457	8003.8418440852	1933.557626018	56367.774757226	670822.11597809	9405.3045917898	183100.806542
0.	1338167.271149	7069.6642042893	1489.0219081794	62836.012061302	649038.81673242	10918.258931291	194601.5165249
0.	1245184.1003904	7158.6289936035	2355.8885211332	64067.558258647	682492.80125543	10094.999728725	175699.5645237
0.	1396368.9926558	7403.2870594544	2622.6348501053	69264.440207651	671279.02256522	10406.493652039	163431.4730016
0.	1407103.232554	7714.6804365931	2222.51855803	70452.111978912	698592.81198657	9872.5111932931	162253.2263283
0.	1176354.7135553	6046.6373582597	2378.1170558111	62030.007266946	698472.1919297	10406.493652039	157496.6003974
0.	1338893.4502975	7536.7399397861	2378.1170558111	70989.981061899	583920.88834546	8315.2576529274	152742.6625887
0.	1262320.2021434	7091.9053126152	2133.606434957	63373.391741249	650262.22448189	9316.3158262194	159829.2761286
0.	1312943.0175826	8404.2357348103	1889.1029872274	72065.822945276	650262.22448189	9894.7597796915	180807.0883387
0.	1262628.7980822	7158.6289936035	3045.0006645658	69443.700617317	674478.043105	10050.50154671	184645.4438995
0.	1228413.7609828	7381.0451204177	2244.746737005	70340.060271077	661544.90941042	10450.993733851	179036.129315
0.	1256792.9912103	8448.7251318446	1866.8757567514	69443.700617317	675632.86675611	9650.0285943244	158742.123465
0.	1022279.5815786	7403.2870594544	1889.1029872274	54466.303795786	619202.89554449	10006.003602161	169279.8300422
0.	1018675.721562	7114.146480276	1800.1944209975	50552.871884579	598860.56728537	9694.5246392125	156658.8068090
0.	864398.38059708	6713.8145404327	1466.7957446922	39627.329358572	553929.16594914	8671.1756780192	165176.4874860
0.	736453.64319241	6068.8757374351	1066.7349377027	35519.983609588	553383.53322368	8760.1575583262	165629.7972044
0.	852260.78254947	6624.8544977427	1600.153614747	35586.9350073	539659.20462726	8315.2576529274	165788.4613744
0.	958578.32423871	6224.5460527486	1644.6067123067	37484.114352607	551723.1246189	8248.52471467	172387.0054594
0.	1277325.1106785	6980.7003643303	2089.1507291136	59545.3146535	566844.65437159	8626.6850939775	147697.3737308
0.	1615082.8821398	7403.2870594544	2578.1765357486	91162.591162591	691189.84634825	10873.756355811	134521.5133614
0.	1991581.398473	7158.6289936035	3422.9250628351	85458.172847977	729696.24094751	10673.497705198	138180.6579344
0.	1728373.4418788	8226.2805206124	3289.5380243924	102898.04909592	721758.76272311	11452.308362854	155662.6203357
0.	1790492.0530857	7447.7711155427	3245.0761526022	95567.082012469	690587.27690143	11363.297749089	159648.0742619
0.	1673907.5253577	8204.0363859019	2778.2408179141	96421.281880041	725992.79619235	11296.540412261	162864.9876628
0.	1601964.0483091	9271.8217995872	3200.6145179875	101840.7349525	708706.73010763	9427.5519315809	158923.3058201
0.	1464516.0666454	7848.1383015384	2889.3897164397	117759.53422546	702043.25503519	10517.744301851	163748.7214494
0.	1382754.0913224	8648.9303563226	3422.9250628351	111789.25901417	720380.12257173	9182.8344586197	155051.3824985
0.	1694975.42233	7091.9053126152	3445.1564434428	95297.352771848	735751.01641721	10762.500956173	165267.1474764
0.	1668849.8154958	7514.4976447163	3445.1564434428	119743.05602184	753163.78960747	10851.505157133	172954.1320163
0.	1493412.2497723	7403.2870594544	3089.4614690812	106093.29769457	748625.35294992	11385.550313458	161369.6495819
0.	1669414.6340509	8515.4596725172	3245.0761526022	109109.64915812	697555.53425544	11096.271608266	164813.8572905
0.	1393602.6191725	6713.8145404327	2733.7816735278	94578.117233957	740500.90865415	11563.572966145	148715.2375609
0.	1492726.3156722	7759.166154206	3600.7777679979	108884.51084282	716535.5973216	10985.013239832	143808.0073446
0.	1621475.4482911	8293.0132808272	3311.7690492289	101728.26257071	794628.62618719	11118.523460085	158583.5921056
0.	1536969.4004159	7558.9822941956	2800.4704790405	110280.46581753	780200.64362657	11163.027341856	158266.5383485
0.	1709930.0758243	7269.8363153001	3356.2312767859	107488.78815449	679122.33082999	11296.540412261	161845.4101467
0.	1366245.5621003	6357.9800652871	2911.6196740142	98624.620210268	718445.55770976	10562.244977375	149054.5528901
0.	1468751.2241407	7403.2870594544	2133.606434957	84762.230218238	718735.71499438	10206.246222688	144373.2104648
0.	1436314.6771249	8626.6850939775	2533.718458539	84021.451601232	637940.0965274	10562.244977375	166332.475523
0.	1326659.9683509	6246.7849065228	2066.9229651143	75720.235161334	678279.91783583	10873.756355811	142926.3663621
0.	1338737.8355487	7581.224707945	2133.606434957	70071.142293513	684563.88260389	10896.007613863	149665.3549927
0.	1354702.3518607	7292.077957649	1911.3302769829	61403.168341035	648271.27659574	8737.9119992209	177038.5711866
0.	1069666.4245066	7670.1949563466	1844.6485855546	54421.56850942	652109.65787335	9049.3552278814	165833.7945438
0.	1118016.3106885	8003.8418440852	2200.2904383379	67024.00905315	684925.16836828	10072.750608034	155526.7858664
0.	1173171.5474085	6758.2949177622	2266.9749752633	62455.389007852	728413.16979175	10517.744301851	150592.9541512
0.	1186369.9920447	7558.9822941956	2222.51855803	63127.08843592	640072.4390872	9894.7597796915	163363.4927473
0.	1137293.2188752	7091.9053126152	2289.203272805	68995.556793251	660391.96116891	10339.743974598	153783.7715397
0.	1238667.1174036	7803.6521091871	2933.8496908789	73500.493946532	678881.63305331	10651.247040888	156885.2292803
0.	1194635.322225	8404.2357348103	2244.746737005	76482.706335876	663610.99210987	10361.993807708	149529.6173575
0.	1311753.4760676	7492.255408986	2667.0934016109	75652.96162705	716825.69085475	11897.375683543	132173.2726424
0.	1056137.336135	6825.0159287424	2111.3785523944	72065.822945276	671447.36264168	9850.2626662593	130638.2393557
0.	1005973.8237562	7692.4376667992	2511.4895088638	62343.444347044	657558.28215757	10673.497705198	132353.8832391
0.	1232795.6334858	8115.0604405255	2244.746737005	61582.260383447	655541.65159635	10339.743974598	150479.8268237
0.	1624874.1541992	7714.6804365931	2533.718458539	85076.51972931	656717.96236345	10673.497705198	169960.135357
0.	1584545.9438992	7670.1949563466	2422.5743030209	88062.858383665	671784.05260162	9961.5058950769	130164.241652
0.	1543387.0311397	7180.8703392706	2667.0934016109	74217.921674981	718638.99482335	9872.5111932931	140327.1940746
0.	1545483.0226341	7002.9412353188	2133.606434957	67292.829119053	684828.82402669	10829.254017831	133866.6494629
0.	1219298.1452016	6157.8298473792	1755.7404935542	57643.121068394	617697.06824927	9271.8217995872	137231.8377863
0.	1038314.5235613	6535.8954043318	1466.7957446922	43356.941254687	598622.09183476	9449.7993307319	146657.0180606
0.	923309.57982941	6602.6146353956	1111.1851901238	42865.519902612	560265.78170766	8026.0854446829	165811.1279286
0.	823923.39587968	7002.9412353188	1288.9885706717	35698.521862951	543378.49249183	8515.4596725172	156500.3147053
0.	778496.208352	6647.0944194197	1200.0864062212	30745.501605846	537859.36240485	8871.3862441486	176266.9142353
0.	866636.08858666	6869.4968993892	1111.1851901238	33824.060552862	526595.22522485	8003.8418440852	188281.0020918
0.	1021178.2463091	6691.5744407644	1689.0600469736	41235.101563993	521063.21922056	8915.8781339534	162207.9124431
0.	1348027.5591194	7781.4091020254	2667.0934016109	64940.94634865	646688.43994205	10006.003602161	157066.3716456
0.	1586971.2833768	7158.6289936035	2422.5743030209	71348.579656661	723161.81397706	10628.996435951	152176.8965600
0.	1483075.9699827	7158.6289936035	2111.3785523944	68457.815883284	690225.7553141	9472.046789243	140236.8025471
0.	1574957.5091768	6869.4968993892	2378.1170558111	82181.012612999	697820.87257708	10495.494053146	152652.1374663
0.	1680852.9688488	7180.8703392706	3000.5400972175	85233.668907401	720114.09437359	10361.993807708	141344.1657601
0.	1681310.7990813	7002.9412353188	2978.3099024804	93544.324277456	732287.1690371	11452.308362854	140846.9642268
0.	1551481.8156158	7959.3548209234	2444.8030155534	86356.248788198	728631.03645822	11007.264794765	144327.9928165
0.	1430627.2811639	7581.224707945	2667.0934016109	83370.518415884	706485.00372712	10094.999728725	150004.7086679
0.	1461281.8441586	7269.8363153001	1955.7850343329	90893.003651807	691045.22586549	10450.993733851	150276.2014696
0.	1471961.7918256	7247.5947322881	2911.6196740142	86737.96022161	774942.31478523	10918.258931291	142090.023218
0.	1453319.5331518	6802.7755324172	2733.7816735278	83796.986167244	772314.33879522	10584.495404194	151430.1436803
0.	1428741.0083919	7381.0451204177	2266.9749752633	74980.256017729	694010.42751709	10539.994609927	153240.5681809
0.	1503575.4191027	8204.0363859019	1822.4214736367	80363.415018647	639233.81471426	9828.0141985899	140575.775788
0.	1404620.9487185	7047.4231552981	2089.1507291136	79039.734212148	652757.55253905	10539.994609927	134544.0957857
0.	1573520.112846	6713.8145404327	2444.8030155534	78164.873630105	667119.65628257	10272.994831483	128336.2153558
0.	1682415.0718868	7025.1821656413	2222.51855803	77962.995708017	701536.46072146	11585.826064951	138587.3279422
0.	1772304.7632534	6958.4595526755	2266.9749752633	72222.728108657	710300.92737401	11029.516409074	151520.6556491
0.	1379679.2370294	7002.9412353188	2244.746737005	71841.677814513	679170.47118695	9828.0141985899	142361.2605246
0.	1311546.6153497	6291.2627920491	1822.4214736367	69107.590499257	619441.93987938	10562.244977375	156907.8718626
0.	1435947.6404811	6958.4595526755	1844.6485855546	70317.650109549	692539.75373998	11140.775371281	149846.3419151
0.	1519727.8733412	6224.5460527486	1689.0600469736	78478.915629026	696976.64242702	9561.0372168932	145322.8372720
0.	1491275.4719612	6535.8954043318	1689.0600469736	78950.00071448	627358.04026879	8693.4210590677	141389.3673582
0.	1357560.7788966	6402.4585440809	3267.3070588502	65814.425629699	689743.74995661	10829.254017831	130412.5228272
0.	1223598.7389987	6913.9781073663	1844.6485855546	52744.168046575	698592.81198657	9739.0209215515	116948.2285901
0.	1145462.3957456	5646.3566772391	1955.7850343329	60507.765646487	672577.73067668	10784.751917351	116429.9354947
0.	1074449.2921058	7136.387707272	2289.203272805	61000.225265914	652325.61737589	10206.246222688	123711.50637
0.	1266950.256929	6713.8145404327	1978.012501928	70474.52250052	694058.65054851	10117.248908782	127320.8171103
0.	1136557.8533584	6535.8954043318	1489.0219081794	61694.1948573	664500.03974614	10006.003602161	118255.3707274
0.	1012222.4767982	6313.5018238017	1800.1944209975	63373.391741249	631043.53164812	8470.9699193857	128223.3872650
0.	1305627.245039	7047.4231552981	2111.3785523944	73993.718904223	656838.00305725	9627.7806609238	132692.5385758
0.	1240000.9168214	8337.5020843755	2222.51855803	68995.556793251	655109.57755652	10228.495699585	122922.1764500
0.	1296613.5145182	6313.5018238017	1866.8757567514	66799.998929058	617123.488763	9338.5629285733	143785.4000103
0.	1312270.6486896	7025.1821656413	2400.3456497736	69600.556625933	660992.43589921	9783.5174413434	151271.7500791
0.	1429186.3428908	7091.9053126152	2000.2400288035	69264.440207651	617983.87226874	9917.0084254548	130931.6799121
0.	1438307.4214944	7114.146480276	1844.6485855546	81664.864546194	665196.92463412	9583.2849722085	118142.6780409
0.	1518696.0076582	5868.7324604928	1733.5136187497	73410.819804003	670509.50955671	9694.5246392125	122245.6670055
0.	1825551.8077993	6936.2188003543	2000.2400288035	88467.106321377	693889.8711106	10161.747447	128110.5606902
0.	1498083.2555882	6891.7374737114	1755.7404935542	80318.541056239	686683.64055705	9583.2849722085	128539.3097394
0.	1600442.3075986	6669.3344004268	1866.8757567514	71079.629270078	629392.0458424	9650.0285943244	124906.9187104
0.	1536333.1877093	6002.16077788	2266.9749752633	82495.205273261	722702.16880208	10673.497705198	130615.6674299
0.	1694732.677611	8226.2805206124	2244.746737005	86019.459026727	680157.40739456	10628.996435951	159851.9266363
0.	1636632.1734899	7848.1383015384	2533.718458539	91634.390178831	702501.80870941	10695.748428881	177469.8220450
0.	1532119.4015074	7692.4376667992	1933.557626018	72895.212128192	614112.82090984	8493.2147662765	165017.834852
0.	1440012.090433	6891.7374737114	1666.8333500017	66396.795819144	685021.51377979	9316.3158262194	173453.2349870
0.	1522241.8824114	7825.8951756913	1911.3302769829	59903.423014512	631306.84114095	10962.761744275	145820.3036559
0.	1529947.0163134	7848.1383015384	1755.7404935542	64784.177669269	635065.85962159	10584.495404194	128697.2754336
0.	1605542.4726538	7514.4976447163	2111.3785523944	70071.142293513	604466.63746694	9249.5748753086	127433.6330744
0.	1467646.209711	6446.937260185	2111.3785523944	69959.095686637	647000.187911	9627.7806609238	133527.9467877
0.	1482074.6092334	6913.9781073663	2200.2904383379	71796.849508715	635257.44571002	9716.7727507005	134589.2608164
0.	1662182.2083086	6246.7849065228	1889.1029872274	74912.988430006	647455.83975341	10651.247040888	137254.4274971
0.	1496341.2436865	7803.6521091871	2000.2400288035	77290.1044555	633246.00337417	9427.5519315809	132534.4977195
0.	1601430.0753279	7203.1117442735	2044.6952603964	69219.62570525	657942.45550232	10028.252544752	151452.7715812
0.	1572322.4556002	7136.387707272	2467.0317873712	68569.842389774	639042.14055466	10384.243700188	146815.3247490
0.	1421199.8477725	6624.8544977427	1955.7850343329	67852.898664228	634155.88364067	9383.0573113583	146498.7143532
0.	1522294.8163885	7136.387707272	2355.8885211332	63306.217393283	653429.49450722	10384.243700188	137412.5571730
0.	1281215.5550227	7002.9412353188	1533.4744129793	65590.447889058	648822.93919123	9605.5327868852	141479.7712837
0.	1365543.1878639	6669.3344004268	1800.1944209975	64134.738720651	674646.44530827	10807.002937904	139129.5852374
0.	1621823.2892946	8048.3291046256	2089.1507291136	71102.041472174	640312.06097964	10539.994609927	141411.9682484
0.	1539647.2830111	7114.146480276	2311.4316296304	75339.025615269	688081.03695312	11630.332440711	135086.0921811
0.	1511978.5152652	7025.1821656413	1911.3302769829	81440.462265621	645825.19646216	9805.7657902847	137638.4618728
0.	1448513.9996532	7180.8703392706	2000.2400288035	79757.636816054	648391.20025672	9872.5111932931	153421.6320688
0.	1529019.9366499	6780.5351954239	1800.1944209975	87523.891475736	659575.38232086	9828.0141985899	171933.3317168
0.	1696351.0969822	7959.3548209234	2489.2606184746	89477.811513482	709672.87534863	10807.002937904	150841.8396291
0.	1872423.375469	7292.077957649	2800.4704790405	100221.27820917	763608.74562907	11452.308362854	141298.9644052
0.	1676141.3384282	7759.166154206	2711.5521902674	115461.03861232	763487.22067597	12053.154857688	140327.1940746
0.	1760616.3262779	6736.0546994319	2489.2606184746	99456.643475765	769370.97285651	10762.500956173	132376.4598368
0.	1931368.7856524	7981.5983028321	3067.2310371775	116339.80083271	752362.71714562	11852.867882553	136780.0563251
0.	1803801.2715563	7981.5983028321	3045.0006645658	115438.50745774	795116.47475003	10985.013239832	136192.7767419
0.	1755429.2372908	7292.077957649	2800.4704790405	109695.0370601	772217.02155958	12253.446643245	129712.8401378
0.	1576128.8885127	6669.3344004268	2400.3456497736	102133.17020645	811279.66065752	11496.814026024	134250.5290048
0.	1729835.3488541	7425.5290578293	2689.3227662952	89949.515666766	717091.61843253	10740.250054368	130254.5248666
0.	1943247.2066519	7825.8951756913	3045.0006645658	111676.65313661	763074.04851045	12386.977172825	134227.9473697
0.	1451192.1792692	7603.4671810346	2889.3897164397	101953.2088431	713876.85769043	10873.756355811	124613.6886099
0.	1932254.2983346	7425.5290578293	3111.691960277	112712.6842264	775039.66244019	11763.8529932	134611.8434228
0.	1927053.1185387	8648.9303563226	3200.6145179875	100288.7493282	767425.49133921	11808.360319106	122831.9720407
0.	1656620.6190242	11830.614071137	5401.7501670541	115280.79106968	785559.60912598	13344.008540165	119607.80100
0.	1815489.9200782	10539.994609927	5134.9148871186	112847.82814913	800875.14713493	11207.531461142	126215.3008679
0.	1691766.3162409	12854.350864177	4356.6941049483	103460.5045617	747751.91465727	10651.247040888	115979.2718658
0.	1712496.9490588	9427.5519315809	6825.0159287424	99479.131737196	738440.6880355	11541.319926723	115461.0386123
0.	1472567.1901408	8626.6850939775	3222.845305648	90600.96030315	673251.21148226	9961.5058950769	108186.6204664
0.	1672831.1832106	8270.7689680748	3200.6145179875	112104.56351257	697169.60208107	10295.244486485	114379.6114315
0.	1887255.4840446	8337.5020843755	3045.0006645658	83101.181550957	767547.07121481	10829.254017831	137412.5571730
0.	1471145.8841192	6847.2563843996	2600.4056632835	81260.944770694	768033.40767489	10918.258931291	134657.0088177
0.	1561072.1604585	7158.6289936035	2066.9229651143	76594.840307237	699606.08662389	10295.244486485	142926.3663621
0.	1487319.8035303	6535.8954043318	1711.2868032229	65993.612139612	598335.92998972	10228.495699585	137638.4618728
0.	1181959.8458259	6402.4585440809	1733.5136187497	60328.696610219	672577.73067668	9828.0141985899	130931.6799121
0.	1158569.0185996	6113.3526737582	1711.2868032229	59522.933390069	634227.72036957	8760.1575583262	133460.2078914
0.	1242027.6462484	5379.5135674889	1466.7957446922	53661.105262712	642876.43063374	9494.2943071144	122809.4210899
0.	1247314.694194	6180.068523177	1355.6658163753	58851.523337896	663995.43394823	8938.1241678873	125651.3180402
0.	1109948.1254678	6691.5744407644	1466.7957446922	48250.393914879	609264.50602354	10117.248908782	127794.6543453
0.	1103175.4944873	6402.4585440809	1377.8916834903	47870.434257046	563518.96446125	8804.6488545952	156205.9801499
0.	1143838.1115356	6357.9800652871	1489.0219081794	40810.798287729	629870.70492384	9093.8480673683	153534.7989784
0.	1056665.0361202	6691.5744407644	1355.6658163753	49256.252869567	596476.10919145	8715.6664994682	147923.5550437
0.	1218683.9434384	7091.9053126152	1466.7957446922	47691.635689389	604967.78264454	8782.4031767842	145028.8937007
0.	885445.55451803	6669.3344004268	1333.440008534	41324.431315676	600506.22746346	8648.9303563226	134973.1733817
0.	1014473.0737459	6758.2949177622	1066.7349377027	46775.353065892	578256.77277123	8782.4031767842	139287.7502070
0.	1146604.6479813	5824.2568292746	1422.3435955424	42307.121631972	538711.87230765	7825.8951756913	148240.2191049
0.	1067779.1602764	6269.0238196228	1866.8757567514	45568.69508638	604920.05327939	9205.0812048251	131992.6659293
0.	1014548.1035129	5713.0687893496	1111.1851901238	51044.745511852	618581.41121375	8826.8945917595	145390.6718636
0.	1013272.6840694	6046.6373582597	1755.7404935542	56457.266398026	637604.71968234	10050.50154671	133527.9467877
0.	1140844.1140004	6380.2192750204	1666.8333500017	59366.266223137	630660.55033176	9449.7993307319	139197.3698598
0.	1208479.0157706	6491.4162136014	1577.9271548818	55293.949771689	591113.48578166	9294.0687832241	141457.1702111
0.	1168258.9688274	6802.7755324172	1489.0219081794	59343.88543887	660127.7654719	8337.5020843755	128832.6769652
0.	1444183.3262339	6736.0546994319	1866.8757567514	67203.22147076	622741.42698937	8960.3702611759	135673.2944056
0.	1296123.0551688	6736.0546994319	1844.6485855546	71281.341249713	647263.98342295	8448.7251318446	140733.9679807
0.	1365231.0390989	8048.3291046256	1889.1029872274	75114.792814874	650214.24445063	10717.999211938	173657.4220023
0.	1247622.7737913	6513.6557793022	1489.0219081794	70496.933082142	644578.44117547	10918.258931291	158538.2979802
0.	1340501.6268876	6913.9781073663	1733.5136187497	77626.543321505	679820.39216013	10918.258931291	159557.4747920
0.	1224187.6717224	6246.7849065228	2022.4676149595	81709.745723916	685214.2078126	9805.7657902847	147177.1798027
0.	1278767.7276965	7314.319659335	2044.6952603964	75294.178574665	717188.32138715	10206.246222688	145775.0782226
0.	1306428.3290485	6624.8544977427	1644.6067123067	79174.336261846	650742.03941812	9939.2571305832	147787.8455258
0.	1374261.7050746	6780.5351954239	1600.153614747	70183.190400636	667023.50956843	10606.745890386	140236.8025471
0.	1414083.4096341	6891.7374737114	1533.4744129793	84964.272121534	633940.37703328	10139.498148207	142609.9024120
0.	1678860.3269418	7247.5947322881	1755.7404935542	81597.54323062	668321.5802113	9672.2765870872	133595.6862302
0.	1481600.3190223	6380.2192750204	1689.0600469736	71146.866056428	690707.78744391	10517.744301851	138790.6703271
0.	1373220.2448903	6446.937260185	1689.0600469736	78546.211875616	649182.73808369	9805.7657902847	145481.1188372
0.	1143736.6036083	6980.7003643303	2022.4676149595	85458.172847977	636934.0049899	10183.99680516	134589.2608164
0.	1492673.553657	7091.9053126152	2111.3785523944	88107.773857905	685455.0813722	10539.994609927	134431.1842713
0.	1398692.3570524	6157.8298473792	2378.1170558111	77985.426347866	652901.53571457	10139.498148207	119269.6730054
0.	1225775.4226553	6958.4595526755	2200.2904383379	90308.92713352	722000.6519591	11229.783609853	116204.6006549
0.	1116194.6383962	5468.4603216522	2089.1507291136	78905.134326279	683263.37841539	9939.2571305832	107466.278401
0.	1073039.3367337	6291.2627920491	2667.0934016109	85054.070087413	705012.21576459	10117.248908782	111811.7803710
0.	1181093.3680579	5335.0405463082	2889.3897164397	91185.057180024	685551.43266854	9472.046789243	100783.5541271
0.	1467435.7460394	5735.3062786932	2600.4056632835	92375.842309477	714674.39417915	10717.999211938	103865.4958599
0.	1403837.2112635	6958.4595526755	2733.7816735278	103213.01950851	641414.40715438	11585.826064951	121185.9118131
0.	1734141.202402	9538.7895209393	3067.2310371775	107128.63935445	668321.5802113	11341.045244099	147493.8157517
0.	1601483.4712213	8782.4031767842	2867.1598181554	100311.23982189	741810.00806361	10361.993807708	166649.8333501
0.	1744033.3376046	9894.7597796915	3600.7777679979	108141.59727488	774966.6515971	12364.721936084	164451.2427199
0.	1852482.8747251	7937.111398359	3245.0761526022	115168.1383217	771535.83132096	10317.494200857	161800.0984577
0.	1803693.2533465	8960.3702611759	2933.8496908789	117241.19102191	744137.78214209	11652.585717666	174201.9449182
0.	1938732.1735472	8849.1403882772	3422.9250628351	118728.69653572	721395.94148708	10473.243863813	183055.3803184
0.	1925172.5570571	9160.5877717715	2800.4704790405	114312.02686031	694806.14179462	11563.572966145	171615.7746418
0.	1669798.6186288	9271.8217995872	3823.0989862564	122110.37165875	769833.08852488	11207.531461142	173975.0560905
0.	1781856.7873102	7937.111398359	3800.8665975842	119292.21444846	783269.46656709	11719.345904834	164949.841782
0.	1563322.6804404	8470.9699193857	3489.6193825463	126666.51440711	773725.56077837	12275.701583032	166627.1645371
0.	1588570.7301611	7114.146480276	3511.8509410427	117714.45963244	790507.39392788	12053.154857688	167171.2329013
0.	1605364.6817852	7937.111398359	3311.7690492289	117218.65508713	733207.49744338	11385.550313458	158764.7710462
0.	1879657.6002342	7269.8363153001	2978.3099024804	127185.43995414	807297.12728035	12053.154857688	147855.7000109
0.	1704300.4784281	6580.3748323783	3000.5400972175	128945.51324256	796872.95531057	11608.079223139	145842.916463
0.	1995397.6861031	8359.7465751719	3222.845305648	121907.43272706	690177.55357364	11630.332440711	138248.4349022
0.	1876906.2792988	6647.0944194197	2933.8496908789	108704.40454143	744259.03743117	11652.585717666	138994.0176329
0.	1747260.7441584	7403.2870594544	2333.6600457397	109042.10702902	710639.12803923	10428.74366326	133889.2301268
0.	1598306.9587114	6202.3072583001	2289.203272805	105305.62335159	696494.26205409	11452.308362854	120802.6290519
0.	1793408.6209044	6602.6146353956	2711.5521902674	97253.086461145	682348.32565813	11274.288085412	125132.4872953
0.	1419838.9191697	7180.8703392706	2222.51855803	90713.283463371	694155.09741504	11096.271608266	130186.8123648
0.	1490853.4518656	6002.16077788	2622.6348501053	73971.298957438	683961.77309542	10228.495699585	126350.6623837
0.	1594197.8172667	7470.0132325949	1844.6485855546	91274.921852132	665004.67492948	9828.0141985899	144734.9604080
0.	1593210.8314672	6958.4595526755	2155.8343768016	79151.902436628	617697.06824927	9828.0141985899	142722.923883
0.	1495153.6998534	7114.146480276	2400.3456497736	80632.663843295	643331.86544546	9850.2626662593	142881.1564968
0.	1423293.9840509	7047.4231552981	2266.9749752633	98354.792560801	684901.08218258	9783.5174413434	140191.6071479
0.	1605061.7072811	7625.7097134645	3045.0006645658	87366.699325862	663346.69823964	9917.0084254548	143084.6028057
0.	1666859.7798119	6402.4585440809	1844.6485855546	83325.628336878	733280.15909583	11608.079223139	147697.3737308
0.	1590463.8382233	7247.5947322881	2622.6348501053	89859.665209072	662770.08504825	11051.768082761	153851.6744265
0.	1740535.9981072	7292.077957649	2555.9474675006	87546.347737936	656309.836448	10228.495699585	160486.1656123
0.	1503100.0044576	6669.3344004268	2244.746737005	90084.293160028	636431.00309056	9650.0285943244	145888.1422620
0.	1709957.0918086	6513.6557793022	2022.4676149595	91881.533599325	714287.7006805	9894.7597796915	148036.6479821
0.	1526292.2216126	6535.8954043318	2622.6348501053	87770.913670862	701898.45364191	10139.498148207	142044.8178518
0.	1629452.3605653	7047.4231552981	2978.3099024804	94510.692066778	678352.12145768	11296.540412261	141411.9682484
0.	1712686.1154527	7803.6521091871	2555.9474675006	93544.324277456	725968.59585777	10295.244486485	146363.0278338
0.	1914642.9143025	7114.146480276	3200.6145179875	103235.51784787	726791.44501603	11452.308362854	127343.380181
0.	1845763.3193231	6913.9781073663	3222.845305648	103325.51180898	750421.02906656	10628.996435951	125899.4658172
0.	1589598.9312809	6891.7374737114	3623.0096229803	112082.04136968	719122.60644044	11608.079223139	148805.7203098
0.	1979947.1828447	6936.2188003543	4401.1619067434	106700.98274043	730277.31656546	12787.58159033	133347.3109449
0.	1677681.493881	6380.2192750204	3378.462479507	110393.05295511	758676.19437947	10139.498148207	133618.2661657
0.	1918013.312578	8582.1947473411	3267.3070588502	117286.26307302	707330.15875663	10206.246222688	132805.4267222
0.	1864013.4685925	6402.4585440809	3245.0761526022	112172.13030401	747169.6711339	11763.8529932	129757.9791975
0.	1642037.188393	7381.0451204177	3556.3142359259	127275.6911491	704022.4494154	11207.531461142	167103.2224324
0.	1649463.0853697	7425.5290578293	3289.5380243924	120577.17677953	719146.78772756	10740.250054368	146249.9574072
0.	1728427.5824382	7292.077957649	3133.9225107654	114176.85935102	709141.48217034	11474.561164748	159942.5292771
0.	1686267.600464	8849.1403882772	3889.7965080741	103595.49948772	728074.27693541	10873.756355811	146498.7143532
0.	1637695.8947759	7759.166154206	3178.3837896203	123102.58817651	743871.02645102	10873.756355811	169483.9158641
0.	1691847.8204211	9093.8480673683	3667.4735108391	124072.36763748	714094.36038336	12409.232468957	171570.4103231
0.	1660887.5422568	7358.8032407191	3245.0761526022	131586.31502324	743871.02645102	11452.308362854	156024.8563117
0.	1644893.3026148	7225.3532086126	3289.5380243924	129554.85533974	710035.20751489	11051.768082761	165743.1284492
0.	1803610.2249483	7981.5983028321	3578.5459723132	124523.46602403	713780.19157424	11096.271608266	161052.4908165
0.	1605136.1926475	8115.0604405255	3489.6193825463	136825.2333781	671567.60755485	11140.775371281	146046.4344718
0.	1601366.1218747	8226.2805206124	3245.0761526022	130073.95940832	775356.04982372	10896.007613863	152742.6625887
0.	1791500.4816351	7025.1821656413	4089.8922757939	110302.98312416	704915.6482287	10006.003602161	140327.1940746
0.	1939286.0474209	7314.319659335	2978.3099024804	126350.66238378	724879.65049949	10762.500956173	143514.1167415
0.	1983758.7122354	8248.52471467	3133.9225107654	116046.86986729	672601.78266175	11274.288085412	141140.7615774
0.	1686935.3039596	7736.9232657286	3912.0291339479	139084.39579292	749765.807038	11096.271608266	177401.7283361
0.	1614732.7364327	7981.5983028321	3978.7273673761	136350.88643759	747751.91465727	10962.761744275	177901.0949867
0.	1858438.555931	7514.4976447163	3623.0096229803	136892.999413	757315.98183445	10962.761744275	174179.2557603
0.	1884942.4256996	7759.166154206	3334.00013336	128042.86547303	714360.20440088	11563.572966145	158628.8864750
0.	1608335.0405759	6936.2188003543	3534.0825588358	130096.52987831	705108.78437411	10628.996435951	163000.9406662
0.	1761023.8129987	7381.0451204177	2844.9299791609	116993.29906781	735944.83882629	10361.993807708	164541.8948978
0.	1863628.8841353	7692.4376667992	2689.3227662952	119562.7164864	692322.7901775	10139.498148207	173430.5478465
0.	1743816.4096809	7781.4091020254	2889.3897164397	115708.88530567	730204.67999035	9828.0141985899	151973.2301072
0.	1569720.3762972	7002.9412353188	3156.1531205464	119269.67300548	675440.38546648	11697.092449727	138451.7690860
0.	1799462.7587413	7114.146480276	3222.845305648	139197.36985987	701343.40400029	9561.0372168932	139174.7749249
0.	1930677.0375374	7848.1383015384	2667.0934016109	113793.89656614	671735.95323532	11541.319926723	149371.2595526
0.	1706242.6360989	8092.8166025467	3667.4735108391	133392.46954149	702477.67370186	10673.497705198	172659.2214393
0.	1937126.1257775	8115.0604405255	2867.1598181554	124658.80026651	670076.68850634	11318.79279849	159376.2787792
0.	1678138.4721565	7025.1821656413	2867.1598181554	112036.9972653	659191.13655317	9850.2626662593	162366.5121088
0.	1737419.3348911	7025.1821656413	2711.5521902674	103010.53717077	748795.19834818	11763.8529932	143265.4481034
0.	1720499.3856235	7759.166154206	3200.6145179875	131496.01749159	721105.69539961	12275.701583032	132963.4726761
0.	1591883.8226583	7447.7711155427	3689.7055437159	132173.27264248	694565.0085533	12208.936941841	137435.1473697
0.	1568235.1969019	6469.1767072291	3400.6937415233	129532.28632548	692443.32482043	11007.264794765	129487.148478
0.	1987850.1888086	7336.5614203583	3534.0825588358	137615.87112953	724395.71855232	10406.493652039	152267.4165668
0.	1700187.6739487	8159.548294521	3734.1697873657	152199.52647043	751804.43748325	12164.427477996	147765.2274858
0.	1749655.5722702	7225.3532086126	3311.7690492289	149597.48590124	750736.52392292	10985.013239832	145842.916463
0.	1668084.9500958	7203.1117442735	3489.6193825463	156047.49657826	796848.55732737	11229.783609853	140575.775788
0.	1800151.6717115	7647.9523052351	4289.9928470482	163522.11419485	747630.61071244	12253.446643245	141231.1628286
0.	1690248.3964569	8137.3043378502	4134.3586542796	168554.23163378	727953.24697252	11474.561164748	144576.6928922
0.	1886177.8320718	7625.7097134645	5090.4431708704	162185.25559212	751488.90393818	12164.427477996	134882.8394349
0.	1864128.6302796	6913.9781073663	5223.8590313854	147674.75593423	756465.95682501	11385.550313458	127975.1708015
0.	2009333.4773155	7781.4091020254	4690.2084008523	154213.83241559	726960.86480188	11830.614071137	143423.6909310
0.	1914510.485152	8359.7465751719	4823.6178556551	162955.62275437	739216.24326276	12654.044646316	141479.7712837
0.	2057201.9516728	7647.9523052351	5401.7501670541	177197.45051273	794750.58577234	12075.409262973	157677.7559285
0.	1920908.1810088	8115.0604405255	4801.3827982459	163476.79347619	770708.74328603	12386.977172825	145074.1151196
0.	1686935.3039596	7959.3548209234	4334.4602930095	167307.25548765	768130.67822292	12631.788696862	131721.7631409
0.	1867327.478208	7514.4976447163	4823.6178556551	157496.60039741	775842.8220585	11830.614071137	137841.7812958
0.	1776046.0676795	7292.077957649	4045.4261345198	170096.20301814	779397.08264596	12231.191762848	136260.5376757
0.	1702701.0544639	8515.4596725172	4957.0294456441	164473.9056729	862775.78487494	11430.055620341	136825.233378
0.	1822200.8735037	8293.0132808272	4979.2649182334	172500.42771484	841905.53028096	9917.0084254548	146724.8634192
0.	1919651.4907513	8270.7689680748	4779.1478001472	162819.67048315	770246.58120254	11964.137830426	132015.2415560
0.	2094331.4365561	10517.744301851	5935.4463522347	175472.63534119	755518.88379077	12431.487824481	147674.7559342
0.	2113181.7904199	8782.4031767842	5312.8041246922	205070.33939636	903603.873331	14056.289210819	149303.3928349
0.	2029669.0105747	9027.1088971719	4979.2649182334	176993.17764402	834649.43230398	12832.094380165	137909.5555301
0.	1899201.7129232	7514.4976447163	5957.6844347936	153874.30884397	735823.69931467	12498.254247405	120825.174612
0.	1895317.3975816	7358.8032407191	4979.2649182334	165425.80480967	855551.50597624	12631.788696862	110100.3295404
0.	1788041.7474111	8003.8418440852	5579.6450990042	180012.38118599	825710.15551423	12342.466758735	108794.4572087
0.	1975402.8403606	7825.8951756913	4245.525638307	193873.73388582	759186.32883746	12965.634175188	103168.023010
0.	1879323.1579395	8604.4398909837	4490.09822201	179581.00012803	779786.67872566	11808.360319106	106745.9981992
0.	1812604.3297185	7736.9232657286	5468.4603216522	168780.97441775	821745.51142413	11941.883722078	116722.8798327
0.	2048290.8753008	7803.6521091871	4979.2649182334	162661.06227614	826787.28286542	12297.956582209	131089.690612
0.	1895774.3758571	8070.5728239134	4957.0294456441	167783.35185123	822063.59555236	11852.867882553	135424.8576862
0.	1856017.2658897	7558.9822941956	4734.6779818802	184122.9613353	753843.54523642	11808.360319106	158243.892108
0.	1911425.8817925	7492.255408986	5535.1710101087	163726.06044938	797653.72676954	11274.288085412	150864.4659469
0.	2083135.4688067	8270.7689680748	4690.2084008523	165040.49933167	773579.56170568	12386.977172825	148828.3411491
0.	2030354.4779879	7825.8951756913	5068.2074017168	185713.22642184	768446.81499996	10717.999211938	144418.4283563
0.	1958151.910461	7603.4671810346	5001.500450135	170232.27287809	771730.45167309	11363.297749089	157247.5179118
0.	2000079.6672369	8426.4804036529	4467.8640542332	155549.42479236	771852.09159919	12676.300655165	149529.6173575
0.	1879208.9133707	8048.3291046256	4667.9736993025	165244.48238731	810937.53131404	12386.977172825	156183.3394568
0.	1961579.2475272	9004.8626258179	5446.2235441355	157700.40064426	779591.87851077	10985.013239832	172818.018158
0.	1829512.5259115	8293.0132808272	3667.4735108391	175041.48674108	730156.25594391	10940.510308095	157473.9562303
0.	1859330.358387	7848.1383015384	4201.058666784	157292.80508792	752411.26489447	10584.495404194	151520.6556491
0.	2003050.0260276	8048.3291046256	4334.4602930095	163726.06044938	722218.35802555	11719.345904834	154825.0093863
0.	1970718.8130369	8893.6321593739	4401.1619067434	155096.65785206	766793.30331989	12075.409262973	140937.3623177
0.	2161392.9984838	7892.6247312617	4579.0354861913	176698.12558053	689237.6731425	11763.8529932	146543.9436797
0.	2360749.7711649	8604.4398909837	5023.7360413493	161482.92346692	741422.10623019	12386.977172825	136847.8219956
0.	2226855.1364473	7714.6804365931	4467.8640542332	171593.09245192	777522.39484992	11897.375683543	138451.7690860
0.	2160479.0419328	8515.4596725172	4534.5667354854	160780.64996127	764094.86238762	11318.79279849	136396.0611828
0.	1965120.8291622	7381.0451204177	4934.7940323669	166423.14796735	745229.14054882	12208.936941841	132511.9206971
0.	2180014.8632099	7981.5983028321	4356.6941049483	171638.45689282	700909.04206936	11585.826064951	133392.4695414
0.	2023956.7821311	6713.8145404327	5001.500450135	158175.95375546	784511.9161301	10517.744301851	135650.7089457
0.	1938273.3554773	7336.5614203583	4690.2084008523	160304.94959761	702477.67370186	11674.839054004	136531.5868761
0.	1880922.5819037	7536.7399397861	4912.5586784017	146657.01806065	791848.40980861	11875.121753355	121591.75969
0.	1771247.7957869	7914.8680351385	3734.1697873657	174020.43336701	725968.59585777	11763.8529932	148873.5830104
0.	1672768.9774195	7180.8703392706	3978.7273673761	144644.52146266	677028.48389742	11608.079223139	147652.1381984
0.	1916742.3630861	8137.3043378502	4623.5044741297	134905.4228306	720984.76238963	11296.540412261	143039.3920893
0.	1968605.2815839	7314.319659335	5423.9868259363	137819.19000586	699509.57918282	10473.243863813	140688.7699077
0.	1774997.9222391	7002.9412353188	4156.5919324774	136441.23617104	717333.37783637	11608.079223139	143016.7868222
0.	1795835.2534335	7470.0132325949	4490.09822201	133415.0489308	721468.504523	10829.254017831	145435.8952287
0.	1758850.7587137	7247.5947322881	4779.1478001472	114717.54245355	689189.47688987	10628.996435951	149167.66104
0.	1922352.4279737	7514.4976447163	5045.9716918765	113816.42330491	764726.85471189	10962.761744275	145548.954706
0.	1849273.3357626	7403.2870594544	4601.2699505063	134476.34869495	744744.0754773	12542.765492984	151158.6136192
0.	1624215.035649	7914.8680351385	5535.1710101087	125809.22941343	821965.72228052	13344.008540165	171162.1424543
0.	1804721.4544663	8381.9911253168	5646.3566772391	143175.02496822	761397.25668331	12409.232468957	164360.591518
0.	1629127.5521105	8159.548294521	4534.5667354854	139626.68516703	739046.58465095	12253.446643245	152787.9255153
0.	1952311.5833877	7781.4091020254	4912.5586784017	140191.60714798	780882.51099545	11207.531461142	139355.5361053
0.	1999279.9552548	8181.7923105381	5134.9148871186	153172.67022799	790531.77419603	13254.977733417	134747.3403361
0.	1696531.8477448	7736.9232657286	5512.9340546385	173226.36633279	839036.69148742	11852.867882553	147448.5813146
0.	1904114.2293847	8470.9699193857	6157.8298473792	172681.90650165	898221.54335881	12053.154857688	122674.1166568
0.	2158079.9059865	8404.2357348103	6113.3526737582	178468.59303141	929450.36299616	14256.629110124	130367.3802494
0.	1907084.5881754	7803.6521091871	5090.4431708704	174633.05053423	827815.57363474	12631.788696862	127817.2186901
0.	1933246.594447	7981.5983028321	6180.068523177	180194.02192518	871851.42677014	12832.094380165	134227.9473697
0.	1772961.46432	7514.4976447163	5935.4463522347	182260.46104955	827472.79661313	12987.891015582	124297.9138010
0.	1728291.8378912	7225.3532086126	5868.7324604928	177651.4079604	851401.46880826	13010.147915374	117579.2373059
0.	1830312.2378936	7447.7711155427	5557.4080248972	171638.45689282	837663.90471669	12676.300655165	113410.9512603
0.	1757309.9583846	7047.4231552981	4534.5667354854	181420.19937352	802950.17572105	13010.147915374	110933.4922507
0.	1914396.2405832	8070.5728239134	5779.781435342	190213.03050286	880690.13988285	14212.108716627	111744.2164817
0.	1788955.703962	8270.7689680748	5157.1508342136	161868.06608274	805025.69736513	12386.977172825	107668.8683541
0.	1683850.7006001	7114.146480276	5890.9703650846	160667.38553038	845805.71616439	10851.505157133	123080.0364986
0.	1857959.4235605	7358.8032407191	4467.8640542332	142790.73749589	857369.30106668	13099.176108526	114312.0268603
0.	2010475.9230043	7203.1117442735	5157.1508342136	149167.661043	800728.69315469	13900.472616069	115799.0131910
0.	1855103.3093387	7603.4671810346	5668.5939886228	178786.40863925	843720.49499763	11897.375683543	138496.9551284
0.	1878523.4459574	7647.9523052351	5312.8041246922	165493.80172523	777814.52748483	12676.300655165	126531.147799
0.	1869383.8804477	7825.8951756913	5913.2083289985	174201.94491823	790580.53493661	13900.472616069	139197.3698598
0.	1856017.2658897	8092.8166025467	4178.8252699788	163408.81285584	802754.85789674	12386.977172825	149099.795968
0.	1719951.9843635	7269.8363153001	4912.5586784017	152176.89656008	922220.53368905	13210.462686448	140846.9642268
0.	1706128.39153	7536.7399397861	4023.1931528364	155187.20929033	817049.00056088	11118.523460085	137299.6071008
0.	1814546.4873893	7870.3814867284	4712.4431617115	149823.71833679	776694.73884962	11941.883722078	136667.1147555
0.	1692304.7986966	6713.8145404327	4490.09822201	125786.670464	795677.53429837	11074.019815824	130389.9515080
0.	1690476.8855946	7714.6804365931	5468.4603216522	127817.21869016	798507.77549566	13010.147915374	138271.0273463
0.	1664543.3684607	8092.8166025467	4957.0294456441	134431.18427131	784536.27965483	11674.839054004	139174.7749249
0.	1730805.2184063	8270.7689680748	4979.2649182334	126982.3783121	743022.31272165	11252.035817943	138926.2346508
0.	1596682.0945509	7292.077957649	5512.9340546385	134905.4228306	804757.07266528	10517.744301851	132399.0364951
0.	1939396.8261529	7603.4671810346	4378.9279761929	119337.29751603	679700.03274994	10473.243863813	142903.7613991
0.	1703957.7447215	6469.1767072291	4667.9736993025	122989.83039313	736695.94144302	11252.035817943	141072.9612772
0.	1658716.8954483	7625.7097134645	4534.5667354854	119562.7164864	786022.58331448	10829.254017831	136237.950637
0.	1790098.1496507	7647.9523052351	4667.9736993025	125155.04448713	751780.16526622	12498.254247405	136825.233378
0.	1679737.8961207	6736.0546994319	4534.5667354854	136418.64864659	667456.17818184	11363.297749089	142248.2439166
0.	1671283.7980242	7381.0451204177	4868.088148406	145413.28351578	779811.02905839	12854.350864177	141796.1926814
0.	1659630.8519993	7425.5290578293	4579.0354861913	141321.56505229	810008.96203926	11697.092449727	153987.4818449
0.	1887091.7886228	7425.5290578293	5134.9148871186	130480.23714884	777108.55703231	12654.044646316	150276.2014696
0.	1744057.5883954	7848.1383015384	4623.5044741297	146815.32474904	703974.17101512	12409.232468957	153602.6998550
0.	1880428.1164065	8204.0363859019	4667.9736993025	145548.9547061	791507.04076507	12164.427477996	139943.0367975
0.	1889376.6800003	8248.52471467	5423.9868259363	150728.70895322	776597.37271883	10651.247040888	166287.1396681
0.	1759709.0943309	7670.1949563466	4178.8252699788	129126.05443987	815679.66001265	12119.918251707	166899.1943230
0.	1733318.5989215	7269.8363153001	4934.7940323669	144169.73296323	797751.32811077	12520.509840498	157473.9562303
0.	1592797.7792093	7381.0451204177	3934.2618191226	123824.27385604	744453.04940672	11964.137830426	139287.7502070
0.	1576003.8275852	6847.2563843996	5312.8041246922	141163.36179907	781442.65620711	11608.079223139	145322.8372720
0.	1759480.6051931	7914.8680351385	4645.7390570617	150570.32856396	761227.16539257	11474.561164748	148262.8384228
0.	1723493.5659985	6469.1767072291	4467.8640542332	132421.61321421	731342.72269104	11296.540412261	137389.9670371
0.	1820715.6941084	7314.319659335	4912.5586784017	151724.31114113	781734.92016077	11274.288085412	139084.3957929
0.	2032753.6139342	8070.5728239134	4267.7592130252	146860.55577899	775210.02345118	11163.027341856	131541.1661360
0.	1778902.1819013	6958.4595526755	4623.5044741297	140982.56172777	723815.03576411	11296.540412261	133550.5265412
0.	1970376.0793303	8515.4596725172	4912.5586784017	162230.56935525	729817.29516684	11229.783609853	132918.3163859
0.	1967405.7205396	7981.5983028321	4134.3586542796	145639.40338282	803243.16064677	9828.0141985899	137796.5987766
0.	2533030.5810234	8115.0604405255	5023.7360413493	165471.13602567	792019.09933666	12787.58159033	152109.007194
0.	2409989.1803486	8804.6488545952	5045.9716918765	169778.71523106	818565.30640887	12142.172835157	135605.5382081
0.	2247990.3816885	8626.6850939775	6202.3072583001	179808.04003621	817244.63815064	12253.446643245	139197.3698598
0.	2465854.7745269	7803.6521091871	5757.5438273573	180988.74621546	841684.81699104	12453.743239397	128133.1258839
0.	2557364.6741931	8070.5728239134	5824.2568292746	185190.67764239	836634.45592505	13655.623848502	121524.1170195
0.	2513380.5151775	8448.7251318446	6202.3072583001	188417.36604029	859384.05512621	12186.682180224	114717.5424535
0.	2571074.0224577	7647.9523052351	6335.740914881	187394.69020662	876405.08309334	13032.404874564	118570.9183002
0.	2499328.4332063	7937.111398359	5979.9225766753	190463.09007821	862259.5674048	12854.350864177	120532.087051
0.	2293345.4755306	8293.0132808272	5890.9703650846	208623.58832572	790556.15453227	11318.79279849	125155.0444871
0.	2504926.417081	8248.52471467	6535.8954043318	190144.83372441	882907.37007231	14056.289210819	110370.5354067
0.	2339728.7704925	8871.3862441486	8804.6488545952	182056.06536046	990870.34706242	13544.331330374	104495.5212052
0.	2480135.3456358	8849.1403882772	7336.5614203583	191508.8741436	884016.19530213	14635.062049994	98512.19096745
0.	2481620.5250312	7937.111398359	7158.6289936035	172387.00545945	917197.81659982	14412.452358838	89949.51566676
0.	2524119.5046514	7336.5614203583	7158.6289936035	183555.08225155	949189.29482084	13366.266390356	87007.41405923
0.	2471452.7584016	8671.1756780192	8270.7689680748	178604.79825204	1016273.9639211	14301.149741267	84447.95250009
0.	2407247.3106957	7314.319659335	6535.8954043318	162819.67048315	974497.93245551	15302.926773716	82607.41979442
0.	2106784.0945631	7114.146480276	6424.6978724691	142971.57647063	908569.40390423	14479.234642336	118075.0631553
0.	1890519.125689	7781.4091020254	5268.3314594078	116970.76379872	883301.6029907	12253.446643245	147177.1798027
0.	1920611.010905	8426.4804036529	5423.9868259363	92623.007599779	762320.66733966	10539.994609927	162593.0882454
0.	2014017.5046393	8648.9303563226	5290.5677623922	113591.15863877	820864.72345218	11341.045244099	148081.8855834
0.	1941129.4696991	7647.9523052351	5890.9703650846	99546.596883452	768787.28281236	12720.812851046	131021.9713767
0.	2118779.7742946	7981.5983028321	5913.2083289985	112082.04136968	894840.75693375	13455.298385142	136734.8795151
0.	2008990.7436089	8849.1403882772	5624.119425175	122538.81440451	798629.78927538	11452.308362854	153580.0661686
0.	1613818.7798817	8871.3862441486	4756.9128613587	98287.337005529	731100.5734768	11608.079223139	157519.2446254
0.	1727642.5755172	6958.4595526755	3689.7055437159	77469.536834867	681963.06916228	9828.0141985899	157655.1112738
0.	1415548.1008611	6736.0546994319	2756.0112160766	60753.991831666	661352.74071507	9427.5519315809	158810.0663910
0.	1206434.3163539	7492.255408986	2066.9229651143	57150.859091357	538546.09987649	8092.8166025467	157406.0240947
0.	936562.18798277	7292.077957649	1600.153614747	46328.422386856	554735.81679734	9271.8217995872	162683.7204083
0.	875469.54451259	6780.5351954239	2133.606434957	37015.359369697	606519.13062904	8293.0132808272	183327.9413350
0.	750663.71640313	6091.1141759345	1889.1029872274	30076.399843808	536912.228258	9405.3045917898	172863.3892001
0.	672649.88683206	5913.2083289985	1288.9885706717	23588.894526486	522386.79403984	7714.6804365931	157338.092507
0.	568389.16112617	7047.4231552981	1355.6658163753	23410.615067179	472750.83994572	6980.7003643303	178082.690200
0.	575521.2428353	6046.6373582597	844.48723179752	19311.238428831	485168.23663129	6647.0944194197	191440.6668797
0.	522504.980276	6802.7755324172	755.58980896023	18242.166991466	479474.69709627	7247.5947322881	188008.2808141
0.	524845.40246247	6713.8145404327	911.16092124147	16906.020322816	516833.87358259	7536.7399397861	215757.3793075
0.	465069.53200665	6802.7755324172	933.3856029271	15503.296619214	492632.02593205	7292.077957649	199811.5452167
0.	514188.63754443	6224.5460527486	577.79780810179	14256.629110124	474913.18361192	6469.1767072291	191258.7835410
0.	478886.73693143	6113.3526737582	688.91736413994	12943.377394191	496472.40281659	7492.255408986	169506.59237
0.	480133.26035655	7002.9412353188	600.02160077763	12832.094380165	493056.03221452	6980.7003643303	179944.266918
0.	468780.12982728	6825.0159287424	777.81407576798	11496.814026024	471223.42598762	7292.077957649	187144.7216559
0.	424872.88452318	6558.1350886904	577.79780810179	13344.008540165	441270.7319688	6869.4968993892	180784.3813795
0.	489075.90935729	5668.5939886228	711.14145314645	11763.8529932	462956.61865804	6736.0546994319	171230.1857242
0.	489617.47433877	5246.095215739	577.79780810179	11296.540412261	479521.7356515	8337.5020843755	194169.3880056
0.	427841.34655491	6891.7374737114	688.91736413994	12119.918251707	490465.20991179	6825.0159287424	193191.4947185
0.	464576.47227046	6091.1141759345	533.35040054615	10584.495404194	449610.36506965	7447.7711155427	205685.2177050
0.	425597.37462824	7381.0451204177	511.12678566587	9182.8344586197	459365.86183448	6513.6557793022	202224.2644826
0.	363259.68230786	5601.8822324301	466.67973369921	7937.111398359	467934.53577111	6602.6146353956	172568.481801
0.	274997.08603383	5713.0687893496	244.44802968221	5579.6450990042	443144.09882627	6558.1350886904	143921.044928
0.	211243.92901556	4645.7390570617	222.22518522469	5157.1508342136	450102.56368123	6558.1350886904	128403.9129379
0.	142203.03769893	4579.0354861913	155.55700742096	3734.1697873657	454815.04005742	6669.3344004268	105080.5871274
0.	130705.95549726	4112.1254353852	222.22518522469	3089.4614690812	446142.33932555	7647.9523052351	99164.30156677
0.	108006.52915013	4023.1931528364	133.33440000853	1844.6485855546	467582.22954502	7292.077957649	93229.71694993
0.	75652.96162705	4223.2921228934	44.444562963279	2266.9749752633	476605.83319276	7225.3532086126	83190.95954351
0.	56569.132295958	3756.4019981391	111.11185185679	1777.9674276367	431278.57066649	6758.2949177622	78546.21187561
