# Supplementary material for: LA-iMageS: a software for elemental distribution bioimaging using LA–ICP–MS data
Source: J Cheminform. 2016 Nov 18;8:65. doi: 10.1186/s13321-016-0178-7 (PMC5116144; doi:10.1186/s13321-016-0178-7)
Supplement: Supplementary file 1 — Additional file 1. Dataset corresponding to LA–ICP–MS analysis of a human tissue used to illustrate LA-iMageS features. [file 13321_2016_178_MOESM1_ESM.zip › Line 49.xl]

Intensity Vs Time	Counts Per Second
Time in Seconds	Na23	Ca44	Zn64	P31	C12	C13	Si28
0.	200.0024000288	3600.7777679979	0.	355.56314090256	404798.58402439	5557.4080248972	56837.6165572
0.	200.0024000288	3311.7690492289	0.	422.2329187895	420971.04260563	6446.937260185	57285.10948390
0.	2311.4316296304	3534.0825588358	44.444562963279	822.26278718639	418635.46298207	6002.16077788	53370.35818332
0.	71191.690880768	3356.2312767859	44.444562963279	3133.9225107654	427560.81784254	7336.5614203583	60552.5335046
0.	99006.890915374	4000.9602304553	200.0024000288	3534.0825588358	427443.93359645	6602.6146353956	65321.68251520
0.	131608.88955783	3067.2310371775	155.55700742096	4512.332449094	418308.53278333	6869.4968993892	73074.55032591
0.	120193.92181352	4000.9602304553	155.55700742096	5335.0405463082	439257.32008103	5535.1710101087	76011.76005732
0.	156319.18452931	4667.9736993025	222.22518522469	4356.6941049483	426602.41420774	6224.5460527486	100851.0297715
0.	121817.23922112	3734.1697873657	155.55700742096	3934.2618191226	435161.72401024	7047.4231552981	82764.52265014
0.	118480.76064022	4245.525638307	177.7796740943	3378.462479507	441364.39056859	5846.4946152228	85884.74691362
0.	118728.69653572	4201.058666784	244.44802968221	3823.0989862564	428075.12751538	6535.8954043318	91836.59788976
0.	122944.72770384	4312.2265403762	200.0024000288	4067.6591755055	440708.80190435	7091.9053126152	85997.00685742
0.	146091.66136504	4378.9279761929	133.33440000853	3823.0989862564	428285.53584698	6335.740914881	108952.051702
0.	169756.03799015	4645.7390570617	222.22518522469	4490.09822201	381817.85944684	6357.9800652871	119111.8845997
0.	189008.30198178	4823.6178556551	400.00960023041	5335.0405463082	464036.48702726	5646.3566772391	136125.0163547
0.	254746.23069887	5579.6450990042	311.11691862693	5779.781435342	416907.54506305	6313.5018238017	141547.5748660
0.	227142.90090587	5913.2083289985	400.00960023041	5535.1710101087	420223.58765461	6446.937260185	156387.1078882
0.	254311.01388693	5490.6971584864	400.00960023041	5401.7501670541	406594.01197496	5846.4946152228	154145.9266047
0.	226298.15677482	5490.6971584864	377.78634093484	5423.9868259363	426695.91227048	7158.6289936035	163522.1141948
0.	256441.49907149	5957.6844347936	400.00960023041	5045.9716918765	408133.2508279	6202.3072583001	162887.6463441
0.	264487.19824169	5868.7324604928	466.67973369921	5112.6789993376	415506.78708916	5646.3566772391	184600.0093468
0.	229357.90150474	6246.7849065228	333.34000013334	4579.0354861913	402001.26717791	6002.16077788	187349.2408277
0.	240350.1510811	6024.3990384081	200.0024000288	4734.6779818802	423540.91783074	7292.077957649	189508.3570668
0.	230751.13753417	5601.8822324301	333.34000013334	4401.1619067434	410512.62049088	6180.068523177	163952.6731960
0.	222212.61432645	6024.3990384081	488.9032300503	5268.3314594078	420387.08783748	6558.1350886904	174133.8776280
0.	212201.125888	6424.6978724691	444.45629661235	5890.9703650846	448462.01171679	6180.068523177	166876.5248384
0.	250463.75493529	5579.6450990042	711.14145314645	9338.5629285733	424989.73361172	6513.6557793022	150321.4511222
0.	252570.37049068	5446.2235441355	866.71173567692	10918.258931291	426088.1931454	6624.8544977427	152901.083897
0.	307043.0937596	5668.5939886228	1088.9600342778	15169.349550747	494846.51200253	8604.4398909837	136644.5266238
0.	411492.55369487	5579.6450990042	1533.4744129793	26241.25124696	514495.63209038	8226.2805206124	150638.2055083
0.	617434.17292582	5890.9703650846	1600.153614747	34381.891966039	490488.75931805	7670.1949563466	173543.9841603
0.	606853.30359524	6180.068523177	1333.440008534	34872.814436544	507909.46479441	6958.4595526755	169824.0698961
0.	886382.1574897	6469.1767072291	1711.2868032229	49233.899133136	510127.89612208	7714.6804365931	152335.307211
0.	990970.11998246	6157.8298473792	1933.557626018	44742.011501014	525271.00224412	8337.5020843755	142903.7613991
0.	1182444.0906354	7114.146480276	2800.4704790405	61134.537467375	530403.50288269	8849.1403882772	149212.9047301
0.	996509.28541384	6313.5018238017	2667.0934016109	56703.373349013	524892.69028649	8359.7465751719	143672.3642509
0.	1289620.5477386	6713.8145404327	2044.6952603964	66105.605657194	557464.75483401	8693.4210590677	149099.795968
0.	1430181.8757408	7803.6521091871	2911.6196740142	86041.911256212	573547.4430004	8115.0604405255	142316.053699
0.	1453004.3380908	6758.2949177622	2422.5743030209	72895.212128192	610124.10725063	8137.3043378502	134115.0401045
0.	1487451.6313775	7358.8032407191	3645.2415372606	94128.62636567	619418.03514837	10072.750608034	151249.1226653
0.	1501911.5766789	6913.9781073663	2711.5521902674	77581.684024871	680542.58369797	8893.6321593739	137751.4165004
0.	1774671.4368261	6424.6978724691	3067.2310371775	87389.155166683	700426.44318228	9850.2626662593	146770.0939624
0.	1715686.2745098	7136.387707272	3311.7690492289	107511.297968	652709.5586792	9160.5877717715	148466.415022
0.	1573360.4161255	7425.5290578293	3334.00013336	99276.739556047	631570.1586502	9650.0285943244	133144.1002648
0.	1612008.5534451	7225.3532086126	3578.5459723132	110122.84636353	719364.42233869	10317.494200857	147154.5634055
0.	1724827.9291766	7492.255408986	3534.0825588358	118954.0991605	683937.68958427	9783.5174413434	133031.2075667
0.	1840857.0118591	7781.4091020254	3845.3314342286	106971.07911745	690611.37887605	11385.550313458	141841.3967108
0.	1929570.347581	7603.4671810346	3245.0761526022	107173.65710871	712475.30423926	10117.248908782	162207.9124431
0.	1588799.2192988	8470.9699193857	3200.6145179875	117286.26307302	655685.68106639	10028.252544752	145209.780835
0.	1704871.7012725	7358.8032407191	3156.1531205464	105305.62335159	671880.25213484	9227.328010388	140010.8279820
0.	1727720.6150468	7180.8703392706	3867.5639415011	118661.07692872	707909.74116051	11407.802937209	134611.8434228
0.	1644093.5906327	6847.2563843996	3823.0989862564	118773.77657639	743580.02956492	9872.5111932931	135153.8441893
0.	1692304.7986966	7047.4231552981	3067.2310371775	112487.44919272	709286.40435928	9828.0141985899	144395.8193801
0.	1660087.8302747	7158.6289936035	3489.6193825463	106858.53790325	699750.8497967	9383.0573113583	145684.6280861
0.	1681451.5646538	7447.7711155427	2733.7816735278	107668.86835412	674550.21507733	9672.2765870872	158085.3701378
0.	1674139.912246	8159.548294521	2489.2606184746	98647.106239782	646280.78646026	10339.743974598	152425.8289233
0.	1960094.0681318	7937.111398359	3334.00013336	108299.17950287	639090.05869651	10028.252544752	148760.4788136
0.	1917405.44548	7180.8703392706	3111.691960277	95319.829877012	631977.11966049	9627.7806609238	134679.5916063
0.	1935049.7509106	6847.2563843996	2933.8496908789	79735.201427955	652997.52582824	9405.3045917898	129554.8553397
0.	1691092.2768663	6602.6146353956	2600.4056632835	94218.522610658	622287.0750087	9182.8344586197	150547.7030375
0.	1728941.9336483	7492.255408986	3111.691960277	94802.871709053	626759.89437636	8715.6664994682	152629.5063379
0.	1732109.8882875	7603.4671810346	3845.3314342286	98332.307315396	629990.3738338	9271.8217995872	162729.0368559
0.	1463490.456527	6802.7755324172	2956.0797670342	104540.52482698	647096.11262164	8849.1403882772	169642.6527019
0.	1445075.5380395	7514.4976447163	2911.6196740142	83931.66470573	609001.86715426	8938.1241678873	164768.529614
0.	1496737.1261427	7625.7097134645	3156.1531205464	86558.329145027	622550.11798162	8938.1241678873	170322.9873399
0.	1456314.4332388	8115.0604405255	3245.0761526022	93813.997102001	652253.63027661	9805.7657902847	180057.7910035
0.	1514120.1686983	8048.3291046256	2800.4704790405	83662.309794431	642996.27957644	10295.244486485	176448.4742158
0.	1345431.699564	7803.6521091871	2200.2904383379	75652.96162705	628315.15976643	10295.244486485	166627.1645371
0.	1445547.9210559	7536.7399397861	2778.2408179141	76863.967966724	650670.06548262	10050.50154671	158764.7710462
0.	1493887.1575828	6713.8145404327	3400.6937415233	82607.419794426	659383.25730663	9338.5629285733	162411.8268480
0.	1557883.1140556	6780.5351954239	2844.9299791609	97275.568811736	636790.2871774	9138.3411442804	188485.5488419
0.	1277711.5032077	6691.5744407644	2222.51855803	68233.767369711	589017.01042289	9027.1088971719	165221.817359
0.	1328291.8657509	6847.2563843996	2200.2904383379	76639.69431634	534071.45140746	8115.0604405255	177061.2680497
0.	1384526.5172028	7136.387707272	2289.203272805	73971.298957438	609192.87644904	9049.3552278814	170028.1689129
0.	1522427.1526793	7848.1383015384	2533.718458539	66083.206833744	589517.25940508	9449.7993307319	179172.3437144
0.	1168844.2636479	6869.4968993892	2778.2408179141	74531.815643244	578827.77545538	7781.4091020254	175427.2502384
0.	1450168.0759149	6558.1350886904	2600.4056632835	69107.590499257	596595.31645401	9205.0812048251	165335.1431101
0.	998106.80734421	6691.5744407644	1800.1944209975	58672.489760747	565062.87513475	8115.0604405255	173453.2349870
0.	1088460.3037973	7692.4376667992	1800.1944209975	56680.999690507	582659.2296773	8426.4804036529	194351.3341561
0.	1104463.9184443	7425.5290578293	1955.7850343329	42485.805018004	593973.13692106	7736.9232657286	196216.5086277
0.	1137242.5020617	7492.255408986	1955.7850343329	44742.011501014	553763.10015494	8181.7923105381	187508.3147263
0.	1170447.6592474	6424.6978724691	2467.0317873712	53415.08784508	575426.10958614	8671.1756780192	187894.6495532
0.	1136253.5819476	6313.5018238017	2044.6952603964	45010.116135013	593043.64635544	9316.3158262194	173838.9257284
0.	1230873.4954135	7158.6289936035	2533.718458539	59612.458803175	543023.07704663	8159.548294521	178286.9894968
0.	1103327.0640795	6157.8298473792	2222.51855803	56770.494683731	516266.96871973	8404.2357348103	163680.7386323
0.	1365777.3065299	7848.1383015384	2800.4704790405	65859.221897388	582564.01764481	8938.1241678873	212109.9596034
0.	1505873.6073171	8204.0363859019	2756.0112160766	76819.112755991	620326.46140783	9672.2765870872	207461.7845988
0.	1139372.8570431	7002.9412353188	2756.0112160766	73904.039477391	624774.34669478	8604.4398909837	177651.407960
0.	1502334.1109666	7180.8703392706	3222.845305648	75765.084484543	658422.69614427	9538.7895209393	175336.4807668
0.	1409769.1807856	7180.8703392706	3067.2310371775	85368.370549654	620493.8135015	9049.3552278814	163204.8742898
0.	1903021.6596845	6780.5351954239	4089.8922757939	96870.89572722	636814.23998036	10673.497705198	175359.1730430
0.	1637811.4873047	7603.4671810346	3422.9250628351	95274.875726965	678015.17636535	10651.247040888	185372.4300640
0.	1600976.222836	7558.9822941956	3133.9225107654	89747.35349197	646208.84960328	8849.1403882772	160825.9561605
0.	1520098.3152266	7203.1117442735	3623.0096229803	98467.21969255	609216.75290788	10050.50154671	163522.1141948
0.	1700182.4930133	6980.7003643303	3111.691960277	104855.556942	674814.85078233	9627.7806609238	178332.3900133
0.	1526636.4512288	6402.4585440809	2711.5521902674	90511.102859132	601531.94248354	9249.5748753086	150728.7089532
0.	1470408.9983111	6802.7755324172	2644.8640962144	89275.660720318	642948.33980021	9983.7547189362	144011.4760896
0.	1560726.6265275	7336.5614203583	3222.845305648	86760.414377032	673948.80032998	9205.0812048251	153014.2438028
0.	1556448.4072026	7269.8363153001	3267.3070588502	99411.667133881	702188.0588429	9538.7895209393	148737.8581569
0.	1764393.0602882	7025.1821656413	3334.00013336	104855.556942	688731.62583983	10896.007613863	153217.9354690
0.	1741538.9750802	8248.52471467	3845.3314342286	100108.82755081	652661.56508534	9338.5629285733	162638.404204
0.	1681203.0722652	6424.6978724691	3400.6937415233	97343.016225326	756053.11745887	9917.0084254548	149461.7493616
0.	1832804.2484652	6847.2563843996	3311.7690492289	108344.20354038	646568.53986638	11074.019815824	156296.5435315
0.	1739602.0502094	8315.2576529274	4378.9279761929	133460.20789149	724032.78726537	10851.505157133	159172.4379294
0.	1608677.7742825	8070.5728239134	3556.3142359259	137435.14736973	720912.20339109	10495.494053146	157247.5179118
0.	1571548.2893992	7091.9053126152	3422.9250628351	121118.2724071	716559.77141289	10317.494200857	151475.39954
0.	1757195.7138157	7203.1117442735	3756.4019981391	127027.50269707	729744.66243308	10695.748428881	143943.6526273
0.	1661573.0096701	7225.3532086126	2711.5521902674	111158.685567	653957.48548878	10873.756355811	146702.2482388
0.	1926499.97273	7247.5947322881	2911.6196740142	105688.19879221	704094.86751899	10495.494053146	155911.6558934
0.	1838445.9258404	7047.4231552981	2733.7816735278	103775.49610322	656165.79659853	10651.247040888	153987.4818449
0.	1700873.1413619	7292.077957649	3378.462479507	104968.07127989	655805.70745439	10495.494053146	154349.6456821
0.	1875778.4736551	7403.2870594544	2333.6600457397	93881.416664097	632192.57735935	9360.8100902862	156409.749129
0.	1886153.9557582	6736.0546994319	2778.2408179141	111203.72495567	692250.4701952	10117.248908782	158379.770461
0.	1875200.8702316	7670.1949563466	3245.0761526022	100851.02977151	683431.95129388	9627.7806609238	179581.0001280
0.	1913952.409832	7781.4091020254	3000.5400972175	110798.37916266	665076.76806892	8070.5728239134	194010.18834
0.	1581455.236627	7470.0132325949	2933.8496908789	100558.63923459	711822.93404516	9961.5058950769	160599.4276037
0.	1554525.8486373	7803.6521091871	3845.3314342286	124500.91052905	707982.19167991	10517.744301851	191304.2540078
0.	1599766.6979105	8915.8781339534	3178.3837896203	118976.63975592	712185.35588413	10606.745890386	198195.8644658
0.	1619302.5191875	8849.1403882772	3623.0096229803	136554.17470421	717575.1439647	10050.50154671	209762.7669063
0.	1581487.566891	8092.8166025467	3845.3314342286	134386.02009047	678616.8732143	10339.743974598	172387.0054594
0.	1778372.2818776	7358.8032407191	3245.0761526022	98242.366936917	642253.24288384	10406.493652039	153285.8337874
0.	1805520.8688923	6491.4162136014	3156.1531205464	109559.94391819	706460.85764876	10450.993733851	138429.1761559
0.	1881171.1747805	7470.0132325949	3178.3837896203	122831.97204078	728243.72171298	9850.2626662593	133437.628380
0.	1743409.683602	7470.0132325949	3711.9376358914	110348.01791875	617840.46906926	8671.1756780192	141118.1614165
0.	1858795.4695118	7848.1383015384	3667.4735108391	118322.98706571	689647.35209759	11274.288085412	137412.5571730
0.	1609591.7308334	8092.8166025467	4045.4261345198	135086.09218114	697290.2040427	10384.243700188	161075.1446176
0.	1618959.7854809	7759.166154206	3400.6937415233	116655.27638551	691744.24719118	12565.021204863	156998.4428015
0.	1779188.8447336	7269.8363153001	4667.9736993025	110415.57056396	710856.54970435	10028.252544752	143694.9712811
0.	1996456.4950157	8515.4596725172	3800.8665975842	113185.69748029	649134.76403411	10384.243700188	141547.5748660
0.	1803501.0572324	8248.52471467	3867.5639415011	111811.78037106	640359.98615438	10384.243700188	151905.3423857
0.	1670712.5751798	7736.9232657286	3800.8665975842	118863.93738415	755008.96403283	11697.092449727	156953.1572102
0.	1658232.3264901	7225.3532086126	4178.8252699788	123463.42326127	764483.77531758	11163.027341856	150253.5767347
0.	1973635.1571005	8982.6164138194	4312.2265403762	119652.88576977	745811.25431133	11897.375683543	148330.6967417
0.	1960357.7183435	8115.0604405255	4223.2921228934	136170.1898855	712499.46703891	12698.556723408	143152.419336
0.	1777501.3611796	7447.7711155427	4534.5667354854	121411.38043665	742682.85039798	10762.500956173	150072.5810465
0.	1863601.4144277	7069.6642042893	3734.1697873657	120441.90832269	754936.12078978	10918.258931291	142225.6407773
0.	1597506.33158	6913.9781073663	3711.9376358914	105125.59388916	632048.9382971	10006.003602161	130976.825523
0.	1474173.0074948	7403.2870594544	4000.9602304553	113523.58041828	627094.8509785	9516.5418843464	143966.2603872
0.	1635051.0593522	7692.4376667992	3623.0096229803	107758.90990389	713248.54715495	10028.252544752	149280.7707174
0.	1892627.3080957	7937.111398359	4534.5667354854	107443.76870872	664187.6612636	10962.761744275	155300.3999590
0.	1909948.4957152	8982.6164138194	5868.7324604928	124523.46602403	703105.20569747	10139.498148207	191122.3736126
0.	1573599.9622548	9071.6016179468	3356.2312767859	95229.921818044	702356.99967022	10628.996435951	169574.6222620
0.	1527801.6327473	6135.5912309063	2578.1765357486	88871.373766457	662746.06033131	10673.497705198	140756.5671084
0.	1417353.1360584	6691.5744407644	3534.0825588358	91634.390178831	638898.38772126	9783.5174413434	144463.6464910
0.	1215127.521035	7247.5947322881	2956.0797670342	94825.347488078	667480.21596036	9160.5877717715	154779.7354950
0.	1611126.545692	7670.1949563466	3956.4945635986	106836.02984163	643979.10351166	10072.750608034	154078.0213421
0.	1459389.1760862	8026.0854446829	3511.8509410427	107038.60457086	635568.78215332	9160.5877717715	154621.2787946
0.	1537181.481201	8871.3862441486	3800.8665975842	114154.33164451	632048.9382971	9783.5174413434	181124.9921938
0.	1666053.1316441	8337.5020843755	3111.691960277	104675.53714137	610721.10287786	9939.2571305832	165357.8084434
0.	1736687.7495495	8448.7251318446	3334.00013336	120532.0870517	674790.79265721	10562.244977375	175154.9447588
0.	1581487.566891	8648.9303563226	4178.8252699788	115010.42701537	693648.76332057	10317.494200857	181669.9981444
0.	2085077.6264775	10673.497705198	4779.1478001472	154191.19708438	727735.3972835	11318.79279849	230614.0877360
0.	1617474.6060856	9716.7727507005	4912.5586784017	111541.52807867	728098.48313009	10450.993733851	192873.135334
0.	1578174.4743937	8448.7251318446	3711.9376358914	115956.73931976	695963.67459931	10873.756355811	192600.265432
0.	1572295.8427811	8404.2357348103	3489.6193825463	105418.14372827	687526.87007633	9672.2765870872	181170.4080096
0.	1867310.5617476	9516.5418843464	4734.6779818802	131021.97137674	723790.84148946	10829.254017831	168350.1683501
0.	1839897.9819455	8671.1756780192	4690.2084008523	129351.73639478	735920.61078905	10539.994609927	154576.0060000
0.	1852510.3114777	8849.1403882772	3845.3314342286	128426.47891992	764897.01432177	11207.531461142	148986.688728
0.	1655518.0475199	9294.0687832241	3467.3878833464	133550.52654121	760109.50521432	11296.540412261	179921.5622852
0.	1590398.643263	9360.8100902862	3689.7055437159	120734.99273441	799605.96088952	10050.50154671	187690.1171445
0.	1881836.5384547	8804.6488545952	3267.3070588502	119089.34364113	701126.22031902	11741.599419325	209033.6748975
0.	1616332.1603969	11140.775371281	4312.2265403762	152855.82036212	737616.73633021	11852.867882553	216008.197326
0.	1615189.7147082	9650.0285943244	3534.0825588358	118728.69653572	768033.40767489	11296.540412261	196057.2703072
0.	1863785.896573	9694.5246392125	3289.5380243924	123598.74041668	701560.59311338	11051.768082761	195147.3947373
0.	1695275.1574872	9294.0687832241	3889.7965080741	127749.52583765	815581.8581812	11719.345904834	226572.1185878
0.	1702815.2990328	9427.5519315809	3378.462479507	128336.21535583	747096.89343102	11630.332440711	233355.5061624
0.	1833625.3303909	8849.1403882772	3445.1564434428	128810.10989168	727372.32659419	11051.768082761	213819.4913346
0.	1934046.3064291	9427.5519315809	3867.5639415011	145548.9547061	754134.8853177	10740.250054368	198423.406406
0.	1673111.7111261	8248.52471467	3600.7777679979	123102.58817651	758238.96004446	11519.066946682	172931.4462206
0.	1639638.0524467	8048.3291046256	3067.2310371775	126034.82224142	756223.10776963	11407.802937209	181420.1993735
0.	1858768.0141327	7581.224707945	3711.9376358914	110843.41661689	766331.34876084	11051.768082761	163431.4730016
0.	1729158.5111842	8826.8945917595	3378.462479507	117218.65508713	811670.68202337	10807.002937904	183100.806542
0.	1568006.7077641	9004.8626258179	3111.691960277	116858.08836101	727251.3063992	10428.74366326	194692.4937725
0.	2023842.5375623	7959.3548209234	3845.3314342286	125425.73551604	731851.25798244	12654.044646316	228079.0674100
0.	1876124.3100111	8938.1241678873	4490.09822201	105283.11945743	729018.36845174	11140.775371281	207735.1357894
0.	1959108.7243629	8470.9699193857	3200.6145179875	119495.09015959	690032.94995855	12053.154857688	170935.3355262
0.	1873660.7703481	8381.9911253168	2800.4704790405	117759.53422546	717091.61843253	10651.247040888	165539.1333074
0.	1896816.7338665	8426.4804036529	3378.462479507	114965.36718658	729575.1884129	11163.027341856	173022.1897702
0.	1795917.0611505	8003.8418440852	3111.691960277	103573.00018246	691430.88584158	9672.2765870872	166695.1711593
0.	1635982.2262428	7625.7097134645	2822.700199456	106520.92332148	699919.74321534	11541.319926723	167307.2554876
0.	1922131.277561	9850.2626662593	3578.5459723132	112555.01906791	777522.39484992	11363.297749089	178150.7894155
0.	1939950.7396006	9805.7657902847	2489.2606184746	95791.863010931	722798.93418806	10873.756355811	181034.1612967
0.	1948596.0617054	9116.0945761461	2511.4895088638	102448.11188711	662097.41815278	10918.258931291	206892.331394
0.	1695160.9129184	9494.2943071144	3156.1531205464	109965.22987117	665725.63331406	10807.002937904	217718.518838
0.	1938870.6389241	9405.3045917898	3556.3142359259	98422.248658905	704867.36486336	10807.002937904	198377.8975270
0.	1660773.297688	10117.248908782	3400.6937415233	109289.76416137	703491.40177176	11185.27937181	193987.4457817
0.	1755510.6873192	9672.2765870872	2956.0797670342	103662.99776574	719799.70790736	10584.495404194	184872.6203379
0.	1598053.0293774	9627.7806609238	3445.1564434428	109514.91335438	736235.58053529	10206.246222688	200403.2803977
0.	1969883.335197	8849.1403882772	4067.6591755055	126440.90460664	764143.4755548	11430.055620341	207233.9987049
0.	1972662.3174899	8626.6850939775	3778.6342682119	112239.69763963	754207.72186064	11140.775371281	175744.9510941
0.	1564579.370698	8448.7251318446	3111.691960277	117173.58339913	706146.96473782	10695.748428881	177537.9163045
0.	1926223.4121672	9138.3411442804	3178.3837896203	116339.80083271	723355.35605722	10784.751917351	160055.7839502
0.	1806995.0643302	7403.2870594544	3311.7690492289	112735.20806235	715665.37481175	12186.682180224	161686.820302
0.	1665000.3467362	8248.52471467	3445.1564434428	114807.65969139	659599.39824723	11741.599419325	179285.8573960
0.	1930649.3686831	7670.1949563466	3245.0761526022	111428.92552628	752435.53887038	12164.427477996	169665.3296374
0.	1580002.3874957	8337.5020843755	3578.5459723132	123688.95306536	787606.62815556	11096.271608266	191758.9721665
0.	1699844.9402421	9227.328010388	3912.0291339479	128381.34701659	744719.82293316	10250.745235849	190485.8231347
0.	1949372.3168082	7647.9523052351	3334.00013336	125786.670464	691406.781591	11808.360319106	176539.2556740
0.	1964466.7024384	8159.548294521	3578.5459723132	133798.90783533	748940.78275493	9605.5327868852	162638.404204
0.	1959636.0569458	8204.0363859019	4467.8640542332	129216.32649405	764848.39695139	10651.247040888	178377.7907746
0.	1626271.4378887	8070.5728239134	3534.0825588358	119585.25871643	747824.69783536	11274.288085412	162094.6287979
0.	1954142.1616822	8270.7689680748	3689.7055437159	128042.86547303	713852.69106057	10428.74366326	179104.236239
0.	1579545.4092202	6691.5744407644	3422.9250628351	116610.20772326	689382.26350648	10562.244977375	161029.8370764
0.	1963467.0529811	7514.4976447163	3289.5380243924	118706.15660619	730107.83216705	10628.996435951	166491.1529411
0.	1858520.9193828	7670.1949563466	2889.3897164397	120261.55377122	715399.49086769	10228.495699585	162502.4570586
0.	1612447.8450552	7781.4091020254	3534.0825588358	140914.76270384	741713.03098459	10673.497705198	176720.8215261
0.	1927762.8551411	7736.9232657286	3089.4614690812	144260.16680026	735532.97136758	12053.154857688	186099.4789574
0.	1725207.2345316	8026.0854446829	3600.7777679979	129667.70132086	719412.78632555	11452.308362854	183714.0845367
0.	1566750.0175066	8315.2576529274	2800.4704790405	127884.91208836	715641.20320799	11007.264794765	181919.8043227
0.	1915885.9516893	7692.4376667992	2155.8343768016	107803.93104127	723669.87112601	12142.172835157	173022.1897702
0.	1634382.8022786	8003.8418440852	2644.8640962144	118728.69653572	724323.13108308	10762.500956173	197740.7990041
0.	1681565.8092226	7603.4671810346	3222.845305648	109222.22058191	700643.60936242	11363.297749089	170889.9748738
0.	1834310.7978041	7959.3548209234	3178.3837896203	116024.33713965	715206.12583549	10784.751917351	159761.3249712
0.	1645464.5254592	7959.3548209234	2555.9474675006	114041.69401922	691671.93202937	10717.999211938	179308.56031
0.	1576346.5612918	7759.166154206	2489.2606184746	103078.03074006	763341.39296906	10428.74366326	188121.913607
0.	1781067.2137035	8426.4804036529	2311.4316296304	106408.38814774	717550.96704926	10339.743974598	187940.1018737
0.	1834447.1003821	8248.52471467	2355.8885211332	101548.30989808	720428.49220965	9605.5327868852	174474.2195815
0.	1799326.3605744	6913.9781073663	2489.2606184746	98602.134241072	727202.89879273	10539.994609927	175245.7122736
0.	1816911.0442088	7736.9232657286	2911.6196740142	93499.379650387	691479.09454357	10206.246222688	167329.9261324
0.	1846613.2793042	7981.5983028321	3111.691960277	105395.63953215	765990.9768564	10829.254017831	157745.6902585
0.	1984704.8805914	6624.8544977427	2355.8885211332	102785.56253016	690370.36214185	11741.599419325	166400.4797648
0.	1966160.7978229	8159.548294521	3045.0006645658	116677.8108074	685936.84855434	11296.540412261	194919.9411867
0.	1675168.1133658	7336.5614203583	3400.6937415233	100940.99814215	698351.57354849	10606.745890386	190917.7628591
0.	1920445.1786767	7803.6521091871	2711.5521902674	104113.00017173	733764.58562149	9894.7597796915	177310.9375807
0.	1646606.9711479	7381.0451204177	3000.5400972175	111969.43156218	721928.08448168	10450.993733851	192509.3107609
0.	1733436.962717	8159.548294521	2889.3897164397	97545.361722521	683624.61002329	11385.550313458	166083.1313403
0.	1618959.7854809	8293.0132808272	3511.8509410427	134566.67827072	737859.0669689	11741.599419325	181806.2551415
0.	1732061.9086639	7447.7711155427	3289.5380243924	106971.07911745	686081.38392562	10851.505157133	203043.8356053
0.	1978334.0120114	8092.8166025467	3645.2415372606	107646.35811772	720380.12257173	10896.007613863	176743.5175328
0.	1654606.383327	8315.2576529274	3289.5380243924	112149.60797974	689671.45146196	10606.745890386	176062.663935
0.	1679856.5937894	8226.2805206124	3311.7690492289	111631.6112088	735726.78891964	11118.523460085	173475.9221886
0.	1829574.1573483	8159.548294521	3445.1564434428	109469.8830323	747873.22029207	8871.3862441486	181420.1993735
0.	1902938.9000554	8515.4596725172	3200.6145179875	119991.02921013	694902.59696668	10406.493652039	184463.7071588
0.	1976137.2110365	8003.8418440852	3178.3837896203	122380.96453302	767133.70655613	12520.509840498	185667.7861110
0.	1955168.5524378	8381.9911253168	3445.1564434428	118097.60139005	791677.72361811	10406.493652039	180943.3313790
0.	1840774.8054004	7803.6521091871	2467.0317873712	113365.90002054	682878.08127915	11229.783609853	166037.7968279
0.	1910114.1406951	7914.8680351385	3378.462479507	115393.44533009	680061.11599132	10562.244977375	180534.6088686
0.	1769313.2867862	6691.5744407644	2689.3227662952	112329.78826696	721129.88220347	10228.495699585	191258.7835410
0.	1855528.8506657	7492.255408986	2667.0934016109	118322.98706571	694661.46104604	10562.244977375	190895.0286376
0.	1624557.7693556	8915.8781339534	3200.6145179875	125854.34749413	699364.82003234	10006.003602161	183714.0845367
0.	1585600.3713704	8537.704638108	3156.1531205464	134069.87762344	749959.9417588	10740.250054368	180194.0219251
0.	1768062.5935255	8982.6164138194	3378.462479507	114785.13029119	696566.61740139	10228.495699585	170799.2543023
0.	1572348.0013813	8381.9911253168	3200.6145179875	122899.62525688	742973.81729348	11719.345904834	180534.6088686
0.	1867008.2793633	8448.7251318446	3912.0291339479	110753.34195022	742585.8635941	11674.839054004	163884.688731
0.	1746067.2855309	6936.2188003543	3356.2312767859	108816.97052659	659911.61134868	11118.523460085	154213.8324155
0.	1737175.4666478	8849.1403882772	3778.6342682119	114447.19654712	716197.16710309	11007.264794765	154462.8250795
0.	1642262.0852356	7892.6247312617	2956.0797670342	102493.1045215	689647.35209759	10250.745235849	150864.4659469
0.	1664735.7589445	7803.6521091871	2733.7816735278	93364.547215466	674814.85078233	9716.7727507005	180693.5541550
0.	1460940.083184	7848.1383015384	2756.0112160766	87770.913670862	664860.49044987	10896.007613863	148443.7951569
0.	1373168.1750374	7470.0132325949	2400.3456497736	82338.107469654	665437.24276269	10918.258931291	143468.9037146
0.	1729023.1496266	7736.9232657286	2244.746737005	81709.745723916	667119.65628257	8826.8945917595	177537.9163045
0.	1602017.4473241	7114.146480276	2222.51855803	81485.34224067	677870.7753332	9650.0285943244	191645.2903271
0.	1509705.2131773	8026.0854446829	1889.1029872274	70855.510550218	668537.9442204	9561.0372168932	185077.0843697
0.	1446020.3287139	7937.111398359	1955.7850343329	73769.522138669	637173.53998271	9249.5748753086	178491.2937485
0.	1527377.9131091	6736.0546994319	1533.4744129793	65500.858471742	601555.79777116	9716.7727507005	182124.1967058
0.	1421540.111925	6224.5460527486	2511.4895088638	66687.996116077	627669.0924855	9227.328010388	169778.7152310
0.	1299918.3598376	7803.6521091871	1555.7007542926	71281.341249713	669932.41962522	8404.2357348103	178695.6029561
0.	1564953.6722373	7981.5983028321	1666.8333500017	70743.453440988	649182.73808369	10339.743974598	203408.1150008
0.	1680098.9453301	7981.5983028321	1689.0600469736	64761.782383457	680374.0669605	10006.003602161	216464.2491824
0.	1390967.5232245	8448.7251318446	1622.3801338886	55204.470581101	664163.63261598	10517.744301851	210651.4329743
0.	1353741.0847036	7558.9822941956	1489.0219081794	55070.253590714	625707.25809352	8715.6664994682	213226.8144535
0.	1370929.4556831	7603.4671810346	1777.9674276367	50463.443425665	654149.49019064	8849.1403882772	210788.1591377
0.	1503337.7086704	7358.8032407191	1666.8333500017	66799.998929058	643571.57760434	9383.0573113583	214093.0485481
0.	1215639.1493745	7292.077957649	1978.012501928	64291.495230115	688972.59706546	10339.743974598	177719.5036880
0.	1382597.7175141	7714.6804365931	2244.746737005	68345.790876607	701705.38887322	9983.7547189362	190508.5562526
0.	1448382.7366961	7736.9232657286	2933.8496908789	67673.672330906	652373.60910788	9939.2571305832	209990.6210789
0.	1207507.7252182	7047.4231552981	2044.6952603964	69712.598432225	661448.82452996	9427.5519315809	194874.4512130
0.	1192823.4377471	7158.6289936035	1933.557626018	56009.81777188	635209.54879014	8737.9119992209	185463.3077450
0.	1147010.817415	7603.4671810346	2178.0623779285	60239.163529814	620326.46140783	8626.6850939775	181034.1612967
0.	1276191.7885824	7470.0132325949	1978.012501928	62836.012061302	607545.56015894	8849.1403882772	187508.3147263
0.	1411233.1730908	6513.6557793022	2244.746737005	66799.998929058	616143.71186836	9294.0687832241	184327.4071757
0.	1270784.7228401	7892.6247312617	1666.8333500017	64560.227508992	648007.45038884	10450.993733851	193418.9016396
0.	1229643.5436794	7736.9232657286	1777.9674276367	59858.658630798	650286.21459722	8915.8781339534	217536.0680338
0.	1504077.2726634	8448.7251318446	2178.0623779285	62656.893172785	605755.35525687	9205.0812048251	215369.7661185
0.	1465305.0764686	7914.8680351385	2089.1507291136	60843.530423549	589517.25940508	9449.7993307319	219862.611197
0.	1390315.3904714	8359.7465751719	1889.1029872274	71976.164172609	645009.98999154	8871.3862441486	250898.7738599
0.	1551402.1597399	9271.8217995872	1933.557626018	62992.744235182	672649.88683206	10117.248908782	235800.6879078
0.	1410945.5844588	8115.0604405255	1644.6067123067	66531.194696781	655397.62452139	10006.003602161	224061.1345254
0.	1522003.683327	7981.5983028321	2000.2400288035	68413.005700638	695360.77367046	9494.2943071144	233995.2984611
0.	1296742.5872195	7470.0132325949	2000.2400288035	77828.413130899	679964.8256571	9694.5246392125	225910.0594168
0.	1446807.729575	7114.146480276	2000.2400288035	66195.201550668	634826.38297755	10406.493652039	212793.7307433
0.	1406293.1491916	8159.548294521	2333.6600457397	74733.610838784	681361.14014014	9650.0285943244	200721.9242316
0.	1548880.0838984	7914.8680351385	2311.4316296304	84582.641506737	703418.98869972	11051.768082761	215460.9676205
0.	1582440.9519708	8270.7689680748	2355.8885211332	92645.477533136	699823.23228815	9805.7657902847	203726.872377
0.	1627952.812566	8448.7251318446	1822.4214736367	78591.076340514	664500.03974614	9561.0372168932	205503.0268672
0.	1339593.749955	7825.8951756913	1466.7957446922	66351.99667303	651941.69309486	9271.8217995872	208259.0836600
0.	1244465.4601728	7069.6642042893	1311.2142599662	61627.033993231	564326.51399547	8582.1947473411	215871.3865741
0.	1060510.6561608	6936.2188003543	1355.6658163753	45546.35121139	556088.31277625	9338.5629285733	201290.9610237
0.	1079159.1601823	7759.166154206	1333.440008534	49077.424652112	578661.22909981	9939.2571305832	204455.5059019
0.	1380226.3802264	7158.6289936035	1933.557626018	70407.291115738	573238.33456081	8871.3862441486	241081.9516321
0.	1519357.4465464	8760.1575583262	1600.153614747	74016.138911061	583444.76905321	8715.6664994682	221413.9962107
0.	1422168.3255334	8337.5020843755	2355.8885211332	78882.701222336	667985.02470997	9227.328010388	210400.7740948
0.	1378845.558807	7203.1117442735	2222.51855803	75944.484180242	637796.36200198	8648.9303563226	189212.8663850
0.	1450877.0582134	7870.3814867284	2244.746737005	81664.864546194	640791.3246713	10628.996435951	193850.9916906
0.	1517531.9920668	8092.8166025467	2511.4895088638	101795.74581873	657654.32389643	9427.5519315809	179808.0400362
0.	1539196.4951529	7381.0451204177	3289.5380243924	97747.712104488	697844.99464478	10339.743974598	183418.796966
0.	1560168.4840036	7959.3548209234	2555.9474675006	101548.30989808	758797.65225558	10784.751917351	172591.1666192
0.	1465094.6671347	7536.7399397861	2800.4704790405	96713.528137222	676884.09929391	9939.2571305832	191827.182006
0.	1479993.1865341	7225.3532086126	2733.7816735278	88646.778333012	677798.57571877	10183.99680516	183146.233010
0.	1400859.6288111	8115.0604405255	2889.3897164397	103662.99776574	713659.36044108	11452.308362854	177356.332836
0.	1487425.2656549	7336.5614203583	2467.0317873712	104608.03071245	681433.36941738	10517.744301851	184486.4240370
0.	1631675.3571592	7781.4091020254	2822.700199456	111789.25901417	694034.53899931	12208.936941841	183963.9513335
0.	1679021.8763775	7581.224707945	3400.6937415233	121298.64536789	697507.29179545	10740.250054368	185236.1153802
0.	1642181.6335399	8204.0363859019	2800.4704790405	123260.4516177	725194.22070782	12475.998713705	190258.4953283
0.	1523274.1505419	7714.6804365931	3778.6342682119	113884.00388414	752338.44337267	10517.744301851	193009.5735985
0.	1531668.9863479	7514.4976447163	3245.0761526022	123621.29348797	715085.27487503	10384.243700188	187485.5896998
0.	1705446.5231878	8359.7465751719	2578.1765357486	103932.99631136	745059.36469951	10896.007613863	201086.1033556
0.	1566017.3886323	7670.1949563466	2444.8030155534	94735.444733634	697676.1415782	10317.494200857	199379.1496094
0.	1648861.5311879	9360.8100902862	2200.2904383379	89163.356831709	682926.24248531	10361.993807708	223810.0771737
0.	1565911.0114073	7714.6804365931	2178.0623779285	66351.99667303	685262.38198953	9828.0141985899	237492.1621050
0.	1418661.3577789	8470.9699193857	1889.1029872274	70877.922152118	667744.6359242	8893.6321593739	227713.7217959
0.	1656110.3040946	7981.5983028321	2044.6952603964	68525.031607199	674045.02388625	9627.7806609238	232190.2946484
0.	1864288.18155	8960.3702611759	2289.203272805	75966.90941253	716390.55418577	10873.756355811	224289.3749580
0.	1557404.8533375	7447.7711155427	2044.6952603964	62970.353744829	662433.74507276	10851.505157133	221208.6494743
0.	1304903.7466651	8204.0363859019	1822.4214736367	66710.396558725	659167.12175857	8515.4596725172	202224.2644826
0.	1603753.0852649	7447.7711155427	2066.9229651143	75787.509236254	640767.36085631	10962.761744275	233881.0462836
0.	1696998.5446183	8493.2147662765	2200.2904383379	68569.842389774	671904.30218494	10918.258931291	204068.4115055
0.	1429710.2938948	7091.9053126152	1889.1029872274	66979.206548523	719582.06239855	9650.0285943244	189235.5960696
0.	1442320.4614653	7447.7711155427	1978.012501928	66956.805386174	651797.7258778	9828.0141985899	172092.1147460
0.	1290291.2235488	7180.8703392706	1711.2868032229	69936.686545288	652181.64377577	9805.7657902847	171411.6371326
0.	1496394.0270169	7425.5290578293	2222.51855803	70228.01006356	673684.19105645	11029.516409074	165969.7955171
0.	1597666.4513911	8426.4804036529	2066.9229651143	84358.161032292	733304.37978151	11452.308362854	193941.9608393
0.	1444891.8401875	7670.1949563466	1866.8757567514	70384.880774171	665437.24276269	10072.750608034	171252.8669364
0.	1376813.7908005	7114.146480276	2155.8343768016	69309.254950055	732650.44493534	10896.007613863	149801.0948193
0.	1068357.8786073	6847.2563843996	2222.51855803	68681.870396106	666110.1689784	9583.2849722085	152765.2940216
0.	1353845.0005334	7447.7711155427	2311.4316296304	73321.146622205	717816.9168178	9694.5246392125	159059.1951470
0.	1599080.9649965	7736.9232657286	2355.8885211332	95814.341442351	692732.61479308	10628.996435951	183691.3697408
0.	1612810.4525462	7336.5614203583	2311.4316296304	92196.090313735	730398.37887189	11096.271608266	202656.8059847
0.	1527139.5794853	8137.3043378502	1955.7850343329	81148.748290606	695336.65850421	9872.5111932931	233743.9457095
0.	1483761.1752184	8159.548294521	1511.2481309416	65164.906701076	661328.71992784	9538.7895209393	228649.9515667
0.	1175819.862256	7781.4091020254	1800.1944209975	51156.539009369	586849.59994847	8537.704638108	214457.8052917
0.	994462.88266369	7314.319659335	1244.5373699014	48384.501447969	573214.55744765	7981.5983028321	193737.2816352
0.	923235.32239945	7759.166154206	1066.7349377027	45613.383015599	548948.5849912	8915.8781339534	171252.8669364
0.	757971.77208573	7381.0451204177	1155.6356796293	38176.134080641	577923.70533364	7959.3548209234	181897.0943640
0.	1085535.3164673	7781.4091020254	1133.4104052409	44183.487808432	524088.83265602	8381.9911253168	220934.8615937
0.	1073517.6893292	6913.9781073663	1000.0600036002	61179.308680503	551770.5604211	9093.8480673683	211380.6647790
0.	1082888.5294801	7447.7711155427	1644.6067123067	54645.247334957	639377.57312034	8693.4210590677	185077.0843697
0.	1249933.7085786	6825.0159287424	1377.8916834903	65702.436009843	667480.21596036	9049.3552278814	194897.1961692
0.	1435947.6404811	7959.3548209234	1911.3302769829	70407.291115738	667504.25380554	9449.7993307319	191668.0265723
0.	1587531.0686445	8359.7465751719	2111.3785523944	68726.682018601	696011.90848248	11118.523460085	176380.3887644
0.	1453503.4020015	6758.2949177622	1866.8757567514	79780.072264267	761275.76256543	10807.002937904	190099.36951
0.	1609255.9019046	7536.7399397861	2444.8030155534	80049.302331813	743919.52687777	11875.121753355	182033.3550344
0.	1433326.382936	8137.3043378502	2000.2400288035	81866.831740213	693913.98225795	10695.748428881	156183.3394568
0.	1494520.4066362	8204.0363859019	2511.4895088638	101795.74581873	755518.88379077	11207.531461142	169461.2394173
0.	1291864.9288555	7425.5290578293	3267.3070588502	89387.966114342	678929.77207424	11029.516409074	161392.3042369
0.	1470909.0214367	7625.7097134645	2244.746737005	95612.037729878	755154.65234639	10851.505157133	167080.5523982
0.	1605195.2506802	6869.4968993892	3178.3837896203	95949.213296912	715786.23383895	12231.191762848	160486.1656123
0.	1446886.4734265	8559.9496630493	2911.6196740142	100558.63923459	761494.45319725	11318.79279849	154734.4618474
0.	1573866.1320002	7714.6804365931	2622.6348501053	95881.777098336	744792.58076828	10539.994609927	164632.5480522
0.	1458810.9396683	8626.6850939775	2355.8885211332	87748.456806671	790361.11374906	12498.254247405	159897.2278348
0.	1479071.1898426	8404.2357348103	2244.746737005	98017.520212621	778398.82210918	11808.360319106	177197.4505127
0.	1580869.1860918	7759.166154206	2867.1598181554	107488.78815449	758190.37980612	9961.5058950769	182964.5286057
0.	1707606.9982954	8982.6164138194	3111.691960277	119900.856294	706629.88160678	11252.035817943	177923.7941743
0.	1567613.1959782	7870.3814867284	3534.0825588358	114762.60095148	746320.63578299	10807.002937904	149348.6372525
0.	1742596.2853544	7358.8032407191	3311.7690492289	105238.11185027	755834.56336192	11051.768082761	133956.9724828
0.	1871433.5784812	7603.4671810346	3133.9225107654	111946.90978207	766720.36149871	10985.013239832	139084.3957929
0.	1803719.3939546	8048.3291046256	3823.0989862564	125651.31804023	716438.90162877	12609.532806802	150954.9718271
0.	1709497.8308775	8737.9119992209	4356.6941049483	121975.0784925	778593.59568214	10228.495699585	153625.3336024
0.	1801345.2592367	7047.4231552981	3267.3070588502	124884.36218525	784073.38431742	11830.614071137	169937.4576278
0.	1753311.7893265	6802.7755324172	3378.462479507	117579.23730596	801216.88263958	11919.629673117	171706.5040124
0.	1858877.8361374	7225.3532086126	3245.0761526022	124365.57883166	779908.43106905	12275.701583032	167397.9384331
0.	1750380.7417601	7025.1821656413	2911.6196740142	117151.0476459	697941.48358581	12453.743239397	148014.0292727
0.	1688342.7090721	7425.5290578293	2578.1765357486	124275.35891198	753115.23766389	10183.99680516	174746.5030489
0.	1499878.4052583	8181.7923105381	2378.1170558111	103640.49827937	734854.64393239	10361.993807708	160123.7374859
0.	1623910.6132172	7647.9523052351	2178.0623779285	102290.63956803	708513.51395181	9071.6016179468	189076.489564
0.	1648244.3082141	7647.9523052351	2333.6600457397	101975.70380228	758554.7381965	12097.663727646	192077.2894736
0.	1735360.2061812	7492.255408986	2244.746737005	86311.342704279	763195.56770223	10139.498148207	221026.1232342
0.	1600388.9177914	8426.4804036529	1955.7850343329	90982.865191636	708634.27354562	10450.993733851	219839.7988389
0.	1607065.0632563	9449.7993307319	2089.1507291136	100918.50595898	729962.5624539	10584.495404194	194169.3880056
0.	1635185.0414818	8137.3043378502	2511.4895088638	99569.085386191	652901.53571457	10673.497705198	194101.1592115
0.	1603325.8207124	8026.0854446829	2289.203272805	96578.64398309	696807.8062477	9516.5418843464	186735.6982027
0.	1525948.0050221	8493.2147662765	2089.1507291136	83662.309794431	708416.90748533	8915.8781339534	185894.9901154
0.	1460020.0215297	8515.4596725172	2711.5521902674	98759.53729212	689671.45146196	10539.994609927	189190.1367616
0.	1805520.8688923	7381.0451204177	2600.4056632835	89635.04328041	670196.91440814	9271.8217995872	193305.1974122
0.	1661940.3298758	8159.548294521	2178.0623779285	92443.250301999	695867.20763692	11163.027341856	216646.6768236
0.	1522612.4267215	7803.6521091871	2244.746737005	93184.774010163	635472.98513123	9249.5748753086	198719.2201085
0.	1498241.6368762	8115.0604405255	1822.4214736367	81058.992188861	636862.14578523	10584.495404194	185190.6776423
0.	1546252.5583081	8137.3043378502	2266.9749752633	88062.858383665	644410.62244633	9605.5327868852	207712.3561852
0.	1761757.3345128	9761.2691517657	1866.8757567514	92061.278847357	673852.57784159	11163.027341856	210400.7740948
0.	1575569.8023369	8782.4031767842	1933.557626018	93566.796681384	682324.24662585	9538.7895209393	197877.3160640
0.	1678052.6224388	8359.7465751719	1911.3302769829	86895.140573553	632862.92452469	9338.5629285733	180262.138212
0.	1585798.5112803	6135.5912309063	2155.8343768016	87411.611067699	697169.60208107	9917.0084254548	189167.4071996
0.	1517558.4453118	7514.4976447163	2089.1507291136	92061.278847357	730228.89211466	9561.0372168932	180557.315154
0.	1626721.2248667	6647.0944194197	2022.4676149595	82046.362224193	654269.49529101	9939.2571305832	173975.0560905
0.	1753447.508569	8293.0132808272	2111.3785523944	90241.536309092	668970.68844208	10695.748428881	184440.9903418
0.	1752633.2231122	8915.8781339534	2200.2904383379	87344.243545238	744016.52854191	10740.250054368	200039.1307574
0.	1889486.479492	8381.9911253168	2933.8496908789	82225.896557053	725315.21227957	11407.802937209	210765.3712
0.	1865249.7410474	7447.7711155427	2066.9229651143	82091.245446571	733909.91883907	10295.244486485	202224.2644826
0.	1531404.0466686	7536.7399397861	2155.8343768016	77312.533292612	688587.04631631	10606.745890386	191690.7628788
0.	1610832.5620229	8960.3702611759	2066.9229651143	74912.988430006	632001.05913976	9828.0141985899	211996.0031326
0.	1773202.3955111	9004.8626258179	2111.3785523944	73769.522138669	732044.99353232	10940.510308095	214799.7790553
0.	1732732.7769355	7736.9232657286	2311.4316296304	64201.919722169	638251.52952404	10918.258931291	210264.054207
0.	1685216.7504247	7759.166154206	1644.6067123067	68211.362848303	668970.68844208	10695.748428881	221071.7544243
0.	1650391.3500502	8359.7465751719	1489.0219081794	59925.805296219	682348.32565813	11252.035817943	189803.8581089
0.	1535511.4787789	8559.9496630493	2111.3785523944	61112.151950682	622956.65468381	9739.0209215515	219702.9259800
0.	1739939.6852323	8404.2357348103	1711.2868032229	63866.020109654	627070.92507661	9739.0209215515	215073.3680421
0.	1886511.9381046	7269.8363153001	1889.1029872274	67561.657822069	678520.59891313	11407.802937209	224723.0487742
0.	1717903.2373512	9360.8100902862	977.83514410623	68099.341141106	654605.51841875	9694.5246392125	216008.197326
0.	1391280.5636776	7536.7399397861	1444.56964048	62500.167291668	704384.54597168	10673.497705198	207712.3561852
0.	1548428.8387221	7091.9053126152	1600.153614747	62947.963314409	724202.15331419	10295.244486485	200130.1666934
0.	1584412.7021672	7358.8032407191	1511.2481309416	69264.440207651	688177.41741408	10272.994831483	184668.1612677
0.	1786214.2709168	8115.0604405255	2044.6952603964	81979.037841667	700233.41113705	9583.2849722085	217376.426814
0.	1679991.2327437	8137.3043378502	1866.8757567514	75339.025615269	708585.96950666	10117.248908782	206117.9367149
0.	1832749.4917594	8315.2576529274	1822.4214736367	89006.133916699	686587.27668676	10050.50154671	199652.2389925
0.	1697699.9977473	7937.111398359	1777.9674276367	85166.318898614	704046.58871617	9071.6016179468	188690.1005568
0.	1706877.7811422	7136.387707272	1822.4214736367	80834.60614343	661977.30455947	10606.745890386	188576.4601022
0.	1605355.5053359	7937.111398359	1577.9271548818	71639.952329303	638251.52952404	10450.993733851	197194.7528657
0.	1753094.6426984	7225.3532086126	1600.153614747	75428.720417276	648535.11084269	10807.002937904	213819.4913346
0.	1568118.5932082	8470.9699193857	1777.9674276367	73186.638650848	729744.66243308	9739.0209215515	206163.4873755
0.	1488269.0067653	7514.4976447163	1600.153614747	73657.426007768	682781.75966896	9739.0209215515	180489.1964805
0.	1680422.0906777	6602.6146353956	1911.3302769829	71483.058091199	720501.04717115	10673.497705198	169892.1023519
0.	1518008.1622519	7225.3532086126	2355.8885211332	72043.408162063	720017.35886533	10762.500956173	169098.4245764
0.	1671028.5931125	7069.6642042893	2355.8885211332	70989.981061899	708948.25634546	11318.79279849	160667.3855303
0.	1554668.6219374	7269.8363153001	2000.2400288035	68726.682018601	609646.54045283	10606.745890386	164337.9288708
0.	1731216.2521501	7247.5947322881	2178.0623779285	79196.770147172	688948.49964178	9939.2571305832	166944.5334755
0.	1723691.4892365	6380.2192750204	2756.0112160766	86670.598116478	719848.07431599	10562.244977375	166173.8010977
0.	1576927.6424995	7492.255408986	2711.5521902674	83796.986167244	738319.51377431	11474.561164748	153104.772823
0.	1619121.1801599	8604.4398909837	2600.4056632835	97275.568811736	720839.64499812	11541.319926723	168327.4949573
0.	1906856.9982313	7492.255408986	3111.691960277	96308.882186679	683191.1338988	10406.493652039	164927.1775481
0.	1995453.4098928	8404.2357348103	2222.51855803	101053.45996316	710349.24094878	11630.332440711	173838.9257284
0.	1586742.8170591	7647.9523052351	2889.3897164397	97343.016225326	717961.98375766	10740.250054368	172137.4818758
0.	1587691.0135988	7069.6642042893	2622.6348501053	85435.722183134	685744.13847131	9383.0573113583	156817.3018989
0.	1574861.3818965	7492.255408986	1911.3302769829	78164.873630105	733619.2548316	11719.345904834	170254.9514019
0.	1873385.7794337	8137.3043378502	2089.1507291136	75249.331774326	660776.26020182	9650.0285943244	180648.1409100
0.	1717389.5032432	7759.166154206	1866.8757567514	78366.756420046	748164.36071084	10651.247040888	182283.1719877
0.	1258694.9954302	6380.2192750204	1711.2868032229	70608.986890473	626042.17391946	9516.5418843464	174451.5296899
0.	1764827.8916189	7447.7711155427	1733.5136187497	67852.898664228	629296.31720519	11229.783609853	174633.0505342
0.	1633898.8940114	8070.5728239134	1800.1944209975	78905.134326279	693021.91440794	9516.5418843464	171593.0924519
0.	1651008.7177481	8115.0604405255	2044.6952603964	78770.536604186	630397.26051408	10673.497705198	181715.4168986
0.	1461702.4907412	7492.255408986	2266.9749752633	85188.76884137	657174.12585054	10006.003602161	186667.5295573
0.	1742325.1685773	7759.166154206	1711.2868032229	81058.992188861	681024.07813215	10384.243700188	188849.1997675
0.	1691173.1589779	7803.6521091871	1689.0600469736	82338.107469654	680614.80615916	12119.918251707	210605.8580787
0.	1616740.7754115	7759.166154206	1689.0600469736	77043.39121299	649038.81673242	10028.252544752	197809.0572578
0.	1683573.3544728	8671.1756780192	1755.7404935542	79196.770147172	687912.3737223	10272.994831483	212770.9374794
0.	1598306.9587114	7647.9523052351	1400.1176098792	71774.435445859	636910.05185536	10651.247040888	203499.1873078
0.	1744684.1520493	7002.9412353188	1577.9271548818	77626.543321505	704456.96709446	11163.027341856	234749.401577
0.	1580789.2730262	8448.7251318446	1933.557626018	71976.164172609	629703.17123176	10495.494053146	226686.2719658
0.	1650820.8188259	8693.4210590677	1844.6485855546	86580.782818942	670437.37121421	10450.993733851	234795.1069592
0.	1591877.2363673	8804.6488545952	2089.1507291136	83123.62595887	704336.26555863	10851.505157133	222030.0663838
0.	1647814.9602454	7581.224707945	1955.7850343329	86288.889752597	705253.63930149	9227.328010388	232121.7577984
0.	1600175.3616835	9338.5629285733	2489.2606184746	81485.34224067	654653.52278701	9138.3411442804	229380.739587
0.	1614815.508157	9516.5418843464	2111.3785523944	77290.1044555	714746.90112571	10562.244977375	253165.8134559
0.	1607599.3657124	8693.4210590677	2044.6952603964	70967.569159905	616956.20191696	10428.74366326	240510.2270385
0.	1620619.2806513	9427.5519315809	2111.3785523944	82607.419794426	708610.12149257	9761.2691517657	222326.7087945
0.	1484209.2220002	7470.0132325949	2400.3456497736	78837.835194764	689478.65842088	9739.0209215515	202451.9151397
0.	1529841.0595705	8871.3862441486	2400.3456497736	65388.87304921	687719.61975845	10606.745890386	198377.8975270
0.	1723123.3219317	8626.6850939775	1666.8333500017	61918.06829902	621019.79831954	10918.258931291	212611.3863558
0.	1542034.1789454	7870.3814867284	1577.9271548818	66912.003241406	653741.48528735	10072.750608034	230065.9107744
0.	1480888.9301847	9116.0945761461	1711.2868032229	58247.300375887	616741.12358743	9894.7597796915	224357.8482906
0.	1522003.683327	7803.6521091871	1800.1944209975	68704.276177356	609360.01304686	8915.8781339534	235640.7011167
0.	1440274.3756847	6602.6146353956	2044.6952603964	69219.62570525	707088.67750048	10050.50154671	191781.7087183
0.	1600175.3616835	7314.319659335	2222.51855803	80565.350825482	700715.99929604	10717.999211938	198173.1106095
0.	1315736.4729171	7647.9523052351	1933.557626018	81171.187466365	650478.13791282	8915.8781339534	207028.9966585
0.	1702530.6875811	8181.7923105381	1889.1029872274	75339.025615269	674405.8717334	10740.250054368	196898.9926380
0.	1609229.181196	8115.0604405255	1889.1029872274	92712.887694727	694058.65054851	11163.027341856	227827.8906029
0.	1771760.7862342	8849.1403882772	2378.1170558111	88175.147520797	686876.37150835	10873.756355811	229449.2542054
0.	1678079.5447763	7914.8680351385	3067.2310371775	93701.632370484	675608.80636124	10896.007613863	234269.5099900
0.	1709335.7442648	7759.166154206	2622.6348501053	99793.973731651	744938.09826274	11363.297749089	211631.3527663
0.	1840582.9931701	7381.0451204177	2667.0934016109	110663.26825072	745083.61818957	12186.682180224	198218.6183836
0.	1564820.7164148	7536.7399397861	3067.2310371775	110348.01791875	700667.73927324	9939.2571305832	173385.1737489
0.	1739235.0016443	8381.9911253168	2355.8885211332	122899.62525688	732117.64547588	11385.550313458	195511.3331822
0.	1676383.5918236	8359.7465751719	3245.0761526022	127343.3801819	725291.01383055	11074.019815824	188485.5488419
0.	1814998.0434078	7470.0132325949	3133.9225107654	113951.5850077	764969.94088583	11496.814026024	172500.4277148
0.	1942720.8016229	7403.2870594544	3022.7703512459	126102.50127177	785072.29441037	10985.013239832	186076.757729
0.	1504684.8166971	8070.5728239134	2689.3227662952	132060.39299166	710494.18328502	10673.497705198	155255.1235087
0.	1995119.072146	7492.255408986	3400.6937415233	123576.18740597	684828.82402669	10361.993807708	149122.4175992
0.	1686135.5919775	7870.3814867284	3734.1697873657	136441.23617104	744380.2944092	9761.2691517657	159240.3843306
0.	1754696.2194451	8693.4210590677	3734.1697873657	138835.85819203	741640.29888438	11763.8529932	152357.9375480
0.	1577146.2732739	7603.4671810346	3978.7273673761	114379.61143152	766209.7858406	12520.509840498	146543.9436797
0.	1730431.0072043	7403.2870594544	3045.0006645658	117804.60906057	762417.87415364	10295.244486485	161324.3404549
0.	1966133.0232835	8204.0363859019	3267.3070588502	121050.63354607	764289.31668328	11608.079223139	166377.8116234
0.	1877621.5442101	7603.4671810346	4512.332449094	133460.20789149	748965.04705936	11519.066946682	170050.8468868
0.	1634382.8022786	8048.3291046256	3800.8665975842	122358.41479368	736356.72578126	12520.509840498	155345.6766531
0.	1695732.1357627	8337.5020843755	3800.8665975842	127862.34756166	747654.87136621	11897.375683543	201882.8000172
0.	1715496.4461775	6402.4585440809	3511.8509410427	101660.77986584	749013.57587106	11318.79279849	169665.3296374
0.	1892379.3092867	7447.7711155427	2867.1598181554	121118.2724071	703636.22972712	10339.743974598	180670.8475019
0.	1740346.2580015	7381.0451204177	3089.4614690812	105688.19879221	736187.12290916	10450.993733851	163544.7746457
0.	1931064.410142	7825.8951756913	2511.4895088638	96443.761999593	693407.66222758	10717.999211938	166219.1363427
0.	1927053.1185387	8404.2357348103	3578.5459723132	92308.434859204	698785.807563	10339.743974598	176266.9142353
0.	1690256.536778	7025.1821656413	2822.700199456	85817.391669503	690008.84959029	9271.8217995872	182169.6179088
0.	1612516.4147064	6669.3344004268	2289.203272805	71438.231706256	671471.41149089	10406.493652039	167533.9646831
0.	1595398.3492067	7047.4231552981	2600.4056632835	95229.921818044	705808.93890309	10317.494200857	153376.3657314
0.	1721202.6353004	7025.1821656413	2622.6348501053	91162.591162591	653477.4923572	10117.248908782	174791.8844828
0.	1984398.7567946	6825.0159287424	3311.7690492289	90870.538417436	704867.36486336	10317.494200857	179989.6763689
0.	1820000.0098596	7670.1949563466	2822.700199456	94712.969195713	661136.55602749	10784.751917351	167556.635938
0.	1712307.7865588	7158.6289936035	2044.6952603964	106273.3479325	673034.72980353	10450.993733851	181079.5766228
0.	1871543.550705	8648.9303563226	2711.5521902674	107308.71182131	709576.25598959	10717.999211938	183668.6550062
0.	1651626.1270635	7848.1383015384	2889.3897164397	108456.76469154	713151.88802762	9872.5111932931	183623.2257206
0.	1785179.1821847	8938.1241678873	2867.1598181554	94982.679629009	704650.09304077	10740.250054368	189485.6266465
0.	1573147.7133634	8337.5020843755	2978.3099024804	102200.65671356	654485.50866219	10228.495699585	205206.9751475
0.	1797689.7397264	8115.0604405255	2622.6348501053	111158.685567	739773.71627502	10628.996435951	185576.9062246
0.	1944798.8894663	7981.5983028321	2800.4704790405	102178.16115083	723137.62151995	10295.244486485	182283.1719877
0.	1711840.6199736	7981.5983028321	2800.4704790405	126959.81621055	723573.09604699	12320.211640776	197217.5040821
0.	1963716.9552886	8715.6664994682	2889.3897164397	101098.44511396	723790.84148946	10628.996435951	189235.5960696
0.	1627071.1498708	7848.1383015384	2822.700199456	114649.95516032	710518.34057614	11051.768082761	192372.8805939
0.	1759937.5834686	7848.1383015384	2889.3897164397	119743.05602184	716583.94557142	10851.505157133	176993.1776440
0.	1840480.0045232	8982.6164138194	3267.3070588502	130999.39841959	699581.95966307	10228.495699585	185917.7108527
0.	1767934.7032896	8070.5728239134	3534.0825588358	138587.32794221	745884.02126839	10384.243700188	183941.2358640
0.	1643865.101495	8204.0363859019	3845.3314342286	129825.68824187	763681.66141432	10406.493652039	172046.747860
0.	1709898.4623028	7759.166154206	3600.7777679979	136938.17707325	762247.76294074	11808.360319106	179331.2632971
0.	1709327.2394584	8048.3291046256	3623.0096229803	131924.93941308	730640.50853953	12787.58159033	180398.3724387
0.	1729777.0172865	8270.7689680748	3400.6937415233	129893.39783212	719340.24044616	11830.614071137	184849.9024184
0.	1657802.9388973	8404.2357348103	4112.1254353852	130435.09420711	822039.1271317	11875.121753355	167057.8824251
0.	1582058.7897354	7803.6521091871	3534.0825588358	140259.40033784	765918.04174895	11229.783609853	183055.3803184
0.	1939073.0674594	7470.0132325949	3578.5459723132	139875.24615982	772046.71901071	11519.066946682	169597.2990142
0.	1781986.7852609	8671.1756780192	3912.0291339479	137299.60710086	743580.02956492	10851.505157133	162547.7725300
0.	1909140.9904151	8604.4398909837	3289.5380243924	143717.57837225	750687.98550876	12832.094380165	159965.1800898
0.	1713211.5548001	8782.4031767842	4089.8922757939	122020.1759723	695312.54340495	10473.243863813	211813.6759799
0.	1915995.6645474	8893.6321593739	3422.9250628351	146815.32474904	778983.15587618	11385.550313458	223832.9002609
0.	1605593.1709229	9093.8480673683	3445.1564434428	121997.62720211	743410.28587346	11875.121753355	202679.5719414
0.	1790783.617064	8337.5020843755	3689.7055437159	142044.81785184	793750.56746356	11941.883722078	193509.866125
0.	1921136.6701466	8804.6488545952	3245.0761526022	133776.3274142	762344.9689415	11296.540412261	215027.769261
0.	1879323.1579395	8204.0363859019	3022.7703512459	120374.27491174	742003.96546305	10584.495404194	226320.9865865
0.	1643979.3460638	9182.8344586197	3400.6937415233	148127.12342821	755373.18938547	10717.999211938	231824.7712056
0.	2063028.4246852	8493.2147662765	3778.6342682119	124658.80026651	767255.28236212	12119.918251707	243735.2597663
0.	1740972.9850359	8315.2576529274	2933.8496908789	141366.7665288	753212.34182169	11074.019815824	221756.2518689
0.	1713897.0222133	8204.0363859019	2800.4704790405	129148.62236244	710687.44349464	10450.993733851	222235.4330967
0.	1798095.2694718	8626.6850939775	2978.3099024804	119585.25871643	691310.36525812	10562.244977375	203521.9555382
0.	1859787.3366625	8782.4031767842	3334.00013336	131541.16613607	747751.91465727	10695.748428881	195261.1238137
0.	1983202.1874556	7403.2870594544	3711.9376358914	121231.00505338	734563.94836243	10006.003602161	172432.3741782
0.	1788727.2148243	8448.7251318446	2911.6196740142	112419.87986174	705784.79470395	10361.993807708	184486.4240370
0.	1955140.8106594	7759.166154206	2422.5743030209	108907.02440242	674405.8717334	9027.1088971719	217011.5439335
0.	1740401.7621916	8826.8945917595	2489.2606184746	110618.23176365	639257.77428275	9672.2765870872	256304.0322249
0.	1622272.8779782	8938.1241678873	2200.2904383379	113208.22258616	659503.3349412	10495.494053146	228467.2644390
0.	1876695.5328555	9360.8100902862	2289.203272805	132805.42672227	638107.78982498	9561.0372168932	257907.9510748
0.	1636553.4490872	9405.3045917898	2956.0797670342	128087.99555723	719122.60644044	10384.243700188	241356.393171
0.	1836824.1783193	9093.8480673683	3689.7055437159	131518.59178349	736671.71131435	10495.494053146	243712.382861
0.	1907884.3001575	8938.1241678873	2711.5521902674	146001.20782206	696470.14373899	11163.027341856	250555.3360076
0.	1953476.4552014	7870.3814867284	4134.3586542796	137141.47955066	753989.21405898	10050.50154671	217900.9735866
0.	1921467.8578935	8871.3862441486	3422.9250628351	126801.88319717	685792.31559079	9205.0812048251	182419.4389029
0.	1913952.409832	7848.1383015384	3934.2618191226	131247.70428504	720621.97345262	10851.505157133	200016.37192
0.	1812147.351443	8404.2357348103	3734.1697873657	131789.48801889	714940.25594069	11207.531461142	214594.5931345
0.	1867283.0811233	8181.7923105381	3556.3142359259	130593.09556476	732747.32107023	11852.867882553	211266.7181556
0.	1971411.6729042	9249.5748753086	4067.6591755055	122223.11762968	696904.28366241	10272.994831483	202269.794122
0.	1690362.6410257	8849.1403882772	3378.462479507	135199.01249835	653573.48885523	10473.243863813	204250.5713617
0.	1731490.6858196	7736.9232657286	3600.7777679979	154032.7514717	728146.89572157	11719.345904834	220706.7118077
0.	1953476.4552014	9761.2691517657	4623.5044741297	141705.78535215	741300.89045236	10562.244977375	209033.6748975
0.	1738573.8490896	9004.8626258179	3667.4735108391	148896.20403242	714118.52768527	10139.498148207	213249.6089486
0.	1743372.1209822	11163.027341856	4223.2921228934	178695.60295616	772606.29701919	11674.839054004	226663.4411668
0.	1776274.5568173	10361.993807708	4245.525638307	168259.47514536	683841.35620824	11096.271608266	224631.7471728
0.	1726349.6802203	9360.8100902862	4023.1931528364	144260.16680026	713756.0252132	11274.288085412	202338.0890431
0.	1675168.1133658	8159.548294521	4645.7390570617	158810.06639109	733013.7360037	10784.751917351	184804.4667632
0.	1863793.7040908	8337.5020843755	4623.5044741297	152878.45209951	712499.46703891	10094.999728725	168985.0481454
0.	1601594.6110124	8048.3291046256	3600.7777679979	136644.52662384	716414.72787366	10250.745235849	176970.4809644
0.	1908181.7997195	8359.7465751719	3734.1697873657	140349.79210841	677124.74163532	10918.258931291	181465.6167809
0.	1867832.7090914	7848.1383015384	3778.6342682119	167307.25548765	710953.18330191	10406.493652039	181465.6167809
0.	1580916.3440467	8493.2147662765	3400.6937415233	147900.93663867	716511.42329754	11185.27937181	184327.4071757
0.	1795239.15525	8315.2576529274	3445.1564434428	153014.24380284	734806.19399626	11007.264794765	181806.2551415
0.	1996818.7466997	7848.1383015384	3667.4735108391	159602.77440505	749814.34031247	11519.066946682	179422.0758334
0.	1596453.6054132	8671.1756780192	5001.500450135	154983.46992513	742367.64723633	12119.918251707	162661.0622761
0.	1657117.4714841	7247.5947322881	4000.9602304553	149868.96555435	737325.94847119	10272.994831483	156296.5435315
0.	1974496.8998502	7981.5983028321	3778.6342682119	137819.19000586	743022.31272165	9516.5418843464	155232.4853750
0.	1940504.68603	7959.3548209234	4267.7592130252	153195.30281807	731851.25798244	11674.839054004	138858.4522156
0.	1705557.1686857	7848.1383015384	4045.4261345198	146634.4030628	701053.82696563	10717.999211938	147425.9641873
0.	1737088.6696943	7692.4376667992	4267.7592130252	159489.52582994	731076.35892611	11786.10662646	160101.0862463
0.	1745428.5232219	7937.111398359	3623.0096229803	159353.62955206	710470.02606107	10361.993807708	173158.3069284
0.	1668427.6838024	7781.4091020254	4289.9928470482	151679.0539389	715061.10488459	10094.999728725	176493.8648226
0.	1723150.8322919	8715.6664994682	4378.9279761929	147606.90290945	674261.5307924	10628.996435951	208441.3340245
0.	1588342.2410233	8559.9496630493	3756.4019981391	132511.92069713	734127.92321749	10584.495404194	198036.5887607
0.	1897891.9572391	9650.0285943244	4690.2084008523	151226.49531252	687454.59004938	9694.5246392125	184100.2454370
0.	1966632.9776609	8404.2357348103	4868.088148406	150841.83962914	705977.95017618	11096.271608266	164768.529614
0.	1722922.3431542	7136.387707272	4089.8922757939	129667.70132086	678833.49429957	10250.745235849	173498.6094514
0.	1746456.7243418	7692.4376667992	4134.3586542796	147855.70001099	660560.08989827	10250.745235849	156953.1572102
0.	1673797.1785393	7848.1383015384	4334.4602930095	134521.51336142	693576.4322895	10695.748428881	165607.1311386
0.	1982840.4641589	8782.4031767842	5045.9716918765	151973.23010725	731851.25798244	10985.013239832	176788.9097298
0.	1711612.1308359	8226.2805206124	4378.9279761929	146973.63441855	748892.2543489	9983.7547189362	170572.4571503
0.	1684878.9017199	7959.3548209234	4134.3586542796	132557.07480269	700064.51161742	11074.019815824	171774.5516821
0.	1971439.4631828	8982.6164138194	4623.5044741297	139717.07013192	729647.8197315	10450.993733851	172772.6473619
0.	1757309.9583846	9205.0812048251	3645.2415372606	138022.51380225	656501.89330684	10406.493652039	181828.9648553
0.	1603194.0349766	8181.7923105381	5090.4431708704	146159.50216101	723040.85236463	10985.013239832	178037.2910302
0.	1909810.4604886	8270.7689680748	4579.0354861913	134769.92336753	710397.5547922	10851.505157133	161936.0342567
0.	1938372.1732124	8804.6488545952	4779.1478001472	144531.47414931	742513.12420034	11318.79279849	172024.064509
0.	1982896.1129835	7870.3814867284	4378.9279761929	128268.51831947	734975.76995307	9850.2626662593	163476.7934761
0.	1808491.5252391	8270.7689680748	4667.9736993025	148443.79515698	778131.01554773	10918.258931291	174088.499740
0.	1848477.1243442	7514.4976447163	4023.1931528364	152674.76865557	705736.50650701	10985.013239832	187894.6495532
0.	1692533.2878343	8026.0854446829	4312.2265403762	148715.23756099	716027.95693542	10762.500956173	157881.5605643
0.	1793411.242148	8381.9911253168	4223.2921228934	149959.46071995	685430.9937153	9961.5058950769	157406.0240947
0.	1890633.3702578	7759.166154206	4334.4602930095	148805.72030982	742076.70060211	10762.500956173	165380.4738378
0.	2044406.5599592	7848.1383015384	4445.6299457633	161709.47581179	733837.25192682	10161.747447	167601.978632
0.	2167333.7160651	7670.1949563466	3511.8509410427	152267.41656687	721033.13539176	12186.682180224	164473.905672
0.	1805749.6555862	7736.9232657286	4712.4431617115	152267.41656687	736647.48125315	11430.055620341	149280.7707174
0.	1914053.5068765	7937.111398359	4089.8922757939	163204.87428984	788142.83154247	11140.775371281	175086.8697647
0.	1915310.1971341	7336.5614203583	4467.8640542332	169461.23941737	721782.95134387	11051.768082761	178899.9171198
0.	1812147.351443	8270.7689680748	3867.5639415011	139265.15502912	737229.02134414	10762.500956173	180012.3811859
0.	1846877.70038	8070.5728239134	4089.8922757939	132421.61321421	742149.43634896	11986.39199816	210628.6454957
0.	1719380.7615192	8871.3862441486	3378.462479507	128449.04496254	720597.78806177	10606.745890386	245908.8479830
0.	1912571.5548395	8804.6488545952	3445.1564434428	113658.73740357	718566.45540131	10361.993807708	223832.9002609
0.	1590170.1541253	9449.7993307319	4267.7592130252	119472.54817174	691093.43242531	11074.019815824	247991.4407319
0.	1589941.6649875	10450.993733851	4356.6941049483	116497.5371266	714674.39417915	10517.744301851	272356.9138092
0.	1614047.2690194	11140.775371281	3178.3837896203	122020.1759723	706895.49732864	11786.10662646	281221.9653675
0.	1596796.3391198	9694.5246392125	4023.1931528364	116362.33440745	684587.96785345	10673.497705198	264257.8701709
0.	1941363.3681825	10139.498148207	3645.2415372606	126621.39196206	679363.03528691	10473.243863813	263042.5351043
0.	1949233.6950775	8960.3702611759	3645.2415372606	125403.17759696	673732.30123279	11096.271608266	216920.3256776
0.	1618617.0517743	8938.1241678873	4289.9928470482	113388.42561021	717260.84930916	9917.0084254548	217855.3595300
0.	1603422.5241144	8204.0363859019	5490.6971584864	126531.1477994	768033.40767489	9983.7547189362	212998.8728884
0.	1694932.4237806	8559.9496630493	3756.4019981391	126463.4653139	741979.72055177	10740.250054368	194919.9411867
0.	1689220.195337	8537.704638108	4734.6779818802	128832.67696522	748965.04705936	10896.007613863	200585.3611143
0.	1844821.2981403	7959.3548209234	4023.1931528364	126576.26975949	746611.72429069	11163.027341856	206049.6111851
0.	2016416.6405856	9294.0687832241	4801.3827982459	128471.6110658	706967.93938964	10918.258931291	206095.1614768
0.	1857502.445285	8782.4031767842	4134.3586542796	129622.56274646	784511.9161301	11964.137830426	191440.6668797
0.	1631640.9326257	8048.3291046256	4467.8640542332	133144.10026485	769443.93685989	12342.466758735	198195.8644658
0.	1755939.0235581	9360.8100902862	4289.9928470482	141366.7665288	794092.02425136	11964.137830426	195101.903536
0.	1632554.8891767	8604.4398909837	4756.9128613587	143310.66003592	783245.10657941	11652.585717666	190758.6245959
0.	1988769.4549186	9538.7895209393	4378.9279761929	149326.01501332	792458.03059211	12386.977172825	179195.0463283
0.	1965692.0520066	8092.8166025467	4690.2084008523	141298.96440521	811499.60802299	13321.750749376	180216.7272929
0.	1872354.2392384	7180.8703392706	4534.5667354854	151860.08420924	812770.52342291	13010.147915374	160418.2091494
0.	1849733.8146018	8982.6164138194	4934.7940323669	142293.45037748	783513.07018462	11786.10662646	149235.5266650
0.	1924792.4963505	8026.0854446829	5401.7501670541	154576.00600003	782148.97752267	11652.585717666	163454.1332083
0.	1582630.0125797	7558.9822941956	3867.5639415011	128968.08067996	830460.30508457	11207.531461142	185667.7861110
0.	1842419.0733414	7425.5290578293	3356.2312767859	125718.99397937	723573.09604699	11185.27937181	188121.913607
0.	1594511.4477424	8181.7923105381	3667.4735108391	137796.59877664	825636.71984327	11674.839054004	176312.3038635
0.	1775246.3556974	7358.8032407191	4201.058666784	135673.29440567	799020.24482701	12075.409262973	179126.9386700
0.	1722236.875741	7180.8703392706	4823.6178556551	123756.61318805	792067.86838628	11897.375683543	165493.8017252
0.	1709555.7285962	7736.9232657286	4801.3827982459	156092.77729403	829994.970293	12720.812851046	156364.4667076
0.	1781187.0732787	7803.6521091871	4401.1619067434	142022.21525969	827668.66755211	13588.848159412	133911.8108514
0.	1765535.5673433	7002.9412353188	4934.7940323669	159444.22682674	812110.60197375	11452.308362854	135334.5188825
0.	1834882.0206485	8426.4804036529	5268.3314594078	173929.67905865	857664.11418947	13032.404874564	158402.4170669
0.	2080850.5774292	8537.704638108	5290.5677623922	168463.53623032	886702.59724333	13210.462686448	164859.1852105
0.	1997566.2867218	8003.8418440852	5379.5135674889	181692.70749092	891806.56087569	11719.345904834	169892.1023519
0.	1935531.4858244	8404.2357348103	6046.6373582597	172137.48187583	847474.25071002	12520.509840498	156138.0582535
0.	2068512.1639911	7447.7711155427	6558.1350886904	176403.08385378	877119.11388443	14701.846115932	156613.523046
0.	2081193.3111358	7892.6247312617	5713.0687893496	162819.67048315	846492.72129745	12987.891015582	161845.4101467
0.	1880351.3590594	7203.1117442735	5913.2083289985	155458.86945447	949387.90082396	12965.634175188	148760.4788136
0.	1747827.6591682	8760.1575583262	5735.3062786932	154802.37241028	826738.31965349	13922.73195138	153444.2653289
0.	1911311.6372236	7759.166154206	5223.8590313854	152697.39990572	816780.00602363	12654.044646316	163363.4927473
0.	1730462.4846997	8092.8166025467	6046.6373582597	139807.456069	854176.12792178	12475.998713705	166763.1783311
0.	1811461.8840298	8092.8166025467	5201.6229063468	149258.14866085	825905.98698459	12921.120672592	173702.7975670
0.	1837623.8903014	8559.9496630493	5468.4603216522	135086.09218114	861374.69390197	12876.607407585	171774.5516821
0.	1656888.9823463	8226.2805206124	5779.781435342	133392.46954149	836609.94671536	11274.288085412	190781.3584495
0.	1587542.5290412	8137.3043378502	5735.3062786932	136350.88643759	859850.95449415	11830.614071137	194783.472001
0.	1618959.7854809	8226.2805206124	4623.5044741297	145548.9547061	859875.5288342	12854.350864177	223513.3826526
0.	1576118.072154	8515.4596725172	4134.3586542796	114221.91494551	778764.02612628	12832.094380165	185326.9915910
0.	1577260.5178428	8181.7923105381	5802.0191026477	133008.62920921	800435.79256162	11875.121753355	198127.60308
0.	1694132.7117985	8359.7465751719	5290.5677623922	127930.04132367	792409.25936272	10896.007613863	214047.4550635
0.	1640095.0307222	9872.5111932931	5601.8822324301	132353.88323919	794092.02425136	11808.360319106	202178.735088
0.	1760851.5400196	9449.7993307319	5512.9340546385	144961.06202863	750178.34849296	10228.495699585	218037.8172354
0.	1583772.4582684	8648.9303563226	5379.5135674889	125222.71642618	819201.25487914	11763.8529932	186576.6388880
0.	1969383.2063846	7981.5983028321	5423.9868259363	137073.71151159	786704.90584022	10384.243700188	178377.7907746
0.	1992918.314308	7959.3548209234	4445.6299457633	131473.44326036	770027.67087147	11852.867882553	184304.6907262
0.	1580573.61034	8448.7251318446	5535.1710101087	127726.96167475	770562.79471824	11430.055620341	189212.8663850
0.	1602508.5675634	7759.166154206	4979.2649182334	124546.02157962	845143.29797349	12008.646225282	214548.9969406
0.	1595196.9151556	8381.9911253168	4579.0354861913	142519.4863292	793360.34748713	11541.319926723	222600.5418076
0.	1743600.61012	9338.5629285733	4823.6178556551	131292.85159473	795945.8798712	12453.743239397	215666.1746029
0.	1771819.0186313	9160.5877717715	4512.332449094	145187.16973113	788557.19308829	12075.409262973	219566.0553400
0.	1990368.8788828	8559.9496630493	4579.0354861913	137819.19000586	732505.13275568	11185.27937181	218357.1277088
0.	2275751.8119244	7736.9232657286	4467.8640542332	139152.18005082	747412.26787033	11430.055620341	201973.8558563
0.	2177501.4826947	8782.4031767842	4779.1478001472	152222.15644168	841758.38746938	11763.8529932	174678.431356
0.	2357665.1678054	8470.9699193857	5824.2568292746	142451.67490538	795604.35057348	13744.658932294	180035.0860641
0.	2206062.6249126	8760.1575583262	5112.6789993376	156205.98014991	821696.57643138	12565.021204863	171162.1424543
0.	2299514.6822497	9027.1088971719	5690.8313593262	154847.64642343	804757.07266528	13299.493017989	180012.3811859
0.	2161849.9767593	8760.1575583262	4756.9128613587	143468.90371468	777084.21424275	12320.211640776	180761.6744816
0.	1788612.9702554	7781.4091020254	4734.6779818802	134973.17338172	814995.07017139	13010.147915374	168191.4558830
0.	1814889.2210959	8671.1756780192	5090.4431708704	121479.02220467	767984.77280789	11385.550313458	178491.2937485
0.	1672540.4882818	7336.5614203583	4378.9279761929	102515.60092924	714263.53290813	12164.427477996	194010.18834
0.	1856132.676589	8381.9911253168	4023.1931528364	109965.22987117	741228.16179594	10784.751917351	192600.265432
0.	1643576.2296915	7025.1821656413	3845.3314342286	114244.44283348	694757.9146105	9561.0372168932	196876.2422809
0.	1928685.0904453	7002.9412353188	4534.5667354854	102785.56253016	737762.13390364	11296.540412261	168667.6022623
0.	1664332.519437	7670.1949563466	5268.3314594078	107848.95242032	704070.72808404	10606.745890386	167352.5968382
0.	1679129.5775819	8048.3291046256	4423.3958966001	98602.134241072	685985.02674391	9983.7547189362	171139.4614865
0.	1854897.6202012	8226.2805206124	4734.6779818802	109852.64847555	710977.34186923	10161.747447	194919.9411867
0.	1700695.2658737	7247.5947322881	5624.119425175	108524.30210732	778569.24874766	10094.999728725	181352.0737215
0.	1575436.6916316	7647.9523052351	5112.6789993376	108952.0517029	770951.99632834	11808.360319106	161075.1446176
0.	1466515.0249126	7759.166154206	5468.4603216522	96983.3029576	722411.87910556	11474.561164748	158787.4186881
0.	1562640.5175762	7069.6642042893	4912.5586784017	102088.17950348	721129.88220347	11385.550313458	165108.4931342
0.	1439303.9582066	6736.0546994319	5535.1710101087	82988.960413641	750518.10318962	11296.540412261	163975.3348063
0.	1787930.5949664	7959.3548209234	6758.2949177622	94420.792687696	766404.28732676	12075.409262973	138383.9904780
0.	1470040.5778597	8181.7923105381	8493.2147662765	106971.07911745	818858.81533933	11318.79279849	123215.3474744
0.	1614047.2690194	6869.4968993892	7892.6247312617	116790.48382455	821133.8436973	14212.108716627	114379.6114315
0.	1795010.6661122	7314.319659335	8537.704638108	104810.55162954	842420.54959857	13165.94787708	110888.4543129
0.	1633240.3565899	7914.8680351385	6891.7374737114	120712.44741633	753794.98950359	12053.154857688	118954.099160
0.	1734330.8146048	6713.8145404327	5601.8822324301	88512.023963033	786802.38484201	11674.839054004	149574.8629924
0.	1556156.1797966	6780.5351954239	4000.9602304553	67785.688339344	627716.94766581	10695.748428881	154938.1951808
0.	1057519.4741541	6202.3072583001	3734.1697873657	52431.090566684	652373.60910788	9939.2571305832	146566.5584342
0.	1040872.7786482	6558.1350886904	2933.8496908789	42262.451382586	591566.2007404	8381.9911253168	154032.751471
0.	905481.05745905	6291.2627920491	1889.1029872274	34917.445183174	597954.39561856	8893.6321593739	190849.5603784
0.	743628.52837042	7848.1383015384	1911.3302769829	28024.822112497	560455.71481073	8070.5728239134	166695.1711593
0.	717164.14554763	7225.3532086126	1400.1176098792	26798.57620322	557441.02121046	7825.8951756913	195374.8544243
0.	613850.03460711	7514.4976447163	1133.4104052409	22519.27489715	495553.38319988	7536.7399397861	196580.4932252
0.	592090.4266825	6869.4968993892	1177.8610132894	21293.837603449	509396.22245704	7647.9523052351	190485.8231347
0.	569197.16725131	6691.5744407644	1355.6658163753	19155.323644878	494257.49715014	7425.5290578293	217171.1782532
0.	581945.16505312	8359.7465751719	1088.9600342778	16126.700254691	530947.68027113	7336.5614203583	244192.8108554
0.	589255.22060661	7225.3532086126	711.14145314645	13878.213340166	444408.85340736	6825.0159287424	235526.4266915
0.	502342.31066475	7892.6247312617	888.93629882483	11697.092449727	482415.10289906	7136.387707272	224517.621559
0.	486392.13539115	6980.7003643303	800.03840184329	11385.550313458	473714.42571039	7492.255408986	226640.6104295
0.	486368.59722935	7269.8363153001	777.81407576798	11007.264794765	456503.72257724	6802.7755324172	203453.6510314
0.	461595.23953075	7492.255408986	422.2329187895	11852.867882553	464740.82236238	5223.8590313854	230591.2463192
0.	435138.3262395	7025.1821656413	511.12678566587	9472.046789243	464905.17560775	6958.4595526755	210788.1591377
0.	390192.71522004	5846.4946152228	400.00960023041	10384.243700188	467159.48119688	6624.8544977427	209876.693223
0.	454134.9703559	7670.1949563466	533.35040054615	8293.0132808272	461196.25562079	7581.224707945	219771.3621321
0.	427934.85817179	7002.9412353188	488.9032300503	10361.993807708	496166.05200842	6269.0238196228	213751.1034166
0.	372011.13193616	6869.4968993892	466.67973369921	8760.1575583262	473549.90339774	5824.2568292746	225430.6696522
0.	396828.64701498	8226.2805206124	533.35040054615	8337.5020843755	439889.38672768	5824.2568292746	222303.8897776
0.	348029.94768094	6135.5912309063	466.67973369921	5624.119425175	473103.35875504	7025.1821656413	210036.1926518
0.	287474.41620111	5179.3868406229	288.89389638309	3645.2415372606	473996.47130882	7247.5947322881	173385.1737489
0.	202838.93535875	5357.2770272403	88.889362965491	3845.3314342286	420270.30167329	7002.9412353188	151339.6326857
0.	151814.8262763	4868.088148406	222.22518522469	2911.6196740142	440802.45435157	6357.9800652871	135718.4655076
0.	128449.04496254	4423.3958966001	133.33440000853	2289.203272805	423307.26086911	6758.2949177622	111631.611208
0.	102088.17950348	4401.1619067434	88.889362965491	2266.9749752633	473032.8538331	6091.1141759345	97095.71169547
0.	79062.16773683	4245.525638307	133.33440000853	1866.8757567514	448133.93906036	6469.1767072291	91072.72769522
0.	58135.412025534	4245.525638307	44.444562963279	1244.5373699014	433898.33600102	7069.6642042893	82382.99225568
