# Supplementary material for: LA-iMageS: a software for elemental distribution bioimaging using LA–ICP–MS data
Source: J Cheminform. 2016 Nov 18;8:65. doi: 10.1186/s13321-016-0178-7 (PMC5116144; doi:10.1186/s13321-016-0178-7)
Supplement: Supplementary file 1 — Additional file 1. Dataset corresponding to LA–ICP–MS analysis of a human tissue used to illustrate LA-iMageS features. [file 13321_2016_178_MOESM1_ESM.zip › Line 50.xl]

Intensity Vs Time	Counts Per Second
Time in Seconds	Na23	Ca44	Zn64	P31	C12	C13	Si28
0.	244.44802968221	3178.3837896203	44.444562963279	444.45629661235	432331.05848268	6869.4968993892	58650.11083309
0.	200.0024000288	3734.1697873657	66.6669333344	422.2329187895	444853.9041189	6847.2563843996	58762.00607021
0.	5045.9716918765	3156.1531205464	0.	911.16092124147	422886.69443833	6802.7755324172	60462.99802798
0.	51290.69318001	3689.7055437159	66.6669333344	2222.51855803	449141.63080334	6424.6978724691	59881.04079270
0.	65120.114150942	3000.5400972175	177.7796740943	2867.1598181554	433477.24814452	6313.5018238017	64560.22750899
0.	91881.533599325	4178.8252699788	177.7796740943	3022.7703512459	432120.55055359	6157.8298473792	85031.62050568
0.	111226.24474069	4378.9279761929	133.33440000853	2311.4316296304	419032.4664733	5957.6844347936	96578.6439830
0.	96758.490004305	4756.9128613587	88.889362965491	2844.9299791609	449961.932618	6669.3344004268	91342.32098871
0.	113568.63250479	4312.2265403762	133.33440000853	2933.8496908789	392031.63183053	7336.5614203583	103348.0104501
0.	165017.8348529	4556.8010811844	133.33440000853	3689.7055437159	421017.76071136	6380.2192750204	120013.5725905
0.	170459.06086554	4401.1619067434	88.889362965491	4245.525638307	439748.92343625	6713.8145404327	123305.5560032
0.	192077.28947363	4823.6178556551	266.6709334016	4623.5044741297	445837.78258449	6380.2192750204	129599.9935502
0.	171933.33171683	4534.5667354854	177.7796740943	3934.2618191226	453783.23136393	6491.4162136014	113073.0728580
0.	174837.26616133	4490.09822201	333.34000013334	3711.9376358914	468874.08987431	6802.7755324172	126418.3439
0.	157496.60039741	5179.3868406229	222.22518522469	3400.6937415233	441902.94741875	6335.740914881	113028.0234325
0.	120216.46573887	4467.8640542332	244.44802968221	3534.0825588358	459741.29533189	6869.4968993892	112284.7428323
0.	112577.54248057	4267.7592130252	177.7796740943	3534.0825588358	463637.38937821	6313.5018238017	113298.3236143
0.	138587.32794221	4934.7940323669	222.22518522469	4223.2921228934	427794.59113012	6980.7003643303	121862.3358529
0.	151611.16859225	4690.2084008523	222.22518522469	3756.4019981391	452493.64536769	6913.9781073663	129464.5796465
0.	132828.00453362	4201.058666784	288.89389638309	3111.691960277	423914.78225916	7069.6642042893	119404.9225714
0.	197354.01267005	5890.9703650846	444.45629661235	3756.4019981391	451696.54391659	6847.2563843996	144870.6206505
0.	196239.25720473	5246.095215739	333.34000013334	3689.7055437159	457911.21248861	6602.6146353956	150502.4521674
0.	210697.00811599	5223.8590313854	222.22518522469	3289.5380243924	404285.67396575	7336.5614203583	146498.7143532
0.	180330.25505006	4912.5586784017	533.35040054615	4134.3586542796	414176.27976508	6291.2627920491	145526.3426889
0.	158991.2502092	5068.2074017168	422.2329187895	5112.6789993376	442137.11314713	6424.6978724691	136147.6030897
0.	204341.65276496	5668.5939886228	733.3656014198	11385.550313458	500267.3463857	6624.8544977427	134950.5898039
0.	238475.20128389	5335.0405463082	844.48723179752	16750.15048442	490465.20991179	6847.2563843996	127050.0649804
0.	318736.75704713	4756.9128613587	1022.2849223641	17885.840287455	471552.38445184	7492.255408986	122403.5143329
0.	478957.29002212	5335.0405463082	2222.51855803	33087.780143947	523876.05939585	7091.9053126152	133008.6292092
0.	490488.75931805	5357.2770272403	1889.1029872274	37037.680438982	518818.33521686	8092.8166025467	125606.2010505
0.	515204.1229159	5579.6450990042	1978.012501928	44362.211328117	589660.19301317	7825.8951756913	127162.8773069
0.	819323.55796536	7136.387707272	2555.9474675006	56345.401996683	562070.31529967	9027.1088971719	145933.3683035
0.	954776.79739898	6713.8145404327	2444.8030155534	65030.529770151	603130.39249413	8470.9699193857	149371.2595526
0.	1121534.2062359	6958.4595526755	2844.9299791609	72715.877773046	572002.01163771	8915.8781339534	160055.7839502
0.	1314262.0411087	6513.6557793022	2578.1765357486	82382.992255686	596786.05149849	9828.0141985899	161097.7984796
0.	1147975.5440592	7781.4091020254	3400.6937415233	91544.521651385	635089.80765061	10272.994831483	147064.0984253
0.	1483603.0463413	5868.7324604928	3378.462479507	79645.460476694	604037.10760385	8204.0363859019	136102.4296804
0.	1414475.7143739	6758.2949177622	2889.3897164397	92375.842309477	637844.27324515	10295.244486485	125786.67046
0.	1637570.2516613	7937.111398359	2889.3897164397	98669.592329613	616956.20191696	8648.9303563226	144554.0834903
0.	1816145.7963677	7447.7711155427	3934.2618191226	82360.549832599	666086.1349995	9672.2765870872	130254.5248666
0.	1783191.0480306	6535.8954043318	3045.0006645658	79914.686215956	642109.43669857	9360.8100902862	126666.5144071
0.	1665757.378434	6313.5018238017	3089.4614690812	81305.823783639	677702.31050121	9939.2571305832	120486.9975660
0.	1779760.4817518	6869.4968993892	4223.2921228934	98467.21969255	708513.51395181	10873.756355811	110978.530430
0.	1579773.8983579	6446.937260185	3000.5400972175	95881.777098336	601603.50854411	9383.0573113583	109604.9747237
0.	1706242.6360989	6602.6146353956	4178.8252699788	104022.99775854	654725.52983829	9761.2691517657	118818.856859
0.	1578288.7189626	6402.4585440809	3133.9225107654	98040.004613647	658590.78665909	9761.2691517657	110550.6774864
0.	1676881.7818989	6180.068523177	3956.4945635986	107668.86835412	718300.48269941	11096.271608266	109830.1323777
0.	1939479.9110676	6180.068523177	3978.7273673761	101998.19882181	691985.30208221	10206.246222688	104968.0712798
0.	1628099.3509907	6758.2949177622	3111.691960277	110100.32954044	690081.15089586	10183.99680516	99456.64347576
0.	1830654.9716002	6446.937260185	3511.8509410427	102335.63135741	636431.00309056	10873.756355811	100153.8076331
0.	1697674.2934335	7403.2870594544	3178.3837896203	108816.97052659	676980.35542914	10940.510308095	104203.0035509
0.	1828941.3030671	7692.4376667992	4156.5919324774	122380.96453302	679675.96106833	10473.243863813	139558.8970813
0.	1657802.9388973	6802.7755324172	2778.2408179141	89635.04328041	644386.64860778	11007.264794765	136328.2991560
0.	1866183.9229745	7114.146480276	2622.6348501053	78927.567490327	673708.24611125	10473.243863813	123034.9333247
0.	1544846.2147006	6024.3990384081	2378.1170558111	80251.230563527	662770.08504825	10740.250054368	124568.577195
0.	1791037.1359156	6535.8954043318	3200.6145179875	87164.599467273	632982.63484269	10117.248908782	115573.6952926
0.	1602791.7681231	6291.2627920491	2911.6196740142	91409.720667445	688828.0135271	9716.7727507005	125064.8160835
0.	1742650.5096681	7514.4976447163	3022.7703512459	107308.71182131	680783.32757398	9093.8480673683	146453.4852701
0.	1641694.4546864	7225.3532086126	2867.1598181554	109672.52138536	680831.47715103	10428.74366326	143265.4481034
0.	1807240.7864466	7558.9822941956	2889.3897164397	91229.989395603	603440.57379125	10006.003602161	138677.7017279
0.	1698887.1943605	6713.8145404327	3200.6145179875	91948.937615495	648607.06703273	10094.999728725	155775.8174024
0.	1716253.9823534	7781.4091020254	3400.6937415233	84829.576977816	647911.51557966	8426.4804036529	167352.5968382
0.	1535697.0194722	7203.1117442735	2422.5743030209	67852.898664228	657366.20187441	9627.7806609238	133956.9724828
0.	1414344.9442357	6469.1767072291	2867.1598181554	67718.478554328	617553.66980871	8092.8166025467	126012.2626858
0.	1290549.189124	5557.4080248972	1889.1029872274	65456.064122849	605994.02780484	8626.6850939775	129193.7583895
0.	1332411.7805168	6135.5912309063	3022.7703512459	66419.195482156	636478.90677342	9538.7895209393	116948.2285901
0.	1594437.911027	6269.0238196228	2178.0623779285	63933.198953155	620876.34474035	9205.0812048251	116046.8698672
0.	1381138.3592861	6246.7849065228	2066.9229651143	70631.397832185	572358.62505212	9338.5629285733	107713.8890081
0.	1758850.7587137	5668.5939886228	2511.4895088638	65164.906701076	613921.70280614	9004.8626258179	115844.0774967
0.	1878694.5450427	6535.8954043318	2867.1598181554	85570.427074832	642924.37001166	9472.046789243	137389.9670371
0.	1710821.6452508	6135.5912309063	2733.7816735278	76819.112755991	623530.62140047	9761.2691517657	132105.5446699
0.	1837952.8265436	7047.4231552981	3156.1531205464	77783.552752609	666518.75681772	9494.2943071144	130119.1004089
0.	1589103.9824355	6535.8954043318	3556.3142359259	74890.566020889	617458.07217021	8248.52471467	122651.5661299
0.	1763224.5527434	7247.5947322881	3378.462479507	82674.74922886	678592.80453881	10272.994831483	123846.8275332
0.	1907160.5818809	8515.4596725172	3267.3070588502	85862.295105402	622047.95197887	9583.2849722085	139310.3454457
0.	1679856.5937894	6602.6146353956	2956.0797670342	75271.755144463	708441.05900123	9249.5748753086	142112.6259930
0.	1566868.451122	6291.2627920491	2911.6196740142	74262.762949779	647935.49918229	9961.5058950769	142429.0712190
0.	1411965.2581725	6469.1767072291	2844.9299791609	78209.73605163	642229.27502036	8960.3702611759	137615.8711295
0.	1692224.6912891	7292.077957649	4000.9602304553	92982.533763989	671014.49476379	8871.3862441486	148647.376138
0.	1894501.2911148	6913.9781073663	3756.4019981391	92016.342173874	667816.75185987	9961.5058950769	130728.5276657
0.	1909712.2132594	7470.0132325949	4089.8922757939	108749.43075421	683480.11557511	10628.996435951	130457.6656476
0.	1585600.3713704	7069.6642042893	3734.1697873657	107286.20255152	784999.19955026	11541.319926723	142700.3194676
0.	1836692.8032787	6669.3344004268	3000.5400972175	85929.6507106	646208.84960328	9561.0372168932	157972.1419873
0.	1519330.9880671	6891.7374737114	2333.6600457397	69219.62570525	629751.03766975	10406.493652039	154078.0213421
0.	1366453.6834933	6691.5744407644	1844.6485855546	55718.989004697	538735.5543443	8760.1575583262	153761.1373659
0.	1195732.8394737	6402.4585440809	1733.5136187497	46484.845405577	557535.95609712	8915.8781339534	154530.7334490
0.	1285881.1589207	6046.6373582597	2689.3227662952	64291.495230115	582849.65689562	8648.9303563226	144825.4003264
0.	1478122.9481267	7892.6247312617	2600.4056632835	76325.721299274	607760.40968492	9271.8217995872	160893.9159169
0.	1340268.1640753	6002.16077788	2555.9474675006	68838.712124762	633030.51943379	8893.6321593739	133866.6494629
0.	1442477.8718327	6046.6373582597	3445.1564434428	83190.959543511	617840.46906926	8826.8945917595	136305.7119352
0.	1390837.0929056	7558.9822941956	3200.6145179875	88893.833640965	638419.22885768	8181.7923105381	153964.8471228
0.	1284050.7158028	6736.0546994319	2711.5521902674	72402.051897362	616072.02523741	9227.328010388	146114.2749028
0.	1649693.5062398	6847.2563843996	3111.691960277	81911.714000382	626903.44561703	9427.5519315809	141818.7946657
0.	1238282.4044962	6313.5018238017	3200.6145179875	72850.378179169	577685.80789791	9605.5327868852	137593.2804469
0.	1299143.6776158	6157.8298473792	3356.2312767859	74060.979104893	609192.87644904	8315.2576529274	131879.7887056
0.	1562215.1737212	6513.6557793022	3200.6145179875	76549.986538454	608428.86461162	8381.9911253168	133460.2078914
0.	1307591.3200151	5646.3566772391	2933.8496908789	77379.820164476	617410.27374752	8804.6488545952	124884.3621852
0.	1457549.4609858	6357.9800652871	3200.6145179875	77985.426347866	630564.80765248	10161.747447	118120.1396852
0.	1676356.6744637	6624.8544977427	2889.3897164397	82091.245446571	649542.551929	9160.5877717715	146091.6613650
0.	1545801.4433017	6913.9781073663	3045.0006645658	70564.165187095	591947.45281265	9360.8100902862	132082.9688004
0.	1366739.8582526	5979.9225766753	2178.0623779285	63037.525395691	628243.37212928	9093.8480673683	139265.1550291
0.	1690687.8769989	6624.8544977427	2756.0112160766	68547.43696849	630110.04439967	9004.8626258179	155707.8989796
0.	1412932.747265	6380.2192750204	2489.2606184746	65948.815152343	591375.58102076	9227.328010388	146091.6613650
0.	1640063.3266404	6535.8954043318	3089.4614690812	80139.047611392	630875.97523545	9027.1088971719	173975.0560905
0.	1473330.5760538	7825.8951756913	2689.3227662952	80004.430052727	635760.37937994	9071.6016179468	170685.854962
0.	1455999.1339782	6980.7003643303	2644.8640962144	92510.658836779	623171.88773685	9939.2571305832	166763.1783311
0.	1403915.5819498	6647.0944194197	2511.4895088638	84717.332679359	619872.2363434	9516.5418843464	155911.6558934
0.	1515865.5927821	7269.8363153001	2689.3227662952	99389.179053429	651653.76105428	10072.750608034	139310.3454457
0.	1584457.9256817	8092.8166025467	3756.4019981391	118503.29996442	675151.67154319	11074.019815824	132376.4598368
0.	1827877.442821	7069.6642042893	4201.058666784	120689.90215881	728703.65989314	10384.243700188	130683.3833894
0.	1905173.6689933	8270.7689680748	3845.3314342286	115573.69529269	706919.64461518	11452.308362854	137367.3769619
0.	1899932.4670901	6958.4595526755	3089.4614690812	108411.74004981	726549.42247565	11719.345904834	137728.8254534
0.	1707336.9111193	7381.0451204177	3334.00013336	105350.63132109	705157.06908149	11118.523460085	125606.2010505
0.	1893454.0186621	6825.0159287424	3845.3314342286	110978.5304304	691093.43242531	10028.252544752	126892.1302696
0.	1893674.487252	6291.2627920491	4223.2921228934	113118.12252554	752144.25562453	10940.510308095	128561.8760852
0.	1917239.6704454	7959.3548209234	3245.0761526022	112622.58948731	688683.43239767	10117.248908782	129577.4244146
0.	1590969.8661074	7091.9053126152	3756.4019981391	109604.97472375	699702.5951376	10339.743974598	130751.0998949
0.	1988824.6145029	9650.0285943244	4156.5919324774	133324.73173774	719678.79306308	9894.7597796915	147086.7145791
0.	1599081.2304973	9316.3158262194	4401.1619067434	118210.29347126	684925.16836828	11496.814026024	150615.5797993
0.	1694475.4455051	10272.994831483	4579.0354861913	137728.82545342	711339.72843969	10762.500956173	154576.0060000
0.	1676310.5590545	7292.077957649	4467.8640542332	135018.34071935	755591.73190722	11163.027341856	141321.5650522
0.	1721824.785627	7180.8703392706	4112.1254353852	129148.62236244	764046.2494916	10784.751917351	127140.3147204
0.	1863464.0671117	9138.3411442804	5779.781435342	124523.46602403	719993.17515646	10250.745235849	126621.3919620
0.	1906884.5963348	9227.328010388	4378.9279761929	135334.51888254	716003.78432324	12386.977172825	137005.9440191
0.	1796724.3346453	9071.6016179468	5068.2074017168	141570.1761817	778885.76419661	11296.540412261	139197.3698598
0.	1633697.3348654	8849.1403882772	4801.3827982459	140892.16315075	702815.56991124	11140.775371281	121975.078492
0.	1739262.1038615	7736.9232657286	4378.9279761929	119697.97077472	749862.87385742	11207.531461142	119743.0560218
0.	1615989.4266903	7781.4091020254	4868.088148406	141818.79466575	726694.63519164	10161.747447	122155.4698654
0.	1781584.5129145	8181.7923105381	4690.2084008523	120261.55377122	700450.57248965	11964.137830426	116182.0675037
0.	1878887.1480796	8626.6850939775	4579.0354861913	144780.18024561	798556.58080297	11385.550313458	128336.2153558
0.	1606735.6166117	11318.79279849	4023.1931528364	120284.09787822	798751.80475991	10940.510308095	144079.3000991
0.	1894363.4853556	8337.5020843755	4934.7940323669	146634.4030628	780614.62817285	9850.2626662593	162751.6951712
0.	1640666.2535666	11430.055620341	4045.4261345198	149190.28285617	778812.72115053	11875.121753355	165403.1392932
0.	1933970.2191403	9694.5246392125	4957.0294456441	147900.93663867	753964.93575271	11519.066946682	153263.2009537
0.	1668313.4392335	8493.2147662765	4712.4431617115	137051.1222867	734370.15671142	11541.319926723	122854.5230522
0.	1957832.1480702	9071.6016179468	5357.2770272403	135605.53820814	675945.65796484	11363.297749089	145933.3683035
0.	1833023.2785299	8359.7465751719	3889.7965080741	133821.48831716	785462.14400566	10784.751917351	139649.2813171
0.	1612790.5787619	7803.6521091871	4734.6779818802	117804.60906057	733934.14127803	11185.27937181	136621.9385528
0.	1596682.0945509	8782.4031767842	3889.7965080741	148760.47881368	755106.08930447	12008.646225282	144825.4003264
0.	1994701.1668082	8026.0854446829	4023.1931528364	145141.94770407	770149.28704347	11274.288085412	149733.2246321
0.	1758109.6703667	8315.2576529274	4089.8922757939	163340.83278468	804928.01470037	11875.121753355	172092.1147460
0.	1914477.1885491	8181.7923105381	4445.6299457633	129238.89465922	818565.30640887	10962.761744275	147923.5550437
0.	1886181.4923713	7203.1117442735	3422.9250628351	128855.2440994	709648.72040813	10762.500956173	151769.5685869
0.	1819015.8025473	7892.6247312617	3578.5459723132	111609.09033558	740549.39030646	10695.748428881	153987.4818449
0.	1889844.5904553	8048.3291046256	4245.525638307	123643.84661984	733377.04224313	10072.750608034	164315.2662840
0.	1668770.417509	9850.2626662593	5268.3314594078	135582.9529304	822430.63007854	12386.977172825	177628.7095068
0.	1606735.6166117	9472.046789243	3912.0291339479	125831.78842348	789849.15242797	11452.308362854	158900.6578123
0.	1966549.6500682	10940.510308095	4756.9128613587	117286.26307302	694034.53899931	11519.066946682	146521.3289861
0.	1728725.3612119	8648.9303563226	4979.2649182334	130006.24836232	750275.41991086	10962.761744275	142067.4205047
0.	1601251.8773058	9338.5629285733	4890.3233837481	146091.66136504	735557.19832549	13032.404874564	143378.4783905
0.	1761537.0074328	8782.4031767842	5357.2770272403	130863.96195068	760352.46262369	11430.055620341	136892.99941
0.	1812490.0851496	10295.244486485	5646.3566772391	169960.1353575	748795.19834818	11986.39199816	182850.9653425
0.	1912454.0829123	10361.993807708	4112.1254353852	145616.7911224	745714.23264798	10562.244977375	173884.3022712
0.	1743600.61012	8115.0604405255	4401.1619067434	146069.04788805	859433.20125664	11964.137830426	154847.6464234
0.	1891661.5713777	9694.5246392125	5601.8822324301	143197.63066083	814726.13883116	12231.191762848	157564.5332644
0.	1604222.2360965	10272.994831483	5312.8041246922	154734.46184749	847793.27145825	12297.956582209	142542.0902587
0.	1856022.8871292	9605.5327868852	4868.088148406	137954.73865677	743143.5524741	11096.271608266	122719.217892
0.	1743943.3438266	9249.5748753086	5335.0405463082	150344.0760398	707619.94512505	11630.332440711	142135.2288283
0.	1932531.0383411	9138.3411442804	4912.5586784017	122493.71413835	751149.11136626	10539.994609927	130028.8186503
0.	1659402.3628615	9160.5877717715	5112.6789993376	162978.28167979	787899.09864622	10584.495404194	147561.6678638
0.	1961468.0758478	7692.4376667992	4667.9736993025	133008.62920921	728364.75571809	10651.247040888	134769.9233675
0.	1986820.1923249	8604.4398909837	4845.8529723751	145729.85303275	802315.40876021	12342.466758735	133505.3670949
0.	1935658.7728319	7381.0451204177	4467.8640542332	138338.80504311	753260.89430656	12142.172835157	131450.8690898
0.	1975330.9203132	8604.4398909837	3978.7273673761	126418.34396	783513.07018462	11341.045244099	126869.568410
0.	1744743.0558087	8426.4804036529	3978.7273673761	155436.23077234	770149.28704347	11074.019815824	144802.7902556
0.	1617588.8506545	8582.1947473411	3400.6937415233	135650.70894578	765577.68598345	12364.721936084	145594.178922
0.	1876273.5909467	7914.8680351385	3978.7273673761	126779.32158061	749013.57587106	11007.264794765	143016.7868222
0.	1649463.0853697	8359.7465751719	3534.0825588358	150140.45397307	767887.50388791	11563.572966145	145616.791122
0.	1887448.2649429	8359.7465751719	4245.525638307	126486.02608178	760352.46262369	10072.750608034	141050.3612986
0.	1682936.7440491	8604.4398909837	4023.1931528364	124523.46602403	809349.24909055	12876.607407585	143740.1855241
0.	1720865.9409145	9360.8100902862	4000.9602304553	131360.57301431	718397.19910395	10651.247040888	154055.3863764
0.	1886814.8570343	7937.111398359	3800.8665975842	126869.5684106	760279.57468957	10339.743974598	129554.8553397
0.	1901201.1182313	8159.548294521	4623.5044741297	127794.65434535	730567.86893155	12431.487824481	130728.5276657
0.	1917460.7044821	8648.9303563226	4045.4261345198	130367.38024947	766841.93153977	12342.466758735	150796.5871761
0.	1808491.5252391	8982.6164138194	3534.0825588358	144983.67252519	806149.12652229	10695.748428881	152516.3516097
0.	1926361.6914202	8070.5728239134	4045.4261345198	123869.38127099	743677.02744613	11229.783609853	145074.1151196
0.	1765643.255667	8671.1756780192	3689.7055437159	129915.96781685	740161.54464944	11096.271608266	136125.0163547
0.	1655143.469545	8115.0604405255	2889.3897164397	123846.82753322	702284.59605609	10272.994831483	132692.5385758
0.	1568863.4401935	6713.8145404327	3578.5459723132	123260.4516177	722557.02274232	10628.996435951	135176.4283134
0.	1629013.3075416	8493.2147662765	4467.8640542332	131179.98377552	758967.69612668	11585.826064951	141615.3789953
0.	1776630.5227224	6958.4595526755	3156.1531205464	121727.04668427	743216.2971361	10584.495404194	136328.2991560
0.	1904125.1918982	7002.9412353188	3400.6937415233	114987.89707073	720041.54264148	10339.743974598	130006.2483623
0.	1788611.764428	8026.0854446829	3823.0989862564	118909.01815125	748237.14733659	11074.019815824	133437.628380
0.	1879217.3340218	7002.9412353188	3823.0989862564	115979.27186589	724613.48459573	11051.768082761	125245.2738604
0.	1912378.2515187	7025.1821656413	3800.8665975842	119224.59030116	738101.40435593	11786.10662646	122020.175972
0.	1982395.2855171	8515.4596725172	3978.7273673761	123846.82753322	792092.25301327	10873.756355811	135989.4972197
0.	1952200.6508163	6802.7755324172	3889.7965080741	121659.40291759	737398.64452498	11140.775371281	142157.8317243
0.	1911025.2408907	6847.2563843996	3934.2618191226	132692.53857581	740937.25324721	10450.993733851	145684.6280861
0.	1746067.2855309	7358.8032407191	3934.2618191226	121163.36528393	750712.25468202	9427.5519315809	127140.3147204
0.	1615418.2038459	7603.4671810346	3578.5459723132	130863.96195068	730906.85895857	10428.74366326	125403.1775969
0.	1690019.9073191	7358.8032407191	3467.3878833464	135876.56627707	681890.83547415	10584.495404194	141163.3617990
0.	1851879.2867347	7581.224707945	3422.9250628351	119540.17431692	684587.96785345	11207.531461142	132308.7302259
0.	1864040.9395217	6936.2188003543	3645.2415372606	112960.4497477	673972.85611893	10295.244486485	127185.4399541
0.	1813877.7553876	7470.0132325949	3734.1697873657	116249.66713883	687743.71376978	11074.019815824	125019.7022453
0.	1884033.8819889	7114.146480276	3756.4019981391	110325.50049123	727711.19209933	10428.74366326	134363.4380911
0.	1762436.5731697	8048.3291046256	3623.0096229803	129103.48657794	811035.28118826	10829.254017831	128178.2564532
0.	1797981.0249029	7892.6247312617	4223.2921228934	179785.33577	811548.48596709	11585.826064951	174587.6699563
0.	1573147.7133634	7114.146480276	3778.6342682119	124794.13669055	716559.77141289	10295.244486485	150954.9718271
0.	1785451.5626976	6913.9781073663	3534.0825588358	110302.98312416	692997.80573841	9917.0084254548	141479.7712837
0.	1686752.6487655	7670.1949563466	3978.7273673761	111316.3244853	695336.65850421	10940.510308095	142383.8640286
0.	1586624.7668446	7470.0132325949	3222.845305648	108209.13215292	687743.71376978	10161.747447	146385.6421016
0.	1725152.6521003	7803.6521091871	3289.5380243924	98557.162483632	716342.2070117	9939.2571305832	141344.1657601
0.	1999577.8939897	7803.6521091871	3200.6145179875	107758.90990389	684708.39510423	9917.0084254548	140146.4119919
0.	1904842.5581734	7692.4376667992	3667.4735108391	103258.0162476	752775.38163675	10539.994609927	155255.1235087
0.	1596682.0945509	7358.8032407191	3200.6145179875	109312.27880872	701753.654663	9627.7806609238	154440.1890782
0.	1846750.3769332	8092.8166025467	2911.6196740142	101053.45996316	652373.60910788	11074.019815824	152493.7208467
0.	1829984.69957	8982.6164138194	3556.3142359259	109019.59310685	709962.73987278	10651.247040888	176357.6937363
0.	1586742.8170591	8448.7251318446	3756.4019981391	99569.085386191	743798.27631754	11407.802937209	183396.0829670
0.	1679102.6521623	8181.7923105381	3045.0006645658	97792.679519419	682757.67943353	9828.0141985899	174610.3602147
0.	1776548.8858331	7269.8363153001	3045.0006645658	85772.488474322	651629.76714973	9739.0209215515	168214.128909
0.	1581934.76052	7136.387707272	2467.0317873712	93476.907427246	674405.8717334	9427.5519315809	170300.3086328
0.	1708417.3074671	7603.4671810346	2622.6348501053	87501.435273734	687141.38355664	10206.246222688	153557.4325430
0.	1546916.003328	7736.9232657286	2756.0112160766	107376.23999317	655685.68106639	9561.0372168932	162819.6704831
0.	1709443.8016889	7269.8363153001	3111.691960277	98062.489074985	677124.74163532	10495.494053146	167919.3843300
0.	1726505.7877183	7136.387707272	2333.6600457397	89163.356831709	692901.37172992	10072.750608034	166763.1783311
0.	1508278.0815013	6980.7003643303	2644.8640962144	92016.342173874	619633.18010757	9049.3552278814	162525.1147638
0.	1493676.0843783	7114.146480276	2822.700199456	96848.414462041	678881.63305331	10428.74366326	146837.940233
0.	1643066.6410819	8026.0854446829	2422.5743030209	105710.70377343	677148.80623674	10539.994609927	157089.0147156
0.	1858603.283567	7558.9822941956	3022.7703512459	109222.22058191	662722.03568098	9828.0141985899	166083.1313403
0.	1819316.5214408	8559.9496630493	3111.691960277	109447.36796192	657678.33449753	10807.002937904	150728.7089532
0.	1737663.2095973	6736.0546994319	2800.4704790405	99029.377970322	729672.03030581	10361.993807708	141050.3612986
0.	1750543.5532643	7136.387707272	3267.3070588502	105440.64798478	647216.02000469	9627.7806609238	168871.6732415
0.	1524465.3747567	7625.7097134645	3045.0006645658	103370.50915174	667480.21596036	10651.247040888	165312.4778378
0.	1605649.3128391	7203.1117442735	2756.0112160766	94870.299226958	613037.83656256	9338.5629285733	174179.2557603
0.	1571577.3260205	6647.0944194197	2244.746737005	85974.554748302	652133.65310766	9538.7895209393	158470.3572492
0.	1479756.0927219	7670.1949563466	3422.9250628351	80655.101636146	704167.28622641	10762.500956173	173838.9257284
0.	1585905.1206982	7670.1949563466	2533.718458539	88624.319120825	662337.65033489	9761.2691517657	209170.3748505
0.	1673450.0645083	7536.7399397861	2667.0934016109	85615.329186808	650118.28518574	10762.500956173	198787.4862827
0.	1439644.9038458	8493.2147662765	2778.2408179141	81014.114498758	660992.43589921	9650.0285943244	193123.2738385
0.	1216483.4001448	7603.4671810346	2155.8343768016	81103.870119476	656669.94655173	9583.2849722085	193282.4567508
0.	1525577.324799	7492.255408986	2422.5743030209	78658.373488623	625683.33603094	9739.0209215515	190713.1570725
0.	1466199.3706203	7203.1117442735	3089.4614690812	98916.943298796	662457.76892375	10539.994609927	185599.6261043
0.	1508727.3395246	7336.5614203583	2555.9474675006	92218.559102332	672746.09597342	10317.494200857	178809.1102129
0.	1505847.1880579	7825.8951756913	2889.3897164397	85884.746913622	666086.1349995	9316.3158262194	177583.3127833
0.	1477701.5391747	7558.9822941956	2355.8885211332	92308.434859204	637556.80976567	10072.750608034	161664.1648548
0.	1594224.4940394	6736.0546994319	2622.6348501053	94173.574367625	640767.36085631	10717.999211938	178763.707126
0.	1902166.5124216	7692.4376667992	2933.8496908789	97365.49881713	601818.21028502	10339.743974598	154598.6423668
0.	1534795.8572501	6780.5351954239	2956.0797670342	91948.937615495	676450.95990687	11229.783609853	158379.770461
0.	1594624.6549833	7269.8363153001	2800.4704790405	93252.188510204	677798.57571877	9739.0209215515	174973.4126641
0.	1701531.9567471	7848.1383015384	2956.0797670342	107398.74950461	736695.94144302	10717.999211938	171252.8669364
0.	1728698.2900159	7647.9523052351	2467.0317873712	109492.39816312	688538.85367711	10606.745890386	170368.3449374
0.	1490879.8275469	7603.4671810346	3889.7965080741	103415.50673598	635975.93133204	9472.046789243	151068.1055472
0.	1674122.8089482	7536.7399397861	3045.0006645658	102673.07747346	724153.76267791	11163.027341856	171887.9656870
0.	1577433.5562033	7136.387707272	2889.3897164397	106340.86776832	746999.85744012	10295.244486485	191417.9312477
0.	1737879.99254	7914.8680351385	2622.6348501053	93072.417715268	684997.4273266	9561.0372168932	192873.135334
0.	1581774.9164221	7381.0451204177	2178.0623779285	77133.104278152	638562.97373066	8982.6164138194	181601.8704723
0.	1407495.234446	6602.6146353956	2489.2606184746	67897.705847414	643763.35211169	9294.0687832241	147787.8455258
0.	1514622.6049182	6491.4162136014	2066.9229651143	73074.550325912	671519.50938944	9449.7993307319	183441.5110278
0.	1277943.3467128	6780.5351954239	2133.606434957	74150.660213193	633389.66231674	9516.5418843464	174270.0127586
0.	1480967.9706347	7314.319659335	2555.9474675006	74531.815643244	614399.50599192	9116.0945761461	172114.7982803
0.	1309064.6579865	6891.7374737114	2978.3099024804	75585.688633395	698616.93619902	10161.747447	167942.0566235
0.	1557006.3219137	7425.5290578293	2289.203272805	73948.879070704	672529.62690673	9627.7806609238	179331.2632971
0.	1300977.2002578	6313.5018238017	1689.0600469736	62679.282824092	672457.47175225	9227.328010388	164519.2317618
0.	1456209.3322663	6491.4162136014	2133.606434957	62052.3952403	647791.59856313	9694.5246392125	160554.1226242
0.	1415652.7307437	6647.0944194197	2289.203272805	64806.573015034	643355.83636259	9138.3411442804	161913.3781377
0.	1317469.8861628	7247.5947322881	1711.2868032229	61694.1948573	622310.98767549	10584.495404194	152154.2667106
0.	1287995.6564081	6269.0238196228	1777.9674276367	61044.995760083	658182.57249525	10139.498148207	152041.1183767
0.	1554562.3770978	7091.9053126152	2244.746737005	67561.657822069	707450.90190203	10940.510308095	150954.9718271
0.	1486739.7837469	7225.3532086126	1644.6067123067	65075.321840634	664956.61316972	9360.8100902862	160803.3030304
0.	1356027.5098404	6180.068523177	1889.1029872274	54511.039321521	624774.34669478	10428.74366326	138722.8889853
0.	1354962.1713996	6647.0944194197	1689.0600469736	63418.174939582	616980.09983956	9605.5327868852	131496.0174915
0.	1297155.6323289	6313.5018238017	1933.557626018	61873.293131306	645201.7963718	9561.0372168932	130502.808710
0.	1176889.5969212	6513.6557793022	1666.8333500017	59120.080890365	640359.98615438	10228.495699585	129509.7173718
0.	1207558.843142	6002.16077788	2178.0623779285	65612.845393291	620422.09077888	8404.2357348103	139219.9648555
0.	1353845.0005334	6113.3526737582	2355.8885211332	79443.546852937	632288.33805941	9872.5111932931	152222.1564416
0.	1333915.1121364	6736.0546994319	2311.4316296304	83841.878772773	704770.79893789	10717.999211938	141027.7613809
0.	1485026.3054335	6357.9800652871	2000.2400288035	76146.313433496	679170.47118695	9694.5246392125	175903.8060167
0.	1357716.7191777	7047.4231552981	2311.4316296304	67404.84002897	625157.06739892	9383.0573113583	176879.6948578
0.	1198438.9232534	7114.146480276	2111.3785523944	63104.697585961	633293.88942327	9360.8100902862	177515.2181568
0.	1246364.8488045	6091.1141759345	1933.557626018	66710.396558725	680590.73193861	8782.4031767842	180148.6113731
0.	1325313.2283753	7158.6289936035	2289.203272805	64873.759412049	680037.04330755	8204.0363859019	192236.4526350
0.	1392245.8400693	7803.6521091871	2000.2400288035	69847.050579976	649902.38072809	8982.6164138194	183464.225150
0.	1345120.2466894	6958.4595526755	1844.6485855546	62388.222031585	643883.2133366	10272.994831483	167103.2224324
0.	1262603.0813482	7803.6521091871	1666.8333500017	72379.636213655	632551.68545131	10161.747447	158606.2392598
0.	1419786.5798517	7180.8703392706	2756.0112160766	88624.319120825	662265.57998088	9627.7806609238	169574.6222620
0.	1431256.1261469	8048.3291046256	2822.700199456	102335.63135741	723065.04455249	9939.2571305832	172046.747860
0.	1456524.638841	7670.1949563466	2844.9299791609	100446.18405103	667504.25380554	11919.629673117	153263.2009537
0.	1239077.4960607	6446.937260185	2422.5743030209	83213.404192026	644674.339053	9116.0945761461	163703.3995103
0.	1252450.737957	7336.5614203583	2511.4895088638	84447.952500093	671928.35230176	10228.495699585	177537.9163045
0.	1321015.3686755	6647.0944194197	2489.2606184746	75989.334704892	686153.65251417	10094.999728725	153421.6320688
0.	1390576.2379203	6313.5018238017	2911.6196740142	82944.072379758	694323.88201008	9828.0141985899	155323.0382756
0.	1414737.260325	7002.9412353188	2311.4316296304	88017.943150238	738440.6880355	11919.629673117	169756.0379901
0.	1424603.0654812	7069.6642042893	2822.700199456	86513.42197776	700040.38338279	9850.2626662593	190917.7628591
0.	1352234.439838	8226.2805206124	2222.51855803	82517.648057206	661496.86683699	10406.493652039	223947.0166221
0.	1272097.5677428	8003.8418440852	2378.1170558111	67628.866347421	607999.13764868	8381.9911253168	230659.770755
0.	1146147.7295074	7603.4671810346	1755.7404935542	59925.805296219	590779.92153614	9605.5327868852	215643.3735807
0.	981870.48138621	8248.52471467	1422.3435955424	54332.098654784	579422.61012893	9138.3411442804	203704.1035939
0.	916257.92227972	7803.6521091871	1555.7007542926	53549.278266305	577305.1856532	8448.7251318446	212132.7510822
0.	888995.31521308	7536.7399397861	1844.6485855546	60261.546710059	589183.75686093	8092.8166025467	190440.3570829
0.	1179615.4530719	6958.4595526755	2111.3785523944	66441.595205139	633054.46182874	9783.5174413434	168576.9056373
0.	1449879.2471826	8515.4596725172	2289.203272805	77379.820164476	666783.14744942	10094.999728725	156319.1845293
0.	1387237.9596103	7292.077957649	1933.557626018	77805.982911708	605230.2988683	9205.0812048251	157745.6902585
0.	1391750.1447081	6802.7755324172	2756.0112160766	82360.549832599	666158.23713616	9805.7657902847	150321.4511222
0.	1494942.597207	6580.3748323783	2266.9749752633	95229.921818044	646208.84960328	10250.745235849	165357.8084434
0.	1485711.6579414	7781.4091020254	3000.5400972175	114965.36718658	676547.21123433	10206.246222688	184690.8786971
0.	1502307.7019978	7136.387707272	2733.7816735278	110483.12375318	696011.90848248	9271.8217995872	156183.3394568
0.	1381034.1284428	7892.6247312617	2533.718458539	102808.05972258	684732.48075498	10695.748428881	154259.1032607
0.	1581029.0143227	7647.9523052351	3133.9225107654	117376.40790148	738707.2773493	11808.360319106	156794.6595604
0.	1427640.8641841	6691.5744407644	3356.2312767859	117714.45963244	797995.33623666	11563.572966145	152222.1564416
0.	1589770.553097	7403.2870594544	2933.8496908789	122674.11665682	734491.27598747	11474.561164748	151249.1226653
0.	1588357.4810793	8359.7465751719	2911.6196740142	115753.94912734	726380.01070484	10562.244977375	146837.940233
0.	1463990.098244	7558.9822941956	3489.6193825463	129712.84013788	724250.54421977	11029.516409074	147358.1131704
0.	1723015.1035682	6624.8544977427	2733.7816735278	133369.89021288	752654.00769795	10918.258931291	140440.1848512
0.	1297697.7828621	7536.7399397861	3311.7690492289	129216.32649405	733159.05667889	12297.956582209	141253.7632933
0.	1461229.2647084	7447.7711155427	3000.5400972175	118841.39709141	773798.56123138	10473.243863813	149348.6372525
0.	1599561.4156863	7759.166154206	2378.1170558111	107916.48494202	709817.80640187	11296.540412261	171207.5045731
0.	1499033.5847466	7692.4376667992	2867.1598181554	87321.78782481	701898.45364191	10851.505157133	150185.702895
0.	1497977.6695972	7269.8363153001	2444.8030155534	88759.075297096	677437.58666271	10606.745890386	151226.4953125
0.	1457969.9343695	7091.9053126152	2022.4676149595	87074.778872951	693938.09347227	9071.6016179468	150547.7030375
0.	1279927.1416149	6825.0159287424	2222.51855803	85076.51972931	696542.49888528	10539.994609927	166309.8075654
0.	1354754.3151692	7114.146480276	2044.6952603964	84784.679077929	621952.30461901	9182.8344586197	175744.9510941
0.	1410736.4348372	8070.5728239134	3356.2312767859	98129.942820867	696325.43525549	10228.495699585	199652.2389925
0.	1654767.5058861	7203.1117442735	3267.3070588502	101210.90904701	722968.2762049	10495.494053146	196489.4956027
0.	1536757.3245724	8426.4804036529	2711.5521902674	94263.47109477	700909.04206936	11318.79279849	192441.0954014
0.	1491011.7071026	8493.2147662765	2711.5521902674	108344.20354038	732795.75954221	9338.5629285733	215620.5726201
0.	1482838.7956085	8270.7689680748	2956.0797670342	95567.082012469	760595.42680759	11452.308362854	209056.4580692
0.	1453004.3380908	7403.2870594544	2422.5743030209	83684.755706175	761300.06125349	9650.0285943244	190531.289431
0.	1751140.5534084	9227.328010388	2956.0797670342	110212.9142603	689165.37886393	10495.494053146	237377.8626435
0.	1485289.8964274	8092.8166025467	2222.51855803	96443.761999593	690008.84959029	10473.243863813	207347.8908831
0.	1485975.2688406	8515.4596725172	2689.3227662952	98467.21969255	728461.5841349	9828.0141985899	205912.9617856
0.	1331582.4636579	8092.8166025467	2778.2408179141	97792.679519419	725412.00674905	10250.745235849	189417.435753
0.	1473330.5760538	8804.6488545952	2511.4895088638	100896.01383615	749862.87385742	12142.172835157	199925.337219
0.	1649935.0615413	7091.9053126152	2756.0112160766	91252.455593749	711146.45372126	10584.495404194	191054.1694762
0.	1548375.7525241	7002.9412353188	2089.1507291136	87456.523050323	726016.99659428	11118.523460085	169234.478309
0.	1372959.8986317	7358.8032407191	2933.8496908789	90937.934301253	720404.30735705	9961.5058950769	173906.990634
0.	1656620.6190242	7937.111398359	2978.3099024804	93903.889971994	724129.56746075	10829.254017831	177923.7941743
0.	1984816.2008272	8070.5728239134	2511.4895088638	102335.63135741	768349.5409244	11140.775371281	197012.7453440
0.	1773773.6615437	8582.1947473411	2289.203272805	86693.052091333	664692.27825566	10584.495404194	201677.9279735
0.	1613532.2218972	9383.0573113583	2066.9229651143	81485.34224067	649398.62459648	9249.5748753086	224175.253970
0.	1396760.5290513	7759.166154206	1377.8916834903	57150.859091357	624272.05147997	10272.994831483	191986.3404449
0.	1183030.3168773	8003.8418440852	1400.1176098792	56009.81777188	585778.00474327	10829.254017831	201928.3278139
0.	1027462.7043141	7603.4671810346	1244.5373699014	57173.234007103	558129.32284963	8337.5020843755	212406.25362
0.	931035.77730225	7158.6289936035	1066.7349377027	45456.976308894	537527.85359093	9138.3411442804	208828.6291202
0.	994038.68777663	6669.3344004268	1266.7629406502	45434.632732634	562735.23876735	8493.2147662765	197399.5160237
0.	1089519.5886247	6624.8544977427	1755.7404935542	55361.059793066	578447.10279789	8871.3862441486	184145.6772948
0.	1385882.1365938	8782.4031767842	2266.9749752633	72693.461248828	572287.30118889	9761.2691517657	201040.5801051
0.	1470672.1649405	8070.5728239134	2000.2400288035	85076.51972931	644218.83359715	10428.74366326	190599.4893372
0.	1305213.8102639	6825.0159287424	1800.1944209975	71370.992579024	680374.0669605	9828.0141985899	179285.8573960
0.	1355481.8329534	5824.2568292746	2066.9229651143	80228.793852862	596094.65701425	10117.248908782	170164.2376731
0.	1327696.0593785	7114.146480276	2289.203272805	95229.921818044	716728.99193457	10406.493652039	163227.5338864
0.	1487899.8603793	7536.7399397861	3089.4614690812	96960.821390925	698303.32666518	9516.5418843464	151905.3423857
0.	1497528.9428293	7025.1821656413	2355.8885211332	105868.24033298	677245.06531023	11118.523460085	161890.7220797
0.	1722933.9406315	7692.4376667992	2644.8640962144	114897.77789711	683961.77309542	11229.783609853	172523.1123492
0.	1564342.0915099	7581.224707945	3334.00013336	103505.50262889	753479.38383782	11363.297749089	169733.3608103
0.	1613264.8932696	10183.99680516	3378.462479507	108974.56544379	696349.55316857	11185.27937181	168962.3730425
0.	1717038.0175013	7959.3548209234	2667.0934016109	110775.86052621	694275.65750518	11786.10662646	171003.376963
0.	1513036.0588344	7914.8680351385	2822.700199456	124162.58537577	761518.75249514	10985.013239832	180761.6744816
0.	1871626.0307291	8537.704638108	2978.3099024804	116520.07112491	702356.99967022	11875.121753355	170731.2145151
0.	1692683.0892274	7269.8363153001	2911.6196740142	115483.56982739	710808.23330859	10473.243863813	177674.106475
0.	1827029.2022855	7292.077957649	3534.0825588358	121929.98125497	705615.78718908	10717.999211938	160712.6911197
0.	1635265.4317011	7558.9822941956	3000.5400972175	123891.93506934	726380.01070484	10717.999211938	152742.6625887
0.	1454212.6453778	7025.1821656413	3133.9225107654	124839.2493167	762393.57234849	10517.744301851	133302.152591
0.	1655224.0351937	6913.9781073663	3511.8509410427	135786.22261592	734588.1726223	10851.505157133	146385.6421016
0.	1794035.6670615	7959.3548209234	3400.6937415233	126756.76002467	828990.91112253	10873.756355811	156228.6209039
0.	1650659.765675	8270.7689680748	3422.9250628351	124703.91216546	722436.06954343	10784.751917351	146272.5713709
0.	1612997.5724606	7781.4091020254	4023.1931528364	112397.35687235	719050.06298266	9983.7547189362	151633.7969802
0.	1726938.8331685	8381.9911253168	2978.3099024804	116046.86986729	719122.60644044	11608.079223139	152833.1886856
0.	1466278.2831631	6891.7374737114	3334.00013336	107691.37865094	718155.41011027	10272.994831483	150117.8296033
0.	1404986.71613	7581.224707945	3133.9225107654	116429.93549473	711267.24991647	9939.2571305832	145028.8937007
0.	1741511.8661573	6869.4968993892	3200.6145179875	109267.24957445	719848.07431599	10295.244486485	153150.0376988
0.	1619495.6822713	7025.1821656413	2689.3227662952	106453.40203603	737859.0669689	11474.561164748	154734.4618474
0.	1631112.8611921	7269.8363153001	3311.7690492289	118751.23652579	690370.36214185	11318.79279849	140304.5961015
0.	1618880.4369027	6869.4968993892	3445.1564434428	114875.24825494	761372.95772422	11808.360319106	140756.5671084
0.	1814014.3686063	6224.5460527486	3489.6193825463	117466.55369826	733595.0332693	11407.802937209	145503.7307326
0.	1716713.5810531	8092.8166025467	3022.7703512459	111136.16596334	735605.65244367	10539.994609927	144689.7408137
0.	1696836.6784291	7381.0451204177	3067.2310371775	102875.55166204	811255.22240306	10784.751917351	154213.8324155
0.	1548853.5394456	7825.8951756913	2889.3897164397	116046.86986729	724008.59238483	10940.510308095	177015.8743847
0.	1650337.6678692	6891.7374737114	2044.6952603964	98017.520212621	777351.98866464	10695.748428881	169302.5060003
0.	1500696.9000664	7358.8032407191	2444.8030155534	109627.49021718	720380.12257173	10539.994609927	152923.71575
0.	1778780.5542685	7470.0132325949	2111.3785523944	110483.12375318	698930.55706057	11585.826064951	163567.435157
0.	1747640.51344	7381.0451204177	2911.6196740142	100356.22099026	765164.41470652	10272.994831483	151837.4552123
0.	1582440.9519708	7848.1383015384	2266.9749752633	113388.42561021	722097.40953785	10562.244977375	144938.4515928
0.	1819917.9885807	7292.077957649	2600.4056632835	111383.88492852	720912.20339109	10339.743974598	144689.7408137
0.	1627631.5128311	7470.0132325949	2311.4316296304	102740.56832639	726646.23068357	11118.523460085	163091.5772221
0.	1619361.9297563	7403.2870594544	2355.8885211332	100131.31756181	725412.00674905	10695.748428881	162411.8268480
0.	1655707.4439653	7558.9822941956	2578.1765357486	100131.31756181	717913.62784203	10028.252544752	155345.6766531
0.	1578099.27488	6580.3748323783	2155.8343768016	97365.49881713	687141.38355664	10562.244977375	152833.1886856
0.	1522347.7506737	6580.3748323783	2422.5743030209	89455.350073369	698641.0604785	9739.0209215515	151882.7132670
0.	1498584.8058086	6802.7755324172	2044.6952603964	86872.68605699	657774.37756748	8737.9119992209	159466.8762978
0.	1416123.5801996	6891.7374737114	1822.4214736367	78052.718627987	659359.24197944	10473.243863813	145458.5070025
0.	1559291.4719527	7225.3532086126	2000.2400288035	82338.107469654	637508.9001143	10228.495699585	155390.9535908
0.	1763224.5527434	8070.5728239134	2133.606434957	79331.374721402	657126.10751007	11140.775371281	166513.8213878
0.	1540204.169422	6802.7755324172	1866.8757567514	77716.26263587	675127.6124835	10317.494200857	162797.0119848
0.	1651089.2470377	8070.5728239134	2422.5743030209	79869.814658266	659047.04878413	9294.0687832241	167896.7120975
0.	1565751.4478971	7381.0451204177	1911.3302769829	76393.000240207	642996.27957644	8515.4596725172	186894.7605198
0.	1521315.5876828	7892.6247312617	1600.153614747	71819.2636316	638658.80497267	9739.0209215515	187576.4901735
0.	1500168.8304579	7447.7711155427	1689.0600469736	66105.605657194	652805.54666489	8893.6321593739	169347.8580997
0.	1661187.8600202	7180.8703392706	1911.3302769829	71998.57877573	624774.34669478	11563.572966145	163431.4730016
0.	1490457.8258417	7937.111398359	2178.0623779285	74240.342282353	692371.0038338	9338.5629285733	160418.2091494
0.	1674553.3912916	6669.3344004268	1600.153614747	78725.671177652	649326.66182742	10384.243700188	146317.7994807
0.	1675306.9590426	6535.8954043318	2022.4676149595	72065.822945276	660920.37673409	9716.7727507005	154508.0972649
0.	1607839.8120114	6802.7755324172	1822.4214736367	71415.818603821	679892.60860796	9983.7547189362	150230.9520606
0.	1704663.4764239	7447.7711155427	1911.3302769829	81350.703037108	654605.51841875	10139.498148207	155368.3150915
0.	1688747.0056202	6891.7374737114	2089.1507291136	83639.863942843	676090.02694371	9872.5111932931	132940.894500
0.	1726614.0471692	6647.0944194197	2578.1765357486	80183.92061189	719291.87686291	10006.003602161	127185.4399541
0.	1987432.6089574	7314.319659335	2822.700199456	97050.748019423	653813.4847559	10606.745890386	139694.4737995
0.	1989687.7622772	7136.387707272	2266.9749752633	97455.429787386	719025.88196459	10673.497705198	138903.6404450
0.	1698212.6320006	6446.937260185	2133.606434957	94757.920331831	768592.72814851	10940.510308095	126418.3439
0.	1856654.1942973	7114.146480276	3156.1531205464	90600.96030315	781320.88244942	11630.332440711	139513.7053280
0.	1684650.4125822	8204.0363859019	3289.5380243924	110505.64160381	783854.12667589	10962.761744275	156704.090815
0.	1636896.1827938	6758.2949177622	2622.6348501053	89320.582697276	731778.60826357	11363.297749089	154870.283521
0.	1795153.5506511	6958.4595526755	2422.5743030209	85345.920125511	739797.95504212	10606.745890386	150547.7030375
0.	1780250.484539	6913.9781073663	1911.3302769829	88220.063597082	703225.89012593	9783.5174413434	155074.0201448
0.	1341459.7276916	7959.3548209234	2200.2904383379	83101.181550957	757850.3257223	10562.244977375	132805.4267222
0.	1829327.8407628	6246.7849065228	2311.4316296304	89477.811513482	765480.44392009	11563.572966145	146657.0180606
0.	1960857.3628393	6780.5351954239	2467.0317873712	96039.129072388	729841.50621287	11363.297749089	149077.1743989
0.	1816255.1136084	6602.6146353956	2355.8885211332	75854.783851816	714118.52768527	11519.066946682	140937.3623177
0.	1503047.1821439	7002.9412353188	1911.3302769829	74486.972927099	765747.8622049	9516.5418843464	136938.1770732
0.	1549251.7143608	6024.3990384081	2511.4895088638	87613.716885723	720259.1996543	10628.996435951	134724.7573655
0.	1885355.4295337	6269.0238196228	2355.8885211332	101255.89504264	716583.94557142	10606.745890386	134792.506459
0.	1714307.7014322	7470.0132325949	3000.5400972175	101143.43050615	810082.26655258	11808.360319106	120216.4657388
0.	1976887.9582026	6780.5351954239	2378.1170558111	109154.67754635	753527.9378113	9961.5058950769	117917.2972075
0.	1988267.7873556	5935.4463522347	3178.3837896203	105373.13539643	807810.11254961	11452.308362854	132195.8487546
0.	1984816.2008272	8315.2576529274	2733.7816735278	107263.69334214	749013.57587106	11029.516409074	136079.8430668
0.	1683622.2114623	7803.6521091871	2867.1598181554	110978.5304304	737350.18042164	11341.045244099	176357.6937363
0.	1755972.2510844	7981.5983028321	2578.1765357486	100063.8477098	732238.7333968	10295.244486485	147697.3737308
0.	1578745.6972381	7514.4976447163	3200.6145179875	102853.05428853	741325.13347288	11852.867882553	145435.8952287
0.	1644207.8352016	8337.5020843755	2911.6196740142	105620.68421093	799435.12297999	10695.748428881	149167.66104
0.	1864920.052264	7514.4976447163	2111.3785523944	94263.47109477	746538.95125138	10183.99680516	144395.8193801
0.	1703272.2773082	7647.9523052351	2333.6600457397	93274.660130736	719195.15050361	10562.244977375	143808.0073446
0.	1960746.3284127	7292.077957649	3045.0006645658	91432.187347501	786704.90584022	11585.826064951	137480.3279452
0.	1689334.4399059	7558.9822941956	2667.0934016109	100806.04594824	784438.82596408	11363.297749089	143016.7868222
0.	1793163.2666121	6135.5912309063	3045.0006645658	94645.542943599	760862.6952348	10695.748428881	135379.6881629
0.	1947847.5913067	7114.146480276	2800.4704790405	89904.590317472	741082.7063062	10295.244486485	157655.1112738
0.	1921910.1324102	7136.387707272	2200.2904383379	80026.866162212	771073.62539456	11096.271608266	153783.7715397
0.	1588342.2410233	9182.8344586197	2689.3227662952	78658.373488623	701560.59311338	9917.0084254548	177696.8050509
0.	1894005.1999578	7314.319659335	1911.3302769829	89410.4273738	734878.86900163	10361.993807708	180125.9061889
0.	1664314.879323	6046.6373582597	2422.5743030209	73478.07532083	740185.78449667	11385.550313458	170595.136590
0.	1750082.2614785	7292.077957649	2355.8885211332	85480.623572996	713635.19441606	10985.013239832	168758.2998645
0.	1841051.2273675	9583.2849722085	2511.4895088638	93769.051028599	771316.88861732	11674.839054004	154236.4678077
0.	1822657.8517792	8337.5020843755	2400.3456497736	89590.119617332	760425.35116752	11341.045244099	148353.3163030
0.	1844250.0752959	7937.111398359	2400.3456497736	98624.620210268	773871.56229551	11452.308362854	129261.4628850
0.	1984092.6430464	6913.9781073663	2489.2606184746	85166.318898614	758870.52779396	11229.783609853	126350.6623837
0.	1928076.5250541	5957.6844347936	2311.4316296304	84043.898475507	722750.55136046	10673.497705198	129622.5627464
0.	1970411.2780662	6669.3344004268	2711.5521902674	78725.671177652	723669.87112601	10495.494053146	149574.8629924
0.	1769503.6245511	7203.1117442735	2511.4895088638	76079.036475076	690587.27690143	9449.7993307319	168871.6732415
0.	1784144.2095697	7625.7097134645	1978.012501928	66150.403483996	661929.25958837	11140.775371281	161369.6495819
0.	1812320.5074379	7069.6642042893	2155.8343768016	71370.992579024	708513.51395181	10628.996435951	172273.5847319
0.	1598680.608728	7047.4231552981	2000.2400288035	65769.629601866	666182.27131501	10762.500956173	147064.0984253
0.	1423424.8836687	7692.4376667992	1666.8333500017	66799.998929058	698496.31580702	9205.0812048251	146498.7143532
0.	1751466.2061642	6780.5351954239	1889.1029872274	71438.231706256	641845.79823167	9828.0141985899	159783.9752960
0.	1701073.1168291	7914.8680351385	2111.3785523944	80251.230563527	653045.52128408	9472.046789243	187735.568361
0.	1389376.4020517	8270.7689680748	1689.0600469736	60328.696610219	650454.14726572	8559.9496630493	191554.3459594
0.	1623188.0240958	7803.6521091871	1866.8757567514	68793.89990231	619011.66483669	10762.500956173	216464.2491824
0.	1744928.2193287	7759.166154206	2200.2904383379	76953.679109186	693552.32207975	9627.7806609238	225407.8422469
0.	1695838.5666473	7670.1949563466	1889.1029872274	71774.435445859	615402.97869144	9672.2765870872	227097.2369010
0.	1528993.4500476	8226.2805206124	1711.2868032229	68032.128836653	626137.86653828	9694.5246392125	253921.6283471
0.	1506956.8630872	8070.5728239134	1777.9674276367	62567.335166857	658950.99160285	10206.246222688	228261.7461426
0.	1698347.5405083	7937.111398359	2200.2904383379	72065.822945276	675079.4945644	9983.7547189362	240967.6036201
0.	1760426.1719754	10784.751917351	2244.746737005	72088.23778852	695191.96891348	9850.2626662593	234292.3613524
0.	1751791.8704362	7714.6804365931	2066.9229651143	76460.279721841	664836.4599365	9828.0141985899	236303.5232551
0.	1657963.6888898	8559.9496630493	1800.1944209975	79645.460476694	666422.61676956	10050.50154671	234817.9597429
0.	1825907.4552689	9160.5877717715	2600.4056632835	91679.324804006	711363.88808178	11430.055620341	208988.1087386
0.	1855117.1737437	8070.5728239134	2911.6196740142	105890.74579736	695409.00420394	10829.254017831	222395.1662153
0.	1792290.9486132	7536.7399397861	2800.4704790405	83976.558033162	628051.94134369	10117.248908782	189417.435753
0.	1711821.386581	8048.3291046256	3000.5400972175	106273.3479325	719025.88196459	10139.498148207	164519.2317618
0.	1830422.6313614	7892.6247312617	2933.8496908789	114649.95516032	724637.68115942	10628.996435951	158085.3701378
0.	1813768.4662668	7625.7097134645	3378.462479507	110618.23176365	731318.50746629	11474.561164748	156907.8718626
0.	1571763.6027077	7647.9523052351	2889.3897164397	112374.83394342	730349.95374713	11185.27937181	154621.2787946
0.	1958886.6985238	7114.146480276	3222.845305648	110483.12375318	712861.9170964	11452.308362854	150140.4539730
0.	1641296.711548	7158.6289936035	2578.1765357486	123824.27385604	745544.44733874	10918.258931291	155662.6203357
0.	1928491.4516818	7581.224707945	3067.2310371775	119720.51336801	739022.34797639	12097.663727646	158787.4186881
0.	1915499.2111251	7447.7711155427	3045.0006645658	129261.46288503	735920.61078905	10985.013239832	143039.3920893
0.	1820902.2919655	6691.5744407644	3845.3314342286	110212.9142603	708247.84875392	11029.516409074	143061.9974171
0.	1719038.9620068	6202.3072583001	3711.9376358914	125538.52602053	686948.6467188	11363.297749089	132850.5824056
0.	1796762.4500133	7002.9412353188	3489.6193825463	131857.21344294	713949.35798322	11252.035817943	133415.048930
0.	1884501.9085442	6736.0546994319	3534.0825588358	115776.48112893	729090.99512084	10206.246222688	125403.1775969
0.	1950897.2921126	7180.8703392706	4112.1254353852	131134.83707252	735339.15813272	11652.585717666	131812.0630995
0.	1765018.1367778	7069.6642042893	3867.5639415011	109897.68085248	754741.87511963	10562.244977375	143536.7233461
0.	1718466.8049682	7069.6642042893	3889.7965080741	128449.04496254	805782.77505363	12364.721936084	189527.5801401
0.	1955973.0999693	6558.1350886904	3534.0825588358	112284.74283237	819763.86324212	10851.505157133	144848.0104581
0.	1958553.6696899	7781.4091020254	3578.5459723132	113298.32361438	722218.35802555	10762.500956173	143242.8422284
0.	1761811.6717628	7292.077957649	3489.6193825463	120261.55377122	716704.81737262	11274.288085412	136621.9385528
0.	1646949.7048545	6535.8954043318	3623.0096229803	110212.9142603	777960.59747151	10807.002937904	136170.189885
0.	1594968.4260179	7025.1821656413	4134.3586542796	142790.73749589	789849.15242797	10807.002937904	129374.3049238
0.	1846306.4775356	7670.1949563466	3889.7965080741	119292.21444846	809740.18408482	13232.720180232	131654.0388090
0.	1791882.0779305	7002.9412353188	3689.7055437159	118976.63975592	799581.55526926	12142.172835157	136870.4106739
0.	1707499.3263565	8315.2576529274	3534.0825588358	118751.23652579	768568.40912081	11964.137830426	145752.4655973
0.	1991302.8984534	6491.4162136014	2822.700199456	105125.59388916	729986.77390428	11496.814026024	140010.8279820
0.	1765480.1770862	7069.6642042893	3289.5380243924	109717.55279528	709697.03035628	10762.500956173	142248.2439166
0.	1925946.8598315	7603.4671810346	3645.2415372606	108704.40454143	756708.81265039	10006.003602161	159330.9803858
0.	1677453.0047432	6558.1350886904	3645.2415372606	116970.76379872	683720.94099249	9983.7547189362	199538.450674
0.	1607763.8177315	7870.3814867284	2622.6348501053	116497.5371266	718977.52013026	10762.500956173	170980.6964230
0.	1597824.5402397	6869.4968993892	2889.3897164397	117759.53422546	706557.44236491	10762.500956173	177197.4505127
0.	1593597.4911914	6936.2188003543	2555.9474675006	105350.63132109	718832.43624158	11763.8529932	170799.2543023
0.	1867777.7448277	6847.2563843996	2711.5521902674	107308.71182131	686731.82289353	10673.497705198	187826.4715320
0.	1566521.5283688	6602.6146353956	2489.2606184746	100243.76852185	677822.64219012	11674.839054004	174769.1937353
0.	1640437.7644288	7358.8032407191	2867.1598181554	99501.620058954	660560.08989827	10918.258931291	155458.8694544
0.	1805138.7084809	7536.7399397861	3200.6145179875	103910.49610051	707571.64672567	10006.003602161	164632.5480522
0.	1849931.6120304	6580.3748323783	2133.606434957	94443.267442058	704384.54597168	10206.246222688	155730.5383929
0.	1951202.3171551	7047.4231552981	2644.8640962144	101818.24035544	633054.46182874	9716.7727507005	155956.9358779
0.	1734926.7641117	6913.9781073663	2956.0797670342	101368.36108778	709890.27283511	10473.243863813	157473.9562303
0.	1971022.6177057	7203.1117442735	2933.8496908789	116813.01860952	718518.09612292	11652.585717666	167783.3518512
0.	1936683.1269106	7536.7399397861	3511.8509410427	117827.14656891	721879.70649988	10918.258931291	185940.4316514
0.	1706813.8589433	7225.3532086126	2956.0797670342	120599.72173427	719799.70790736	12787.58159033	188462.8211801
0.	1587085.5507657	7581.224707945	2400.3456497736	99299.227334873	696880.16420822	10450.993733851	185190.6776423
0.	1707613.5709254	8003.8418440852	2178.0623779285	104495.52120523	668778.35500957	9538.7895209393	194123.9020815
0.	1660773.297688	7670.1949563466	2578.1765357486	99164.301566778	686250.01156861	11318.79279849	209193.1583914
0.	1953420.9818099	7981.5983028321	2667.0934016109	108389.22781957	701874.3203111	11875.121753355	168531.5576913
0.	1948346.5648847	7269.8363153001	3267.3070588502	111293.80445846	718904.97788323	11163.027341856	164292.6037583
0.	1920306.9874134	7269.8363153001	2711.5521902674	102335.63135741	728413.16979175	11074.019815824	158175.9537554
0.	1581716.0560288	6180.068523177	3111.691960277	100423.69319533	720331.75320292	10183.99680516	171003.376963
0.	1811690.3731675	8648.9303563226	3289.5380243924	107016.09602598	747703.39287655	11051.768082761	185486.0273184
0.	1654946.8246755	7759.166154206	2644.8640962144	107308.71182131	709503.79217544	10962.761744275	161075.1446176
0.	1623986.5465113	6469.1767072291	2889.3897164397	106565.9378138	723403.7422504	11051.768082761	147516.4330616
0.	1710355.4405783	7937.111398359	3200.6145179875	130457.66564764	726113.79887545	10250.745235849	160622.0801849
0.	1583543.9691307	7825.8951756913	3178.3837896203	112464.92602193	736356.72578126	10161.747447	150592.9541512
0.	1720408.962639	7937.111398359	3511.8509410427	120937.9033222	741155.43374722	11029.516409074	171411.6371326
0.	1641922.9438241	7514.4976447163	2933.8496908789	110528.15951488	736744.40190277	10339.743974598	153715.8692011
0.	1957554.6546399	7336.5614203583	2378.1170558111	114469.72503996	685864.58177161	11541.319926723	158040.0786947
0.	1730805.2184063	9182.8344586197	4378.9279761929	126643.95315428	723718.25906943	10139.498148207	185372.4300640
0.	1690019.9073191	8359.7465751719	3311.7690492289	123102.58817651	742319.15545528	11096.271608266	197445.0196230
0.	1642951.144944	7647.9523052351	4000.9602304553	121546.66451778	721613.63241175	11096.271608266	183668.6550062
0.	1684307.6788755	8381.9911253168	3889.7965080741	131699.18830296	747630.61071244	11385.550313458	171819.9171007
0.	1630726.9760747	7403.2870594544	4623.5044741297	122989.83039313	726259.00431762	11407.802937209	167397.9384331
0.	1926848.8985902	8559.9496630493	4334.4602930095	149326.01501332	795775.11355244	11630.332440711	189462.8962876
0.	1747941.9037371	8026.0854446829	3534.0825588358	137932.14706309	752605.45859602	12475.998713705	206482.3488863
0.	1865156.8313995	8426.4804036529	4289.9928470482	148783.09953132	741688.78688366	11029.516409074	204318.8823219
0.	1775589.089404	9205.0812048251	3578.5459723132	136237.9506371	750712.25468202	10873.756355811	200152.9258309
0.	1865156.8313995	9049.3552278814	3778.6342682119	140959.96199235	770441.17277802	11051.768082761	202588.5084834
0.	1996345.0357882	7870.3814867284	2600.4056632835	132421.61321421	674526.15768647	10473.243863813	185894.9901154
0.	1944882.0226336	7425.5290578293	2911.6196740142	126508.58691028	721565.25617966	11207.531461142	210013.4068346
0.	1652204.9550226	7914.8680351385	3222.845305648	139039.20659142	642157.37182816	10584.495404194	199060.5565060
0.	1750798.0179589	8270.7689680748	2956.0797670342	136350.88643759	695433.11957116	10740.250054368	194237.6173518
0.	1845506.7655535	7470.0132325949	2978.3099024804	147584.28535622	685430.9937153	10873.756355811	168622.2538276
0.	1618160.0734988	7269.8363153001	3245.0761526022	145119.33678177	755810.27991184	11519.066946682	166967.2031433
0.	1607421.0840249	7736.9232657286	4312.2265403762	133663.426219	737398.64452498	10784.751917351	147109.3307937
0.	1706014.1469612	7781.4091020254	4334.4602930095	163046.25882214	706654.02815497	10784.751917351	153376.3657314
0.	1745771.2569285	7825.8951756913	4267.7592130252	156500.31470538	775769.80449122	12320.211640776	154304.3743495
0.	1662258.4770833	7047.4231552981	4378.9279761929	148059.2667524	680855.55203979	11363.297749089	162185.2555921
0.	1896541.0556277	7581.224707945	4334.4602930095	141592.77755815	737350.18042164	10450.993733851	141208.5624246
0.	1588570.7301611	6513.6557793022	4223.2921228934	121343.7392137	697024.88193847	11385.550313458	134724.7573655
0.	1697295.30671	7492.255408986	3912.0291339479	130231.95397202	795067.68866705	10539.994609927	135289.3498449
0.	1729158.5111842	7114.146480276	4089.8922757939	139920.43985752	747897.48162183	11007.264794765	134521.5133614
0.	1504473.4924253	6713.8145404327	3623.0096229803	128697.27543367	693021.91440794	10628.996435951	128155.6911382
0.	1666053.1316441	7558.9822941956	3867.5639415011	140191.60714798	737592.50363749	10784.751917351	150864.4659469
0.	1697025.522594	6736.0546994319	4490.09822201	125425.73551604	701029.69598195	10584.495404194	163250.1935440
0.	1690580.0400433	6491.4162136014	3823.0989862564	134115.04010459	705833.08316934	10072.750608034	177923.7941743
0.	1730403.9309879	7714.6804365931	3578.5459723132	134837.67282587	771316.88861732	11496.814026024	192031.8148366
0.	1911080.4619567	7492.255408986	3889.7965080741	137706.23446716	685214.2078126	10339.743974598	173362.486791
0.	1615323.5254112	6847.2563843996	4089.8922757939	124478.35509466	718421.37837323	10473.243863813	172772.6473619
0.	1754587.6291698	7314.319659335	3845.3314342286	131631.4641531	678640.94195659	10784.751917351	158311.8310108
0.	1505424.4903576	7781.4091020254	3689.7055437159	140123.81450502	634778.48844425	9249.5748753086	151226.4953125
0.	1743572.371877	6825.0159287424	4534.5667354854	127523.88693703	709358.86636029	9872.5111932931	164949.841782
0.	1644515.0198078	6558.1350886904	3378.462479507	121907.43272706	618677.02127895	9383.0573113583	149529.6173575
0.	1781148.8905976	6802.7755324172	3845.3314342286	130006.24836232	616573.84414296	10161.747447	160508.8178886
0.	1734520.4307154	7959.3548209234	4690.2084008523	138045.1056389	624463.39859697	9561.0372168932	178786.4086392
0.	1629291.6829501	8092.8166025467	3734.1697873657	130502.8087107	686442.73288798	9405.3045917898	166423.1479673
0.	1680960.6915539	7002.9412353188	4356.6941049483	136576.76259302	682926.24248531	10161.747447	169937.4576278
0.	1528543.1896057	6602.6146353956	4312.2265403762	133460.20789149	742852.57990505	10206.246222688	178604.7982520
0.	1872368.3839746	7870.3814867284	4289.9928470482	137005.94401912	675825.35231851	12053.154857688	173158.3069284
0.	1978973.684289	8137.3043378502	4801.3827982459	163204.87428984	710059.36352991	10228.495699585	186576.6388880
0.	1781012.7628425	7381.0451204177	3778.6342682119	146023.82111656	649158.75102567	10762.500956173	171615.7746418
0.	1781965.6993188	8026.0854446829	3734.1697873657	137028.53312255	677172.87090495	10028.252544752	158153.3077596
0.	1978222.769139	8048.3291046256	4067.6591755055	154915.55790011	687912.3737223	10673.497705198	168599.5797019
0.	1950758.6476699	8804.6488545952	3711.9376358914	150253.57673471	754669.03411005	11207.531461142	168803.6490320
0.	1601251.8773058	8293.0132808272	3889.7965080741	150751.33496664	702332.86506511	10228.495699585	180262.138212
0.	1984677.0507401	9027.1088971719	4779.1478001472	174088.4997402	658854.93548669	11163.027341856	178695.6029561
0.	1614047.2690194	8070.5728239134	4245.525638307	153263.20095376	707595.7958918	11563.572966145	164269.9412936
0.	1752283.1973542	7870.3814867284	5090.4431708704	148534.27498459	766355.66154833	10940.510308095	168282.1483549
0.	1973117.9489832	9071.6016179468	4534.5667354854	161936.03425675	748406.98516282	11185.27937181	201700.6912881
0.	1777645.4916437	8715.6664994682	4801.3827982459	147810.4636267	739119.29507959	10651.247040888	203635.7976121
0.	1649577.3299385	9004.8626258179	5557.4080248972	157406.02409476	752654.00769795	10717.999211938	189894.7835909
0.	1627642.3727152	7914.8680351385	4156.5919324774	151271.75007916	734006.80899954	11585.826064951	195329.3619960
0.	1936433.9493192	8070.5728239134	4779.1478001472	136260.53767575	724274.73977355	10517.744301851	177515.2181568
0.	1829055.547636	7848.1383015384	4979.2649182334	159376.27877926	714263.53290813	11563.572966145	186712.9752596
0.	1820829.9386772	8026.0854446829	4089.8922757939	155300.39995909	780103.23835312	11385.550313458	186235.8076090
0.	1945547.1147098	7848.1383015384	3623.0096229803	156975.79997542	713659.36044108	10295.244486485	172795.3327298
0.	1805602.7624663	7336.5614203583	5090.4431708704	130209.38313809	732190.29802618	11140.775371281	153942.2124617
0.	1792427.2428661	8181.7923105381	4490.09822201	147719.99158832	773652.56093648	10584.495404194	159059.1951470
0.	1873963.2697761	6669.3344004268	4289.9928470482	137706.23446716	712161.19395791	12498.254247405	152312.6769356
0.	1833981.5960485	8448.7251318446	4223.2921228934	128087.99555723	710759.9171815	10584.495404194	153263.2009537
0.	1693104.5106787	7381.0451204177	4134.3586542796	128110.56069028	707571.64672567	11541.319926723	170617.8160919
0.	1964300.0867458	8782.4031767842	3956.4945635986	147290.26270126	697700.2632438	10695.748428881	183168.9463370
0.	1649234.5962319	8760.1575583262	4490.09822201	153693.23521008	677437.58666271	11318.79279849	185645.0660475
0.	1841736.6947808	8026.0854446829	4378.9279761929	139920.43985752	718663.17476522	12253.446643245	175631.485126
0.	2011961.1023996	7692.4376667992	4312.2265403762	165153.82264109	763657.35608479	10829.254017831	202110.4414581
0.	2173388.6782153	8270.7689680748	5223.8590313854	172931.44622061	702284.59605609	11185.27937181	202292.5590346
0.	2078794.1751895	8960.3702611759	4445.6299457633	182532.99634934	817513.64698554	12987.891015582	193032.3135238
0.	1992082.5474159	8849.1403882772	4334.4602930095	174587.66995633	721420.12909843	12119.918251707	189144.6776989
0.	2032182.3910899	8315.2576529274	5268.3314594078	166559.1584644	841635.77034897	11585.826064951	177606.0111145
0.	2142656.8891888	8070.5728239134	5179.3868406229	147561.66786384	773871.56229551	11763.8529932	172092.1147460
0.	1917023.8656672	8470.9699193857	4934.7940323669	150298.8262655	771438.52277393	10918.258931291	170549.7777711
0.	2107355.3174075	7692.4376667992	4134.3586542796	143401.0846304	716390.55418577	10762.500956173	178695.6029561
0.	1930276.2356563	8159.548294521	4312.2265403762	141796.19268146	723040.85236463	10517.744301851	182101.4861961
0.	1997459.6879756	8293.0132808272	3556.3142359259	148308.07724127	750809.33205141	9116.0945761461	182169.6179088
0.	1712868.8210935	7714.6804365931	3467.3878833464	158402.41706699	734394.38043174	11919.629673117	190190.2981820
0.	1786556.5680157	8026.0854446829	4934.7940323669	162570.43035725	721565.25617966	11185.27937181	176289.6090188
0.	1819459.0038508	7959.3548209234	3511.8509410427	136350.88643759	741834.25250218	11296.540412261	176539.2556740
0.	1754682.3333005	7558.9822941956	4378.9279761929	149597.48590124	749984.20890321	11630.332440711	171525.046248
0.	1927420.1214345	7959.3548209234	4801.3827982459	154870.2835214	733643.47646132	11697.092449727	172704.5916250
0.	1874296.3969092	8648.9303563226	4890.3233837481	163159.5552797	775015.32542458	13254.977733417	184645.4438995
0.	1823571.8083302	8960.3702611759	3978.7273673761	148647.3761384	730688.93528184	10918.258931291	169053.0738208
0.	1638381.3621891	6758.2949177622	4979.2649182334	149868.96555435	791385.12648475	12253.446643245	163522.1141948
0.	1899325.7821729	6936.2188003543	4223.2921228934	127478.75988447	729768.87327694	11964.137830426	152878.4520995
0.	1953615.1401263	7158.6289936035	3400.6937415233	122065.27369439	709383.02049493	10495.494053146	140643.5720778
0.	1652776.177867	6780.5351954239	4801.3827982459	130457.66564764	741664.54285026	11452.308362854	131337.9991471
0.	1961801.2089131	6424.6978724691	4690.2084008523	138451.76908602	765042.86806009	12164.427477996	129554.8553397
0.	1682822.4994802	7736.9232657286	5023.7360413493	143061.99741713	859261.19100597	11519.066946682	131924.9394130
0.	1915995.6645474	7425.5290578293	5268.3314594078	157587.17767534	772946.92730285	12743.069038078	138564.7346476
0.	1786328.078878	6802.7755324172	5001.500450135	134295.69245726	768495.45244478	10695.748428881	176743.5175328
0.	1776617.2905239	9160.5877717715	5290.5677623922	151203.86802053	868997.36684469	13477.556532345	181556.4523303
0.	1741315.7187425	9205.0812048251	4756.9128613587	161890.72207974	797800.12919048	10918.258931291	185781.3873474
0.	1736631.6914188	7492.255408986	4556.8010811844	136621.93855284	728316.34191393	10673.497705198	179921.5622852
0.	1737088.6696943	7314.319659335	4734.6779818802	133956.97248282	793531.06658062	11763.8529932	159081.8435815
0.	1664429.1238919	6958.4595526755	5624.119425175	147855.70001099	774358.25167445	11118.523460085	161868.0660827
0.	2012646.5698128	7736.9232657286	5713.0687893496	149461.74936166	786802.38484201	12320.211640776	179966.971613
0.	1901943.5825761	8204.0363859019	5112.6789993376	164111.30574971	835384.57373871	10896.007613863	187849.1974778
0.	1924702.4761225	7914.8680351385	3556.3142359259	132940.8945007	773263.23876706	11719.345904834	167783.3518512
0.	1973662.9540101	7114.146480276	3800.8665975842	129870.82790805	759817.96526507	9872.5111932931	160123.7374859
0.	1740059.0284849	6936.2188003543	4690.2084008523	138180.65793442	757510.28491085	11185.27937181	158583.5921056
0.	1588913.4638677	7091.9053126152	5112.6789993376	137706.23446716	835776.67442375	11897.375683543	159240.3843306
0.	1988741.0883117	6736.0546994319	4045.4261345198	130705.95549726	806686.46980022	11986.39199816	140010.8279820
0.	1708984.5057518	8137.3043378502	5379.5135674889	156998.44280156	824363.93284191	11430.055620341	141411.9682484
0.	1757538.4475223	8181.7923105381	5045.9716918765	152901.0838978	879901.92637928	12164.427477996	154530.7334490
0.	1784385.9212072	7892.6247312617	5423.9868259363	161550.88852989	854569.07104744	11674.839054004	144780.1802456
0.	1674254.1568148	7470.0132325949	4823.6178556551	172886.07481252	849486.72999574	13232.720180232	154553.3696940
0.	1784614.4103449	6669.3344004268	5090.4431708704	160123.73748592	834992.49062144	12342.466758735	155934.2958552
0.	1818088.0690243	8092.8166025467	4534.5667354854	153647.96741075	828060.42258863	13143.690561496	143378.4783905
0.	2022814.3364424	8293.0132808272	5446.2235441355	162004.0029798	836315.84155273	13967.250800226	147539.050432
0.	1821286.9169527	6691.5744407644	4667.9736993025	190235.76288497	818809.89649997	10361.993807708	141931.8054989
0.	1764050.387948	7492.255408986	6357.9800652871	164677.87499562	830999.1447141	12832.094380165	133460.2078914
0.	1947412.9209871	8537.704638108	6157.8298473792	165176.48748609	912796.02057219	13054.661893153	141683.1836717
0.	1870526.3261364	8359.7465751719	5179.3868406229	169960.1353575	846664.48100294	13388.524299949	141411.9682484
0.	1811918.8623052	7047.4231552981	6091.1141759345	169574.62226209	791677.72361811	12475.998713705	144961.0620286
0.	1975974.063205	8003.8418440852	5512.9340546385	160033.13289369	890820.05636187	13878.213340166	146001.2078220
0.	1795581.8889566	6802.7755324172	6624.8544977427	147064.09842534	878768.99351895	11452.308362854	151905.3423857
0.	1986598.8081101	8559.9496630493	5512.9340546385	172341.63698511	839649.61224677	12698.556723408	154689.1884435
0.	2043492.6034082	8737.9119992209	6068.8757374351	174633.05053423	889266.53651868	12364.721936084	142632.5065847
0.	1893832.2181863	8559.9496630493	5045.9716918765	172954.13201634	858155.49143807	12453.743239397	158742.123465
0.	1901029.6260252	6913.9781073663	5779.781435342	161732.13138178	897135.6014525	13611.106663037	123621.2934879
0.	1834082.3086663	7781.4091020254	5957.6844347936	169211.80253445	843548.79303252	13744.658932294	131857.2134429
0.	1879780.136215	7581.224707945	6291.2627920491	157994.78749555	829088.86304183	13900.472616069	127884.9120883
0.	2133403.0791102	7247.5947322881	5512.9340546385	171162.14245432	857025.36496009	12965.634175188	141479.7712837
0.	1993910.4605179	7825.8951756913	5157.1508342136	166717.84015557	846247.35613375	12676.300655165	143830.6147397
0.	1996081.1073264	7314.319659335	6291.2627920491	174859.95709228	910299.35213647	12386.977172825	152538.9824335
0.	1657003.2269152	7558.9822941956	6046.6373582597	170096.20301814	841733.8639079	13054.661893153	147267.6459998
0.	1891204.5931022	7492.255408986	5468.4603216522	175359.17304306	886998.39816955	12809.83795555	150027.3327333
0.	1939758.5348727	7692.4376667992	6091.1141759345	164813.85729059	891189.98256388	12676.300655165	157700.4006442
0.	1770562.3283737	7803.6521091871	5846.4946152228	141728.3870933	880665.50713896	13277.235346002	142858.5516554
0.	1729320.039011	7714.6804365931	5423.9868259363	154938.19518086	804219.84804522	14835.415852053	161777.4427047
0.	1947570.3953217	8871.3862441486	5490.6971584864	155164.57133937	794457.8856301	12097.663727646	180194.0219251
0.	1972773.4940202	7736.9232657286	5090.4431708704	131383.14694217	795897.08915361	13210.462686448	179104.236239
0.	1699858.6512212	7870.3814867284	5535.1710101087	132828.00453362	796189.83754887	13967.250800226	150411.9511578
0.	1664708.8757587	7336.5614203583	4512.332449094	113929.05790603	795189.65438563	12320.211640776	151792.1974011
0.	1767111.0927593	7425.5290578293	5490.6971584864	125899.46581728	710808.23330859	12231.191762848	150502.4521674
0.	1762572.4269096	7247.5947322881	4645.7390570617	129735.40963737	799972.05337805	11941.883722078	156794.6595604
0.	1802791.498533	7870.3814867284	4979.2649182334	121433.92763209	714819.40867721	11519.066946682	176176.1357128
0.	1739099.4917554	7203.1117442735	6113.3526737582	99029.377970322	724976.4401208	10428.74366326	162570.4303572
0.	1791609.5075381	8048.3291046256	4534.5667354854	121546.66451778	726210.60223417	10094.999728725	168350.1683501
0.	1628300.9000148	7870.3814867284	5535.1710101087	110460.60596299	789605.37187678	11118.523460085	150095.2052945
0.	1761349.8153513	7647.9523052351	4601.2699505063	110302.98312416	783732.31925575	12097.663727646	180807.0883387
0.	1659172.620121	7625.7097134645	5446.2235441355	117556.70046338	697459.04960352	11541.319926723	193782.765473
0.	1730024.872327	8115.0604405255	4734.6779818802	107466.2784014	652037.67256934	11318.79279849	214184.2362562
0.	1671405.2244433	9004.8626258179	5423.9868259363	96825.93325716	758749.06890195	11430.055620341	209557.7034113
0.	1529496.708678	8092.8166025467	4467.8640542332	107016.09602598	703539.67748854	11229.783609853	210058.9785305
0.	1564820.7164148	7803.6521091871	4957.0294456441	94937.727287356	757996.06156157	10740.250054368	190963.2314862
0.	1553659.3459826	7091.9053126152	5824.2568292746	104968.07127989	730083.62037971	10962.761744275	166128.4660969
0.	1329535.4148461	7937.111398359	4912.5586784017	106318.36109598	791019.39385983	10562.244977375	164133.9677871
0.	1525497.8952878	8315.2576529274	5802.0191026477	118007.44881458	736938.24644061	12921.120672592	161641.5094678
0.	1569034.908884	7158.6289936035	5068.2074017168	131992.66592932	786339.36928094	12342.466758735	161392.3042369
0.	1888274.5141698	7670.1949563466	5557.4080248972	112577.54248057	821525.30611331	12364.721936084	169597.2990142
0.	1870856.2457117	7136.387707272	5001.500450135	105125.59388916	691406.781591	10962.761744275	156409.749129
0.	1571548.2893992	7848.1383015384	5045.9716918765	104878.05968881	754571.91371144	10384.243700188	194760.7273525
0.	1870718.7908286	7803.6521091871	4334.4602930095	101818.24035544	747048.37530039	10695.748428881	186054.0365636
0.	1832694.7353777	7625.7097134645	4023.1931528364	94173.574367625	654293.49651063	10272.994831483	176153.4412351
0.	1788175.8101799	7002.9412353188	4267.7592130252	94106.152455096	715085.27487503	9516.5418843464	185508.7469531
0.	1965938.6038266	7269.8363153001	4201.058666784	92488.189264935	695553.69741215	10517.744301851	177764.9011456
0.	1930262.013368	7358.8032407191	3912.0291339479	87636.173388716	618892.14779291	11140.775371281	180103.2010659
0.	1556049.917609	7403.2870594544	3623.0096229803	71796.849508715	652133.65310766	9538.7895209393	200517.0803849
0.	1185783.5464202	6113.3526737582	2644.8640962144	56927.113226757	653429.49450722	9205.0812048251	190099.36951
0.	1069817.4229976	6313.5018238017	2111.3785523944	46797.700227303	598216.69868727	8938.1241678873	190144.8337244
0.	856902.53390811	6780.5351954239	1422.3435955424	39694.313689326	553454.70074873	8960.3702611759	174678.431356
0.	829186.81605793	6291.2627920491	1489.0219081794	30723.19734979	533456.07340921	7781.4091020254	223536.2049380
0.	772630.62731245	6602.6146353956	1000.0600036002	30187.913080182	541175.15334481	8026.0854446829	214047.4550635
0.	744331.79141531	7025.1821656413	1222.3118584252	24903.823170838	497697.91542225	7247.5947322881	242705.860337
0.	701174.4828899	7203.1117442735	1044.5099003982	20825.990836564	454744.68551392	6869.4968993892	231322.2022901
0.	557156.22282942	7470.0132325949	733.3656014198	19244.417450348	469625.80734786	7069.6642042893	212656.972083
0.	598264.39101063	6446.937260185	644.46936392652	18242.166991466	504818.77672169	7603.4671810346	212041.5855363
0.	497509.36363016	6802.7755324172	777.81407576798	14724.107590077	466642.81709987	7002.9412353188	193327.9381350
0.	449657.23990833	7470.0132325949	844.48723179752	13054.661893153	485450.65930452	7358.8032407191	202451.9151397
0.	443120.67920837	6224.5460527486	733.3656014198	12676.300655165	451673.10087997	7314.319659335	239389.7589872
0.	530853.03825141	7358.8032407191	711.14145314645	10807.002937904	440146.90875317	6269.0238196228	244719.0252187
0.	481968.09622259	7381.0451204177	488.9032300503	9850.2626662593	460468.74457641	6313.5018238017	236737.8142230
0.	517518.93353569	6847.2563843996	488.9032300503	9338.5629285733	427537.44086545	6936.2188003543	243986.9098012
0.	396851.94007656	7203.1117442735	622.24545271912	8159.548294521	446001.77332879	6713.8145404327	216646.6768236
0.	399018.47280776	6402.4585440809	533.35040054615	7892.6247312617	433594.21491334	6402.4585440809	196989.9946800
0.	389727.22960044	6980.7003643303	488.9032300503	8003.8418440852	469508.34714509	6513.6557793022	222372.3470134
0.	361334.17792218	6691.5744407644	466.67973369921	8715.6664994682	473526.40046804	7981.5983028321	213067.2547115
0.	346061.57609544	6113.3526737582	511.12678566587	6891.7374737114	450454.15144955	6669.3344004268	224083.9582911
0.	363723.72437835	6691.5744407644	533.35040054615	6291.2627920491	454252.21989834	7269.8363153001	199788.7870005
0.	295503.62266725	6068.8757374351	422.2329187895	6469.1767072291	463332.20960541	7536.7399397861	205639.6696267
0.	295181.38774151	5624.119425175	377.78634093484	4112.1254353852	454533.62535253	6913.9781073663	185849.5488244
0.	230408.51720731	4467.8640542332	488.9032300503	4045.4261345198	434810.76417154	6068.8757374351	154915.5579001
0.	181919.80432276	4868.088148406	133.33440000853	3000.5400972175	472562.8358432	7025.1821656413	124726.4682058
0.	138564.73464764	5023.7360413493	133.33440000853	2511.4895088638	389238.49704273	6647.0944194197	108479.2771030
0.	114379.61143152	4401.1619067434	66.6669333344	2089.1507291136	440240.55504843	6580.3748323783	100018.8681101
0.	79174.336261846	3645.2415372606	88.889362965491	1822.4214736367	434249.25839028	5957.6844347936	94982.67962900
0.	71460.644868715	3400.6937415233	133.33440000853	1866.8757567514	404682.01085009	6513.6557793022	88871.37376645
0.	46261.384846589	4045.4261345198	111.11185185679	1044.5099003982	428986.93436181	6113.3526737582	79802.50777259
