# Supplementary material for: LA-iMageS: a software for elemental distribution bioimaging using LA–ICP–MS data
Source: J Cheminform. 2016 Nov 18;8:65. doi: 10.1186/s13321-016-0178-7 (PMC5116144; doi:10.1186/s13321-016-0178-7)
Supplement: Supplementary file 1 — Additional file 1. Dataset corresponding to LA–ICP–MS analysis of a human tissue used to illustrate LA-iMageS features. [file 13321_2016_178_MOESM1_ESM.zip › Line 51.xl]

Intensity Vs Time	Counts Per Second
Time in Seconds	Na23	Ca44	Zn64	P31	C12	C13	Si28
0.	222.22518522469	3089.4614690812	22.222251851891	400.00960023041	401908.03907111	6535.8954043318	58605.35315746
0.	133.33440000853	3467.3878833464	44.444562963279	355.56314090256	428075.12751538	6269.0238196228	57777.37936435
0.	133.33440000853	2533.718458539	22.222251851891	466.67973369921	428332.2939574	6713.8145404327	59701.98517463
0.	39091.474049275	3823.0989862564	200.0024000288	2289.203272805	419242.65226165	6491.4162136014	62791.23197958
0.	101570.80377093	4267.7592130252	177.7796740943	3289.5380243924	424639.19113914	5423.9868259363	73836.78053780
0.	135921.73847197	4445.6299457633	155.55700742096	3867.5639415011	396223.04973446	6736.0546994319	83954.11133936
0.	175971.88761514	4223.2921228934	111.11185185679	4201.058666784	450922.95760909	5890.9703650846	103168.023010
0.	157111.65784652	4178.8252699788	177.7796740943	4801.3827982459	427701.08104782	6335.740914881	100153.8076331
0.	155617.34193558	4089.8922757939	200.0024000288	3667.4735108391	430366.51935863	6357.9800652871	91005.3307271
0.	160372.90514575	3600.7777679979	177.7796740943	4289.9928470482	455377.89722116	7292.077957649	95589.55984103
0.	149936.83683724	3912.0291339479	200.0024000288	4690.2084008523	436074.28700953	7225.3532086126	95184.96815024
0.	159240.38433064	4156.5919324774	222.22518522469	4312.2265403762	451180.81194287	7269.8363153001	105058.0838371
0.	147245.02935933	4334.4602930095	266.6709334016	4734.6779818802	441223.90305346	6357.9800652871	101053.4599631
0.	143310.66003592	3667.4735108391	422.2329187895	4868.088148406	431769.71552305	6291.2627920491	96443.76199959
0.	160418.20914945	4134.3586542796	311.11691862693	5624.119425175	419336.06982753	6291.2627920491	98557.16248363
0.	150909.71876528	4045.4261345198	288.89389638309	5068.2074017168	431582.60939346	6446.937260185	98512.19096745
0.	150230.95206063	5223.8590313854	333.34000013334	4623.5044741297	415016.57606542	6068.8757374351	94802.87170905
0.	161029.83707649	4534.5667354854	377.78634093484	5090.4431708704	459436.25436145	5312.8041246922	101953.208843
0.	146815.32474904	4756.9128613587	222.22518522469	4356.6941049483	457981.59305808	6891.7374737114	101143.4305061
0.	157972.14198739	4845.8529723751	577.79780810179	4601.2699505063	445158.42583986	7158.6289936035	114289.4987908
0.	180920.6240526	4356.6941049483	511.12678566587	5646.3566772391	448485.44595925	7425.5290578293	115303.3218007
0.	248838.35588508	5090.4431708704	711.14145314645	9672.2765870872	409929.38030627	6980.7003643303	169756.0379901
0.	260956.23464665	5290.5677623922	1111.1851901238	17462.722093569	484368.08956225	7647.9523052351	137502.9183241
0.	310086.04723702	5512.9340546385	1288.9885706717	23098.635177753	463848.67405243	6046.6373582597	139242.5599119
0.	357090.32669271	5913.2083289985	1933.557626018	33199.333608547	518015.04553253	7959.3548209234	125515.9677984
0.	510293.12138339	5735.3062786932	2244.746737005	44518.597543857	562117.80813107	7914.8680351385	113005.4988104
0.	649014.83007314	6513.6557793022	2667.0934016109	62321.055594664	594712.03417293	8626.6850939775	110843.4166168
0.	700957.30343323	6224.5460527486	3934.2618191226	72581.379528301	583468.57439362	9004.8626258179	104158.0017405
0.	1020252.229613	5824.2568292746	3289.5380243924	79510.850853184	638467.14355001	10161.747447	106048.2857390
0.	954876.16284561	5913.2083289985	2756.0112160766	71684.779794712	613563.36775555	10072.750608034	100423.6931953
0.	1213925.309668	5512.9340546385	3289.5380243924	83752.093802345	637365.17275192	11140.775371281	103640.4982793
0.	1420519.3578711	7136.387707272	3845.3314342286	97770.195781799	695987.79150739	10317.494200857	110865.9354346
0.	1382910.4678402	6291.2627920491	4178.8252699788	90825.608129395	656117.78384768	9939.2571305832	123801.7202394
0.	1441480.9857206	6469.1767072291	3689.7055437159	76976.10704501	645585.42188343	10094.999728725	120892.8116565
0.	1322050.8097321	6513.6557793022	2911.6196740142	88714.156330831	628410.87754301	9049.3552278814	112600.065953
0.	1499719.9954269	7025.1821656413	3689.7055437159	86446.06167826	633772.76449488	8715.6664994682	111046.0881532
0.	1540495.885424	6669.3344004268	3556.3142359259	90016.904142386	672505.57512185	8293.0132808272	110933.4922507
0.	1681041.4844128	6713.8145404327	3067.2310371775	91409.720667445	638946.30506704	10517.744301851	99006.89091537
0.	1581561.7953142	6469.1767072291	3356.2312767859	109920.19713161	644650.36448401	9983.7547189362	101390.8544778
0.	1847764.9624996	7069.6642042893	3445.1564434428	105418.14372827	687261.84625437	10028.252544752	103797.9959518
0.	1770219.5946671	7025.1821656413	4690.2084008523	127411.06976036	762903.92448859	11185.27937181	114109.2764129
0.	1796610.0900764	7581.224707945	4467.8640542332	109740.0685909	721420.12909843	10940.510308095	137389.9670371
0.	1659172.620121	6491.4162136014	3245.0761526022	96601.124524705	693455.88191043	9672.2765870872	110685.7865849
0.	1620753.0515608	7180.8703392706	3956.4945635986	104698.0394051	663995.43394823	10473.243863813	103595.4994877
0.	1590512.8878319	7447.7711155427	3689.7055437159	119833.22724265	714819.40867721	10851.505157133	111699.174191
0.	1628784.8184039	8048.3291046256	3956.4945635986	121231.00505338	681987.14719199	10384.243700188	122786.8701996
0.	1960940.639528	7336.5614203583	4201.058666784	114109.27641294	770538.47019447	10940.510308095	129238.8946592
0.	1994951.9077648	7314.319659335	3556.3142359259	99659.040000429	696253.08191826	10517.744301851	121388.8333017
0.	1659173.8737238	8359.7465751719	3934.2618191226	113613.68483322	663827.23854524	10428.74366326	124523.4660240
0.	1996652.3301708	7203.1117442735	4579.0354861913	140553.1771472	809007.19531745	13032.404874564	120058.6595329
0.	1774889.0924837	6825.0159287424	3356.2312767859	103887.99595002	762344.9689415	11318.79279849	103932.9963113
0.	1762001.8546612	6936.2188003543	4467.8640542332	114041.69401922	723936.00814715	10050.50154671	103325.5118089
0.	1809698.367182	6825.0159287424	3222.845305648	116542.60518373	767303.9131593	9694.5246392125	104405.5146863
0.	1900759.8286053	7536.7399397861	3178.3837896203	116520.07112491	723863.42451536	10651.247040888	109469.883032
0.	1865661.8685233	6647.0944194197	3045.0006645658	103595.49948772	687550.96355244	10717.999211938	110370.5354067
0.	1707688.0259965	6758.2949177622	3111.691960277	97185.639771189	669908.37504513	11474.561164748	113185.6974802
0.	1698455.4687416	7025.1821656413	3489.6193825463	106993.58754151	707523.34859482	10183.99680516	115573.6952926
0.	1684462.3681961	6002.16077788	3111.691960277	113793.89656614	702284.59605609	10183.99680516	120712.4474163
0.	1684543.1918969	6469.1767072291	3734.1697873657	110708.30497957	673395.53560447	10762.500956173	109244.7350479
0.	1608294.005618	6002.16077788	3356.2312767859	98219.881993081	636694.4766287	9449.7993307319	103078.0307400
0.	1485342.6155448	6269.0238196228	4201.058666784	111586.56952282	678039.2434378	10495.494053146	100918.5059589
0.	1427431.328073	6446.937260185	2733.7816735278	101480.82864161	681264.83537276	9961.5058950769	107871.4632004
0.	1363462.4002092	6713.8145404327	2844.9299791609	102290.63956803	689261.7713692	10495.494053146	129870.8279080
0.	1585905.1206982	7269.8363153001	3311.7690492289	101300.88127966	671663.80468625	10695.748428881	157949.4965401
0.	1542432.055783	6402.4585440809	3734.1697873657	103235.51784787	690418.56495322	10784.751917351	129329.1679263
0.	1498268.0340261	6469.1767072291	3556.3142359259	87142.144228402	685671.87329369	11096.271608266	123756.6131880
0.	1348053.5214935	6780.5351954239	4089.8922757939	87950.570751621	762223.46160996	10272.994831483	116790.4838245
0.	1752497.5158687	6802.7755324172	3867.5639415011	102650.5806432	716414.72787366	9605.5327868852	114649.9551603
0.	1781039.9882328	7625.7097134645	4245.525638307	99951.3991631	671784.05260162	10717.999211938	113388.4256102
0.	1782755.3498404	6691.5744407644	4356.6941049483	99434.15527466	720888.01719281	9939.2571305832	132331.3067022
0.	1730241.4753634	7692.4376667992	3823.0989862564	106295.85448404	712982.73714184	10473.243863813	132241.0011611
0.	1576232.3167229	6847.2563843996	4912.5586784017	110888.45431293	714529.3821008	11207.531461142	121231.0050533
0.	1610848.421091	7647.9523052351	4801.3827982459	117489.09029876	772144.03434562	11563.572966145	120081.2030950
0.	1734087.0282047	6913.9781073663	4534.5667354854	109785.10036345	716414.72787366	11074.019815824	117556.7004633
0.	1904677.0071908	7069.6642042893	4356.6941049483	108681.89152568	691117.53580564	10117.248908782	114447.1965471
0.	1760969.4803947	7603.4671810346	4201.058666784	94937.727287356	687840.09048408	10139.498148207	121794.6909960
0.	1576954.268837	7180.8703392706	5335.0405463082	92645.477533136	692780.83072594	10094.999728725	128719.8422039
0.	1599588.1081323	7136.387707272	3800.8665975842	89006.133916699	702863.8418715	10517.744301851	123237.8995157
0.	1513802.854867	6647.0944194197	4201.058666784	81911.714000382	705857.2275027	10228.495699585	127997.7356313
0.	1552145.6416714	7492.255408986	3934.2618191226	78927.567490327	679820.39216013	9939.2571305832	134363.4380911
0.	1547154.8553677	6847.2563843996	3912.0291339479	90061.830093923	706412.5656934	10606.745890386	132331.3067022
0.	1821339.7937823	6713.8145404327	4223.2921228934	93049.946637062	669595.8015733	9227.328010388	123215.3474744
0.	1619736.4417293	6224.5460527486	3267.3070588502	76415.426674007	639593.21520773	9338.5629285733	115213.199239
0.	1602231.0465058	6936.2188003543	2911.6196740142	73455.656755175	600458.5227537	10072.750608034	118503.2999644
0.	1518934.1201152	6535.8954043318	3623.0096229803	71796.849508715	660920.37673409	8537.704638108	112802.7799330
0.	1759258.1673526	7492.255408986	4645.7390570617	93499.379650387	668177.34053908	9650.0285943244	162502.4570586
0.	1412828.1488574	5824.2568292746	3645.2415372606	72155.482678444	631618.03542227	9672.2765870872	142225.6407773
0.	1261471.6180838	7269.8363153001	2867.1598181554	67001.607770848	609837.56400369	9049.3552278814	127930.0413236
0.	1293955.029477	6469.1767072291	2978.3099024804	61022.610483042	587849.87558343	9160.5877717715	134815.0896123
0.	1234872.0063854	7025.1821656413	3600.7777679979	65836.823733561	685117.86026122	10740.250054368	139197.3698598
0.	1254428.9000844	6246.7849065228	3089.4614690812	66195.201550668	604037.10760385	9538.7895209393	127411.0697603
0.	1263065.9938475	5824.2568292746	3645.2415372606	76101.462067808	581040.76806111	8003.8418440852	131744.3380395
0.	1475700.1139341	7158.6289936035	3823.0989862564	84964.272121534	626592.42094098	9494.2943071144	118683.6167371
0.	1750516.4178137	6558.1350886904	3578.5459723132	83752.093802345	630828.10257092	9939.2571305832	127523.8869370
0.	1519410.3637361	6202.3072583001	3623.0096229803	72402.051897362	658638.81311955	10873.756355811	117962.3728
0.	1398770.6831192	5824.2568292746	4023.1931528364	83078.737203194	621019.79831954	8849.1403882772	123485.9759690
0.	1324743.5144565	5713.0687893496	4000.9602304553	68121.745362567	660271.87121695	9138.3411442804	113388.4256102
0.	1328110.5292	5890.9703650846	3934.2618191226	74128.239846038	649782.43613347	9294.0687832241	125042.2591341
0.	1242155.9357002	6180.068523177	3667.4735108391	75092.369865191	625420.1977108	9516.5418843464	123147.6917139
0.	1172840.5633288	7069.6642042893	4556.8010811844	77895.704149035	637173.53998271	8871.3862441486	124388.1339630
0.	1222139.3771738	7025.1821656413	3689.7055437159	79219.204092605	625802.94700573	9227.328010388	117827.1465689
0.	1401878.1650068	7759.166154206	5045.9716918765	79308.940475425	664812.42948977	8337.5020843755	116655.2763855
0.	1134935.192675	7647.9523052351	3956.4945635986	79421.11230641	636694.4766287	9271.8217995872	111969.4315621
0.	1459100.0532656	7470.0132325949	4601.2699505063	85952.102699361	669187.06865507	10206.246222688	121028.0873801
0.	1344886.6641018	9227.328010388	4089.8922757939	100468.67496707	630205.78204465	8826.8945917595	119720.5133680
0.	1385569.2832781	7959.3548209234	5023.7360413493	100963.49038566	647000.187911	10606.745890386	133211.83661
0.	1665891.8105284	7625.7097134645	4823.6178556551	108749.43075421	627214.48148102	11051.768082761	126914.6921893
0.	1784961.2835641	9360.8100902862	6202.3072583001	118593.45786654	726670.43290393	11296.540412261	119427.4643776
0.	1569608.3480318	7914.8680351385	4712.4431617115	109289.76416137	711508.84734501	11652.585717666	110077.8127777
0.	1820164.0546007	9627.7806609238	4845.8529723751	119743.05602184	714843.57799547	10740.250054368	116520.0711249
0.	1853360.8911343	7714.6804365931	4801.3827982459	132128.12060012	737810.60030131	11252.035817943	111744.2164817
0.	1822597.7268559	7536.7399397861	4134.3586542796	127208.00266194	695047.28173432	11007.264794765	100513.6569801
0.	1753230.358741	8181.7923105381	5357.2770272403	139739.66652504	739507.09429226	10606.745890386	98107.45817859
0.	1753067.4997298	8115.0604405255	4534.5667354854	135018.34071935	716680.6428779	11252.035817943	97073.22982729
0.	1777855.1627938	7158.6289936035	4845.8529723751	135673.29440567	772606.29701919	10896.007613863	97815.16331734
0.	1949649.5664632	8226.2805206124	4979.2649182334	140304.59610159	778812.72115053	11207.531461142	102403.1194941
0.	1822625.0751282	7025.1821656413	4934.7940323669	142406.46759345	744986.60463475	11941.883722078	100356.2209902
0.	1897119.9893865	6736.0546994319	5290.5677623922	138022.51380225	770489.82135052	11452.308362854	101570.8037709
0.	1906939.7927879	7314.319659335	5312.8041246922	157519.24462546	753090.96179359	12320.211640776	100446.1840510
0.	1694932.4237806	7803.6521091871	6157.8298473792	144802.79025562	720476.86211671	11652.585717666	102403.1194941
0.	1830313.1464694	7158.6289936035	5468.4603216522	144011.47608961	744719.82293316	9761.2691517657	108704.4045414
0.	1722798.6706623	8693.4210590677	5335.0405463082	135470.02745245	712596.11890938	9716.7727507005	111338.8445725
0.	1988212.1064691	8381.9911253168	3689.7055437159	128945.51324256	798727.40152662	12275.701583032	111338.8445725
0.	1691048.108439	6936.2188003543	4623.5044741297	141818.79466575	742925.32213548	13388.524299949	114830.1891520
0.	1671512.2871619	6825.0159287424	4334.4602930095	136147.60308975	758044.64071639	11274.288085412	110370.5354067
0.	1840936.9827987	8048.3291046256	4201.058666784	146951.01856896	722557.02274232	10517.744301851	115799.0131910
0.	1948097.0747519	7647.9523052351	4512.332449094	138858.45221562	739870.67174845	11608.079223139	111496.4868763
0.	1986152.1473125	5846.4946152228	4423.3958966001	135763.63685243	772022.39034669	11341.045244099	102695.5743640
0.	1999354.9022946	8026.0854446829	4912.5586784017	155821.09665573	776256.59982073	12164.427477996	102065.6842425
0.	1702503.6934279	7002.9412353188	3867.5639415011	142474.27865253	777814.52748483	11051.768082761	97927.58321162
0.	1942111.3172137	7603.4671810346	4690.2084008523	158538.29798021	830509.28913407	11741.599419325	114649.9551603
0.	1856245.7550275	8871.3862441486	4423.3958966001	186122.20024619	841881.00630728	14034.029519058	154938.1951808
0.	1627071.1498708	8026.0854446829	4934.7940323669	144305.38408364	760595.42680759	12142.172835157	145322.8372720
0.	1556468.0063081	8960.3702611759	4245.525638307	143129.81376539	739240.4804773	11674.839054004	133234.4155157
0.	1648777.6179564	8293.0132808272	5068.2074017168	152471.09014475	746078.0694606	11964.137830426	123237.8995157
0.	1874870.8272888	7247.5947322881	4201.058666784	168372.84180405	796409.40528679	10962.761744275	124117.4763854
0.	1582972.7462863	8648.9303563226	5134.9148871186	144961.06202863	794213.97634074	11830.614071137	121862.3358529
0.	1887668.5908749	7870.3814867284	3845.3314342286	156183.33945685	781393.94650006	10985.013239832	114807.6596913
0.	1869811.639722	7625.7097134645	4423.3958966001	137570.68982515	755373.18938547	11385.550313458	113861.4769639
0.	1704757.4567036	7180.8703392706	4512.332449094	146905.78705229	746369.14985844	12008.646225282	122358.4147936
0.	1812718.5742873	8070.5728239134	4423.3958966001	141118.16141659	718711.53485073	10784.751917351	111834.3017884
0.	1873496.6849271	8715.6664994682	5157.1508342136	174564.97975909	723621.48345187	12208.936941841	113568.6325047
0.	1618160.0734988	7914.8680351385	4112.1254353852	138542.14141382	772095.3765424	12431.487824481	102358.1273426
0.	1927877.09971	9427.5519315809	6802.7755324172	167715.33643625	760959.88578631	12720.812851046	106633.460005
0.	1761422.7628639	8982.6164138194	4534.5667354854	143197.63066083	818247.34952017	12119.918251707	99726.50659455
0.	1689105.9507682	8893.6321593739	4601.2699505063	150638.20550836	746272.12197787	11385.550313458	92578.06791382
0.	1912682.5720501	8849.1403882772	6180.068523177	176448.47421589	790970.63066762	13455.298385142	94960.20342804
0.	1860815.5377823	9049.3552278814	5802.0191026477	195192.8861838	883350.88335088	12921.120672592	100378.7116649
0.	1755710.5344204	9093.8480673683	5624.119425175	169914.77995935	793287.18318332	12164.427477996	96623.60512661
0.	1688991.7061993	8315.2576529274	4756.9128613587	179013.42713008	886702.59724333	13210.462686448	105598.1794712
0.	2041207.7120308	8293.0132808272	6135.5912309063	184781.74902756	924844.37376566	14256.629110124	115799.0131910
0.	1772732.9751822	8715.6664994682	4801.3827982459	181806.25514159	873303.41716036	11697.092449727	120058.6595329
0.	1894860.4193061	7492.255408986	4601.2699505063	150276.20146967	758894.81977555	12809.83795555	107623.8479417
0.	1885961.2017551	8026.0854446829	4467.8640542332	160191.69157042	774990.98847688	11140.775371281	101570.8037709
0.	1931590.1559179	8960.3702611759	4957.0294456441	149393.88191359	748819.46224694	11519.066946682	113343.3744913
0.	1641351.7209798	8359.7465751719	4957.0294456441	179331.26329711	830582.76572256	12030.900511791	114131.8039984
0.	1635639.4925362	8404.2357348103	5468.4603216522	165380.47383784	833963.35601415	11763.8529932	126779.3215806
0.	1851104.7494282	8381.9911253168	4467.8640542332	154689.18844359	778885.76419661	12409.232468957	120306.6420457
0.	2101871.5781016	8871.3862441486	5512.9340546385	169279.83004224	821818.91442674	12609.532806802	161075.1446176
0.	1775474.8448352	8582.1947473411	4178.8252699788	143129.81376539	769395.29412312	12275.701583032	147493.8157517
0.	1644779.0580459	8537.704638108	4000.9602304553	141728.3870933	754329.11745235	11252.035817943	134882.8394349
0.	1956971.9453508	8359.7465751719	4267.7592130252	148466.4150226	720259.1996543	9939.2571305832	127388.5065069
0.	1748855.8602881	7692.4376667992	3889.7965080741	146792.70932533	745350.41103968	11986.39199816	141118.1614165
0.	1940283.1035003	7136.387707272	4245.525638307	155775.81740248	741203.91904551	10562.244977375	126801.8831971
0.	1917709.3740584	7581.224707945	3800.8665975842	167738.00818017	746999.85744012	11674.839054004	126395.7833739
0.	1864315.6532937	7759.166154206	4134.3586542796	155209.84730222	811059.71882766	12186.682180224	114920.3075997
0.	1629356.0412483	6513.6557793022	3934.2618191226	160440.86124277	815141.76348092	13655.623848502	116339.8008327
0.	1821743.8952282	8515.4596725172	5068.2074017168	197376.76431622	800997.19399448	11808.360319106	122764.319369
0.	1780273.1167278	8515.4596725172	4378.9279761929	178468.59303141	824682.11222729	12030.900511791	124027.259131
0.	1644093.5906327	7269.8363153001	3823.0989862564	170073.52492197	806295.67141139	11941.883722078	128291.0839376
0.	1620901.9431517	6802.7755324172	3912.0291339479	178218.88918087	810570.97902359	12876.607407585	115799.0131910
0.	1583201.2354241	7269.8363153001	4467.8640542332	164836.52122004	812086.16139554	12654.044646316	110055.2960755
0.	1639980.7861533	7825.8951756913	4779.1478001472	173952.36754404	865086.8452942	11140.775371281	116835.5534550
0.	1655518.0475199	7981.5983028321	4890.3233837481	170980.69642306	831978.93816352	13388.524299949	112870.352347
0.	1958942.2044873	7314.319659335	4534.5667354854	159580.12456807	866316.38104268	11496.814026024	105238.1118502
0.	1970133.4096697	7381.0451204177	3912.0291339479	165085.82847232	788240.32660691	11964.137830426	121839.7875067
0.	1627756.6172841	8559.9496630493	4756.9128613587	169143.7755764	795238.44115012	11585.826064951	118570.9183002
0.	1956333.7817752	7136.387707272	4201.058666784	145300.22586317	757145.97019738	10695.748428881	126914.6921893
0.	1790328.5345146	7803.6521091871	3734.1697873657	153489.53203186	780638.9808168	10807.002937904	123869.3812709
0.	1878997.2087539	8493.2147662765	5001.500450135	163272.85326267	782222.04850884	11274.288085412	135221.5967439
0.	1632783.3783144	7336.5614203583	4423.3958966001	142406.46759345	752726.83185826	11474.561164748	116700.345289
0.	1979669.0300276	7425.5290578293	3912.0291339479	130389.95150802	706340.12826375	10606.745890386	126395.7833739
0.	1872148.4212592	7381.0451204177	3222.845305648	149936.83683724	767814.55291016	11919.629673117	133053.78598
0.	1618853.6880432	7603.4671810346	3267.3070588502	143604.54352493	760376.75873722	11296.540412261	116813.0186095
0.	1786323.234381	6869.4968993892	3534.0825588358	133934.3916368	707185.26919741	11140.775371281	111946.9097820
0.	1855775.8656031	7203.1117442735	4667.9736993025	141931.80549897	807736.82709567	11519.066946682	112172.1303040
0.	1915913.5766313	6580.3748323783	3978.7273673761	149235.52666509	697652.01997962	10807.002937904	121388.8333017
0.	1985734.643478	6580.3748323783	3845.3314342286	134860.25610007	784317.01038124	11029.516409074	111383.8849285
0.	1845105.3393874	7403.2870594544	3089.4614690812	163136.89586615	784877.37614407	11474.561164748	120396.8193215
0.	1718124.0712616	7803.6521091871	3378.462479507	147041.48233238	753018.13458867	11118.523460085	125967.1437565
0.	1995509.1340153	6758.2949177622	3623.0096229803	160916.56929105	804781.49275121	10873.756355811	115145.6079535
0.	1826313.6779831	7536.7399397861	4112.1254353852	164541.89489785	702912.11410007	11407.802937209	134273.1107007
0.	1933932.0618602	7714.6804365931	4267.7592130252	164655.21149341	840115.46072949	12609.532806802	134340.8561524
0.	1963939.0963014	7803.6521091871	3800.8665975842	148375.93592527	742804.08542247	11296.540412261	128133.1258839
0.	1818659.2918687	8137.3043378502	3867.5639415011	154394.91725832	775891.50077631	11897.375683543	151724.3111411
0.	1567778.2186264	8048.3291046256	3734.1697873657	145051.50437979	754256.2798943	11207.531461142	132782.848971
0.	1821667.9337339	8493.2147662765	3511.8509410427	128200.82182885	761032.77941133	12208.936941841	123801.7202394
0.	1909782.8536894	7848.1383015384	3978.7273673761	143559.33001163	715496.17499713	11118.523460085	134227.9473697
0.	1906387.8430196	6269.0238196228	3689.7055437159	123147.69171394	710276.77068737	11318.79279849	123914.4889282
0.	1816091.1382323	8115.0604405255	2733.7816735278	124004.70496999	804439.61776015	10250.745235849	114852.7186732
0.	1747599.1700305	7336.5614203583	3711.9376358914	133302.1525912	799605.96088952	12965.634175188	119810.6843466
0.	1570405.8437105	7158.6289936035	3511.8509410427	122380.96453302	777132.8998898	11808.360319106	122223.1176296
0.	1891965.9926666	6624.8544977427	3045.0006645658	109965.22987117	815190.66179785	10495.494053146	125222.7164261
0.	1899573.9666649	6780.5351954239	3445.1564434428	112532.49571571	751925.79958307	10562.244977375	124343.0237608
0.	1811555.639652	7848.1383015384	3267.3070588502	110978.5304304	801900.39376479	10628.996435951	114357.0831806
0.	1957943.1477577	7047.4231552981	3623.0096229803	121591.759696	756635.95519191	10450.993733851	116858.0883610
0.	1811692.2185413	6758.2949177622	3400.6937415233	110798.37916266	753964.93575271	9850.2626662593	121524.1170195
0.	1998685.9591751	7336.5614203583	3156.1531205464	104540.52482698	694974.93904906	10539.994609927	139671.8775279
0.	1934496.129222	7892.6247312617	3511.8509410427	113456.0027421	728074.27693541	10539.994609927	146272.5713709
0.	1904152.781884	8026.0854446829	3111.691960277	110370.53540671	783781.04201975	11341.045244099	144848.0104581
0.	1845516.5713659	6647.0944194197	2733.7816735278	100108.82755081	724540.89530864	10450.993733851	153263.2009537
0.	1780658.8400814	7336.5614203583	2711.5521902674	95634.51567901	652469.59336977	10873.756355811	143265.4481034
0.	1514093.725456	7069.6642042893	2155.8343768016	82360.549832599	686466.82335389	9627.7806609238	133618.2661657
0.	1546889.4645992	6758.2949177622	3178.3837896203	97500.395634343	643259.95309241	9961.5058950769	127772.0900611
0.	1814369.5724277	6980.7003643303	3489.6193825463	96151.52514825	731609.09461229	10339.743974598	139242.5599119
0.	1893205.997759	7269.8363153001	3845.3314342286	100648.60446753	691213.94999634	10250.745235849	145797.690908
0.	1424000.8644927	7180.8703392706	3400.6937415233	93881.416664097	721952.27357352	10651.247040888	136328.2991560
0.	1696459.0017511	6491.4162136014	2667.0934016109	110505.64160381	655133.58110436	10428.74366326	130389.9515080
0.	1821066.3527203	6736.0546994319	3289.5380243924	100581.13045232	676186.27426496	10606.745890386	127320.8171103
0.	1944438.6543228	6224.5460527486	3356.2312767859	107533.80784192	723911.8135359	10673.497705198	129442.0108749
0.	1644756.4385405	6713.8145404327	3133.9225107654	106610.95254773	691840.66834419	11118.523460085	124974.5886495
0.	1927772.2572955	6713.8145404327	3334.00013336	111203.72495567	679627.81790554	10940.510308095	133053.78598
0.	1716037.708564	6847.2563843996	2778.2408179141	100648.60446753	651677.75502532	9783.5174413434	114154.3316445
0.	1803391.890807	6180.068523177	3133.9225107654	93162.302630667	665629.50206393	10250.745235849	127456.1964491
0.	1701909.8421282	5779.781435342	2311.4316296304	96084.087321862	639353.61322014	10851.505157133	120802.6290519
0.	1697214.3706429	6491.4162136014	3022.7703512459	100153.80763315	689599.15356963	10072.750608034	142587.2983001
0.	1668446.3949745	6980.7003643303	3289.5380243924	98669.592329613	666350.51243332	10450.993733851	151611.1685922
0.	1354130.7752451	6357.9800652871	2844.9299791609	100356.22099026	640120.36293486	10139.498148207	188281.0020918
0.	1569395.5110109	6335.740914881	2756.0112160766	81126.309174977	695770.74174648	9472.046789243	142926.3663621
0.	1347949.6724462	6469.1767072291	2756.0112160766	86625.690347334	660680.18384546	9627.7806609238	133279.5735053
0.	1412252.8792487	6113.3526737582	3845.3314342286	87187.054766337	597882.85980127	9850.2626662593	120554.6318853
0.	1567347.2086885	6024.3990384081	2911.6196740142	90196.609393942	704505.24817846	11407.802937209	125718.9939793
0.	1372152.8729827	7025.1821656413	2600.4056632835	98174.912286349	627310.18707471	8938.1241678873	115506.1011029
0.	1409455.4989974	6291.2627920491	2867.1598181554	106363.37450106	681433.36941738	10450.993733851	125967.1437565
0.	1659092.019743	6913.9781073663	3400.6937415233	103842.99583018	715931.26689009	11430.055620341	147697.3737308
0.	1612462.9542973	7981.5983028321	3111.691960277	127027.50269707	657006.06282349	10384.243700188	159897.2278348
0.	1452557.8305249	6469.1767072291	2689.3227662952	80094.174851367	685358.73114587	10183.99680516	151000.225132
0.	1413377.3040003	7002.9412353188	2311.4316296304	76191.165039484	697869.11677951	10361.993807708	127208.0026619
0.	1438543.4334334	6535.8954043318	2089.1507291136	80991.675743897	638395.27161102	8871.3862441486	144011.4760896
0.	1566097.1723657	6558.1350886904	3067.2310371775	92578.067913823	690394.46351407	9917.0084254548	132308.7302259
0.	1472567.1901408	7114.146480276	2822.700199456	90106.756286359	730228.89211466	9828.0141985899	123553.6344558
0.	1528278.3409315	6713.8145404327	3045.0006645658	99569.085386191	640455.83730013	10428.74366326	129464.5796465
0.	1612382.76427	6513.6557793022	2978.3099024804	100131.31756181	696831.92550087	11274.288085412	126824.4448743
0.	1672212.3436794	6202.3072583001	3823.0989862564	108074.06294062	697917.36125003	10584.495404194	117894.7594570
0.	1500802.5176721	6224.5460527486	3867.5639415011	98984.403920748	701536.46072146	11007.264794765	117128.511953
0.	1720310.0583627	6736.0546994319	3156.1531205464	115483.56982739	710518.34057614	10962.761744275	119089.3436411
0.	1662450.9696103	7136.387707272	4112.1254353852	110505.64160381	756805.95687621	11563.572966145	112870.352347
0.	1777773.5150627	7047.4231552981	3600.7777679979	104203.00355095	710711.60132309	9961.5058950769	120284.0978782
0.	1505160.3142805	6224.5460527486	3534.0825588358	110393.05295511	771389.86890767	10428.74366326	140146.4119919
0.	1594811.4027591	7136.387707272	3556.3142359259	96263.922731383	755834.56336192	11407.802937209	149167.66104
0.	1706526.6972299	6647.0944194197	3045.0006645658	107961.50692524	719388.60429848	10807.002937904	164428.5798280
0.	1417065.3526786	6602.6146353956	2667.0934016109	82450.319885802	700836.65052647	11474.561164748	153059.5081912
0.	1398718.4656659	7069.6642042893	2689.3227662952	82315.665166851	679098.26075171	9805.7657902847	138700.2953263
0.	1409586.1984194	7180.8703392706	2667.0934016109	71886.506360427	659479.31928114	8893.6321593739	148941.4462588
0.	1593744.3240556	6402.4585440809	2311.4316296304	70743.453440988	654701.52742134	9116.0945761461	162683.7204083
0.	1429291.1306644	6802.7755324172	2311.4316296304	70295.240008034	687358.2176167	10072.750608034	151588.5402651
0.	1374912.678756	6936.2188003543	1733.5136187497	66889.602258985	672409.36864956	9739.0209215515	144011.4760896
0.	1469830.0586075	7736.9232657286	2622.6348501053	69914.277463948	660488.03432902	10762.500956173	160690.0382945
0.	1610912.7384493	6046.6373582597	2711.5521902674	73993.718904223	693793.42719092	9049.3552278814	150072.5810465
0.	1624285.3115364	7047.4231552981	2133.606434957	77604.113643143	725073.23081946	12386.977172825	130231.9539720
0.	1512903.8591592	5468.4603216522	2178.0623779285	76213.590932592	729478.34759817	11163.027341856	133279.5735053
0.	1550233.9535824	6002.16077788	2111.3785523944	78232.167352538	762320.66733966	10495.494053146	130728.5276657
0.	1685486.1876804	8270.7689680748	2489.2606184746	104270.50671933	741009.97947287	10695.748428881	144418.4283563
0.	1735224.753341	6335.740914881	2511.4895088638	94802.871709053	752071.43633521	11496.814026024	139491.1095425
0.	1638159.9500156	6802.7755324172	2822.700199456	87838.284624637	765747.8622049	12386.977172825	116182.0675037
0.	1664305.6374339	6491.4162136014	2489.2606184746	98534.676695387	778106.66990442	11207.531461142	129329.1679263
0.	1447542.6988143	6713.8145404327	2400.3456497736	95881.777098336	721129.88220347	11185.27937181	140982.5617277
0.	1420911.94195	6691.5744407644	2244.746737005	71438.231706256	657078.0894358	9004.8626258179	135311.9343333
0.	1557962.8266157	6402.4585440809	2622.6348501053	74352.446220034	634946.1204709	10028.252544752	148647.376138
0.	1488638.1681636	8115.0604405255	2444.8030155534	90848.073243299	702501.80870941	10072.750608034	142112.6259930
0.	1454081.299823	6758.2949177622	2511.4895088638	79353.809027489	749474.61307139	10784.751917351	156047.4965782
0.	1248495.7235313	6802.7755324172	2978.3099024804	81305.823783639	670389.27931939	10228.495699585	146837.940233
0.	1451481.0498669	6825.0159287424	2867.1598181554	92218.559102332	643188.04133686	10784.751917351	147109.3307937
0.	1320782.410865	6758.2949177622	2555.9474675006	79847.378969594	673154.99673549	10094.999728725	157609.8221472
0.	1219170.1830222	7025.1821656413	2178.0623779285	75383.872896138	643283.92381037	10272.994831483	163091.5772221
0.	1107142.4170295	6913.9781073663	2133.606434957	78164.873630105	609956.95586813	8826.8945917595	158266.5383485
0.	1226466.9506665	6802.7755324172	2533.718458539	76146.313433496	644650.36448401	10206.246222688	146837.940233
0.	1172102.2584833	6869.4968993892	2644.8640962144	95724.428078391	630277.58597388	9138.3411442804	155096.6578520
0.	1021503.6265466	6246.7849065228	2933.8496908789	92106.215761827	627549.45569337	8871.3862441486	147222.4127796
0.	1147340.8437189	6313.5018238017	2600.4056632835	95679.471758129	659575.38232086	10406.493652039	137141.4795506
0.	1160755.3312311	6580.3748323783	1933.557626018	98894.456545454	654125.48937011	10717.999211938	125741.5527469
0.	1010572.4031429	6313.5018238017	2244.746737005	95050.108593576	676571.27423313	10450.993733851	143446.2972924
0.	969519.96651476	6913.9781073663	1911.3302769829	85054.070087413	588350.05689554	9405.3045917898	142067.4205047
0.	845683.04234813	6113.3526737582	2066.9229651143	65433.667038342	634347.44957677	9583.2849722085	136125.0163547
0.	735508.74447713	6736.0546994319	1777.9674276367	60642.069939777	581231.15954627	8115.0604405255	156500.3147053
0.	686924.55491509	6002.16077788	1622.3801338886	45881.515609743	601698.93088095	8760.1575583262	155594.702826
0.	664932.5823898	6535.8954043318	1600.153614747	45322.915747507	544018.27728846	8026.0854446829	169778.7152310
0.	724661.87779044	6113.3526737582	1466.7957446922	51111.821430944	567652.51568208	7670.1949563466	177469.8220450
0.	795750.71863668	6224.5460527486	1711.2868032229	62679.282824092	565442.95712192	7981.5983028321	158832.7141549
0.	1007797.9737994	6246.7849065228	1777.9674276367	72200.31290522	557346.0873703	7647.9523052351	145006.2830825
0.	1102468.2039101	6291.2627920491	2489.2606184746	76886.395662214	621330.62257536	9449.7993307319	154530.7334490
0.	1197468.7234718	7180.8703392706	2044.6952603964	83190.959543511	585373.21452889	9538.7895209393	138361.397730
0.	1228798.0499193	6891.7374737114	2489.2606184746	88646.778333012	683889.52276254	10406.493652039	143242.8422284
0.	1360940.089215	7047.4231552981	2378.1170558111	92735.357869098	702912.11410007	11074.019815824	139061.8011617
0.	1316538.4584029	7358.8032407191	2622.6348501053	110618.23176365	710397.5547922	10762.500956173	138745.4827052
0.	1258746.4065522	7514.4976447163	2756.0112160766	105958.26255286	694661.46104604	10695.748428881	130209.3831380
0.	1520151.2367279	7581.224707945	2600.4056632835	105170.60089244	728364.75571809	11941.883722078	126937.2541696
0.	1718471.0821394	7781.4091020254	2867.1598181554	130773.67218474	686780.00549757	12320.211640776	134950.5898039
0.	1569235.8865056	6669.3344004268	3711.9376358914	108794.45720871	767522.75510403	11229.783609853	116925.6934420
0.	1531059.6366181	7180.8703392706	2333.6600457397	93117.360052451	730785.78957526	10784.751917351	116610.2077232
0.	1398718.4656659	6313.5018238017	1911.3302769829	95612.037729878	730810.00331712	10250.745235849	121817.2392211
0.	1535537.9843607	7670.1949563466	2756.0112160766	91005.33072718	727372.32659419	10206.246222688	121095.7260595
0.	1566176.9567974	6891.7374737114	2155.8343768016	90533.567129791	700884.91148801	10584.495404194	131699.1883029
0.	1391124.0420944	7069.6642042893	2178.0623779285	79780.072264267	715085.27487503	10940.510308095	145141.9477040
0.	1296123.0551688	7247.5947322881	1800.1944209975	73522.912632281	698182.71062983	9894.7597796915	140892.1631507
0.	1465778.5153251	7025.1821656413	2422.5743030209	82248.338619291	747994.52761687	11207.531461142	156590.8812560
0.	1437232.3338533	6825.0159287424	2422.5743030209	79735.201427955	775477.74033531	10940.510308095	153263.2009537
0.	1469619.5442424	8448.7251318446	2756.0112160766	87434.067028913	712692.77185489	10673.497705198	170504.4191961
0.	1686321.4934536	7581.224707945	2622.6348501053	101818.24035544	712137.03209888	11430.055620341	201177.1505938
0.	1622331.6961022	8760.1575583262	2711.5521902674	95005.155890253	712934.40892208	10161.747447	174474.2195815
0.	1620217.979665	8381.9911253168	2511.4895088638	106768.5060192	653021.52352291	10918.258931291	176017.275653
0.	1560115.3293555	7914.8680351385	3089.4614690812	107511.297968	781540.0764371	12008.646225282	172840.7036489
0.	1723312.7071325	8381.9911253168	3222.845305648	105103.09047811	720839.64499812	12208.936941841	166083.1313403
0.	1836774.9734784	7803.6521091871	3578.5459723132	124952.03194258	791068.15732445	11452.308362854	185031.6474894
0.	1769095.7627244	8515.4596725172	3867.5639415011	120013.57259053	745398.91970902	11585.826064951	174837.2661613
0.	1697160.4136611	7670.1949563466	3334.00013336	116655.27638551	744622.81343223	11541.319926723	154032.751471
0.	1531457.0339873	7247.5947322881	3000.5400972175	125831.78842348	777936.25230385	10962.761744275	154191.1970843
0.	1693734.7945275	8404.2357348103	3222.845305648	116204.60065493	733958.36378443	10339.743974598	134611.8434228
0.	1726316.3367456	7381.0451204177	3467.3878833464	110460.60596299	772849.60300685	11096.271608266	150253.5767347
0.	1558547.4066978	6936.2188003543	3956.4945635986	117714.45963244	805172.22341031	11585.826064951	124455.7997208
0.	1344471.4211268	7470.0132325949	4178.8252699788	108231.64389977	797165.73642653	10985.013239832	129690.2706990
0.	1550738.3878617	7269.8363153001	3022.7703512459	102200.65671356	770173.61048145	11007.264794765	145232.3920014
0.	1225237.6044887	6869.4968993892	2956.0797670342	84156.13374929	665269.01937294	10361.993807708	148194.980651
0.	1224392.5269761	7558.9822941956	2756.0112160766	78882.701222336	679363.03528691	10807.002937904	150457.201540
0.	1527219.0233328	7781.4091020254	2822.700199456	77290.1044555	654821.5401713	10873.756355811	159783.9752960
0.	1259671.8571782	7647.9523052351	2600.4056632835	80183.92061189	646688.43994205	10028.252544752	167624.650071
0.	1463937.5030822	7447.7711155427	2644.8640962144	92420.780910908	711025.65920538	11296.540412261	166264.47183
0.	1670678.8778718	8337.5020843755	2756.0112160766	95162.491406769	700715.99929604	10228.495699585	143514.1167415
0.	1390863.1788187	6802.7755324172	2066.9229651143	80071.738561531	567913.89879303	9205.0812048251	137796.5987766
0.	1251577.4027529	7269.8363153001	2089.1507291136	73948.879070704	645393.60700238	9605.5327868852	161482.9234669
0.	1010147.4340572	7069.6642042893	1622.3801338886	62656.893172785	638347.3573167	9494.2943071144	147448.5813146
0.	977361.53554801	6713.8145404327	1644.6067123067	54913.669825039	563020.22167945	8003.8418440852	141344.1657601
0.	1120673.5852305	7158.6289936035	2089.1507291136	61201.694376938	625444.11904535	9783.5174413434	157881.5605643
0.	1189787.441532	6624.8544977427	1622.3801338886	71864.092057456	581921.36391715	9071.6016179468	164383.254227
0.	1244542.4545808	7381.0451204177	2178.0623779285	74195.501127664	639137.97710373	10428.74366326	134047.2964739
0.	1224930.2943382	6913.9781073663	2400.3456497736	91072.727695225	709141.48217034	9894.7597796915	154757.0986408
0.	1249086.2965989	6357.9800652871	2266.9749752633	79667.895624339	646688.43994205	9116.0945761461	134431.1842713
0.	1291839.128184	7670.1949563466	2844.9299791609	89747.35349197	652013.67760099	9138.3411442804	129893.3978321
0.	1269394.8611988	7203.1117442735	2044.6952603964	96736.009040615	641678.03247969	9761.2691517657	127772.0900611
0.	1696566.9077882	8515.4596725172	2756.0112160766	115280.79106968	651509.79862424	10028.252544752	169824.0698961
0.	1404176.8224807	7180.8703392706	2422.5743030209	84425.504542896	654869.54573694	9783.5174413434	146996.2503289
0.	1160958.7364159	6758.2949177622	2733.7816735278	101165.92329276	661809.14832621	9449.7993307319	137706.2344671
0.	1591770.5571745	7358.8032407191	2956.0797670342	116249.66713883	693576.4322895	10361.993807708	151068.1055472
0.	1643871.267641	7492.255408986	3222.845305648	111451.44591585	679892.60860796	9805.7657902847	155028.7449131
0.	1844666.7120811	7914.8680351385	2867.1598181554	112329.78826696	681505.59929608	10873.756355811	134431.1842713
0.	1449249.1073684	6736.0546994319	3022.7703512459	106993.58754151	711750.45149128	9449.7993307319	118706.1566061
0.	1736579.3714825	7492.255408986	4045.4261345198	138293.61985118	785315.94836633	10740.250054368	117939.8350185
0.	1907767.7789533	7225.3532086126	4067.6591755055	142609.90241206	774455.59280979	11163.027341856	137277.0172686
0.	1875393.4007078	7714.6804365931	3378.462479507	138858.45221562	741034.22168313	10161.747447	122380.9645330
0.	1919643.6979521	7114.146480276	4289.9928470482	128607.00895882	742658.6035957	10072.750608034	118322.9870657
0.	1975775.7617426	7470.0132325949	3578.5459723132	124636.24440794	790897.48639008	10339.743974598	138768.0764857
0.	1863189.3785877	7358.8032407191	2933.8496908789	123508.52873739	733086.39603787	10762.500956173	136576.7625930
0.	1565911.0114073	6624.8544977427	3756.4019981391	121388.83330177	727686.98698253	11229.783609853	124455.7997208
0.	1557989.3976241	7603.4671810346	3133.9225107654	118954.0991605	705060.49993515	11207.531461142	122989.8303931
0.	1897064.8512822	7692.4376667992	3645.2415372606	120441.90832269	724444.11053512	11363.297749089	158651.5337511
0.	1632612.9272943	8381.9911253168	3422.9250628351	123666.39981231	712716.93525925	9850.2626662593	155141.9334493
0.	1728508.7938749	8026.0854446829	3067.2310371775	128245.95276196	773798.56123138	11496.814026024	144350.6016102
0.	1767845.0989761	6913.9781073663	3000.5400972175	134024.71538509	756708.81265039	10473.243863813	159919.8785255
0.	1945491.6885546	7381.0451204177	2844.9299791609	131337.99914711	692708.50692708	10339.743974598	147109.3307937
0.	1769857.1193989	8381.9911253168	3133.9225107654	135199.01249835	730374.16627581	10962.761744275	140711.3689138
0.	1690606.9991634	7292.077957649	3334.00013336	115393.44533009	720525.23229288	11897.375683543	128358.7811558
0.	1749675.2585041	8137.3043378502	2689.3227662952	110888.45431293	740622.11329128	10539.994609927	130751.0998949
0.	1576475.0066527	6980.7003643303	2600.4056632835	97612.811307082	755543.16642856	11163.027341856	137367.3769619
0.	1652646.2858204	7225.3532086126	2778.2408179141	102043.18904194	680253.69986682	9939.2571305832	145051.5043797
0.	1858191.4699697	7558.9822941956	2956.0797670342	95117.538100653	692853.15512745	11118.523460085	136983.3549764
0.	1577140.6553759	7336.5614203583	2756.0112160766	108051.5516167	693190.67696963	10495.494053146	152086.3775276
0.	1530927.1746853	6469.1767072291	2289.203272805	105980.76825882	691021.12268599	9605.5327868852	143898.4372898
0.	1362708.2332703	6691.5744407644	2555.9474675006	101098.44511396	684467.5422743	10628.996435951	137819.1900058
0.	1491512.866886	6647.0944194197	2555.9474675006	105845.734929	701729.52173458	10050.50154671	127839.7830955
0.	1346729.5358212	6068.8757374351	2533.718458539	95432.216307064	703563.81544755	10117.248908782	134340.8561524
0.	1563225.3977884	7558.9822941956	2489.2606184746	90084.293160028	696590.73598449	9405.3045917898	138813.264229
0.	1463174.9075257	6736.0546994319	2511.4895088638	91701.792206956	679627.81790554	10940.510308095	128719.8422039
0.	1363982.5521014	6669.3344004268	2289.203272805	93184.774010163	639161.93640685	9983.7547189362	121208.45840
0.	1515786.2480533	7358.8032407191	2378.1170558111	78209.73605163	642492.9251695	9605.5327868852	135424.8576862
0.	1312193.0708995	6535.8954043318	2422.5743030209	82517.648057206	712620.28204497	10206.246222688	124523.4660240
0.	1598280.2700095	7025.1821656413	2622.6348501053	83280.738498481	737180.55818547	10139.498148207	137999.9220263
0.	1633711.3459416	7314.319659335	2333.6600457397	95274.875726965	685792.31559079	11318.79279849	140372.3902029
0.	1468540.7348193	7069.6642042893	1711.2868032229	87434.067028913	691165.74276711	9872.5111932931	138203.2501962
0.	1624151.4889458	6980.7003643303	2444.8030155534	84290.81806316	698930.55706057	10918.258931291	139988.230859
0.	1455053.302019	6157.8298473792	2200.2904383379	98197.397109559	696928.4031836	8893.6321593739	190963.2314862
0.	1748915.5677475	7269.8363153001	2533.718458539	91926.46954986	712499.46703891	10740.250054368	154349.6456821
0.	1724124.4021767	7914.8680351385	2355.8885211332	100401.20239997	700595.34974192	10384.243700188	174474.2195815
0.	1716443.2260936	6269.0238196228	2644.8640962144	94802.871709053	708948.25634546	11585.826064951	159942.5292771
0.	1588810.7067645	7025.1821656413	2355.8885211332	85817.391669503	721250.81723212	9538.7895209393	151475.39954
0.	1747667.6404167	7625.7097134645	2133.606434957	86288.889752597	690466.76803233	10406.493652039	134702.1744555
0.	1715848.4731728	5979.9225766753	2333.6600457397	82629.862879092	697869.11677951	10361.993807708	124027.259131
0.	1638535.2323882	6602.6146353956	2155.8343768016	90668.354018588	655613.66603198	9650.0285943244	120554.6318853
0.	1788829.7492759	6424.6978724691	2422.5743030209	86086.815895727	726210.60223417	11941.883722078	130547.952016
0.	1654391.5576564	6936.2188003543	2311.4316296304	86266.436861099	735678.33412688	11563.572966145	126079.9415343
0.	1729564.6078095	7203.1117442735	2044.6952603964	102673.07747346	718252.12490067	10628.996435951	132376.4598368
0.	1958720.1826182	7736.9232657286	3045.0006645658	101008.47505372	744768.32808901	10896.007613863	148511.654936
0.	1677338.7601744	7892.6247312617	2511.4895088638	102290.63956803	737713.66777591	13232.720180232	144147.1246559
0.	1579659.6537891	8537.704638108	2756.0112160766	90443.710408534	750760.79323145	11274.288085412	150004.7086679
0.	1615875.1821214	7914.8680351385	3000.5400972175	110618.23176365	773871.56229551	11897.375683543	157066.3716456
0.	1649577.3299385	7314.319659335	2289.203272805	94488.217131599	823752.08194284	11496.814026024	151000.225132
0.	1838171.9785423	7937.111398359	2956.0797670342	99816.462898008	805856.04411835	11652.585717666	138293.6198511
0.	1615418.2038459	7358.8032407191	2467.0317873712	98714.564690229	798141.74438506	11630.332440711	145707.2405290
0.	1584572.1702505	7514.4976447163	2689.3227662952	99726.506594558	750979.22005175	10117.248908782	141208.5624246
0.	1612562.0896241	7937.111398359	2200.2904383379	91993.873927502	692684.39912805	11608.079223139	128268.5183194
0.	1631869.4217634	6424.6978724691	2644.8640962144	95994.171064071	749159.1639289	11808.360319106	117060.9052381
0.	1951784.6654463	6269.0238196228	2711.5521902674	97230.604170858	823017.91736567	12275.701583032	111271.2844920
0.	1995759.8966848	7781.4091020254	2978.3099024804	104900.562496	823433.936392	12275.701583032	108907.0244024
0.	1981032.0581291	7470.0132325949	2311.4316296304	94892.775186813	784682.46223179	11051.768082761	108141.5972748
0.	1746113.9906351	6602.6146353956	2978.3099024804	117376.40790148	772217.02155958	11741.599419325	104315.5091334
0.	1812033.1068741	7047.4231552981	3111.691960277	126621.39196206	762976.83437702	10807.002937904	98737.05096101
0.	1833739.5749597	7158.6289936035	3245.0761526022	115911.67440903	865308.14900215	13054.661893153	104675.5371413
0.	1696646.0923137	7136.387707272	2733.7816735278	128584.44249172	820204.19069363	12676.300655165	110865.9354346
0.	1603308.2795455	7269.8363153001	2889.3897164397	123891.93506934	818467.47228839	12164.427477996	108997.079245
0.	1998023.2649972	7536.7399397861	3289.5380243924	142067.42050477	938099.29557463	12654.044646316	113771.3698878
0.	2087476.7624238	7314.319659335	3156.1531205464	121005.54127484	849879.46280723	13433.040297342	107691.3786509
0.	1882065.0275925	7025.1821656413	3334.00013336	126801.88319717	859973.82688353	12297.956582209	99006.89091537
0.	1862871.940022	7025.1821656413	3400.6937415233	129351.73639478	797922.13308296	12898.86401039	101840.734952
0.	1966049.7001623	6291.2627920491	2822.700199456	120284.09787822	813894.94881692	11541.319926723	161211.0687048
0.	2111925.1001623	7558.9822941956	3845.3314342286	134747.34033616	846247.35613375	12765.325284507	109244.7350479
0.	2085763.0938907	7914.8680351385	3400.6937415233	126869.5684106	792701.89082634	11519.066946682	123621.2934879
0.	1978601.6882891	7247.5947322881	3133.9225107654	114740.07167227	841905.53028096	11741.599419325	112239.6976396
0.	2196923.0594029	8159.548294521	3111.691960277	143355.87221155	875198.74933516	12832.094380165	140598.3744909
0.	1886977.5440539	8248.52471467	3334.00013336	118841.39709141	802022.45495174	11630.332440711	113838.9501041
0.	2213717.011027	7203.1117442735	3156.1531205464	122110.37165875	852678.1939284	12542.765492984	123034.9333247
0.	2112039.3447312	7937.111398359	3800.8665975842	116137.0013829	804976.85589621	11852.867882553	119224.5903011
0.	1657688.6943284	7937.111398359	3334.00013336	127794.65434535	872442.03792283	11941.883722078	120441.9083226
0.	1704871.7012725	7225.3532086126	3022.7703512459	123508.52873739	747072.63433191	10651.247040888	123982.1508686
0.	1685678.613702	7381.0451204177	3245.0761526022	133979.55338954	775404.72582459	10606.745890386	119540.1743169
0.	1842079.4284874	6647.0944194197	3623.0096229803	127749.52583765	811597.36418457	14034.029519058	126215.3008679
0.	1812604.3297185	6380.2192750204	3511.8509410427	117804.60906057	853488.51985991	12053.154857688	128200.8218288
0.	1661687.2542389	8092.8166025467	3000.5400972175	106273.3479325	820620.07587151	12142.172835157	119314.7559519
0.	1566521.5283688	7625.7097134645	2911.6196740142	101345.86775806	774893.64136524	12253.446643245	130028.8186503
0.	1576003.8275852	7825.8951756913	2778.2408179141	103100.52871722	793994.46380638	11830.614071137	117286.2630730
0.	1697295.30671	6269.0238196228	2066.9229651143	101818.24035544	727856.42421485	10962.761744275	110212.914260
0.	1901476.9348996	6535.8954043318	3200.6145179875	86041.911256212	764313.6237753	12787.58159033	98984.40392074
0.	1700938.1682747	6691.5744407644	2066.9229651143	86603.236553044	733716.14175512	11051.768082761	98647.10623978
0.	1625677.1825693	6469.1767072291	2555.9474675006	87434.067028913	766720.36149871	11341.045244099	116700.345289
0.	1695056.3386626	7536.7399397861	2444.8030155534	85570.427074832	787460.39658569	10829.254017831	121073.1797725
0.	1762137.701992	8181.7923105381	2178.0623779285	73410.819804003	674862.96723283	9627.7806609238	129419.4421639
0.	1567347.2086885	7292.077957649	2333.6600457397	71191.690880768	637437.03613466	10183.99680516	126192.7408275
0.	1713713.0866833	6558.1350886904	1577.9271548818	76370.573866485	644434.59635128	10117.248908782	132376.4598368
0.	1560460.8401102	6802.7755324172	2022.4676149595	72738.294357303	629990.3738338	10250.745235849	142655.1108182
0.	1729212.656365	8026.0854446829	1800.1944209975	74217.921674981	645441.56032416	8960.3702611759	166876.5248384
0.	1774725.8502588	7180.8703392706	2600.4056632835	69510.924260986	718518.09612292	10606.745890386	175336.4807668
0.	1653129.558576	7403.2870594544	1644.6067123067	65836.823733561	711653.80902662	10050.50154671	168440.8625321
0.	1598894.1298871	7225.3532086126	1978.012501928	62141.947732956	661160.57628195	9650.0285943244	164813.8572905
0.	1741051.0266843	6691.5744407644	1733.5136187497	61000.225265914	692829.04692665	9360.8100902862	163544.7746457
0.	1495787.0372388	7647.9523052351	2178.0623779285	70608.986890473	658014.48990133	9294.0687832241	155889.0159926
0.	1616981.4623311	6647.0944194197	1666.8333500017	63462.958377668	731124.7880949	10695.748428881	154915.5579001
0.	1797553.3677506	6736.0546994319	1933.557626018	57799.755956586	695384.8889037	9672.2765870872	154598.6423668
0.	1652914.7675367	6224.5460527486	2266.9749752633	68995.556793251	731948.12521806	11608.079223139	143717.5783722
0.	1694301.1472912	6535.8954043318	2311.4316296304	73455.656755175	775404.72582459	11341.045244099	150706.0830006
0.	1620458.7581433	7336.5614203583	2644.8640962144	73590.16904981	694227.4332682	10495.494053146	131834.6382409
0.	1860223.2613749	6847.2563843996	2333.6600457397	92128.684309433	696807.8062477	12832.094380165	131586.3150232
0.	1547314.0935412	7514.4976447163	1933.557626018	94847.82332738	669090.89900465	11051.768082761	127523.8869370
0.	1861651.2733401	7025.1821656413	2422.5743030209	89028.594152486	759259.20762689	11830.614071137	129780.5488183
0.	1979001.4971228	7803.6521091871	3000.5400972175	91207.523257695	832395.38360744	10473.243863813	127365.9433140
0.	1842062.7904945	7492.255408986	3067.2310371775	106948.57075379	759647.90479935	10740.250054368	130705.9554972
0.	1770672.9284789	6647.0944194197	2467.0317873712	101008.47505372	751780.16526622	11229.783609853	122155.4698654
0.	1556239.5171704	7047.4231552981	3178.3837896203	95297.352771848	768762.96324193	10539.994609927	115303.3218007
0.	1910307.3969052	6068.8757374351	2578.1765357486	111924.38806241	740282.74456068	11185.27937181	113681.2637794
0.	1682708.2549113	6758.2949177622	2578.1765357486	107938.99590342	733110.61618411	11852.867882553	125628.7595150
0.	1585828.8605081	7025.1821656413	3245.0761526022	124343.02376085	758943.40394191	11674.839054004	132082.9688004
0.	1899380.9337088	7803.6521091871	3200.6145179875	123080.03649867	762344.9689415	11897.375683543	134160.2028285
0.	1643522.3677883	7514.4976447163	3022.7703512459	119066.80274301	759429.26050619	11074.019815824	149303.3928349
0.	1952783.0615638	8026.0854446829	3600.7777679979	124410.68915507	832150.41329873	10272.994831483	150683.4571090
0.	1943773.6414627	6002.16077788	3045.0006645658	121591.759696	794896.93952339	10851.505157133	135108.6761231
0.	1896568.6230832	7025.1821656413	3311.7690492289	115393.44533009	777376.33220156	12186.682180224	132286.1538103
0.	1778181.7609469	7314.319659335	3222.845305648	125222.71642618	815141.76348092	11674.839054004	142835.946874
0.	1790710.0823544	6691.5744407644	4156.5919324774	108546.8147001	768227.94985631	11074.019815824	129396.8735135
0.	1832475.7130926	7091.9053126152	3289.5380243924	110888.45431293	773871.56229551	11163.027341856	117286.2630730
0.	1811910.7489638	7203.1117442735	3378.462479507	132353.88323919	713659.36044108	9427.5519315809	119156.9666987
0.	1576917.7841361	7714.6804365931	4178.8252699788	119562.7164864	756514.52744848	11585.826064951	130705.9554972
0.	1998797.4463654	6891.7374737114	3800.8665975842	116046.86986729	778569.24874766	11897.375683543	136712.2912012
0.	1639866.5415845	6980.7003643303	3489.6193825463	116700.3452898	733716.14175512	11452.308362854	144056.6920351
0.	1681451.5646538	7069.6642042893	3334.00013336	123192.79549369	725629.79824472	11541.319926723	161188.4145378
0.	1730051.9474276	7336.5614203583	2867.1598181554	113005.49881043	786315.00072139	10384.243700188	146815.3247490
0.	1850891.6821597	6602.6146353956	3534.0825588358	120712.44741633	720791.27307258	11608.079223139	147177.1798027
0.	1591655.3335206	6291.2627920491	3067.2310371775	112532.49571571	745350.41103968	11608.079223139	150525.077572
0.	1735495.6610155	7158.6289936035	2622.6348501053	115911.67440903	734394.38043174	10896.007613863	158787.4186881
0.	1632554.8891767	6825.0159287424	3111.691960277	107691.37865094	688177.41741408	11563.572966145	138316.2124167
0.	1884722.1645068	9071.6016179468	3267.3070588502	125155.04448713	719219.33199253	10339.743974598	167919.3843300
0.	1655860.7812265	7381.0451204177	3000.5400972175	105823.22958542	707619.94512505	12253.446643245	161324.3404549
0.	1971383.8827085	6691.5744407644	2355.8885211332	104045.49827127	763001.13780871	11452.308362854	146973.6344185
0.	1673638.4279766	6357.9800652871	2533.718458539	100288.7493282	731124.7880949	10050.50154671	146792.7093253
0.	1637221.8114016	6491.4162136014	2533.718458539	85345.920125511	702356.99967022	9917.0084254548	133618.2661657
0.	1492093.1917241	5624.119425175	2667.0934016109	78321.893157149	660656.16492284	10072.750608034	124771.5804683
0.	1802436.739627	6869.4968993892	3800.8665975842	104630.53279504	725000.63769447	9716.7727507005	131812.0630995
0.	1929653.3447589	5868.7324604928	2711.5521902674	106363.37450106	715423.66179922	11096.271608266	133008.6292092
0.	1642422.9907483	6958.4595526755	3089.4614690812	106588.44515056	725194.22070782	10228.495699585	122922.1764500
0.	1645693.0145969	7447.7711155427	3711.9376358914	115799.01319102	793799.34618703	11541.319926723	154689.1884435
0.	1847847.231068	7091.9053126152	3200.6145179875	124658.80026651	742852.57990505	11118.523460085	155775.8174024
0.	1720980.1854834	6869.4968993892	3378.462479507	116384.8680427	695987.79150739	12119.918251707	145187.1697311
0.	1971689.5794193	6446.937260185	3245.0761526022	124613.68860996	760279.57468957	10717.999211938	145481.1188372
0.	1747827.6591682	6068.8757374351	3200.6145179875	114897.77789711	714505.21365632	10651.247040888	141389.3673582
0.	1778673.6927636	6936.2188003543	3289.5380243924	104293.00789622	715133.61505755	12453.743239397	135334.5188825
0.	1626614.1715953	6758.2949177622	3289.5380243924	107601.33782615	746490.43622977	11964.137830426	138158.065733
0.	1576003.8275852	6825.0159287424	3289.5380243924	120622.26674957	761154.27014145	11118.523460085	128561.8760852
0.	1928851.0697382	5935.4463522347	3334.00013336	107218.6751046	742076.70060211	10450.993733851	117714.4596324
0.	1699273.7173977	6780.5351954239	3245.0761526022	107758.90990389	794287.14841205	10050.50154671	114244.4428334
0.	1691733.5758522	6335.740914881	3156.1531205464	112307.26551943	724976.4401208	11207.531461142	127614.1417697
0.	1589598.9312809	7047.4231552981	2911.6196740142	110730.82343467	737883.30040392	11096.271608266	136463.8237562
0.	1938289.0981905	6691.5744407644	3045.0006645658	105440.64798478	708127.09453139	9850.2626662593	130231.9539720
0.	1584800.6593883	6936.2188003543	3445.1564434428	108186.62046648	735436.06421051	11452.308362854	133008.6292092
0.	1973523.970291	6180.068523177	3578.5459723132	108141.59727488	684298.94927179	10628.996435951	135063.5082998
0.	1571891.0231058	6802.7755324172	3267.3070588502	115889.14204442	739095.05820255	11941.883722078	132173.2726424
0.	1723950.544274	6357.9800652871	3912.0291339479	109177.1918311	763851.80061904	10562.244977375	119585.2587164
0.	1900621.9298988	6936.2188003543	3200.6145179875	103100.52871722	773482.23034856	10473.243863813	123621.2934879
0.	1963661.4208631	6602.6146353956	3200.6145179875	112397.35687235	743434.5347696	10829.254017831	128787.5428787
0.	1935907.9296575	6980.7003643303	3178.3837896203	124703.91216546	735678.33412688	10851.505157133	112172.1303040
0.	1695160.9129184	6335.740914881	4089.8922757939	124072.36763748	703225.89012593	11007.264794765	116249.6671388
0.	1805064.1881729	6446.937260185	3800.8665975842	118525.83934915	704770.79893789	11029.516409074	120847.7202331
0.	1882978.9841434	7203.1117442735	3912.0291339479	132895.73833181	781759.2759322	12164.427477996	105485.6566789
0.	1742001.1861558	7848.1383015384	3734.1697873657	145503.73073269	695384.8889037	10762.500956173	105283.1194574
0.	1823800.2974679	6913.9781073663	3756.4019981391	148647.3761384	743361.78828384	11585.826064951	110393.0529551
0.	1822086.6289348	6491.4162136014	5045.9716918765	152380.56794559	782124.62066328	10339.743974598	111248.7645861
0.	1806320.8784305	7381.0451204177	3823.0989862564	158991.2502092	826101.82283977	12097.663727646	109830.1323777
0.	1792154.5518904	7091.9053126152	3711.9376358914	159285.68223628	805782.77505363	11452.308362854	123734.0597532
0.	1991168.5908649	6469.1767072291	4467.8640542332	155572.06377916	773506.56308599	11519.066946682	120599.7217342
0.	2120036.4645522	7447.7711155427	4401.1619067434	160599.42760372	756198.82323643	11318.79279849	117308.7991893
0.	2024642.2495444	7647.9523052351	4401.1619067434	160599.42760372	762563.68640771	12075.409262973	104450.5178250
0.	2104384.9586168	5935.4463522347	4556.8010811844	156455.0317957	798019.73742426	12965.634175188	98984.40392074
0.	2022814.3364424	7647.9523052351	4490.09822201	161958.69043676	797678.12700258	13010.147915374	111271.2844920
0.	2209832.6956854	6980.7003643303	4667.9736993025	167669.99313159	818687.60059907	11608.079223139	108501.7895749
0.	2132603.3671281	7848.1383015384	4801.3827982459	174587.66995633	784755.55443866	10584.495404194	103707.9969196
0.	2129290.2746308	6913.9781073663	5423.9868259363	165085.82847232	790312.35423423	12720.812851046	107128.6393544
0.	1827341.8791029	7581.224707945	4334.4602930095	164972.50607847	788630.31775623	12386.977172825	152946.347677
0.	2126091.4267024	6980.7003643303	4779.1478001472	171479.68241909	780858.15767165	11652.585717666	140666.170962
0.	1927877.09971	6913.9781073663	3956.4945635986	148240.21910496	830999.1447141	12008.646225282	139739.6665250
0.	2122207.1113608	7247.5947322881	4045.4261345198	156115.41774332	830264.37162922	11452.308362854	148805.7203098
0.	1830197.9933247	7647.9523052351	4201.058666784	161958.69043676	829064.37495918	11430.055620341	142813.3421549
0.	1964435.361749	6513.6557793022	3800.8665975842	151543.28379361	794287.14841205	12097.663727646	141547.5748660
0.	1696646.0923137	7269.8363153001	4134.3586542796	155979.57596165	794409.10322709	11496.814026024	130389.9515080
0.	2011389.8795552	7203.1117442735	5512.9340546385	159874.57720511	848554.06014493	12186.682180224	140982.5617277
0.	1573833.1807766	7180.8703392706	3400.6937415233	136418.64864659	777887.56217239	12208.936941841	125403.1775969
0.	1949095.0754112	7136.387707272	4267.7592130252	143853.22219562	750639.44736513	12075.409262973	120148.8341444
0.	1650605.5310584	6980.7003643303	3934.2618191226	145458.50700259	748625.35294992	11496.814026024	117601.7742090
0.	1959747.0781366	6558.1350886904	3889.7965080741	122403.51433294	749231.95887061	11630.332440711	115010.4270153
0.	1919920.0628078	6669.3344004268	4445.6299457633	131134.83707252	762320.66733966	11118.523460085	114379.6114315
0.	1700560.3228714	6135.5912309063	3645.2415372606	126508.58691028	711629.64857841	10940.510308095	109717.5527952
0.	1632586.1382428	6424.6978724691	4334.4602930095	127839.78309559	715568.68880005	11118.523460085	101525.8160855
0.	1804565.4975116	6469.1767072291	4112.1254353852	136079.84306683	657558.28215757	10985.013239832	114424.6681147
0.	1828972.0617212	6357.9800652871	4423.3958966001	126486.02608178	661568.93079703	11430.055620341	116880.6233275
0.	1709984.1078724	6313.5018238017	3600.7777679979	111564.04877051	691286.26134227	9761.2691517657	127411.0697603
0.	1587157.8746512	6869.4968993892	3667.4735108391	122065.27369439	641078.89562737	9850.2626662593	133189.2577689
0.	1898967.305176	7203.1117442735	3956.4945635986	117669.38528152	677389.4559239	9828.0141985899	132511.9206971
0.	1666133.7932666	6135.5912309063	4000.9602304553	117444.01715828	716656.46845043	11163.027341856	133753.7470537
0.	1735387.2969885	6335.740914881	4556.8010811844	123756.61318805	671351.167912	10139.498148207	132895.7383318
0.	1937541.4563771	7047.4231552981	4756.9128613587	134544.09578572	725799.19540134	9850.2626662593	154145.9266047
0.	1564579.370698	5668.5939886228	4512.332449094	129284.03117149	701367.53585573	10940.510308095	138180.6579344
0.	1691146.1981949	6847.2563843996	4667.9736993025	125312.94652672	673082.83637611	9405.3045917898	139106.990484
0.	1831353.3052755	7114.146480276	3378.462479507	134498.93099784	621282.80273159	9761.2691517657	146905.7870522
0.	1934053.2555972	7314.319659335	4245.525638307	136057.25651397	698978.80742935	10673.497705198	168894.3481001
0.	1842885.0023766	7425.5290578293	5112.6789993376	122854.52305224	660656.16492284	9805.7657902847	170368.3449374
0.	1835515.1106085	6958.4595526755	3467.3878833464	124839.2493167	649134.76403411	10072.750608034	161120.4524027
0.	1673207.8885914	6780.5351954239	5401.7501670541	122471.16409614	679772.24819562	9338.5629285733	158945.9538888
0.	1954863.3974212	6847.2563843996	4445.6299457633	130186.81236481	672216.95890777	9894.7597796915	156092.7772940
0.	1852455.4380538	6847.2563843996	4267.7592130252	127388.50650691	672265.06094288	10339.743974598	170481.7400003
0.	1999912.3915223	6891.7374737114	3645.2415372606	126328.1019796	739022.34797639	10740.250054368	160395.5571171
0.	1897230.2665776	7403.2870594544	4178.8252699788	132895.73833181	701898.45364191	10851.505157133	169960.135357
0.	1880593.2353444	7670.1949563466	3689.7055437159	149823.71833679	751416.09012813	10450.993733851	158855.3619797
0.	1878777.0887115	7937.111398359	4201.058666784	131315.42534058	702550.07892572	10918.258931291	161981.3466777
0.	1668311.9254123	7803.6521091871	3889.7965080741	127794.65434535	633605.1552042	9360.8100902862	147177.1798027
0.	1828151.0853992	7114.146480276	4089.8922757939	133776.3274142	702477.67370186	9739.0209215515	169189.1268206
0.	1747694.7674733	7870.3814867284	3600.7777679979	142700.31946762	657702.34516518	10985.013239832	145616.791122
0.	1599294.4955161	7091.9053126152	4334.4602930095	137954.73865677	688635.23922317	10428.74366326	141999.6127283
0.	1485764.3795088	6558.1350886904	4156.5919324774	136644.52662384	632599.56765674	8938.1241678873	146340.4136268
0.	1790519.3064626	6424.6978724691	4423.3958966001	145368.06027227	665629.50206393	9605.5327868852	142361.2605246
0.	1830121.5510272	6825.0159287424	4334.4602930095	152584.24426396	707185.26919741	11652.585717666	131654.0388090
0.	1858740.558835	6958.4595526755	3356.2312767859	140259.40033784	747266.70901735	10272.994831483	136373.4737798
0.	1648206.3951121	6446.937260185	5535.1710101087	136373.47377986	758919.11182486	11563.572966145	131112.2638120
0.	1613019.0678996	6913.9781073663	4312.2265403762	147923.55504379	711218.93123687	12186.682180224	127275.691149
0.	1670027.1077666	8003.8418440852	4356.6941049483	153308.4666821	718735.71499438	10740.250054368	133844.0688596
0.	1951257.7773276	7336.5614203583	4667.9736993025	162298.54045751	721976.46273266	13388.524299949	120351.7305625
0.	1700073.4293798	7692.4376667992	4467.8640542332	177220.14780398	737229.02134414	12030.900511791	141027.7613809
0.	1930400.3526996	7336.5614203583	5312.8041246922	158945.95388885	784804.28291673	11674.839054004	131405.7209307
0.	1872065.9365867	7870.3814867284	4645.7390570617	150751.33496664	757024.535345	10851.505157133	152267.4165668
0.	1836555.8545676	7714.6804365931	4223.2921228934	149506.99463138	731778.60826357	11452.308362854	151746.9398335
0.	1585714.6159393	6624.8544977427	5045.9716918765	151203.86802053	773993.23209379	13076.91897114	148511.654936
0.	1880730.8367053	7736.9232657286	4378.9279761929	143988.86820805	694396.21926976	10317.494200857	155481.5081975
0.	1474783.1395648	6758.2949177622	4490.09822201	149484.37196609	752848.20681191	11741.599419325	147267.6459998
0.	1908071.3923772	7425.5290578293	4534.5667354854	151927.97156536	797263.33231344	10985.013239832	136034.6700218
0.	1632184.3118827	7247.5947322881	4134.3586542796	140417.58657441	750348.22418438	11786.10662646	120441.9083226
0.	1703907.4946064	7292.077957649	4556.8010811844	159104.49207708	691189.84634825	10562.244977375	126689.0757205
0.	1867915.1560982	6780.5351954239	4979.2649182334	138429.17615594	701801.92072105	10628.996435951	119607.80100
0.	1839295.2140128	6335.740914881	4201.058666784	130705.95549726	746102.32578873	11229.783609853	115596.2268102
0.	1772005.5719209	6513.6557793022	4645.7390570617	150864.46594697	726694.63519164	10539.994609927	123237.8995157
0.	1751547.6211526	7180.8703392706	4223.2921228934	153580.06616861	720476.86211671	10740.250054368	134973.1733817
0.	1722008.3866032	7759.166154206	4467.8640542332	156160.69882473	788849.69543615	12231.191762848	149959.4607199
0.	1651405.2430405	7803.6521091871	4779.1478001472	145842.9164638	794555.45125386	11986.39199816	142451.6749053
0.	1945463.9756007	6869.4968993892	4467.8640542332	144463.64649107	726767.2424589	12119.918251707	129870.8279080
0.	1592340.8009338	6224.5460527486	4467.8640542332	148127.12342821	763195.56770223	10851.505157133	125155.0444871
0.	1577374.7624116	6157.8298473792	5290.5677623922	132715.11608373	801119.24255954	12498.254247405	116835.5534550
0.	1804607.2098974	7670.1949563466	4623.5044741297	151927.97156536	696880.16420822	11585.826064951	135018.3407193
0.	1833511.085822	8048.3291046256	4089.8922757939	158108.01595078	725774.99560551	12409.232468957	147923.5550437
0.	1809633.9709278	6691.5744407644	4201.058666784	149823.71833679	695843.09106382	10873.756355811	144147.1246559
0.	1674482.6459526	5979.9225766753	5601.8822324301	157066.37164568	748067.31282296	12898.86401039	128020.3005218
0.	1740858.740467	7269.8363153001	4023.1931528364	155549.42479236	818100.60408705	13433.040297342	128810.1098916
0.	1903076.8331803	6580.3748323783	4801.3827982459	144034.08403199	778739.67871609	12431.487824481	122877.0741242
0.	1858302.1572672	7069.6642042893	4868.088148406	148285.45780164	738901.16561607	11830.614071137	120802.6290519
0.	1976025.9943764	6958.4595526755	4912.5586784017	150887.09232568	769857.4110807	11652.585717666	138496.9551284
0.	1566978.5066443	7203.1117442735	4245.525638307	139378.13152635	801778.33428362	12297.956582209	122899.6252568
0.	1654261.3572623	6936.2188003543	5223.8590313854	142316.0536991	820497.75464809	12142.172835157	132805.4267222
0.	1952450.2509609	6825.0159287424	4979.2649182334	147878.3182944	788971.57430772	11074.019815824	130028.8186503
0.	1568463.6860396	7692.4376667992	4645.7390570617	144395.81938015	758311.83090987	11363.297749089	138225.8425188
0.	1677110.2710366	6802.7755324172	4845.8529723751	147946.17350977	732868.41775588	11341.045244099	156522.9562516
0.	1631755.1771946	7981.5983028321	5779.781435342	140349.79210841	836658.96520339	12587.276976136	146136.8885015
0.	1900428.8751509	8070.5728239134	4779.1478001472	141027.76138094	821402.97222568	10918.258931291	153919.577861
0.	1672883.2219884	7714.6804365931	5401.7501670541	137435.14736973	823629.71689973	13143.690561496	134747.3403361
0.	1948845.5652141	6335.740914881	4934.7940323669	122335.86511492	777327.64519567	10807.002937904	132760.2712816
0.	1603879.5023899	7536.7399397861	5646.3566772391	145141.94770407	745714.23264798	11474.561164748	135108.6761231
0.	1691390.8421456	7136.387707272	5713.0687893496	128561.87608525	883671.21243818	12342.466758735	141276.3638189
0.	1742915.1427067	6869.4968993892	4267.7592130252	139604.08907772	759720.78744966	11630.332440711	146724.8634192
0.	1966549.6500682	7203.1117442735	4556.8010811844	139536.30117433	759356.38029437	11608.079223139	143536.7233461
0.	1608220.796007	7625.7097134645	5001.500450135	145526.34268898	740234.26439365	12142.172835157	137118.8901435
0.	1760737.2954507	6491.4162136014	4779.1478001472	155232.48537504	750469.56599283	11964.137830426	162230.5693552
0.	1876438.6359197	7403.2870594544	4868.088148406	128449.04496254	777546.73886245	12008.646225282	169121.1000458
0.	1596910.5836887	7047.4231552981	5735.3062786932	139265.15502912	774406.9221063	11652.585717666	165924.4616151
0.	1574518.6481898	6491.4162136014	4934.7940323669	143627.15037279	830460.30508457	11007.264794765	149461.7493616
0.	1697902.7825713	7114.146480276	5379.5135674889	152018.48889272	764994.24987612	12164.427477996	139310.3454457
0.	1688191.9942172	7047.4231552981	4023.1931528364	153942.21246178	798556.58080297	13099.176108526	144192.3413312
0.	1979515.64484	7558.9822941956	4645.7390570617	151226.49531252	775404.72582459	11652.585717666	138948.8289174
0.	1703158.0327394	7803.6521091871	5379.5135674889	156568.23952698	751755.89311684	11852.867882553	146023.8211165
0.	1829398.2813426	6825.0159287424	4579.0354861913	134498.93099784	800167.30898037	12186.682180224	138225.8425188
0.	1584115.1919751	7047.4231552981	4756.9128613587	149687.97814502	764021.94314528	12898.86401039	138655.1081904
0.	1642608.4112374	7292.077957649	4667.9736993025	146951.01856896	821843.38223121	12609.532806802	147584.2853562
0.	1984482.2441062	7670.1949563466	4467.8640542332	132421.61321421	767887.50388791	11207.531461142	140123.8145050
0.	1625585.9704755	7470.0132325949	4134.3586542796	144757.57029641	720235.01527265	11474.561164748	152946.347677
0.	1960552.0213513	7959.3548209234	4712.4431617115	145548.9547061	804781.49275121	12542.765492984	146182.1158813
0.	1938898.3322468	6402.4585440809	4734.6779818802	130976.8255231	813014.95142047	12431.487824481	139106.990484
0.	1573490.44707	7225.3532086126	4023.1931528364	133121.52160386	713103.55886714	12142.172835157	134995.7570201
0.	1785185.6331893	7736.9232657286	4979.2649182334	134205.36579531	761057.07742185	11919.629673117	142768.1328976
0.	1636439.2045183	6446.937260185	4467.8640542332	136237.9506371	798702.99836152	11964.137830426	138835.8581920
0.	1735717.7348678	7470.0132325949	5134.9148871186	123305.55600329	805147.80223211	12609.532806802	130886.5345438
0.	1580459.3657712	7603.4671810346	4423.3958966001	151158.61361921	779372.73346871	11697.092449727	132669.9611285
0.	1588227.9964544	8159.548294521	5401.7501670541	133956.97248282	790092.93978814	12854.350864177	148624.7557859
0.	1820218.7368281	7025.1821656413	4823.6178556551	135582.9529304	816877.8212613	12631.788696862	160622.0801849
0.	1674795.6027445	6469.1767072291	4245.525638307	110302.98312416	751149.11136626	11608.079223139	149212.9047301
0.	1454422.8022259	6913.9781073663	3867.5639415011	107871.46320047	658638.81311955	9294.0687832241	164428.5798280
0.	1249368.7583519	7136.387707272	3400.6937415233	97298.051222629	644170.88704886	10272.994831483	204341.6527649
0.	1260828.804848	7514.4976447163	3422.9250628351	79465.981459575	673972.85611893	9828.0141985899	200926.7730539
0.	1113791.6139772	6446.937260185	2467.0317873712	68547.43696849	638467.14355001	8448.7251318446	170799.2543023
0.	1123660.8034491	5957.6844347936	3111.691960277	65478.461267315	553051.4258845	10094.999728725	180171.3166185
0.	1218530.3995887	7292.077957649	3356.2312767859	68749.087919841	630157.91308968	9360.8100902862	197331.2610852
0.	1017774.9859939	7047.4231552981	3200.6145179875	69802.232957365	587159.19668027	8960.3702611759	192463.8337932
0.	1103327.0640795	7381.0451204177	3578.5459723132	71774.435445859	645969.06439746	9116.0945761461	176039.9697639
0.	1040270.7697654	6758.2949177622	3111.691960277	69779.82423607	656093.77757206	8938.1241678873	167987.4013938
0.	1275934.2353438	5713.0687893496	4112.1254353852	85525.525203561	670220.95978859	10807.002937904	188235.5479326
0.	1133211.4397681	7002.9412353188	4178.8252699788	83123.62595887	641486.30417394	9160.5877717715	161165.760431
0.	1258952.0539891	7114.146480276	4467.8640542332	85907.198782021	661088.51571835	10450.993733851	169098.4245764
0.	1188512.1208096	6802.7755324172	3711.9376358914	80767.291502263	695650.1608908	9961.5058950769	172704.5916250
0.	1215715.8961506	6380.2192750204	3578.5459723132	79107.034966515	660944.3963892	11140.775371281	157043.7286366
0.	1268442.6729339	6936.2188003543	4067.6591755055	88287.438163049	713635.19441606	8671.1756780192	174882.6480843
0.	1134022.5760208	6446.937260185	4690.2084008523	87793.370595252	702381.13434241	10250.745235849	158855.3619797
0.	1272226.2883713	6313.5018238017	3956.4945635986	94173.574367625	739919.1498902	10161.747447	163794.0436326
0.	1287299.3644296	6246.7849065228	5112.6789993376	94353.368786243	747218.18994044	12587.276976136	151520.6556491
0.	1322257.9122486	6269.0238196228	5312.8041246922	104225.5045467	711726.29077434	11363.297749089	151339.6326857
0.	1158619.8569889	6958.4595526755	5223.8590313854	90893.003651807	706943.79196885	10896.007613863	155481.5081975
0.	1234564.3651889	7514.4976447163	4178.8252699788	85211.218844299	717067.44286198	11074.019815824	169801.3925330
0.	1176533.0044475	7536.7399397861	4779.1478001472	87973.028157624	665605.46941801	10628.996435951	188371.9111456
0.	1344860.7108549	7225.3532086126	5045.9716918765	78277.030134647	708851.64504457	10517.744301851	203772.4101289
0.	1105954.6812374	7981.5983028321	4779.1478001472	75271.755144463	643571.57760434	9939.2571305832	191895.3923976
0.	1069565.7602742	7114.146480276	4601.2699505063	70160.78065919	699871.48761766	9294.0687832241	160848.609351
0.	1152191.1017851	6335.740914881	4178.8252699788	68928.337289628	706050.38458563	10539.994609927	163091.5772221
0.	1125306.7336214	6602.6146353956	4890.3233837481	79286.506289557	649926.36984641	9316.3158262194	178718.3042851
0.	1145411.6323796	6647.0944194197	4534.5667354854	82068.803805313	698351.57354849	10094.999728725	155707.8989796
0.	1172458.6738822	6980.7003643303	4912.5586784017	89702.429226682	729841.50621287	11229.783609853	141140.7615774
0.	1445967.8377572	6224.5460527486	4467.8640542332	86895.140573553	722049.03061388	10139.498148207	164292.6037583
0.	1170320.3950964	6913.9781073663	4734.6779818802	72379.636213655	671375.21649435	10006.003602161	156160.6988247
0.	980848.91608959	6869.4968993892	3111.691960277	62477.778119796	622860.99726918	9138.3411442804	167692.6647533
0.	846001.99784524	7536.7399397861	2933.8496908789	49479.793522159	618246.7843147	8315.2576529274	172409.6897882
0.	665485.30718813	6535.8954043318	2578.1765357486	41547.759873998	565823.05587646	8048.3291046256	176698.1255805
0.	580826.58266448	6313.5018238017	1800.1944209975	34069.501783639	545677.20016212	8070.5728239134	185894.9901154
0.	611318.13976461	6580.3748323783	1955.7850343329	32663.890569955	517259.0767787	8159.548294521	181874.3844666
0.	578589.85307501	5979.9225766753	1600.153614747	28537.669278242	498027.89102662	7670.1949563466	176130.7468186
0.	577947.49543822	4245.525638307	1466.7957446922	25149.002274538	509608.63742211	6869.4968993892	180784.3813795
0.	534521.17856117	6068.8757374351	1000.0600036002	21917.674100875	488228.31106628	7759.166154206	173498.6094514
0.	492420.03064842	6091.1141759345	1244.5373699014	19689.900749551	512016.37426258	8159.548294521	177719.5036880
0.	519361.77964762	6313.5018238017	1400.1176098792	18108.542693893	452470.20014782	7581.224707945	202793.4026465
0.	467981.51102923	6068.8757374351	822.26278718639	17262.3051762	474043.47981099	8204.0363859019	174542.2896229
0.	405801.17904739	6269.0238196228	933.3856029271	14056.289210819	456128.43100861	7292.077957649	181806.2551415
0.	459858.62167551	7203.1117442735	844.48723179752	13232.720180232	471693.37051672	6936.2188003543	210058.9785305
0.	392590.36857093	6580.3748323783	755.58980896023	10740.250054368	437244.38204938	6002.16077788	195898.0349940
0.	363793.3328701	6024.3990384081	577.79780810179	9516.5418843464	472586.33613046	6958.4595526755	205138.656995
0.	398529.20765158	6736.0546994319	688.91736413994	9294.0687832241	448368.27538867	7870.3814867284	204910.9338170
0.	319244.53914279	5735.3062786932	755.58980896023	8559.9496630493	434693.78075965	7114.146480276	189440.1659899
0.	315229.27370922	5690.8313593262	644.46936392652	7603.4671810346	435021.33834618	6936.2188003543	179285.8573960
0.	349257.51582027	6446.937260185	311.11691862693	7069.6642042893	462487.15313464	6246.7849065228	200812.9675384
0.	348771.09971001	6068.8757374351	533.35040054615	6002.16077788	417654.70991961	6135.5912309063	176176.1357128
0.	283520.12439177	5357.2770272403	444.45629661235	7180.8703392706	427514.06395229	6825.0159287424	170708.5347083
0.	283014.47593168	5379.5135674889	422.2329187895	6024.3990384081	439959.61923843	6002.16077788	171570.4103231
0.	270750.25530333	5268.3314594078	511.12678566587	7158.6289936035	451087.04583176	6446.937260185	166173.8010977
0.	285405.07992563	5068.2074017168	577.79780810179	6380.2192750204	438110.35546007	7180.8703392706	157972.1419873
0.	295388.53735972	5112.6789993376	466.67973369921	6424.6978724691	461313.60190006	6291.2627920491	144237.5582497
0.	268707.94381972	4756.9128613587	622.24545271912	6891.7374737114	473878.95118144	6424.6978724691	144961.0620286
0.	252616.17230778	5290.5677623922	488.9032300503	5713.0687893496	417514.61153077	6913.9781073663	134137.6214362
0.	235777.83246658	4245.525638307	288.89389638309	5735.3062786932	434670.38426932	6491.4162136014	135289.3498449
0.	165335.14311017	4089.8922757939	488.9032300503	3756.4019981391	448766.66187435	6691.5744407644	122426.0641934
0.	112239.69763963	4223.2921228934	355.56314090256	3511.8509410427	415016.57606542	5223.8590313854	102223.1523366
0.	104045.49827127	3222.845305648	266.6709334016	2911.6196740142	439233.91110223	6624.8544977427	93769.05102859
0.	77716.26263587	3934.2618191226	244.44802968221	2022.4676149595	428940.17267019	5846.4946152228	84986.72152274
0.	66217.600673956	4067.6591755055	177.7796740943	1666.8333500017	446728.05583622	6157.8298473792	77985.42634786
0.	51000.028531484	3045.0006645658	66.6669333344	1600.153614747	388307.65536399	5468.4603216522	71796.84950871
0.	42619.820065491	3422.9250628351	22.222251851891	1377.8916834903	450969.83963742	5957.6844347936	71102.04147217
0.	29295.84889397	3422.9250628351	111.11185185679	933.3856029271	432939.22161682	6357.9800652871	67875.30222582
