# Supplementary material for: LA-iMageS: a software for elemental distribution bioimaging using LA–ICP–MS data
Source: J Cheminform. 2016 Nov 18;8:65. doi: 10.1186/s13321-016-0178-7 (PMC5116144; doi:10.1186/s13321-016-0178-7)
Supplement: Supplementary file 1 — Additional file 1. Dataset corresponding to LA–ICP–MS analysis of a human tissue used to illustrate LA-iMageS features. [file 13321_2016_178_MOESM1_ESM.zip › Line 52.xl]

Intensity Vs Time	Counts Per Second
Time in Seconds	Na23	Ca44	Zn64	P31	C12	C13	Si28
0.	244.44802968221	3422.9250628351	0.	355.56314090256	402490.73144753	6113.3526737582	57934.01676741
0.	155.55700742096	3489.6193825463	111.11185185679	311.11691862693	418355.23633141	4823.6178556551	57285.10948390
0.	33534.002944579	3222.845305648	22.222251851891	1889.1029872274	397667.23729799	7025.1821656413	60328.69661021
0.	66463.994988093	3245.0761526022	66.6669333344	2178.0623779285	413126.02564155	7425.5290578293	62679.28282409
0.	73948.879070704	3489.6193825463	44.444562963279	2511.4895088638	442160.53007253	6958.4595526755	65702.43600984
0.	114244.44283348	3778.6342682119	177.7796740943	3111.691960277	421298.0747104	5646.3566772391	80071.73856153
0.	116362.33440745	4423.3958966001	133.33440000853	3378.462479507	434693.78075965	5868.7324604928	85480.62357299
0.	129148.62236244	3600.7777679979	133.33440000853	4000.9602304553	416440.60021383	6825.0159287424	83864.32516577
0.	109312.27880872	3489.6193825463	133.33440000853	4089.8922757939	437431.61211372	6446.937260185	83819.43243992
0.	136960.76599448	3623.0096229803	133.33440000853	4267.7592130252	403003.53364933	5690.8313593262	79847.37896959
0.	119517.63220799	3734.1697873657	88.889362965491	3823.0989862564	426929.66190234	5868.7324604928	84066.34540994
0.	151271.75007916	3867.5639415011	311.11691862693	5201.6229063468	430085.90776234	6558.1350886904	88871.37376645
0.	142881.15649689	4067.6591755055	222.22518522469	4868.088148406	435255.3157334	6380.2192750204	93027.47561911
0.	168531.55769131	4156.5919324774	155.55700742096	4801.3827982459	414433.02819657	6446.937260185	107038.6045708
0.	177901.09498674	4201.058666784	266.6709334016	4534.5667354854	446470.33563197	5468.4603216522	115078.0172122
0.	185281.55336315	4756.9128613587	155.55700742096	4512.332449094	410116.01283081	6357.9800652871	107668.8683541
0.	144893.23090386	4089.8922757939	88.889362965491	4667.9736993025	418098.36997674	6535.8954043318	100783.5541271
0.	167669.99313159	4178.8252699788	311.11691862693	5312.8041246922	413452.75752835	6202.3072583001	96848.41446204
0.	210514.70902614	4312.2265403762	444.45629661235	5957.6844347936	443776.45274506	6580.3748323783	112149.6079797
0.	218083.43227797	4467.8640542332	400.00960023041	7625.7097134645	442605.46383465	7069.6642042893	120216.4657388
0.	209853.9078371	5134.9148871186	755.58980896023	9716.7727507005	418238.47793997	6825.0159287424	114266.9707819
0.	303632.59437862	5379.5135674889	1111.1851901238	17863.570373791	444877.32848187	6713.8145404327	110032.7794338
0.	391961.79231143	5401.7501670541	1577.9271548818	25483.349023954	516526.79547188	8493.2147662765	111451.4459158
0.	547146.7989422	5001.500450135	2222.51855803	39783.626965904	487898.71212672	7269.8363153001	116407.4017384
0.	562070.31529967	5624.119425175	2333.6600457397	39850.612550025	507791.47917883	8359.7465751719	104608.0307124
0.	686490.91388669	5468.4603216522	2133.606434957	48004.535693177	548166.18419228	8226.2805206124	110618.2317636
0.	844260.15166797	5668.5939886228	2489.2606184746	62791.231979586	592066.59753969	8715.6664994682	100783.5541271
0.	1207226.5818634	5779.781435342	3645.2415372606	84672.435381151	632288.33805941	9271.8217995872	102605.5871637
0.	1120673.5852305	5779.781435342	3067.2310371775	80430.726413165	589684.01551139	9271.8217995872	101390.8544778
0.	1309271.4615924	6869.4968993892	3133.9225107654	75518.416180362	651029.94114292	9227.328010388	118322.9870657
0.	1492673.553657	6335.740914881	4134.3586542796	104765.54655861	693118.34975569	9249.5748753086	107691.3786509
0.	1727480.1686572	6780.5351954239	3467.3878833464	101233.40201465	630828.10257092	11163.027341856	112104.5635125
0.	1515415.9818082	6357.9800652871	3556.3142359259	104653.03493801	656621.93100619	9672.2765870872	105035.5806072
0.	1616339.6446271	5935.4463522347	4023.1931528364	119720.51336801	659695.46261849	9605.5327868852	99006.89091537
0.	1637060.9972945	6469.1767072291	4112.1254353852	117669.38528152	634586.9129627	10139.498148207	97387.98146923
0.	1698266.5951659	7292.077957649	4734.6779818802	112397.35687235	740597.87222882	10829.254017831	100648.6044675
0.	1730810.0826022	6335.740914881	3956.4945635986	116497.5371266	749620.20883753	10028.252544752	100266.2588948
0.	1820109.3726969	6624.8544977427	3778.6342682119	113546.1064313	718687.35477434	12075.409262973	100198.7879568
0.	1832284.0728474	6780.5351954239	4245.525638307	111271.28449208	721879.70649988	10562.244977375	93589.26914557
0.	1771706.3902976	6513.6557793022	4690.2084008523	132128.12060012	771292.56198962	10495.494053146	86513.4219777
0.	1769305.6381161	6335.740914881	4356.6941049483	124726.46820583	677750.44297641	11140.775371281	89051.05444848
0.	1815803.1776469	6357.9800652871	4801.3827982459	131947.51485781	739773.71627502	11118.523460085	89679.96718437
0.	1824143.0311745	6980.7003643303	4690.2084008523	153398.99886969	731245.86219647	11274.288085412	93521.85193379
0.	1649234.5962319	7114.146480276	4289.9928470482	149506.99463138	722798.93418806	9561.0372168932	85278.56921412
0.	1620102.2311696	6647.0944194197	4645.7390570617	139717.07013192	694565.0085533	11897.375683543	83392.96354561
0.	1782672.2526741	6758.2949177622	5735.3062786932	149552.24014457	812770.52342291	10473.243863813	84447.95250009
0.	1807006.3458438	7203.1117442735	5379.5135674889	146996.25032899	777498.05090533	11474.561164748	83460.29929573
0.	1753539.8876118	6491.4162136014	4067.6591755055	140643.57207781	722194.16819341	10606.745890386	86064.36354587
0.	1860587.0486446	8337.5020843755	5957.6844347936	150841.83962914	764556.69842403	11452.308362854	107083.6218418
0.	1895317.3975816	7314.319659335	4823.6178556551	129983.67813497	772776.61049771	11274.288085412	89477.81151348
0.	1739373.5610717	7759.166154206	4245.525638307	133550.52654121	760668.31738384	10762.500956173	85166.31889861
0.	1722922.3431542	6424.6978724691	3400.6937415233	117015.83439742	646136.91334411	11363.297749089	82023.92070321
0.	1896816.7338665	6357.9800652871	3667.4735108391	107218.6751046	693431.77203552	10985.013239832	85345.92012551
0.	1589713.1758498	6246.7849065228	3978.7273673761	106453.40203603	694323.88201008	10717.999211938	84896.92427891
0.	1764827.8916189	6936.2188003543	3934.2618191226	110348.01791875	730083.62037971	11274.288085412	85570.42707483
0.	1865442.0649217	6135.5912309063	3845.3314342286	138994.01763295	638826.51220014	9894.7597796915	84223.47563549
0.	1953892.5161738	5468.4603216522	3623.0096229803	124500.91052905	753625.04657025	10717.999211938	80498.03834877
0.	1957221.6734383	6847.2563843996	4645.7390570617	126147.62092841	745180.63282546	11986.39199816	83931.6647057
0.	1703386.5218771	7581.224707945	4556.8010811844	125019.70224534	755446.03628352	11007.264794765	92600.53772667
0.	1791745.7917281	7381.0451204177	4490.09822201	125831.78842348	742197.92718452	11118.523460085	104945.5682915
0.	1826509.3513827	6602.6146353956	3912.0291339479	107106.13056794	722774.7427406	12008.646225282	89612.58141876
0.	1595996.6271377	6980.7003643303	4957.0294456441	128697.27543367	718929.15856498	9360.8100902862	94330.89427296
0.	1755646.4389669	7025.1821656413	3600.7777679979	118954.0991605	670653.7880427	10339.743974598	89051.05444848
0.	1723826.7723409	5935.4463522347	3334.00013336	101998.19882181	644482.5443604	9650.0285943244	95656.99368842
0.	1764474.5895999	5890.9703650846	3623.0096229803	108456.76469154	693166.56783135	9783.5174413434	91993.87392750
0.	1636096.1719894	5935.4463522347	3912.0291339479	102695.57436407	690322.15959821	9650.0285943244	91207.52325769
0.	1677056.5514974	6736.0546994319	3467.3878833464	110753.34195022	683552.36249836	10183.99680516	99681.5288048
0.	1867915.1560982	7091.9053126152	4267.7592130252	105193.10448466	684202.61188419	10028.252544752	107623.8479417
0.	1855885.6521346	7937.111398359	4890.3233837481	125718.99397937	741810.00806361	10072.750608034	112622.5894873
0.	1635801.3845451	6357.9800652871	4178.8252699788	120013.57259053	728727.86783953	9449.7993307319	108276.6675747
0.	1923430.6115944	7203.1117442735	4556.8010811844	121343.7392137	761761.74920073	10829.254017831	97950.06737140
0.	1776684.9477168	6291.2627920491	4334.4602930095	118029.98686765	708030.49236185	10339.743974598	102268.1437638
0.	1838993.8447706	7670.1949563466	4556.8010811844	110077.81277779	680325.91992258	10628.996435951	127027.5026970
0.	1999661.5172489	7492.255408986	4645.7390570617	113523.58041828	690032.94995855	10562.244977375	133279.5735053
0.	1984120.4711537	6825.0159287424	3489.6193825463	104383.01320754	698303.32666518	10807.002937904	125087.3730935
0.	1696459.0017511	6424.6978724691	3311.7690492289	86580.782818942	630780.23017136	9383.0573113583	113208.2225861
0.	1754913.4038364	6535.8954043318	3578.5459723132	89208.278206505	700981.43421575	11318.79279849	114987.8970707
0.	1793626.7190841	6535.8954043318	4223.2921228934	95027.632211775	655277.60378847	10384.243700188	113365.9000205
0.	1847243.9452107	5802.0191026477	3778.6342682119	93342.075353893	628219.44304932	9939.2571305832	108952.051702
0.	1827357.5442303	7247.5947322881	3667.4735108391	99299.227334873	686587.27668676	9227.328010388	103797.9959518
0.	1651921.4244925	6224.5460527486	4267.7592130252	97927.583211622	695843.09106382	9983.7547189362	108636.8656754
0.	1691173.1589779	5846.4946152228	4045.4261345198	107601.33782615	669788.15314516	10206.246222688	105373.1353964
0.	1496763.51892	6602.6146353956	4623.5044741297	104135.50092597	716994.91655379	9538.7895209393	115032.957020
0.	1493174.8051812	6269.0238196228	4134.3586542796	118751.23652579	643259.95309241	9294.0687832241	110865.9354346
0.	1384187.6441662	5779.781435342	4401.1619067434	88152.689572962	654077.4879286	9939.2571305832	109695.037060
0.	1330545.9250471	6535.8954043318	3689.7055437159	93701.632370484	666014.0334627	9383.0573113583	119675.4282419
0.	1279386.0631433	5735.3062786932	3600.7777679979	93207.245449918	646232.82848918	9405.3045917898	124974.5886495
0.	1392689.3800392	6180.068523177	4000.9602304553	95274.875726965	676378.77211238	9761.2691517657	133640.8461620
0.	1517452.6327938	6780.5351954239	4134.3586542796	109897.68085248	684925.16836828	10473.243863813	141005.1615239
0.	1426043.2739024	8048.3291046256	4623.5044741297	99344.2030735	658470.72167282	10094.999728725	154530.7334490
0.	1068584.3438879	6402.4585440809	3534.0825588358	81979.037841667	613181.16008143	9360.8100902862	133279.5735053
0.	1109568.9239168	6624.8544977427	3623.0096229803	84717.332679359	591685.34020354	9383.0573113583	145164.5586871
0.	1265380.9149457	7225.3532086126	4690.2084008523	103955.49658259	656645.93874569	10784.751917351	155232.4853750
0.	1114752.7458068	7358.8032407191	4356.6941049483	94308.419819965	650526.11940643	9761.2691517657	141818.7946657
0.	1250293.2409105	8115.0604405255	4534.5667354854	98939.430112459	625707.25809352	9894.7597796915	140892.1631507
0.	1413351.1529989	7514.4976447163	3845.3314342286	85637.780333063	642229.27502036	10183.99680516	137932.1470630
0.	1368170.8683029	7292.077957649	4378.9279761929	91387.254047629	624463.39859697	8715.6664994682	130751.0998949
0.	1574851.0276055	7358.8032407191	5045.9716918765	100513.65698015	604013.24546011	10094.999728725	123328.1082869
0.	1567905.7909598	8359.7465751719	5290.5677623922	96129.045812497	660512.05278552	10539.994609927	110505.6416038
0.	1429867.4851126	6980.7003643303	5090.4431708704	104900.562496	655037.56731214	9494.2943071144	140191.6071479
0.	1493491.3993491	8159.548294521	5868.7324604928	98804.510135286	666951.40023278	10006.003602161	132037.8172435
0.	1358652.4175318	9739.0209215515	5423.9868259363	98332.307315396	708972.40933855	10517.744301851	133911.8108514
0.	1582515.7680109	9427.5519315809	5757.5438273573	121749.59472763	638371.31443069	9004.8626258179	152674.7686555
0.	1752768.9323555	7692.4376667992	4845.8529723751	111834.30178841	683456.03340107	10361.993807708	145548.954706
0.	1679695.0296526	8448.7251318446	4734.6779818802	110325.50049123	672313.16324488	10450.993733851	144644.5214626
0.	1829519.4197623	7470.0132325949	4423.3958966001	95904.255770906	702212.19304559	9316.3158262194	127072.6273245
0.	1683384.7868776	7558.9822941956	3534.0825588358	108051.5516167	664019.46212945	9271.8217995872	115596.2268102
0.	1761485.6530691	7180.8703392706	4690.2084008523	120870.26591459	708513.51395181	10339.743974598	112442.402911
0.	1912184.9522201	8470.9699193857	5357.2770272403	136305.71193522	722000.6519591	10183.99680516	126305.5416360
0.	1766906.5021698	7269.8363153001	4579.0354861913	147471.19850278	739628.28509005	10896.007613863	103190.5212295
0.	1805739.25337	7425.5290578293	4000.9602304553	126959.81621055	721831.32878728	11941.883722078	92735.35786909
0.	1788339.2906093	7269.8363153001	3689.7055437159	134792.5064596	678087.37778308	10406.493652039	93274.66013073
0.	1875283.3828033	6269.0238196228	4134.3586542796	123688.95306536	669018.77246705	9917.0084254548	92263.4968602
0.	1795589.8346323	8048.3291046256	4845.8529723751	167647.32157086	736695.94144302	10896.007613863	94240.99682257
0.	1884419.3139066	6624.8544977427	5090.4431708704	131631.4641531	748091.57469352	10740.250054368	93813.99710200
0.	1927136.0932487	7714.6804365931	4445.6299457633	143875.82971234	770757.39335155	11229.783609853	88444.64759086
0.	1843789.519824	6357.9800652871	4645.7390570617	133144.10026485	722363.49843174	11519.066946682	109042.1070290
0.	1599195.4750661	6558.1350886904	4223.2921228934	139671.87752795	752896.75726698	10985.013239832	120284.0978782
0.	1899601.5431292	7403.2870594544	3934.2618191226	133144.10026485	760716.91144008	10651.247040888	117083.4407493
0.	1977026.9920911	7025.1821656413	4356.6941049483	148669.99655173	775477.74033531	12275.701583032	113929.0579060
0.	1910666.3119635	8137.3043378502	3867.5639415011	137457.73762712	736599.02133316	10517.744301851	118458.2213765
0.	1587999.5073167	7158.6289936035	4756.9128613587	135492.61242661	674237.47420251	11140.775371281	120486.9975660
0.	1827357.5442303	6580.3748323783	4334.4602930095	152652.13746631	795457.98496395	11274.288085412	116475.003188
0.	1694813.5918042	6691.5744407644	3912.0291339479	127636.70562945	784390.09952687	12320.211640776	109672.5213853
0.	1834282.8020601	6269.0238196228	4401.1619067434	140982.56172777	757850.3257223	11029.516409074	101503.3223334
0.	1984343.099002	7603.4671810346	4868.088148406	159829.27612863	815459.6074307	11630.332440711	124929.475296
0.	1788911.4949215	6669.3344004268	4467.8640542332	153761.13736593	793116.46885896	11919.629673117	95679.47175812
0.	1943967.5986376	7603.4671810346	5001.500450135	172318.95283961	791945.9462731	11763.8529932	107871.4632004
0.	1831846.0529107	6802.7755324172	4334.4602930095	167601.9786326	790044.18177138	10829.254017831	109019.5931068
0.	1694246.9563674	7403.2870594544	4045.4261345198	168622.25382767	765845.10725179	11652.585717666	95589.55984103
0.	1626157.1933198	8893.6321593739	4201.058666784	156432.39043228	701439.93182439	10183.99680516	95567.08201246
0.	1808442.1886747	6647.0944194197	3978.7273673761	138609.92129753	717792.73922986	12364.721936084	86782.86859264
0.	1635613.7974792	6736.0546994319	4289.9928470482	152833.18868563	708006.34198731	10584.495404194	90353.85465094
0.	1931424.1277247	6847.2563843996	3978.7273673761	148036.64798217	680277.77315193	11741.599419325	100108.8275508
0.	1663857.9010475	8226.2805206124	5335.0405463082	164405.91699723	801900.39376479	12431.487824481	98534.67669538
0.	1606849.8611805	6580.3748323783	4378.9279761929	152222.15644168	792458.03059211	11919.629673117	92465.71975334
0.	1800635.8661608	6780.5351954239	4334.4602930095	157156.94429116	727565.96240898	11741.599419325	90825.60812939
0.	1892709.9758382	7158.6289936035	3845.3314342286	144395.81938015	739240.4804773	11563.572966145	97882.61507298
0.	1868437.3375089	8003.8418440852	4378.9279761929	156228.62090391	741058.4639609	11185.27937181	101728.2625707
0.	1755824.7789892	6913.9781073663	4868.088148406	143966.26038729	763876.10649086	11029.516409074	102965.5417597
0.	1922048.3475128	7069.6642042893	4467.8640542332	152403.19840403	743652.7778745	11919.629673117	99074.35226118
0.	1969994.4785785	7892.6247312617	5423.9868259363	155119.29562023	738246.81002746	11519.066946682	91162.59116259
0.	1738688.0936585	8760.1575583262	5246.095215739	166355.14354303	811499.60802299	12431.487824481	92443.25030199
0.	1778399.4994747	7781.4091020254	5868.7324604928	153874.30884397	742610.11019376	10384.243700188	86535.875531
0.	1595768.138	7514.4976447163	4712.4431617115	165743.12844924	805245.48735453	11163.027341856	88107.77385790
0.	1635982.2262428	7692.4376667992	5601.8822324301	187917.37568284	766623.10668662	11096.271608266	90735.7482761
0.	1888191.8859356	7848.1383015384	4556.8010811844	181261.2403759	786972.97571524	12386.977172825	96286.40242888
0.	1772961.46432	7892.6247312617	5157.1508342136	171139.46148655	715858.750062	11608.079223139	99793.97373165
0.	1858073.6681294	8359.7465751719	5646.3566772391	191031.4348868	778033.63338218	12520.509840498	102133.1702064
0.	1760851.5400196	8048.3291046256	4490.09822201	176698.12558053	799020.24482701	13076.91897114	99141.81414989
0.	1823445.5609185	7914.8680351385	3956.4945635986	161052.49081655	747946.00448415	11563.572966145	103640.4982793
0.	1660087.8302747	7180.8703392706	4734.6779818802	156568.23952698	665893.86556774	10272.994831483	96736.00904061
0.	1757652.6920912	7002.9412353188	5624.119425175	153489.53203186	780371.10547223	11385.550313458	108456.7646915
0.	1883538.3501992	6602.6146353956	4223.2921228934	137932.14706309	769030.48224814	10651.247040888	106700.9827404
0.	1724179.0334118	8248.52471467	4690.2084008523	160622.08018495	803340.82447255	10896.007613863	126892.1302696
0.	1891580.2470969	6313.5018238017	4289.9928470482	166876.52483845	696156.61173995	10896.007613863	114965.3671865
0.	1884171.5344066	6825.0159287424	4178.8252699788	183645.94033282	779664.92808157	11563.572966145	114357.0831806
0.	1628408.0065101	6513.6557793022	4223.2921228934	162887.64634419	774917.97804128	10361.993807708	103460.504561
0.	1918096.2066269	7381.0451204177	4712.4431617115	171434.31883371	742125.19103248	10717.999211938	103100.5287172
0.	1946932.8758855	7447.7711155427	5023.7360413493	160236.99459834	796263.02618136	11786.10662646	104360.5117891
0.	1585600.3713704	7759.166154206	4868.088148406	179649.11145792	794628.62618719	11964.137830426	120757.5381130
0.	1967244.0694473	7870.3814867284	4023.1931528364	164133.96778719	768787.28281236	12409.232468957	120689.9021588
0.	1629813.0195237	7447.7711155427	4312.2265403762	169211.80253445	770197.93398729	11363.297749089	115663.82172
0.	1862643.4508843	6357.9800652871	4423.3958966001	170005.49100001	794165.19530057	12320.211640776	108794.4572087
0.	1715153.7124709	6736.0546994319	4823.6178556551	185576.90622468	840532.29354577	12053.154857688	107646.3581177
0.	1782672.2526741	6291.2627920491	4112.1254353852	160214.34305389	800948.375046	12631.788696862	106138.3098916
0.	1587085.5507657	7047.4231552981	3978.7273673761	157043.72863669	829456.19250774	11430.055620341	107893.9740410
0.	1747027.9471861	8337.5020843755	4756.9128613587	166173.80109777	824266.0338214	12832.094380165	105395.6395321
0.	1854989.0647699	7959.3548209234	4601.2699505063	183623.22572064	862062.92112773	12431.487824481	104293.0078962
0.	1765192.8336367	8871.3862441486	4000.9602304553	219451.99816819	856656.87696991	14879.939572766	106745.9981992
0.	1802093.8293823	7447.7711155427	4690.2084008523	178968.02294241	778252.74478362	12275.701583032	113816.4233049
0.	1671740.7762997	7536.7399397861	4512.332449094	174950.72142752	841415.06386014	12587.276976136	113320.8490226
0.	1637467.4056381	7870.3814867284	5201.6229063468	152923.715757	826517.98859164	12520.509840498	108997.079245
0.	1719380.7615192	7180.8703392706	3889.7965080741	158674.18108823	830509.28913407	12921.120672592	104788.0490638
0.	1611305.3993665	7336.5614203583	4756.9128613587	164677.87499562	846566.33218727	12498.254247405	116587.6734829
0.	1647977.9059743	6647.0944194197	3867.5639415011	155096.65785206	772387.32743475	12186.682180224	108614.3528409
0.	1704300.4784281	6869.4968993892	3889.7965080741	152357.93754805	743046.56053705	13499.814738951	108096.5743249
0.	1999773.0160935	7047.4231552981	4267.7592130252	162615.74619467	748892.2543489	12030.900511791	111924.3880624
0.	1974663.6979727	7091.9053126152	3800.8665975842	139897.84297828	723089.23680767	10695.748428881	130863.9619506
0.	1594282.9586046	7203.1117442735	4267.7592130252	146883.17138522	783196.38680809	11852.867882553	117128.511953
0.	1582744.2571486	7403.2870594544	3823.0989862564	146679.63311933	755543.16642856	11296.540412261	130480.2371488
0.	1906608.6189903	8092.8166025467	4089.8922757939	136057.25651397	742901.0746578	11630.332440711	142406.4675934
0.	1860250.7210676	7692.4376667992	3756.4019981391	147742.60950664	761300.06125349	11719.345904834	135876.5662770
0.	1878226.8114652	8026.0854446829	3978.7273673761	145978.59458839	779056.20034947	10873.756355811	126237.8609690
0.	1699502.2065355	6691.5744407644	4112.1254353852	150502.45216749	720283.38410323	10985.013239832	115370.9143570
0.	1630612.7315058	7959.3548209234	4356.6941049483	157858.91536097	836217.80869487	12676.300655165	116542.6051837
0.	1676491.2620533	7203.1117442735	4579.0354861913	135582.9529304	761300.06125349	11007.264794765	111766.7377177
0.	1830833.2112498	6558.1350886904	3489.6193825463	134589.26081642	715326.97847646	10784.751917351	105643.1890109
0.	1937015.3740828	6736.0546994319	4312.2265403762	145707.24052903	877857.82759487	12475.998713705	104675.5371413
0.	1995230.5167305	6669.3344004268	3489.6193825463	135311.93433339	772727.9491644	11474.561164748	105260.6156236
0.	1681930.2528241	7136.387707272	3867.5639415011	131812.06309957	791653.34014906	11318.79279849	106273.347932
0.	1779134.4049606	7114.146480276	3578.5459723132	142316.0536991	771852.09159919	10673.497705198	119044.2619054
0.	1872368.3839746	7603.4671810346	4267.7592130252	126621.39196206	757121.68309149	10807.002937904	118661.0769287
0.	1732949.4437428	6335.740914881	3400.6937415233	125538.52602053	793165.24403956	10896.007613863	117511.6269597
0.	1842501.2944078	7025.1821656413	3800.8665975842	124906.91871043	766501.53969742	11252.035817943	122087.8226462
0.	1988629.7212202	7937.111398359	3778.6342682119	123508.52873739	777449.36321999	10384.243700188	130931.6799121
0.	1579431.1646513	7492.255408986	3956.4945635986	128381.34701659	706171.10994366	12008.646225282	126847.0066121
0.	1818769.7670934	8715.6664994682	4112.1254353852	141118.16141659	763049.74487543	10183.99680516	127659.2695498
0.	1920942.6842391	6558.1350886904	3734.1697873657	132015.24155609	827668.66755211	10829.254017831	126779.3215806
0.	1589027.7084365	7403.2870594544	3978.7273673761	117962.37289	727178.69509053	11897.375683543	111406.4051971
0.	1736633.5603564	7336.5614203583	4289.9928470482	109312.27880872	744841.08632951	10807.002937904	101705.768275
0.	1929902.3407377	7736.9232657286	3489.6193825463	113230.7477525	666278.40869698	10628.996435951	107038.6045708
0.	1994032.5571975	8604.4398909837	4134.3586542796	125335.50420337	780103.23835312	10918.258931291	117804.6090605
0.	1733003.611242	6802.7755324172	3867.5639415011	112780.25591565	706315.9825881	10784.751917351	117196.1192128
0.	1910666.3119635	7358.8032407191	3645.2415372606	113681.26377946	776402.6437181	10673.497705198	127230.5654303
0.	1968494.1547712	6802.7755324172	3267.3070588502	110032.77943382	722049.03061388	11096.271608266	122922.1764500
0.	1689663.4770707	7670.1949563466	3422.9250628351	119945.94263097	732093.42809394	10851.505157133	116655.2763855
0.	1760051.8280375	7269.8363153001	3645.2415372606	120329.18627388	714118.52768527	10339.743974598	119269.6730054
0.	1996261.4422412	7381.0451204177	3623.0096229803	118029.98686765	728558.41362969	10740.250054368	132037.8172435
0.	1648324.8131993	6202.3072583001	2889.3897164397	119855.77019922	699099.43452435	9494.2943071144	118277.9094463
0.	1696836.6784291	5134.9148871186	3222.845305648	107713.88900817	644194.86028981	10517.744301851	116497.537126
0.	1701397.0014503	7025.1821656413	3511.8509410427	115032.9570205	728122.68939215	10740.250054368	121636.8551164
0.	1547844.9075626	6958.4595526755	3467.3878833464	122335.86511492	727106.08438809	9828.0141985899	120103.7467176
0.	1802000.1319894	7025.1821656413	3445.1564434428	127591.57797059	700257.53990803	10873.756355811	109132.1633220
0.	1675656.8508334	6469.1767072291	2444.8030155534	106543.43053744	687502.77666711	11118.523460085	120915.357459
0.	1511264.7429083	7314.319659335	3000.5400972175	107286.20255152	650646.07430374	9694.5246392125	115551.1638356
0.	1814287.6011031	6691.5744407644	3467.3878833464	113906.53086484	697627.89844805	11474.561164748	134724.7573655
0.	1620806.5604725	6335.740914881	3200.6145179875	97005.784584574	688201.51269659	11118.523460085	129193.7583895
0.	1609122.299143	6202.3072583001	3800.8665975842	103483.00356511	690418.56495322	10985.013239832	122583.9149129
0.	1717119.1284027	6291.2627920491	3267.3070588502	103797.99595183	681385.21649906	10740.250054368	117353.8716035
0.	1642878.9050599	5624.119425175	2533.718458539	88916.293575686	663707.10097045	9472.046789243	128426.4789199
0.	1503469.7692538	6825.0159287424	3133.9225107654	97995.035871905	653141.51299378	9627.7806609238	122403.5143329
0.	1454685.5051411	6424.6978724691	3400.6937415233	91185.057180024	685310.55643395	10206.246222688	123937.0428478
0.	1411128.5943478	5557.4080248972	3156.1531205464	83550.08113805	643595.54918538	9739.0209215515	121907.4327270
0.	1463543.0490952	5223.8590313854	3133.9225107654	96601.124524705	663635.01922508	10250.745235849	126959.8162105
0.	1443763.4922705	5802.0191026477	3356.2312767859	84537.744930527	673130.94321563	9828.0141985899	136305.7119352
0.	1442451.6365814	7247.5947322881	3089.4614690812	99096.839497099	638682.76294902	8982.6164138194	136734.8795151
0.	1543201.3336422	6669.3344004268	3222.845305648	105598.17947128	684202.61188419	10250.745235849	144734.9604080
0.	1378194.3012885	5690.8313593262	3289.5380243924	87254.421024697	700402.31394196	9783.5174413434	131586.3150232
0.	1383483.8715888	6380.2192750204	2978.3099024804	99726.506594558	649878.39167624	8938.1241678873	129126.0544398
0.	1370018.5080439	6513.6557793022	2733.7816735278	93319.603552581	694782.02816907	10851.505157133	144531.4741493
0.	1355819.6290348	5824.2568292746	3534.0825588358	110708.30497957	735799.47161472	10962.761744275	133866.6494629
0.	1480888.9301847	6046.6373582597	2978.3099024804	92892.650776817	737301.71658821	11385.550313458	124839.249316
0.	1432933.2597766	6535.8954043318	3334.00013336	104855.556942	725315.21227957	11318.79279849	126147.6209284
0.	1205923.2145878	6491.4162136014	2867.1598181554	98422.248658905	687912.3737223	10918.258931291	128742.4090349
0.	1505477.3264948	6802.7755324172	2711.5521902674	88332.35484139	687695.52581404	11140.775371281	118548.3787944
0.	1516156.5293791	6847.2563843996	2867.1598181554	100918.50595898	684443.45735907	9516.5418843464	129013.215736
0.	1449485.4046617	6246.7849065228	3000.5400972175	95297.352771848	660872.33762363	10406.493652039	124568.577195
0.	1377855.665956	6647.0944194197	2822.700199456	102988.03943507	718759.89520528	11363.297749089	112622.5894873
0.	1753311.7893265	5957.6844347936	2800.4704790405	105688.19879221	692563.86113727	10695.748428881	113005.4988104
0.	1583080.3918391	6847.2563843996	4201.058666784	112622.58948731	734685.07033626	11763.8529932	129126.0544398
0.	1506349.1671186	6135.5912309063	2733.7816735278	112825.30401084	693118.34975569	10006.003602161	129464.5796465
0.	1577646.5808941	6869.4968993892	3511.8509410427	123328.10828696	740137.30486973	11318.79279849	129915.9678168
0.	1722149.4025106	7002.9412353188	3734.1697873657	141705.78535215	793799.34618703	12030.900511791	126215.3008679
0.	1659575.6326463	6024.3990384081	3111.691960277	121659.40291759	715544.51746518	10206.246222688	117444.0171582
0.	1546783.3104572	5779.781435342	3623.0096229803	123779.16668346	663995.43394823	10628.996435951	107893.9740410
0.	1524783.0608982	6602.6146353956	3289.5380243924	127411.06976036	720984.76238963	10562.244977375	109289.7641613
0.	1822269.5538989	6758.2949177622	3689.7055437159	133415.0489308	725799.19540134	11763.8529932	125470.8515360
0.	1561364.5455557	7336.5614203583	3422.9250628351	124275.35891198	730567.86893155	9739.0209215515	129193.7583895
0.	1596518.9881124	6691.5744407644	3089.4614690812	126034.82224142	661400.78248932	10117.248908782	138655.1081904
0.	1668123.6713389	6847.2563843996	3311.7690492289	114312.02686031	740840.28589161	12030.900511791	143333.2660933
0.	1527404.3950083	9761.2691517657	2555.9474675006	110010.2628525	701922.58703979	11274.288085412	150298.826265
0.	1763523.4591747	6913.9781073663	3734.1697873657	111924.38806241	790653.67655822	11630.332440711	145368.0602722
0.	1389115.5892661	6602.6146353956	2711.5521902674	100671.09592661	692298.68344978	11207.531461142	133302.152591
0.	1558042.5398732	5757.5438273573	3133.9225107654	95544.604244192	724952.24261448	9805.7657902847	129780.5488183
0.	1417457.7868311	6513.6557793022	3489.6193825463	96263.922731383	694685.57433668	9716.7727507005	119314.7559519
0.	1699912.6240601	7470.0132325949	3489.6193825463	91050.261978975	774479.9282634	10161.747447	157541.8889144
0.	1432933.2597766	6424.6978724691	2600.4056632835	83123.62595887	706967.93938964	10517.744301851	137751.4165004
0.	1643817.6236702	6691.5744407644	2956.0797670342	87905.656120222	692250.4701952	10673.497705198	126486.0260817
0.	1750190.7986433	7180.8703392706	2800.4704790405	102605.58716377	648271.27659574	9805.7657902847	142542.0902587
0.	1361616.1033429	6513.6557793022	2200.2904383379	80116.61120132	706509.1498726	9872.5111932931	145616.791122
0.	1539647.2830111	6046.6373582597	2289.203272805	80542.913273124	713562.6967442	10717.999211938	144780.1802456
0.	1353533.2566394	6157.8298473792	2178.0623779285	66755.197623943	676090.02694371	10606.745890386	125696.4352723
0.	1387915.9474925	6647.0944194197	2644.8640962144	59411.027971354	648223.30759648	10250.745235849	121388.8333017
0.	1254171.9712349	6157.8298473792	2000.2400288035	60574.917523547	664716.30836921	9427.5519315809	118210.2934712
0.	1176329.2437187	5846.4946152228	1777.9674276367	65388.87304921	699195.93740695	8760.1575583262	113456.002742
0.	1133971.8778392	6335.740914881	2044.6952603964	64940.94634865	602915.65812306	9761.2691517657	134340.8561524
0.	1182647.9910477	6446.937260185	1911.3302769829	61179.308680503	655973.747192	8693.4210590677	129216.3264940
0.	1349092.0778223	6558.1350886904	2044.6952603964	65120.114150942	661040.4756756	9405.3045917898	122223.1176296
0.	1399110.103924	5979.9225766753	2555.9474675006	73388.401418485	657318.18246914	9850.2626662593	105823.2295854
0.	1457680.8568225	5890.9703650846	2644.8640962144	76729.403055514	725968.59585777	11207.531461142	111068.6075150
0.	1537287.5234467	6046.6373582597	2600.4056632835	73948.879070704	632551.68545131	10896.007613863	116520.0711249
0.	1360446.1109509	5690.8313593262	2555.9474675006	71236.515945196	678785.35581304	10584.495404194	112127.0857159
0.	1247802.4917832	6513.6557793022	2266.9749752633	77648.973059959	649830.41377193	9049.3552278814	114199.3871180
0.	1429684.095624	6869.4968993892	3045.0006645658	75608.112904544	646328.74469703	9917.0084254548	133618.2661657
0.	1456997.6192755	6802.7755324172	2155.8343768016	89118.435697776	681240.75934798	10117.248908782	140846.9642268
0.	1372829.7283204	6936.2188003543	3111.691960277	90016.904142386	730374.16627581	10673.497705198	149416.5043354
0.	1385986.4234421	7581.224707945	2533.718458539	92982.533763989	665365.14662437	10428.74366326	149914.2130154
0.	1492831.8406226	8293.0132808272	4067.6591755055	96803.452112577	684395.28772919	10584.495404194	167035.2125131
0.	1406319.2797795	7558.9822941956	2489.2606184746	91050.261978975	666062.10108725	9716.7727507005	149710.6013581
0.	1285597.5447047	6669.3344004268	2822.700199456	91072.727695225	676354.70964776	9249.5748753086	139468.5138177
0.	1221064.2102758	6357.9800652871	2867.1598181554	77693.832717141	686780.00549757	10851.505157133	133392.4695414
0.	837983.91267395	6424.6978724691	2489.2606184746	73007.298051457	609861.44224457	9271.8217995872	144237.5582497
0.	1032222.8342105	6558.1350886904	2578.1765357486	70138.370977755	629176.65789883	10050.50154671	150683.4571090
0.	929054.05405405	5468.4603216522	2711.5521902674	60082.482945407	589350.50652162	10094.999728725	131112.2638120
0.	799337.50281785	6313.5018238017	2044.6952603964	64403.465963872	582016.56885513	8070.5728239134	147878.318294
0.	731536.44691576	5512.9340546385	2155.8343768016	55092.622939489	549446.51343867	8226.2805206124	133324.7317377
0.	755591.73190722	5557.4080248972	2066.9229651143	61962.843706422	555257.80761687	9071.6016179468	123485.9759690
0.	806417.79403008	6113.3526737582	1555.7007542926	74912.988430006	564136.49553033	8893.6321593739	111383.8849285
0.	903949.64027092	5290.5677623922	2422.5743030209	74173.080640402	638946.30506704	8893.6321593739	124478.3550946
0.	1103882.8413734	5423.9868259363	1733.5136187497	81418.022368295	597692.10052	8982.6164138194	121749.5947276
0.	1141630.5751843	6446.937260185	2578.1765357486	73343.564827587	654605.51841875	10873.756355811	113230.747752
0.	1283174.2977424	6558.1350886904	2622.6348501053	90690.818710863	685382.81860214	11207.531461142	110415.5705639
0.	1510365.9981881	6891.7374737114	2311.4316296304	109762.58444695	697362.56602383	10295.244486485	134024.7153850
0.	1492673.553657	6291.2627920491	3378.462479507	92061.278847357	691382.67740736	9672.2765870872	131789.4880188
0.	1373819.0698037	5979.9225766753	2889.3897164397	92645.477533136	705277.78202425	10873.756355811	126937.2541696
0.	1550950.7896001	6491.4162136014	2711.5521902674	94578.117233957	730374.16627581	11252.035817943	133731.1667540
0.	1322387.353743	6825.0159287424	2800.4704790405	87187.054766337	655589.66115357	9472.046789243	130254.5248666
0.	1534027.2893925	8537.704638108	2133.606434957	85772.488474322	702260.46165219	10695.748428881	114469.7250399
0.	1359146.297498	6246.7849065228	1777.9674276367	86356.248788198	706509.1498726	9672.2765870872	117962.3728
0.	1442740.2285262	5023.7360413493	2489.2606184746	88220.063597082	776475.66658387	11407.802937209	123373.2130360
0.	1528304.825452	6936.2188003543	2178.0623779285	86109.268305758	676956.29129517	10206.246222688	131270.2779095
0.	1269703.7007276	6647.0944194197	2733.7816735278	91724.25967015	770100.64037109	9672.2765870872	115010.4270153
0.	1534557.3292446	7558.9822941956	3022.7703512459	95364.784268185	725460.40438782	10940.510308095	122809.4210899
0.	1589690.5620475	7091.9053126152	2400.3456497736	103033.03496684	730955.28718371	10473.243863813	128449.0449625
0.	1468645.9788692	7292.077957649	2533.718458539	91364.787488052	665341.11471155	9894.7597796915	127208.0026619
0.	1601056.3128136	6780.5351954239	2800.4704790405	89095.975221131	685840.49297779	10807.002937904	135605.5382081
0.	1603726.3806449	7381.0451204177	2289.203272805	91297.388170754	632886.86645575	9805.7657902847	140440.1848512
0.	1454974.4871455	7203.1117442735	3156.1531205464	107398.74950461	740791.80261892	10562.244977375	131563.7405493
0.	1420833.4237708	6758.2949177622	3845.3314342286	105530.66561471	744792.58076828	10628.996435951	127253.1282594
0.	1370981.5126131	6758.2949177622	2911.6196740142	117421.48067883	691213.94999634	10985.013239832	126779.3215806
0.	1477148.4696297	7136.387707272	3422.9250628351	121817.23922112	707161.12117249	10339.743974598	130976.825523
0.	1485632.5761646	7047.4231552981	3378.462479507	117917.29720754	728292.13511291	10339.743974598	127411.0697603
0.	1457312.9532807	6624.8544977427	3623.0096229803	130209.38313809	746587.46654333	10562.244977375	121118.272407
0.	1561258.2226169	6780.5351954239	3178.3837896203	127298.25409941	744016.52854191	11652.585717666	121952.5298434
0.	1675360.78768	6825.0159287424	3645.2415372606	125312.94652672	740355.46531755	10473.243863813	114649.9551603
0.	1620324.9915392	6891.7374737114	3800.8665975842	121321.19226051	759963.73402036	11252.035817943	113591.1586387
0.	1763903.8995647	6224.5460527486	3489.6193825463	119810.68434663	768738.64373934	12053.154857688	117894.7594570
0.	1675629.9356063	7225.3532086126	4134.3586542796	141931.80549897	747776.17564904	11140.775371281	120960.4492458
0.	1579617.2951417	7091.9053126152	3667.4735108391	128877.81129422	796848.55732737	11697.092449727	117060.9052381
0.	1705392.5178197	6825.0159287424	3623.0096229803	126170.18084766	789142.20758727	11363.297749089	116204.6006549
0.	1590383.8410984	6602.6146353956	3689.7055437159	115370.91435701	707064.52974406	9983.7547189362	121659.4029175
0.	1540469.3654012	6402.4585440809	3267.3070588502	107781.42044237	653813.4847559	9271.8217995872	117038.3697875
0.	1499482.3858597	7892.6247312617	4112.1254353852	107984.01800748	780371.10547223	10807.002937904	116813.0186095
0.	1470408.9983111	7225.3532086126	3556.3142359259	115731.41718625	756150.25437313	11897.375683543	127027.5026970
0.	1506586.9563532	6624.8544977427	3956.4945635986	115100.54739887	774942.31478523	10740.250054368	116813.0186095
0.	1816337.1023875	6513.6557793022	2889.3897164397	108276.66757475	713224.38227233	10695.748428881	130299.6668377
0.	1410658.0049768	6958.4595526755	3267.3070588502	105800.72430223	711557.16763683	11185.27937181	120081.2030950
0.	1344289.7583458	6713.8145404327	2244.746737005	90106.756286359	674887.02555821	10384.243700188	144011.4760896
0.	1214615.9219709	7336.5614203583	2311.4316296304	87187.054766337	688635.23922317	9205.0812048251	175699.5645237
0.	1465752.2125178	7069.6642042893	2333.6600457397	88624.319120825	663250.59337637	10517.744301851	157428.6680789
0.	1122141.7535591	7781.4091020254	2066.9229651143	84178.58098453	628028.01279346	9650.0285943244	149529.6173575
0.	1101988.288798	6402.4585440809	2400.3456497736	77065.819389153	668778.35500957	10161.747447	157632.4666800
0.	999230.23798554	6068.8757374351	1844.6485855546	70653.808833913	618175.08023624	9605.5327868852	130976.825523
0.	1095423.6329585	6135.5912309063	1933.557626018	74599.080167895	605445.09080525	8737.9119992209	140982.5617277
0.	1131285.2874061	6469.1767072291	2022.4676149595	75652.96162705	603058.8137771	7937.111398359	127456.1964491
0.	1267773.6281468	5913.2083289985	2600.4056632835	77424.678379493	577447.91702592	9627.7806609238	137209.2481363
0.	1206204.3169418	7002.9412353188	1955.7850343329	77043.39121299	641893.73190102	10339.743974598	168440.8625321
0.	1231001.6251083	6691.5744407644	2089.1507291136	74711.188910154	625133.14685856	9027.1088971719	171865.2827638
0.	1294909.9286806	6780.5351954239	2044.6952603964	73769.522138669	618270.68580639	9783.5174413434	155187.2092903
0.	1464568.6651639	6624.8544977427	2222.51855803	79062.16773683	587492.62097121	9316.3158262194	152968.9796581
0.	1511132.5689932	6269.0238196228	2044.6952603964	70183.190400636	608882.48848988	9716.7727507005	161256.377221
0.	1573733.0461565	6068.8757374351	2155.8343768016	77267.675678475	593901.63409252	10896.007613863	145028.8937007
0.	1421749.5116128	6513.6557793022	2889.3897164397	79645.460476694	603488.29497977	9360.8100902862	148149.7424418
0.	1569156.0753008	7759.166154206	2511.4895088638	95274.875726965	600792.46125758	9138.3411442804	143220.2364142
0.	1965660.8687832	7047.4231552981	2667.0934016109	102965.54175974	672697.99126928	9583.2849722085	140417.5865744
0.	1671728.0636122	6224.5460527486	2467.0317873712	90353.854650945	673154.99673549	10006.003602161	138519.5482407
0.	1666599.7707004	7447.7711155427	3422.9250628351	116294.73386475	731948.12521806	10851.505157133	144757.5702964
0.	1753257.5021895	7314.319659335	2644.8640962144	108074.06294062	804024.50182906	11051.768082761	148285.4578016
0.	1782074.6126133	7203.1117442735	3111.691960277	107758.90990389	724855.45326249	10339.743974598	143988.8682080
0.	1906387.8430196	7736.9232657286	3400.6937415233	131473.44326036	747169.6711339	11229.783609853	174973.4126641
0.	1779324.945572	6847.2563843996	2711.5521902674	125831.78842348	674333.70096254	10028.252544752	148240.2191049
0.	1705338.512769	6424.6978724691	2844.9299791609	121118.2724071	692033.51386382	10361.993807708	144463.6464910
0.	1616366.3861318	6936.2188003543	3045.0006645658	119585.25871643	740113.06515752	10139.498148207	134724.7573655
0.	1645024.6890431	6958.4595526755	3156.1531205464	140462.78318893	682781.75966896	10807.002937904	142383.8640286
0.	1577374.7624116	8003.8418440852	3711.9376358914	148330.69674175	748140.09863747	11318.79279849	169733.3608103
0.	1896099.9874763	7114.146480276	3245.0761526022	135582.9529304	771681.79617779	10295.244486485	152403.1984040
0.	1955529.2030793	6758.2949177622	3356.2312767859	126621.39196206	713248.54715495	12231.191762848	137841.7812958
0.	1791854.820529	7247.5947322881	3578.5459723132	129509.71737186	732359.82300318	11252.035817943	141457.1702111
0.	1743138.5428664	7425.5290578293	3089.4614690812	130863.96195068	740500.90865415	10717.999211938	137231.8377863
0.	1760724.9876414	7492.255408986	3489.6193825463	123373.21303606	729018.36845174	10584.495404194	131744.3380395
0.	1579723.8323648	6869.4968993892	3089.4614690812	109447.36796192	750833.60156284	11229.783609853	128764.9759265
0.	1691065.3163209	6068.8757374351	2622.6348501053	102988.03943507	690322.15959821	11207.531461142	126079.9415343
0.	1539196.4951529	5290.5677623922	2578.1765357486	93993.783806252	700595.34974192	9205.0812048251	112352.3110749
0.	1511952.0782524	6269.0238196228	3222.845305648	92330.903949046	689647.35209759	9160.5877717715	101638.2857515
0.	1627015.7198832	6469.1767072291	2467.0317873712	104540.52482698	692322.7901775	10072.750608034	104585.5286902
0.	1566629.0817664	5802.0191026477	2222.51855803	104067.99884438	700426.44318228	10562.244977375	127884.9120883
0.	1609015.4183401	7047.4231552981	2978.3099024804	110685.78658492	710300.92737401	10717.999211938	126034.8222414
0.	1581029.0143227	6602.6146353956	2444.8030155534	105193.10448466	661785.12627358	10695.748428881	136576.7625930
0.	1762219.2113518	6913.9781073663	2578.1765357486	119968.48589027	684250.78044427	10539.994609927	176766.2136007
0.	1750462.1471524	7158.6289936035	2022.4676149595	106633.4600053	661376.76156889	11051.768082761	137661.0526768
0.	1753963.2599308	7269.8363153001	2200.2904383379	92892.650776817	660415.97935906	11452.308362854	127704.3975724
0.	1727669.6436061	6825.0159287424	2289.203272805	91522.054670127	669114.94131722	11630.332440711	136983.3549764
0.	1830942.7022985	7848.1383015384	3089.4614690812	118593.45786654	752289.89602973	11051.768082761	147810.463626
0.	1829273.1046347	7269.8363153001	1933.557626018	114537.31088142	702501.80870941	10562.244977375	141050.3612986
0.	1987126.3956146	6691.5744407644	2867.1598181554	124185.13996182	664884.52102987	10717.999211938	141118.1614165
0.	1991414.2974635	7114.146480276	3489.6193825463	119878.31321634	710131.83197794	10918.258931291	135876.5662770
0.	1803282.725672	7158.6289936035	3000.5400972175	121614.30737596	740573.63123388	10317.494200857	141977.0102577
0.	1593483.2466225	6647.0944194197	2400.3456497736	127478.75988447	688490.66130554	10962.761744275	141728.387093
0.	1743951.9890341	6224.5460527486	2467.0317873712	99119.326793336	694926.71092716	10918.258931291	118345.5259661
0.	1749729.5245279	6246.7849065228	2178.0623779285	112937.92530704	674862.96723283	9850.2626662593	114604.8972672
0.	1721770.6839273	7314.319659335	3000.5400972175	111991.95340276	680975.92748593	10807.002937904	118232.8320690
0.	1690418.2869854	6580.3748323783	2800.4704790405	122155.46986541	694589.12157601	10250.745235849	131315.4253405
0.	1952783.0615638	7470.0132325949	2822.700199456	115078.01721225	766136.84890222	11608.079223139	144780.1802456
0.	1661080.3693701	7247.5947322881	2000.2400288035	119337.29751603	732602.00727243	10762.500956173	138564.7346476
0.	1743246.9982022	7203.1117442735	2689.3227662952	108681.89152568	741228.16179594	11763.8529932	146679.6331193
0.	1842610.9236327	7670.1949563466	2133.606434957	106881.04602527	709455.48330178	11207.531461142	151860.0842092
0.	1573947.4253455	6535.8954043318	2933.8496908789	109199.70617629	751561.718357	11630.332440711	138609.9212975
0.	1753583.2298115	7247.5947322881	2333.6600457397	98826.996647348	770927.6707187	10406.493652039	131044.5443945
0.	1875310.887157	7158.6289936035	2622.6348501053	112464.92602193	764410.85282128	10762.500956173	122922.1764500
0.	1789069.9485309	7314.319659335	3511.8509410427	111879.34480449	780322.40174786	11608.079223139	147742.6095066
0.	1796724.3346453	7247.5947322881	3267.3070588502	116294.73386475	738779.98494313	12386.977172825	135718.4655076
0.	1738688.0936585	6980.7003643303	2600.4056632835	126869.5684106	806222.39865957	10873.756355811	124320.4687506
0.	1985342.1178525	7470.0132325949	2756.0112160766	122741.76860076	779275.33743941	13677.882530342	126531.147799
0.	1724179.0334118	7536.7399397861	2644.8640962144	134205.36579531	780955.57137473	11341.045244099	120689.9021588
0.	1718809.5386748	6891.7374737114	3334.00013336	119202.0490398	797848.93054292	11652.585717666	112667.6367359
0.	1861158.2714889	7381.0451204177	2378.1170558111	133640.84616205	854765.54921981	11719.345904834	107263.6933421
0.	1748741.6157192	6780.5351954239	3378.462479507	119697.97077472	852358.99520212	12654.044646316	108907.0244024
0.	1957580.6876167	8115.0604405255	3089.4614690812	120689.90215881	856288.40447653	12186.682180224	107173.6571087
0.	1964206.8726112	7558.9822941956	3378.462479507	128674.70872399	799020.24482701	13054.661893153	100963.4903856
0.	1905713.6533489	7759.166154206	3222.845305648	138564.73464764	883892.98557952	13878.213340166	117083.4407493
0.	2100043.6649997	7269.8363153001	3689.7055437159	137638.46187282	913636.64279027	12809.83795555	120261.5537712
0.	1726692.4139269	6869.4968993892	3000.5400972175	131089.6906122	927295.64847357	13121.433305311	110775.8605262
0.	1869041.1467411	7314.319659335	3156.1531205464	137254.42749713	829823.5373984	12208.936941841	122651.5661299
0.	2245477.0011734	6713.8145404327	3489.6193825463	138090.28949443	870571.90571793	12253.446643245	122155.4698654
0.	1961350.7583894	7558.9822941956	3356.2312767859	122561.36462845	847130.70290108	13299.493017989	108479.2771030
0.	1766906.5021698	6780.5351954239	2867.1598181554	130728.52766576	877734.70432303	13076.91897114	107241.1841931
0.	2012760.8143817	6558.1350886904	3645.2415372606	157745.69025853	797751.32811077	11763.8529932	107578.8277709
0.	1852361.4396858	7158.6289936035	4378.9279761929	149506.99463138	939934.25929969	12698.556723408	102290.6395680
0.	2011846.8578307	7603.4671810346	4334.4602930095	157156.94429116	924968.15914097	12921.120672592	110618.2317636
0.	2171903.49882	7625.7097134645	4401.1619067434	169121.10004588	880222.12957465	12832.094380165	106385.881294
0.	2073653.1695903	6491.4162136014	3956.4945635986	153987.48184491	891436.60869215	13143.690561496	101053.4599631
0.	2043035.6251327	6402.4585440809	3600.7777679979	135560.36771338	846541.79515524	12787.58159033	103662.9977657
0.	2037780.3749646	7002.9412353188	3067.2310371775	141660.5820522	894766.7396754	14278.88939599	104585.5286902
0.	2062799.9355475	7269.8363153001	3823.0989862564	143740.18552413	826248.70260878	12119.918251707	100333.730375
0.	1939073.0674594	7625.7097134645	3467.3878833464	143242.84222847	874189.49550627	12854.350864177	106745.9981992
0.	2036523.684707	8226.2805206124	3823.0989862564	143197.63066083	866660.6819576	12631.788696862	101728.2625707
0.	1755367.8007137	7203.1117442735	3711.9376358914	141298.96440521	857443.00341744	13299.493017989	94870.29922695
0.	2051375.4786603	7091.9053126152	4134.3586542796	168599.57970197	929177.89868078	13277.235346002	99771.48462562
0.	1746913.7026172	6802.7755324172	3734.1697873657	161211.06870486	813528.27246729	13455.298385142	92488.18926493
0.	1800037.4271426	6802.7755324172	3489.6193825463	128539.30973943	844014.84905793	12921.120672592	88309.89647211
0.	2106327.1162876	7292.077957649	3289.5380243924	143423.69093102	838546.38578035	13833.694966581	93544.32427745
0.	2093188.9908674	7002.9412353188	3578.5459723132	135357.1034924	872761.9689061	12987.891015582	114469.7250399
0.	2180928.8197608	7225.3532086126	3334.00013336	134318.27427451	749231.95887061	12475.998713705	101683.2740404
0.	1917366.5993738	7425.5290578293	3133.9225107654	139174.77492497	786607.42792729	12609.532806802	105148.0973606
0.	1806892.1012749	6802.7755324172	3156.1531205464	132082.96880047	894520.01998697	12587.276976136	106723.4904396
0.	1870869.059843	7203.1117442735	3133.9225107654	139897.84297828	885642.72578472	12030.900511791	120216.4657388
0.	1906170.6316244	6624.8544977427	3200.6145179875	127095.1897292	764508.08295194	12542.765492984	120689.9021588
0.	1822315.1180726	7803.6521091871	2822.700199456	131134.83707252	747897.48162183	12631.788696862	123959.5968279
0.	1943385.7392409	7714.6804365931	3045.0006645658	125515.96779841	753430.830135	11964.137830426	116497.537126
0.	1614732.7364327	6246.7849065228	2511.4895088638	127050.06498049	767984.77280789	11897.375683543	104900.56249
0.	1964716.6315651	7025.1821656413	3334.00013336	100401.20239997	762223.46160996	11385.550313458	115325.8525923
0.	1659630.8519993	7180.8703392706	2378.1170558111	108051.5516167	820008.48686634	12164.427477996	122290.765939
0.	1944383.2347692	6335.740914881	2822.700199456	88534.482874174	719606.24496378	11563.572966145	121952.5298434
0.	1978278.3904092	7136.387707272	2289.203272805	89432.888693476	784049.02208516	11407.802937209	141276.3638189
0.	1714713.1426375	8270.7689680748	2956.0797670342	84560.193188549	724081.17722842	11318.79279849	133415.048930
0.	1849300.763006	6825.0159287424	2578.1765357486	81148.748290606	678279.91783583	10628.996435951	130096.5298783
0.	1690175.6627432	6691.5744407644	2622.6348501053	68883.524587201	738537.62865927	9828.0141985899	115776.4811289
0.	1691820.2415291	7025.1821656413	2178.0623779285	89095.975221131	708127.09453139	10717.999211938	119900.85629
0.	1810353.832479	6269.0238196228	1866.8757567514	94443.267442058	681120.38022648	10829.254017831	127681.8335308
0.	1652592.5904214	7269.8363153001	2333.6600457397	92083.747274469	671134.73367288	9516.5418843464	124455.7997208
0.	1552251.8583297	6424.6978724691	2155.8343768016	74128.239846038	705567.49993167	10361.993807708	115483.5698273
0.	1689663.4770707	7002.9412353188	2333.6600457397	73141.803140745	695601.92901749	10851.505157133	128133.1258839
0.	1623000.6954951	6558.1350886904	1978.012501928	74352.446220034	687719.61975845	10584.495404194	148534.2749845
0.	1561656.9400332	7047.4231552981	1555.7007542926	76819.112755991	633964.32194675	11029.516409074	158402.4170669
0.	1385491.0716435	6958.4595526755	2533.718458539	81395.582531101	693287.11419239	8470.9699193857	153557.4325430
0.	1452426.5089581	8359.7465751719	2533.718458539	76998.535040919	663731.12835216	8960.3702611759	154960.8325225
0.	1562241.7571307	6535.8954043318	1866.8757567514	83460.299295735	660199.8180448	10495.494053146	164428.5798280
0.	1563650.7887894	7425.5290578293	2422.5743030209	86693.052091333	734806.19399626	10183.99680516	159444.2268267
0.	1530953.6669176	7514.4976447163	3200.6145179875	73231.474401125	666614.89793239	11474.561164748	149258.1486608
0.	1423896.1379784	6624.8544977427	2111.3785523944	78209.73605163	633365.71899396	9627.7806609238	132150.6965909
0.	1325882.9783763	7581.224707945	1777.9674276367	71169.278438588	685069.68688676	9672.2765870872	149801.0948193
0.	1292380.9578542	6691.5744407644	2266.9749752633	74576.65859962	680855.55203979	11140.775371281	144825.4003264
0.	1462228.3264226	6669.3344004268	2733.7816735278	71527.884716243	668706.23107266	10094.999728725	147109.3307937
0.	1375693.9091877	7136.387707272	2022.4676149595	81934.155220673	691840.66834419	9850.2626662593	140259.4003378
0.	1709659.9203497	7625.7097134645	3489.6193825463	98782.023683543	723766.64728213	11207.531461142	164043.3200034
0.	1705419.5204641	6980.7003643303	2355.8885211332	101435.84143903	741373.61971649	10896.007613863	164315.2662840
0.	1418033.3877321	7492.255408986	3467.3878833464	105103.09047811	761615.95036425	11474.561164748	155979.5759616
0.	1639956.0836325	7647.9523052351	2756.0112160766	115461.03861232	769979.02487768	11964.137830426	154734.4618474
0.	1858575.8287576	7870.3814867284	3578.5459723132	114379.61143152	749644.47503523	10606.745890386	163544.7746457
0.	1691928.093056	7759.166154206	3778.6342682119	108749.43075421	741567.56739192	11474.561164748	181397.4907616
0.	1887365.6440674	8315.2576529274	3978.7273673761	126643.95315428	796458.19886727	12943.377394191	172160.165532
0.	1908568.2357539	7447.7711155427	3978.7273673761	121636.85511649	764410.85282128	12053.154857688	172160.165532
0.	1877181.3746579	7447.7711155427	2933.8496908789	127320.81711034	825514.32842853	10517.744301851	171434.3188337
0.	1839240.418875	7959.3548209234	3133.9225107654	129058.35103603	773263.23876706	12119.918251707	148240.2191049
0.	1931617.8275716	7269.8363153001	3534.0825588358	139784.85949358	737640.96909041	12053.154857688	144531.4741493
0.	1936738.5006152	7759.166154206	3400.6937415233	103123.02675475	811939.51936163	11897.375683543	133505.3670949
0.	1940587.7808393	6891.7374737114	2689.3227662952	116520.07112491	820913.65378975	11763.8529932	148081.8855834
0.	1575661.0938786	8893.6321593739	3912.0291339479	123688.95306536	768252.26793425	13410.782268944	160916.5692910
0.	1571091.3111237	7558.9822941956	4045.4261345198	106768.5060192	730664.72187698	12075.409262973	142700.3194676
0.	1752511.686492	7447.7711155427	3578.5459723132	116700.3452898	794970.11731892	11185.27937181	142044.8178518
0.	1988768.9302923	7447.7711155427	4245.525638307	136305.71193522	828182.84963573	12097.663727646	138722.8889853
0.	1815117.7102336	7091.9053126152	3778.6342682119	115235.729789	751610.2616411	12676.300655165	133934.391636
0.	1698131.271709	6580.3748323783	3889.7965080741	115618.75838835	786193.15894436	11630.332440711	116610.2077232
0.	1726463.9247892	7114.146480276	3823.0989862564	123891.93506934	777449.36321999	12030.900511791	117060.9052381
0.	1678138.4721565	7225.3532086126	3534.0825588358	124929.4752962	748334.19711738	10406.493652039	123170.2435735
0.	1659973.5857059	6535.8954043318	3889.7965080741	115934.20683414	844505.46115088	11741.599419325	114379.6114315
0.	1655860.7812265	7381.0451204177	3311.7690492289	116587.67348291	823629.71689973	10562.244977375	113253.2729793
0.	1646949.7048545	6246.7849065228	3400.6937415233	107038.60457086	704336.26555863	11496.814026024	116114.4684132
0.	1872698.3378347	6624.8544977427	3245.0761526022	113861.47696391	767668.65278615	12320.211640776	120847.7202331
0.	1870086.5246208	7358.8032407191	3422.9250628351	108929.53802245	733764.58562149	10717.999211938	134205.3657953
0.	1610391.4428156	7336.5614203583	3778.6342682119	117444.01715828	736259.80944956	12075.409262973	128810.1098916
0.	1765649.8119122	6269.0238196228	3667.4735108391	125989.70319092	771292.56198962	11185.27937181	120689.9021588
0.	1626385.6824576	6357.9800652871	3912.0291339479	128787.54287879	823898.92225467	11185.27937181	114244.4428334
0.	1764621.6107924	7514.4976447163	3600.7777679979	152109.0071944	781247.81901069	12297.956582209	108074.0629406
0.	1732975.8652149	6847.2563843996	4045.4261345198	161188.41453783	813919.39445385	13588.848159412	98174.91228634
0.	1952096.9483108	7314.319659335	6869.4968993892	146408.25643033	845020.63343742	11608.079223139	100963.4903856
0.	1926391.9203147	6847.2563843996	4556.8010811844	151633.79698024	818369.63926272	12253.446643245	99231.76417936
0.	1993910.4605179	6691.5744407644	4112.1254353852	137096.30079722	807956.6853016	11897.375683543	100671.0959266
0.	1673568.6894016	7625.7097134645	4245.525638307	124726.46820583	783756.68060374	11474.561164748	106926.0624505
0.	1814660.7319582	7069.6642042893	3845.3314342286	129306.59951861	778131.01554773	12409.232468957	127162.8773069
0.	1649463.0853697	7292.077957649	3778.6342682119	122223.11762968	827693.15172788	12164.427477996	135379.6881629
0.	1768734.4152717	6469.1767072291	3111.691960277	123508.52873739	759550.72888059	11207.531461142	131812.0630995
0.	1661230.2759635	7514.4976447163	3778.6342682119	116159.53441307	765529.06481616	11407.802937209	134498.9309978
0.	1619074.0300498	7269.8363153001	3667.4735108391	126531.1477994	773044.25268513	9983.7547189362	150615.5797993
0.	1996766.5747397	7514.4976447163	3022.7703512459	127952.60603227	729284.66920323	12520.509840498	158175.9537554
0.	1793296.9975792	8760.1575583262	3978.7273673761	119202.0490398	720767.08721073	11029.516409074	155504.1470015
0.	1842035.3846898	8404.2357348103	3800.8665975842	109627.49021718	754523.35391821	10628.996435951	131834.6382409
0.	1887558.4272548	7558.9822941956	2956.0797670342	115438.50745774	767984.77280789	12364.721936084	139784.8594935
0.	1675739.3362102	7514.4976447163	3778.6342682119	115325.85259235	766015.28869451	11341.045244099	144757.5702964
0.	1774218.1545776	7470.0132325949	3022.7703512459	136215.36365917	769833.08852488	11786.10662646	152244.7864738
0.	1705899.9023923	7292.077957649	2933.8496908789	125335.50420337	754863.27815586	11096.271608266	164587.2213529
0.	1854532.0864944	7403.2870594544	4067.6591755055	141321.56505229	767960.45547615	11140.775371281	150230.9520606
0.	1663515.1673409	7136.387707272	3756.4019981391	142022.21525969	776646.05564835	11630.332440711	150525.077572
0.	1948326.8775381	6758.2949177622	3867.5639415011	131044.54439456	758506.15619739	11296.540412261	147539.050432
0.	1643522.3677883	6958.4595526755	2889.3897164397	123688.95306536	769808.76603691	11541.319926723	146069.0478880
0.	1713668.5330756	6469.1767072291	3889.7965080741	121524.11701951	784049.02208516	10762.500956173	137886.9640579
0.	1697674.2934335	7269.8363153001	2889.3897164397	137164.06901849	770027.67087147	10962.761744275	126801.8831971
0.	1631412.4434879	6513.6557793022	3600.7777679979	142768.13289763	753382.27670284	10228.495699585	130502.808710
0.	1808834.2589457	6068.8757374351	3356.2312767859	129013.2157367	673563.91678354	11474.561164748	120554.6318853
0.	1843678.8524516	7114.146480276	3867.5639415011	135244.18105022	771876.41978805	11430.055620341	120306.6420457
0.	1808377.2806702	6602.6146353956	3823.0989862564	153874.30884397	763317.08858847	11964.137830426	127681.8335308
0.	1830997.7053068	6713.8145404327	3756.4019981391	146770.09396245	820424.36273543	10295.244486485	125425.7355160
0.	1980201.1122533	6647.0944194197	3978.7273673761	156319.18452931	762660.89593251	11964.137830426	120419.3637918
0.	1847220.4340866	6891.7374737114	4023.1931528364	146589.17324962	735751.01641721	10183.99680516	112374.8339434
0.	1722122.6311721	6624.8544977427	4023.1931528364	135741.05114967	810888.65678695	11763.8529932	100491.1659434
0.	1610391.4428156	6002.16077788	3956.4945635986	138180.65793442	798995.84084357	10873.756355811	94870.29922695
0.	2115238.1926596	7002.9412353188	4467.8640542332	157926.85115394	817562.55857217	12565.021204863	119044.2619054
0.	1923764.2952306	6669.3344004268	4334.4602930095	155549.42479236	773725.56077837	9805.7657902847	119044.2619054
0.	1892689.7724975	7069.6642042893	3978.7273673761	150977.59844937	807761.25551202	11630.332440711	114559.8396162
0.	1823457.5637613	7358.8032407191	5557.4080248972	148014.02927279	830215.38895102	12609.532806802	117782.0716127
0.	2068169.4302845	6758.2949177622	5068.2074017168	163975.33480635	761518.75249514	12253.446643245	110843.4166168
0.	1760280.3171752	7403.2870594544	4267.7592130252	177401.72833617	803755.90791457	11697.092449727	120780.0835522
0.	2006477.3630938	7114.146480276	4245.525638307	147561.66786384	785535.24274384	11986.39199816	116745.4144361
0.	2167219.4714962	7358.8032407191	4245.525638307	163114.23651362	798507.77549566	12364.721936084	123734.0597532
0.	2251189.2296169	7603.4671810346	5179.3868406229	177674.1064751	798263.75305054	13677.882530342	124613.6886099
0.	2077308.9957942	7803.6521091871	4601.2699505063	181102.28437776	773628.22779164	12008.646225282	114131.8039984
0.	2302827.774747	7470.0132325949	5557.4080248972	174791.88448286	793970.07386548	13121.433305311	114469.7250399
0.	2024984.983251	7025.1821656413	4601.2699505063	183282.5138866	822748.73912975	13143.690561496	118931.558625
0.	1986598.8081101	8181.7923105381	4845.8529723751	163703.39951035	793457.90084605	12386.977172825	116091.9355040
0.	1975974.063205	7203.1117442735	5023.7360413493	157406.02409476	821476.37235288	12386.977172825	115168.138321
0.	2031611.1682455	7314.319659335	5134.9148871186	161618.85414184	820302.04424996	12297.956582209	111068.6075150
0.	2060400.7996012	6113.3526737582	4045.4261345198	174338.08114939	751003.49003663	10228.495699585	106250.8414413
0.	1579088.4309447	7136.387707272	4312.2265403762	147425.96418733	809642.44869655	11385.550313458	99186.78904398
0.	1794439.4432679	7069.6642042893	4712.4431617115	162797.01198482	769954.70198257	11830.614071137	104720.5417292
0.	1699273.7173977	6691.5744407644	4334.4602930095	143966.26038729	745471.68321981	11585.826064951	109627.4902171
0.	1832254.3955644	7714.6804365931	4645.7390570617	138496.95512842	816975.63759347	11074.019815824	121276.0985358
0.	1908347.413194	7069.6642042893	4512.332449094	137005.94401912	751003.49003663	10762.500956173	126847.0066121
0.	1655975.0257954	6602.6146353956	4000.9602304553	117601.77420907	740913.01130704	11096.271608266	115753.9491273
0.	1615075.4701393	7180.8703392706	4312.2265403762	129374.30492384	714626.05655085	11741.599419325	126824.4448743
0.	1951590.5453014	6335.740914881	4423.3958966001	125515.96779841	712886.0809711	10762.500956173	117962.3728
0.	1922822.3900729	6802.7755324172	4023.1931528364	136350.88643759	731851.25798244	11074.019815824	123147.6917139
0.	1631069.7097813	7180.8703392706	3889.7965080741	131834.63824091	710131.83197794	11296.540412261	125177.6017395
0.	1900621.9298988	7447.7711155427	4623.5044741297	136215.36365917	735121.12340373	10606.745890386	129351.7363947
0.	1896348.0857324	7292.077957649	4089.8922757939	139061.80116179	710421.71181466	10517.744301851	138881.0462999
0.	1576917.7841361	7047.4231552981	4756.9128613587	125809.22941343	749353.28512579	11252.035817943	149891.5892544
0.	1763686.5031329	7759.166154206	3200.6145179875	118390.60394874	702453.53876139	8982.6164138194	151611.1685922
0.	1766757.7032052	7203.1117442735	3578.5459723132	120351.73056254	662217.53341124	9917.0084254548	147312.879463
0.	1540416.3255873	7225.3532086126	3978.7273673761	113433.47697099	738586.0993761	10006.003602161	135063.5082998
0.	1721337.8817901	7358.8032407191	4156.5919324774	122764.3193699	660560.08989827	10050.50154671	143627.1503727
0.	1450982.0973473	7225.3532086126	3623.0096229803	122989.83039313	659911.61134868	10384.243700188	151679.053938
0.	1522294.8163885	7514.4976447163	3800.8665975842	123598.74041668	696470.14373899	10050.50154671	155187.2092903
0.	1452610.3596846	5868.7324604928	4045.4261345198	108952.0517029	683456.03340107	9872.5111932931	146272.5713709
0.	1393628.7130763	6469.1767072291	3623.0096229803	108029.04035321	645705.30834258	10117.248908782	137389.9670371
0.	1301958.675995	7158.6289936035	3111.691960277	108231.64389977	662866.18458217	10317.494200857	149687.9781450
0.	1486317.9744561	6513.6557793022	3378.462479507	114785.13029119	615737.49548929	9116.0945761461	149212.9047301
0.	1588677.4027562	7959.3548209234	3156.1531205464	121839.78750675	615522.4474898	10006.003602161	163227.5338864
0.	1515204.4078674	6068.8757374351	4112.1254353852	121546.66451778	654269.49529101	9405.3045917898	149982.0846635
0.	1484024.72947	6825.0159287424	3912.0291339479	122358.41479368	665845.7988763	11274.288085412	148602.135494
0.	1415604.4528893	7492.255408986	4201.058666784	131902.36402902	705591.64352682	9872.5111932931	163907.3501585
0.	1673127.164707	7069.6642042893	3445.1564434428	123125.13991493	582516.41202273	8982.6164138194	155911.6558934
0.	1442792.7007772	6046.6373582597	3734.1697873657	112802.77993301	623793.70221493	9338.5629285733	149416.5043354
0.	1355689.7059665	6602.6146353956	3823.0989862564	126192.74082752	664476.01023231	10851.505157133	154508.0972649
0.	1603833.1995933	6602.6146353956	3956.4945635986	126756.76002467	706605.7351257	10250.745235849	183464.225150
0.	1583719.8765203	7870.3814867284	3800.8665975842	116249.66713883	659479.31928114	11185.27937181	145616.791122
0.	1691712.3912694	8092.8166025467	3245.0761526022	120464.45291411	663202.54134445	10139.498148207	152810.5570700
0.	1518801.8346471	7558.9822941956	3422.9250628351	114965.36718658	737180.55818547	9338.5629285733	180829.7953590
0.	1500591.2836888	6558.1350886904	4223.2921228934	121591.759696	685912.75955988	9316.3158262194	148172.3615163
0.	1768715.1079674	6313.5018238017	4445.6299457633	136305.71193522	705277.78202425	10117.248908782	177651.407960
0.	1710926.6634227	8448.7251318446	4334.4602930095	137254.42749713	699147.68583158	10606.745890386	163952.6731960
0.	1971856.3273064	7692.4376667992	4156.5919324774	160033.13289369	704529.3888211	10428.74366326	148511.654936
0.	1886567.0135379	7892.6247312617	4445.6299457633	146905.78705229	790458.63359589	11786.10662646	166196.4686897
0.	1591769.5780895	6558.1350886904	4868.088148406	133189.25776893	757874.61485956	12386.977172825	140553.177147
0.	1550755.7778645	7002.9412353188	4645.7390570617	156160.69882473	699967.99908119	10807.002937904	151792.1974011
0.	1672883.2219884	6980.7003643303	4401.1619067434	145684.62808613	764581.00626177	10539.994609927	152403.1984040
0.	1875860.9913676	7825.8951756913	4467.8640542332	140304.59610159	685190.12082445	11029.516409074	139807.45606
0.	1799735.5611201	7670.1949563466	4467.8640542332	143627.15037279	733086.39603787	11051.768082761	162185.2555921
0.	1825661.2363329	7714.6804365931	4023.1931528364	151407.51584038	760522.53684108	10784.751917351	159330.9803858
0.	1535007.8873923	7180.8703392706	3467.3878833464	143491.51019771	640599.61600945	10295.244486485	151090.7324738
0.	1898388.2561918	7002.9412353188	4023.1931528364	139174.77492497	724903.84780382	10139.498148207	148986.688728
0.	1842693.1464036	6869.4968993892	4356.6941049483	150615.57979935	786046.95105747	11585.826064951	170889.9748738
0.	1759801.4068977	6869.4968993892	4979.2649182334	146996.25032899	727178.69509053	11407.802937209	151588.5402651
0.	1623758.0573735	7781.4091020254	4890.3233837481	142542.09025873	771925.07636941	10940.510308095	137661.0526768
0.	1616560.6495346	7803.6521091871	4312.2265403762	141321.56505229	731512.23115174	10807.002937904	136554.1747042
0.	1782101.0298297	7403.2870594544	4623.5044741297	156953.15721022	788874.07107431	11541.319926723	135289.3498449
0.	1832025.9064267	6424.6978724691	4623.5044741297	166423.14796735	723331.1630616	11630.332440711	136576.7625930
0.	1885720.8537964	7736.9232657286	4756.9128613587	160848.6093517	782928.43292864	11630.332440711	129306.5995186
0.	1880579.8481971	6180.068523177	5268.3314594078	135357.1034924	726186.40129347	11274.288085412	131676.6135256
0.	1877723.7339753	7203.1117442735	5824.2568292746	161482.92346692	704481.10760291	11496.814026024	149529.6173575
0.	1865156.8313995	6825.0159287424	4890.3233837481	160146.38878643	783488.7095168	10384.243700188	155458.8694544
0.	1878637.6905263	7069.6642042893	4378.9279761929	143242.84222847	779640.57815666	12231.191762848	143717.5783722
0.	1821743.8952282	7047.4231552981	4334.4602930095	144554.08349035	836046.25383601	12164.427477996	156387.1078882
0.	1788041.7474111	6980.7003643303	5179.3868406229	150004.70866799	713611.02845823	12453.743239397	153919.577861
0.	1951978.7896391	7114.146480276	4979.2649182334	129306.59951861	857344.73375419	12275.701583032	140281.9981893
0.	1764964.344499	7848.1383015384	9716.7727507005	152448.45950361	774990.98847688	11341.045244099	145707.2405290
0.	1685907.1028397	7203.1117442735	4623.5044741297	166785.84751047	764094.86238762	11697.092449727	142451.6749053
0.	1982257.5144929	7091.9053126152	4712.4431617115	144463.64649107	834330.89019407	12409.232468957	155300.3999590
0.	1760623.0508818	7514.4976447163	5757.5438273573	139830.05270517	839723.16562212	13054.661893153	149303.3928349
0.	1707613.5709254	7336.5614203583	4156.5919324774	153829.04007001	842199.82332386	12008.646225282	137751.4165004
0.	1616560.6495346	6513.6557793022	5223.8590313854	170391.0238278	818932.1941116	12475.998713705	143762.7927368
0.	1700073.4293798	6758.2949177622	5246.095215739	140824.36485612	790117.31889867	12587.276976136	140033.4251651
0.	1796724.3346453	7759.166154206	4423.3958966001	146430.87081982	757048.82218006	11964.137830426	145526.3426889
0.	1815763.1962085	6669.3344004268	4156.5919324774	129848.25804463	778812.72115053	12164.427477996	153127.4052305
0.	1965716.4151295	7292.077957649	5157.1508342136	127614.14176971	736138.66555289	12921.120672592	167284.5849039
0.	1666485.5261316	7603.4671810346	5290.5677623922	140123.81450502	775696.78753527	11897.375683543	167919.3843300
0.	1752741.7903469	7759.166154206	3600.7777679979	129238.89465922	798507.77549566	10740.250054368	155481.5081975
0.	1846174.580536	7203.1117442735	4467.8640542332	116475.0031888	749959.9417588	12453.743239397	134702.1744555
0.	1687372.4700181	6224.5460527486	4623.5044741297	122313.31549672	743410.28587346	11763.8529932	129396.8735135
0.	1690256.536778	6313.5018238017	4401.1619067434	115866.60974031	711895.41720366	11452.308362854	127501.3233804
0.	1590143.8539299	6335.740914881	4378.9279761929	112217.17513396	776767.76416105	12431.487824481	123869.3812709
0.	1372762.7395624	7269.8363153001	4112.1254353852	128178.25645325	729478.34759817	11852.867882553	132173.2726424
0.	1844392.58057	6825.0159287424	4334.4602930095	116925.69344209	743871.02645102	11964.137830426	138542.1414138
0.	1824293.4727404	6869.4968993892	3867.5639415011	116993.29906781	724831.25609282	12743.069038078	147561.6678638
0.	1665031.4791921	6558.1350886904	5957.6844347936	116249.66713883	762685.19848314	10006.003602161	156953.1572102
0.	1966271.8968083	6913.9781073663	4690.2084008523	133144.10026485	761980.45202939	11452.308362854	136757.4678897
0.	1782782.5803744	7336.5614203583	4067.6591755055	118413.14303081	790458.63359589	11697.092449727	133437.628380
0.	1582287.2788731	6913.9781073663	5423.9868259363	107938.99590342	728945.74238907	10673.497705198	124365.5788316
0.	1865881.6773389	7180.8703392706	4467.8640542332	121050.63354607	803536.15540002	11830.614071137	121681.9507792
0.	1866156.4456912	6624.8544977427	5268.3314594078	132195.84875469	798898.22559176	11519.066946682	124749.0243068
0.	1906939.7927879	6602.6146353956	4801.3827982459	122967.2790182	737422.87667787	10606.745890386	138406.5832866
0.	1916051.7025734	6913.9781073663	4890.3233837481	127478.75988447	749862.87385742	12231.191762848	156432.3904322
0.	1761023.8129987	6580.3748323783	4690.2084008523	119540.17431692	759234.91462935	12320.211640776	145842.916463
0.	1671082.3966411	7091.9053126152	5134.9148871186	107286.20255152	749814.34031247	11051.768082761	145096.7259202
0.	1755049.1466816	7336.5614203583	4667.9736993025	117827.14656891	817684.838736	11296.540412261	150660.8312782
0.	1897119.9893865	6958.4595526755	4957.0294456441	115799.01319102	753794.98950359	10339.743974598	151950.6008058
0.	1870004.0582951	6891.7374737114	4779.1478001472	123215.34747444	760473.94386881	11719.345904834	137841.7812958
0.	1860937.2398416	7581.224707945	4779.1478001472	129938.53786224	811108.59431147	12053.154857688	132986.0509123
0.	1831928.1800688	6402.4585440809	4690.2084008523	114379.61143152	754086.32796077	11363.297749089	128674.7087239
0.	1762029.0239671	7314.319659335	4801.3827982459	132421.61321421	786851.12475123	11875.121753355	134386.0200904
0.	1602280.0784257	7558.9822941956	4512.332449094	135379.68816298	751416.09012813	10606.745890386	156953.1572102
0.	1621358.9214272	7536.7399397861	5157.1508342136	125222.71642618	723016.66024408	10584.495404194	169211.8025344
0.	1882024.3893029	7114.146480276	4957.0294456441	123576.18740597	750421.02906656	11719.345904834	154938.1951808
0.	1770183.4343673	7848.1383015384	5690.8313593262	124500.91052905	727202.89879273	10673.497705198	162298.5404575
0.	1736335.525499	7002.9412353188	4912.5586784017	114649.95516032	779080.54864316	11341.045244099	151565.9119989
0.	1457470.6243983	6157.8298473792	4845.8529723751	106340.86776832	793726.17820403	11207.531461142	133166.6789865
0.	1546677.1575527	6224.5460527486	5490.6971584864	107646.35811772	746199.35177704	10428.74366326	129577.4244146
0.	1497687.3144511	7047.4231552981	4579.0354861913	106588.44515056	742998.0649738	10139.498148207	133550.5265412
0.	1211572.5127079	5757.5438273573	4512.332449094	79353.809027489	719751.34176783	10317.494200857	125425.7355160
0.	1175335.9768044	6269.0238196228	4067.6591755055	78568.644078014	690346.26083656	9672.2765870872	139219.9648555
0.	944448.90592706	5935.4463522347	2555.9474675006	60977.840108698	668177.34053908	9872.5111932931	144848.0104581
0.	795823.90358843	5668.5939886228	2467.0317873712	62992.744235182	612225.71486234	8359.7465751719	146227.3435044
0.	699581.95966307	5601.8822324301	2111.3785523944	45747.448237197	572976.78992322	7781.4091020254	139513.7053280
0.	629751.03766975	5668.5939886228	1844.6485855546	40855.460775639	573523.6650346	9116.0945761461	134566.6782707
0.	515463.91752577	5401.7501670541	1733.5136187497	29630.361793173	530285.20800745	8026.0854446829	137886.9640579
0.	526595.22522485	6024.3990384081	1533.4744129793	26040.623372461	503474.32079501	7558.9822941956	166264.47183
0.	454275.66999954	6580.3748323783	866.71173567692	19979.477650129	518274.92515385	8137.3043378502	177310.9375807
0.	401325.38647623	6046.6373582597	888.93629882483	15703.671278119	475618.41364837	7937.111398359	166015.1296632
0.	344695.56239337	6157.8298473792	666.69333440004	14679.584701204	457653.15535	6936.2188003543	168848.9984439
0.	321760.81653178	6713.8145404327	644.46936392652	12698.556723408	475124.74653004	7403.2870594544	176925.087788
0.	266505.55317739	5112.6789993376	511.12678566587	9828.0141985899	451016.72192255	7358.8032407191	168395.5153190
0.	266872.57850389	5401.7501670541	355.56314090256	8715.6664994682	472492.33536809	7158.6289936035	166309.8075654
0.	234383.76741991	5535.1710101087	311.11691862693	6913.9781073663	467911.04823863	6647.0944194197	172568.481801
0.	195056.41258073	5045.9716918765	288.89389638309	6713.8145404327	436401.89748284	6091.1141759345	144486.2556496
0.	200904.01182799	4756.9128613587	422.2329187895	6224.5460527486	447524.69463719	6691.5744407644	128674.7087239
0.	232487.29408944	5223.8590313854	488.9032300503	8381.9911253168	461219.72474801	7314.319659335	150072.5810465
0.	250944.56662719	4556.8010811844	1066.7349377027	11852.867882553	482932.71869169	7892.6247312617	136576.7625930
0.	317928.98446159	5357.2770272403	1111.1851901238	19756.725296084	470753.50723016	7002.9412353188	146363.0278338
0.	438297.60448396	5690.8313593262	2333.6600457397	31526.188109818	553834.2708174	8337.5020843755	142361.2605246
0.	516078.00874441	5957.6844347936	2600.4056632835	43312.265391896	582706.83608771	10473.243863813	125064.8160835
0.	610147.98628359	5757.5438273573	3378.462479507	48920.953100519	611342.02209834	10295.244486485	131676.6135256
0.	753139.51360185	6024.3990384081	4067.6591755055	52386.366169553	625850.79185896	10317.494200857	135537.7825570
0.	718348.84076717	5913.2083289985	4467.8640542332	56412.5204579	589922.24411125	9271.8217995872	130570.5237602
0.	836217.80869487	5913.2083289985	4734.6779818802	60060.100244389	655637.67097692	11318.79279849	130728.5276657
0.	777376.33220156	6113.3526737582	3689.7055437159	63351.00023199	631785.60621157	9093.8480673683	130615.6674299
0.	743095.05637049	5735.3062786932	3645.2415372606	44585.621103772	608309.49386623	9828.0141985899	133731.1667540
0.	630540.87214827	6046.6373582597	2800.4704790405	44853.720719745	623195.80285131	8359.7465751719	134024.7153850
0.	559316.17901058	4734.6779818802	2000.2400288035	36635.910318855	543212.6301239	8359.7465751719	124072.3676374
0.	504913.13241211	4912.5586784017	2333.6600457397	29585.759298811	505526.46967643	7203.1117442735	145933.3683035
0.	428893.41123438	5201.6229063468	1711.2868032229	22898.082836318	534118.79000043	7581.224707945	132579.651946
0.	390122.8907574	4868.088148406	1600.153614747	19801.275291123	500927.50788794	7870.3814867284	149190.2828561
0.	382096.88880524	5001.500450135	1622.3801338886	19868.100729713	519125.49523724	7336.5614203583	135040.9244792
0.	395501.0476171	5446.2235441355	1489.0219081794	14813.154080824	520070.67186394	7225.3532086126	146973.6344185
0.	330099.86846769	5423.9868259363	888.93629882483	12631.788696862	506352.18518651	7558.9822941956	159829.2761286
0.	363329.28700629	4845.8529723751	844.48723179752	10762.500956173	478839.70186022	7914.8680351385	149801.0948193
0.	292672.97735001	5179.3868406229	800.03840184329	11608.079223139	484321.02441249	7091.9053126152	153942.2124617
0.	303425.24335112	5045.9716918765	511.12678566587	10584.495404194	484415.15497031	6269.0238196228	142451.6749053
0.	314952.42882437	5201.6229063468	444.45629661235	7447.7711155427	448321.40760964	7158.6289936035	156817.3018989
0.	307342.73014494	5201.6229063468	600.02160077763	7736.9232657286	482368.04846729	6825.0159287424	151090.7324738
0.	291706.63189974	6380.2192750204	600.02160077763	8960.3702611759	434202.46790623	6535.8954043318	168712.9509412
0.	397131.46177595	6113.3526737582	622.24545271912	7314.319659335	466149.66680099	6558.1350886904	190690.4234028
0.	375960.3520325	6002.16077788	688.91736413994	7959.3548209234	452751.54702476	6669.3344004268	174769.1937353
0.	388447.27513856	5423.9868259363	511.12678566587	8137.3043378502	460093.27918537	7759.166154206	183782.2292919
0.	347335.17629001	5312.8041246922	822.26278718639	6913.9781073663	418588.75790193	6313.5018238017	192941.3541906
0.	348840.58602314	6046.6373582597	488.9032300503	6624.8544977427	438601.89289183	7136.387707272	167375.2676051
0.	262262.97805604	5913.2083289985	555.57407469138	6202.3072583001	470941.47164069	7069.6642042893	157202.2309796
0.	283520.12439177	4579.0354861913	400.00960023041	7625.7097134645	450407.27224592	7381.0451204177	146001.2078220
0.	318667.51638632	5646.3566772391	333.34000013334	5779.781435342	454674.3315486	5512.9340546385	170889.9748738
0.	364002.16175956	6046.6373582597	422.2329187895	6624.8544977427	454463.27312174	6424.6978724691	203294.2759997
0.	371755.65721057	6180.068523177	355.56314090256	6335.740914881	454791.58847867	5979.9225766753	192281.9283759
0.	321368.32053115	6291.2627920491	422.2329187895	6068.8757374351	465233.89155918	7292.077957649	176176.1357128
0.	330793.23292594	5379.5135674889	377.78634093484	5779.781435342	491619.20684794	6402.4585440809	173498.6094514
0.	312830.25121505	4645.7390570617	466.67973369921	5246.095215739	421928.81483527	6424.6978724691	164519.2317618
0.	223422.09412779	4556.8010811844	266.6709334016	3934.2618191226	474701.62591592	5312.8041246922	138090.2894944
0.	176925.0877888	4401.1619067434	266.6709334016	2756.0112160766	454486.7238011	6580.3748323783	118435.6821734
0.	142564.69424905	3734.1697873657	111.11185185679	2289.203272805	436308.29320975	7603.4671810346	104788.0490638
0.	89140.896234635	4734.6779818802	88.889362965491	2200.2904383379	444643.08773813	6180.068523177	94218.52261065
0.	78792.969407608	3778.6342682119	44.444562963279	2022.4676149595	413942.87879782	5913.2083289985	93431.9631617
0.	68345.790876607	4289.9928470482	44.444562963279	1533.4744129793	425714.23362322	6157.8298473792	82562.53380552
0.	52587.627840991	3467.3878833464	111.11185185679	1400.1176098792	449375.99472735	6758.2949177622	75630.53723576
0.	43021.87810661	3534.0825588358	0.	1244.5373699014	408203.22282478	6224.5460527486	73321.14662220
