# Supplementary material for: LA-iMageS: a software for elemental distribution bioimaging using LA–ICP–MS data
Source: J Cheminform. 2016 Nov 18;8:65. doi: 10.1186/s13321-016-0178-7 (PMC5116144; doi:10.1186/s13321-016-0178-7)
Supplement: Supplementary file 1 — Additional file 1. Dataset corresponding to LA–ICP–MS analysis of a human tissue used to illustrate LA-iMageS features. [file 13321_2016_178_MOESM1_ESM.zip › Line 53.xl]

Intensity Vs Time	Counts Per Second
Time in Seconds	Na23	Ca44	Zn64	P31	C12	C13	Si28
0.	466.67973369921	2733.7816735278	0.	466.67973369921	393172.42493102	6402.4585440809	58448.70317915
0.	133.33440000853	3133.9225107654	0.	555.57407469138	438321.01090021	6135.5912309063	60261.54671005
0.	9116.0945761461	3400.6937415233	22.222251851891	1044.5099003982	405218.26063442	6202.3072583001	59836.27652879
0.	119720.51336801	3889.7965080741	177.7796740943	4868.088148406	421087.83834893	5779.781435342	64224.31350923
0.	162706.37860165	3311.7690492289	266.6709334016	5001.500450135	407223.66705276	6335.740914881	73635.00696173
0.	154100.65636877	3556.3142359259	177.7796740943	4534.5667354854	430413.28885357	6958.4595526755	86513.4219777
0.	148534.27498459	3978.7273673761	155.55700742096	3934.2618191226	443167.51850828	6602.6146353956	86243.98402978
0.	156455.0317957	3756.4019981391	200.0024000288	5201.6229063468	422139.07189101	6046.6373582597	87613.71688572
0.	155979.57596165	3445.1564434428	288.89389638309	3867.5639415011	409836.06557377	5957.6844347936	90084.29316002
0.	164020.65821003	4334.4602930095	155.55700742096	4890.3233837481	426812.78628729	6046.6373582597	91297.38817075
0.	156070.13690568	3156.1531205464	311.11691862693	5624.119425175	432097.16110364	6002.16077788	89253.19982216
0.	152063.74792177	3267.3070588502	177.7796740943	5557.4080248972	440427.85071483	5423.9868259363	89140.89623463
0.	159806.62568186	3756.4019981391	244.44802968221	5068.2074017168	414316.32340723	5935.4463522347	83370.51841588
0.	175177.63654581	3534.0825588358	377.78634093484	5957.6844347936	433243.31940717	6180.068523177	82225.89655705
0.	158832.71415496	3422.9250628351	266.6709334016	5779.781435342	401069.03193624	6446.937260185	83078.73720319
0.	173407.86076716	3756.4019981391	155.55700742096	5713.0687893496	404145.7947533	6624.8544977427	84784.67907792
0.	206209.03828208	4312.2265403762	311.11691862693	8270.7689680748	437993.32690198	5735.3062786932	87321.7878248
0.	217079.95827238	4467.8640542332	400.00960023041	7447.7711155427	420387.08783748	6580.3748323783	89477.81151348
0.	276145.24372348	4023.1931528364	288.89389638309	9828.0141985899	422232.52113213	6691.5744407644	97320.53369382
0.	365649.76924618	4467.8640542332	600.02160077763	12097.663727646	475171.76122105	6891.7374737114	105508.1611166
0.	360847.07113142	4556.8010811844	755.58980896023	16972.822573721	462369.79077453	6091.1141759345	102088.1795034
0.	573951.67845465	4868.088148406	1600.153614747	31436.963100308	473079.85704994	6980.7003643303	105238.1118502
0.	685840.49297779	5512.9340546385	2133.606434957	41190.437046354	537883.04209472	7203.1117442735	99569.08538619
0.	915985.86636059	5668.5939886228	1755.7404935542	60261.546710059	573071.89614598	9071.6016179468	95162.49140676
0.	1187338.9866257	5913.2083289985	2933.8496908789	72872.795123661	550608.45850292	9872.5111932931	104135.5009259
0.	1325675.7923828	6269.0238196228	4134.3586542796	85750.036967	658254.60889106	10450.993733851	108411.7400498
0.	1346028.6810144	6113.3526737582	2756.0112160766	85323.469761541	609742.05170023	8537.704638108	95746.90632895
0.	1381581.3538015	6024.3990384081	3578.5459723132	79196.770147172	630947.78472911	9783.5174413434	95949.21329691
0.	1582760.6663036	5668.5939886228	3133.9225107654	85256.119030676	624774.34669478	10851.505157133	96376.32182181
0.	1394933.5044128	5913.2083289985	3111.691960277	84739.781418715	650885.98908394	9071.6016179468	96803.45211257
0.	1381164.417185	6068.8757374351	3045.0006645658	79600.590361742	646640.4797125	10339.743974598	92151.15291728
0.	1342499.2784328	5624.119425175	3022.7703512459	72558.963364308	642852.46104435	10784.751917351	96601.12452470
0.	1356573.2197725	6491.4162136014	3089.4614690812	72783.127705932	610339.02092361	8849.1403882772	93858.94341646
0.	1413429.60623	6535.8954043318	2956.0797670342	81373.142754039	586230.43981545	10361.993807708	90960.39971632
0.	1450509.4308356	5824.2568292746	2911.6196740142	84829.576977816	601651.21958071	9783.5174413434	91409.72066744
0.	1528728.5882654	5668.5939886228	2978.3099024804	87187.054766337	602319.20177682	9449.7993307319	90556.0314606
0.	1475173.4964648	6558.1350886904	3356.2312767859	82876.740780046	668586.02584478	10228.495699585	87209.51012559
0.	1504024.4446673	6357.9800652871	3623.0096229803	100333.7303759	638682.76294902	9850.2626662593	87793.37059525
0.	1684785.667271	5690.8313593262	4245.525638307	106205.82864028	686635.45848812	9605.5327868852	89747.3534919
0.	1844858.6089699	6091.1141759345	4067.6591755055	99614.062572654	701126.22031902	10962.761744275	90578.495851
0.	1639178.6094001	7002.9412353188	3956.4945635986	98040.004613647	633940.37703328	10072.750608034	89837.20274520
0.	1553632.7875989	5802.0191026477	3978.7273673761	105733.20881504	733885.69646755	9472.046789243	91859.06571442
0.	1659065.1531078	6157.8298473792	3756.4019981391	100940.99814215	654125.48937011	10717.999211938	93364.54721546
0.	1786432.1991321	7136.387707272	4667.9736993025	104765.54655861	685695.96161935	11140.775371281	89455.35007336
0.	1611419.6439354	7492.255408986	4667.9736993025	116497.5371266	720186.6467112	12075.409262973	89635.0432804
0.	1643179.6340817	6691.5744407644	4534.5667354854	118503.29996442	677557.91467844	9004.8626258179	88512.02396303
0.	1991804.2044749	6580.3748323783	2844.9299791609	111113.64642014	664620.18831483	11318.79279849	87793.37059525
0.	1813140.0789063	6202.3072583001	3311.7690492289	100761.06236634	620254.74007385	9605.5327868852	85435.72218313
0.	1687506.526804	6736.0546994319	4201.058666784	125290.38891068	731972.3421955	10873.756355811	83325.62833687
0.	1643865.101495	6469.1767072291	3956.4945635986	124703.91216546	739167.76903618	12498.254247405	80991.67574389
0.	1581830.3005976	7292.077957649	4734.6779818802	135515.19746148	726113.79887545	10384.243700188	82091.24544657
0.	1842939.8190994	6602.6146353956	3800.8665975842	116880.62332752	707040.38205477	11830.614071137	86895.14057355
0.	1858164.0163809	5557.4080248972	4401.1619067434	124997.14541715	676090.02694371	10139.498148207	91701.79220695
0.	1718579.2470286	6446.937260185	4645.7390570617	126553.70874913	750736.52392292	10918.258931291	85211.21884429
0.	1589598.9312809	6736.0546994319	3511.8509410427	124117.47638544	651413.82500057	10339.743974598	91005.3307271
0.	1938676.7879735	6469.1767072291	4957.0294456441	127930.04132367	719122.60644044	11519.066946682	90196.60939394
0.	1678252.7167253	7603.4671810346	4512.332449094	125290.38891068	751270.46433434	11741.599419325	83011.40452080
0.	1620216.4757385	6357.9800652871	5068.2074017168	132015.24155609	690635.48091761	10473.243863813	81395.58253110
0.	1739487.8056406	6402.4585440809	4823.6178556551	117444.01715828	748601.08959203	11608.079223139	82652.30602390
0.	1763632.1548263	6491.4162136014	4556.8010811844	112014.47530379	745520.19256486	10317.494200857	77222.81830468
0.	1671055.3088864	7025.1821656413	4801.3827982459	147245.02935933	743337.53959035	10717.999211938	94353.36878624
0.	1977499.7228234	7047.4231552981	4734.6779818802	126779.32158061	662145.46405635	10406.493652039	85323.46976154
0.	1934606.8509234	6380.2192750204	4467.8640542332	106340.86776832	686057.29452987	10473.243863813	87591.26044292
0.	1728617.076906	6558.1350886904	4312.2265403762	99996.378400782	691238.05371137	10651.247040888	90129.21947291
0.	1857148.2907952	6157.8298473792	5179.3868406229	94218.522610658	680951.85226305	9672.2765870872	87973.02815762
0.	1941945.1011217	6736.0546994319	4512.332449094	109920.19713161	696277.19963033	10206.246222688	86558.32914502
0.	1904677.0071908	6335.740914881	4223.2921228934	94937.727287356	734588.1726223	10985.013239832	91881.53359932
0.	1948901.0113466	7091.9053126152	4067.6591755055	117782.07161275	727808.01324021	10183.99680516	90106.75628635
0.	1735946.2240056	6469.1767072291	4734.6779818802	120103.74671763	733449.70531163	11474.561164748	91297.38817075
0.	1597024.8282576	6602.6146353956	5268.3314594078	107578.82777099	724444.11053512	11652.585717666	89635.0432804
0.	1617360.3615167	6535.8954043318	3889.7965080741	106430.89506169	661953.28204062	10985.013239832	88242.52172553
0.	1615646.6929836	6713.8145404327	4445.6299457633	115438.50745774	668610.066757	10851.505157133	78254.59871354
0.	1649348.8408008	6424.6978724691	4467.8640542332	113658.73740357	673852.57784159	10985.013239832	79937.12208497
0.	1882299.6365392	6602.6146353956	4779.1478001472	116384.8680427	766477.22650303	10873.756355811	78209.7360516
0.	1814560.8416795	5957.6844347936	4401.1619067434	117759.53422546	682516.88075559	10406.493652039	78994.86734310
0.	1625814.4596132	6558.1350886904	4378.9279761929	123531.08156633	628099.7986428	10985.013239832	79465.98145957
0.	1940227.7086924	5957.6844347936	4178.8252699788	111631.6112088	688659.33577696	10406.493652039	75787.50923625
0.	1840692.599672	6046.6373582597	3978.7273673761	119179.50783899	683094.80881257	10250.745235849	79802.50777259
0.	1780522.7195584	6091.1141759345	4223.2921228934	115934.20683414	682926.24248531	10006.003602161	80901.92132572
0.	1589141.9530054	6713.8145404327	4645.7390570617	122629.01566374	722436.06954343	10517.744301851	88197.60552883
0.	1990801.6193687	7047.4231552981	4112.1254353852	124523.46602403	623267.54859163	10606.745890386	88893.83364096
0.	1722798.6706623	5913.2083289985	3978.7273673761	111316.3244853	679531.53238165	11118.523460085	86199.0785477
0.	1706356.8806678	6558.1350886904	4156.5919324774	122245.66700558	716438.90162877	11919.629673117	98489.70529984
0.	1950952.7504678	6580.3748323783	4223.2921228934	137277.01726863	754984.68288413	10829.254017831	100693.5874460
0.	1684307.6788755	7136.387707272	5268.3314594078	119202.0490398	665028.70590932	9894.7597796915	102875.5516620
0.	1576232.3167229	7514.4976447163	4957.0294456441	140688.76990775	736526.33195918	10784.751917351	105710.7037734
0.	1612790.5787619	6758.2949177622	4912.5586784017	142022.21525969	734515.50004501	10962.761744275	102403.1194941
0.	1820109.3726969	6958.4595526755	4378.9279761929	146747.47866041	717405.90696879	11296.540412261	95207.44495400
0.	1989659.917554	6913.9781073663	5201.6229063468	126170.18084766	753989.21405898	11207.531461142	99883.93075906
0.	1847024.5782828	6202.3072583001	4045.4261345198	133550.52654121	721226.63009181	10606.745890386	105890.7457973
0.	1967577.4091345	7492.255408986	5246.095215739	122200.56831435	741761.51938904	11318.79279849	100041.3578797
0.	1984899.6918761	8426.4804036529	4779.1478001472	133821.48831716	721226.63009181	11719.345904834	98512.19096745
0.	1852702.3710225	6869.4968993892	5512.9340546385	124433.24440767	761129.97185992	10762.500956173	104022.9977585
0.	1886209.0290662	5979.9225766753	5557.4080248972	137367.37696198	714940.25594069	10361.993807708	97298.05122262
0.	1844474.8191708	6780.5351954239	5246.095215739	121997.62720211	702501.80870941	10940.510308095	96443.76199959
0.	1831024.8214356	7647.9523052351	5223.8590313854	129284.03117149	796799.76156547	9850.2626662593	96758.49000430
0.	1675510.8470724	7425.5290578293	5890.9703650846	124140.03085031	816657.73851567	11474.561164748	107691.3786509
0.	1651747.9767471	8003.8418440852	5290.5677623922	120126.29040077	759672.19894838	11652.585717666	99681.5288048
0.	1901752.7597623	7447.7711155427	5735.3062786932	141547.57486603	734467.05199737	11430.055620341	99569.08538619
0.	1750136.529901	7470.0132325949	4467.8640542332	120013.57259053	712644.44524775	10161.747447	93454.43526436
0.	1843104.271216	7714.6804365931	5757.5438273573	123463.42326127	759575.02275867	11563.572966145	90376.31849999
0.	1931756.1870753	8982.6164138194	5201.6229063468	116362.33440745	708054.64280353	11207.531461142	87231.96554504
0.	1817403.0227122	8003.8418440852	4845.8529723751	142067.42050477	765577.68598345	11118.523460085	89971.97843174
0.	1871708.5114871	8559.9496630493	6313.5018238017	142948.971386	746150.83864773	11875.121753355	83909.21813225
0.	1621930.1442716	8582.1947473411	5957.6844347936	143559.33001163	776694.73884962	12342.466758735	84470.40051745
0.	1957415.9110256	8671.1756780192	5446.2235441355	144418.42835631	777717.14885269	12386.977172825	78075.14950821
0.	1748741.6157192	6736.0546994319	5223.8590313854	137186.65854704	846958.93405069	13254.977733417	81934.15522067
0.	1924868.3843262	8137.3043378502	5446.2235441355	144802.79025562	822357.22194084	12186.682180224	77559.2544666
0.	1679052.4287074	7292.077957649	5201.6229063468	158787.41868819	842297.92320335	13054.661893153	85705.13413289
0.	1696760.3368826	6913.9781073663	4734.6779818802	156522.95625163	813161.61150033	13611.106663037	90690.81871086
0.	1929044.7159914	6980.7003643303	4534.5667354854	145820.30365593	766234.09828902	10094.999728725	90421.24637879
0.	1694624.7931294	6713.8145404327	4245.525638307	139739.66652504	750226.88406665	11363.297749089	91656.85746129
0.	1708336.2733338	7403.2870594544	4245.525638307	144056.69203517	753576.49205544	11051.768082761	84919.37349961
0.	1795971.6000313	6913.9781073663	5935.4463522347	147312.8794635	797458.52735976	11051.768082761	84021.45160123
0.	1755347.7879828	7447.7711155427	4134.3586542796	152176.89656008	760012.32414738	9917.0084254548	84223.47563549
0.	1864974.9995799	7492.255408986	4601.2699505063	156024.85631178	749838.60705113	11830.614071137	81171.18746636
0.	1692952.7457668	6024.3990384081	4445.6299457633	132986.05091236	764143.4755548	11274.288085412	82427.87728228
0.	1544872.7474754	6891.7374737114	4334.4602930095	138722.88898539	806906.30157616	11452.308362854	78030.28780785
0.	1624151.4889458	7336.5614203583	5023.7360413493	151860.08420924	785949.48049379	11563.572966145	80677.53948912
0.	1828123.720777	6980.7003643303	4912.5586784017	141841.39671082	751731.62103511	10918.258931291	86917.59515030
0.	1830532.1175495	7136.387707272	4334.4602930095	149620.10887088	655901.72976239	11185.27937181	91544.52165138
0.	1481784.7622698	6780.5351954239	4356.6941049483	140236.80254712	749547.41065018	10584.495404194	84941.8227804
0.	1732326.540425	6246.7849065228	4378.9279761929	140756.56710846	747873.22029207	10406.493652039	89769.81571494
0.	1663096.0288936	7025.1821656413	4134.3586542796	141457.17021116	735363.38455099	10072.750608034	88803.99450420
0.	1540734.5691061	6558.1350886904	5357.2770272403	152652.13746631	744040.77912684	10628.996435951	93229.71694993
0.	1697996.782511	6580.3748323783	4845.8529723751	158289.18464918	745520.19256486	11474.561164748	92375.84230947
0.	1664009.9406037	7492.255408986	3934.2618191226	158832.71415496	739361.6675625	9805.7657902847	86356.24878819
0.	1691523.6563641	6335.740914881	4490.09822201	146747.47866041	720065.72648491	10517.744301851	82315.66516685
0.	1746908.1152798	6713.8145404327	4312.2265403762	154779.73549509	754013.49243292	11541.319926723	79039.73421214
0.	1803746.6864078	7114.146480276	4779.1478001472	160191.69157042	777059.87152114	11118.523460085	77805.98291170
0.	1736974.4251254	8026.0854446829	5201.6229063468	186485.74919903	826664.87534952	12053.154857688	95027.63221177
0.	1876521.159508	5890.9703650846	3578.5459723132	157677.75592856	706533.29608519	10206.246222688	84066.34540994
0.	1655976.0154164	6224.5460527486	4690.2084008523	144350.60161027	718373.01990193	10918.258931291	88264.97991418
0.	1690795.7152214	7358.8032407191	4490.09822201	145006.28308257	720984.76238963	11741.599419325	93139.8313114
0.	1682226.5280958	6535.8954043318	4690.2084008523	147425.96418733	731948.12521806	11007.264794765	100266.2588948
0.	1780059.9248062	7225.3532086126	6024.3990384081	175245.71227367	760619.72359859	11741.599419325	98849.4832197
0.	1984732.7105258	8493.2147662765	6091.1141759345	155617.34193558	839698.64776166	12030.900511791	94578.11723395
0.	1762952.8280374	7203.1117442735	4979.2649182334	152855.82036212	764021.94314528	11630.332440711	88332.3548413
0.	1971967.494222	7114.146480276	4223.2921228934	155911.65589349	703732.78303908	10651.247040888	87770.91367086
0.	1765154.0285816	7114.146480276	4556.8010811844	152810.55707006	754814.71673833	10606.745890386	86333.79571614
0.	1991971.3124685	7647.9523052351	5223.8590313854	188008.28081417	774552.93503169	11385.550313458	92353.37309913
0.	1769095.7627244	7158.6289936035	4556.8010811844	167057.88242519	840826.54042597	11652.585717666	88085.31609068
0.	1661687.2542389	7203.1117442735	4645.7390570617	168168.78291771	768641.36640742	13633.365226067	86895.14057355
0.	1983090.8864851	8359.7465751719	4045.4261345198	182305.88298726	769711.47676359	12498.254247405	92443.25030199
0.	1783163.8162909	7425.5290578293	4667.9736993025	168372.84180405	789971.04525692	10918.258931291	90937.93430125
0.	1724854.9889823	6580.3748323783	4823.6178556551	165063.16387148	762709.50110154	10228.495699585	91746.72719358
0.	1866211.4003393	6713.8145404327	4267.7592130252	146973.63441855	695191.96891348	10117.248908782	90533.56712979
0.	1852428.0014637	6335.740914881	4000.9602304553	158606.23925987	768471.13368845	10873.756355811	86535.875531
0.	1764773.5365805	6802.7755324172	4912.5586784017	163454.13320839	748770.93451703	11341.045244099	85660.23153949
0.	1581259.0777533	6669.3344004268	4756.9128613587	167465.95128337	836168.79267775	12654.044646316	91409.72066744
0.	1922877.6812939	6913.9781073663	4868.088148406	157836.27021857	746902.82253065	11430.055620341	90915.46894641
0.	1870746.2816421	7002.9412353188	5335.0405463082	168985.04814547	727808.01324021	10918.258931291	94038.73108498
0.	1960218.9329626	6980.7003643303	6091.1141759345	186690.2523779	733885.69646755	11318.79279849	96713.52813722
0.	1890753.7034425	5890.9703650846	5246.095215739	140214.20481717	725073.23081946	10873.756355811	102200.6567135
0.	1676195.1719631	7269.8363153001	4756.9128613587	148602.1354943	782173.33445006	11741.599419325	90735.7482761
0.	1914062.8870985	7091.9053126152	5223.8590313854	183623.22572064	767206.65183625	11474.561164748	107016.0960259
0.	1658447.2422414	6380.2192750204	4445.6299457633	170595.1365906	753406.55338509	11140.775371281	95342.30704245
0.	1695046.6683495	6913.9781073663	5423.9868259363	190895.02863763	850959.56885151	11363.297749089	101458.3350101
0.	1663286.6782032	7581.224707945	4579.0354861913	176925.0877888	793726.17820403	11897.375683543	106926.0624505
0.	1791745.7917281	7069.6642042893	4734.6779818802	158040.07869476	802901.34585552	10651.247040888	95746.90632895
0.	1672768.9774195	7314.319659335	5112.6789993376	187985.5544394	804512.87556048	12676.300655165	91566.98869288
0.	1661687.2542389	6869.4968993892	4623.5044741297	183327.94133506	761081.37550012	13054.661893153	91072.72769522
0.	1900070.3555555	6980.7003643303	5579.6450990042	190554.02267229	863292.03275064	11541.319926723	89702.42922668
0.	1970188.9826861	8204.0363859019	5335.0405463082	191281.51874379	817513.64698554	13700.141271587	94038.73108498
0.	1977138.2206949	6202.3072583001	4556.8010811844	175404.55777886	770927.6707187	11875.121753355	89635.0432804
0.	1900621.9298988	7603.4671810346	5201.6229063468	173317.11306096	846738.09333664	10762.500956173	88624.31912082
0.	1832338.826798	6891.7374737114	5379.5135674889	165969.79551713	806466.64355554	11229.783609853	86131.72077597
0.	1780730.0950033	6691.5744407644	4356.6941049483	198059.3422487	829897.00822758	13076.91897114	98782.02368354
0.	1669113.1512156	6513.6557793022	4378.9279761929	176266.91423533	734321.7094731	10717.999211938	86737.9602216
0.	1847271.3664422	6780.5351954239	4979.2649182334	186758.42120709	827570.73153437	11296.540412261	89747.3534919
0.	1883345.6505415	5913.2083289985	4312.2265403762	161618.85414184	804097.7561482	12320.211640776	87097.23393124
0.	1777283.6438557	6558.1350886904	5490.6971584864	185349.71079693	815777.46293838	11541.319926723	92263.4968602
0.	1910031.3178359	6869.4968993892	4445.6299457633	176357.69373633	806246.8228419	11630.332440711	94061.20481475
0.	1827029.2022855	6669.3344004268	4734.6779818802	169597.29901429	761567.35129417	11051.768082761	95612.03772987
0.	1908430.2210387	7203.1117442735	4334.4602930095	150479.82682375	760230.98307221	11385.550313458	88287.43816304
0.	1909203.1298607	6958.4595526755	4779.1478001472	157428.66807899	821451.90557535	12164.427477996	94825.34748807
0.	1890505.7547029	6291.2627920491	4112.1254353852	161279.03157192	753916.37934318	11252.035817943	91724.2596701
0.	1753528.9410745	6780.5351954239	4201.058666784	137954.73865677	707861.44114993	10473.243863813	86648.14420181
0.	1969522.1283621	7336.5614203583	5068.2074017168	152697.39990572	804122.17439108	12208.936941841	102988.0394350
0.	1799435.4789467	6291.2627920491	3778.6342682119	130344.80905157	772435.98686719	11919.629673117	91589.45579462
0.	1672454.4933048	6535.8954043318	4023.1931528364	142948.971386	700547.09038963	11341.045244099	88107.77385790
0.	1638964.1453711	5713.0687893496	4223.2921228934	140191.60714798	785145.38988279	10606.745890386	93454.43526436
0.	1603058.7905149	6713.8145404327	4957.0294456441	140914.76270384	735508.74447713	10962.761744275	87995.4856238
0.	1750163.6642322	7492.255408986	3867.5639415011	149868.96555435	764289.31668328	9983.7547189362	88242.52172553
0.	1447070.2117423	6135.5912309063	4756.9128613587	135334.51888254	785486.51018368	10740.250054368	94398.31799360
0.	1811883.4323784	7558.9822941956	3978.7273673761	137751.41650041	778593.59568214	11452.308362854	103078.0307400
0.	1658635.2976591	5913.2083289985	3467.3878833464	134431.18427131	786315.00072139	12142.172835157	108884.5108428
0.	1698698.3119046	7136.387707272	3823.0989862564	148036.64798217	691358.57329067	10206.246222688	113185.6974802
0.	1892241.5350345	6180.068523177	3800.8665975842	129645.13200333	708634.27354562	11674.839054004	102785.5625301
0.	1679883.5214222	5690.8313593262	4378.9279761929	144621.91187836	777351.98866464	11252.035817943	96601.12452470
0.	1942277.536275	6758.2949177622	4334.4602930095	121569.21207661	828917.44790282	12142.172835157	97837.64717558
0.	1812375.8405807	7759.166154206	5468.4603216522	169756.03799015	757558.86135706	11852.867882553	104450.5178250
0.	1632318.2520419	7002.9412353188	4845.8529723751	137209.24813634	743070.80842	11385.550313458	96623.60512661
0.	1735766.5766665	6802.7755324172	4868.088148406	132737.69365233	759769.37622188	11964.137830426	97028.26627184
0.	1965605.3227681	6202.3072583001	3645.2415372606	123824.27385604	744525.80501229	11496.814026024	100131.3175618
0.	1600909.1435992	7470.0132325949	3778.6342682119	122764.3193699	691310.36525812	11096.271608266	101458.3350101
0.	1896127.5536217	7069.6642042893	4267.7592130252	114582.36841151	710349.24094878	10495.494053146	96780.97102829
0.	1931811.5314533	6558.1350886904	3689.7055437159	114154.33164451	733159.05667889	10829.254017831	97095.71169547
0.	1804292.5524107	7403.2870594544	4645.7390570617	104945.56829155	720646.15891077	9583.2849722085	104855.55694
0.	1818305.0513266	7714.6804365931	3956.4945635986	117849.68413778	713828.52449792	10006.003602161	123779.1666834
0.	1847079.4195274	6913.9781073663	3489.6193825463	105013.07743775	742197.92718452	11096.271608266	118954.099160
0.	1707661.0166834	6758.2949177622	2956.0797670342	110483.12375318	731657.52674702	11652.585717666	111789.2590141
0.	1801181.548305	6980.7003643303	3022.7703512459	95701.949888117	718808.25582889	9561.0372168932	123756.6131880
0.	1885520.6362163	6558.1350886904	2266.9749752633	113748.84327002	631594.09700311	10139.498148207	115348.3834444
0.	1774399.374479	6736.0546994319	2622.6348501053	107646.35811772	679820.39216013	10183.99680516	122538.8144045
0.	1752660.3648009	6513.6557793022	3111.691960277	108546.8147001	686515.00448638	10784.751917351	120284.0978782
0.	1684947.3210803	6736.0546994319	3556.3142359259	101863.22960991	678472.46216331	9917.0084254548	121118.272407
0.	1633363.0525816	6580.3748323783	2778.2408179141	91319.854549615	672722.04358799	11007.264794765	130525.3803332
0.	1524783.0608982	6424.6978724691	3645.2415372606	107826.44170058	711774.61227539	9516.5418843464	130186.8123648
0.	1487425.2656549	6580.3748323783	3400.6937415233	101683.27404045	687647.3381259	10361.993807708	121208.45840
0.	1709281.7160294	6980.7003643303	3289.5380243924	118863.93738415	698423.94437614	11363.297749089	116407.4017384
0.	1628515.1142595	6091.1141759345	3222.845305648	110640.74997696	665389.17860383	10740.250054368	123824.2738560
0.	1483998.3737004	5846.4946152228	3133.9225107654	109289.76416137	668754.31363059	8849.1403882772	119179.5078389
0.	1592784.0598404	6802.7755324172	3356.2312767859	114830.18915208	669042.81457956	9783.5174413434	119134.4256189
0.	1311262.189635	5468.4603216522	3267.3070588502	100603.62173038	644722.2883902	9249.5748753086	116925.6934420
0.	1426488.4756251	6068.8757374351	3067.2310371775	93791.524035167	654461.50691044	9271.8217995872	116024.3371396
0.	1288692.002396	6202.3072583001	2756.0112160766	90353.854650945	670846.16309283	9160.5877717715	114965.3671865
0.	1404464.1957889	5757.5438273573	2889.3897164397	91904.00154447	644003.07622142	10562.244977375	112915.4009268
0.	1163221.9321894	5779.781435342	2889.3897164397	80139.047611392	576520.20533647	8559.9496630493	97837.64717558
0.	1201631.113519	5690.8313593262	3156.1531205464	76258.442899035	675320.08683017	8849.1403882772	102808.0597225
0.	1114955.1025905	5268.3314594078	2244.746737005	70653.808833913	619848.33042228	7803.6521091871	101278.3881309
0.	1180048.6096933	6313.5018238017	3133.9225107654	86625.690347334	640048.4772629	9182.8344586197	112352.3110749
0.	1512507.2716696	6291.2627920491	3778.6342682119	89230.738984226	606328.18045351	9182.8344586197	105958.2625528
0.	1381294.7078083	5624.119425175	3578.5459723132	91005.33072718	650454.14726572	9961.5058950769	105643.1890109
0.	1179003.973636	5690.8313593262	3445.1564434428	83999.004787117	650838.00559609	9027.1088971719	120532.087051
0.	1226799.9276627	6157.8298473792	3111.691960277	84537.744930527	652397.60507361	10339.743974598	116046.8698672
0.	1572721.6572065	6113.3526737582	2933.8496908789	101345.86775806	685768.22699761	10539.994609927	128110.5606902
0.	1298678.9003484	5757.5438273573	2555.9474675006	76505.133009989	612321.25462962	10361.993807708	125267.8313552
0.	1155849.5874682	5713.0687893496	2533.718458539	76886.395662214	641725.96521982	10584.495404194	121479.0222046
0.	1073442.1582569	5690.8313593262	2889.3897164397	74195.501127664	670317.14197741	9917.0084254548	120667.3569618
0.	1301157.9903635	5957.6844347936	2844.9299791609	77581.684024871	669908.37504513	9739.0209215515	110956.0113103
0.	1338141.3372627	6157.8298473792	3600.7777679979	87568.804060333	691454.9901591	10539.994609927	115235.72978
0.	1428976.7709844	6313.5018238017	3156.1531205464	101615.79169769	701246.87724914	10206.246222688	118165.2164571
0.	1509705.2131773	6847.2563843996	3623.0096229803	100198.78795683	729817.29516684	10740.250054368	107623.8479417
0.	1392793.7455514	5846.4946152228	3912.0291339479	105733.20881504	719606.24496378	11341.045244099	101008.4750537
0.	1587637.6983026	6891.7374737114	3645.2415372606	103617.99885336	751901.52702781	10384.243700188	112149.6079797
0.	1405378.6262161	5557.4080248972	3400.6937415233	114942.83736293	743992.27802454	11229.783609853	104158.0017405
0.	1570725.8239046	6313.5018238017	3511.8509410427	125470.85153601	731052.14444282	11318.79279849	103887.9959500
0.	1659092.019743	6180.068523177	3845.3314342286	139965.63379827	736768.63223385	9716.7727507005	110077.8127777
0.	1643629.8722478	6758.2949177622	4423.3958966001	133369.89021288	710131.83197794	11341.045244099	118503.2999644
0.	1472883.066174	6980.7003643303	3956.4945635986	142112.62599301	753843.54523642	10428.74366326	110460.6059629
0.	1685513.1318411	5713.0687893496	4734.6779818802	137615.87112953	736817.09309843	11563.572966145	118683.6167371
0.	1657775.647256	6424.6978724691	4089.8922757939	135379.68816298	760789.80303256	10762.500956173	110348.0179187
0.	1827685.8978342	6780.5351954239	4223.2921228934	158900.65781238	746344.89278693	10495.494053146	106363.3745010
0.	1607572.6498475	5779.781435342	3867.5639415011	116497.5371266	707547.49762668	9961.5058950769	95949.21329691
0.	1580363.0818309	6246.7849065228	4201.058666784	128652.14207496	739434.38062362	12075.409262973	98152.42752345
0.	1304206.1426839	6936.2188003543	3756.4019981391	119991.02921013	728509.99874755	10584.495404194	107691.3786509
0.	1607358.9257407	6491.4162136014	3689.7055437159	119743.05602184	720839.64499812	10717.999211938	99838.95212469
0.	1358808.3767026	5868.7324604928	3245.0761526022	114312.02686031	681890.83547415	11229.783609853	104045.4982712
0.	1335755.7392923	6958.4595526755	3734.1697873657	115573.69529269	744356.04287847	11007.264794765	107466.278401
0.	1482232.7114794	6424.6978724691	4089.8922757939	123283.0037802	757000.24857765	9694.5246392125	94061.20481475
0.	1733030.6951111	6713.8145404327	2911.6196740142	138632.5147136	690346.26083656	11229.783609853	93431.9631617
0.	1505160.3142805	6113.3526737582	3734.1697873657	126847.00661217	678809.42502291	10784.751917351	110167.8801910
0.	1491776.646305	5668.5939886228	3467.3878833464	115010.42701537	776256.59982073	10740.250054368	114221.9149455
0.	1491961.2964582	6135.5912309063	3378.462479507	107106.13056794	732795.75954221	10183.99680516	107443.7687087
0.	1620806.5604725	7358.8032407191	3400.6937415233	123012.38182864	757534.5731001	11007.264794765	112442.402911
0.	1605328.7960314	6691.5744407644	2889.3897164397	116317.26731847	690177.55357364	11407.802937209	109965.2298711
0.	1583426.7738117	6558.1350886904	3378.462479507	111699.1741912	784438.82596408	12231.191762848	105485.6566789
0.	1570433.1384152	5846.4946152228	3845.3314342286	115055.48708613	732044.99353232	11407.802937209	105283.1194574
0.	1604741.2110874	5624.119425175	2844.9299791609	92847.709644765	773749.89419481	11140.775371281	100648.6044675
0.	1345483.6094236	6558.1350886904	2311.4316296304	92780.298398601	706702.32145273	11118.523460085	93454.43526436
0.	1443474.8677115	7247.5947322881	2978.3099024804	93387.0191373	724202.15331419	10428.74366326	100311.2398218
0.	1499112.7833317	6469.1767072291	3311.7690492289	102538.09739733	727590.16718896	11163.027341856	108591.8400669
0.	1622197.9020965	7959.3548209234	2978.3099024804	100356.22099026	737834.83360136	12787.58159033	109514.9133543
0.	1386925.0593	6202.3072583001	2244.746737005	89028.594152486	734951.54461404	10050.50154671	105395.6395321
0.	1267284.742368	6291.2627920491	2244.746737005	88242.521725532	684009.9403183	11096.271608266	105148.0973606
0.	1188078.5532609	7447.7711155427	2378.1170558111	81664.864546194	650478.13791282	9850.2626662593	103662.9977657
0.	1267799.3597157	5379.5135674889	2044.6952603964	69488.51631976	639689.05786045	10450.993733851	106430.8950616
0.	1074625.5522864	6068.8757374351	1978.012501928	61112.151950682	671351.167912	10094.999728725	95477.17130106
0.	1036684.6485507	5957.6844347936	2333.6600457397	76011.760057327	709238.09669436	10695.748428881	96308.88218667
0.	1319643.5928686	6357.9800652871	2422.5743030209	90893.003651807	722073.22004222	9894.7597796915	108051.551616
0.	1269780.9122716	5357.2770272403	2444.8030155534	73119.385475758	631522.28214315	9939.2571305832	103955.4965825
0.	1307307.0194359	5357.2770272403	3089.4614690812	73433.238249566	732214.51567778	9805.7657902847	95859.29848605
0.	1120268.615925	6091.1141759345	3178.3837896203	79196.770147172	639329.65338628	10428.74366326	99366.69103330
0.	1258232.3086027	5846.4946152228	2867.1598181554	81956.596501101	730737.36229375	10962.761744275	110257.9485713
0.	1251834.2572112	5624.119425175	3467.3878833464	80251.230563527	629057.00024814	9383.0573113583	103010.5371707
0.	1357534.789112	7759.166154206	4023.1931528364	81799.508800984	694589.12157601	10361.993807708	96331.36200476
0.	1462675.3107369	6313.5018238017	3022.7703512459	91387.254047629	676234.3983262	11252.035817943	97185.63977118
0.	1403523.7353156	5757.5438273573	2800.4704790405	90129.219472916	730519.44286323	9583.2849722085	106115.8037629
0.	1242078.9618085	5312.8041246922	2622.6348501053	82315.665166851	598121.31483101	8270.7689680748	97657.77799832
0.	993315.10823214	5357.2770272403	2178.0623779285	62164.336005931	647144.07537556	9605.5327868852	99951.399163
0.	923408.59071131	5268.3314594078	2022.4676149595	56457.266398026	639521.33391482	10228.495699585	104022.9977585
0.	947848.82142451	5824.2568292746	2000.2400288035	61336.009813762	564682.80991386	9449.7993307319	111338.8445725
0.	980973.49089146	6180.068523177	2689.3227662952	63261.434794324	608715.3611315	9271.8217995872	118570.9183002
0.	1174903.0489102	5090.4431708704	2578.1765357486	71752.02144303	637484.9453881	9027.1088971719	132669.9611285
0.	1304231.9789026	6068.8757374351	2489.2606184746	78568.644078014	675921.59670204	9650.0285943244	125944.5843828
0.	1322128.472617	6335.740914881	2978.3099024804	75742.659792903	668994.73042122	9716.7727507005	118683.6167371
0.	1289517.3712913	7781.4091020254	2689.3227662952	102178.16115083	654869.54573694	10317.494200857	123553.6344558
0.	1335133.5133513	6958.4595526755	3311.7690492289	102200.65671356	622765.34091302	9249.5748753086	134273.1107007
0.	1314391.3675578	6246.7849065228	3378.462479507	84874.475118378	694058.65054851	10717.999211938	125109.9301641
0.	1392637.1977354	6558.1350886904	3689.7055437159	90443.710408534	650766.0308629	10784.751917351	123012.3818286
0.	1430155.6761045	6024.3990384081	3022.7703512459	97657.777998322	715399.49086769	9939.2571305832	122223.1176296
0.	1326271.4649754	7536.7399397861	2600.4056632835	86872.68605699	695794.85811859	10228.495699585	115731.4171862
0.	1376397.0744255	6602.6146353956	3156.1531205464	94443.267442058	689213.57498273	10028.252544752	105508.1611166
0.	1441113.739556	5335.0405463082	3400.6937415233	94600.59241023	727106.08438809	10094.999728725	108816.9705265
0.	1274749.5856729	7180.8703392706	2844.9299791609	87883.198894825	656910.02827208	10206.246222688	110685.7865849
0.	1557590.840634	7670.1949563466	3556.3142359259	100940.99814215	733861.47416346	10473.243863813	125155.0444871
0.	1491011.7071026	6602.6146353956	3267.3070588502	92735.357869098	697579.65558596	10317.494200857	114469.7250399
0.	1415443.4721895	6291.2627920491	3111.691960277	97950.067371406	670822.11597809	10673.497705198	114649.9551603
0.	1434558.2794279	6602.6146353956	3111.691960277	101390.85447785	685262.38198953	10517.744301851	116993.2990678
0.	1677298.829068	6535.8954043318	3578.5459723132	118909.01815125	712910.244913	10918.258931291	116024.3371396
0.	1479255.5816857	7025.1821656413	3711.9376358914	121569.21207661	798044.13868005	10539.994609927	111609.0903355
0.	1752931.7860871	6135.5912309063	3467.3878833464	122899.62525688	721347.56646626	11986.39199816	110302.9831241
0.	1428793.3995482	6291.2627920491	3600.7777679979	134657.00881778	766793.30331989	9894.7597796915	108569.327353
0.	1477332.8223983	7558.9822941956	4334.4602930095	152041.11837679	755931.69783918	10384.243700188	121524.1170195
0.	1598573.8500205	6113.3526737582	3133.9225107654	141524.97361114	773360.56767986	11897.375683543	118052.5249812
0.	1752334.6698161	6357.9800652871	3356.2312767859	135786.22261592	703539.67748854	11252.035817943	123170.2435735
0.	1596305.5224793	6535.8954043318	4334.4602930095	142926.36636217	733231.71792677	10094.999728725	119697.9707747
0.	1672884.9973175	6157.8298473792	3956.4945635986	147425.96418733	716777.34126018	10896.007613863	111541.5280786
0.	1604901.4577788	7848.1383015384	4779.1478001472	149868.96555435	732892.63729528	11986.39199816	107128.6393544
0.	1705932.585789	7269.8363153001	3667.4735108391	157632.46668004	748601.08959203	11207.531461142	109695.037060
0.	1632291.4638532	6891.7374737114	3467.3878833464	140349.79210841	724226.34873332	10673.497705198	106183.3223303
0.	1731866.1607315	7670.1949563466	4667.9736993025	141592.77755815	718832.43624158	10985.013239832	105620.6842109
0.	1747233.6183805	6958.4595526755	6091.1141759345	159149.78925104	763341.39296906	11363.297749089	100446.1840510
0.	1701747.8893467	6736.0546994319	4000.9602304553	151973.23010725	701632.99069152	11163.027341856	99254.25183754
0.	1776140.7122268	5890.9703650846	4000.9602304553	148556.89509363	790580.53493661	10651.247040888	93566.79668138
0.	1698131.6878474	6624.8544977427	3867.5639415011	146091.66136504	716994.91655379	11385.550313458	93769.05102859
0.	1671028.5931125	5802.0191026477	4467.8640542332	128268.51831947	743192.04884789	10250.745235849	95859.29848605
0.	1712091.6056124	6825.0159287424	4334.4602930095	160123.73748592	773409.23254365	11541.319926723	97905.09911214
0.	1588224.18369	5846.4946152228	4134.3586542796	129577.42441466	838472.84229316	10784.751917351	96938.3398845
0.	1646205.0846299	6558.1350886904	4134.3586542796	134611.84342284	770076.31713669	10873.756355811	93274.66013073
0.	1681499.3240536	6758.2949177622	3734.1697873657	112600.0659537	795970.27533223	10918.258931291	94668.01830069
0.	1537923.8028661	5913.2083289985	4000.9602304553	113050.54811506	662265.57998088	10050.50154671	99209.27658151
0.	1813495.24912	6558.1350886904	2778.2408179141	115596.22681027	710494.18328502	11051.768082761	119021.7211283
0.	1637516.644604	7647.9523052351	3845.3314342286	131902.36402902	723016.66024408	10406.493652039	131970.0903632
0.	1854732.9584602	7047.4231552981	3734.1697873657	121276.09853582	744525.80501229	11608.079223139	121479.0222046
0.	1632371.8286546	6246.7849065228	3200.6145179875	107646.35811772	699847.35991938	10317.494200857	117534.1636813
0.	1373220.2448903	6402.4585440809	3111.691960277	119066.80274301	689382.26350648	9472.046789243	125470.8515360
0.	1472672.4809295	6469.1767072291	2400.3456497736	95949.213296912	668249.46007515	10295.244486485	137796.5987766
0.	1209833.8867898	6780.5351954239	2244.746737005	90893.003651807	618270.68580639	9338.5629285733	138655.1081904
0.	1331064.1794283	6624.8544977427	2889.3897164397	93207.245449918	673395.53560447	9694.5246392125	122178.0190595
0.	1305653.0853441	5735.3062786932	2711.5521902674	88489.565112101	636239.39101153	9316.3158262194	125290.3889106
0.	1316926.5415776	6691.5744407644	2467.0317873712	94038.731084985	638922.34636098	9449.7993307319	121366.2862274
0.	1512057.826765	6802.7755324172	3289.5380243924	96174.004544294	621545.81514613	9004.8626258179	149461.7493616
0.	1301752.0406134	6469.1767072291	2555.9474675006	93971.310257287	632503.80351095	9472.046789243	125470.8515360
0.	1264532.0411394	6535.8954043318	2622.6348501053	84380.608808996	667047.54614697	9583.2849722085	128223.3872650
0.	1549357.8972781	6202.3072583001	3022.7703512459	85435.722183134	618700.92396052	9761.2691517657	139287.7502070
0.	1334692.796	6135.5912309063	2622.6348501053	76662.121411012	607617.17607378	10673.497705198	127230.5654303
0.	1162713.2988157	6046.6373582597	2178.0623779285	79308.940475425	607139.7478577	9627.7806609238	122020.175972
0.	1175743.4575451	6091.1141759345	2222.51855803	83213.404192026	563875.22698367	8849.1403882772	123485.9759690
0.	1240360.0506172	5713.0687893496	1689.0600469736	78007.857047811	576567.77786668	8359.7465751719	121050.6335460
0.	1363150.323479	6113.3526737582	2400.3456497736	70877.922152118	566535.78623844	8960.3702611759	114672.4841975
0.	1140336.7565517	5846.4946152228	2200.2904383379	86311.342704279	615379.08512997	7959.3548209234	117804.6090605
0.	1394176.7024753	5979.9225766753	2578.1765357486	82831.853347644	646088.9561701	9093.8480673683	114649.9551603
0.	1546411.7807048	6002.16077788	2600.4056632835	82270.78074167	690490.86967228	9049.3552278814	107826.4417005
0.	1714172.5583383	6469.1767072291	2956.0797670342	113050.54811506	606041.76310596	8982.6164138194	119202.049039
0.	1670382.9753941	6046.6373582597	2644.8640962144	101885.72432768	659911.61134868	9160.5877717715	115686.3534855
0.	1535962.084167	6624.8544977427	2422.5743030209	102605.58716377	621330.62257536	9004.8626258179	115258.2603990
0.	1334848.3408364	6157.8298473792	2644.8640962144	94061.204814754	652541.58226439	9472.046789243	110393.0529551
0.	1486133.4390552	5735.3062786932	2822.700199456	94330.894272968	641246.64976491	10606.745890386	116114.4684132
0.	1409220.2448005	5668.5939886228	2733.7816735278	99029.377970322	665677.5675557	9538.7895209393	110460.6059629
0.	1521924.2850186	6180.068523177	3311.7690492289	101638.28575159	606662.3460313	8226.2805206124	118210.2934712
0.	1540336.7664459	6357.9800652871	3133.9225107654	109042.10702902	644314.72749053	10339.743974598	109109.6491581
0.	1870526.3574169	6357.9800652871	3111.691960277	121388.83330177	725847.59519503	10695.748428881	105328.1273061
0.	1724070.2869445	5913.2083289985	3600.7777679979	110910.97325162	735508.74447713	10940.510308095	101975.7038022
0.	1936267.8346333	5690.8313593262	3778.6342682119	118909.01815125	704770.79893789	9872.5111932931	104495.5212052
0.	1785185.6331893	6580.3748323783	3867.5639415011	129667.70132086	687695.52581404	10161.747447	106926.0624505
0.	1849547.6118527	6469.1767072291	4156.5919324774	124388.13396307	703853.47618849	10473.243863813	109222.2205819
0.	1625585.9704755	6535.8954043318	4601.2699505063	145322.83727205	744768.32808901	11541.319926723	112937.9253070
0.	1781986.7852609	7136.387707272	4134.3586542796	139400.72700807	811157.47006864	10829.254017831	110708.3049795
0.	1741886.9415869	6913.9781073663	4801.3827982459	143107.20825517	761202.86690778	11229.783609853	107173.6571087
0.	1737888.3816764	6891.7374737114	3267.3070588502	128020.30052189	775721.12645266	11252.035817943	110032.7794338
0.	1571548.2893992	6869.4968993892	3889.7965080741	128877.81129422	682179.77383581	10139.498148207	114785.1302911
0.	1633240.3565899	7025.1821656413	3311.7690492289	128245.95276196	730107.83216705	11185.27937181	117669.3852815
0.	1720553.4798427	7848.1383015384	3400.6937415233	121140.81881524	692997.80573841	10517.744301851	118435.6821734
0.	1821285.1049228	7336.5614203583	3978.7273673761	112127.08571592	707837.29124533	10183.99680516	127140.3147204
0.	1641940.2826947	5779.781435342	2800.4704790405	99928.909634756	653621.4875033	10606.745890386	113140.6474499
0.	1660435.4519463	6380.2192750204	3156.1531205464	105980.76825882	704625.95206264	9828.0141985899	120081.2030950
0.	1664628.2266745	6602.6146353956	3489.6193825463	103483.00356511	713973.52488189	10562.244977375	118277.9094463
0.	1724557.3354991	6269.0238196228	3022.7703512459	99321.715174024	681240.75934798	9650.0285943244	110708.3049795
0.	1852153.6400346	6958.4595526755	3400.6937415233	122426.06419343	749911.40767286	10450.993733851	115258.2603990
0.	1709146.6468306	6046.6373582597	3445.1564434428	107646.35811772	746029.55700708	10807.002937904	117624.311172
0.	1823007.9594351	6446.937260185	2689.3227662952	109897.68085248	750590.90949203	11007.264794765	117218.6550871
0.	1591312.599814	6736.0546994319	2956.0797670342	105530.66561471	699509.57918282	11229.783609853	121321.1922605
0.	1791282.4336929	5890.9703650846	2778.2408179141	90039.367088042	710977.34186923	11897.375683543	118909.0181512
0.	1601430.0753279	7002.9412353188	2155.8343768016	97208.121940872	694155.09741504	11608.079223139	123192.7954936
0.	1796353.381219	7158.6289936035	2778.2408179141	100198.78795683	657486.25155224	10985.013239832	120915.357459
0.	1499403.1840518	7136.387707272	2867.1598181554	109132.16332202	732529.35128374	9538.7895209393	112239.6976396
0.	1748400.0989994	5624.119425175	3111.691960277	106926.06245055	681096.30460266	10094.999728725	108276.6675747
0.	1724367.9246625	6713.8145404327	2600.4056632835	96353.841883144	716728.99193457	10584.495404194	101750.7569263
0.	1642986.1823153	6580.3748323783	3045.0006645658	93387.0191373	702429.40388799	9894.7597796915	113320.8490226
0.	1805138.7084809	6024.3990384081	2289.203272805	91387.254047629	681866.75771177	10228.495699585	125583.6426465
0.	1661967.204942	6291.2627920491	2867.1598181554	92982.533763989	669066.85675876	10673.497705198	105328.1273061
0.	1679021.8763775	6313.5018238017	2689.3227662952	103415.50673598	702815.56991124	10606.745890386	105913.2513221
0.	1722922.3431542	6602.6146353956	2178.0623779285	103617.99885336	667576.36774111	10117.248908782	110122.8463635
0.	1796107.948643	6802.7755324172	2355.8885211332	97477.912680712	655997.75313494	10206.246222688	134386.0200904
0.	1708633.4019835	6713.8145404327	2933.8496908789	85929.6507106	746005.30088168	8849.1403882772	120261.5537712
0.	1633011.8674521	7225.3532086126	2778.2408179141	113456.0027421	691454.9901591	11074.019815824	135176.4283134
0.	1894005.1999578	6713.8145404327	2600.4056632835	98489.705299846	782027.19390571	11296.540412261	125515.9677984
0.	1943108.6761254	6713.8145404327	2111.3785523944	99996.378400782	674165.30483333	11964.137830426	129193.7583895
0.	1886869.9342661	6335.740914881	2444.8030155534	88916.293575686	721541.06816456	10473.243863813	120441.9083226
0.	1712754.5765246	8204.0363859019	2978.3099024804	94937.727287356	745471.68321981	11964.137830426	122899.6252568
0.	1691962.0649899	7025.1821656413	3756.4019981391	117376.40790148	765942.35338362	11074.019815824	118863.9373841
0.	1892709.9758382	7470.0132325949	3200.6145179875	96893.377052698	748237.14733659	11697.092449727	110077.8127777
0.	1901725.1769073	7937.111398359	3556.3142359259	109852.64847555	678424.32568068	10962.761744275	102853.0542885
0.	1776617.2905239	8092.8166025467	3222.845305648	105125.59388916	798849.41837503	11674.839054004	106318.3610959
0.	1834882.0206485	6758.2949177622	2822.700199456	92623.007599779	771195.25615754	11341.045244099	100041.3578797
0.	1993141.1522406	6491.4162136014	2578.1765357486	101210.90904701	767717.28588949	10985.013239832	94308.41981996
0.	1897602.288959	6647.0944194197	2400.3456497736	103280.51470769	804634.97325959	12720.812851046	106881.0460252
0.	1860130.0703691	6491.4162136014	3067.2310371775	97343.016225326	747994.52761687	11541.319926723	100378.7116649
0.	1593369.0020537	6291.2627920491	3578.5459723132	97972.551591501	852530.86999401	10250.745235849	95477.17130106
0.	1715724.9353153	5935.4463522347	2622.6348501053	110685.78658492	831807.46638893	12142.172835157	94623.06764677
0.	1748970.1048569	6068.8757374351	3156.1531205464	114109.27641294	771535.83132096	11830.614071137	95342.30704245
0.	1884235.674401	6736.0546994319	3378.462479507	114424.66811476	786704.90584022	11474.561164748	94308.41981996
0.	1912225.5937746	7292.077957649	3222.845305648	119314.75595197	763900.41243046	12698.556723408	92623.00759977
0.	1769648.3718227	7136.387707272	2933.8496908789	118458.22137655	829088.86304183	11763.8529932	104900.56249
0.	1915310.1971341	6780.5351954239	3000.5400972175	111586.56952282	775721.12645266	12364.721936084	101660.7798658
0.	1725435.7236694	7759.166154206	2756.0112160766	110077.81277779	722823.12570283	12587.276976136	96331.36200476
0.	1979057.1230394	5868.7324604928	3378.462479507	112284.74283237	800777.51087523	11585.826064951	91926.4695498
0.	1757309.9583846	6224.5460527486	3823.0989862564	135018.34071935	865996.68515778	12030.900511791	96780.97102829
0.	1860701.2932135	6202.3072583001	3667.4735108391	132308.73022593	808518.57029685	12030.900511791	91499.5877491
0.	1989112.1886253	7002.9412353188	3022.7703512459	125899.46581728	788094.08441867	13010.147915374	92735.35786909
0.	1837509.6457325	7091.9053126152	3667.4735108391	145187.16973113	834698.43981164	13076.91897114	101525.8160855
0.	1780844.3395721	7091.9053126152	4156.5919324774	158108.01595078	869735.39673655	13700.141271587	102425.6156604
0.	1993224.9931046	6513.6557793022	4356.6941049483	154213.83241559	868702.17228149	12832.094380165	105710.7037734
0.	1804378.7207597	7136.387707272	3422.9250628351	123305.55600329	861595.90390212	11786.10662646	94892.77518681
0.	2024870.7386821	6780.5351954239	3778.6342682119	136396.06118286	834477.90818853	13054.661893153	91140.12520539
0.	2054003.1037444	6469.1767072291	3356.2312767859	144915.84121797	887442.11825197	12498.254247405	94285.94542723
0.	1732633.1315083	6580.3748323783	4112.1254353852	151407.51584038	878867.50361204	12898.86401039	88422.18892055
0.	1965235.0737311	6869.4968993892	4601.2699505063	170277.62998682	912845.46671261	13032.404874564	87074.77887295
0.	1756281.7572647	6936.2188003543	4645.7390570617	194828.96148475	890055.59160536	14278.88939599	86513.4219777
0.	2026927.1409218	6535.8954043318	4534.5667354854	181102.28437776	939686.26887577	13833.694966581	80767.29150226
0.	1962950.1823536	7581.224707945	5112.6789993376	157270.16146942	908816.51851706	13477.556532345	84223.47563549
0.	1896916.8215458	7381.0451204177	4312.2265403762	158243.8921088	903159.33583247	13388.524299949	84807.12799778
0.	1823229.0746235	6024.3990384081	3978.7273673761	160327.60138601	867054.18527579	13366.266390356	84380.60880899
0.	1946498.9644361	6491.4162136014	3534.0825588358	169325.18201952	868726.77144883	14523.756461737	84492.8485949
0.	1672540.4882818	7002.9412353188	3489.6193825463	144870.62065058	851475.12096861	13010.147915374	86648.14420181
0.	1861501.0051956	6313.5018238017	3623.0096229803	165312.47783789	858794.32305921	12943.377394191	89747.3534919
0.	1767706.2141519	6291.2627920491	3267.3070588502	130863.96195068	784000.29782472	12475.998713705	95319.82987701
0.	1626157.1933198	6780.5351954239	3689.7055437159	133234.41551576	844897.9706198	12075.409262973	111361.3647203
0.	1595882.3825688	7203.1117442735	3245.0761526022	123756.61318805	806466.64355554	11941.883722078	115145.6079535
0.	1858356.1932115	6936.2188003543	3400.6937415233	107151.14820138	795165.26110561	10473.243863813	126892.1302696
0.	1860717.5482984	6068.8757374351	3022.7703512459	95454.693773922	787850.35288379	11207.531461142	122629.0156637
0.	1695164.2282155	6491.4162136014	2844.9299791609	93521.851933791	769687.15461489	11051.768082761	118255.3707274
0.	1803064.3992732	7336.5614203583	2711.5521902674	98512.190967458	785413.41185373	10028.252544752	117849.6841377
0.	1816883.7128376	6024.3990384081	2689.3227662952	86827.777204436	796311.81894384	11474.561164748	113298.3236143
0.	1787712.6313583	6068.8757374351	2867.1598181554	95612.037729878	784243.92184784	11630.332440711	108366.7156497
0.	1688908.7292264	6291.2627920491	2778.2408179141	95005.155890253	820742.39880619	11919.629673117	106115.8037629
0.	1622438.7327162	6424.6978724691	2844.9299791609	92578.067913823	756198.82323643	11519.066946682	113163.172434
0.	1520654.0063515	6402.4585440809	2622.6348501053	80453.163664913	748843.72621332	11096.271608266	117646.8481968
0.	1528808.0459904	6647.0944194197	2422.5743030209	91477.120888334	718614.81494875	11074.019815824	113838.9501041
0.	1581481.8761822	6224.5460527486	3045.0006645658	88781.534870545	662289.60336561	10807.002937904	108524.3021073
0.	1501040.161775	5312.8041246922	2400.3456497736	88152.689572962	762758.10654166	10428.74366326	116542.6051837
0.	1491803.0246684	5779.781435342	3045.0006645658	92128.684309433	668393.70094756	10339.743974598	111541.5280786
0.	1578232.4244454	5490.6971584864	3133.9225107654	111181.20523111	745398.91970902	11318.79279849	98961.91698644
0.	1531245.0865638	5624.119425175	2956.0797670342	91140.125205395	709938.5841264	10317.494200857	104135.5009259
0.	1622224.6607411	5490.6971584864	3289.5380243924	90803.143075724	693889.8711106	11207.531461142	108974.5654437
0.	1605462.3433348	6180.068523177	3511.8509410427	78725.671177652	737883.30040392	11163.027341856	112960.449747
0.	1424524.5152526	6113.3526737582	3800.8665975842	94825.347488078	705108.78437411	10450.993733851	124343.0237608
0.	1648781.0214843	8226.2805206124	3289.5380243924	86917.595150306	691334.46924093	9383.0573113583	129509.7173718
0.	1825196.1740089	6469.1767072291	3422.9250628351	87074.778872951	673972.85611893	9961.5058950769	111541.5280786
0.	1688935.6834378	6202.3072583001	2978.3099024804	92937.592149891	738949.63835771	11140.775371281	113028.0234325
0.	1752768.9323555	5579.6450990042	2956.0797670342	83662.309794431	665653.53477649	10740.250054368	122200.5683143
0.	1732895.2765626	6224.5460527486	3845.3314342286	81642.424047535	716076.30236146	9783.5174413434	109154.6775463
0.	1791773.0488076	7447.7711155427	3311.7690492289	82382.992255686	713973.52488189	10807.002937904	112419.8798617
0.	1802709.6298835	6602.6146353956	3334.00013336	96084.087321862	722339.30819579	10272.994831483	121817.2392211
0.	1712415.8789392	6313.5018238017	3245.0761526022	94285.945427232	692660.29139598	10651.247040888	127501.3233804
0.	1862063.2407786	6558.1350886904	3445.1564434428	97185.639771189	664427.95140453	9472.046789243	132986.0509123
0.	1784852.3361837	6269.0238196228	2689.3227662952	105508.16111664	703443.12632331	10562.244977375	122629.0156637
0.	1953420.9818099	7670.1949563466	3267.3070588502	108231.64389977	724758.66498781	11252.035817943	113073.0728580
0.	1791200.6670427	5979.9225766753	3511.8509410427	103842.99583018	746878.56397226	10450.993733851	108997.079245
0.	1610538.5878105	5335.0405463082	3578.5459723132	97050.748019423	712088.70858237	10028.252544752	99973.88875177
0.	1913676.2224131	5979.9225766753	3556.3142359259	105980.76825882	748892.2543489	11363.297749089	100288.749328
0.	1680395.1614639	5846.4946152228	3534.0825588358	110573.19551837	714722.73207631	10851.505157133	101435.8414390
0.	1902249.2651661	6513.6557793022	3711.9376358914	121208.458403	836585.4375743	11519.066946682	103235.5178478
0.	1758606.3221779	5824.2568292746	3556.3142359259	109650.00577105	769784.44361679	11941.883722078	99546.59688345
0.	1625585.9704755	6024.3990384081	3000.5400972175	113095.59766157	717647.67511452	12075.409262973	94488.21713159
0.	1859015.1154743	6513.6557793022	3400.6937415233	107421.25907646	795555.56176435	10450.993733851	106926.0624505
0.	1626271.4378887	6624.8544977427	3600.7777679979	102043.18904194	707885.59112165	11875.121753355	115258.2603990
0.	1968410.8105315	6891.7374737114	2733.7816735278	104135.50092597	746781.53041456	11096.271608266	119743.0560218
0.	1854376.2013983	6580.3748323783	3600.7777679979	97432.946954365	749959.9417588	12498.254247405	126215.3008679
0.	1785751.19055	6513.6557793022	3556.3142359259	92915.121433226	718687.35477434	11363.297749089	122516.2642411
0.	1821613.242933	7269.8363153001	3311.7690492289	96106.566537035	805929.31379757	11496.814026024	146928.4027802
0.	1679395.1624141	7514.4976447163	4112.1254353852	110257.94857134	720912.20339109	9939.2571305832	156590.8812560
0.	1583543.9691307	7581.224707945	3133.9225107654	118120.13968523	762393.57234849	10985.013239832	144418.4283563
0.	1828342.640022	6913.9781073663	3222.845305648	104540.52482698	689550.95530936	10651.247040888	146317.7994807
0.	1676652.7697679	6335.740914881	4134.3586542796	102560.59392578	716946.56601786	9917.0084254548	137728.8254534
0.	1876631.1921016	7292.077957649	3889.7965080741	105035.58060726	698279.20332407	9494.2943071144	141796.1926814
0.	1676082.0699168	8026.0854446829	4267.7592130252	111586.56952282	761931.85092646	11630.332440711	159104.4920770
0.	1952006.5219971	7358.8032407191	3600.7777679979	108816.97052659	752241.3489574	11652.585717666	139197.3698598
0.	1752551.7985262	6936.2188003543	2533.718458539	98332.307315396	689068.98742936	11964.137830426	139242.5599119
0.	1680852.9688488	7069.6642042893	3867.5639415011	104067.99884438	814848.3793237	10740.250054368	128787.5428787
0.	1953393.2452381	6802.7755324172	3756.4019981391	131112.26381203	709238.09669436	10406.493652039	121975.078492
0.	1674596.8905214	6180.068523177	4267.7592130252	139265.15502912	778812.72115053	11318.79279849	127185.4399541
0.	1900015.1999236	6091.1141759345	4000.9602304553	131992.66592932	699147.68583158	10851.505157133	112262.2202057
0.	1727949.1041845	6669.3344004268	4112.1254353852	125876.9066254	800167.30898037	12475.998713705	111001.0496108
0.	1784500.165776	6424.6978724691	4267.7592130252	146860.55577899	742804.08542247	10117.248908782	106228.3350106
0.	1829055.547636	6402.4585440809	3089.4614690812	144101.90822396	761251.46394512	11608.079223139	100513.6569801
0.	1816488.6450601	7292.077957649	4201.058666784	141750.98889524	781759.2759322	12898.86401039	98354.79256080
0.	1919994.2244579	6224.5460527486	4334.4602930095	144893.23090386	849904.0091927	12142.172835157	106228.3350106
0.	1929476.5236742	6958.4595526755	4556.8010811844	146001.20782206	808811.74203025	11697.092449727	102335.6313574
0.	1744971.5449464	6180.068523177	4023.1931528364	147787.84552583	777644.11559205	12208.936941841	101345.8677580
0.	2009676.2110222	5913.2083289985	4423.3958966001	143084.60280575	814555.00501361	12275.701583032	100581.1304523
0.	1715382.2016086	6380.2192750204	3756.4019981391	129599.99355023	768033.40767489	11519.066946682	95769.38463979
0.	1680994.5863783	6202.3072583001	3067.2310371775	132173.27264248	813014.95142047	11608.079223139	88736.61578385
0.	1863328.9182975	6157.8298473792	3756.4019981391	121659.40291759	777765.83803286	11964.137830426	95454.69377392
0.	1695617.8911938	6780.5351954239	4445.6299457633	134386.02009047	785900.74562022	11630.332440711	98332.30731539
0.	1710469.6851472	5779.781435342	3422.9250628351	118615.9974934	804146.59270223	10361.993807708	89073.51480470
0.	1953837.0403032	5802.0191026477	3956.4945635986	125515.96779841	796897.35336195	11118.523460085	90600.9603031
0.	1594968.4260179	5957.6844347936	4134.3586542796	122358.41479368	771608.81344393	12186.682180224	91364.78748805
0.	1667970.7055269	6913.9781073663	3778.6342682119	130954.25268728	783756.68060374	11875.121753355	87456.52305032
0.	1599081.2304973	5579.6450990042	4178.8252699788	130073.95940832	758797.65225558	10851.505157133	85682.68280610
0.	1716181.9135907	5802.0191026477	3489.6193825463	117827.14656891	715810.40584607	12431.487824481	87366.69932586
0.	1723836.2997052	6558.1350886904	4134.3586542796	131360.57301431	780590.27559687	11852.867882553	91499.5877491
0.	1880122.8699216	6802.7755324172	4134.3586542796	147674.75593423	747096.89343102	12965.634175188	97927.58321162
0.	1971975.5032945	6647.0944194197	4334.4602930095	140756.56710846	824461.83295832	12342.466758735	103370.5091517
0.	1735603.4902989	6513.6557793022	3823.0989862564	143943.65262734	800997.19399448	11808.360319106	97590.32805192
0.	1619188.2746187	6357.9800652871	3645.2415372606	128810.10989168	780858.15767165	10784.751917351	97770.19578179
0.	1998490.8597968	6713.8145404327	3823.0989862564	138406.58328662	792555.57386834	11341.045244099	97028.26627184
0.	1793753.9758546	6246.7849065228	4512.332449094	137819.19000586	742319.15545528	11630.332440711	92645.47753313
0.	1859330.358387	6313.5018238017	4378.9279761929	148127.12342821	805538.54927581	12275.701583032	110077.8127777
0.	1909597.9686905	6736.0546994319	3978.7273673761	124861.80572067	777108.55703231	12676.300655165	109154.6775463
0.	1909255.2349839	7425.5290578293	3334.00013336	157066.37164568	744695.57045659	10807.002937904	109447.3679619
0.	2043606.8479771	6958.4595526755	3556.3142359259	135108.67612315	792555.57386834	11096.271608266	119788.1415111
0.	2176130.5478682	7336.5614203583	4045.4261345198	148081.88558348	799630.36657798	11875.121753355	149439.126818
0.	2008533.7653334	8092.8166025467	3711.9376358914	162978.28167979	715834.57792042	10762.500956173	148602.135494
0.	1655746.5366576	6491.4162136014	3778.6342682119	137570.68982515	745204.88665336	9961.5058950769	126914.6921893
0.	1704414.722997	6335.740914881	4712.4431617115	131676.61352567	735072.67198371	11452.308362854	115506.1011029
0.	1938501.8446151	7225.3532086126	4556.8010811844	143762.79273682	779932.78174165	11763.8529932	115731.4171862
0.	1809405.4817901	7247.5947322881	3867.5639415011	135289.34984495	796482.59575976	11074.019815824	116880.6233275
0.	1796610.0900764	6847.2563843996	4645.7390570617	140643.57207781	787314.16746606	13410.782268944	119540.1743169
0.	1880694.092766	6380.2192750204	3111.691960277	143129.81376539	817684.838736	12097.663727646	114086.7488878
0.	1839451.8034033	6424.6978724691	4067.6591755055	140892.16315075	743677.02744613	10962.761744275	106093.2976945
0.	1795467.6443877	7803.6521091871	4912.5586784017	156341.82558802	815459.6074307	12275.701583032	109064.6210116
0.	1841508.205643	7314.319659335	4000.9602304553	165675.12951926	777911.90720415	11563.572966145	106475.9090707
0.	1822429.3626414	6669.3344004268	4823.6178556551	146770.09396245	770927.6707187	13121.433305311	104923.0653635
0.	1860358.5595068	6513.6557793022	4356.6941049483	156749.37506617	792994.5320997	11674.839054004	97095.71169547
0.	1802665.0522266	6825.0159287424	4356.6941049483	150525.0775721	763462.9158887	11452.308362854	97095.71169547
0.	2037894.6195335	6913.9781073663	4690.2084008523	160554.12262422	829921.4986411	11385.550313458	101188.4161397
0.	1865728.0542438	7959.3548209234	5268.3314594078	177946.49342319	859236.61838865	11385.550313458	104450.5178250
0.	2124606.2473071	7870.3814867284	4667.9736993025	167420.60932213	838301.24322616	12943.377394191	103595.4994877
0.	1949012.3449513	7625.7097134645	4201.058666784	172931.44622061	819030.03343265	11452.308362854	115032.957020
0.	2154652.5689204	8315.2576529274	4845.8529723751	175654.17819804	753892.10123993	10717.999211938	130096.5298783
0.	2133631.568248	8381.9911253168	4779.1478001472	172818.0181588	821843.38223121	13944.991346099	114019.1666756
0.	2008533.7653334	7180.8703392706	4112.1254353852	169642.65270196	846468.18447169	12965.634175188	106700.9827404
0.	2137401.6390207	6780.5351954239	5045.9716918765	162117.28540496	807272.70016165	12475.998713705	99254.25183754
0.	1988883.6994875	7091.9053126152	5157.1508342136	159965.18008983	793555.45529508	13455.298385142	101525.8160855
0.	1659745.0965681	8181.7923105381	4623.5044741297	166468.48455549	885420.90842116	11919.629673117	102313.1354325
0.	1901600.8488695	7292.077957649	3823.0989862564	158515.65100893	782295.12010702	12364.721936084	98557.16248363
0.	1765421.3227745	6691.5744407644	3934.2618191226	162185.25559212	784706.82623272	11986.39199816	101143.4305061
0.	1863443.1628664	6758.2949177622	5068.2074017168	162547.77253005	859040.03993057	12587.276976136	114109.2764129
0.	1829741.0150492	7047.4231552981	4601.2699505063	161618.85414184	755106.08930447	12253.446643245	113771.3698878
0.	1658374.1617417	7514.4976447163	3912.0291339479	155481.50819754	757413.13283096	11318.79279849	122719.217892
0.	1749541.3277013	7002.9412353188	4601.2699505063	168962.37304252	820228.65398004	11185.27937181	141434.569199
0.	1856931.2224407	7425.5290578293	3889.7965080741	158379.7704615	800972.78448613	12186.682180224	143672.3642509
0.	1958692.4302567	7136.387707272	3867.5639415011	143898.43728987	718107.0531186	10918.258931291	132218.4249275
0.	1621701.6551338	7381.0451204177	3978.7273673761	143378.47839057	759477.84765274	11341.045244099	127636.7056294
0.	1691962.0649899	7803.6521091871	4289.9928470482	148330.69674175	809935.65814088	12453.743239397	127050.0649804
0.	1616789.1386724	7269.8363153001	4401.1619067434	152493.72084679	763317.08858847	10873.756355811	139762.2629789
0.	1628670.573835	6802.7755324172	4445.6299457633	122854.52305224	745253.39451186	10651.247040888	118277.9094463
0.	1822187.51248	6736.0546994319	3800.8665975842	149529.61735754	759453.5540456	10940.510308095	130999.3984195
0.	1905173.6689933	6980.7003643303	4334.4602930095	152154.26671062	721444.31677707	10562.244977375	146340.4136268
0.	1986068.6450504	8115.0604405255	4979.2649182334	152267.41656687	766452.91337646	11652.585717666	136734.8795151
0.	1639795.2214765	7937.111398359	3645.2415372606	130773.67218474	666014.0334627	10873.756355811	132128.1206001
0.	1619759.497463	7447.7711155427	4267.7592130252	128494.1772297	725823.39526451	11252.035817943	135244.1810502
0.	1782401.3602129	7937.111398359	4890.3233837481	149552.24014457	671014.49476379	10228.495699585	148850.9620493
0.	1740834.1690339	6602.6146353956	3734.1697873657	126350.66238378	728897.32535086	10384.243700188	142790.7374958
0.	1543891.0862962	6669.3344004268	3667.4735108391	118458.22137655	680759.25288569	10673.497705198	133460.2078914
0.	1487293.4381906	5401.7501670541	3200.6145179875	122178.01905959	700498.83130554	10361.993807708	137164.0690184
0.	1382076.4910548	7647.9523052351	3711.9376358914	119292.21444846	663106.43808003	10206.246222688	136192.7767419
0.	1444235.8068479	7025.1821656413	3934.2618191226	112690.16045092	651581.77954008	9338.5629285733	133121.5216038
0.	1483682.1104354	7002.9412353188	3245.0761526022	132399.03649519	740476.66792926	10161.747447	128584.4424917
0.	1495945.378487	7269.8363153001	3689.7055437159	122741.76860076	686009.11593901	10072.750608034	137028.5331225
0.	1417614.7652612	6936.2188003543	4178.8252699788	120532.0870517	707547.49762668	9360.8100902862	167738.0081801
0.	1536465.7283559	7336.5614203583	3311.7690492289	127275.6911491	707088.67750048	10094.999728725	150864.4659469
0.	1420074.4498496	7470.0132325949	3778.6342682119	124455.79972086	680735.17826421	10695.748428881	167692.6647533
0.	1449039.0705049	7870.3814867284	3556.3142359259	129712.84013788	701488.1961388	9917.0084254548	177288.2400447
0.	1459914.8775731	6491.4162136014	3978.7273673761	132918.31638591	685551.43266854	11318.79279849	152584.2442639
0.	1499799.1999973	7091.9053126152	4112.1254353852	139694.47379956	645201.7963718	9627.7806609238	137774.0076081
0.	1819535.232236	7292.077957649	5068.2074017168	140914.76270384	698423.94437614	9605.5327868852	152561.6133183
0.	1754261.8660253	6647.0944194197	4000.9602304553	146770.09396245	710518.34057614	10851.505157133	214617.3913239
0.	1877979.1973581	7047.4231552981	4201.058666784	128426.47891992	752362.71714562	9472.046789243	126937.2541696
0.	1671055.3088864	7692.4376667992	4601.2699505063	141592.77755815	726694.63519164	10628.996435951	140146.4119919
0.	1738774.2761631	7269.8363153001	4467.8640542332	148534.27498459	765310.27291968	11852.867882553	138361.397730
0.	1999912.3915223	6402.4585440809	4334.4602930095	148783.09953132	733377.04224313	11274.288085412	133415.048930
0.	1841898.3568836	7536.7399397861	4089.8922757939	160078.43506783	702091.52270282	10384.243700188	142677.7151125
0.	1592683.5346404	6736.0546994319	3934.2618191226	140417.58657441	727275.51030348	11430.055620341	130096.5298783
0.	1709659.9203497	6891.7374737114	4000.9602304553	145888.14226201	664115.57552062	10985.013239832	114424.6681147
0.	1919256.8009611	6313.5018238017	4156.5919324774	137909.55553016	729454.13756296	10539.994609927	123869.3812709
0.	1811282.4879302	7047.4231552981	4467.8640542332	139626.68516703	701560.59311338	10250.745235849	125764.1115751
0.	1723664.4328544	6736.0546994319	4734.6779818802	152652.13746631	761931.85092646	11185.27937181	129893.3978321
0.	1815080.0210347	7158.6289936035	3734.1697873657	165357.80844348	695650.1608908	10829.254017831	124162.5853757
0.	1756515.2968908	6091.1141759345	4156.5919324774	133550.52654121	764969.94088583	10918.258931291	129126.0544398
0.	1749566.7274157	6380.2192750204	4445.6299457633	147652.13819846	702067.38883547	11274.288085412	124997.1454171
0.	1411034.6701344	7203.1117442735	3845.3314342286	142835.9468748	733909.91883907	11274.288085412	151950.6008058
0.	1704960.4863043	7581.224707945	4312.2265403762	144305.38408364	717019.09192261	10584.495404194	159172.4379294
0.	1766757.7032052	7069.6642042893	4378.9279761929	150887.09232568	755955.98162773	10473.243863813	135808.8084401
0.	1615875.1821214	7536.7399397861	5068.2074017168	155662.62033573	728727.86783953	12609.532806802	140553.177147
0.	1963855.7928008	7603.4671810346	4779.1478001472	144531.47414931	765261.65324408	11563.572966145	138948.8289174
0.	1605478.9263541	6558.1350886904	5001.500450135	136825.2333781	752629.73311315	12053.154857688	137435.1473697
0.	1687163.7930973	6624.8544977427	4512.332449094	153761.13736593	734709.29493337	12253.446643245	128697.2754336
0.	1655403.802951	6402.4585440809	4823.6178556551	150887.09232568	793409.12403033	10673.497705198	131879.7887056
0.	1550184.5550202	6491.4162136014	5468.4603216522	138835.85819203	761105.67364614	10762.500956173	128313.649616
0.	1657231.716053	5579.6450990042	4667.9736993025	143288.0540393	745786.99879413	11919.629673117	119269.6730054
0.	1792725.7747348	6713.8145404327	5779.781435342	129983.67813497	777692.80436453	12030.900511791	117691.9224267
0.	1977332.8739452	7069.6642042893	5223.8590313854	140123.81450502	824143.66158687	11185.27937181	128922.945865
0.	1695046.6683495	7625.7097134645	5023.7360413493	148353.31630308	763195.56770223	10295.244486485	141276.3638189
0.	1618160.0734988	8092.8166025467	4779.1478001472	155096.65785206	780103.23835312	11496.814026024	149326.0150133
0.	1733432.8434904	6936.2188003543	5646.3566772391	128968.08067996	800728.69315469	12053.154857688	143514.1167415
0.	1726806.6584958	8204.0363859019	5068.2074017168	137254.42749713	817293.54823218	12342.466758735	139739.6665250
0.	1594968.4260179	7069.6642042893	4534.5667354854	154734.46184749	786509.95110318	12342.466758735	141095.5613165
0.	1783299.9757936	7047.4231552981	5312.8041246922	131473.44326036	845977.46239452	12008.646225282	123508.5287373
0.	1604450.7252342	6825.0159287424	6157.8298473792	157519.24462546	835605.12821231	12453.743239397	124681.3561856
0.	1954724.6939016	6269.0238196228	5401.7501670541	137435.14736973	808054.40183564	12453.743239397	115213.199239
0.	1596110.8717066	6380.2192750204	5512.9340546385	143107.20825517	766015.28869451	11719.345904834	121456.474888
0.	1635296.7588296	7492.255408986	5379.5135674889	131924.93941308	843990.31917492	11519.066946682	127772.0900611
0.	1879382.4314019	6180.068523177	5201.6229063468	129690.27069905	778033.63338218	12787.58159033	118480.7606402
0.	1999773.0160935	6291.2627920491	4579.0354861913	109312.27880872	810033.39680871	11140.775371281	123553.6344558
0.	1713821.1955944	6002.16077788	4467.8640542332	96466.24217944	723524.70891138	11519.066946682	122831.9720407
0.	1416306.6949436	6046.6373582597	4245.525638307	98219.881993081	772581.96679381	10072.750608034	131292.8515947
0.	1802573.1837473	6113.3526737582	4779.1478001472	116970.76379872	745592.95708923	11741.599419325	127478.7598844
0.	1566974.8395196	6558.1350886904	3756.4019981391	117038.36978754	747848.95902991	11941.883722078	126576.2697594
0.	1722338.7676522	6513.6557793022	3912.0291339479	116520.07112491	698858.18201015	11207.531461142	119607.80100
0.	1743491.0273801	6313.5018238017	4000.9602304553	113163.1724349	801900.39376479	12275.701583032	112464.9260219
0.	1800608.5829001	5979.9225766753	4779.1478001472	124613.68860996	774820.63174462	11318.79279849	122020.175972
0.	1606621.3720428	6980.7003643303	4490.09822201	143468.90371468	763997.63686674	11363.297749089	120058.6595329
0.	1861870.9870276	6157.8298473792	4534.5667354854	120644.81182543	787484.76834385	11452.308362854	116520.0711249
0.	1866183.9229745	7203.1117442735	4579.0354861913	114649.95516032	763511.52553103	11786.10662646	125200.1590525
0.	1866898.3609409	5935.4463522347	5179.3868406229	114289.49879088	790385.49360862	9983.7547189362	128223.3872650
0.	1625243.2367689	6558.1350886904	5157.1508342136	137480.32794525	814652.79535622	11341.045244099	128719.8422039
0.	1619416.7637564	6936.2188003543	5468.4603216522	130638.23935577	803731.4906955	11897.375683543	137570.6898251
0.	1622501.367116	6891.7374737114	4423.3958966001	150773.96104094	817758.20765529	10495.494053146	137209.2481363
0.	1770448.0838048	7581.224707945	5112.6789993376	134431.18427131	766355.66154833	12164.427477996	130909.1071976
0.	1862757.6954531	6847.2563843996	4912.5586784017	132195.84875469	778204.0528854	13410.782268944	143129.8137653
0.	1765649.8119122	6891.7374737114	5557.4080248972	137932.14706309	752289.89602973	12186.682180224	134137.6214362
0.	1863785.896573	6736.0546994319	6002.16077788	126847.00661217	894791.41202552	11096.271608266	140372.3902029
0.	1693675.733523	6224.5460527486	5090.4431708704	135537.78255707	802974.59075618	10584.495404194	133166.6789865
0.	1639638.0524467	6046.6373582597	5535.1710101087	148398.55560832	823556.2986957	11719.345904834	132353.8832391
0.	1965160.9665695	7292.077957649	4934.7940323669	130638.23935577	743119.30438852	10807.002937904	115596.2268102
0.	1674254.1568148	6602.6146353956	6357.9800652871	127388.50650691	798971.43692832	12342.466758735	112870.352347
0.	1891166.9660664	6313.5018238017	4957.0294456441	132082.96880047	785194.12053791	12186.682180224	102358.1273426
0.	1570177.3545727	6002.16077788	7292.077957649	130457.66564764	865652.41031985	12965.634175188	101480.8286416
0.	1903656.1746819	6357.9800652871	6402.4585440809	140417.58657441	827521.76393669	11919.629673117	93746.57808229
0.	1669455.8849222	6647.0944194197	6980.7003643303	155617.34193558	871113.21876252	12475.998713705	93724.10519625
0.	1846877.70038	6936.2188003543	6357.9800652871	158447.71046087	961337.32149296	14345.670610058	86625.69034733
0.	2003735.4934408	6446.937260185	7492.255408986	184554.57503916	969047.20586804	13967.250800226	89365.50491510
0.	2179557.8849344	7114.146480276	8026.0854446829	203317.04367706	956714.62576162	15525.560232501	90466.17449850
0.	1995852.6181887	6691.5744407644	6780.5351954239	193782.7654734	997732.36221533	14746.369123639	89140.89623463
0.	1824714.2540189	5713.0687893496	7536.7399397861	187121.99760991	982692.80277947	13121.433305311	81193.62670225
0.	1910397.6806726	7158.6289936035	7981.5983028321	196398.49896236	1004424.8413136	13677.882530342	83684.75570617
0.	2188468.9613064	7647.9523052351	8493.2147662765	219794.1743061	1084779.0110693	16126.700254691	77985.42634786
0.	1830197.9933247	6669.3344004268	7848.1383015384	173407.86076716	921057.38335001	15948.580175982	84537.74493052
0.	1637010.4273627	6002.16077788	7269.8363153001	159489.52582994	1007623.0389786	13811.435868899	96938.3398845
0.	1939673.7787542	7937.111398359	6135.5912309063	129261.46288503	878916.75907341	12698.556723408	113523.5804182
0.	1432985.6752112	6736.0546994319	5557.4080248972	106610.95254773	730592.08206681	11585.826064951	133595.6862302
0.	1240283.0921625	7759.166154206	4534.5667354854	77761.122653603	763292.78427567	11741.599419325	151362.2603430
0.	1080847.2615823	7403.2870594544	3133.9225107654	71303.753992006	623889.36995058	9805.7657902847	185281.5533631
0.	948295.62322206	6335.740914881	2711.5521902674	54734.720540792	609694.29594452	8715.6664994682	163340.8327846
0.	738101.40435593	6602.6146353956	2244.746737005	39426.379589164	606948.7839605	8426.4804036529	164156.6298857
0.	607378.4586669	7114.146480276	2066.9229651143	36836.79296297	569910.17675075	8270.7689680748	177787.5999662
0.	560503.1987409	5624.119425175	1600.153614747	28738.35718105	543781.3144101	8448.7251318446	163136.8958661
0.	522552.25522552	5757.5438273573	1022.2849223641	24168.329073832	524608.96724443	7625.7097134645	150977.5984493
0.	406034.35755881	5045.9716918765	1111.1851901238	18977.138888184	496118.92208553	8181.7923105381	160236.9945983
0.	363375.69045468	5646.3566772391	666.69333440004	16505.218051281	488369.57163188	7069.6642042893	158719.4759453
0.	378354.0055344	5913.2083289985	911.16092124147	13143.690561496	455096.46401348	8337.5020843755	154915.5579001
0.	319475.35922293	5846.4946152228	800.03840184329	11719.345904834	502082.91269897	6802.7755324172	169279.8300422
0.	324878.34053775	6936.2188003543	866.71173567692	11563.572966145	478698.59819494	6246.7849065228	175722.2577783
0.	336480.95602125	5668.5939886228	622.24545271912	8648.9303563226	461031.97353108	6535.8954043318	176266.9142353
0.	264922.93869184	4912.5586784017	400.00960023041	9027.1088971719	444525.96977114	8048.3291046256	149461.7493616
0.	246755.55459337	4912.5586784017	288.89389638309	7069.6642042893	443378.2985315	7203.1117442735	150457.201540
0.	216555.46251024	5357.2770272403	511.12678566587	6713.8145404327	482250.41351755	7403.2870594544	134905.422830
0.	232487.29408944	5134.9148871186	377.78634093484	4645.7390570617	487945.79691409	7358.8032407191	140485.3815873
0.	207439.0057327	4690.2084008523	355.56314090256	5535.1710101087	436916.73929988	7069.6642042893	138361.397730
0.	208418.55251369	4756.9128613587	288.89389638309	4690.2084008523	472938.8481728	6513.6557793022	141592.7775581
0.	186303.972762	4623.5044741297	377.78634093484	4534.5667354854	427350.42735043	5979.9225766753	145639.4033828
0.	200335.00114246	4556.8010811844	355.56314090256	4579.0354861913	421812.00759549	7180.8703392706	140033.4251651
0.	183237.08668309	5201.6229063468	377.78634093484	4756.9128613587	427093.29044851	7002.9412353188	150954.9718271
0.	210537.496197	5957.6844347936	511.12678566587	4089.8922757939	472445.33537357	6291.2627920491	167329.9261324
0.	238543.78967935	5179.3868406229	311.11691862693	3778.6342682119	492349.36671791	7247.5947322881	158402.4170669
0.	226868.92057966	5690.8313593262	333.34000013334	5023.7360413493	446774.91488915	6202.3072583001	157904.2058286
0.	237103.55024251	5223.8590313854	355.56314090256	4512.332449094	466384.49673604	7447.7711155427	161007.1833974
0.	315598.41426402	5201.6229063468	288.89389638309	4289.9928470482	417094.33015029	6246.7849065228	181215.8240703
0.	309002.44630709	6446.937260185	266.6709334016	4445.6299457633	424008.2509221	7203.1117442735	205457.4797725
0.	291499.57220199	6068.8757374351	244.44802968221	4845.8529723751	465703.50765863	6847.2563843996	189303.7854913
0.	312069.16457828	6068.8757374351	422.2329187895	5512.9340546385	456104.97583178	6202.3072583001	175654.1781980
0.	359571.44731651	5090.4431708704	311.11691862693	5512.9340546385	427373.80381603	7714.6804365931	165992.4625596
0.	301259.87985803	4712.4431617115	333.34000013334	6380.2192750204	472821.34254752	6891.7374737114	160486.1656123
0.	327234.56206037	5068.2074017168	377.78634093484	7692.4376667992	432214.10899328	6713.8145404327	206755.6683450
0.	363607.71148989	5357.2770272403	222.22518522469	7492.255408986	475430.34663149	6847.2563843996	221482.4462326
0.	310547.19597545	5357.2770272403	288.89389638309	7180.8703392706	457090.14858855	7336.5614203583	166445.8162308
0.	351249.795785	4890.3233837481	444.45629661235	8070.5728239134	484297.49193447	6891.7374737114	178559.396267
0.	390378.91658195	6580.3748323783	555.57407469138	7647.9523052351	477452.2833452	6758.2949177622	204409.9644627
0.	510411.14137331	5557.4080248972	244.44802968221	8270.7689680748	447782.4465995	6491.4162136014	173838.9257284
0.	374914.79209271	5890.9703650846	244.44802968221	7091.9053126152	434062.09799037	5624.119425175	183895.8051086
0.	309302.15187381	5268.3314594078	266.6709334016	7292.077957649	441785.86695829	7336.5614203583	168622.2538276
0.	325040.02113315	5446.2235441355	333.34000013334	4912.5586784017	438180.5733636	6558.1350886904	165312.4778378
0.	384771.38341272	5757.5438273573	355.56314090256	6224.5460527486	432471.39998167	6758.2949177622	166377.8116234
0.	329822.53852311	4779.1478001472	377.78634093484	5423.9868259363	464106.91795456	7158.6289936035	166332.475523
0.	307227.48412941	5779.781435342	222.22518522469	4957.0294456441	449516.61616252	7114.146480276	162797.0119848
0.	310109.10407895	5757.5438273573	311.11691862693	5312.8041246922	437267.78558325	6602.6146353956	193782.765473
0.	334561.50205624	6802.7755324172	244.44802968221	4823.6178556551	438648.70745395	6602.6146353956	200562.6008098
0.	362169.28297702	5890.9703650846	288.89389638309	4089.8922757939	425527.25999825	7670.1949563466	182646.555326
0.	261323.01944778	5646.3566772391	177.7796740943	3156.1531205464	426134.93923623	7403.2870594544	147946.1735097
0.	185917.71085279	5268.3314594078	88.889362965491	2667.0934016109	451462.11643979	5935.4463522347	131360.5730143
0.	162230.56935525	5068.2074017168	88.889362965491	2578.1765357486	430810.83989193	7781.4091020254	111181.2052311
0.	113726.31671269	4667.9736993025	44.444562963279	1911.3302769829	438953.00835393	7091.9053126152	103055.5328232
0.	84896.924278912	3889.7965080741	22.222251851891	1777.9674276367	432564.96226086	6958.4595526755	99344.203073
0.	64918.550643162	3711.9376358914	22.222251851891	1266.7629406502	426766.03648878	6936.2188003543	86131.72077597
0.	53347.993442187	3289.5380243924	133.33440000853	933.3856029271	423400.72288706	5957.6844347936	74756.03282747
0.	42240.11634746	3222.845305648	200.0024000288	1288.9885706717	452493.64536769	6624.8544977427	77559.2544666
