# Supplementary material for: LA-iMageS: a software for elemental distribution bioimaging using LA–ICP–MS data
Source: J Cheminform. 2016 Nov 18;8:65. doi: 10.1186/s13321-016-0178-7 (PMC5116144; doi:10.1186/s13321-016-0178-7)
Supplement: Supplementary file 1 — Additional file 1. Dataset corresponding to LA–ICP–MS analysis of a human tissue used to illustrate LA-iMageS features. [file 13321_2016_178_MOESM1_ESM.zip › Line 54.xl]

Intensity Vs Time	Counts Per Second
Time in Seconds	Na23	Ca44	Zn64	P31	C12	C13	Si28
0.	222.22518522469	2889.3897164397	22.222251851891	333.34000013334	401022.42284722	6246.7849065228	57240.3591135
0.	177.7796740943	3245.0761526022	22.222251851891	400.00960023041	416884.19721433	6380.2192750204	59075.32069937
0.	5802.0191026477	3311.7690492289	0.	466.67973369921	398645.69681083	5957.6844347936	58918.66191749
0.	79981.99400336	3378.462479507	111.11185185679	3289.5380243924	380353.10514875	5979.9225766753	66351.9966730
0.	162887.64634419	3845.3314342286	288.89389638309	4712.4431617115	433500.64137028	5890.9703650846	79959.55801410
0.	139581.49304916	3667.4735108391	222.22518522469	4178.8252699788	424569.08437009	6291.2627920491	79107.03496651
0.	155730.53839297	4045.4261345198	311.11691862693	6224.5460527486	436074.28700953	5401.7501670541	80699.9774022
0.	152131.63692206	3912.0291339479	400.00960023041	4690.2084008523	424942.99378458	6135.5912309063	85997.00685742
0.	161482.92346692	3511.8509410427	177.7796740943	5179.3868406229	382096.88880524	6513.6557793022	94600.5924102
0.	188121.9136073	3934.2618191226	377.78634093484	5335.0405463082	414082.91861273	6113.3526737582	97275.56881173
0.	189076.4895645	3912.0291339479	400.00960023041	5335.0405463082	415413.41139161	6624.8544977427	104045.4982712
0.	192759.43846871	4289.9928470482	244.44802968221	5379.5135674889	445884.63676214	6936.2188003543	107398.7495046
0.	223239.52003841	4556.8010811844	266.6709334016	5268.3314594078	391170.31772609	6135.5912309063	121997.6272021
0.	193873.73388582	4712.4431617115	333.34000013334	6291.2627920491	437408.20813151	7002.9412353188	115641.2900269
0.	275777.81633125	5379.5135674889	622.24545271912	6424.6978724691	419826.52880828	6157.8298473792	139400.7270080
0.	279866.34382392	5379.5135674889	533.35040054615	7892.6247312617	445837.78258449	5757.5438273573	137073.7115115
0.	349072.21116577	4045.4261345198	688.91736413994	9004.8626258179	442230.78123332	7825.8951756913	139332.9407451
0.	400113.59648943	4556.8010811844	533.35040054615	10873.756355811	430460.05860439	6825.0159287424	136554.1747042
0.	421555.03728878	4667.9736993025	600.02160077763	14479.234642336	443308.03794673	6780.5351954239	127930.0413236
0.	681144.45591713	5379.5135674889	1177.8610132894	28693.759452357	454322.57039466	7203.1117442735	152154.2667106
0.	781905.4119887	4912.5586784017	1200.0864062212	25996.040055268	482509.21253728	7203.1117442735	150773.9610409
0.	880911.83769005	5068.2074017168	1311.2142599662	31303.127373895	504087.55527838	7870.3814867284	157066.3716456
0.	1025909.9528056	6135.5912309063	1577.9271548818	38064.51411728	528652.90490851	6869.4968993892	151701.6825095
0.	871802.21096954	5668.5939886228	1733.5136187497	41637.092969012	491077.51548544	7225.3532086126	129058.3510360
0.	1090906.9384759	5268.3314594078	2066.9229651143	51022.386991766	549185.69018352	8960.3702611759	132376.4598368
0.	1216713.6641902	6424.6978724691	2911.6196740142	63149.479345815	539635.52004787	7870.3814867284	142564.6942490
0.	1238974.8996329	6091.1141759345	3089.4614690812	67494.449836563	579327.43382367	8315.2576529274	126237.8609690
0.	1486792.5112866	6002.16077788	3200.6145179875	79690.330832097	630469.06603308	9160.5877717715	127569.0142321
0.	1514834.1653188	6624.8544977427	2933.8496908789	73478.07532083	580231.65113986	8915.8781339534	127365.9433140
0.	1494599.5658731	6936.2188003543	3467.3878833464	68121.745362567	628602.31627466	9138.3411442804	124162.5853757
0.	1796844.2659474	7447.7711155427	3711.9376358914	94623.067646777	586921.04436196	9360.8100902862	159376.2787792
0.	1886511.9381046	7047.4231552981	3267.3070588502	87681.0865753	649014.83007314	10361.993807708	150660.8312782
0.	1553765.5802916	6936.2188003543	3200.6145179875	78366.756420046	654173.49107769	9182.8344586197	151181.2407894
0.	1725315.0178623	7425.5290578293	3089.4614690812	89590.119617332	629703.17123176	9650.0285943244	153421.6320688
0.	1726153.9533038	7180.8703392706	3489.6193825463	105305.62335159	616526.05061072	9205.0812048251	152425.8289233
0.	1890698.60315	8671.1756780192	3889.7965080741	122719.2178922	637053.77165734	8893.6321593739	150208.3274474
0.	1543917.6162879	7091.9053126152	3445.1564434428	106926.06245055	573119.44965086	8849.1403882772	131699.1883029
0.	1947681.272725	8003.8418440852	5290.5677623922	137457.73762712	671038.54241219	10139.498148207	137118.8901435
0.	1967521.8516917	7314.319659335	4712.4431617115	134882.83943498	693817.53807038	10183.99680516	128087.9955572
0.	1864617.8478507	7381.0451204177	3200.6145179875	125132.48729532	680446.28801851	10161.747447	138542.1414138
0.	1679280.9178452	7848.1383015384	4112.1254353852	132534.49771956	679892.60860796	11074.019815824	179490.1858782
0.	1849931.6120304	5890.9703650846	3467.3878833464	104158.00174059	674550.21507733	10406.493652039	136486.4114021
0.	1712388.8557249	7136.387707272	3711.9376358914	99164.301566778	585873.2522602	10495.494053146	129374.3049238
0.	1991887.7580976	7158.6289936035	3734.1697873657	100558.63923459	649638.50481324	10562.244977375	127591.5779705
0.	1703691.5112289	5957.6844347936	3867.5639415011	109469.8830323	650334.1950273	9650.0285943244	118683.6167371
0.	1939369.1313462	6869.4968993892	4401.1619067434	119359.83914063	700233.41113705	10139.498148207	113748.8432700
0.	1580916.3440467	7536.7399397861	4112.1254353852	121704.49870148	740185.78449667	9783.5174413434	114942.8373629
0.	1716753.1364351	7647.9523052351	4490.09822201	122178.01905959	724323.13108308	10985.013239832	135944.324660
0.	1942305.2397406	7403.2870594544	3823.0989862564	116858.08836101	639952.63062921	10072.750608034	135650.7089457
0.	1710469.6851472	6891.7374737114	4245.525638307	112667.63673591	715206.12583549	10562.244977375	138248.4349022
0.	1952200.6508163	7336.5614203583	3956.4945635986	93611.74167003	663562.93807932	10228.495699585	135199.0124983
0.	1896375.6526147	6691.5744407644	3156.1531205464	110460.60596299	646136.91334411	10272.994831483	131563.7405493
0.	1758579.1629632	6580.3748323783	3267.3070588502	100716.07902579	668946.64652962	10295.244486485	116339.8008327
0.	1603993.7469587	6602.6146353956	3511.8509410427	97365.49881713	664476.01023231	10473.243863813	125741.5527469
0.	1784728.6549138	7002.9412353188	4023.1931528364	108231.64389977	723766.64728213	9894.7597796915	126147.6209284
0.	1710126.9514405	6513.6557793022	3311.7690492289	117196.11921287	667672.52058857	9249.5748753086	126643.9531542
0.	1637467.4056381	7002.9412353188	4667.9736993025	123779.16668346	760401.0549185	11274.288085412	125899.4658172
0.	1636210.7153806	7203.1117442735	4023.1931528364	115708.88530567	641318.54539077	10094.999728725	129554.8553397
0.	1592683.5346404	6825.0159287424	4289.9928470482	115844.07749671	625850.79185896	10272.994831483	137999.9220263
0.	1914698.1568773	7670.1949563466	3978.7273673761	110235.4313856	695288.42837268	10851.505157133	139445.9181537
0.	1893536.6937695	6869.4968993892	4289.9928470482	126215.30086799	719920.62443349	9427.5519315809	136689.7029480
0.	1578517.2081003	10384.243700188	5090.4431708704	109334.7935165	648103.38626112	9739.0209215515	129938.5378622
0.	1887585.9680372	7069.6642042893	4067.6591755055	111676.65313661	708078.79331234	10450.993733851	145141.9477040
0.	1734168.2896203	7470.0132325949	3133.9225107654	110618.23176365	625826.86939925	10918.258931291	141592.7775581
0.	1768334.4689294	7203.1117442735	4067.6591755055	110730.82343467	703756.92153479	10339.743974598	145187.1697311
0.	1846668.1181121	7336.5614203583	4623.5044741297	111001.04961089	725629.79824472	10272.994831483	141366.766528
0.	1968827.5391855	7781.4091020254	5468.4603216522	128584.44249172	707185.26919741	10139.498148207	153036.8759665
0.	1954447.2930611	8226.2805206124	4667.9736993025	130141.67100024	744865.33921147	10517.744301851	153082.1404767
0.	1847929.5003676	7959.3548209234	4378.9279761929	115641.29002692	648966.85695394	11318.79279849	128607.0089588
0.	1616446.4049658	7091.9053126152	5668.5939886228	137570.68982515	772752.27979711	12231.191762848	127862.3475616
0.	1609705.9754023	7292.077957649	5001.500450135	147674.75593423	711025.65920538	10918.258931291	125312.9465267
0.	1754696.2194451	6802.7755324172	5468.4603216522	156998.44280156	737786.36706873	10829.254017831	120599.7217342
0.	1737774.1371075	8070.5728239134	5157.1508342136	162887.64634419	735532.97136758	12275.701583032	131586.3150232
0.	1813746.7754072	8026.0854446829	5735.3062786932	178604.79825204	785218.48596752	11763.8529932	142903.7613991
0.	1622615.6116848	8137.3043378502	5246.095215739	154145.92660474	800972.78448613	11697.092449727	143875.8297123
0.	1921479.4038532	9338.5629285733	5979.9225766753	175018.79532098	837149.16518468	11185.27937181	172500.4277148
0.	1570748.5774171	9227.328010388	5535.1710101087	149755.84796698	775088.33667517	11318.79279849	164179.2920452
0.	1683736.4560312	7781.4091020254	5090.4431708704	141118.16141659	654677.52507091	10584.495404194	159036.5467734
0.	1598738.4967906	8671.1756780192	4201.058666784	154462.82507954	691671.93202937	10807.002937904	156930.5145059
0.	1607535.3285938	7336.5614203583	4934.7940323669	133482.78746288	729720.4516566	11986.39199816	158040.0786947
0.	1613933.0244506	7581.224707945	5290.5677623922	142044.81785184	795945.8798712	11919.629673117	151384.8880612
0.	1613133.3124685	8426.4804036529	5601.8822324301	136531.58687612	765188.7242392	10740.250054368	145752.4655973
0.	1854815.2889648	7069.6642042893	5579.6450990042	139310.34544574	713852.69106057	10450.993733851	129284.0311714
0.	1678564.1603657	7292.077957649	5268.3314594078	136441.23617104	724056.98221323	10740.250054368	128133.1258839
0.	1789320.2340121	7314.319659335	4579.0354861913	132060.39299166	776402.6437181	11140.775371281	148692.6170259
0.	1657909.9623149	7358.8032407191	3734.1697873657	124591.13287258	681385.21649906	10673.497705198	153082.1404767
0.	1644488.1958971	8315.2576529274	4756.9128613587	126576.26975949	683022.5656998	9939.2571305832	151475.39954
0.	1723069.2125907	7336.5614203583	4178.8252699788	125538.52602053	686081.38392562	10450.993733851	155911.6558934
0.	1887475.8053982	6780.5351954239	3689.7055437159	121636.85511649	722460.2600486	9917.0084254548	152109.007194
0.	1721716.5825459	7848.1383015384	4779.1478001472	123914.48892829	661520.88809041	10028.252544752	150592.9541512
0.	1742487.8376853	7692.4376667992	4623.5044741297	113816.42330491	697049.00179471	10272.994831483	138903.6404450
0.	1626212.5739886	8048.3291046256	4690.2084008523	141479.77128371	725242.61713451	11140.775371281	143943.6526273
0.	1858026.7496573	7759.166154206	4734.6779818802	142112.62599301	717091.61843253	10473.243863813	152787.9255153
0.	1947542.6761773	8181.7923105381	4801.3827982459	140485.38158734	802779.27238593	12075.409262973	152765.2940216
0.	1964466.7024384	7091.9053126152	4623.5044741297	133347.31094496	739143.53202414	11919.629673117	151656.4254291
0.	1942665.3922996	7781.4091020254	4801.3827982459	140779.1662969	778544.90188115	11541.319926723	140394.9883583
0.	1951368.6986639	7759.166154206	5357.2770272403	137073.71151159	772995.58985821	11763.8529932	146860.5557789
0.	1854897.6202012	7670.1949563466	4801.3827982459	147403.34712087	821745.51142413	11496.814026024	138045.105638
0.	1577717.4961182	7692.4376667992	4201.058666784	128607.00895882	695843.09106382	11074.019815824	159217.7354692
0.	1677191.1493576	7825.8951756913	5512.9340546385	116993.29906781	745423.17414504	10384.243700188	131292.8515947
0.	1571337.8330138	7781.4091020254	4645.7390570617	129893.39783212	719001.70101379	10206.246222688	131879.7887056
0.	1622037.3518737	7025.1821656413	4423.3958966001	123531.08156633	732117.64547588	10784.751917351	128697.2754336
0.	1839158.2267768	6780.5351954239	5001.500450135	121952.52984345	770173.61048145	11029.516409074	128652.1420749
0.	1787603.651485	8470.9699193857	5579.6450990042	129915.96781685	740428.18668204	10050.50154671	141208.5624246
0.	1901256.2809094	8315.2576529274	5023.7360413493	139491.10954254	774504.26378492	11363.297749089	144938.4515928
0.	1718173.6352565	8293.0132808272	4556.8010811844	123621.29348797	700329.92662328	9805.7657902847	141909.2032107
0.	1825798.0238213	7670.1949563466	4134.3586542796	137864.37264653	743677.02744613	10918.258931291	146159.5021610
0.	1762653.940115	8982.6164138194	4734.6779818802	135537.78255707	713731.85891937	12164.427477996	142090.023218
0.	1784879.5729082	7848.1383015384	5134.9148871186	155481.50819754	745156.37906514	11986.39199816	153466.8986499
0.	1764257.1797049	8359.7465751719	4890.3233837481	144667.13110778	762733.80378771	11585.826064951	146905.7870522
0.	1567028.034184	7314.319659335	4779.1478001472	117489.09029876	717285.02541766	10161.747447	137389.9670371
0.	1756976.9109986	7736.9232657286	4801.3827982459	135311.93433339	764216.39581399	10829.254017831	145933.3683035
0.	1698293.5768674	6958.4595526755	4245.525638307	139491.10954254	792384.8738502	12142.172835157	151317.0050893
0.	1787222.2320643	7937.111398359	4467.8640542332	144169.73296323	791458.27484861	11474.561164748	164269.9412936
0.	1813549.8919031	7803.6521091871	4134.3586542796	162026.65934282	765334.58285918	10873.756355811	168826.3237074
0.	1703448.5359998	7558.9822941956	4178.8252699788	161392.30423695	699678.46790862	10473.243863813	155572.0637791
0.	1425519.535219	6980.7003643303	3845.3314342286	137141.47955066	693455.88191043	10183.99680516	150819.2133721
0.	1404333.5704249	7002.9412353188	4023.1931528364	144893.23090386	715375.32000339	11296.540412261	145548.954706
0.	1538003.340921	7759.166154206	4423.3958966001	145322.83727205	730253.10430636	10562.244977375	149529.6173575
0.	1720337.1048755	7314.319659335	4223.2921228934	165561.79919017	798312.55699405	11852.867882553	140756.5671084
0.	1581135.5680322	7470.0132325949	5223.8590313854	155390.95359086	792019.09933666	12030.900511791	129103.4865779
0.	1454081.299823	6491.4162136014	4734.6779818802	124658.80026651	695119.62502245	9338.5629285733	129757.9791975
0.	1628943.5577985	6847.2563843996	3711.9376358914	160055.78395027	706171.10994366	11474.561164748	126982.378312
0.	1483392.2121243	6758.2949177622	4667.9736993025	151543.28379361	745786.99879413	12008.646225282	137864.3726465
0.	1488717.2761308	6380.2192750204	3867.5639415011	126328.1019796	719243.51354872	10740.250054368	128268.5183194
0.	1412357.471	6936.2188003543	5134.9148871186	129848.25804463	704408.68627884	9761.2691517657	124140.0308503
0.	1565299.3664513	7002.9412353188	4534.5667354854	143107.20825517	739967.62830198	10006.003602161	132850.5824056
0.	1641216.268336	7247.5947322881	4979.2649182334	161211.06870486	725412.00674905	10606.745890386	160871.2626038
0.	1747749.0218262	7470.0132325949	3378.462479507	145481.11883723	681674.13801877	11274.288085412	175313.7885518
0.	1629720.1628622	8048.3291046256	4356.6941049483	153806.4057744	704022.4494154	11074.019815824	168078.0916672
0.	1768742.2970716	7647.9523052351	4045.4261345198	130231.95397202	704022.4494154	10117.248908782	164020.6582100
0.	1771271.2343585	7981.5983028321	4134.3586542796	140078.61971355	799288.69314599	10717.999211938	164859.1852105
0.	1480177.5971159	8426.4804036529	3845.3314342286	142655.11081826	672890.41168732	10228.495699585	167216.5735191
0.	1796871.5380866	8048.3291046256	4223.2921228934	137706.23446716	681553.7528827	10384.243700188	172069.4312728
0.	1693357.2454285	8426.4804036529	3756.4019981391	146023.82111656	678640.94195659	9783.5174413434	191690.7628788
0.	1765860.6982635	8026.0854446829	4267.7592130252	130570.52376025	703008.65936214	10762.500956173	169166.45116
0.	1860690.0872219	8159.548294521	4289.9928470482	143514.11674155	654005.48626517	10206.246222688	199106.0690696
0.	1867310.5617476	8804.6488545952	4667.9736993025	156319.18452931	689767.84958868	10206.246222688	184759.0313530
0.	1741782.9589791	8003.8418440852	4667.9736993025	127884.91208836	674718.61868236	10829.254017831	180194.0219251
0.	1493438.6328879	7225.3532086126	3445.1564434428	138858.45221562	681312.98762279	9805.7657902847	182056.0653604
0.	1430391.4755617	6802.7755324172	3823.0989862564	150660.83127826	686201.83190762	9939.2571305832	159308.3312805
0.	1701262.0481367	8337.5020843755	4023.1931528364	142632.50658476	662962.28518192	10006.003602161	163182.2147542
0.	1814314.9247972	7358.8032407191	3845.3314342286	137435.14736973	734854.64393239	10272.994831483	163771.3825105
0.	1566176.9567974	8026.0854446829	4445.6299457633	140711.36891388	678833.49429957	10361.993807708	155685.2596272
0.	1626507.0526282	8003.8418440852	5090.4431708704	145345.44874174	679411.17697995	9561.0372168932	146453.4852701
0.	1688747.0056202	6713.8145404327	4601.2699505063	137525.50876372	762490.77997571	10628.996435951	147335.4962865
0.	1766540.2394449	8181.7923105381	5090.4431708704	150457.2015409	766477.22650303	11763.8529932	146249.9574072
0.	1658903.9549513	7025.1821656413	4067.6591755055	139558.89708136	746029.55700708	9739.0209215515	145548.954706
0.	1572349.068497	7047.4231552981	4289.9928470482	146566.55843428	795360.40925404	10384.243700188	142044.8178518
0.	1507168.2451248	7114.146480276	4845.8529723751	145300.22586317	684563.88260389	10539.994609927	128674.7087239
0.	1716010.6746982	7403.2870594544	5090.4431708704	167080.55239829	742876.82724765	11496.814026024	146837.940233
0.	1785315.3714359	6980.7003643303	4000.9602304553	143310.66003592	802437.47574706	11563.572966145	143084.6028057
0.	1726722.3078945	7603.4671810346	4067.6591755055	155504.14700155	750663.71640313	11341.045244099	148330.6967417
0.	1899601.5431292	7736.9232657286	3978.7273673761	164587.22135298	771803.43542511	11163.027341856	147403.3471208
0.	1720661.669236	7225.3532086126	4845.8529723751	165607.13113867	750954.95013451	10250.745235849	150660.8312782
0.	1695946.4653928	7514.4976447163	5401.7501670541	160010.48189809	760692.61437808	11207.531461142	139423.3225505
0.	1502228.4755522	7781.4091020254	4556.8010811844	153625.33360246	679001.98110664	10717.999211938	130818.8169463
0.	1643817.6236702	8003.8418440852	4201.058666784	151317.00508935	727711.19209933	11163.027341856	139988.230859
0.	1863189.3785877	7892.6247312617	4267.7592130252	167647.32157086	765237.34350799	12609.532806802	142067.4205047
0.	1973940.927666	9116.0945761461	4712.4431617115	162751.69517121	795018.90285669	11986.39199816	174882.6480843
0.	1582972.7462863	9049.3552278814	4667.9736993025	189212.86638502	759137.74331651	11452.308362854	205047.5669863
0.	1783357.7200873	7692.4376667992	3889.7965080741	173249.05292314	747921.74301919	12453.743239397	207461.7845988
0.	1564122.3924225	8693.4210590677	4134.3586542796	174043.12209694	769322.33052684	11563.572966145	193396.1606714
0.	1842309.4463891	9650.0285943244	4645.7390570617	173680.10975415	755446.03628352	11741.599419325	177923.7941743
0.	1856269.915244	7002.9412353188	4734.6779818802	158470.35724926	759793.67070961	12053.154857688	167511.2934888
0.	1449992.0681197	8003.8418440852	5068.2074017168	165856.46122011	733425.48422136	8782.4031767842	158764.7710462
0.	1567092.7512132	7937.111398359	5023.7360413493	176811.6059201	793189.63173205	12520.509840498	170050.8468868
0.	1789347.4839285	7114.146480276	4957.0294456441	170050.84688689	799459.52819103	12275.701583032	145164.5586871
0.	1754044.6969965	7314.319659335	4734.6779818802	171661.13920493	681024.07813215	10829.254017831	137322.1969938
0.	1882657.4701591	8493.2147662765	4601.2699505063	174769.19373535	743555.78026349	12030.900511791	154892.9206802
0.	1645807.2591658	7825.8951756913	5757.5438273573	166536.48989559	783147.66730882	11830.614071137	147833.0817884
0.	1735495.6610155	6713.8145404327	4623.5044741297	162139.942073	768981.84181822	11763.8529932	144418.4283563
0.	1741484.7573143	7269.8363153001	4556.8010811844	156817.30189899	764824.0883679	11808.360319106	142971.5764706
0.	1616446.4049658	9049.3552278814	4401.1619067434	187826.47153209	719388.60429848	13967.250800226	145978.5945883
0.	1857999.2965567	7581.224707945	5446.2235441355	158764.77104626	779275.33743941	11830.614071137	149642.7319013
0.	1744440.0912405	6958.4595526755	4601.2699505063	143921.0449282	756538.81286176	10695.748428881	153670.6012799
0.	1699939.6105986	8248.52471467	5312.8041246922	163046.25882214	745981.04482387	11741.599419325	141140.7615774
0.	1687992.3331366	6980.7003643303	3645.2415372606	148647.3761384	763341.39296906	12542.765492984	137096.3007972
0.	1655358.3128493	7536.7399397861	4534.5667354854	136012.08359041	781564.43166458	11318.79279849	137683.6435416
0.	1910086.5329933	7692.4376667992	4823.6178556551	157089.01471563	698037.97359917	11341.045244099	130909.1071976
0.	1691092.2768663	7447.7711155427	4089.8922757939	146453.48527014	723186.00650149	11563.572966145	126734.1985293
0.	1982339.6396813	7292.077957649	4667.9736993025	143966.26038729	808494.13976307	11363.297749089	144734.9604080
0.	1688073.1879344	7269.8363153001	4512.332449094	142994.18161606	680470.36183815	10272.994831483	139762.2629789
0.	1711253.9524781	7447.7711155427	4067.6591755055	149959.46071995	728873.11693282	10072.750608034	150479.8268237
0.	1745796.0665088	7447.7711155427	5535.1710101087	133550.52654121	755300.3430966	12164.427477996	155639.9811051
0.	1558520.8340623	7670.1949563466	3089.4614690812	156047.49657826	707064.52974406	10918.258931291	148398.5556083
0.	1986152.1473125	7736.9232657286	4912.5586784017	141072.96127721	802681.6148386	10740.250054368	164383.254227
0.	1632425.4055811	7803.6521091871	3711.9376358914	139129.58523743	715012.76510537	10584.495404194	152448.4595036
0.	1795835.2534335	8381.9911253168	5001.500450135	133866.64946292	755785.99652945	11341.045244099	168622.2538276
0.	1621288.1547697	8226.2805206124	3534.0825588358	139106.9904848	744889.59216099	11541.319926723	158175.9537554
0.	1678698.7803512	8181.7923105381	3400.6937415233	125876.9066254	755907.41411832	11074.019815824	153987.4818449
0.	1599588.1081323	7759.166154206	3867.5639415011	124433.24440767	713272.71210478	10584.495404194	157723.0454209
0.	1563358.3303436	7203.1117442735	3378.462479507	114424.66811476	676787.8442271	9694.5246392125	165199.1523921
0.	1757873.0514821	8826.8945917595	3711.9376358914	113343.37449134	684491.6272564	10784.751917351	164315.2662840
0.	1733166.115653	7536.7399397861	3200.6145179875	126418.34396	707499.19963009	11630.332440711	171479.6824190
0.	1674482.6459526	7848.1383015384	4401.1619067434	116925.69344209	710035.20751489	9894.7597796915	247968.552310
0.	1601480.3664436	7336.5614203583	3422.9250628351	100153.80763315	711943.73964524	10940.510308095	184918.0563606
0.	1812511.7342783	7002.9412353188	2844.9299791609	108164.10884047	700040.38338279	11496.814026024	172931.4462206
0.	1979335.2576007	6825.0159287424	3711.9376358914	103662.99776574	685744.13847131	10918.258931291	183736.7993939
0.	1540389.8057963	7714.6804365931	3156.1531205464	101143.43050615	685888.6706323	9294.0687832241	168078.0916672
0.	1682684.4268813	6891.7374737114	3400.6937415233	95904.255770906	688321.99011275	11385.550313458	159851.9266363
0.	1548110.3261757	7225.3532086126	3111.691960277	92847.709644765	701391.66777822	10651.247040888	140914.7627038
0.	1677379.5896804	8270.7689680748	3067.2310371775	104720.54172922	699099.43452435	9182.8344586197	165720.462078
0.	1504130.1009666	8204.0363859019	2956.0797670342	111811.78037106	721250.81723212	10117.248908782	193691.7980425
0.	1646741.6783872	7558.9822941956	3200.6145179875	97815.163317347	670701.881405	10028.252544752	171116.7805798
0.	1449826.7338571	6357.9800652871	2911.6196740142	91454.654087797	702067.38883547	9761.2691517657	180807.0883387
0.	1850260.7677167	7470.0132325949	3045.0006645658	106408.38814774	681914.91330335	11585.826064951	186349.4165036
0.	1387003.2833608	7581.224707945	3511.8509410427	98107.458178594	717260.84930916	9583.2849722085	184463.7071588
0.	1649049.3899157	7314.319659335	2978.3099024804	95522.126536199	625946.48235969	10050.50154671	216874.7169192
0.	1428007.5640564	7292.077957649	3267.3070588502	106858.53790325	670629.74146161	9561.0372168932	208760.2816351
0.	1493755.236255	8826.8945917595	3956.4945635986	114041.69401922	653405.49568199	10807.002937904	199857.0618335
0.	1340423.8052776	7314.319659335	3378.462479507	114740.07167227	678135.51239552	10183.99680516	183873.0898228
0.	1455999.1339782	7514.4976447163	3156.1531205464	106588.44515056	681433.36941738	10450.993733851	220045.1122876
0.	1527828.11588	7247.5947322881	3823.0989862564	103303.01322815	714215.19756501	10406.493652039	193941.9608393
0.	1256741.5912928	7581.224707945	3511.8509410427	107218.6751046	665220.95614709	10495.494053146	192304.6663384
0.	1365569.2007488	7558.9822941956	3467.3878833464	99479.131737196	663971.40583363	8871.3862441486	179876.1532020
0.	1631246.7856665	7091.9053126152	3445.1564434428	119810.68434663	702887.97795225	9872.5111932931	200676.4029468
0.	1890037.4251608	8293.0132808272	4023.1931528364	118029.98686765	615450.76601257	10050.50154671	203499.1873078
0.	1798153.4195123	8226.2805206124	3467.3878833464	121704.49870148	679001.98110664	10829.254017831	215757.3793075
0.	1387681.2536169	8537.704638108	3311.7690492289	106723.49043961	674526.15768647	8982.6164138194	209010.8917873
0.	1580256.5371427	7670.1949563466	4423.3958966001	102448.11188711	714843.57799547	9672.2765870872	190576.7559740
0.	1505741.5117893	8026.0854446829	4334.4602930095	91522.054670127	673996.91197463	10339.743974598	173861.6139692
0.	1509863.7971984	7647.9523052351	4045.4261345198	108974.56544379	671158.78165482	9828.0141985899	170527.0984531
0.	1646741.6783872	7425.5290578293	3178.3837896203	112082.04136968	726234.80324222	12097.663727646	186531.1939209
0.	1812648.3273017	8359.7465751719	3956.4945635986	118165.21645719	708730.88242926	11808.360319106	185804.1077785
0.	1808005.2970579	7647.9523052351	4267.7592130252	123598.74041668	756927.38868182	11496.814026024	189190.1367616
0.	1694840.5633604	7647.9523052351	3511.8509410427	101840.7349525	721976.46273266	12075.409262973	223193.877132
0.	1646500.207305	7136.387707272	3689.7055437159	104518.02298591	660367.94304534	10784.751917351	193441.6426691
0.	1424524.5152526	7848.1383015384	3200.6145179875	107398.74950461	713997.69184777	9961.5058950769	180693.5541550
0.	1608908.5387873	7158.6289936035	2889.3897164397	103775.49610322	661737.08236814	10028.252544752	186190.3644801
0.	1457628.2982592	7558.9822941956	3400.6937415233	127343.3801819	679531.53238165	9338.5629285733	191167.8433435
0.	1804592.7924653	7247.5947322881	4178.8252699788	96803.452112577	716463.07545113	11341.045244099	190235.7628849
0.	1647895.4614561	8248.52471467	3556.3142359259	105373.13539643	670124.77866696	11185.27937181	188144.6403497
0.	1478333.6599433	7269.8363153001	3778.6342682119	106993.58754151	672625.83471354	9872.5111932931	187417.41498
0.	1571124.9556214	7069.6642042893	3356.2312767859	100063.8477098	674622.38765041	9694.5246392125	181488.3255764
0.	1803282.725672	6825.0159287424	3711.9376358914	106791.01389961	705012.21576459	10651.247040888	192850.3958389
0.	1612222.386326	8559.9496630493	2978.3099024804	112645.11308138	733788.80765583	10206.246222688	185145.2401495
0.	1740427.5747107	7736.9232657286	4023.1931528364	118187.75493396	709069.02198239	10006.003602161	183282.513886
0.	1679721.9568111	7025.1821656413	3734.1697873657	131067.11747305	766963.50327636	10473.243863813	171162.1424543
0.	1443594.3722629	7959.3548209234	3200.6145179875	124726.46820583	707064.52974406	11697.092449727	165765.7948813
0.	1662155.3326119	7714.6804365931	3356.2312767859	120306.64204577	715520.34619754	11719.345904834	171116.7805798
0.	1535537.9843607	7047.4231552981	3445.1564434428	110370.53540671	703491.40177176	9961.5058950769	162502.4570586
0.	1775814.1863497	7870.3814867284	3222.845305648	128945.51324256	729284.66920323	12231.191762848	182374.01635
0.	1673584.609448	6224.5460527486	2800.4704790405	122967.2790182	710276.77068737	11385.550313458	169688.0066339
0.	1491882.1602184	7336.5614203583	3178.3837896203	132195.84875469	718179.58870699	10651.247040888	169982.8131482
0.	1601910.6496063	7447.7711155427	3489.6193825463	124906.91871043	683696.85814991	10985.013239832	169234.478309
0.	1619602.6856922	7358.8032407191	3667.4735108391	141818.79466575	737737.90080603	9271.8217995872	175359.1730430
0.	1856160.1241573	9627.7806609238	3623.0096229803	143694.97128118	697073.12171796	10829.254017831	162502.4570586
0.	1754316.1590826	7581.224707945	3845.3314342286	123711.506379	778958.80785435	10161.747447	152697.3999057
0.	1711118.8542847	6825.0159287424	4045.4261345198	114109.27641294	756660.2409437	11185.27937181	146136.8885015
0.	1780468.2719118	6891.7374737114	3823.0989862564	112780.25591565	776767.76416105	10183.99680516	159874.5772051
0.	1453266.9998802	7536.7399397861	3178.3837896203	108254.15570705	707354.30725145	10628.996435951	172387.0054594
0.	1469277.4688219	7158.6289936035	3067.2310371775	106791.01389961	714336.03642687	9828.0141985899	169257.1541452
0.	1605996.5520703	7292.077957649	3156.1531205464	107893.97404103	663490.85753317	9828.0141985899	166808.5167508
0.	1404908.3361525	6891.7374737114	3178.3837896203	96308.882186679	681072.22904567	10206.246222688	165901.7947557
0.	1687938.4303338	7781.4091020254	3067.2310371775	105193.10448466	706750.61501897	10272.994831483	190985.965891
0.	1450010.5318283	7314.319659335	2533.718458539	92892.650776817	710808.23330859	10272.994831483	174428.8398595
0.	1495892.5977642	9027.1088971719	2155.8343768016	80969.237049165	644506.51846456	9405.3045917898	176176.1357128
0.	1538586.6412279	7292.077957649	2467.0317873712	92937.592149891	680253.69986682	11051.768082761	185304.2724464
0.	1573147.4915148	7358.8032407191	2489.2606184746	92420.780910908	692563.86113727	10495.494053146	182237.7501725
0.	1395846.9705311	7403.2870594544	2022.4676149595	88017.943150238	644506.51846456	10117.248908782	179399.3726075
0.	1597986.6994359	7492.255408986	1822.4214736367	91881.533599325	636646.57175223	10562.244977375	199379.1496094
0.	1551534.9199201	8582.1947473411	2155.8343768016	90061.830093923	673275.26533579	10428.74366326	178423.1917806
0.	1513036.0588344	7047.4231552981	2889.3897164397	102313.13543254	695529.58170997	10495.494053146	172976.8178731
0.	1566230.1468064	7670.1949563466	2822.700199456	99951.3991631	690298.05842678	9761.2691517657	174270.0127586
0.	1685513.1318411	8048.3291046256	2444.8030155534	102718.07131505	674189.36122298	10428.74366326	194669.749368
0.	1856873.7894866	7603.4671810346	3934.2618191226	117105.97632101	797360.92929118	12587.276976136	196853.4919853
0.	1780549.9435023	7158.6289936035	3845.3314342286	107556.31777625	673491.75302066	10406.493652039	185645.0660475
0.	1666617.7779081	7581.224707945	3689.7055437159	98422.248658905	702646.62016323	10940.510308095	178604.7982520
0.	1609282.6226913	7247.5947322881	3200.6145179875	87748.456806671	729914.13975532	10272.994831483	173135.6205826
0.	1682792.1710933	7381.0451204177	2889.3897164397	78501.347651122	664115.57552062	10985.013239832	195829.7922090
0.	1394594.2405288	8604.4398909837	2289.203272805	73791.941544997	718542.27572849	9538.7895209393	219885.423618
0.	1267516.3165197	7091.9053126152	2467.0317873712	67808.091720987	650550.11025295	8938.1241678873	238132.2676548
0.	1328809.9903208	8381.9911253168	1978.012501928	71034.805045948	580374.43096262	9138.3411442804	246480.9377551
0.	1403523.7353156	8159.548294521	1933.557626018	69533.332262217	678255.85009547	9004.8626258179	223125.4132369
0.	1530768.2229113	7492.255408986	2844.9299791609	81283.384247101	620135.20583971	9961.5058950769	223353.6283817
0.	1446020.3287139	7247.5947322881	3245.0761526022	83348.073346305	664764.36879621	10028.252544752	190076.6374977
0.	1524333.0088059	6736.0546994319	3067.2310371775	88871.373766457	662481.79284135	10918.258931291	183441.5110278
0.	1480151.2525176	7269.8363153001	2689.3227662952	86333.795716146	661232.6374449	9004.8626258179	187531.0398141
0.	1382337.1005214	7002.9412353188	1933.557626018	74486.972927099	643164.07088445	8737.9119992209	197649.7888587
0.	1313279.2208882	7158.6289936035	1933.557626018	68390.600699302	624774.34669478	9694.5246392125	190008.4418228
0.	1241232.2926695	8426.4804036529	2889.3897164397	77581.684024871	669740.06485203	9294.0687832241	202725.1040391
0.	1441822.0133549	7781.4091020254	2400.3456497736	91207.523257695	680590.73193861	9405.3045917898	191531.6100208
0.	1375850.163393	6580.3748323783	3067.2310371775	91297.388170754	657630.31336188	10006.003602161	174292.7021611
0.	1496631.5558003	7892.6247312617	3334.00013336	98332.307315396	691575.5127509	10361.993807708	168032.7464083
0.	1486818.8751713	6980.7003643303	3378.462479507	113658.73740357	680711.10370956	10985.013239832	164315.2662840
0.	1527907.5657406	7625.7097134645	3956.4945635986	121727.04668427	750251.15195494	10450.993733851	170504.4191961
0.	1532993.8004677	7358.8032407191	3200.6145179875	104338.01043112	650574.10116594	8537.704638108	159172.4379294
0.	1533258.7864387	8092.8166025467	3889.7965080741	101975.70380228	738998.11136933	11296.540412261	171751.8690644
0.	1656728.0573684	7892.6247312617	3867.5639415011	115280.79106968	769103.44340186	10851.505157133	167669.9931315
0.	1831846.0529107	7870.3814867284	4067.6591755055	127140.31472042	798580.98355891	10807.002937904	190508.5562526
0.	1583133.6805175	7269.8363153001	3111.691960277	115393.44533009	754499.07412311	12164.427477996	181442.9080466
0.	1651116.0902915	9516.5418843464	3200.6145179875	115596.22681027	789507.86156276	11296.540412261	168735.6253723
0.	1608614.626463	9249.5748753086	3267.3070588502	115100.54739887	681409.29292481	11452.308362854	182374.01635
0.	1593237.5053562	7692.4376667992	3200.6145179875	98849.48321973	723694.06506406	10717.999211938	182283.1719877
0.	1674876.341317	7536.7399397861	2689.3227662952	113456.0027421	691912.98491192	11363.297749089	165403.1392932
0.	1678564.1603657	8137.3043378502	4423.3958966001	113884.00388414	713006.90135251	10562.244977375	179399.3726075
0.	1654848.0682283	8982.6164138194	3089.4614690812	115280.79106968	676306.58491883	10517.744301851	167715.3364362
0.	1517664.2590613	7670.1949563466	3000.5400972175	127975.17080151	704384.54597168	11430.055620341	161369.6495819
0.	1462701.6046183	7803.6521091871	3778.6342682119	131089.6906122	665028.70590932	9716.7727507005	178423.1917806
0.	1720310.0583627	8715.6664994682	3422.9250628351	146091.66136504	738367.98327631	10673.497705198	186463.0269299
0.	1670840.2832485	7892.6247312617	4201.058666784	134092.45883366	702139.79063872	11318.79279849	164859.1852105
0.	1710875.6825419	7203.1117442735	3823.0989862564	154870.2835214	736817.09309843	12119.918251707	162049.3157668
0.	1736227.1515805	8582.1947473411	3912.0291339479	154553.36969408	788874.07107431	13344.008540165	181874.3844666
0.	1753583.2298115	8582.1947473411	4267.7592130252	173816.23754871	719025.88196459	11296.540412261	185849.5488244
0.	1836692.8032787	8782.4031767842	3778.6342682119	155662.62033573	757971.77208573	11163.027341856	202315.3240081
0.	1952394.7836837	9449.7993307319	4445.6299457633	145345.44874174	767765.91926416	11051.768082761	208646.3703901
0.	1666160.6806319	8026.0854446829	4201.058666784	151090.73247388	766452.91337646	10896.007613863	199743.2707522
0.	1593050.7897693	7670.1949563466	3711.9376358914	149801.09481932	694637.34782238	10272.994831483	185486.0273184
0.	1661053.4969046	8426.4804036529	4089.8922757939	166196.46868975	720259.1996543	11207.531461142	171434.3188337
0.	1666160.6806319	8359.7465751719	3823.0989862564	141637.9804934	766671.73395703	11474.561164748	151317.0050893
0.	1625998.4136601	8404.2357348103	4890.3233837481	151045.47868142	694396.21926976	10762.500956173	146272.5713709
0.	1771624.7969944	7247.5947322881	4267.7592130252	143401.0846304	689623.25280015	11452.308362854	151135.9865098
0.	1715632.2089249	9205.0812048251	4868.088148406	153874.30884397	717768.56170918	10094.999728725	162117.2854049
0.	1852455.4380538	8782.4031767842	4534.5667354854	141841.39671082	726622.02853056	12342.466758735	157904.2058286
0.	1709281.7160294	7002.9412353188	4000.9602304553	133663.426219	789361.5981343	10562.244977375	146408.2564303
0.	1746365.6356842	8226.2805206124	3400.6937415233	146928.40278021	739410.14286908	11363.297749089	136644.5266238
0.	1686159.8154342	6913.9781073663	3623.0096229803	136960.76599448	741979.72055177	11229.783609853	135853.980270
0.	1833214.9340911	8315.2576529274	3912.0291339479	165992.46255968	729066.78616376	10829.254017831	148692.6170259
0.	1796080.6787595	8181.7923105381	3623.0096229803	148534.27498459	715907.09454683	11229.783609853	144237.5582497
0.	1969272.0702938	6580.3748323783	3200.6145179875	126959.81621055	735121.12340373	10807.002937904	152448.4595036
0.	1965799.7352699	8849.1403882772	3422.9250628351	137661.05267686	711267.24991647	11363.297749089	190917.7628591
0.	1963244.9232249	7670.1949563466	3534.0825588358	124410.68915507	689068.98742936	10740.250054368	175223.0203032
0.	1772658.3655284	7759.166154206	2778.2408179141	114785.13029119	725726.59621588	10985.013239832	161618.8541418
0.	1632532.5603752	7981.5983028321	3067.2310371775	110618.23176365	640240.17371519	10673.497705198	170209.5944153
0.	1604420.7261369	7536.7399397861	2844.9299791609	105688.19879221	626329.25495318	10873.756355811	177969.1927331
0.	1733084.8630887	7492.255408986	2489.2606184746	102043.18904194	658374.67088196	9538.7895209393	192395.6188017
0.	1444288.2877662	7470.0132325949	2311.4316296304	93072.417715268	678063.31057705	10072.750608034	174950.7214275
0.	1485790.7404073	7514.4976447163	2311.4316296304	81956.596501101	642612.76880157	9694.5246392125	172727.2768095
0.	1432251.8867519	7180.8703392706	2489.2606184746	95364.784268185	621354.53259645	9805.7657902847	190576.7559740
0.	1435161.1835023	7425.5290578293	2178.0623779285	88332.35484139	659935.62820715	9049.3552278814	167874.0399261
0.	1473067.332274	7002.9412353188	2689.3227662952	90780.678082287	664860.49044987	8893.6321593739	181647.2888591
0.	1646312.4008657	6513.6557793022	2711.5521902674	105508.16111664	658278.62115611	8938.1241678873	191918.1293174
0.	1502122.8413661	7848.1383015384	2311.4316296304	99838.952124696	638419.22885768	9917.0084254548	176221.5248517
0.	1528993.4500476	7047.4231552981	2222.51855803	102920.54659016	610936.03140377	10139.498148207	161868.0660827
0.	1578072.6452001	7025.1821656413	2711.5521902674	110415.57056396	674453.98591439	9605.5327868852	166944.5334755
0.	1567746.192533	6402.4585440809	2378.1170558111	116294.73386475	671447.36264168	9761.2691517657	168554.2316337
0.	1754153.2808708	7892.6247312617	2467.0317873712	107691.37865094	683504.19781601	11185.27937181	179762.63156
0.	1796435.1935278	7225.3532086126	2911.6196740142	118007.44881458	631665.91245937	9605.5327868852	186281.2509830
0.	1732326.540425	6691.5744407644	2622.6348501053	112397.35687235	664668.24820875	10562.244977375	155232.4853750
0.	1619361.9297563	6980.7003643303	2600.4056632835	96376.321821816	618366.29243418	9739.0209215515	181465.6167809
0.	1512903.8591592	7781.4091020254	2489.2606184746	100783.55412712	633653.04324157	9071.6016179468	192509.3107609
0.	1831408.0537164	8337.5020843755	2355.8885211332	91409.720667445	657678.33449753	10206.246222688	176720.8215261
0.	1826399.9128114	9116.0945761461	3133.9225107654	97792.679519419	665821.76563055	10072.750608034	192759.4384687
0.	1883483.2927456	7781.4091020254	2800.4704790405	103550.50093757	641270.61490716	9627.7806609238	213979.0652983
0.	1502096.4330115	7803.6521091871	2422.5743030209	92892.650776817	680349.99340813	8337.5020843755	215939.7916731
0.	1633604.1773418	7158.6289936035	1911.3302769829	81866.831740213	645753.26339116	9205.0812048251	192122.7643559
0.	1680314.374297	8270.7689680748	2667.0934016109	78523.779733318	618653.11866349	9538.7895209393	233538.2990191
0.	1553924.9340779	7581.224707945	2378.1170558111	89275.660720318	694999.0532105	8893.6321593739	212907.6979861
0.	1666940.4485329	7447.7711155427	2889.3897164397	83280.738498481	666975.43661133	9716.7727507005	202656.8059847
0.	1610458.4146665	8048.3291046256	2778.2408179141	102470.60817413	596690.68344941	8915.8781339534	185804.1077785
0.	1926721.2271041	7447.7711155427	3067.2310371775	112780.25591565	746369.14985844	9694.5246392125	178037.2910302
0.	1843131.6801862	7959.3548209234	2422.5743030209	106745.99819921	677942.97554873	11452.308362854	191236.0483997
0.	1814642.8154279	7114.146480276	2222.51855803	85323.469761541	610530.05978832	9449.7993307319	198332.3888933
0.	1566363.1231867	7425.5290578293	2000.2400288035	73365.983093013	605158.70274313	9071.6016179468	198150.3568145
0.	1445731.6322169	6691.5744407644	1866.8757567514	69847.050579976	582683.03284966	9093.8480673683	198082.0957980
0.	1043231.0409642	6825.0159287424	1444.56964048	55942.70254313	576805.64445523	8315.2576529274	184509.1409764
0.	910324.06814998	6135.5912309063	1377.8916834903	45859.170898278	517778.79815196	8404.2357348103	165017.834852
0.	902344.40883792	5979.9225766753	1288.9885706717	39292.415761872	542928.30207383	8337.5020843755	162343.8548307
0.	1051138.3099104	5824.2568292746	1022.2849223641	40408.846641521	563138.96734194	7358.8032407191	179240.4517398
0.	1164748.0064478	6980.7003643303	1466.7957446922	58851.523337896	579731.94037621	7892.6247312617	193305.1974122
0.	1490378.7027057	6891.7374737114	1889.1029872274	73478.07532083	602438.48974998	9805.7657902847	165697.7957682
0.	1622411.9734452	6891.7374737114	2467.0317873712	89410.4273738	643787.32422388	8760.1575583262	155707.8989796
0.	1809807.6081687	6647.0944194197	2867.1598181554	87838.284624637	596547.63335143	9205.0812048251	153421.6320688
0.	1736660.6549131	7470.0132325949	2889.3897164397	94915.251206946	694589.12157601	10094.999728725	152357.9375480
0.	1638267.1719805	6446.937260185	2200.2904383379	82517.648057206	635832.2294339	9917.0084254548	145955.9814155
0.	1639259.0347066	6802.7755324172	2155.8343768016	86737.96022161	582397.39911712	9449.7993307319	181806.2551415
0.	1422037.4440999	6469.1767072291	2000.2400288035	69398.885154887	669427.49744928	9160.5877717715	172886.0748125
0.	1491143.588574	7091.9053126152	1689.0600469736	75025.101376524	601078.70454151	9716.7727507005	166015.1296632
0.	1580203.2652652	7269.8363153001	2378.1170558111	72110.652691796	611103.20173202	8982.6164138194	185099.8029017
0.	1603299.1173414	7136.387707272	2155.8343768016	80655.101636146	652589.57519328	9850.2626662593	179966.971613
0.	1618826.9392619	7714.6804365931	2089.1507291136	96983.3029576	634754.54127704	9160.5877717715	172001.3812198
0.	1623027.4564888	7558.9822941956	3089.4614690812	99096.839497099	653453.49339896	9338.5629285733	184918.0563606
0.	1958803.4401988	7091.9053126152	2644.8640962144	107106.13056794	697000.76214924	11741.599419325	190713.1570725
0.	1655289.5583821	7203.1117442735	2444.8030155534	103280.51470769	691840.66834419	11252.035817943	176970.4809644
0.	1779025.5263786	6980.7003643303	2555.9474675006	95499.64888849	676739.71709436	9716.7727507005	183804.9443327
0.	1862859.7631087	7447.7711155427	2689.3227662952	93926.363340158	684997.4273266	10272.994831483	202315.3240081
0.	1927716.9369546	7759.166154206	2444.8030155534	103078.03074006	700909.04206936	9872.5111932931	213204.0200199
0.	1891166.9660664	7714.6804365931	2333.6600457397	101705.7682754	739652.52345211	10450.993733851	223810.0771737
0.	1936129.4079945	8270.7689680748	2467.0317873712	99209.276581514	708392.75603656	10740.250054368	208008.4958364
0.	1999605.7683262	8648.9303563226	2622.6348501053	105913.25132213	779543.17913675	11007.264794765	217786.9389070
0.	1867200.6397397	8648.9303563226	2800.4704790405	111203.72495567	708320.30209311	10361.993807708	219223.8884468
0.	1995341.9626461	8381.9911253168	2911.6196740142	112915.40092686	638802.55382578	10250.745235849	213044.4607089
0.	1912019.2703085	7714.6804365931	3067.2310371775	105260.61562365	746830.04705823	10673.497705198	194169.3880056
0.	1777093.1454136	7536.7399397861	2800.4704790405	99636.551256377	780468.51373671	11875.121753355	159897.2278348
0.	1823773.7756247	7225.3532086126	2378.1170558111	95814.341442351	689309.96802335	10584.495404194	166083.1313403
0.	1693330.2782298	7203.1117442735	2533.718458539	101255.89504264	753503.66079073	10539.994609927	172205.5330288
0.	1734412.0781737	6825.0159287424	2933.8496908789	84492.84859498	720428.49220965	10072.750608034	154915.5579001
0.	1767926.6588307	6847.2563843996	2822.700199456	96061.60816698	663346.69823964	9761.2691517657	154100.6563687
0.	1955390.4896409	6624.8544977427	2578.1765357486	93476.907427246	669691.97682568	10628.996435951	157858.9153609
0.	1736769.0339374	8026.0854446829	2711.5521902674	103055.53282327	723234.39175227	10361.993807708	151724.3111411
0.	1962634.0937069	7091.9053126152	2822.700199456	96398.801820782	747218.18994044	11274.288085412	163091.5772221
0.	1893375.2399108	7670.1949563466	2489.2606184746	91477.120888334	748334.19711738	11252.035817943	161981.3466777
0.	1731833.4195262	8648.9303563226	2200.2904383379	99366.691033302	753188.06568075	9783.5174413434	191440.6668797
0.	1862186.4726088	7692.4376667992	2489.2606184746	93746.578082296	747679.13208758	11608.079223139	160825.9561605
0.	1584229.4365439	6691.5744407644	2733.7816735278	92780.298398601	775477.74033531	11719.345904834	155255.1235087
0.	1637810.1393448	7981.5983028321	2622.6348501053	98804.510135286	734733.51959792	9939.2571305832	154576.0060000
0.	1707727.8154942	7937.111398359	2400.3456497736	110573.19551837	766404.28732676	13054.661893153	155685.2596272
0.	1723036.5877231	7180.8703392706	3400.6937415233	109177.1918311	800484.60864498	11719.345904834	162366.5121088
0.	2084963.3819086	6891.7374737114	2689.3227662952	106430.89506169	759793.67070961	12208.936941841	159059.1951470
0.	2121293.1548098	7959.3548209234	3267.3070588502	127884.91208836	876675.91551688	12987.891015582	167352.5968382
0.	1936788.176082	7825.8951756913	3311.7690492289	109627.49021718	832811.13307994	12698.556723408	163703.3995103
0.	2291060.5841532	8248.52471467	3511.8509410427	132195.84875469	883498.72609199	13944.991346099	174837.2661613
0.	2437293.632309	8515.4596725172	3778.6342682119	114672.48419757	952864.23094272	14078.548961991	167919.3843300
0.	2185612.8470846	7047.4231552981	3422.9250628351	113838.95010417	841488.63207149	13922.73195138	167828.6957665
0.	2082906.9796689	8693.4210590677	3156.1531205464	119900.856294	893335.8619737	12053.154857688	181692.7074909
0.	2096730.5725024	8648.9303563226	3156.1531205464	110775.86052621	823654.18977138	13032.404874564	195329.3619960
0.	2136259.193332	7225.3532086126	3222.845305648	106093.29769457	773701.22742984	12053.154857688	196466.7463505
0.	2021671.8907537	8270.7689680748	3400.6937415233	114357.08318063	907037.44839189	13900.472616069	170164.2376731
0.	1907541.5664509	7670.1949563466	3156.1531205464	107038.60457086	834747.44759377	12698.556723408	152380.5679455
0.	1576232.3167229	7091.9053126152	3978.7273673761	105350.63132109	843892.20033013	12431.487824481	142270.8471166
0.	1724064.7888429	7536.7399397861	3356.2312767859	125899.46581728	817146.81880848	11185.27937181	139988.230859
0.	1821629.6506593	7558.9822941956	3156.1531205464	121839.78750675	813870.50324835	12787.58159033	146973.6344185
0.	1787699.0137044	7981.5983028321	3289.5380243924	148308.07724127	756368.81639048	11318.79279849	173861.6139692
0.	1714125.5113511	7514.4976447163	3222.845305648	116001.80447251	790336.7339576	12075.409262973	162275.8833624
0.	1718695.2941059	6958.4595526755	3200.6145179875	117939.83501851	764921.32310866	11608.079223139	165969.7955171
0.	1621701.6551338	7403.2870594544	3222.845305648	112442.4029116	813112.72453359	11630.332440711	158017.4330646
0.	1705785.6578234	7581.224707945	2756.0112160766	107533.80784192	816633.28521929	10851.505157133	155707.8989796
0.	1808377.2806702	7047.4231552981	3689.7055437159	131563.74054932	835923.71671007	12720.812851046	162547.7725300
0.	1870869.059843	7492.255408986	3222.845305648	128719.84220398	796628.97854622	12520.509840498	156975.7999754
0.	1850190.7928773	7692.4376667992	3689.7055437159	156772.01728283	865898.31953871	13967.250800226	137186.6585470
0.	1941814.9371124	6958.4595526755	3245.0761526022	146182.11588133	861546.74564178	11452.308362854	132105.5446699
0.	1815688.933078	6913.9781073663	3778.6342682119	141728.3870933	783001.51044328	12854.350864177	133189.2577689
0.	1900115.6694742	7025.1821656413	3000.5400972175	154779.73549509	804268.68528183	12164.427477996	155572.0637791
0.	1869726.6141543	8693.4210590677	2555.9474675006	144915.84121797	790921.86774783	12898.86401039	146815.3247490
0.	1812718.5742873	6202.3072583001	3334.00013336	120599.72173427	796726.56843392	12787.58159033	144621.9118783
0.	1726349.6802203	7759.166154206	2644.8640962144	129690.27069905	779445.78120435	12253.446643245	161686.820302
0.	1644093.5906327	7914.8680351385	2978.3099024804	126395.78337397	770173.61048145	11852.867882553	161437.6137299
0.	1613133.3124685	6580.3748323783	3378.462479507	111293.80445846	772411.65711703	12364.721936084	156613.523046
0.	1595082.6705867	7025.1821656413	2933.8496908789	120622.26674957	799435.12297999	10829.254017831	186326.6946021
0.	1617931.5843611	7558.9822941956	3289.5380243924	108636.86567545	768033.40767489	11252.035817943	176698.1255805
0.	1954502.772568	7514.4976447163	2911.6196740142	103438.00561866	737059.40146962	10873.756355811	173475.9221886
0.	1854101.7822412	8515.4596725172	2600.4056632835	100356.22099026	696542.49888528	10361.993807708	190303.9603991
0.	1706553.7032083	7670.1949563466	2266.9749752633	98602.134241072	729018.36845174	10006.003602161	204797.0745331
0.	1910196.9642928	8404.2357348103	2355.8885211332	93207.245449918	707861.44114993	11496.814026024	204751.5312499
0.	1872065.9365867	7603.4671810346	2689.3227662952	91072.727695225	690177.55357364	10495.494053146	209261.5093830
0.	1741918.5083843	7203.1117442735	2489.2606184746	84739.781418715	657582.29249246	9627.7806609238	206095.1614768
0.	1716767.6529992	8248.52471467	2511.4895088638	82607.419794426	701898.45364191	10117.248908782	198082.0957980
0.	1732434.8684072	8048.3291046256	2066.9229651143	80946.798414559	657534.27188924	10450.993733851	205070.3393963
0.	1770917.6852817	7358.8032407191	2400.3456497736	84313.265659374	709189.78929805	10896.007613863	193487.1249121
0.	1729239.7290749	7914.8680351385	2266.9749752633	76303.295105784	641701.99881657	11363.297749089	171774.5516821
0.	1587077.9064951	7381.0451204177	2022.4676149595	72671.044784647	721782.95134387	9961.5058950769	168939.6980006
0.	1554031.171484	7158.6289936035	2511.4895088638	73948.879070704	678977.91136237	11763.8529932	175971.8876151
0.	1634756.3055723	6780.5351954239	2133.606434957	79510.850853184	678544.66738823	10539.994609927	168735.6253723
0.	1717010.9806932	6380.2192750204	2244.746737005	73007.298051457	638467.14355001	10829.254017831	158810.0663910
0.	1436419.5474711	7114.146480276	2178.0623779285	76549.986538454	700233.41113705	9405.3045917898	160033.1328936
0.	1738069.6818042	7269.8363153001	2467.0317873712	79398.677819993	646136.91334411	9894.7597796915	175177.6365458
0.	1753094.6426984	6402.4585440809	2800.4704790405	78680.80599153	678544.66738823	10384.243700188	198400.6519360
0.	1682307.3321032	7714.6804365931	2555.9474675006	83841.878772773	664956.61316972	10450.993733851	181874.3844666
0.	1604607.674325	8715.6664994682	2444.8030155534	87860.74172963	659095.07777419	10072.750608034	183555.0822515
0.	1731324.5670585	7781.4091020254	3534.0825588358	95072.585035656	728897.32535086	9739.0209215515	197831.8101318
0.	1622278.178265	7225.3532086126	3133.9225107654	98602.134241072	691358.57329067	9917.0084254548	183668.6550062
0.	1640679.9983206	7269.8363153001	2400.3456497736	90421.246378793	735339.15813272	10450.993733851	185008.9291411
0.	1839404.8052618	6891.7374737114	3356.2312767859	99389.179053429	692636.18373086	9828.0141985899	172364.3211917
0.	1937209.1904139	7292.077957649	2978.3099024804	96848.414462041	731560.66274719	11407.802937209	179626.4076200
0.	1937818.3537462	7047.4231552981	3222.845305648	83348.073346305	698834.0571274	10406.493652039	181056.868929
0.	1827111.2866787	7692.4376667992	3600.7777679979	105170.60089244	690828.29965979	10406.493652039	205616.895679
0.	1592410.6510311	7381.0451204177	3400.6937415233	89253.199822164	743507.28186329	10028.252544752	186531.1939209
0.	1676195.1719631	7603.4671810346	2600.4056632835	92106.215761827	744186.28405505	10740.250054368	177901.0949867
0.	1616232.6793906	7002.9412353188	3489.6193825463	105440.64798478	721758.76272311	9828.0141985899	201199.9125569
0.	1598440.403391	7470.0132325949	2622.6348501053	97320.533693826	749935.67468202	11341.045244099	183237.0866830
0.	1498505.6118272	7470.0132325949	2400.3456497736	94645.542943599	683456.03340107	10295.244486485	169529.2689409
0.	1573679.8123628	8181.7923105381	3022.7703512459	104563.02672842	709117.3287072	11229.783609853	182623.8434085
0.	1931285.7731615	7937.111398359	3311.7690492289	112960.4497477	721395.94148708	11808.360319106	199219.8515532
0.	1602070.8466512	7225.3532086126	2689.3227662952	93679.159604974	728800.49208297	10295.244486485	179966.971613
0.	1641082.1978867	7114.146480276	3711.9376358914	113230.7477525	733740.36365459	10985.013239832	177560.6145133
0.	1762789.7970597	8293.0132808272	2733.7816735278	113546.1064313	711871.25608365	10317.494200857	183237.0866830
0.	1725802.1323493	7492.255408986	2800.4704790405	105575.67479204	663731.12835216	11051.768082761	169960.135357
0.	1867667.8172782	7225.3532086126	3022.7703512459	106160.8160808	734951.54461404	10272.994831483	198059.342248
0.	1831818.6773534	7002.9412353188	2578.1765357486	110235.4313856	682348.32565813	9783.5174413434	192054.5521244
0.	1683050.988618	7803.6521091871	2978.3099024804	114852.71867327	712692.77185489	10562.244977375	204045.6418001
0.	1895851.8958519	6980.7003643303	2800.4704790405	113748.84327002	758238.96004446	9650.0285943244	194305.8472503
0.	1926914.829001	8070.5728239134	3667.4735108391	107511.297968	711967.90096681	9983.7547189362	184077.5296000
0.	1600909.1435992	7536.7399397861	3711.9376358914	112870.3523479	726960.86480188	9583.2849722085	160123.7374859
0.	1764050.387948	6535.8954043318	3245.0761526022	121208.458403	708320.30209311	10896.007613863	161097.7984796
0.	1850305.0374461	7625.7097134645	3623.0096229803	124884.36218525	740355.46531755	10940.510308095	162729.0368559
0.	1851561.7277037	7736.9232657286	3400.6937415233	138180.65793442	735508.74447713	11318.79279849	183237.0866830
0.	1852475.6842547	7002.9412353188	3334.00013336	130751.09989492	734103.70023902	10784.751917351	176743.5175328
0.	1745428.5232219	7336.5614203583	2956.0797670342	130096.52987831	726985.06789786	10406.493652039	162729.0368559
0.	1883892.9406944	7714.6804365931	3578.5459723132	149710.60135814	778496.208352	11296.540412261	177560.6145133
0.	1722808.0985853	7603.4671810346	3689.7055437159	132399.03649519	770879.01970303	11719.345904834	182169.6179088
0.	1730576.7292686	7870.3814867284	3534.0825588358	117489.09029876	669884.33053175	10673.497705198	181397.4907616
0.	1860909.7781137	7914.8680351385	4490.09822201	120622.26674957	717937.80576622	10450.993733851	199333.6355720
0.	1790669.3724951	7892.6247312617	3400.6937415233	127456.19644914	747290.9686572	11096.271608266	181170.4080096
0.	1889376.6800003	8159.548294521	4356.6941049483	150434.57631892	729429.92759513	10094.999728725	201086.1033556
0.	1649234.5962319	7247.5947322881	3334.00013336	120554.63188533	790263.59499177	11029.516409074	170844.6144658
0.	1773646.9317332	7914.8680351385	4000.9602304553	133211.836612	796433.80204295	12253.446643245	183350.6551511
0.	1704643.2121347	7558.9822941956	3178.3837896203	129893.39783212	783561.79172431	11163.027341856	178309.6897245
0.	1892232.794222	7180.8703392706	3600.7777679979	127952.60603227	650670.06548262	12030.900511791	172228.216868
0.	1729205.7944421	6847.2563843996	3600.7777679979	126621.39196206	728074.27693541	10228.495699585	168826.3237074
0.	1707842.0600631	6736.0546994319	3534.0825588358	126463.4653139	745617.21206583	10584.495404194	158357.1239169
0.	1630841.2206436	8026.0854446829	3867.5639415011	119382.38082577	719872.25762122	11585.826064951	169551.9455709
0.	1885035.3863831	7625.7097134645	4023.1931528364	134995.75702018	755300.3430966	10962.761744275	165879.1279574
0.	1760508.806313	7803.6521091871	3178.3837896203	142564.69424905	789093.45488128	11229.783609853	155006.1073886
0.	1881151.0710415	6936.2188003543	3823.0989862564	137186.65854704	745035.11127703	11986.39199816	169257.1541452
0.	2001450.6020634	7225.3532086126	3489.6193825463	131292.85159473	760765.50576732	12654.044646316	170549.7777711
0.	1814089.5091138	7492.255408986	3245.0761526022	128178.25645325	833056.83770196	11274.288085412	159398.9280674
0.	1650148.5527829	7091.9053126152	3867.5639415011	124027.2591319	706871.35010922	9249.5748753086	162298.5404575
0.	1949812.0569334	6802.7755324172	3289.5380243924	125109.93016412	781710.56445733	11341.045244099	174791.8844828
0.	1668884.6620779	6913.9781073663	3000.5400972175	123328.10828696	745180.63282546	11385.550313458	165425.8048096
0.	1708870.261183	8137.3043378502	3667.4735108391	124816.69297332	764848.39695139	10807.002937904	169143.775576
0.	1836824.1783193	7158.6289936035	3400.6937415233	117827.14656891	799801.20830696	12898.86401039	173521.2967753
0.	1591084.1106762	8515.4596725172	2956.0797670342	139310.34544574	729720.4516566	10651.247040888	182850.9653425
0.	1707956.304632	7091.9053126152	2822.700199456	122020.1759723	705446.78296254	11697.092449727	179104.236239
0.	1973774.1424776	6446.937260185	3200.6145179875	110956.01131035	722726.36004761	11185.27937181	161573.5436728
0.	1769419.882685	7002.9412353188	3156.1531205464	111519.00744728	727493.34847321	10094.999728725	166604.4957851
0.	1884749.6968699	7025.1821656413	3467.3878833464	137164.06901849	766963.50327636	10206.246222688	154666.5518330
0.	1745314.278653	7358.8032407191	3511.8509410427	129148.62236244	711267.24991647	11808.360319106	166672.5022242
0.	1780158.8721589	6913.9781073663	3800.8665975842	107151.14820138	739846.43277883	10851.505157133	152131.6369220
0.	1674368.4013837	6980.7003643303	2800.4704790405	127185.43995414	723089.23680767	11007.264794765	161596.1988768
0.	1835110.5097862	7425.5290578293	3400.6937415233	123283.0037802	750687.98550876	10695.748428881	176062.663935
0.	1828255.8356539	7603.4671810346	3400.6937415233	122922.17645007	708706.73010763	10851.505157133	172591.1666192
0.	1761194.2737262	6847.2563843996	4267.7592130252	125335.50420337	804634.97325959	10940.510308095	174360.7707352
0.	1692076.3095588	7848.1383015384	3978.7273673761	129599.99355023	761713.14931753	11385.550313458	162955.6227543
0.	1755367.8007137	7136.387707272	4245.525638307	137254.42749713	750736.52392292	10740.250054368	152493.7208467
0.	1875096.1088913	7114.146480276	4067.6591755055	130886.53454383	802925.76075416	12475.998713705	148941.4462588
0.	1886406.3212096	7625.7097134645	3467.3878833464	142496.88246047	766234.09828902	10985.013239832	150457.201540
0.	2009447.7218844	7292.077957649	3800.8665975842	138451.76908602	783001.51044328	12030.900511791	143762.7927368
0.	1840365.7599543	7759.166154206	3912.0291339479	132760.27128163	750396.76070488	10628.996435951	151452.7715812
0.	1994938.6616377	7203.1117442735	4089.8922757939	141977.01025775	696566.61740139	11852.867882553	149846.3419151
0.	1953125.1494307	8715.6664994682	3623.0096229803	152109.0071944	802925.76075416	11229.783609853	158447.7104608
0.	1991625.5691404	6602.6146353956	3534.0825588358	146657.01806065	804708.23269821	11541.319926723	147719.9915883
0.	1866870.4999325	7314.319659335	5179.3868406229	155187.20929033	769298.00946378	9650.0285943244	159716.024504
0.	1904456.9630913	8070.5728239134	4023.1931528364	146182.11588133	807248.27311123	10717.999211938	175608.7921169
0.	1940444.0022859	7425.5290578293	4356.6941049483	155934.29585527	784390.09952687	11496.814026024	160169.0401479
0.	2124606.2473071	7114.146480276	4000.9602304553	164156.62988571	833277.33351253	10829.254017831	149122.4175992
0.	2042007.4240129	6402.4585440809	3667.4735108391	153987.48184491	802974.59075618	13188.205252064	151452.7715812
0.	2023728.2929934	7692.4376667992	5179.3868406229	166445.81623089	857565.84204638	13922.73195138	165992.4625596
0.	2444262.5510101	8315.2576529274	4623.5044741297	161505.57842691	887146.30237122	13566.589715191	166695.1711593
0.	2092503.5234541	8137.3043378502	4556.8010811844	161482.92346692	792970.14495223	12186.682180224	168191.4558830
0.	2072510.7239016	7403.2870594544	4156.5919324774	153217.93546906	807004.00636321	11252.035817943	150095.2052945
0.	2127690.8506666	8715.6664994682	4868.088148406	160644.73282717	887146.30237122	13076.91897114	137435.1473697
0.	2202863.7769842	7403.2870594544	5068.2074017168	176856.99848408	819739.40125613	12253.446643245	131857.2134429
0.	2076966.2620876	7736.9232657286	4445.6299457633	169960.1353575	833473.33445334	12431.487824481	142722.923883
0.	2316080.1447361	7492.255408986	4667.9736993025	165833.79454385	801485.39848814	12475.998713705	149846.3419151
0.	1960208.3127007	8404.2357348103	4801.3827982459	147199.79626078	792360.48840581	12075.409262973	137954.7386567
0.	1929133.7899676	7714.6804365931	4378.9279761929	172092.11474604	749377.55057968	11763.8529932	153082.1404767
0.	2096616.3279335	7603.4671810346	4868.088148406	173294.42628722	805733.92935186	13321.750749376	156319.1845293
0.	2156480.4820223	7114.146480276	4712.4431617115	162479.79941453	833130.33568811	13455.298385142	148828.3411491
0.	1845164.0318469	7403.2870594544	4957.0294456441	170413.70277929	915243.9384605	12453.743239397	144441.0373932
0.	1881493.8047481	7314.319659335	4712.4431617115	160169.04014793	855797.13192313	11741.599419325	149801.0948193
0.	1838880.580559	6691.5744407644	4490.09822201	168826.32370747	903480.38843613	11830.614071137	143061.9974171
0.	2115923.6600728	8315.2576529274	4378.9279761929	177174.75328264	841881.00630728	11763.8529932	164360.591518
0.	2126205.6712713	8604.4398909837	4579.0354861913	150253.57673471	814261.64055016	12565.021204863	170300.3086328
0.	1976773.7751871	9294.0687832241	3778.6342682119	162275.88336241	897505.79383502	12676.300655165	175154.9447588
0.	2023614.0484245	8693.4210590677	4334.4602930095	162049.31576685	824241.55923751	11652.585717666	168146.1100134
0.	2058687.1310681	7647.9523052351	3689.7055437159	146724.86341922	818687.60059907	13722.400072237	170481.7400003
0.	1948783.8558135	8337.5020843755	4912.5586784017	153919.5778616	792433.64494336	12030.900511791	181828.9648553
0.	1836709.9337504	7736.9232657286	4690.2084008523	160463.51339709	826199.74241171	11875.121753355	158719.4759453
0.	1958723.1333054	6936.2188003543	4445.6299457633	134973.17338172	743434.5347696	11341.045244099	168395.5153190
0.	1935074.5075489	6580.3748323783	4245.525638307	153466.89864995	736526.33195918	10495.494053146	176312.3038635
0.	1738459.6045207	8270.7689680748	4334.4602930095	151226.49531252	751634.53338461	11474.561164748	160486.1656123
0.	1871326.0381185	8070.5728239134	4201.058666784	157043.72863669	825587.76307185	12498.254247405	189599.2793609
0.	1788384.4811177	8448.7251318446	3667.4735108391	141027.76138094	734103.70023902	10940.510308095	189576.5486954
0.	1714696.7341954	8871.3862441486	4579.0354861913	138881.04629996	762758.10654166	12297.956582209	185963.1525113
0.	1766221.0347566	7914.8680351385	3556.3142359259	149597.48590124	781588.78696006	11229.783609853	197445.0196230
0.	1591998.0672272	8092.8166025467	3778.6342682119	130141.67100024	725339.41079594	10272.994831483	197149.2506169
0.	1760051.8280375	7870.3814867284	3956.4945635986	140485.38158734	707788.99163756	9828.0141985899	206983.4413246
0.	1859372.0512722	7492.255408986	3711.9376358914	147448.58131463	786388.10660419	9561.0372168932	233286.9598605
0.	1997125.2783394	8003.8418440852	3289.5380243924	132805.42672227	692612.0761327	10295.244486485	183123.5197459
0.	1937790.6636384	7492.255408986	3667.4735108391	122245.66700558	703708.64461046	11074.019815824	193259.7161507
0.	1796489.7354697	7180.8703392706	3334.00013336	117038.36978754	622645.77195627	9716.7727507005	172863.3892001
0.	1802600.4728132	6513.6557793022	3467.3878833464	112397.35687235	655349.61602864	9917.0084254548	192554.7879739
0.	1760969.4803947	8404.2357348103	2555.9474675006	129554.85533974	746514.69370678	11207.531461142	183714.0845367
0.	1973023.6460626	7470.0132325949	3133.9225107654	127208.00266194	646017.02090726	11274.288085412	189235.5960696
0.	1799244.5226414	8315.2576529274	3645.2415372606	125470.85153601	687478.6833248	10161.747447	195670.5611920
0.	1684354.6043691	7759.166154206	3934.2618191226	126847.00661217	720452.67712954	11074.019815824	186008.5944149
0.	1853772.4899866	7314.319659335	5179.3868406229	138067.69753629	696301.31740941	9939.2571305832	206277.3651030
0.	1869619.2251437	7848.1383015384	3334.00013336	133798.90783533	706533.29608519	10717.999211938	207256.7770176
0.	1699507.8354998	8226.2805206124	4023.1931528364	148805.72030982	676234.3983262	10918.258931291	205821.8634156
0.	1579888.1429268	8938.1241678873	3289.5380243924	148873.58301047	690828.29965979	12119.918251707	234475.1744761
0.	1585078.9302822	8470.9699193857	3578.5459723132	138045.1056389	693190.67696963	10918.258931291	183714.0845367
0.	1852894.4345509	8315.2576529274	4667.9736993025	136441.23617104	698423.94437614	10651.247040888	216350.2339085
0.	1728427.5824382	7581.224707945	4223.2921228934	128990.64817801	701415.79976778	9071.6016179468	194669.749368
0.	1953060.4128217	8270.7689680748	3667.4735108391	142203.03769893	699557.83276928	11852.867882553	203499.1873078
0.	1876493.6515636	9160.5877717715	3845.3314342286	130751.09989492	695601.92901749	9761.2691517657	214526.1989360
0.	1604679.214372	9004.8626258179	5001.500450135	141276.36381891	720089.91039561	11051.768082761	221870.3401711
0.	1990411.7542579	7514.4976447163	4334.4602930095	147900.93663867	727057.67758993	10406.493652039	220797.9709823
0.	1663515.1673409	9049.3552278814	4289.9928470482	143423.69093102	756538.81286176	10962.761744275	201518.5864910
0.	1742686.653569	8270.7689680748	4000.9602304553	158538.29798021	762150.55802425	10873.756355811	209329.8609282
0.	1689334.4399059	7937.111398359	4556.8010811844	153783.77153971	711267.24991647	9872.5111932931	176720.8215261
0.	1724064.7888429	7803.6521091871	4534.5667354854	158266.53834851	731439.58426413	10228.495699585	175223.0203032
0.	1722808.0985853	7736.9232657286	4356.6941049483	152335.3072114	767936.13821223	11229.783609853	168576.9056373
0.	1999940.2668578	8026.0854446829	4134.3586542796	145119.33678177	799093.45718653	9850.2626662593	159081.8435815
0.	1913400.0432048	7959.3548209234	5112.6789993376	157949.49654019	765480.44392009	10584.495404194	154508.0972649
0.	1910914.7997436	7091.9053126152	5223.8590313854	149823.71833679	735775.24398224	10562.244977375	154010.1166278
0.	1898250.3927099	7514.4976447163	5179.3868406229	156817.30189899	790214.83602169	11786.10662646	162117.2854049
0.	1660202.0748436	7025.1821656413	4823.6178556551	139152.18005082	705639.93091844	10673.497705198	160667.3855303
0.	1667742.2163891	6669.3344004268	4178.8252699788	134657.00881778	741300.89045236	10851.505157133	155549.4247923
0.	1852475.6842547	8470.9699193857	5690.8313593262	145187.16973113	755373.18938547	12898.86401039	163839.3660599
0.	1920565.4473022	7759.166154206	4645.7390570617	170481.74000031	839551.54204107	12208.936941841	177606.0111145
0.	1887206.0331917	8604.4398909837	4512.332449094	155843.73637377	808494.13976307	11763.8529932	169937.4576278
0.	2098329.9964666	7803.6521091871	4445.6299457633	154100.65636877	780176.29220624	13143.690561496	178582.0972289
0.	1896002.8649948	8515.4596725172	5068.2074017168	186463.02692995	840017.38530438	12453.743239397	179762.63156
0.	2158765.3733997	7848.1383015384	5490.6971584864	164632.54805224	833987.85781255	12809.83795555	175223.6118276
0.	2269011.3823609	9160.5877717715	4934.7940323669	155572.06377916	851131.41618551	13566.589715191	194123.9020815
0.	2315623.1664606	8648.9303563226	5001.500450135	153285.83378747	841316.97387342	13677.882530342	191599.8180206
0.	1986256.0744035	8582.1947473411	5179.3868406229	171570.41032314	866340.97351674	13054.661893153	185236.1153802
0.	2100386.3987063	9049.3552278814	4801.3827982459	165289.81262666	792921.37086167	11697.092449727	205002.0223506
0.	1985456.3624214	8537.704638108	4267.7592130252	158040.07869476	788874.07107431	12720.812851046	196307.5033040
0.	1950040.5460711	8426.4804036529	5023.7360413493	151814.8262763	799727.99001388	11786.10662646	202861.7018070
0.	1972660.9707077	7803.6521091871	5223.8590313854	141457.17021116	858646.8962436	11875.121753355	204000.1025736
0.	1877837.9785442	7692.4376667992	5201.6229063468	156047.49657826	905975.11995085	13277.235346002	202884.4683167
0.	1721094.4300522	7714.6804365931	5379.5135674889	155934.29585527	806588.76856417	12008.646225282	179013.4271300
0.	1765764.0564811	7536.7399397861	4734.6779818802	153376.36573143	789751.63939043	12364.721936084	187303.7916939
0.	1736174.7131433	7558.9822941956	5246.095215739	141005.16152397	851327.81726723	10450.993733851	173521.2967753
0.	1879437.4025084	7692.4376667992	5357.2770272403	135808.80844013	809862.35485743	12965.634175188	165924.4616151
0.	1763707.6542414	7336.5614203583	5134.9148871186	143197.63066083	814872.82762736	12520.509840498	160984.5297793
0.	1639409.563309	7870.3814867284	3800.8665975842	151384.88806129	803707.07354468	11519.066946682	168100.7643882
0.	1573490.44707	8115.0604405255	4934.7940323669	130231.95397202	796555.78684624	11318.79279849	157270.1614694
0.	1690591.1301635	8626.6850939775	4378.9279761929	145119.33678177	697266.08351635	10473.243863813	176380.3887644
0.	1664543.3684607	7447.7711155427	6002.16077788	141773.59075796	851769.73580329	12342.466758735	170254.9514019
0.	1686935.3039596	7292.077957649	5268.3314594078	126260.42113079	745277.64854246	12253.446643245	160916.5692910
0.	1960080.1496498	8003.8418440852	5023.7360413493	131360.57301431	825783.59180178	11741.599419325	156228.6209039
0.	1985456.3179714	7759.166154206	4490.09822201	129780.54881831	708151.24524162	11941.883722078	176902.3912927
0.	1938233.7152547	7825.8951756913	4423.3958966001	128110.56069028	779129.24543444	12142.172835157	172659.2214393
0.	1699642.7630374	5690.8313593262	3578.5459723132	119156.96669872	821647.64171247	12275.701583032	175608.7921169
0.	1632639.7164242	7158.6289936035	4690.2084008523	108771.94395125	753309.44706209	11519.066946682	168123.4371703
0.	1634568.7399282	7047.4231552981	3711.9376358914	109064.62101163	686153.65251417	11496.814026024	168486.2099895
0.	1746175.7753771	6713.8145404327	4334.4602930095	115934.20683414	815117.31442504	12409.232468957	170050.8468868
0.	1828643.6624463	6513.6557793022	4245.525638307	100918.50595898	769589.86669866	11051.768082761	164020.6582100
0.	1554429.5727906	7091.9053126152	4201.058666784	98624.620210268	748746.67075348	11519.066946682	164927.1775481
0.	1734059.9412256	7158.6289936035	4957.0294456441	93072.417715268	757218.8319213	10139.498148207	157836.2702185
0.	1681714.7859086	7781.4091020254	5446.2235441355	91904.00154447	770830.36895884	12142.172835157	157926.8511539
0.	1781611.7399924	6602.6146353956	4801.3827982459	102448.11188711	768009.09020748	13210.462686448	149506.9946313
0.	1590170.1541253	6535.8954043318	5134.9148871186	130119.10040895	820277.58075821	11830.614071137	167148.5626839
0.	1916338.398254	7225.3532086126	6602.6146353956	140327.19407462	813479.38344961	12720.812851046	164065.9818578
0.	1873039.7066516	7670.1949563466	7225.3532086126	152855.82036212	921082.12962781	13010.147915374	162071.9722518
0.	1895774.3758571	7781.4091020254	5490.6971584864	168304.82162562	877980.95259483	12965.634175188	180738.9676448
0.	1602622.8121323	7736.9232657286	6357.9800652871	129374.30492384	886875.14657207	13588.848159412	162819.6704831
0.	1683622.2114623	8671.1756780192	5824.2568292746	163884.6887313	813674.94116117	12898.86401039	199561.2082156
0.	1997109.3084463	7314.319659335	5713.0687893496	140010.82798209	851622.42714728	13344.008540165	175767.6444710
0.	1770333.8392359	7647.9523052351	5690.8313593262	141231.16282864	859678.93604333	13099.176108526	169075.7491680
0.	1769876.8609605	8003.8418440852	5201.6229063468	140507.98004652	871334.67463968	13967.250800226	161618.8541418
0.	1899887.1803365	8270.7689680748	5535.1710101087	164836.52122004	902887.68510111	12364.721936084	162502.4570586
0.	2121750.1330853	8337.5020843755	6535.8954043318	160327.60138601	937826.56334942	13477.556532345	145255.0032278
0.	1874524.8860469	8559.9496630493	5601.8822324301	157700.40064426	911040.86277951	14301.149741267	137005.9440191
0.	1930847.4585007	7336.5614203583	6602.6146353956	174338.08114939	876232.73954127	14256.629110124	128516.7434542
0.	2025784.6952331	7581.224707945	6424.6978724691	162910.30508657	891017.34839642	13544.331330374	136215.3636591
0.	1934046.3064291	7603.4671810346	7002.9412353188	173226.36633279	920512.98285602	13967.250800226	123215.3474744
0.	2271182.0291695	7292.077957649	8204.0363859019	171593.09245192	962232.31692153	14835.415852053	123643.8466198
0.	1843336.118745	7558.9822941956	7136.387707272	186008.59441498	944324.8462443	14056.289210819	113298.3236143
0.	2497043.5418289	7581.224707945	8048.3291046256	157677.75592856	996708.95985327	14367.931133572	109492.3981631
0.	2560906.2558281	6669.3344004268	7914.8680351385	144870.62065058	900295.07811208	13744.658932294	105575.6747920
0.	2075709.57183	7447.7711155427	6958.4595526755	150434.57631892	935793.73483841	13522.07300496	96983.302957
0.	2404619.6856116	7581.224707945	7336.5614203583	160735.34400594	981546.55763365	14657.323345891	89163.35683170
0.	2648874.5738593	7825.8951756913	6825.0159287424	165357.80844348	965663.97479752	13855.95412367	84043.89847550
0.	2752380.1532571	8404.2357348103	8915.8781339534	151995.85946953	996159.86600744	15169.349550747	80946.79841455
0.	2939055.7787935	8404.2357348103	8938.1241678873	153580.06616861	1008797.6677814	15191.612272687	81821.94972059
0.	2739127.783268	8048.3291046256	7314.319659335	151520.65564918	981646.22521412	15035.774466942	74486.97292709
0.	2893814.9295203	7447.7711155427	6847.2563843996	141637.9804934	977461.15586446	13878.213340166	74599.08016789
0.	2698228.2276119	7292.077957649	7091.9053126152	130435.09420711	986282.0112687	14568.278518795	89859.66520907
0.	2428268.3113681	7848.1383015384	6091.1141759345	119652.88576977	897629.19476369	13299.493017989	126260.4211307
0.	1714468.2450577	7292.077957649	4801.3827982459	99321.715174024	831464.53292122	11941.883722078	143197.6306608
0.	1691390.8421456	7714.6804365931	3511.8509410427	77514.395530599	745617.21206583	11830.614071137	171207.5045731
0.	1712496.9490588	8604.4398909837	3356.2312767859	58896.282331071	739458.61844567	9739.0209215515	214115.8453828
0.	1301287.1283808	7158.6289936035	2333.6600457397	51402.489966929	614232.2718714	9383.0573113583	220775.1560962
0.	1095928.4342675	6736.0546994319	2089.1507291136	38756.58193676	580659.99770036	8204.0363859019	218790.4969547
0.	1043180.8586301	7203.1117442735	1822.4214736367	31615.414072867	611342.02209834	9249.5748753086	217330.8155916
0.	834869.96824988	7158.6289936035	1066.7349377027	31637.720712621	568745.62507785	8582.1947473411	224791.5256229
0.	718493.91658461	7358.8032407191	1088.9600342778	25550.219981162	536154.59602041	7981.5983028321	216145.0102962
0.	639161.93640685	6135.5912309063	955.61034388194	18398.064710465	538072.48196026	7247.5947322881	205047.5669863
0.	541388.35505678	7158.6289936035	622.24545271912	15859.521562944	467042.05480228	7180.8703392706	210150.122660
0.	501186.87094123	7714.6804365931	822.26278718639	15636.879190317	492820.47058178	7848.1383015384	208919.7599616
0.	431348.73248992	5535.1710101087	666.69333440004	11875.121753355	487639.75041628	6758.2949177622	204022.8721561
0.	441598.54155461	6091.1141759345	577.79780810179	11519.066946682	476652.85600846	8048.3291046256	211585.7725783
0.	401931.34600233	6068.8757374351	488.9032300503	9783.5174413434	484368.08956225	6691.5744407644	217399.232517
0.	393358.69135503	6224.5460527486	622.24545271912	7470.0132325949	468263.36798702	5913.2083289985	208418.5525136
0.	359641.02186904	6491.4162136014	400.00960023041	6802.7755324172	460985.03637	7514.4976447163	199925.337219
0.	369735.35425949	6180.068523177	444.45629661235	5957.6844347936	479215.98965577	7358.8032407191	217011.5439335
0.	336295.9295361	5913.2083289985	177.7796740943	6091.1141759345	473831.94358171	6802.7755324172	205047.5669863
0.	368319.10571322	7314.319659335	444.45629661235	6046.6373582597	449329.12142909	6291.2627920491	242225.5168259
0.	441036.58995573	7848.1383015384	333.34000013334	5846.4946152228	462393.26311789	7647.9523052351	222623.3616262
0.	437876.29994527	7581.224707945	444.45629661235	6202.3072583001	443635.92561262	6647.0944194197	232350.2161271
0.	435161.72401024	7136.387707272	400.00960023041	7225.3532086126	420340.37318023	6402.4585440809	256785.1759587
0.	437595.44178257	7603.4671810346	400.00960023041	6713.8145404327	420176.87389135	6602.6146353956	277132.7838120
0.	503497.90592673	7492.255408986	422.2329187895	8092.8166025467	447829.31142678	6669.3344004268	306282.525828
0.	546838.63647005	7425.5290578293	377.78634093484	7492.255408986	470424.57943293	7581.224707945	347867.8292811
0.	488652.0997424	7625.7097134645	400.00960023041	7069.6642042893	445884.63676214	6380.2192750204	280073.1195332
0.	556729.04291657	7736.9232657286	422.2329187895	5913.2083289985	423634.38240437	6891.7374737114	320560.2976343
0.	544752.90368122	8337.5020843755	311.11691862693	7225.3532086126	471622.87719433	7425.5290578293	338030.7109369
0.	548498.10311838	7825.8951756913	422.2329187895	5957.6844347936	405871.13193202	6624.8544977427	298381.2629867
0.	495364.87852028	7914.8680351385	400.00960023041	6424.6978724691	458450.81163923	6424.6978724691	288026.3245345
0.	496048.22768653	6602.6146353956	400.00960023041	5890.9703650846	438812.56043936	7269.8363153001	273298.0982066
0.	507390.3402112	7803.6521091871	444.45629661235	5868.7324604928	456292.61904566	6091.1141759345	279429.8338966
0.	588207.14499017	7937.111398359	488.9032300503	5357.2770272403	458005.05337646	8248.52471467	278373.1135087
0.	473408.88678637	8359.7465751719	288.89389638309	5646.3566772391	475218.77616995	6157.8298473792	272127.3725039
0.	448063.63941317	7647.9523052351	311.11691862693	5201.6229063468	424265.29501683	7558.9822941956	253417.7442504
0.	428004.99255584	6780.5351954239	266.6709334016	5045.9716918765	419709.75030653	6513.6557793022	243872.5224932
0.	400323.31705825	7558.9822941956	488.9032300503	5201.6229063468	432120.55055359	7069.6642042893	242637.2381650
0.	465680.02624219	7069.6642042893	266.6709334016	5379.5135674889	462839.24986468	6535.8954043318	228101.9020355
0.	355629.81816102	5423.9868259363	400.00960023041	4868.088148406	467911.04823863	7047.4231552981	210309.6272573
0.	301720.54921466	4890.3233837481	222.22518522469	5023.7360413493	400812.68509681	5868.7324604928	178763.707126
0.	242271.26265127	4667.9736993025	288.89389638309	3089.4614690812	435933.88636302	6113.3526737582	149348.6372525
0.	202087.67703758	4957.0294456441	155.55700742096	2422.5743030209	475500.87127924	7047.4231552981	126508.5869102
0.	133663.426219	4445.6299457633	155.55700742096	1511.2481309416	430951.15643728	6869.4968993892	113073.0728580
0.	113005.49881043	4045.4261345198	66.6669333344	1911.3302769829	419242.65226165	7091.9053126152	102695.5743640
0.	90219.072821404	4267.7592130252	66.6669333344	1200.0864062212	467793.61154214	6335.740914881	91252.45559374
0.	69040.370095657	3511.8509410427	133.33440000853	1711.2868032229	420714.09759036	7336.5614203583	84403.05664586
0.	54153.161817852	3356.2312767859	22.222251851891	777.81407576798	422769.87410326	6335.740914881	80677.53948912
