# Supplementary material for: LA-iMageS: a software for elemental distribution bioimaging using LA–ICP–MS data
Source: J Cheminform. 2016 Nov 18;8:65. doi: 10.1186/s13321-016-0178-7 (PMC5116144; doi:10.1186/s13321-016-0178-7)
Supplement: Supplementary file 1 — Additional file 1. Dataset corresponding to LA–ICP–MS analysis of a human tissue used to illustrate LA-iMageS features. [file 13321_2016_178_MOESM1_ESM.zip › Line 55.xl]

Intensity Vs Time	Counts Per Second
Time in Seconds	Na23	Ca44	Zn64	P31	C12	C13	Si28
0.	66.6669333344	3378.462479507	22.222251851891	333.34000013334	418168.42367111	6424.6978724691	57889.26292429
0.	133.33440000853	3511.8509410427	44.444562963279	422.2329187895	418542.05307714	6669.3344004268	58224.92258605
0.	10384.243700188	3467.3878833464	133.33440000853	1111.1851901238	404868.52869315	5713.0687893496	56636.25255309
0.	109920.19713161	3578.5459723132	266.6709334016	4690.2084008523	454041.17187821	5913.2083289985	61694.194857
0.	119923.39943221	4023.1931528364	333.34000013334	3934.2618191226	433032.7890157	5490.6971584864	66105.60565719
0.	123801.72023945	4201.058666784	355.56314090256	3645.2415372606	410512.62049088	6269.0238196228	80610.22611056
0.	149574.86299247	4000.9602304553	488.9032300503	3956.4945635986	423003.51637054	6602.6146353956	76482.70633587
0.	180648.14091004	4467.8640542332	466.67973369921	5624.119425175	429688.39043516	6380.2192750204	86558.32914502
0.	166876.52483845	3823.0989862564	844.48723179752	4779.1478001472	418401.94013483	6758.2949177622	87029.86893694
0.	152335.3072114	3334.00013336	555.57407469138	5423.9868259363	437525.22868305	6202.3072583001	83146.07042693
0.	178627.4993363	3823.0989862564	511.12678566587	4556.8010811844	453337.71605446	6780.5351954239	91454.65408779
0.	158108.01595078	4445.6299457633	288.89389638309	3934.2618191226	438789.15267782	6402.4585440809	102200.6567135
0.	168848.99844395	4156.5919324774	422.2329187895	4779.1478001472	431816.4926953	6402.4585440809	102268.1437638
0.	189644.74087579	4289.9928470482	755.58980896023	8871.3862441486	457887.75242735	7047.4231552981	107421.2590764
0.	213181.22564801	5401.7501670541	555.57407469138	9627.7806609238	496472.40281659	7670.1949563466	116407.4017384
0.	233903.89659555	4156.5919324774	888.93629882483	11830.614071137	476276.68070559	6691.5744407644	127659.2695498
0.	263569.92323154	4823.6178556551	955.61034388194	17329.110280322	479545.2550259	7381.0451204177	128561.8760852
0.	300499.83010211	4623.5044741297	1288.9885706717	18888.047936931	484862.28923058	7603.4671810346	137548.0992640
0.	473126.86052459	5735.3062786932	1511.2481309416	27132.989040409	512535.77855229	7714.6804365931	160214.3430538
0.	411819.22308829	5068.2074017168	1422.3435955424	28738.35718105	481897.51835125	6246.7849065228	131112.2638120
0.	515865.4337398	4712.4431617115	1577.9271548818	40632.150723894	522552.25522552	7247.5947322881	131405.7209307
0.	520306.98226533	5335.0405463082	2266.9749752633	38421.70325081	526240.50263808	7692.4376667992	113974.1121698
0.	692250.4701952	4490.09822201	1955.7850343329	44228.168329958	520992.31917895	7114.146480276	115438.5074577
0.	961287.60218925	5868.7324604928	2800.4704790405	59120.080890365	609646.54045283	9205.0812048251	106633.460005
0.	749377.55057968	5913.2083289985	2822.700199456	51514.28824908	573285.8889839	8493.2147662765	100311.2398218
0.	1068206.9049666	5890.9703650846	3245.0761526022	64067.558258647	600243.85482166	10272.994831483	113568.6325047
0.	1416725.2568565	7158.6289936035	2978.3099024804	78658.373488623	616191.50328605	9605.5327868852	108997.079245
0.	1486159.8010257	6424.6978724691	3823.0989862564	86513.42197776	642444.98818134	8782.4031767842	101953.208843
0.	1201682.1978355	5601.8822324301	3067.2310371775	73769.522138669	583659.01948229	9783.5174413434	98309.82213030
0.	1264017.611279	5890.9703650846	2800.4704790405	80677.539489121	574831.55056242	9805.7657902847	104135.5009259
0.	1368379.0341391	5890.9703650846	2822.700199456	79488.416126324	626688.11964972	9027.1088971719	103438.0056186
0.	1484604.5757661	6446.937260185	3556.3142359259	87703.54325889	646112.9347239	8493.2147662765	117286.2630730
0.	1515442.428897	6758.2949177622	3289.5380243924	90488.638648703	633629.09918975	9249.5748753086	118751.2365257
0.	1739668.6466975	6602.6146353956	3067.2310371775	99681.52880481	607903.64567138	9783.5174413434	124162.5853757
0.	1673315.5215426	7269.8363153001	3222.845305648	91859.065714425	600243.85482166	9961.5058950769	123012.3818286
0.	1704231.4791953	7180.8703392706	2800.4704790405	93836.4702291	701994.98763583	9872.5111932931	123779.1666834
0.	1418007.2232599	6091.1141759345	3511.8509410427	99659.040000429	710252.61406789	10028.252544752	129735.4096373
0.	1630523.6167934	7247.5947322881	3756.4019981391	98692.078479762	617147.38714822	9405.3045917898	130209.3831380
0.	1631327.1412922	6825.0159287424	3867.5639415011	102740.56832639	633485.43627062	10072.750608034	128787.5428787
0.	1630603.9660676	6980.7003643303	4067.6591755055	99816.462898008	701922.58703979	10896.007613863	119179.5078389
0.	1676222.088849	6157.8298473792	4178.8252699788	91948.937615495	661184.596603	10050.50154671	108006.5291501
0.	1682361.2018369	7292.077957649	4334.4602930095	99366.691033302	721976.46273266	9383.0573113583	125831.7884234
0.	1728671.2188996	6402.4585440809	3378.462479507	104653.03493801	668682.18989372	10006.003602161	109920.1971316
0.	1616312.9032006	7247.5947322881	3934.2618191226	107173.65710871	662577.88917786	8960.3702611759	106093.2976945
0.	1859372.0512722	7002.9412353188	4312.2265403762	114852.71867327	661785.12627358	10028.252544752	107511.29796
0.	1868629.7275509	6602.6146353956	4334.4602930095	121005.54127484	565205.40391508	10628.996435951	106610.9525477
0.	1834912.6281419	6424.6978724691	4378.9279761929	117353.87160359	682733.59926494	10094.999728725	109627.4902171
0.	1769530.8159812	6291.2627920491	4712.4431617115	109492.39816312	719291.87686291	9739.0209215515	114582.3684115
0.	1772275.9969068	7403.2870594544	4067.6591755055	113748.84327002	658638.81311955	10628.996435951	130931.6799121
0.	1797089.7181003	6736.0546994319	4356.6941049483	122245.66700558	696663.09213585	10006.003602161	115934.2068341
0.	1842775.369905	6958.4595526755	4156.5919324774	114920.30759978	715834.57792042	10050.50154671	127027.5026970
0.	1979585.5858006	7069.6642042893	3889.7965080741	111879.34480449	661737.08236814	9160.5877717715	120622.2667495
0.	1662601.2107899	7269.8363153001	4779.1478001472	120847.72023316	734200.59255753	10829.254017831	140575.775788
0.	1927136.0932487	6891.7374737114	4490.09822201	109357.30828472	716559.77141289	10962.761744275	128336.2153558
0.	1814287.6011031	6891.7374737114	4356.6941049483	107061.11317614	707716.5427294	10339.743974598	134792.506459
0.	1909893.2813784	7381.0451204177	4890.3233837481	112847.82814913	667648.4822767	11074.019815824	114582.3684115
0.	1787356.2799978	8115.0604405255	5068.2074017168	125899.46581728	715762.06189906	9828.0141985899	121929.9812549
0.	1761194.2737262	6513.6557793022	4645.7390570617	132647.38374203	815777.46293838	11163.027341856	119833.2272426
0.	1922507.604973	7558.9822941956	6135.5912309063	135402.27289428	721686.1972646	11229.783609853	124275.3589119
0.	1735717.7348678	6380.2192750204	4467.8640542332	124252.80408355	796702.17085974	12186.682180224	121907.4327270
0.	1702586.809895	7647.9523052351	4690.2084008523	131992.66592932	736405.1843519	11719.345904834	118029.9868676
0.	1779597.1532742	7425.5290578293	4334.4602930095	128561.87608525	730059.40865977	10962.761744275	109424.8529519
0.	1707066.8318833	6669.3344004268	4868.088148406	130299.66683777	730567.86893155	9761.2691517657	106408.3881477
0.	1777147.5731383	5601.8822324301	4579.0354861913	128087.99555723	838325.75717261	12231.191762848	99906.42016674
0.	1811173.2295027	6380.2192750204	5446.2235441355	134115.04010459	734321.7094731	11363.297749089	98084.97359663
0.	1936489.3215404	6736.0546994319	4845.8529723751	152810.55707006	740452.4272719	11719.345904834	100918.5059589
0.	1819289.1829553	6913.9781073663	5423.9868259363	134792.5064596	785437.77789568	11252.035817943	94825.34748807
0.	1757085.5294446	6558.1350886904	5112.6789993376	129848.25804463	775526.41701539	10117.248908782	93611.7416700
0.	1966077.4744533	7425.5290578293	5890.9703650846	142903.76139913	750906.41050294	12297.956582209	102470.6081741
0.	1659280.0883946	6736.0546994319	5379.5135674889	129306.59951861	801583.04266166	11608.079223139	96106.56653703
0.	1600335.5282963	6380.2192750204	5446.2235441355	114312.02686031	719170.96908195	10740.250054368	95027.63221177
0.	1563225.3977884	7047.4231552981	5601.8822324301	123531.08156633	750736.52392292	11051.768082761	101525.8160855
0.	1740319.1525915	6180.068523177	4556.8010811844	123170.24357352	712064.54692489	11941.883722078	102628.083873
0.	1624526.1971342	5957.6844347936	4779.1478001472	126801.88319717	787533.51206434	11407.802937209	101323.3744886
0.	1709849.0283479	6357.9800652871	4712.4431617115	132760.27128163	743095.05637049	10206.246222688	100423.6931953
0.	1520415.8488542	5824.2568292746	4267.7592130252	124861.80572067	676643.46363015	10272.994831483	95612.03772987
0.	1543784.9671022	6580.3748323783	5001.500450135	128629.57548657	736332.49659713	10584.495404194	101300.8812796
0.	1882079.4380967	7136.387707272	5668.5939886228	129757.97919752	727106.08438809	11541.319926723	105485.6566789
0.	1973746.3452364	6602.6146353956	5601.8822324301	131857.21344294	732989.51612716	11719.345904834	100063.847709
0.	1573945.9844386	5735.3062786932	4912.5586784017	132760.27128163	652301.62160964	9138.3411442804	101525.8160855
0.	1940172.3142144	7203.1117442735	5268.3314594078	143808.00734461	758700.48581924	11852.867882553	109312.2788087
0.	1762137.701992	6224.5460527486	4378.9279761929	125200.15905256	712354.49124885	10406.493652039	101548.3098980
0.	1668392.606913	6002.16077788	4934.7940323669	114514.78220711	713321.04220603	10450.993733851	95589.55984103
0.	1665784.2646952	5601.8822324301	5735.3062786932	137118.89014357	754523.35391821	10517.744301851	101075.9525083
0.	1965744.1884268	6758.2949177622	5490.6971584864	147516.43306162	792141.02247158	11140.775371281	98084.97359663
0.	1738232.2757142	7114.146480276	4601.2699505063	150954.97182712	676162.2123345	12275.701583032	96960.82139092
0.	1585158.8809246	7047.4231552981	5957.6844347936	161822.75427174	817049.00056088	12008.646225282	92667.94752674
0.	1608106.5514381	7470.0132325949	5112.6789993376	161188.41453783	849020.38265471	12542.765492984	91634.39017883
0.	1608335.0405759	7781.4091020254	5824.2568292746	162321.1976136	809056.05932239	12164.427477996	102673.0774734
0.	1896182.6861582	8048.3291046256	6469.1767072291	182033.35503446	773433.56507739	11363.297749089	115889.1420444
0.	1832995.8994881	8404.2357348103	6180.068523177	173770.86137266	847277.936026	12676.300655165	102583.090514
0.	1686706.8148218	7581.224707945	5357.2770272403	168644.92801445	895062.81245244	13188.205252064	108366.7156497
0.	1904759.7823132	7336.5614203583	5023.7360413493	152086.37752763	770733.06828486	11407.802937209	118435.6821734
0.	1939202.9642375	7314.319659335	5246.095215739	157858.91536097	847057.08726692	12587.276976136	125064.8160835
0.	1842665.7387321	6535.8954043318	5624.119425175	154100.65636877	837271.71947021	11452.308362854	115168.138321
0.	1772059.9696228	7203.1117442735	4934.7940323669	143604.54352493	777278.95846155	11140.775371281	121862.3358529
0.	1826481.9916184	7914.8680351385	4868.088148406	147516.43306162	787582.25605709	13299.493017989	126418.3439
0.	1955778.892476	7158.6289936035	5134.9148871186	135944.3246605	743968.02757473	11697.092449727	115889.1420444
0.	1600896.1335607	6669.3344004268	4623.5044741297	140937.36231771	801827.1578714	11941.883722078	110055.2960755
0.	1884914.8927644	6335.740914881	5023.7360413493	142971.57647063	684009.9403183	12854.350864177	104945.5682915
0.	1695433.9576448	6736.0546994319	5423.9868259363	166151.13356684	781442.65620711	11519.066946682	113726.3167126
0.	1699831.6649206	6736.0546994319	5290.5677623922	130570.52376025	748649.61637541	11363.297749089	111271.2844920
0.	1777120.3592358	6736.0546994319	5757.5438273573	151746.93983358	789093.45488128	12097.663727646	117308.7991893
0.	1876136.0557135	7025.1821656413	4823.6178556551	142203.03769893	758773.3605449	10829.254017831	109897.6808524
0.	1765480.1770862	6446.937260185	5223.8590313854	135853.9802707	751804.43748325	11919.629673117	110415.5705639
0.	1499007.1853717	7158.6289936035	4801.3827982459	137502.91832412	789727.26130127	11941.883722078	107916.4849420
0.	1626373.1975258	7447.7711155427	4223.2921228934	138632.5147136	709697.03035628	11140.775371281	106498.4161659
0.	1760589.1611373	6936.2188003543	4912.5586784017	141231.16282864	715737.89002639	10028.252544752	107736.3994258
0.	1497476.1529024	6980.7003643303	4957.0294456441	118706.15660619	792970.14495223	10606.745890386	108389.2278195
0.	1539382.1109792	6980.7003643303	6246.7849065228	127388.50650691	808029.97259968	10807.002937904	106498.4161659
0.	1650874.5038389	6869.4968993892	6202.3072583001	150977.59844937	750008.47611524	11830.614071137	97095.71169547
0.	1425493.3490807	7136.387707272	5112.6789993376	127298.25409941	697483.17066598	10539.994609927	99524.10844103
0.	1533099.7939301	7381.0451204177	4267.7592130252	128900.37854969	731366.9379832	10896.007613863	108952.051702
0.	1366479.6990051	7759.166154206	4000.9602304553	134453.76645278	695288.42837268	10784.751917351	107308.7118213
0.	1373480.5986635	6180.068523177	4934.7940323669	142994.18161606	754814.71673833	11007.264794765	107646.3581177
0.	1356417.2992769	6357.9800652871	4712.4431617115	132037.81724353	748455.51086448	10740.250054368	97477.91268071
0.	1332748.7123218	6980.7003643303	5535.1710101087	131360.57301431	723282.77727231	9494.2943071144	105305.6233515
0.	1406946.4365582	7069.6642042893	4712.4431617115	138135.47359293	721831.32878728	10740.250054368	116475.003188
0.	1298575.6197769	6580.3748323783	4579.0354861913	145096.72592029	758603.32046651	10228.495699585	123937.0428478
0.	1556474.9737951	5913.2083289985	4579.0354861913	132421.61321421	777278.95846155	11096.271608266	115438.5074577
0.	1319772.9967423	5490.6971584864	4512.332449094	112397.35687235	696036.02552456	10495.494053146	99119.32679333
0.	1351351.3513514	6513.6557793022	4423.3958966001	137977.33031119	719267.69517218	10851.505157133	97432.94695436
0.	1384526.5172028	7069.6642042893	4534.5667354854	148375.93592527	801509.80942918	10584.495404194	104315.5091334
0.	1463963.800625	7492.255408986	4645.7390570617	145978.59458839	779884.08046442	11051.768082761	103325.5118089
0.	1340060.6466576	6157.8298473792	4156.5919324774	147154.56340559	766185.47345999	11385.550313458	99074.35226118
0.	1417065.3526786	6269.0238196228	4623.5044741297	160803.30303043	803853.57747337	10450.993733851	98602.13424107
0.	1516976.4917012	6758.2949177622	4623.5044741297	152154.26671062	764508.08295194	11051.768082761	107151.1482013
0.	1479624.3766144	6246.7849065228	4556.8010811844	153308.4666821	722194.16819341	11563.572966145	110460.6059629
0.	1662881.0040877	7403.2870594544	4957.0294456441	159036.54677344	755178.93396888	12565.021204863	113501.0544657
0.	1607839.8120114	6647.0944194197	4801.3827982459	149122.41759927	726815.64764052	10295.244486485	109334.793516
0.	1481389.5313301	6469.1767072291	4690.2084008523	144757.57029641	779202.29113108	11652.585717666	107061.1131761
0.	1423006.01156	6624.8544977427	4845.8529723751	136870.41067397	711557.16763683	10295.244486485	106768.506019
0.	1482627.9791462	6602.6146353956	4201.058666784	142180.43468127	678448.3938886	11385.550313458	96803.45211257
0.	1500776.1131556	6335.740914881	4178.8252699788	150706.08300069	742828.33262999	10784.751917351	102988.0394350
0.	1277505.4251214	6269.0238196228	4356.6941049483	131789.48801889	691744.24719118	9182.8344586197	92825.23916912
0.	1652565.74284	7292.077957649	5624.119425175	153082.14047675	718397.19910395	10918.258931291	129599.9935502
0.	1723826.7723409	7470.0132325949	4934.7940323669	155028.74491312	729865.7173263	10028.252544752	138655.1081904
0.	1607626.0816554	7536.7399397861	4467.8640542332	155504.14700155	786217.52716367	11207.531461142	149868.9655543
0.	1521791.956045	6736.0546994319	5157.1508342136	144441.03739328	742852.57990505	10428.74366326	134250.5290048
0.	1752388.9515137	7736.9232657286	4401.1619067434	156930.51450598	707523.34859482	10851.505157133	154938.1951808
0.	1570433.1384152	8337.5020843755	3889.7965080741	136350.88643759	705012.21576459	9583.2849722085	141705.7853521
0.	1412357.471	7114.146480276	3534.0825588358	129870.82790805	703201.75310608	10495.494053146	151452.7715812
0.	1572721.6572065	6847.2563843996	4378.9279761929	141977.01025775	695167.85421615	10740.250054368	160395.5571171
0.	1613104.499846	7358.8032407191	4890.3233837481	146408.25643033	734515.50004501	10628.996435951	141954.4078479
0.	1366557.7459912	6669.3344004268	4401.1619067434	127726.96167475	761300.06125349	10717.999211938	133437.628380
0.	1389558.9754849	7336.5614203583	4334.4602930095	126508.58691028	706050.38458563	10072.750608034	123237.8995157
0.	1604100.2524289	6202.3072583001	4134.3586542796	143604.54352493	628243.37212928	10651.247040888	125380.6197384
0.	1482443.5187592	6380.2192750204	4245.525638307	132241.00116114	769468.25833006	10918.258931291	154191.1970843
0.	1523882.9789814	6046.6373582597	4112.1254353852	132173.27264248	693745.20563292	11296.540412261	130931.6799121
0.	1591903.9063603	7091.9053126152	4201.058666784	130886.53454383	759477.84765274	12008.646225282	139129.5852374
0.	1597025.9889911	7803.6521091871	3667.4735108391	134273.11070072	690322.15959821	11430.055620341	138451.7690860
0.	1440221.9180265	6758.2949177622	4067.6591755055	121681.95077925	737859.0669689	10361.993807708	124997.1454171
0.	1409324.8014654	7047.4231552981	4579.0354861913	134544.09578572	698182.71062983	10072.750608034	128810.1098916
0.	1447437.699557	6936.2188003543	4000.9602304553	120780.08355224	709069.02198239	10673.497705198	126418.3439
0.	1540761.0899015	7447.7711155427	4267.7592130252	132873.16033839	686418.64248896	10896.007613863	119900.85629
0.	1396212.3828502	8048.3291046256	4667.9736993025	133573.10635537	736914.01563723	9872.5111932931	121028.0873801
0.	1304206.1426839	6269.0238196228	3667.4735108391	134115.04010459	678857.56364304	10206.246222688	127253.1282594
0.	1425519.535219	6869.4968993892	3823.0989862564	133911.81085147	640168.28704793	9961.5058950769	126531.147799
0.	1469145.9047884	7002.9412353188	3845.3314342286	129103.48657794	740403.9461597	10295.244486485	118706.1566061
0.	1478728.7577904	6558.1350886904	4601.2699505063	144327.99281655	744453.04940672	10606.745890386	137999.9220263
0.	1503337.7086704	6469.1767072291	4000.9602304553	144418.42835631	760036.6193125	10673.497705198	136599.3505425
0.	1497264.9962631	6669.3344004268	3867.5639415011	138948.82891749	711943.73964524	9761.2691517657	138112.8815133
0.	1559982.4440916	6513.6557793022	4534.5667354854	136960.76599448	693841.64901682	9850.2626662593	134340.8561524
0.	1628702.5558387	6024.3990384081	4023.1931528364	125944.58438287	688129.22704979	10272.994831483	117894.7594570
0.	1670356.0756424	6024.3990384081	4067.6591755055	140417.58657441	730277.31656546	10584.495404194	116880.6233275
0.	1588784.0458071	6669.3344004268	4823.6178556551	155594.7028269	729599.39878504	10562.244977375	110167.8801910
0.	1585025.6302431	7447.7711155427	4201.058666784	151452.77158124	701705.38887322	10695.748428881	100536.148077
0.	1567347.2086885	6535.8954043318	5112.6789993376	167624.6500712	761956.15144404	11719.345904834	98399.76323255
0.	1682118.7905264	7136.387707272	4134.3586542796	148805.72030982	763001.13780871	10873.756355811	101705.768275
0.	1575836.0295752	7492.255408986	4490.09822201	150253.57673471	699919.74321534	10584.495404194	116362.3344074
0.	1866238.8777856	7047.4231552981	4223.2921228934	165131.15785713	731875.47469022	11474.561164748	119269.6730054
0.	1761431.3177417	6335.740914881	4779.1478001472	167035.21251314	796970.54792511	11163.027341856	113771.3698878
0.	1946932.8758855	7492.255408986	4868.088148406	165199.15239212	771657.46853196	11318.79279849	124816.6929733
0.	1806667.4450098	7381.0451204177	4245.525638307	164881.84926204	738149.87264316	11163.027341856	123418.3180274
0.	1716740.6169864	8137.3043378502	4423.3958966001	187667.39162776	757048.82218006	12631.788696862	119337.2975160
0.	1584572.1702505	7603.4671810346	4045.4261345198	171683.82157814	844726.24556203	12409.232468957	130277.0958218
0.	1756325.2272169	6091.1141759345	3489.6193825463	157315.44876739	721976.46273266	11741.599419325	116272.2004715
0.	1698293.5768674	6869.4968993892	4023.1931528364	156658.80680901	750154.08080755	13099.176108526	114762.6009514
0.	1643039.8214144	6402.4585440809	4512.332449094	164496.56868686	751488.90393818	10762.500956173	137118.8901435
0.	1654713.7980515	7180.8703392706	3778.6342682119	172591.16661929	739410.14286908	11252.035817943	134363.4380911
0.	1930760.0445941	7292.077957649	4067.6591755055	174633.05053423	782733.56254865	11007.264794765	135153.8441893
0.	1758280.4168853	7892.6247312617	3600.7777679979	164451.24271998	748091.57469352	10428.74366326	130028.8186503
0.	1461202.9750976	6891.7374737114	4445.6299457633	144237.55824978	733086.39603787	11496.814026024	166445.8162308
0.	1722311.7152503	6736.0546994319	4467.8640542332	149212.90473019	724298.93539465	11608.079223139	128336.2153558
0.	1880565.7153173	7848.1383015384	4623.5044741297	162004.0029798	812770.52342291	11608.079223139	133415.048930
0.	1649908.2217488	7047.4231552981	3934.2618191226	151950.60080586	715810.40584607	10361.993807708	134295.6924572
0.	1622465.4920654	7492.255408986	4334.4602930095	143604.54352493	776913.8166182	11563.572966145	134928.0062869
0.	1837404.9692561	6958.4595526755	4201.058666784	153263.20095376	734854.64393239	11341.045244099	146317.7994807
0.	1731649.519436	8337.5020843755	3800.8665975842	154078.02134216	728509.99874755	10784.751917351	147358.1131704
0.	1875090.8546119	7158.6289936035	3711.9376358914	127546.45055425	686298.19149714	9983.7547189362	144011.4760896
0.	1543599.2614887	6891.7374737114	3467.3878833464	133934.3916368	771219.58251375	10450.993733851	140214.2048171
0.	1681283.8672587	7581.224707945	3356.2312767859	131902.36402902	694130.98559795	9917.0084254548	144576.6928922
0.	1704879.4826573	8026.0854446829	4334.4602930095	115303.32180076	734491.27598747	11096.271608266	137774.0076081
0.	1539938.9811681	7625.7097134645	3511.8509410427	108366.71564976	708030.49236185	10361.993807708	135831.3943250
0.	1446151.5574367	6580.3748323783	3089.4614690812	107353.73054214	697362.56602383	10896.007613863	129306.5995186
0.	1342810.6406715	5824.2568292746	3600.7777679979	100288.7493282	689093.08518762	9805.7657902847	122854.5230522
0.	1566176.9567974	5913.2083289985	3245.0761526022	91904.00154447	655997.75313494	9983.7547189362	119134.4256189
0.	1408305.4255764	7091.9053126152	3556.3142359259	113793.89656614	697965.60598862	11051.768082761	111721.6953062
0.	1378663.2019633	6424.6978724691	3800.8665975842	115370.91435701	719291.87686291	10673.497705198	109695.037060
0.	1478386.3386622	6513.6557793022	3334.00013336	121118.2724071	687502.77666711	10740.250054368	118728.6965357
0.	1587344.4697404	8293.0132808272	4112.1254353852	127050.06498049	744477.30120768	10183.99680516	139491.1095425
0.	1687372.4700181	7937.111398359	3422.9250628351	132353.88323919	697579.65558596	10517.744301851	159874.5772051
0.	1782591.9683243	7136.387707272	4045.4261345198	126418.34396	684250.78044427	11096.271608266	182374.01635
0.	1712713.1395412	8315.2576529274	4267.7592130252	128719.84220398	777546.73886245	10317.494200857	174360.7707352
0.	1589077.3206215	6936.2188003543	3823.0989862564	134973.17338172	788727.81826653	10428.74366326	160463.5133970
0.	1648056.4660008	8270.7689680748	4067.6591755055	132715.11608373	711170.61282596	9739.0209215515	162366.5121088
0.	1579990.1808657	8026.0854446829	3378.462479507	131608.88955783	707257.71367495	10295.244486485	183373.3690284
0.	1452741.6839163	8604.4398909837	3534.0825588358	141773.59075796	638682.76294902	10317.494200857	175404.5577788
0.	1661080.3693701	6847.2563843996	4112.1254353852	127546.45055425	614136.71097004	11318.79279849	172409.6897882
0.	1572375.6814714	5979.9225766753	3689.7055437159	117196.11921287	687189.56843505	10695.748428881	149574.8629924
0.	1634113.2393698	7759.166154206	5001.500450135	128968.08067996	740452.4272719	9872.5111932931	141253.7632933
0.	1698158.6691525	6891.7374737114	3356.2312767859	123440.87061409	607354.58728908	10784.751917351	149982.0846635
0.	1700560.3228714	6291.2627920491	3445.1564434428	124027.2591319	645705.30834258	10851.505157133	125718.9939793
0.	1756569.6032323	6491.4162136014	3800.8665975842	106183.32233034	683263.37841539	10250.745235849	139739.6665250
0.	1624767.0890768	6624.8544977427	4089.8922757939	114875.24825494	632958.69264655	8715.6664994682	148014.0292727
0.	1560992.4206963	7247.5947322881	4178.8252699788	130728.52766576	675536.62557721	9182.8344586197	158968.6020185
0.	1636685.7753666	7091.9053126152	4223.2921228934	124591.13287258	659695.46261849	10161.747447	176743.5175328
0.	1477227.4775004	6936.2188003543	4289.9928470482	116339.80083271	668033.1032672	10006.003602161	169619.9758275
0.	1361564.1004562	6825.0159287424	3556.3142359259	96646.085788823	692443.32482043	9249.5748753086	157428.6680789
0.	1554642.0606114	7269.8363153001	4000.9602304553	111654.13214248	659479.31928114	10829.254017831	161732.1313817
0.	1605141.8330863	6624.8544977427	4378.9279761929	116993.29906781	652277.62590988	10206.246222688	154168.561814
0.	1453634.7391788	6691.5744407644	3734.1697873657	94802.871709053	678183.64727512	10406.493652039	164224.6165474
0.	1415966.6276564	7536.7399397861	3311.7690492289	93589.269145576	645993.04261915	9093.8480673683	152923.71575
0.	1557697.1207935	6535.8954043318	3556.3142359259	86086.815895727	735387.61103671	9917.0084254548	139626.6851670
0.	1617034.9491737	5979.9225766753	3445.1564434428	87950.570751621	697917.36125003	10206.246222688	137683.6435416
0.	1521183.2675661	6535.8954043318	4534.5667354854	104540.52482698	725339.41079594	11185.27937181	135131.2601258
0.	1627926.037157	5535.1710101087	3467.3878833464	101750.75692636	737107.86395353	10406.493652039	130886.5345438
0.	1678618.0081228	7381.0451204177	3934.2618191226	114357.08318063	654245.49413791	9939.2571305832	137096.3007972
0.	1753637.5188685	6602.6146353956	3756.4019981391	129599.99355023	787119.19911791	11585.826064951	127117.752194
0.	1439225.2802671	7047.4231552981	4334.4602930095	121366.28622746	702067.38883547	10695.748428881	121591.75969
0.	1566575.8894297	6380.2192750204	3667.4735108391	117083.44074933	760716.91144008	11897.375683543	138971.4232448
0.	1590250.5141148	6691.5744407644	3978.7273673761	127726.96167475	709817.80640187	11474.561164748	153331.0996376
0.	1643120.2806524	7381.0451204177	4045.4261345198	117782.07161275	734612.39694963	11474.561164748	147471.1985027
0.	1633148.7247957	7136.387707272	3489.6193825463	128810.10989168	761202.86690778	12631.788696862	148873.5830104
0.	1645400.2529507	6469.1767072291	3934.2618191226	126779.32158061	767984.77280789	11140.775371281	140169.0095395
0.	1581561.7953142	7025.1821656413	3511.8509410427	124839.2493167	661040.4756756	10695.748428881	141570.176181
0.	1468382.8710347	6647.0944194197	3778.6342682119	114176.85935102	722290.92792578	10896.007613863	161392.3042369
0.	1437914.081936	6669.3344004268	3267.3070588502	114965.36718658	726501.01877581	11630.332440711	143559.3300116
0.	1531377.5531249	7047.4231552981	3400.6937415233	107601.33782615	695843.09106382	10006.003602161	151022.8518765
0.	1605996.5520703	7647.9523052351	4201.058666784	108907.02440242	775234.36101014	11964.137830426	158787.4186881
0.	1488559.0608858	7581.224707945	3667.4735108391	117714.45963244	694396.21926976	9783.5174413434	166173.8010977
0.	1533444.2812097	6558.1350886904	3489.6193825463	112172.13030401	683720.94099249	9894.7597796915	160508.8178886
0.	1541928.0813919	7247.5947322881	3045.0006645658	116046.86986729	668850.47954663	10762.500956173	145051.5043797
0.	1487082.51823	7047.4231552981	3600.7777679979	123170.24357352	706195.25521661	11252.035817943	140485.3815873
0.	1780522.7195584	6825.0159287424	3111.691960277	129487.1484789	719993.17515646	10606.745890386	150344.076039
0.	1485368.9752184	6357.9800652871	3378.462479507	106093.29769457	713683.52653331	11407.802937209	127230.5654303
0.	1513406.2281536	6113.3526737582	3400.6937415233	108839.48390491	745884.02126839	9605.5327868852	134905.422830
0.	1666133.7932666	6469.1767072291	3489.6193825463	107241.18419316	720621.97345262	11007.264794765	148194.980651
0.	1414135.7159491	5557.4080248972	2889.3897164397	100985.98268952	703274.16436689	11363.297749089	145978.5945883
0.	1396134.0789657	6424.6978724691	3133.9225107654	108749.43075421	722895.70065097	11474.561164748	134634.4260899
0.	1432776.0152943	7914.8680351385	3067.2310371775	128719.84220398	709141.48217034	9605.5327868852	147358.1131704
0.	1725612.6958716	7069.6642042893	3200.6145179875	104653.03493801	698809.93231169	10495.494053146	153398.9988696
0.	1535166.9132408	6980.7003643303	2933.8496908789	118683.61673719	708803.33979701	9716.7727507005	151475.39954
0.	1531774.9643796	6802.7755324172	3467.3878833464	105260.61562365	688225.60804601	10228.495699585	151973.2301072
0.	1491803.0246684	6513.6557793022	3734.1697873657	96825.93325716	683359.70537342	9294.0687832241	151135.9865098
0.	1388046.3356154	5979.9225766753	2622.6348501053	98759.53729212	642421.01978683	9961.5058950769	143220.2364142
0.	1299303.4817779	6002.16077788	2956.0797670342	85390.821033973	664980.64401628	10539.994609927	133144.1002648
0.	1368092.8073532	6246.7849065228	2378.1170558111	90174.146026707	618796.53534785	10584.495404194	148443.7951569
0.	1325908.876961	6847.2563843996	3045.0006645658	102493.1045215	649734.45876088	9182.8344586197	153557.4325430
0.	1231591.0453346	6758.2949177622	2933.8496908789	90016.904142386	703056.93239565	10628.996435951	150411.9511578
0.	1530026.4846803	7269.8363153001	3022.7703512459	86356.248788198	666759.11160415	11541.319926723	146543.9436797
0.	1560221.6389618	6246.7849065228	2444.8030155534	91769.194777267	621354.53259645	9983.7547189362	149891.5892544
0.	1470672.1649405	7358.8032407191	2733.7816735278	96376.321821816	677389.4559239	11207.531461142	145164.5586871
0.	1562108.8408589	7203.1117442735	3067.2310371775	104090.49947787	725605.59892029	10918.258931291	173249.0529231
0.	1549172.0779852	7892.6247312617	2956.0797670342	108771.94395125	673660.13606839	10384.243700188	170821.9343535
0.	1627176.3575251	6291.2627920491	2844.9299791609	91948.937615495	673852.57784159	9294.0687832241	171139.4614865
0.	1312348.2271493	6558.1350886904	3111.691960277	88422.188920552	683600.52744812	9516.5418843464	184350.1236864
0.	1378611.100685	7047.4231552981	2711.5521902674	73500.493946532	675464.44539402	10228.495699585	172137.4818758
0.	1244157.4891604	6513.6557793022	2511.4895088638	79308.940475425	657654.32389643	8871.3862441486	183986.6668643
0.	1356053.4952783	7203.1117442735	2555.9474675006	72850.378179169	646664.45979406	10651.247040888	193964.7032798
0.	1251680.1436526	6825.0159287424	2200.2904383379	72805.544470305	630086.11015402	10028.252544752	173543.9841603
0.	1148661.0712285	6713.8145404327	2578.1765357486	76729.403055514	656045.76522043	9249.5748753086	160690.0382945
0.	1122445.5427838	6780.5351954239	1666.8333500017	74374.867187737	584182.76515936	8893.6321593739	163272.8532626
0.	1339905.0117331	6713.8145404327	2289.203272805	74016.138911061	602104.487578	10228.495699585	175540.7134538
0.	1278896.5440674	7025.1821656413	2178.0623779285	72648.628380505	619513.65446908	9093.8480673683	165833.7945438
0.	1247520.0794148	5646.3566772391	2555.9474675006	73231.474401125	623028.39843941	10406.493652039	144893.2309038
0.	1247494.4060046	6246.7849065228	1666.8333500017	71169.278438588	634874.27777601	8915.8781339534	161256.377221
0.	1008397.7766183	6758.2949177622	2200.2904383379	50664.658803726	567296.09694403	8559.9496630493	187985.554439
0.	1015773.6798526	6091.1141759345	1844.6485855546	56054.561557006	579731.94037621	8582.1947473411	168531.5576913
0.	1038088.8306599	6202.3072583001	1800.1944209975	64381.071697224	613276.71041488	8426.4804036529	157428.6680789
0.	1119433.4249673	5646.3566772391	2400.3456497736	71707.193617457	617219.0827004	9027.1088971719	154078.0213421
0.	1205872.1060189	5868.7324604928	2489.2606184746	70071.142293513	626975.22213107	8782.4031767842	158266.5383485
0.	1304490.3451756	6269.0238196228	2089.1507291136	85615.329186808	582468.80666341	8070.5728239134	165267.1474764
0.	1162891.3171954	6157.8298473792	2689.3227662952	84605.089885091	610124.10725063	9449.7993307319	159965.1800898
0.	1392271.9300527	6736.0546994319	2933.8496908789	87860.74172963	625372.35524027	11007.264794765	168622.2538276
0.	1484156.509466	7470.0132325949	3556.3142359259	103010.53717077	706726.46820229	10985.013239832	172568.481801
0.	1363046.3003029	7447.7711155427	4112.1254353852	112374.83394342	671880.25213484	10139.498148207	162502.4570586
0.	1505265.9837897	7759.166154206	3000.5400972175	109987.74633162	676787.8442271	10317.494200857	153240.5681809
0.	1482601.6274328	7647.9523052351	3845.3314342286	118841.39709141	725049.0330438	11140.775371281	172341.6369851
0.	1488980.9743337	8537.704638108	3089.4614690812	115190.6687503	748431.24797985	10673.497705198	188531.0043495
0.	1664251.8736643	8159.548294521	3556.3142359259	115889.14204442	666542.7919964	10807.002937904	198719.2201085
0.	1644890.5628094	7047.4231552981	2778.2408179141	103595.49948772	673539.86212917	10428.74366326	181669.9981444
0.	1517981.7076985	7937.111398359	3445.1564434428	121907.43272706	672625.83471354	10295.244486485	178672.9016883
0.	1818578.4107126	7470.0132325949	3067.2310371775	114064.22142331	694806.14179462	10406.493652039	187326.5162301
0.	1453818.6144255	8381.9911253168	3623.0096229803	130435.09420711	717043.26735868	9716.7727507005	186826.5905877
0.	1766404.3272003	7225.3532086126	3578.5459723132	148647.3761384	767182.33667505	11941.883722078	202816.1689719
0.	1644488.1958971	7492.255408986	3200.6145179875	136057.25651397	673804.46699785	10384.243700188	175200.3283939
0.	1469619.5442424	7091.9053126152	3289.5380243924	120374.27491174	667263.87835371	9939.2571305832	150479.8268237
0.	1372048.7459004	6446.937260185	3556.3142359259	129013.2157367	729090.99512084	10272.994831483	144350.6016102
0.	1738015.4844726	7514.4976447163	4067.6591755055	152674.76865557	751828.70976792	10851.505157133	162615.7461946
0.	1533629.7797619	7247.5947322881	3734.1697873657	152267.41656687	752823.93168587	10450.993733851	150819.2133721
0.	1373584.742277	6513.6557793022	3823.0989862564	133956.97248282	685334.64375647	10272.994831483	141118.1614165
0.	1565618.4804387	6758.2949177622	2911.6196740142	144915.84121797	718542.27572849	10361.993807708	150909.7187652
0.	1438045.1932231	6936.2188003543	3600.7777679979	143288.0540393	783829.76505582	11652.585717666	156817.3018989
0.	1646580.6969582	6691.5744407644	3067.2310371775	153263.20095376	753600.76927901	11919.629673117	163952.6731960
0.	1545376.8848858	6469.1767072291	3711.9376358914	147946.17350977	783488.7095168	10495.494053146	146046.4344718
0.	1498320.8285559	6825.0159287424	4223.2921228934	151226.49531252	725605.59892029	9961.5058950769	128471.611065
0.	1817020.3705018	7269.8363153001	3600.7777679979	153670.60127996	702887.97795225	11207.531461142	129690.2706990
0.	1719120.0905659	6602.6146353956	4690.2084008523	159285.68223628	720936.38965665	10072.750608034	132782.848971
0.	1864974.9995799	7914.8680351385	3934.2618191226	158606.23925987	734733.51959792	11318.79279849	135966.9109097
0.	1776358.4025684	7470.0132325949	4579.0354861913	165108.49313421	763122.65598383	10807.002937904	146408.2564303
0.	1617971.0195807	7336.5614203583	3845.3314342286	146227.34350446	634970.06816845	10495.494053146	142813.3421549
0.	1619549.1838252	7002.9412353188	3623.0096229803	139016.61208181	657510.26168747	9672.2765870872	138225.8425188
0.	1524280.0629649	7492.255408986	3845.3314342286	129374.30492384	701801.92072105	10094.999728725	151022.8518765
0.	1704555.4752121	7091.9053126152	4067.6591755055	130773.67218474	709552.10131772	10539.994609927	155821.0966557
0.	1703097.5831269	7136.387707272	3623.0096229803	139129.58523743	663442.80416884	11118.523460085	150547.7030375
0.	1472540.8676346	7025.1821656413	3133.9225107654	117669.38528152	658614.79985604	10428.74366326	142813.3421549
0.	1554163.9699837	6335.740914881	3689.7055437159	131496.01749159	737083.63267784	11296.540412261	142316.053699
0.	1584865.7319935	7336.5614203583	3511.8509410427	139649.28131711	662601.91342852	10028.252544752	156432.3904322
0.	1852455.4380538	7781.4091020254	4067.6591755055	136689.70294803	707306.01032894	10361.993807708	169053.0738208
0.	1917626.4834602	7558.9822941956	3311.7690492289	143220.23641425	679363.03528691	10762.500956173	171729.1865079
0.	1719958.4609365	6535.8954043318	3311.7690492289	127659.26954983	731778.60826357	9805.7657902847	166083.1313403
0.	1850644.7974749	6446.937260185	3334.00013336	125245.27386041	683745.02390193	11585.826064951	160010.4818980
0.	1918704.1189147	7203.1117442735	2956.0797670342	113996.6393925	669018.77246705	9961.5058950769	164609.8846720
0.	1655734.3007561	7203.1117442735	3311.7690492289	114875.24825494	646616.49969736	10740.250054368	176334.9987693
0.	1553632.7875989	7514.4976447163	2933.8496908789	98062.489074985	652109.65787335	9383.0573113583	173634.7343116
0.	1534080.2919885	8404.2357348103	2378.1170558111	99951.3991631	641701.99881657	8159.548294521	209694.4118543
0.	1390315.3904714	7492.255408986	1955.7850343329	83033.848688119	608763.11147535	9205.0812048251	178286.9894968
0.	1333396.6935564	6669.3344004268	1889.1029872274	85345.920125511	580659.99770036	9249.5748753086	161845.4101467
0.	1307823.9362696	7047.4231552981	2355.8885211332	83033.848688119	519550.811854	8070.5728239134	176879.6948578
0.	1206204.3169418	6624.8544977427	2400.3456497736	84290.81806316	607712.66488395	8204.0363859019	168463.5362303
0.	1295168.0269763	6647.0944194197	1866.8757567514	79376.243393686	564492.78359042	9093.8480673683	163454.1332083
0.	1468040.8422629	6669.3344004268	2044.6952603964	80857.044477404	582040.37025385	9004.8626258179	164451.2427199
0.	1480388.3566559	7136.387707272	2333.6600457397	87344.243545238	576401.27515936	7892.6247312617	169551.9455709
0.	1182291.1683833	5668.5939886228	1777.9674276367	83280.738498481	593448.79660174	8404.2357348103	153466.8986499
0.	1405927.3288947	6647.0944194197	2311.4316296304	90803.143075724	642900.40028951	8826.8945917595	170050.8468868
0.	1458810.9396683	6624.8544977427	2555.9474675006	105463.15230167	664836.4599365	9894.7597796915	163431.4730016
0.	1757818.737456	7069.6642042893	2555.9474675006	97028.266271848	713925.19115175	11585.826064951	158311.8310108
0.	1496050.940853	6113.3526737582	2844.9299791609	89051.054448487	688803.91650491	10695.748428881	162207.9124431
0.	1672104.7236763	6424.6978724691	2533.718458539	96691.047294126	668153.30082708	10873.756355811	159716.024504
0.	1720742.8121165	6513.6557793022	2311.4316296304	97635.294622548	641342.51073212	9716.7727507005	177969.1927331
0.	1773909.6824828	6669.3344004268	2600.4056632835	102740.56832639	633389.66231674	11051.768082761	181056.868929
0.	1593824.3506326	6491.4162136014	2266.9749752633	81664.864546194	700547.09038963	10673.497705198	163884.688731
0.	1489218.3092659	6913.9781073663	2066.9229651143	93948.836768589	656213.80961554	9205.0812048251	177946.4934231
0.	1658259.1906833	7358.8032407191	2066.9229651143	95454.693773922	677245.06531023	10473.243863813	179535.5928807
0.	1580682.7233609	6135.5912309063	2000.2400288035	92960.062926812	658422.69614427	8715.6664994682	172795.3327298
0.	1704312.4771281	7603.4671810346	2822.700199456	101053.45996316	662770.08504825	9805.7657902847	173180.9933354
0.	1612105.1113486	6780.5351954239	3089.4614690812	102920.54659016	642612.76880157	9650.0285943244	167556.635938
0.	1749566.7274157	6758.2949177622	2600.4056632835	98984.403920748	671327.11939636	9894.7597796915	154191.1970843
0.	1826016.8880118	6357.9800652871	2667.0934016109	110933.49225076	702284.59605609	10873.756355811	159874.5772051
0.	1795753.4464415	6891.7374737114	2644.8640962144	106520.92332148	703081.06901302	10206.246222688	163544.7746457
0.	1694759.6489295	6446.937260185	3222.845305648	112600.0659537	648055.41819209	10517.744301851	158085.3701378
0.	1814861.4156456	6891.7374737114	3133.9225107654	115528.63243904	691792.45763379	9650.0285943244	150887.0923256
0.	1482575.2757959	6135.5912309063	2933.8496908789	102808.05972258	691937.0905684	10228.495699585	135379.6881629
0.	1618104.7517489	5913.2083289985	3045.0006645658	97612.811307082	620852.43604194	9004.8626258179	136508.9991087
0.	1618345.4745814	5802.0191026477	2333.6600457397	110888.45431293	690249.85628473	10295.244486485	141411.9682484
0.	1603646.2672533	7203.1117442735	3667.4735108391	94196.048459006	684708.39510423	10050.50154671	144327.9928165
0.	1537207.9916466	5045.9716918765	2333.6600457397	89051.054448487	604275.73266792	9872.5111932931	136418.6486465
0.	1193665.5355123	6936.2188003543	2200.2904383379	85054.070087413	608763.11147535	9872.5111932931	139423.3225505
0.	1261985.9018638	5690.8313593262	2467.0317873712	90196.609393942	625300.59203085	8293.0132808272	149982.0846635
0.	1362422.1864525	6802.7755324172	2266.9749752633	102110.67482479	626664.19487324	10006.003602161	175676.8713303
0.	1353793.0424687	6469.1767072291	3578.5459723132	90803.143075724	632743.21586342	9116.0945761461	169234.478309
0.	1176303.7739548	6424.6978724691	3000.5400972175	89432.888693476	661785.12627358	9271.8217995872	159670.7242818
0.	1396891.0449551	6469.1767072291	2378.1170558111	84649.986822298	599218.29281375	9672.2765870872	163726.0604493
0.	1298988.749188	7269.8363153001	2311.4316296304	106408.38814774	619059.47211697	8181.7923105381	171502.3643034
0.	1233385.1718835	6402.4585440809	2778.2408179141	87187.054766337	642588.79994239	9249.5748753086	158402.4170669
0.	1356365.3263779	6491.4162136014	3022.7703512459	92308.434859204	567818.84947171	8671.1756780192	170867.2946393
0.	1292200.3443313	6380.2192750204	2066.9229651143	86266.436861099	638658.80497267	10740.250054368	183532.3678843
0.	1231027.2512674	7292.077957649	2355.8885211332	71483.058091199	574070.57484296	9160.5877717715	186940.2074476
0.	1222805.0214554	6958.4595526755	2400.3456497736	69981.504887994	629655.30505869	8715.6664994682	175903.8060167
0.	1316124.5214779	6713.8145404327	2266.9749752633	85121.419193618	662842.15959877	8804.6488545952	180035.0860641
0.	1464647.563514	6269.0238196228	2111.3785523944	90690.818710863	622550.11798162	8293.0132808272	164224.6165474
0.	1605649.3128391	7069.6642042893	3133.9225107654	83909.218132253	646856.30283799	10896.007613863	161256.377221
0.	1483365.8581916	5846.4946152228	2889.3897164397	92623.007599779	727444.93951951	10896.007613863	156387.1078882
0.	1513723.5281399	7158.6289936035	3156.1531205464	89185.817488999	643451.72069501	10028.252544752	164609.8846720
0.	1321584.8465051	6713.8145404327	2622.6348501053	85592.878100732	660151.78292962	9116.0945761461	156636.1648970
0.	1662612.2301747	6758.2949177622	2333.6600457397	85705.134132891	699051.18348525	10028.252544752	180738.9676448
0.	1698671.3290138	6602.6146353956	2400.3456497736	87456.523050323	736017.5233428	9783.5174413434	171230.1857242
0.	1815899.8373041	7269.8363153001	2422.5743030209	94240.996822579	656910.02827208	10339.743974598	159580.1245680
0.	1973801.9398017	5668.5939886228	2600.4056632835	104720.54172922	655037.56731214	10562.244977375	152176.8965600
0.	1663972.1456164	7091.9053126152	2822.700199456	105215.60813727	675753.16973188	11296.540412261	150321.4511222
0.	1862228.0328836	6647.0944194197	3823.0989862564	105958.26255286	754474.79439569	10361.993807708	139242.5599119
0.	1716638.8918662	6224.5460527486	3356.2312767859	114244.44283348	710059.36352991	11118.523460085	131924.9394130
0.	1998741.7026038	6780.5351954239	3711.9376358914	112577.54248057	736574.79147436	10539.994609927	133482.7874628
0.	1626842.6607331	6691.5744407644	2911.6196740142	108456.76469154	669740.06485203	10339.743974598	147787.8455258
0.	1682594.0103425	8181.7923105381	3756.4019981391	123080.03649867	722242.54792499	11252.035817943	159308.3312805
0.	1683165.2331868	7336.5614203583	3245.0761526022	114740.07167227	739725.23894334	11474.561164748	143016.7868222
0.	1689677.1736125	5824.2568292746	3222.845305648	105193.10448466	758724.77732673	12565.021204863	150570.3285639
0.	1765421.3227745	6958.4595526755	3556.3142359259	95499.64888849	745714.23264798	11430.055620341	158221.2459300
0.	1933444.3387958	7292.077957649	3556.3142359259	106228.33501062	755785.99652945	11608.079223139	146973.6344185
0.	1676767.53733	7514.4976447163	3445.1564434428	108591.84006692	732868.41775588	11051.768082761	166332.475523
0.	1852818.4179613	6669.3344004268	3133.9225107654	105305.62335159	772022.39034669	11585.826064951	160780.6499612
0.	1615075.4701393	7825.8951756913	3689.7055437159	108704.40454143	756514.52744848	11407.802937209	160146.3887864
0.	1617017.6278101	7158.6289936035	2600.4056632835	101930.71394427	729042.57727406	10717.999211938	148986.688728
0.	1615875.1821214	6713.8145404327	2756.0112160766	87860.74172963	768057.72521015	10918.258931291	148127.1234282
0.	1948207.9584298	6669.3344004268	2800.4704790405	90106.756286359	728873.11693282	11496.814026024	154394.9172583
0.	1712983.0656623	7403.2870594544	2378.1170558111	93274.660130736	698858.18201015	10006.003602161	156228.6209039
0.	1940006.1327594	7025.1821656413	2756.0112160766	92420.780910908	766550.16628964	10206.246222688	145616.791122
0.	1718124.0712616	7558.9822941956	2933.8496908789	104698.0394051	787874.72573097	12609.532806802	144101.9082239
0.	1936544.6940913	7981.5983028321	2822.700199456	110055.29607559	802901.34585552	10784.751917351	126418.3439
0.	1638937.3377208	6113.3526737582	3200.6145179875	101210.90904701	776183.57878912	10139.498148207	128358.7811558
0.	1834885.2435076	6780.5351954239	3489.6193825463	97432.946954365	760595.42680759	12297.956582209	129374.3049238
0.	1594625.6923113	7158.6289936035	3422.9250628351	105733.20881504	754062.04938382	11341.045244099	138158.065733
0.	1584457.9256817	7581.224707945	2956.0797670342	109334.7935165	778228.39880054	10384.243700188	148511.654936
0.	1582287.2788731	6647.0944194197	2489.2606184746	91859.065714425	770733.06828486	11007.264794765	137322.1969938
0.	1982840.4641589	7381.0451204177	3000.5400972175	91993.873927502	791092.53915892	11341.045244099	137480.3279452
0.	1799490.0386164	7447.7711155427	3178.3837896203	111406.40519718	775575.09396717	11585.826064951	147742.6095066
0.	1894969.8460028	6691.5744407644	2911.6196740142	104045.49827127	752726.83185826	9627.7806609238	148330.6967417
0.	1975469.9309794	6958.4595526755	2800.4704790405	98647.106239782	739967.62830198	11674.839054004	144644.5214626
0.	1810681.5825676	6802.7755324172	3467.3878833464	91522.054670127	726839.85033236	11652.585717666	158696.8284862
0.	1753501.796826	6891.7374737114	2844.9299791609	94128.62636567	695457.23500538	11229.783609853	149687.9781450
0.	1982729.1675059	6936.2188003543	3311.7690492289	102223.15233664	718058.69639594	10006.003602161	162774.3535475
0.	1794471.8982087	7336.5614203583	3067.2310371775	93431.96316175	729454.13756296	11074.019815824	150344.076039
0.	1802109.2819635	5935.4463522347	2711.5521902674	91185.057180024	698279.20332407	9939.2571305832	157156.9442911
0.	1852647.4964603	7336.5614203583	2266.9749752633	96713.528137222	763390.00193357	10139.498148207	161754.7870127
0.	1631059.2919512	6980.7003643303	2555.9474675006	81418.022368295	668826.4379676	9405.3045917898	142632.5065847
0.	1667639.6071863	6002.16077788	2822.700199456	95342.307042458	706315.9825881	9672.2765870872	151135.9865098
0.	1837651.5010209	7336.5614203583	2956.0797670342	96129.045812497	675873.47437674	10673.497705198	158447.7104608
0.	1591983.9168068	6825.0159287424	2489.2606184746	90735.74827611	684226.6961308	9427.5519315809	150072.5810465
0.	1837925.4329088	6891.7374737114	2533.718458539	97387.981469238	673563.91678354	11363.297749089	146951.0185689
0.	1911025.2408907	7025.1821656413	3222.845305648	87164.599467273	671904.30218494	11385.550313458	135018.3407193
0.	1851193.4390481	6157.8298473792	2756.0112160766	92600.537726675	719654.61029604	9138.3411442804	128358.7811558
0.	1929764.0088152	6602.6146353956	2933.8496908789	101255.89504264	715979.6117783	10450.993733851	142677.7151125
0.	1790873.6076862	8559.9496630493	12609.532806802	85974.554748302	683215.21533748	10094.999728725	138293.6198511
0.	1833461.3542192	6580.3748323783	2578.1765357486	85435.722183134	756708.81265039	11830.614071137	147380.7301152
0.	1746338.5125434	6891.7374737114	2978.3099024804	92151.152917286	740961.49525491	10206.246222688	142542.0902587
0.	1860607.7044806	6558.1350886904	2689.3227662952	85615.329186808	696156.61173995	10072.750608034	140123.8145050
0.	1617944.2733818	6491.4162136014	2244.746737005	80026.866162212	705784.79470395	10851.505157133	132534.4977195
0.	1743463.9127075	6936.2188003543	1889.1029872274	86490.968484407	612583.99443746	9405.3045917898	163930.0116467
0.	1764257.1797049	6602.6146353956	2066.9229651143	79174.336261846	666614.89793239	10762.500956173	160644.7328271
0.	1530847.6984512	6269.0238196228	2000.2400288035	81777.067941514	673876.63336358	9894.7597796915	160304.9495976
0.	1460046.3077094	7470.0132325949	1866.8757567514	89387.966114342	656333.84332247	9338.5629285733	158266.5383485
0.	1491249.0951305	5846.4946152228	2978.3099024804	82517.648057206	703346.57623143	10317.494200857	156930.5145059
0.	1636766.1787704	7937.111398359	2778.2408179141	94825.347488078	685190.12082445	10406.493652039	147991.4106242
0.	1868547.2741867	6847.2563843996	2489.2606184746	99636.551256377	638275.4863727	10673.497705198	166763.1783311
0.	1768987.0026184	7558.9822941956	2956.0797670342	101008.47505372	746005.30088168	9894.7597796915	173339.7998958
0.	1544580.891205	5779.781435342	2489.2606184746	96915.858438475	683287.46005462	10473.243863813	164111.3057497
0.	1418190.3761554	6291.2627920491	2889.3897164397	85121.419193618	663298.64567476	9961.5058950769	145526.3426889
0.	1473962.3922991	7114.146480276	3089.4614690812	89904.590317472	731827.04134207	10183.99680516	149077.1743989
0.	1314727.6250318	6580.3748323783	2378.1170558111	93387.0191373	693479.9918523	9538.7895209393	139129.5852374
0.	1389089.5084019	6135.5912309063	3534.0825588358	92083.747274469	689478.65842088	10673.497705198	143423.6909310
0.	1558813.1373147	5868.7324604928	2956.0797670342	95252.398742364	723065.04455249	10495.494053146	139332.9407451
0.	1474120.3532374	6580.3748323783	2155.8343768016	86513.42197776	708441.05900123	10094.999728725	145277.6145151
0.	1464068.9915588	6535.8954043318	3422.9250628351	87052.323874854	700860.78097371	9850.2626662593	146136.8885015
0.	1513406.2281536	6513.6557793022	2778.2408179141	90533.567129791	635784.32933162	10428.74366326	144373.2104648
0.	1525286.086649	7358.8032407191	3000.5400972175	96421.281880041	691430.88584158	10250.745235849	146001.2078220
0.	1411076.30543	6446.937260185	2733.7816735278	98961.916986443	678279.91783583	9716.7727507005	130615.6674299
0.	1550313.599243	5757.5438273573	2289.203272805	99141.814149895	687767.807848	11452.308362854	143265.4481034
0.	1505715.0929142	6913.9781073663	3067.2310371775	98759.53729212	718252.12490067	11007.264794765	142067.4205047
0.	1740861.2759608	6224.5460527486	3689.7055437159	106475.90907078	761445.85480477	11964.137830426	155277.7617034
0.	1780032.7023086	5979.9225766753	3400.6937415233	112960.4497477	768762.96324193	10428.74366326	145119.3367817
0.	1733436.962717	6469.1767072291	3267.3070588502	114740.07167227	735193.80103966	11719.345904834	139762.2629789
0.	1720337.1048755	6802.7755324172	3156.1531205464	114514.78220711	715061.10488459	10584.495404194	136373.4737798
0.	1885768.4517572	7180.8703392706	3645.2415372606	122696.66724422	815997.52352234	11986.39199816	138338.8050431
0.	1702962.6048232	8204.0363859019	3889.7965080741	141231.16282864	771487.1769117	10072.750608034	154349.6456821
0.	1753664.663517	6291.2627920491	3578.5459723132	109762.58444695	704312.12545275	10406.493652039	132489.3437353
0.	1637463.0378607	6446.937260185	3222.845305648	119900.856294	738489.1582124	11051.768082761	122629.0156637
0.	1686671.8056014	6513.6557793022	3045.0006645658	110595.71361079	769735.79898013	12097.663727646	120915.357459
0.	1641993.9156659	6291.2627920491	3267.3070588502	100581.13045232	731439.58426413	10940.510308095	108479.2771030
0.	1694085.3897376	6446.937260185	2933.8496908789	113005.49881043	739894.91078557	12030.900511791	110257.9485713
0.	1864425.5410832	6357.9800652871	3156.1531205464	139875.24615982	838644.44472453	12320.211640776	121366.2862274
0.	1688423.5669569	6291.2627920491	3067.2310371775	118503.29996442	761591.65079533	11252.035817943	121456.474888
0.	1731216.2521501	6180.068523177	2911.6196740142	120216.46573887	704239.70553766	12654.044646316	119900.85629
0.	1909810.4604886	6180.068523177	3422.9250628351	115686.35348558	723669.87112601	10851.505157133	121817.2392211
0.	1784362.0888926	6224.5460527486	2867.1598181554	130231.95397202	822920.03341211	12097.663727646	124162.5853757
0.	1802927.9478951	6780.5351954239	3378.462479507	132105.54466995	773263.23876706	12565.021204863	119427.4643776
0.	1926942.486744	7002.9412353188	3711.9376358914	123192.79549369	692563.86113727	10139.498148207	130683.3833894
0.	1615875.1821214	5779.781435342	3556.3142359259	130096.52987831	806491.06842069	11207.531461142	139671.8775279
0.	1576232.3167229	6291.2627920491	3089.4614690812	138316.21241678	746175.09517859	11029.516409074	156726.7329104
0.	1693561.4889542	7180.8703392706	4000.9602304553	131473.44326036	799264.28841236	12253.446643245	148511.654936
0.	1624672.0139245	6713.8145404327	3578.5459723132	135357.1034924	741955.47570801	10183.99680516	136757.4678897
0.	1597367.5619642	6446.937260185	4045.4261345198	138271.02734634	740767.56108385	11385.550313458	129757.9791975
0.	1616332.1603969	6825.0159287424	3734.1697873657	134521.51336142	803877.99503371	11897.375683543	120216.4657388
0.	1610277.1982467	6046.6373582597	3578.5459723132	129306.59951861	811768.44009861	12809.83795555	118751.2365257
0.	1813975.2645449	6713.8145404327	4467.8640542332	148127.12342821	835237.54051107	12142.172835157	132376.4598368
0.	1834653.5315107	6469.1767072291	4467.8640542332	155911.65589349	769979.02487768	12253.446643245	134905.422830
0.	1904594.2328064	6891.7374737114	4512.332449094	143039.39208931	767838.86983491	10651.247040888	129848.2580446
0.	1758338.1595044	6535.8954043318	3200.6145179875	133844.06885969	804000.0838592	14323.410145956	136125.0163547
0.	1573490.44707	7692.4376667992	3845.3314342286	142270.84711666	846664.48100294	11585.826064951	151882.7132670
0.	1647063.9494234	7825.8951756913	3311.7690492289	159512.17542301	706243.54596386	12431.487824481	154938.1951808
0.	1768388.8449725	6825.0159287424	3200.6145179875	131405.72093071	756320.2465794	10206.246222688	153331.0996376
0.	1793708.5072301	6713.8145404327	3845.3314342286	123891.93506934	705446.78296254	10384.243700188	152199.5264704
0.	1901228.6995294	7158.6289936035	3711.9376358914	138813.2642292	704336.26555863	11363.297749089	149642.7319013
0.	1644093.5906327	6357.9800652871	3089.4614690812	133279.57350536	768276.58608003	10807.002937904	161052.4908165
0.	1730348.2401308	6913.9781073663	3667.4735108391	136802.64482126	800997.19399448	10851.505157133	160191.6915704
0.	1969938.906722	6624.8544977427	3934.2618191226	143514.11674155	739870.67174845	11007.264794765	176266.9142353
0.	1945325.4120695	7536.7399397861	3645.2415372606	130909.10719765	724177.95796239	9983.7547189362	173906.990634
0.	1675853.580779	7336.5614203583	3667.4735108391	122426.06419343	738973.87482977	11118.523460085	148737.8581569
0.	1615303.959277	7002.9412353188	2911.6196740142	127952.60603227	718735.71499438	11341.045244099	153874.3088439
0.	1964883.2547082	6446.937260185	3578.5459723132	124568.5771958	734394.38043174	10851.505157133	145978.5945883
0.	1751384.7918957	6202.3072583001	3578.5459723132	118818.8568592	689936.54888707	10873.756355811	133211.83661
0.	1585143.3930949	7047.4231552981	3133.9225107654	138293.61985118	684202.61188419	10495.494053146	144576.6928922
0.	1580345.1212023	6913.9781073663	3045.0006645658	131970.09036323	747606.35012627	11630.332440711	153715.8692011
0.	1640209.2752911	6669.3344004268	3889.7965080741	125561.08430325	763292.78427567	11407.802937209	147561.6678638
0.	1599880.9424794	6758.2949177622	3267.3070588502	130773.67218474	746053.81320005	11563.572966145	136667.1147555
0.	1734232.5554725	7536.7399397861	3489.6193825463	146091.66136504	738077.17031354	10717.999211938	147742.6095066
0.	1666142.7924249	6624.8544977427	3534.0825588358	115663.821726	756830.24310192	11875.121753355	160848.609351
0.	1841622.4502119	8048.3291046256	3000.5400972175	121659.40291759	672914.46453986	11051.768082761	171388.9554927
0.	1958831.1928911	6825.0159287424	3245.0761526022	111541.52807867	691045.22586549	10651.247040888	145096.7259202
0.	1670826.8197487	7292.077957649	3445.1564434428	130254.52486661	755980.26548397	12008.646225282	152041.1183767
0.	1809748.2154967	7803.6521091871	3311.7690492289	140304.59610159	726113.79887545	11986.39199816	159081.8435815
0.	1641694.4546864	7114.146480276	3689.7055437159	127388.50650691	704481.10760291	10495.494053146	156568.2395269
0.	1745428.5232219	6825.0159287424	3356.2312767859	135447.44253901	767790.23605325	11207.531461142	170776.5743121
0.	1634154.3131409	6402.4585440809	2889.3897164397	114965.36718658	745132.12537238	11074.019815824	149846.3419151
0.	1811576.1285986	7136.387707272	3311.7690492289	120599.72173427	722726.36004761	10985.013239832	156183.3394568
0.	1650719.7756273	7470.0132325949	3178.3837896203	124636.24440794	754183.44294532	10918.258931291	163748.7214494
0.	1991776.3534337	7470.0132325949	3067.2310371775	115280.79106968	729768.87327694	10606.745890386	144712.3505804
0.	1703500.766446	6647.0944194197	3600.7777679979	138383.99047803	754571.91371144	10606.745890386	140033.4251651
0.	1728977.3053044	6980.7003643303	3156.1531205464	129442.01087492	761664.54970537	11207.531461142	156636.1648970
0.	1698131.271709	6513.6557793022	2600.4056632835	123688.95306536	771560.15862741	11051.768082761	150638.2055083
0.	1920693.9281289	6446.937260185	3845.3314342286	115190.6687503	791799.64198505	11074.019815824	146159.5021610
0.	1914967.4634275	6135.5912309063	4201.058666784	135515.19746148	764994.24987612	10094.999728725	143446.2972924
0.	1968771.9742881	6446.937260185	3645.2415372606	115280.79106968	789044.70244762	9182.8344586197	137638.4618728
0.	1694818.1792117	7314.319659335	3867.5639415011	137480.32794525	771438.52277393	10962.761744275	148986.688728
0.	1793525.4867169	6602.6146353956	3667.4735108391	138926.23465089	751003.49003663	11541.319926723	137525.5087637
0.	1788041.7474111	8493.2147662765	4045.4261345198	143378.47839057	730301.52889196	11919.629673117	160984.5297793
0.	1688077.7496483	6647.0944194197	3978.7273673761	135153.84418933	736841.32363192	11630.332440711	137299.6071008
0.	1605478.9263541	6380.2192750204	3534.0825588358	134227.94736974	776305.28084813	11786.10662646	127975.1708015
0.	1961236.5138206	6802.7755324172	3889.7965080741	134476.34869495	751052.03020929	11897.375683543	133934.391636
0.	1830883.4607379	7558.9822941956	4579.0354861913	135086.09218114	789702.8832802	12097.663727646	144757.5702964
0.	1975631.3294984	7870.3814867284	3334.00013336	146136.88850152	743240.54549186	12119.918251707	167057.8824251
0.	2088162.229837	6891.7374737114	4201.058666784	148647.3761384	737350.18042164	12431.487824481	158968.6020185
0.	1805978.1447239	7381.0451204177	4134.3586542796	151430.14368036	739604.04679548	11608.079223139	161029.8370764
0.	1950726.0134844	6936.2188003543	4134.3586542796	156047.49657826	785169.75517633	10784.751917351	160350.2532353
0.	1987627.0092299	7403.2870594544	4134.3586542796	160712.69111977	828378.73647516	11719.345904834	161256.377221
0.	2008876.4990401	7714.6804365931	3534.0825588358	161052.49081655	812379.45284526	11407.802937209	136689.7029480
0.	2051146.9895226	7892.6247312617	5201.6229063468	174020.43336701	769127.76392213	10807.002937904	130751.0998949
0.	2091246.8331966	8115.0604405255	4667.9736993025	168826.32370747	788630.31775623	11341.045244099	137774.0076081
0.	2151910.6992674	7514.4976447163	4512.332449094	150389.3260576	808347.55799491	11674.839054004	143423.6909310
0.	2101643.0889639	8226.2805206124	4823.6178556551	176856.99848408	836560.92850188	12720.812851046	160667.3855303
0.	2256444.479785	7314.319659335	4112.1254353852	165176.48748609	854151.56956162	12453.743239397	155232.4853750
0.	2107126.8282697	7158.6289936035	4289.9928470482	168826.32370747	833497.83487965	12520.509840498	145639.4033828
0.	2124263.5136005	7848.1383015384	4245.525638307	167987.40139382	850861.37188871	11541.319926723	138203.2501962
0.	1934731.7738423	7937.111398359	4312.2265403762	148986.6887288	817880.49055578	12386.977172825	138271.0273463
0.	2031953.9019521	8515.4596725172	4378.9279761929	165153.82264109	832738.35356265	11964.137830426	141863.9988166
0.	2061429.000721	7314.319659335	4712.4431617115	148896.20403242	833620.33804021	12142.172835157	143175.0249682
0.	1689562.9290436	7158.6289936035	4378.9279761929	160939.22272615	808836.17345205	12720.812851046	129396.8735135
0.	1937473.6434952	7714.6804365931	4690.2084008523	164768.5296148	869513.98124611	11852.867882553	127253.1282594
0.	1779816.1384523	7336.5614203583	4112.1254353852	156432.39043228	846738.09333664	12431.487824481	124636.2444079
0.	1781301.3178476	6558.1350886904	3845.3314342286	175381.86538038	762515.08205194	12231.191762848	140146.4119919
0.	1846192.2329667	7203.1117442735	3823.0989862564	154711.82511508	900986.36515889	13344.008540165	131179.9837755
0.	1912225.5937746	6535.8954043318	4690.2084008523	146679.63311933	851131.41618551	13121.433305311	138609.9212975
0.	1774218.1545776	6691.5744407644	4178.8252699788	168372.84180405	831170.60064709	12053.154857688	138496.9551284
0.	1921250.9147155	7581.224707945	3778.6342682119	163680.73863233	806075.85499953	12832.094380165	137412.5571730
0.	1641465.9655487	7025.1821656413	4178.8252699788	155345.67665311	840728.45703358	11608.079223139	130096.5298783
0.	1772961.46432	6558.1350886904	4957.0294456441	172818.0181588	836291.33323532	11563.572966145	124613.6886099
0.	1802665.0522266	6469.1767072291	4201.058666784	147787.84552583	797507.32680313	11719.345904834	127027.5026970
0.	1855331.7984765	6758.2949177622	3845.3314342286	139491.10954254	763146.95982219	12164.427477996	137051.122286
0.	1906741.8544688	7203.1117442735	4378.9279761929	162842.32904248	812477.21884914	12565.021204863	157292.8050879
0.	1671169.5534553	7848.1383015384	4490.09822201	153263.20095376	701222.745729	11296.540412261	183327.9413350
0.	1943071.62737	7692.4376667992	4423.3958966001	142677.71511254	695047.28173432	12565.021204863	185190.6776423
0.	1752168.9527853	8048.3291046256	3978.7273673761	148036.64798217	843107.28915547	12409.232468957	185463.3077450
0.	1869840.8587232	7892.6247312617	4312.2265403762	148421.17535222	814163.85458373	12475.998713705	172840.7036489
0.	1979744.1339778	8604.4398909837	4601.2699505063	150117.82960337	837786.46621034	11830.614071137	174519.5995480
0.	1878294.9568197	8782.4031767842	4223.2921228934	151452.77158124	866783.64984718	11964.137830426	196011.7741965
0.	1993796.215949	8204.0363859019	4712.4431617115	152199.52647043	732747.32107023	11852.867882553	199424.6638925
0.	1810890.6611854	7825.8951756913	4023.1931528364	143672.36425091	740331.22499775	11074.019815824	199128.8254435
0.	1687278.0376662	7670.1949563466	4000.9602304553	145390.67186361	742925.32213548	12097.663727646	192623.0042534
0.	1709784.2177339	7091.9053126152	4734.6779818802	137661.05267686	810570.97902359	12520.509840498	181374.7822109
0.	1644550.5689082	7959.3548209234	4178.8252699788	153059.50819121	775550.75545732	11140.775371281	180693.5541550
0.	1640780.4981354	7692.4376667992	3734.1697873657	131134.83707252	732141.86292523	10028.252544752	170096.2030181
0.	1932309.6456771	7959.3548209234	4156.5919324774	135086.09218114	735557.19832549	10717.999211938	163748.7214494
0.	1640095.0307222	7358.8032407191	3912.0291339479	134227.94736974	697869.11677951	11964.137830426	158968.6020185
0.	1707270.8372188	7759.166154206	4023.1931528364	147199.79626078	720694.5300289	10673.497705198	165085.8284723
0.	1604907.7035097	7002.9412353188	4645.7390570617	128065.43048481	765188.7242392	10717.999211938	154259.1032607
0.	1716067.6690219	6980.7003643303	3067.2310371775	141140.76157744	716728.99193457	11252.035817943	153896.9433223
0.	1654604.0909689	7225.3532086126	4000.9602304553	134182.78428157	708392.75603656	12186.682180224	156409.749129
0.	1976470.868979	6269.0238196228	3222.845305648	136667.11475557	670629.74146161	11074.019815824	160236.9945983
0.	1699730.6956732	7914.8680351385	3934.2618191226	138225.84251889	740719.07821626	10985.013239832	164609.8846720
0.	1595425.4042934	7002.9412353188	3089.4614690812	123666.39981231	825685.67688873	11252.035817943	162525.1147638
0.	1795535.298007	7158.6289936035	3378.462479507	135876.56627707	701439.93182439	10295.244486485	163816.7048157
0.	1846668.1181121	7158.6289936035	3356.2312767859	130277.09582186	720089.91039561	11474.561164748	186463.0269299
0.	1748969.8292944	7203.1117442735	3845.3314342286	122020.1759723	664596.15846782	11274.288085412	169824.0698961
0.	1853470.6490394	8582.1947473411	3556.3142359259	134476.34869495	687767.807848	10161.747447	168350.1683501
0.	1760073.0386824	6491.4162136014	3778.6342682119	140892.16315075	721541.06816456	11274.288085412	163272.8532626
0.	1808851.7933324	8226.2805206124	3800.8665975842	129893.39783212	705470.92622215	10183.99680516	169302.5060003
0.	1847956.9236299	8270.7689680748	3667.4735108391	130976.8255231	689960.64905455	10695.748428881	187190.1699318
0.	1753148.9288754	8626.6850939775	4334.4602930095	139536.30117433	723839.23010607	10628.996435951	192713.9601516
0.	1861266.7869253	7759.166154206	4267.7592130252	122313.31549672	700498.83130554	11185.27937181	196330.2521265
0.	1805848.4475452	7581.224707945	3000.5400972175	122696.66724422	735847.92708207	11096.271608266	185167.9588653
0.	1960524.2635305	7492.255408986	3334.00013336	133956.97248282	621545.81514613	10406.493652039	176403.0838537
0.	1647863.6614055	7848.1383015384	4112.1254353852	140169.00953956	734176.36937674	9872.5111932931	165493.8017252
0.	1822657.8517792	6491.4162136014	4245.525638307	151633.79698024	710228.45751558	10517.744301851	157858.9153609
0.	1761765.4965706	6736.0546994319	3734.1697873657	142790.73749589	773336.23534982	11207.531461142	151339.6326857
0.	1776274.5568173	7714.6804365931	5090.4431708704	148624.75578592	771900.74804479	11585.826064951	148715.2375609
0.	1879323.1579395	6780.5351954239	4690.2084008523	163567.4351576	745908.27705589	11385.550313458	146792.7093253
0.	1960436.8018385	7870.3814867284	5023.7360413493	173929.67905865	784243.92184784	11608.079223139	146905.7870522
0.	1967062.986833	7225.3532086126	4579.0354861913	159376.27877926	796043.46212431	11986.39199816	134950.5898039
0.	1924678.2517816	6780.5351954239	3556.3142359259	171434.31883371	776305.28084813	12409.232468957	144486.2556496
0.	1782558.0081052	6669.3344004268	4756.9128613587	166967.20314336	828256.30668647	12409.232468957	146747.4786604
0.	1991397.0800027	7114.146480276	4957.0294456441	164723.20218314	810570.97902359	12253.446643245	152403.1984040
0.	1840936.9827987	7759.166154206	5312.8041246922	160961.87622225	812403.8942437	13522.07300496	141592.7775581
0.	1756852.9801091	7114.146480276	4667.9736993025	148172.36151635	844431.86758434	11163.027341856	157881.5605643
0.	1965006.5845933	7625.7097134645	4890.3233837481	154440.18907821	824608.68518783	12053.154857688	170141.5593937
0.	1854646.3310633	6602.6146353956	4734.6779818802	162117.28540496	799361.90775608	12520.509840498	162049.3157668
0.	1949012.3449513	7625.7097134645	5223.8590313854	164791.19342218	837394.27547191	12921.120672592	150230.9520606
0.	1783471.9646562	6691.5744407644	4534.5667354854	159965.18008983	844726.24556203	14123.068642562	153240.5681809
0.	2049090.5872829	7292.077957649	4934.7940323669	157790.98011663	787265.42497067	10651.247040888	147855.7000109
0.	1634725.5359852	6469.1767072291	5535.1710101087	155662.62033573	772898.26501907	13121.433305311	134431.1842713
0.	1615646.6929836	6891.7374737114	5090.4431708704	163907.35015852	814163.85458373	12253.446643245	130683.3833894
0.	1967577.4091345	7002.9412353188	5557.4080248972	127659.26954983	814506.11025259	11986.39199816	156160.6988247
0.	1788612.9702554	6758.2949177622	4734.6779818802	146227.34350446	762587.98868725	11808.360319106	153059.5081912
0.	1630041.5086615	7959.3548209234	4912.5586784017	148014.02927279	786266.26380643	12965.634175188	157270.1614694
0.	1645236.0363214	6958.4595526755	4178.8252699788	147199.79626078	848873.12023227	14256.629110124	148421.1753522
0.	1718695.2941059	6513.6557793022	5379.5135674889	166173.80109777	832101.42006003	13900.472616069	147448.5813146
0.	1698930.9836911	6825.0159287424	5157.1508342136	161641.50946783	835360.06802921	11207.531461142	145322.8372720
0.	1776845.7796616	8003.8418440852	4201.058666784	158040.07869476	772144.03434562	13477.556532345	157360.7363091
0.	1959522.8452875	6869.4968993892	5802.0191026477	142700.31946762	843205.39920407	12097.663727646	158968.6020185
0.	1678938.1841386	8048.3291046256	4912.5586784017	130344.80905157	788435.32000322	10651.247040888	186440.3047221
0.	1566864.2620754	7203.1117442735	4112.1254353852	136350.88643759	732553.56987921	11452.308362854	192918.6145107
0.	1824922.6188627	6891.7374737114	4490.09822201	125425.73551604	787947.84468093	13143.690561496	162207.9124431
0.	1841459.8815381	6736.0546994319	5157.1508342136	121817.23922112	774479.9282634	12075.409262973	146883.1713852
0.	1934662.2122684	7736.9232657286	4312.2265403762	138022.51380225	780127.58956952	12208.936941841	153919.577861
0.	1680651.8526716	7492.255408986	5201.6229063468	130322.23791434	851499.67182635	12030.900511791	177606.0111145
0.	1797416.9977892	7002.9412353188	4890.3233837481	129396.87351355	793409.12403033	12253.446643245	193282.4567508
0.	1734357.9023813	7937.111398359	3956.4945635986	103033.03496684	793165.24403956	11296.540412261	167896.7120975
0.	1395585.9707835	7581.224707945	3245.0761526022	101818.24035544	687960.56288229	9761.2691517657	188599.1880706
0.	1393680.9011102	7203.1117442735	3600.7777679979	87456.523050323	680133.33444353	9828.0141985899	187917.3756828
0.	1235077.1063908	6024.3990384081	2711.5521902674	84829.576977816	723161.81397706	9516.5418843464	175359.1730430
0.	1248983.5854424	7425.5290578293	3556.3142359259	86176.625896947	654269.49529101	9783.5174413434	172318.9528396
0.	1345016.4314581	6913.9781073663	3956.4945635986	89073.514804702	676378.77211238	10517.744301851	151430.1436803
0.	1376214.767064	6691.5744407644	4312.2265403762	85592.878100732	714505.21365632	10896.007613863	152131.6369220
0.	1562294.9241821	6580.3748323783	4690.2084008523	108861.99734365	778350.1293955	10628.996435951	153942.2124617
0.	1635828.1830113	6869.4968993892	4423.3958966001	119923.39943221	773993.23209379	12231.191762848	158108.0159507
0.	1779379.3864698	6046.6373582597	5001.500450135	108141.59727488	825073.73351637	12231.191762848	151656.4254291
0.	1708336.2733338	7069.6642042893	5179.3868406229	120937.9033222	771316.88861732	12164.427477996	132692.5385758
0.	1747369.248069	6246.7849065228	5468.4603216522	122831.97204078	814677.24311282	11185.27937181	125718.9939793
0.	1903600.9977433	6091.1141759345	6269.0238196228	129938.53786224	858671.46720729	12475.998713705	111226.2447406
0.	1744857.3003775	7403.2870594544	7336.5614203583	152923.715757	991419.11207611	14011.769886705	107803.9310412
0.	1754225.355025	5802.0191026477	7225.3532086126	157994.78749555	851131.41618551	13210.462686448	103168.023010
0.	1703729.2555837	5802.0191026477	6558.1350886904	149982.08466353	898098.13410675	13611.106663037	91409.72066744
0.	1893489.4844796	6202.3072583001	7892.6247312617	145300.22586317	835654.14107244	13811.435868899	89500.27301381
0.	1839223.3142656	6825.0159287424	7180.8703392706	153082.14047675	952615.87614819	14412.452358838	89343.04377608
0.	1889262.4354314	6491.4162136014	7781.4091020254	161369.64958195	915614.89458367	13477.556532345	83460.29929573
0.	1809519.7263589	6825.0159287424	7692.4376667992	155730.53839297	939388.68958834	13900.472616069	86625.69034733
0.	1714011.2667822	6402.4585440809	7047.4231552981	154032.7514717	921453.33215141	13989.510313761	92196.09031373
0.	1798780.736885	7247.5947322881	7158.6289936035	166151.13356684	906271.57078169	12987.891015582	94802.87170905
0.	2048405.1198697	6869.4968993892	7091.9053126152	147335.49628657	921156.36887903	13989.510313761	94825.34748807
0.	1968548.1662283	6913.9781073663	7381.0451204177	153059.50819121	932101.13800672	12987.891015582	96129.04581249
0.	1890062.1474135	7670.1949563466	8026.0854446829	152063.74792177	921775.05367992	14412.452358838	95297.35277184
0.	2222628.087399	7558.9822941956	7536.7399397861	136147.60308975	916653.65500963	13232.720180232	94375.84335978
0.	2312995.5413765	6980.7003643303	6825.0159287424	149235.52666509	890672.09024566	13655.623848502	107916.4849420
0.	2289689.6493267	7937.111398359	7047.4231552981	151407.51584038	889340.5074201	14123.068642562	112059.5192872
0.	2071139.7890751	8003.8418440852	5601.8822324301	121952.52984345	806881.87555013	12053.154857688	119652.8857697
0.	1755367.8007137	6891.7374737114	5045.9716918765	103842.99583018	847498.79035497	12654.044646316	120915.357459
0.	1722879.832405	5735.3062786932	4223.2921228934	87523.891475736	690972.91652781	10450.993733851	128742.4090349
0.	1467909.2961705	6647.0944194197	3334.00013336	69488.51631976	624846.10553633	9561.0372168932	142112.6259930
0.	1218658.3526137	6513.6557793022	2578.1765357486	58739.626903017	597906.70500783	9494.2943071144	167057.8824251
0.	1020902.9339197	6313.5018238017	1955.7850343329	45680.415357533	601937.49133692	9672.2765870872	171298.2295441
0.	1001502.501106	5668.5939886228	2511.4895088638	45635.72706983	571074.88580571	9249.5748753086	161686.820302
0.	853684.9737989	6157.8298473792	2533.718458539	39560.345564965	607975.26455538	8204.0363859019	145820.3036559
0.	902517.26582269	5913.2083289985	1844.6485855546	38421.70325081	522386.79403984	7981.5983028321	148398.5556083
0.	842003.62686269	5802.0191026477	1466.7957446922	29920.283815264	572667.70194616	9093.8480673683	146159.5021610
0.	821500.83919886	5446.2235441355	1666.8333500017	34515.777050349	509301.81749228	8159.548294521	144712.3505804
0.	811181.90804974	5913.2083289985	1844.6485855546	42396.462847287	546838.63647005	8115.0604405255	172182.8492500
0.	812159.48333522	5824.2568292746	1666.8333500017	38399.378482449	560716.87966604	8582.1947473411	167171.2329013
0.	687864.18482992	5690.8313593262	1200.0864062212	32373.873260071	545321.68976745	7625.7097134645	167443.2802722
0.	594116.14435538	5468.4603216522	1311.2142599662	26040.623372461	507791.47917883	6580.3748323783	177038.5711866
0.	500125.88981208	5490.6971584864	1066.7349377027	21160.16442182	515534.7719647	6936.2188003543	186531.1939209
0.	474537.08465149	6691.5744407644	866.71173567692	18308.97994288	430997.92913086	6936.2188003543	188485.5488419
0.	508452.21950626	6068.8757374351	866.71173567692	14746.369123639	431114.86198443	7514.4976447163	214457.8052917
0.	439912.79750052	5624.119425175	755.58980896023	11318.79279849	489711.66304324	7692.4376667992	195647.8141494
0.	360893.46105366	5802.0191026477	644.46936392652	9894.7597796915	444713.35928787	6335.740914881	184600.0093468
0.	358852.54356717	5446.2235441355	888.93629882483	9116.0945761461	504370.60135262	6224.5460527486	198286.8805052
0.	398436.0174692	5379.5135674889	600.02160077763	8515.4596725172	445744.0749989	7514.4976447163	185690.5062358
0.	366415.6671654	6469.1767072291	711.14145314645	6869.4968993892	453032.90314952	5735.3062786932	203749.6412224
0.	349396.4969598	6469.1767072291	511.12678566587	6980.7003643303	443027.0013779	6513.6557793022	220136.3643118
0.	342889.98264118	6869.4968993892	333.34000013334	6736.0546994319	466008.77192982	6269.0238196228	226617.7797539
0.	385655.31391278	6446.937260185	377.78634093484	5579.6450990042	473032.8538331	7492.255408986	225636.1190767
0.	315090.85013848	6335.740914881	622.24545271912	6402.4585440809	434436.42288702	6736.0546994319	212018.7943037
0.	405451.42322282	6913.9781073663	711.14145314645	6269.0238196228	466572.36531903	7069.6642042893	237583.6027870
0.	437478.42027028	6068.8757374351	422.2329187895	6335.740914881	463473.06045706	6825.0159287424	258641.2723859
0.	463989.53339747	6713.8145404327	577.79780810179	6469.1767072291	452095.08536328	6691.5744407644	260291.4777053
0.	504323.42635889	6647.0944194197	311.11691862693	6180.068523177	439187.09333684	6202.3072583001	234338.0642625
0.	423914.78225916	6357.9800652871	600.02160077763	6713.8145404327	457817.37262923	6758.2949177622	211517.4027580
0.	420648.50258562	7403.2870594544	333.34000013334	5890.9703650846	460985.03637	6825.0159287424	205457.4797725
0.	453595.64314434	6335.740914881	422.2329187895	6936.2188003543	403539.67798763	6113.3526737582	219543.2437823
0.	409906.05152753	7736.9232657286	422.2329187895	8092.8166025467	451813.76006281	6624.8544977427	228923.9896662
0.	469931.21141124	6736.0546994319	400.00960023041	6246.7849065228	430249.59674074	6736.0546994319	246526.7066088
0.	457207.43861091	7825.8951756913	422.2329187895	7425.5290578293	432705.30759946	5824.2568292746	264739.4662949
0.	477663.90894395	5913.2083289985	377.78634093484	7848.1383015384	434530.00667175	7425.5290578293	265312.83073
0.	546483.07809675	6602.6146353956	400.00960023041	8204.0363859019	452892.22393113	7180.8703392706	273711.3341518
0.	463520.01125567	6291.2627920491	377.78634093484	7892.6247312617	423353.99175031	6313.5018238017	239801.3422383
0.	476417.74450953	6313.5018238017	266.6709334016	6424.6978724691	413312.72804619	6335.740914881	226092.6912463
0.	437665.65545854	5312.8041246922	377.78634093484	6535.8954043318	465515.65812936	7114.146480276	242705.860337
0.	425667.48983348	5779.781435342	511.12678566587	7403.2870594544	436097.6873414	6424.6978724691	214252.627683
0.	430693.91119677	6024.3990384081	466.67973369921	6780.5351954239	443940.40398371	6024.3990384081	215529.369393
0.	441739.03522279	5779.781435342	288.89389638309	6736.0546994319	459600.50584143	5957.6844347936	215483.7681
0.	344880.77173452	5423.9868259363	400.00960023041	5045.9716918765	447313.81244264	6291.2627920491	194465.0524943
0.	355374.83443228	5535.1710101087	422.2329187895	5846.4946152228	431676.16194638	6246.7849065228	194510.540259
0.	406547.37270553	5179.3868406229	377.78634093484	5557.4080248972	419639.68397168	6736.0546994319	192941.3541906
0.	361612.53717273	5668.5939886228	266.6709334016	5023.7360413493	432401.22894421	6180.068523177	180920.624052
0.	265679.80436141	5045.9716918765	288.89389638309	4623.5044741297	423283.89552435	6825.0159287424	155187.2092903
0.	195352.10817952	4245.525638307	177.7796740943	3311.7690492289	452634.31803553	7158.6289936035	134928.0062869
0.	172114.79828038	4089.8922757939	155.55700742096	2467.0317873712	434132.28266025	6624.8544977427	116475.003188
0.	137502.91832412	4000.9602304553	155.55700742096	2889.3897164397	442207.36411562	6780.5351954239	102065.6842425
0.	93027.475619114	3489.6193825463	22.222251851891	2400.3456497736	476958.51059842	5624.119425175	91724.2596701
0.	80542.913273124	3445.1564434428	44.444562963279	1333.440008534	390914.26814335	6357.9800652871	81709.74572391
0.	64649.806853683	3156.1531205464	244.44802968221	1266.7629406502	417958.26431145	6380.2192750204	81148.74829060
0.	51134.180190253	3045.0006645658	0.	1288.9885706717	440638.56324183	6002.16077788	77200.38970792
