# Supplementary material for: LA-iMageS: a software for elemental distribution bioimaging using LA–ICP–MS data
Source: J Cheminform. 2016 Nov 18;8:65. doi: 10.1186/s13321-016-0178-7 (PMC5116144; doi:10.1186/s13321-016-0178-7)
Supplement: Supplementary file 1 — Additional file 1. Dataset corresponding to LA–ICP–MS analysis of a human tissue used to illustrate LA-iMageS features. [file 13321_2016_178_MOESM1_ESM.zip › Line 56.xl]

Intensity Vs Time	Counts Per Second
Time in Seconds	Na23	Ca44	Zn64	P31	C12	C13	Si28
0.	88.889362965491	3400.6937415233	0.	444.45629661235	414666.44255958	6691.5744407644	62030.00726694
0.	111.11185185679	3000.5400972175	0.	355.56314090256	414549.73458067	5624.119425175	59746.7487197
0.	88.889362965491	2266.9749752633	0.	533.35040054615	394639.38313597	6491.4162136014	58762.00607021
0.	31057.767447452	3378.462479507	177.7796740943	1311.2142599662	432915.8299271	5446.2235441355	59903.42301451
0.	68950.743730838	3667.4735108391	177.7796740943	2022.4676149595	444151.2030502	6313.5018238017	82046.36222419
0.	122764.3193699	3556.3142359259	177.7796740943	2711.5521902674	401558.44274066	6180.068523177	89163.35683170
0.	107488.78815449	3689.7055437159	133.33440000853	2978.3099024804	400439.83071251	6624.8544977427	91522.05467012
0.	127365.94331409	4045.4261345198	311.11691862693	3200.6145179875	428075.12751538	5868.7324604928	99254.25183754
0.	118706.15660619	3823.0989862564	222.22518522469	3022.7703512459	421671.84101557	6469.1767072291	94038.73108498
0.	131202.55721802	3623.0096229803	222.22518522469	3445.1564434428	413056.01329212	6335.740914881	92892.65077681
0.	120689.90215881	3778.6342682119	377.78634093484	3623.0096229803	457700.07425125	6847.2563843996	90376.31849999
0.	123824.27385604	3133.9225107654	288.89389638309	3689.7055437159	441504.88039107	6357.9800652871	79510.85085318
0.	129284.03117149	3867.5639415011	400.00960023041	4089.8922757939	427069.91475012	6847.2563843996	89410.427373
0.	156319.18452931	4089.8922757939	244.44802968221	5690.8313593262	447805.87898105	5735.3062786932	98669.59232961
0.	192509.31076092	4289.9928470482	777.81407576798	10762.500956173	442511.79164579	6736.0546994319	94668.01830069
0.	502837.54672967	4445.6299457633	1666.8333500017	34895.129780043	493668.52272852	7514.4976447163	109132.1633220
0.	574665.08138368	4912.5586784017	1978.012501928	44674.986686631	527186.4620644	7825.8951756913	100716.0790257
0.	742173.68173297	5112.6789993376	2489.2606184746	59836.276528791	535444.37640054	7914.8680351385	96263.92273138
0.	820791.32845923	5935.4463522347	2911.6196740142	71639.952329303	535420.70342317	8226.2805206124	100108.8275508
0.	1043055.404039	4979.2649182334	3311.7690492289	92892.650776817	609264.50602354	10094.999728725	91050.26197897
0.	1190017.01861	5579.6450990042	5157.1508342136	122674.11665682	661520.88809041	10450.993733851	93049.94663706
0.	1264943.6062811	6647.0944194197	6024.3990384081	127930.04132367	703177.61615331	11029.516409074	91948.93761549
0.	1332411.7805168	6046.6373582597	5335.0405463082	140146.41199191	774966.6515971	11830.614071137	93476.90742724
0.	1562746.8566415	7536.7399397861	6157.8298473792	151000.2251325	808885.0365006	11118.523460085	85884.74691362
0.	1814014.3686063	7247.5947322881	6780.5351954239	173589.35911374	767230.96706528	11496.814026024	92353.37309913
0.	1553579.6710638	5957.6844347936	5690.8313593262	155798.45699864	786826.75476259	12921.120672592	89747.3534919
0.	1559105.4499433	7603.4671810346	5824.2568292746	172749.96205518	845732.11166839	11430.055620341	83505.19009658
0.	1662424.0931255	6891.7374737114	5735.3062786932	184554.57503916	866119.64373378	12720.812851046	85682.68280610
0.	1743328.3405427	7047.4231552981	6068.8757374351	181874.38446663	800191.71623761	11541.319926723	84403.05664586
0.	1668656.1729401	7514.4976447163	7692.4376667992	193464.38375996	868529.98004261	12498.254247405	91162.59116259
0.	1806367.1375074	8270.7689680748	5690.8313593262	169801.39253305	833007.83938752	11786.10662646	85480.62357299
0.	1809370.6519726	7292.077957649	5979.9225766753	161052.49081655	837958.05518485	11986.39199816	87568.80406033
0.	1819753.9482065	7581.224707945	6891.7374737114	185645.06604758	818027.23229418	13410.782268944	88714.15633083
0.	1886016.2739187	7536.7399397861	7358.8032407191	200494.32026466	861399.27251515	12698.556723408	94533.16706223
0.	1951590.5453014	7203.1117442735	7625.7097134645	191486.13832766	858745.18051174	12142.172835157	86446.0616782
0.	1817059.8679045	6647.0944194197	7247.5947322881	182487.57318711	804683.81281708	13099.176108526	86805.32286844
0.	1686135.5919775	7447.7711155427	7047.4231552981	183146.2330109	826566.95057019	12809.83795555	85323.46976154
0.	1822200.8735037	7781.4091020254	7225.3532086126	207256.77701763	891091.3340525	12565.021204863	98894.45654545
0.	1907998.5447263	7959.3548209234	7514.4976447163	184554.57503916	950902.41886875	14790.892369012	109830.1323777
0.	1922964.5832485	8715.6664994682	7603.4671810346	209170.37485059	842567.70354018	12809.83795555	100266.2588948
0.	2158422.6396931	8315.2576529274	7247.5947322881	208578.02438135	875149.51474659	13944.991346099	101165.9232927
0.	2191896.2983725	8826.8945917595	7848.1383015384	225270.87911048	909533.19019276	13210.462686448	102875.5516620
0.	1890062.1474135	7892.6247312617	7114.146480276	200448.80020834	814481.66297465	11719.345904834	94263.4710947
0.	2090561.3657833	8604.4398909837	7825.8951756913	202998.30178706	886184.96961016	14790.892369012	83639.86394284
0.	2180357.5969165	8737.9119992209	7492.255408986	208783.06406866	867496.89762199	14301.149741267	85121.41919361
0.	2102557.0455149	8337.5020843755	6313.5018238017	206209.03828208	874287.95418209	15280.663754666	82360.54983259
0.	2291860.2961353	8470.9699193857	8204.0363859019	231025.2437999	931233.97417848	15592.351428913	78232.16735253
0.	2384512.6414902	8648.9303563226	8826.8945917595	221733.43439352	896666.71350222	14011.769886705	77985.42634786
0.	2457172.1872926	7558.9822941956	8648.9303563226	236372.09402958	948941.04361437	13633.365226067	82674.7492288
0.	2144713.2914285	8915.8781339534	7158.6289936035	197945.57542282	951548.03030709	14256.629110124	85054.07008741
0.	2162421.1996036	8359.7465751719	5690.8313593262	191918.12931748	890228.20686049	14167.588560773	99928.90963475
0.	2093874.4582806	7647.9523052351	8092.8166025467	185054.36589895	871531.5290035	13210.462686448	101435.8414390
0.	1911654.3709302	8003.8418440852	6736.0546994319	170844.61446589	864521.31675584	13032.404874564	101345.8677580
0.	1927420.1214345	7848.1383015384	5668.5939886228	164292.60375838	840287.09536761	13344.008540165	94330.89427296
0.	1965120.8291622	7292.077957649	7314.319659335	159693.37436273	870375.07289564	12342.466758735	101953.208843
0.	1952896.6602929	8048.3291046256	7069.6642042893	170096.20301814	824388.40776827	12475.998713705	104900.56249
0.	1964778.0954556	8048.3291046256	5112.6789993376	173997.74469822	809593.58141234	12587.276976136	107398.7495046
0.	1909026.7458462	7736.9232657286	6936.2188003543	179558.29647379	941025.5001641	13121.433305311	103258.016247
0.	1816260.1559224	7403.2870594544	6068.8757374351	177832.9977909	853390.29454253	13076.91897114	102178.1611508
0.	1835515.1106085	7180.8703392706	6847.2563843996	160486.16561239	835531.60943681	11207.531461142	95724.42807839
0.	1673911.4231082	7425.5290578293	6380.2192750204	161528.2334479	838105.13412623	13633.365226067	91926.4695498
0.	1637695.8947759	7047.4231552981	6758.2949177622	171978.69799104	825563.2847889	12320.211640776	101030.9674782
0.	1716067.6690219	7558.9822941956	5957.6844347936	174088.4997402	893089.18248801	11941.883722078	115415.9763636
0.	1581944.5451665	7069.6642042893	4734.6779818802	146136.88850152	744380.2944092	11496.814026024	122335.8651149
0.	1806257.9371999	7358.8032407191	6180.068523177	126282.98135311	816755.55238523	11074.019815824	125876.906625
0.	1752416.0924825	7403.2870594544	5068.2074017168	144305.38408364	773311.90308767	12587.276976136	130773.6721847
0.	1787549.162031	7292.077957649	5490.6971584864	138994.01763295	774139.23809258	11830.614071137	132150.6965909
0.	1876988.8070496	6913.9781073663	4756.9128613587	142655.11081826	779080.54864316	11719.345904834	134453.7664527
0.	1678860.3269418	7447.7711155427	4779.1478001472	148466.4150226	760741.20856982	11007.264794765	135357.103492
0.	1969549.9130061	8448.7251318446	4912.5586784017	133821.48831716	866365.56605979	13099.176108526	145548.954706
0.	1574404.403621	8426.4804036529	5201.6229063468	142157.83172439	758894.81977555	12186.682180224	135537.7825570
0.	1817949.6962115	6558.1350886904	4890.3233837481	155956.93587799	803731.4906955	12320.211640776	134657.0088177
0.	1568120.952333	8159.548294521	5579.6450990042	161075.14461761	835262.04587746	11074.019815824	142135.2288283
0.	1820054.6911165	7069.6642042893	4401.1619067434	122967.2790182	814261.64055016	11541.319926723	146114.2749028
0.	1739099.4917554	7269.8363153001	5201.6229063468	147719.99158832	816437.66131078	10695.748428881	160848.609351
0.	1677352.6693972	9739.0209215515	5001.500450135	134634.42608996	789654.12744231	12542.765492984	147674.7559342
0.	1743355.4548159	6135.5912309063	4667.9736993025	131067.11747305	738731.51314641	10139.498148207	134205.3657953
0.	1749838.0575351	7091.9053126152	4045.4261345198	136689.70294803	708779.18727395	11051.768082761	132060.3929916
0.	1557059.4584297	6980.7003643303	3800.8665975842	125651.31804023	712040.3853346	11697.092449727	127027.5026970
0.	1647814.9602454	7247.5947322881	4112.1254353852	158696.82848628	640192.249204	10695.748428881	122020.175972
0.	1600362.2230049	6825.0159287424	4267.7592130252	139830.05270517	686370.46189157	11519.066946682	133821.4883171
0.	1728617.076906	7158.6289936035	5112.6789993376	143175.02496822	796531.38974924	10361.993807708	133821.4883171
0.	1637114.6016829	8092.8166025467	4823.6178556551	146385.64210168	734660.8458066	12587.276976136	120960.4492458
0.	1582920.527671	7002.9412353188	4934.7940323669	145616.7911224	713006.90135251	10651.247040888	120148.8341444
0.	1655707.4439653	6669.3344004268	5824.2568292746	153150.03769882	789385.97520216	11496.814026024	117173.5833991
0.	1727371.8990104	6291.2627920491	4356.6941049483	143536.72334619	808274.26803297	11185.27937181	113410.9512603
0.	1617168.6676496	7358.8032407191	4779.1478001472	140078.61971355	770343.87644739	10695.748428881	115686.3534855
0.	1851220.8719802	7914.8680351385	5779.781435342	160055.78395027	777571.08294293	12876.607407585	118818.856859
0.	1899656.6963035	7269.8363153001	5357.2770272403	129532.28632548	761664.54970537	11296.540412261	121794.6909960
0.	1760317.514136	7292.077957649	4823.6178556551	130796.24453523	745568.7021802	11051.768082761	128110.5606902
0.	1745090.9344433	7470.0132325949	5068.2074017168	132737.69365233	715157.78524964	10985.013239832	115686.3534855
0.	1741701.6302942	6469.1767072291	4957.0294456441	139287.75020705	776889.47437216	11519.066946682	113501.0544657
0.	1639312.6519701	6869.4968993892	5045.9716918765	132805.42672227	753527.9378113	10918.258931291	110460.6059629
0.	1674203.5415976	6580.3748323783	5824.2568292746	147923.55504379	812232.80589006	11852.867882553	111068.6075150
0.	1640780.4981354	7870.3814867284	4312.2265403762	176471.16948868	823923.39587968	13210.462686448	124771.5804683
0.	1781666.1943893	7603.4671810346	4334.4602930095	165335.14311017	757024.535345	12320.211640776	129126.0544398
0.	1983174.3620884	8204.0363859019	6269.0238196228	169801.39253305	839085.72356876	12520.509840498	119359.8391406
0.	1591655.3335206	7225.3532086126	5001.500450135	186667.52955738	815043.96766769	13499.814738951	136396.0611828
0.	1809507.1985637	8048.3291046256	5446.2235441355	157315.44876739	842224.34819068	11808.360319106	126621.3919620
0.	1744494.3264166	6736.0546994319	5335.0405463082	145933.36830354	816070.87828145	11986.39199816	120464.4529141
0.	1799380.9195993	7870.3814867284	6068.8757374351	169483.91586414	786729.27548859	13143.690561496	126418.3439
0.	1748155.9396642	7558.9822941956	6113.3526737582	173158.30692849	821500.83919886	12253.446643245	132602.2291509
0.	1810790.8351811	6891.7374737114	4845.8529723751	154915.55790011	794018.85381542	12386.977172825	127298.2540994
0.	1904870.1502908	6535.8954043318	4890.3233837481	149099.7959687	806149.12652229	12520.509840498	119900.85629
0.	1773093.5869464	8003.8418440852	4823.6178556551	170504.41919617	828990.91112253	12053.154857688	137028.5331225
0.	1688531.3785782	7336.5614203583	4779.1478001472	153715.86920112	799288.69314599	12854.350864177	150208.3274474
0.	1710686.5534132	6958.4595526755	4667.9736993025	143762.79273682	837590.36864432	12587.276976136	150547.7030375
0.	1697376.2434906	7959.3548209234	4490.09822201	146543.94367978	831758.47507058	12832.094380165	140530.5785664
0.	1931949.8938391	8359.7465751719	6402.4585440809	146611.78812579	781491.36618612	13076.91897114	148805.7203098
0.	1839240.418875	8270.7689680748	5223.8590313854	148828.34114918	813601.60650658	11808.360319106	166105.7986881
0.	1690013.9168114	7358.8032407191	5535.1710101087	138858.45221562	775891.50077631	10673.497705198	171275.5482097
0.	1917819.8960062	7603.4671810346	5690.8313593262	146317.79948073	799166.67015983	11986.39199816	171275.5482097
0.	1650793.9764374	8270.7689680748	5846.4946152228	140620.973254	790092.93978814	11318.79279849	153150.0376988
0.	1556049.917609	7914.8680351385	5646.3566772391	148873.58301047	806246.8228419	12119.918251707	131270.2779095
0.	1536359.6956842	7203.1117442735	4756.9128613587	140372.39020298	780833.80441585	11452.308362854	141999.6127283
0.	1720742.8121165	7336.5614203583	5268.3314594078	146249.95740728	728655.24420249	11630.332440711	145164.5586871
0.	1812101.9673236	8426.4804036529	5312.8041246922	142135.22882831	832517.87133386	13366.266390356	134589.2608164
0.	1509070.904764	8760.1575583262	5090.4431708704	142067.42050477	731318.50746629	12008.646225282	131631.464153
0.	1700209.4803447	7225.3532086126	5290.5677623922	149167.661043	782928.43292864	12030.900511791	143966.2603872
0.	1781257.7942481	7670.1949563466	5735.3062786932	147493.81575177	780638.9808168	11630.332440711	167874.0399261
0.	1516897.1372767	7292.077957649	4712.4431617115	156387.10788826	768811.60245064	11919.629673117	175994.5816035
0.	1665004.5951389	7470.0132325949	4667.9736993025	150140.45397307	781052.98616559	11674.839054004	164473.905672
0.	1650257.1451878	7692.4376667992	5757.5438273573	152041.11837679	803926.83035914	12409.232468957	152267.4165668
0.	1505107.4799868	7603.4671810346	4845.8529723751	130796.24453523	727783.80785394	10228.495699585	143694.9712811
0.	1487267.0729275	7069.6642042893	4623.5044741297	128742.40903494	709866.11729021	10962.761744275	144124.5164095
0.	1716740.6169864	8092.8166025467	5134.9148871186	163522.11419485	841390.54126042	11118.523460085	159285.6822362
0.	1645131.9914447	8426.4804036529	5112.6789993376	139491.10954254	766623.10668662	11163.027341856	156907.8718626
0.	1465647.0020516	7114.146480276	5223.8590313854	148715.23756099	765918.04174895	11229.783609853	155639.9811051
0.	1527881.0823767	7870.3814867284	4823.6178556551	147968.79203659	827399.34614179	12030.900511791	154191.1970843
0.	1475094.5064812	6513.6557793022	4690.2084008523	142881.15649689	767765.91926416	11763.8529932	136012.0835904
0.	1557404.8533375	6202.3072583001	4334.4602930095	140959.96199235	764775.4714043	11608.079223139	122561.3646284
0.	1415731.2039502	6491.4162136014	4356.6941049483	129645.13200333	781004.27863419	12053.154857688	118052.5249812
0.	1445023.0525587	6024.3990384081	4756.9128613587	148828.34114918	782002.83738631	10985.013239832	113658.7374035
0.	1369289.8161775	6780.5351954239	4823.6178556551	140779.1662969	709407.17469673	11474.561164748	128900.3785496
0.	1358808.3767026	6202.3072583001	4423.3958966001	137073.71151159	718203.76737096	12854.350864177	118615.997493
0.	1451165.9187625	6558.1350886904	5290.5677623922	122629.01566374	758943.40394191	11163.027341856	121501.5695818
0.	1335159.4385734	6736.0546994319	4801.3827982459	141954.40784797	751391.81899339	11786.10662646	126711.6370946
0.	1596492.3046353	7091.9053126152	4401.1619067434	141457.17021116	738271.04454225	11296.540412261	123801.7202394
0.	1413612.6664169	6736.0546994319	4023.1931528364	134724.75736551	714021.85888086	10072.750608034	121411.3804366
0.	1410527.2900551	7047.4231552981	5290.5677623922	145955.98141555	668177.34053908	9360.8100902862	125561.0843032
0.	1351818.8580028	7203.1117442735	4556.8010811844	140620.973254	731657.52674702	9939.2571305832	124004.7049699
0.	1478096.6094937	6580.3748323783	4423.3958966001	127772.09006119	700354.05566246	11407.802937209	130954.2526872
0.	1430627.2811639	6980.7003643303	4801.3827982459	121524.11701951	726234.80324222	10339.743974598	130028.8186503
0.	1380982.0134727	6624.8544977427	3378.462479507	124771.58046838	730132.04402179	10450.993733851	133098.9430035
0.	1454974.4871455	7937.111398359	4045.4261345198	132218.42492757	751707.34902102	11274.288085412	144214.9497601
0.	1329509.5058202	7203.1117442735	4289.9928470482	130028.81865033	723500.51544456	9605.5327868852	147878.318294
0.	1195528.6400058	7959.3548209234	4423.3958966001	124997.14541715	730567.86893155	10206.246222688	130886.5345438
0.	1446072.8199748	6713.8145404327	4445.6299457633	117849.68413778	695553.69741215	10272.994831483	154394.9172583
0.	1369732.2292171	7180.8703392706	3912.0291339479	118593.45786654	670798.06893006	9983.7547189362	162457.1418313
0.	1616847.7465934	7914.8680351385	4556.8010811844	131676.61352567	815679.66001265	11385.550313458	171320.9109396
0.	1390863.1788187	7470.0132325949	4023.1931528364	116204.60065493	723089.23680767	11118.523460085	163046.2588221
0.	1571683.7693758	6580.3748323783	3934.2618191226	131067.11747305	738416.45304828	9605.5327868852	158787.4186881
0.	1485896.184767	7025.1821656413	4178.8252699788	130593.09556476	698423.94437614	11786.10662646	148443.7951569
0.	1592463.9942116	7447.7711155427	4623.5044741297	126982.3783121	776305.28084813	11763.8529932	143446.2972924
0.	1554881.1153337	6958.4595526755	4267.7592130252	133076.36446393	700209.2824331	10384.243700188	140507.9800465
0.	1366141.5032053	7247.5947322881	4267.7592130252	129013.2157367	715278.63721841	11652.585717666	125019.7022453
0.	1311029.4843805	6891.7374737114	4623.5044741297	128291.08393762	757121.68309149	10495.494053146	125673.87662
0.	1574079.0733896	7692.4376667992	3956.4945635986	143265.44810348	680325.91992258	11341.045244099	112667.6367359
0.	1605969.8408916	6402.4585440809	4178.8252699788	148014.02927279	713417.7032149	11074.019815824	126418.3439
0.	1791773.0488076	7581.224707945	4712.4431617115	145096.72592029	717913.62784203	11296.540412261	134657.0088177
0.	1648807.8579735	6958.4595526755	4178.8252699788	137186.65854704	730132.04402179	11363.297749089	137886.9640579
0.	1553632.7875989	7180.8703392706	4067.6591755055	132669.96112857	726718.83754671	11674.839054004	136599.3505425
0.	1592890.7508768	7247.5947322881	3445.1564434428	141457.17021116	661785.12627358	11185.27937181	138745.4827052
0.	1645453.9061951	6513.6557793022	3645.2415372606	137615.87112953	753406.55338509	11919.629673117	135808.8084401
0.	1767491.6812788	6135.5912309063	4690.2084008523	150049.95685952	672649.88683206	10539.994609927	147018.8663002
0.	1627283.4508537	7848.1383015384	4779.1478001472	149326.01501332	755664.58063287	11051.768082761	138722.8889853
0.	1617944.2733818	7603.4671810346	4312.2265403762	148669.99655173	721613.63241175	11452.308362854	135650.7089457
0.	1418556.6930759	7136.387707272	3734.1697873657	145277.61451512	754401.95561948	10495.494053146	135515.1974614
0.	1515759.7999642	7203.1117442735	4312.2265403762	153874.30884397	738319.51377431	10562.244977375	129464.5796465
0.	1661994.080087	8226.2805206124	4512.332449094	164111.30574971	762733.80378771	11652.585717666	141796.1926814
0.	1559132.0242836	7670.1949563466	4401.1619067434	165629.79720449	738343.74849157	10473.243863813	149642.7319013
0.	1768796.6755206	7158.6289936035	5157.1508342136	148036.64798217	794482.27693382	11585.826064951	170821.9343535
0.	1763523.4591747	7581.224707945	4868.088148406	157043.72863669	839159.27220579	12253.446643245	162955.6227543
0.	1962300.9308523	7736.9232657286	3222.845305648	162525.11476387	729599.39878504	11318.79279849	163431.4730016
0.	1641055.3840325	7002.9412353188	4023.1931528364	147131.94706927	724976.4401208	10517.744301851	149642.7319013
0.	1541291.5220348	7158.6289936035	3867.5639415011	142700.31946762	736962.47731147	11585.826064951	153670.6012799
0.	1576448.3817141	6936.2188003543	3934.2618191226	136350.88643759	795726.32378909	11652.585717666	146928.4027802
0.	1540257.2079998	6847.2563843996	4667.9736993025	183305.22758021	698327.45007333	9983.7547189362	156341.8255880
0.	1636042.5735659	7514.4976447163	3556.3142359259	149167.661043	756198.82323643	12142.172835157	152041.1183767
0.	1715686.2745098	6913.9781073663	3956.4945635986	170527.09845313	720307.56861943	11274.288085412	147312.879463
0.	1601109.7065221	7447.7711155427	4912.5586784017	156432.39043228	747339.48813967	11496.814026024	123666.3998123
0.	1748454.3575087	7759.166154206	4156.5919324774	159648.07426193	740379.70570487	10072.750608034	129554.8553397
0.	1549888.830434	6980.7003643303	4312.2265403762	134047.29647391	762296.36580558	10918.258931291	117444.0171582
0.	1626935.4021202	6802.7755324172	3934.2618191226	146860.55577899	707281.86196838	11964.137830426	121907.4327270
0.	1635613.7974792	6980.7003643303	3823.0989862564	141818.79466575	754426.23514387	10896.007613863	105508.1611166
0.	1610271.3467325	6913.9781073663	4112.1254353852	147810.4636267	773044.25268513	11163.027341856	104585.5286902
0.	1724070.2869445	6891.7374737114	3889.7965080741	153534.79897841	772971.25854659	12631.788696862	109334.793516
0.	1751683.3143993	6580.3748323783	4912.5586784017	154576.00600003	713031.06563037	12208.936941841	109627.4902171
0.	1905477.197617	7558.9822941956	4201.058666784	151543.28379361	812843.8511044	11563.572966145	121140.8188152
0.	1773256.800275	8048.3291046256	4067.6591755055	147810.4636267	728776.28393445	12832.094380165	130593.0955647
0.	1540920.2162964	6936.2188003543	4023.1931528364	134634.42608996	782904.07389312	12654.044646316	118773.7765763
0.	1800772.2836737	7581.224707945	4579.0354861913	160191.69157042	827203.48123351	13344.008540165	126057.3818575
0.	1620592.5267043	7603.4671810346	4312.2265403762	134295.69245726	784731.19030168	10985.013239832	130818.8169463
0.	1635694.1914651	8381.9911253168	4823.6178556551	148964.06746341	780687.68630867	12142.172835157	152063.7479217
0.	1861074.5497018	8960.3702611759	4134.3586542796	146295.18539541	754547.63378099	11029.516409074	148624.7557859
0.	1697861.8791565	8626.6850939775	4801.3827982459	142451.67490538	789312.84420282	11652.585717666	149280.7707174
0.	1848258.5848771	8048.3291046256	4467.8640542332	130412.52282723	759162.03604312	11051.768082761	158062.7243858
0.	1669737.4031349	8248.52471467	4089.8922757939	143830.61473971	696904.28366241	10651.247040888	145413.2835157
0.	1724367.9246625	6913.9781073663	3934.2618191226	126012.26268586	741034.22168313	10695.748428881	150344.076039
0.	1741484.7573143	8026.0854446829	3600.7777679979	121050.63354607	742222.17270361	11252.035817943	160599.4276037
0.	1677729.5605514	8092.8166025467	4089.8922757939	129193.75838953	749086.36959572	10450.993733851	173453.2349870
0.	1690040.8742688	8092.8166025467	4134.3586542796	121681.95077925	740961.49525491	10495.494053146	156138.0582535
0.	1648673.6763137	7314.319659335	4445.6299457633	128810.10989168	762636.59344965	11096.271608266	146476.0997812
0.	1469198.5301728	7425.5290578293	3600.7777679979	119089.34364113	697652.01997962	10183.99680516	147810.463626
0.	1622037.3518737	6513.6557793022	4467.8640542332	138496.95512842	780882.51099545	11385.550313458	150728.7089532
0.	1844145.8691518	7914.8680351385	4134.3586542796	142022.21525969	702477.67370186	11741.599419325	137570.6898251
0.	1763306.0717177	8493.2147662765	3934.2618191226	157564.53326442	720597.78806177	10896.007613863	140869.5636584
0.	1417091.5144255	6713.8145404327	3489.6193825463	150072.58104659	682348.32565813	10829.254017831	141570.176181
0.	1449774.220836	6402.4585440809	4245.525638307	134002.13435696	729502.55770077	10584.495404194	131812.0630995
0.	1459652.023018	7136.387707272	3978.7273673761	148783.09953132	767109.39159841	11007.264794765	137502.9183241
0.	1646285.5716889	6825.0159287424	4156.5919324774	135628.1235466	761470.15396713	11697.092449727	135650.7089457
0.	1332489.5328907	7136.387707272	4223.2921228934	129825.68824187	720839.64499812	10406.493652039	126756.7600246
0.	1576554.8819347	7269.8363153001	3667.4735108391	114875.24825494	772119.70541007	10606.745890386	142338.657081
0.	1541928.0813919	6847.2563843996	3467.3878833464	118909.01815125	704891.50651248	10183.99680516	138022.5138022
0.	1368743.335916	6002.16077788	4089.8922757939	115258.26039909	754377.67616276	10495.494053146	129622.5627464
0.	1217302.1436917	7002.9412353188	4245.525638307	139400.72700807	654605.51841875	10428.74366326	127433.6330744
0.	1523671.2079452	7292.077957649	3623.0096229803	121997.62720211	694492.66988705	11719.345904834	135153.8441893
0.	1563916.6682467	7714.6804365931	3889.7965080741	120892.81165657	693214.78617487	11318.79279849	154304.3743495
0.	1480704.5051454	6891.7374737114	4000.9602304553	124140.03085031	762369.27061111	12164.427477996	151995.8594695
0.	1397752.4972253	7025.1821656413	3489.6193825463	101480.82864161	703974.17101512	10517.744301851	157836.2702185
0.	1196728.3787421	6691.5744407644	3823.0989862564	75518.416180362	709721.18543108	10006.003602161	141231.1628286
0.	1246826.9231688	6847.2563843996	3245.0761526022	87681.0865753	669090.89900465	10339.743974598	150751.3349666
0.	1521236.1953817	8381.9911253168	3022.7703512459	84223.475635495	695915.44098412	10295.244486485	160304.9495976
0.	1601616.9623206	7336.5614203583	3267.3070588502	90286.46346515	675945.65796484	9894.7597796915	163748.7214494
0.	1225544.9251962	7025.1821656413	3689.7055437159	86401.155112858	700281.66874607	9449.7993307319	160236.9945983
0.	1377386.8072467	7381.0451204177	2778.2408179141	101098.44511396	705833.08316934	9716.7727507005	161165.760431
0.	1394359.3729982	7002.9412353188	3267.3070588502	107308.71182131	735702.56148953	10495.494053146	164972.5060784
0.	1369393.9114107	6202.3072583001	3489.6193825463	98084.973596634	704819.08176643	9360.8100902862	154145.9266047
0.	1484736.364182	6402.4585440809	3245.0761526022	110460.60596299	715278.63721841	10651.247040888	137661.0526768
0.	1676006.7559735	7247.5947322881	4178.8252699788	119585.25871643	767814.55291016	11229.783609853	145345.4487417
0.	1750624.9600959	7358.8032407191	3556.3142359259	127050.06498049	682805.83997124	11697.092449727	162366.5121088
0.	1755320.6383734	6958.4595526755	3623.0096229803	124049.8133544	769273.68846857	11519.066946682	164519.2317618
0.	1847381.0521805	7625.7097134645	4579.0354861913	140214.20481717	708489.36223447	12119.918251707	174701.1218596
0.	1775759.7664943	8626.6850939775	3311.7690492289	125876.9066254	743701.27708531	10940.510308095	180421.0783573
0.	1607759.662542	6558.1350886904	3689.7055437159	117962.37289	706654.02815497	11697.092449727	161211.0687048
0.	1633229.0971271	6624.8544977427	4645.7390570617	127275.6911491	689334.0664508	10295.244486485	177764.9011456
0.	1663337.9378305	7180.8703392706	3800.8665975842	122741.76860076	694155.09741504	11341.045244099	157134.3010383
0.	1586944.6277918	7225.3532086126	4112.1254353852	119630.34335811	722315.11802713	10206.246222688	163748.7214494
0.	1639956.0836325	7692.4376667992	3867.5639415011	111451.44591585	743313.29096441	11207.531461142	168418.1888950
0.	1617008.2057133	7180.8703392706	3734.1697873657	114109.27641294	749547.41065018	10784.751917351	171978.6979910
0.	1608400.877983	7136.387707272	3445.1564434428	116339.80083271	666062.10108725	9472.046789243	150728.7089532
0.	1468751.2241407	7158.6289936035	3067.2310371775	98242.366936917	690635.48091761	10918.258931291	154530.7334490
0.	1481547.6216402	7269.8363153001	3667.4735108391	102875.55166204	693962.20475357	11363.297749089	161075.1446176
0.	1783191.0480306	6825.0159287424	3311.7690492289	115573.69529269	706388.4198164	9561.0372168932	189894.7835909
0.	1850507.6421613	8337.5020843755	2911.6196740142	119562.7164864	747363.74798229	10606.745890386	217444.8441101
0.	1497212.2078703	7670.1949563466	3178.3837896203	95207.444954005	720670.34443619	10295.244486485	190144.8337244
0.	1934939.0239365	8159.548294521	2867.1598181554	123463.42326127	703201.75310608	10606.745890386	232167.4489700
0.	1425257.6772478	8226.2805206124	3222.845305648	105350.63132109	704167.28622641	8381.9911253168	176584.6467700
0.	1694597.8222071	7358.8032407191	2555.9474675006	112960.4497477	680181.4804124	11407.802937209	180580.0215015
0.	1438071.4157084	6758.2949177622	3667.4735108391	110865.93543469	640479.80025245	10094.999728725	160304.9495976
0.	1554854.5533881	6446.937260185	2822.700199456	104248.00560283	731899.69146542	10918.258931291	147312.879463
0.	1470382.6820682	6602.6146353956	3178.3837896203	113253.27297932	687888.27924266	10673.497705198	139558.8970813
0.	1537605.6575966	6624.8544977427	3600.7777679979	98354.792560801	717961.98375766	10628.996435951	159466.8762978
0.	1504790.4806762	7781.4091020254	3534.0825588358	110663.26825072	718300.48269941	10562.244977375	160486.1656123
0.	1474646.9095668	7692.4376667992	3289.5380243924	112262.22020577	747509.30845753	10784.751917351	171207.5045731
0.	1433745.7331295	7492.255408986	2756.0112160766	110753.34195022	699268.31527276	9227.328010388	170345.6661081
0.	1643629.8722478	6825.0159287424	3111.691960277	111654.13214248	724807.05899049	10851.505157133	174088.499740
0.	1610779.1114627	6669.3344004268	2867.1598181554	103932.99631136	766282.7233893	10206.246222688	167874.0399261
0.	1530556.2915321	6046.6373582597	3111.691960277	104090.49947787	691117.53580564	10673.497705198	157904.2058286
0.	1449222.8524941	7536.7399397861	3000.5400972175	110438.08823325	656501.89330684	11274.288085412	147312.879463
0.	1543466.6169409	7536.7399397861	3734.1697873657	110122.84636353	760716.91144008	11563.572966145	140711.3689138
0.	1544660.487442	7069.6642042893	3022.7703512459	126192.74082752	735048.44637487	11541.319926723	144350.6016102
0.	1467251.5943341	6691.5744407644	3311.7690492289	119202.0490398	737665.2019181	10117.248908782	136237.950637
0.	1576501.631669	6558.1350886904	3289.5380243924	121073.17977252	700836.65052647	9294.0687832241	147493.8157517
0.	1619789.944692	6558.1350886904	2622.6348501053	115551.16383562	721782.95134387	10851.505157133	162026.6593428
0.	1599214.4209862	7581.224707945	3378.462479507	107241.18419316	744671.31804757	10473.243863813	142225.6407773
0.	1492436.1283824	6647.0944194197	2667.0934016109	101435.84143903	722605.40449302	11096.271608266	147561.6678638
0.	1366141.5032053	5512.9340546385	2600.4056632835	90780.678082287	673612.02629249	10206.246222688	153285.8337874
0.	1191267.0418261	7136.387707272	2044.6952603964	88399.730310451	635041.91165886	9917.0084254548	163476.7934761
0.	1265535.2642728	7314.319659335	1711.2868032229	71146.866056428	603917.79754454	9761.2691517657	189962.978346
0.	1061642.0385002	6535.8954043318	1822.4214736367	65075.321840634	629200.58962765	9071.6016179468	174882.6480843
0.	940827.08267305	6291.2627920491	1444.56964048	53772.933754956	601627.36402945	9049.3552278814	188008.2808141
0.	956118.32548767	6713.8145404327	1489.0219081794	48742.132057078	570718.32550067	7825.8951756913	186326.6946021
0.	1090251.0733465	7002.9412353188	2000.2400288035	55741.360089186	577519.28359834	8493.2147662765	202247.0292718
0.	1020527.5217458	6335.740914881	1777.9674276367	55182.100933079	614781.76756498	9672.2765870872	191054.1694762
0.	1117535.5553627	6669.3344004268	1711.2868032229	59769.130582169	605063.24216623	10250.745235849	190713.1570725
0.	1114272.1669037	7381.0451204177	1689.0600469736	59276.743445437	575925.57085625	9383.0573113583	186894.7605198
0.	1090200.6241894	6847.2563843996	1777.9674276367	53124.349321466	600053.04336295	7670.1949563466	184281.9743380
0.	959622.16757289	7247.5947322881	1689.0600469736	64940.94634865	573071.89614598	9093.8480673683	181579.161370
0.	1169200.5488691	7225.3532086126	2511.4895088638	60776.376389772	633485.43627062	8893.6321593739	198537.1796791
0.	1046368.0012848	6891.7374737114	1978.012501928	52587.627840991	616788.91830917	8826.8945917595	179535.5928807
0.	1180736.6075465	6224.5460527486	2222.51855803	61246.465949552	574665.08138368	8582.1947473411	182941.8158306
0.	1063025.0352703	6402.4585440809	2511.4895088638	70407.291115738	606423.65501355	8604.4398909837	166649.8333501
0.	1115764.5757847	6558.1350886904	2822.700199456	83325.628336878	616621.63793954	10295.244486485	163590.095730
0.	1248803.8437523	7225.3532086126	2756.0112160766	103797.99595183	680181.4804124	9850.2626662593	169393.2104435
0.	1256407.4990142	6246.7849065228	2489.2606184746	102178.16115083	676017.84215382	10673.497705198	170345.6661081
0.	1380174.2699211	8159.548294521	4334.4602930095	114920.30759978	707257.71367495	9516.5418843464	183350.6551511
0.	1296742.5872195	11363.297749089	5890.9703650846	115596.22681027	617362.47558919	9739.0209215515	193009.5735985
0.	1641698.9382124	13254.977733417	6624.8544977427	118322.98706571	728606.82878134	11229.783609853	178150.7894155
0.	1697052.5006489	12943.377394191	6157.8298473792	145481.11883723	755057.52653329	10695.748428881	188871.9284713
0.	1510947.5287412	9294.0687832241	4201.058666784	134227.94736974	705905.51637075	10139.498148207	174474.2195815
0.	1712010.5390687	8782.4031767842	3934.2618191226	123711.506379	698954.68221144	10228.495699585	186054.0365636
0.	1782700.8890135	8248.52471467	4667.9736993025	124523.46602403	715472.00386393	10896.007613863	191417.9312477
0.	1747342.1219714	8315.2576529274	4356.6941049483	141208.56242467	719678.79306308	11051.768082761	166559.158464
0.	1766920.8043926	7603.4671810346	3889.7965080741	139265.15502912	748334.19711738	11830.614071137	161120.4524027
0.	1867420.4850593	7959.3548209234	3934.2618191226	151135.98650988	712571.95584098	10695.748428881	154802.3724102
0.	1951119.1275159	7447.7711155427	4245.525638307	148036.64798217	738731.51314641	9538.7895209393	159965.1800898
0.	1856901.2392514	9472.046789243	3734.1697873657	172727.27680955	712523.62990574	11051.768082761	180807.0883387
0.	1970355.703724	7870.3814867284	3934.2618191226	139061.80116179	727033.47429188	11741.599419325	184827.1845602
0.	1767328.569989	7937.111398359	4112.1254353852	135560.36771338	692057.61985505	10829.254017831	166627.1645371
0.	1847271.3664422	7603.4671810346	4023.1931528364	155956.93587799	778301.43695365	10250.745235849	154281.7387747
0.	1605935.9046296	7692.4376667992	4912.5586784017	178695.60295616	740428.18668204	10117.248908782	158628.8864750
0.	1643737.1583035	7647.9523052351	3845.3314342286	172092.11474604	816559.92574058	10406.493652039	153783.7715397
0.	1859124.9404087	6091.1141759345	3912.0291339479	156726.73291046	755421.75391649	11363.297749089	141479.7712837
0.	1612703.5286009	6624.8544977427	3845.3314342286	165788.46137445	744913.84517808	11096.271608266	147923.5550437
0.	1784934.0465984	7002.9412353188	3623.0096229803	138587.32794221	724516.69901427	11007.264794765	131744.3380395
0.	1830231.033651	6291.2627920491	2756.0112160766	164247.27889004	746975.59861137	12097.663727646	134995.7570201
0.	1742704.7343012	7625.7097134645	3578.5459723132	159127.14063357	741761.51938904	13566.589715191	133234.4155157
0.	1718119.5550391	7870.3814867284	4312.2265403762	146996.25032899	713127.72341378	10562.244977375	125358.0619406
0.	1715794.4066338	8070.5728239134	3734.1697873657	171729.18650791	833179.33468852	10317.494200857	135108.6761231
0.	1711416.0729321	6869.4968993892	3356.2312767859	163839.36605992	736041.75164989	10517.744301851	156205.9801499
0.	1611821.4537783	7136.387707272	3912.0291339479	154100.65636877	757218.8319213	11986.39199816	146905.7870522
0.	1875750.9679142	7136.387707272	3378.462479507	152357.93754805	755130.37079159	12186.682180224	148059.266752
0.	1658850.2228627	7314.319659335	3778.6342682119	143333.26609333	755834.56336192	10317.494200857	145187.1697311
0.	1847381.0521805	7425.5290578293	4156.5919324774	134408.60215054	705350.21059517	9850.2626662593	143333.2660933
0.	1847271.3664422	7447.7711155427	3578.5459723132	132218.42492757	768495.45244478	10940.510308095	156070.1369056
0.	1756298.0747265	7736.9232657286	4645.7390570617	129351.73639478	669403.45426976	11252.035817943	139219.9648555
0.	1607091.7776371	6669.3344004268	3400.6937415233	117241.19102191	712137.03209888	11763.8529932	135808.8084401
0.	1646902.6626465	6736.0546994319	3311.7690492289	125155.04448713	698399.8206999	10829.254017831	140553.177147
0.	1765371.4596356	7625.7097134645	3445.1564434428	112667.63673591	672433.42016755	10829.254017831	142587.2983001
0.	1484868.1545117	7069.6642042893	3133.9225107654	102425.61566045	680831.47715103	9182.8344586197	159783.9752960
0.	1647573.4608591	7091.9053126152	2867.1598181554	101278.38813098	668658.14878147	9360.8100902862	173702.7975670
0.	1417379.298638	6780.5351954239	3111.691960277	91993.873927502	676860.03542704	9383.0573113583	178218.8891808
0.	1670625.076711	6291.2627920491	3000.5400972175	101278.38813098	666110.1689784	10139.498148207	161482.9234669
0.	1484077.4412388	7091.9053126152	2244.746737005	87995.48562383	648846.92531888	8938.1241678873	163748.7214494
0.	1306841.8197051	6958.4595526755	2333.6600457397	91364.787488052	613826.14533954	8782.4031767842	143559.3300116
0.	1478359.9992645	6313.5018238017	2422.5743030209	79533.285640156	594139.97915815	9761.2691517657	138655.1081904
0.	1270939.1652077	6647.0944194197	2511.4895088638	80408.289221538	615833.07409584	9449.7993307319	143898.4372898
0.	1274363.3206885	5979.9225766753	2667.0934016109	79645.460476694	630756.29407095	8115.0604405255	172182.8492500
0.	1220603.4640249	7870.3814867284	1955.7850343329	88309.896472117	596070.81681289	8826.8945917595	169189.1268206
0.	1539992.0182008	7603.4671810346	2400.3456497736	85009.170984132	577400.33963914	8582.1947473411	190326.6930265
0.	1444419.4913924	7136.387707272	2333.6600457397	85929.6507106	568412.92493089	7581.224707945	180557.315154
0.	1449249.1073684	7180.8703392706	2311.4316296304	81485.34224067	597620.56687632	8448.7251318446	172568.481801
0.	1208990.2637255	7091.9053126152	2022.4676149595	76168.739206452	621617.54719356	8404.2357348103	172477.7431415
0.	1319203.6336254	7314.319659335	2044.6952603964	88669.237605408	618748.72952197	8915.8781339534	173521.2967753
0.	1189812.9498047	6202.3072583001	1844.6485855546	77648.973059959	574237.03254163	10228.495699585	147697.3737308
0.	1402243.8213963	7025.1821656413	2400.3456497736	81934.155220673	610697.22226062	8804.6488545952	178945.3209403
0.	1314417.2330708	6847.2563843996	2289.203272805	87231.965545049	651125.91051181	9138.3411442804	191008.7003586
0.	1434401.006709	7336.5614203583	2155.8343768016	92353.373099136	650190.25453471	9205.0812048251	205184.2023686
0.	1611687.8135042	7381.0451204177	1955.7850343329	90466.174498504	629942.50607111	9983.7547189362	228695.62396
0.	1295968.1788331	7959.3548209234	2222.51855803	88736.615783858	584301.8027032	8671.1756780192	217353.6211721
0.	1422979.8326973	7870.3814867284	1889.1029872274	89410.4273738	583539.99080909	9093.8480673683	223239.5200384
0.	1566788.6606384	7470.0132325949	2089.1507291136	80385.852090032	622263.16240806	8826.8945917595	187826.4715320
0.	1544607.4232067	7647.9523052351	1866.8757567514	88759.075297096	646064.97768273	9271.8217995872	184168.3933155
0.	1404229.0714933	6713.8145404327	2178.0623779285	80789.72965586	690032.94995855	9360.8100902862	172523.1123492
0.	1393054.6646093	7581.224707945	2178.0623779285	85390.821033973	639617.17577139	10272.994831483	187781.0198244
0.	1870801.2635138	8048.3291046256	2578.1765357486	89500.273013813	647887.53204347	10028.252544752	227028.7413566
0.	1738882.6800836	7069.6642042893	2311.4316296304	83348.073346305	683070.72770813	10072.750608034	223741.6082821
0.	1710794.6267244	7625.7097134645	2178.0623779285	83460.299295735	621641.45800831	11163.027341856	201131.6268519
0.	1961412.5548286	7647.9523052351	2533.718458539	85817.391669503	666326.47778788	9160.5877717715	213887.8798068
0.	1884501.9085442	7425.5290578293	2578.1765357486	83886.771618934	621856.65831746	10050.50154671	200995.0571004
0.	1859701.5426783	6758.2949177622	2289.203272805	91791.662421191	585444.64671587	9761.2691517657	176403.0838537
0.	1671997.1049363	7670.1949563466	2178.0623779285	83729.647710131	680879.62699537	9850.2626662593	207393.4481849
0.	1972439.968408	7759.166154206	2089.1507291136	98692.078479762	647144.07537556	9894.7597796915	210218.4814043
0.	1817403.0227122	7714.6804365931	3089.4614690812	113118.12252554	659239.16634209	8648.9303563226	190849.5603784
0.	1599081.2304973	7025.1821656413	3111.691960277	114402.1397429	700112.7682878	11875.121753355	173407.8607671
0.	1915775.4527426	7025.1821656413	2378.1170558111	115123.07764598	709141.48217034	9360.8100902862	162026.6593428
0.	1760018.7116848	6869.4968993892	2378.1170558111	113140.64744998	686948.6467188	10406.493652039	163930.0116467
0.	1442005.64894	6513.6557793022	2289.203272805	91117.659308435	626113.94328429	8493.2147662765	163386.152771
0.	1436052.5065749	8315.2576529274	2978.3099024804	94061.204814754	645321.67751782	8804.6488545952	154983.4699251
0.	1419394.0446219	7892.6247312617	4000.9602304553	95162.491406769	624439.47997575	9205.0812048251	171910.6486713
0.	1474541.5958555	8226.2805206124	3222.845305648	97972.551591501	629392.0458424	9049.3552278814	179126.9386700
0.	1399005.6653948	7736.9232657286	3200.6145179875	102245.64802008	613730.58892976	9583.2849722085	168894.3481001
0.	1498109.6522777	7069.6642042893	3823.0989862564	102785.56253016	554522.2842185	9160.5877717715	167533.9646831
0.	1586864.6615041	8381.9911253168	3222.845305648	122448.6141145	617936.07093785	9516.5418843464	189144.6776989
0.	1450273.1068281	6691.5744407644	3489.6193825463	102493.1045215	603154.25219833	9049.3552278814	168350.1683501
0.	1551136.6451842	6713.8145404327	2778.2408179141	104113.00017173	634227.72036957	10517.744301851	155458.8694544
0.	1422089.796446	6736.0546994319	2756.0112160766	91814.130125358	657222.14445721	9872.5111932931	159149.7892510
0.	1456235.6073951	6691.5744407644	2578.1765357486	93926.363340158	622430.55200169	9983.7547189362	178559.396267
0.	1480994.3176044	6669.3344004268	2778.2408179141	79914.686215956	653693.4859742	9538.7895209393	188053.7337475
0.	1647170.9760348	7781.4091020254	3089.4614690812	91544.521651385	673179.05032208	10183.99680516	186372.1384663
0.	1809643.7471731	6802.7755324172	2889.3897164397	94690.493718067	631258.96609145	9405.3045917898	183736.7993939
0.	1580762.6354932	8938.1241678873	3133.9225107654	92151.152917286	662241.55666276	8693.4210590677	168826.3237074
0.	1408802.0302366	7002.9412353188	2933.8496908789	89253.199822164	666398.58192416	9383.0573113583	167556.635938
0.	1548136.8684624	6135.5912309063	3778.6342682119	89769.815714946	691334.46924093	9783.5174413434	171252.8669364
0.	1415626.5731595	6913.9781073663	3022.7703512459	89904.590317472	672529.62690673	11051.768082761	151226.4953125
0.	1635399.4169694	7225.3532086126	2933.8496908789	89635.04328041	593567.96205878	9783.5174413434	137344.7869475
0.	1615056.1443895	6357.9800652871	3200.6145179875	101705.7682754	680975.92748593	10473.243863813	153942.2124617
0.	1433876.7840499	7381.0451204177	2778.2408179141	114942.83736293	660319.90699798	10428.74366326	169688.0066339
0.	1547287.5536522	6491.4162136014	3178.3837896203	104248.00560283	748067.31282296	9694.5246392125	148715.2375609
0.	1852181.0758117	7292.077957649	3422.9250628351	112509.97242398	743337.53959035	11096.271608266	149167.66104
0.	1959164.2316497	7292.077957649	3000.5400972175	116677.8108074	674574.27253494	11096.271608266	147584.2853562
0.	1900704.6688769	6869.4968993892	3045.0006645658	108141.59727488	679194.54146563	10272.994831483	147086.7145791
0.	1927910.5595877	6913.9781073663	3111.691960277	109064.62101163	729139.41323714	11830.614071137	130119.1004089
0.	1888825.3878716	6491.4162136014	3912.0291339479	123485.97596904	710711.60132309	11452.308362854	133776.327414
0.	1660659.0531191	6802.7755324172	3400.6937415233	119247.13162305	718977.52013026	10161.747447	142677.7151125
0.	1938676.7879735	7536.7399397861	3689.7055437159	112104.56351257	773360.56767986	11652.585717666	139671.8775279
0.	1878281.8377203	7625.7097134645	3556.3142359259	114176.85935102	736768.63223385	12676.300655165	142768.1328976
0.	1648110.1348114	6202.3072583001	3000.5400972175	112982.97424883	745811.25431133	11051.768082761	129961.1079682
0.	1996735.1489091	6936.2188003543	3178.3837896203	124365.57883166	725750.79587702	11140.775371281	139717.0701319
0.	1640552.0089977	7937.111398359	3267.3070588502	122719.2178922	697241.96305701	12520.509840498	138971.4232448
0.	1945685.6815422	7825.8951756913	3667.4735108391	125809.22941343	684684.30952034	9872.5111932931	149167.66104
0.	1761537.0074328	7981.5983028321	3689.7055437159	114537.31088142	768373.85934153	11541.319926723	155458.8694544
0.	1577146.2732739	6758.2949177622	2889.3897164397	117308.79918936	764848.39695139	12475.998713705	153421.6320688
0.	1966271.8968083	6847.2563843996	3845.3314342286	99434.15527466	688852.11061621	12431.487824481	132647.3837420
0.	1659630.8519993	5624.119425175	3267.3070588502	106836.02984163	787923.47162954	11541.319926723	133279.5735053
0.	1909597.9686905	7447.7711155427	3311.7690492289	107826.44170058	703853.47618849	12231.191762848	131721.7631409
0.	1611648.1330731	6913.9781073663	2978.3099024804	114492.25359329	720041.54264148	10517.744301851	130186.8123648
0.	1707727.8154942	6802.7755324172	3889.7965080741	130389.95150802	780346.75357606	10183.99680516	144961.0620286
0.	1829855.2596181	7470.0132325949	3311.7690492289	139513.70532805	793433.51240412	11563.572966145	147810.463626
0.	1656546.2486397	6913.9781073663	3778.6342682119	120419.36379182	814261.64055016	11341.045244099	130638.2393557
0.	1895217.9140501	7091.9053126152	3022.7703512459	123147.69171394	774163.57266338	10896.007613863	132331.3067022
0.	1787470.5245667	7336.5614203583	3445.1564434428	115799.01319102	782368.19231721	12231.191762848	141366.766528
0.	1942443.7583059	7381.0451204177	2689.3227662952	101840.7349525	777546.73886245	11385.550313458	154508.0972649
0.	1680423.3635339	7692.4376667992	2066.9229651143	95859.298486053	769249.36754121	10651.247040888	164020.6582100
0.	1606392.882905	7269.8363153001	2533.718458539	100806.04594824	708706.73010763	9850.2626662593	140937.3623177
0.	1884584.5039173	6446.937260185	2867.1598181554	88691.696938014	724444.11053512	9761.2691517657	136938.1770732
0.	1666268.2308816	7047.4231552981	2822.700199456	88579.400877081	730543.65586369	11341.045244099	154847.6464234
0.	1993586.8440734	6958.4595526755	2867.1598181554	89679.967184371	692997.80573841	9872.5111932931	160259.6462037
0.	1860415.4809334	6469.1767072291	3111.691960277	96398.801820782	702043.25503519	10762.500956173	164451.2427199
0.	1736631.6914188	6713.8145404327	3022.7703512459	104585.52869025	729768.87327694	11385.550313458	159240.3843306
0.	1747027.9471861	7381.0451204177	2800.4704790405	102538.09739733	725533.00135103	10851.505157133	179989.6763689
0.	1646035.7483035	7514.4976447163	2467.0317873712	95746.906328951	689165.37886393	10539.994609927	183645.9403328
0.	1987237.7447579	6313.5018238017	3178.3837896203	99906.420166745	728776.28393445	11140.775371281	162389.1694479
0.	1626271.4378887	7647.9523052351	2956.0797670342	100558.63923459	716608.11979719	10628.996435951	143039.3920893
0.	1720661.669236	6157.8298473792	2933.8496908789	89500.273013813	712596.11890938	10495.494053146	140304.5961015
0.	1785614.9948653	6246.7849065228	3000.5400972175	100513.65698015	668321.5802113	10695.748428881	138903.6404450
0.	1701693.9057208	5802.0191026477	3156.1531205464	113208.22258616	769127.76392213	11341.045244099	148398.5556083
0.	1746067.2855309	6357.9800652871	3156.1531205464	95971.692150347	664379.89284329	10272.994831483	149529.6173575
0.	1957471.4082232	6713.8145404327	3600.7777679979	116587.67348291	709238.09669436	9716.7727507005	159398.9280674
0.	1584686.4148194	7358.8032407191	2689.3227662952	114582.36841151	686948.6467188	11051.768082761	161981.3466777
0.	1803419.1822924	6891.7374737114	3089.4614690812	108771.94395125	699316.56751848	10918.258931291	165584.465133
0.	1566978.5066443	7470.0132325949	2644.8640962144	100221.27820917	706943.79196885	9716.7727507005	175722.2577783
0.	1845872.9871933	6802.7755324172	2578.1765357486	96825.93325716	604204.14445633	9360.8100902862	161414.9589529
0.	1504262.1730686	6936.2188003543	2711.5521902674	96646.085788823	683745.02390193	9360.8100902862	155096.6578520
0.	1749702.391476	6024.3990384081	2244.746737005	83056.292915582	647719.64915051	10495.494053146	153150.0376988
0.	1768742.2970716	6335.740914881	2689.3227662952	90174.146026707	656381.85727101	10940.510308095	191326.9893331
0.	1612917.3777425	6558.1350886904	2333.6600457397	81799.508800984	648535.11084269	9783.5174413434	177696.8050509
0.	1453503.4020015	6313.5018238017	2333.6600457397	108254.15570705	633078.40428997	9872.5111932931	167239.2439197
0.	1661779.0811339	6624.8544977427	3067.2310371775	112419.87986174	689093.08518762	9672.2765870872	170005.4910000
0.	1620886.8244273	6313.5018238017	3045.0006645658	105170.60089244	705205.35405728	8871.3862441486	162298.5404575
0.	1873963.2697761	5490.6971584864	3311.7690492289	121433.92763209	670437.37121421	12431.487824481	147131.9470692
0.	1439539.9961277	7625.7097134645	3623.0096229803	130751.09989492	766987.81782714	9961.5058950769	174247.323417
0.	1761757.3345128	6491.4162136014	4178.8252699788	103280.51470769	696325.43525549	9850.2626662593	166423.1479673
0.	1703475.5329301	7759.166154206	3467.3878833464	99411.667133881	735896.38281926	10206.246222688	167125.8925276
0.	1422508.6261247	5824.2568292746	3311.7690492289	99456.643475765	688611.14273628	9227.328010388	153942.2124617
0.	1452373.9808644	6402.4585440809	2844.9299791609	88916.293575686	667456.17818184	10050.50154671	145639.4033828
0.	1293825.9968313	6291.2627920491	2756.0112160766	101255.89504264	641534.23585216	10206.246222688	156862.5867589
0.	1347949.6724462	6224.5460527486	3800.8665975842	92308.434859204	665725.63331406	10094.999728725	135244.1810502
0.	1315296.7047932	6180.068523177	3467.3878833464	84762.230218238	695650.1608908	9383.0573113583	144621.9118783
0.	1543201.3336422	6424.6978724691	3978.7273673761	95859.298486053	693528.21193696	10183.99680516	141977.0102577
0.	1600255.4446388	6825.0159287424	2911.6196740142	104135.50092597	685262.38198953	9160.5877717715	154372.2814397
0.	1461912.8213532	7002.9412353188	2844.9299791609	99614.062572654	694130.98559795	8760.1575583262	150140.4539730
0.	1236436.0126401	6246.7849065228	2689.3227662952	77065.819389153	622310.98767549	8826.8945917595	179353.966339
0.	1335833.5205593	5713.0687893496	2444.8030155534	70698.631017418	572834.13255659	8871.3862441486	186735.6982027
0.	1158035.2330188	6335.740914881	2022.4676149595	83707.201678075	564326.51399547	8849.1403882772	167397.9384331
0.	1364112.5947638	6869.4968993892	2778.2408179141	80475.600976783	618461.90011961	8604.4398909837	160984.5297793
0.	1298808.0027327	6269.0238196228	3000.5400972175	85547.976109108	649014.83007314	9650.0285943244	171139.4614865
0.	1337804.2035398	7069.6642042893	3222.845305648	90151.682719699	676210.3362622	9650.0285943244	160690.0382945
0.	1329276.3279446	6113.3526737582	3022.7703512459	91027.79632296	663875.29404153	9605.5327868852	158515.6510089
0.	1275161.6199892	6624.8544977427	3156.1531205464	89567.657876123	646592.51974866	10228.495699585	154372.2814397
0.	1193971.7725707	6624.8544977427	3178.3837896203	80026.866162212	672890.41168732	9561.0372168932	156749.3750661
0.	1295245.4579114	7114.146480276	2822.700199456	87029.868936949	686009.11593901	9449.7993307319	186235.8076090
0.	1205616.5675589	7381.0451204177	3000.5400972175	80857.044477404	661905.23720273	9182.8344586197	178513.9945268
0.	1380799.6134473	7002.9412353188	3356.2312767859	98894.456545454	667624.4440315	9071.6016179468	190372.1584651
0.	1315814.0812894	5757.5438273573	2733.7816735278	99816.462898008	681433.36941738	10428.74366326	170912.6551695
0.	1466199.3706203	7047.4231552981	2733.7816735278	97725.228487485	601197.97537741	10673.497705198	155821.0966557
0.	1640277.8164258	6357.9800652871	2844.9299791609	97635.294622548	685117.86026122	10918.258931291	163544.7746457
0.	1645534.3866511	6736.0546994319	3823.0989862564	128471.6110658	684756.56647261	10050.50154671	150208.3274474
0.	1608267.287722	7002.9412353188	4178.8252699788	116993.29906781	703781.06009758	11118.523460085	141863.9988166
0.	1783218.2798508	5757.5438273573	3489.6193825463	110685.78658492	683865.43945196	9850.2626662593	143197.6306608
0.	1748427.2282141	6891.7374737114	3222.845305648	105125.59388916	724274.73977355	9716.7727507005	148466.415022
0.	1892957.9834844	6558.1350886904	3445.1564434428	114266.97078193	739870.67174845	10517.744301851	142519.486329
0.	1851824.4170502	7047.4231552981	3578.5459723132	123283.0037802	779007.50396598	11118.523460085	146227.3435044
0.	1940200.0114122	7203.1117442735	3022.7703512459	142225.64077739	770489.82135052	11051.768082761	137435.1473697
0.	1778208.9779817	6847.2563843996	3912.0291339479	132828.00453362	726888.2559181	11363.297749089	129126.0544398
0.	1867310.5617476	5512.9340546385	3756.4019981391	145571.56678404	781296.52790185	10562.244977375	124861.8057206
0.	1693675.733523	6736.0546994319	3889.7965080741	161414.95895294	846689.01837875	11719.345904834	131112.2638120
0.	1750569.5288211	6669.3344004268	4245.525638307	162434.48430922	824510.78342751	12498.254247405	125493.4096369
0.	1906719.008944	6602.6146353956	4112.1254353852	164745.86586845	762199.16034696	11941.883722078	125538.5260205
0.	1595653.8934311	7492.255408986	4445.6299457633	168554.23163378	819103.41364198	12854.350864177	126147.6209284
0.	1821858.1397971	7736.9232657286	3778.6342682119	156115.41774332	874484.87484973	12609.532806802	146792.7093253
0.	1696074.8694693	7114.146480276	4534.5667354854	166717.84015557	843671.43694971	13433.040297342	148828.3411491
0.	1748056.148306	7047.4231552981	5045.9716918765	159240.38433064	827693.15172788	13188.205252064	154168.561814
0.	1896688.332408	6869.4968993892	4067.6591755055	172954.13201634	789751.63939043	12609.532806802	136170.189885
0.	1672540.4882818	6913.9781073663	4734.6779818802	164723.20218314	838031.59434659	11474.561164748	133956.9724828
0.	1691276.5975767	7025.1821656413	4156.5919324774	171774.55168212	839551.54204107	12609.532806802	134905.422830
0.	1838994.8251278	7047.4231552981	4112.1254353852	162049.31576685	795579.95613484	12475.998713705	136757.4678897
0.	1742343.9198624	6980.7003643303	4934.7940323669	168010.07387056	803291.99242316	12364.721936084	150887.0923256
0.	1792268.7964593	6691.5744407644	3934.2618191226	166468.48455549	794531.0597457	11185.27937181	143378.4783905
0.	1790246.7763155	7470.0132325949	3956.4945635986	138745.48270521	795921.48447832	11563.572966145	144056.6920351
0.	1699372.9099447	6802.7755324172	3022.7703512459	142542.09025873	721541.06816456	10384.243700188	152538.9824335
0.	1960218.9329626	7203.1117442735	3200.6145179875	141072.96127721	727977.45283036	11318.79279849	141005.1615239
0.	1612105.1113486	6424.6978724691	3467.3878833464	123756.61318805	736938.24644061	10962.761744275	146408.2564303
0.	1618388.5626366	6424.6978724691	3600.7777679979	148828.34114918	724758.66498781	11029.516409074	146046.4344718
0.	1994979.768287	7269.8363153001	3756.4019981391	150117.82960337	742270.66394437	11118.523460085	141050.3612986
0.	1599880.9424794	7069.6642042893	3311.7690492289	154372.28143976	740743.31961629	10628.996435951	147403.3471208
0.	1833023.2785299	6580.3748323783	3000.5400972175	132579.6519465	781150.40204423	10651.247040888	136486.4114021
0.	1895631.3755306	6780.5351954239	4178.8252699788	143061.99741713	694709.6876943	9983.7547189362	137164.0690184
0.	1657802.9388973	6046.6373582597	3800.8665975842	139943.03679751	720428.49220965	11051.768082761	140169.0095395
0.	1653918.6235557	6424.6978724691	3756.4019981391	141863.99881668	781978.48093491	11118.523460085	140485.3815873
0.	1726006.9465137	7247.5947322881	3623.0096229803	141954.40784797	740719.07821626	11163.027341856	185735.9466691
0.	1987265.5822514	7514.4976447163	4223.2921228934	133460.20789149	729066.78616376	10940.510308095	181397.4907616
0.	1890009.8771004	7470.0132325949	3734.1697873657	137728.82545342	707595.7958918	11029.516409074	174996.1039620
0.	1789674.4892023	6513.6557793022	3356.2312767859	138926.23465089	719098.42522058	10628.996435951	169914.7799593
0.	1893839.8421318	7425.5290578293	3267.3070588502	128764.97592655	687719.61975845	10117.248908782	171525.046248
0.	1802081.9943491	6491.4162136014	3133.9225107654	123237.89951578	736986.7082498	9494.2943071144	159376.2787792
0.	1794771.8190818	5979.9225766753	3178.3837896203	122899.62525688	669235.1538804	9494.2943071144	163635.4170593
0.	1790328.5345146	7581.224707945	3867.5639415011	129893.39783212	688562.94996325	10450.993733851	157224.8744152
0.	1695389.4020561	6535.8954043318	3511.8509410427	117872.22176717	618724.82670819	9961.5058950769	155617.3419355
0.	1814615.4907643	6736.0546994319	3334.00013336	130028.81865033	757485.99678931	10606.745890386	156658.8068090
0.	1810353.832479	7180.8703392706	2956.0797670342	112712.6842264	720791.27307258	9761.2691517657	141366.766528
0.	1747613.3865432	6513.6557793022	2978.3099024804	119810.68434663	685430.9937153	9805.7657902847	144237.5582497
0.	1738774.2761631	6491.4162136014	2822.700199456	114852.71867327	693383.55248661	9071.6016179468	167148.5626839
0.	1801154.2634319	6380.2192750204	2689.3227662952	127343.3801819	651893.70375656	9894.7597796915	168531.5576913
0.	1585257.6376638	6669.3344004268	3334.00013336	116835.55345501	721444.31677707	10985.013239832	152923.71575
0.	1673225.955695	6913.9781073663	3445.1564434428	116204.60065493	734152.14626339	11074.019815824	138135.4735929
0.	1727492.125909	6958.4595526755	3956.4945635986	134273.11070072	718034.51813549	10784.751917351	144576.6928922
0.	1721208.6746211	6825.0159287424	2689.3227662952	113658.73740357	676330.64724991	10807.002937904	145684.6280861
0.	1603879.5023899	5668.5939886228	3222.845305648	113410.95126036	717333.37783637	9961.5058950769	151973.2301072
0.	1797089.7181003	6958.4595526755	3133.9225107654	107803.93104127	721347.56646626	10050.50154671	140643.5720778
0.	1929847.0077218	7692.4376667992	3222.845305648	115731.41718625	668970.68844208	10940.510308095	170844.6144658
0.	1850041.3292922	6446.937260185	3534.0825588358	108839.48390491	674502.10036236	11029.516409074	178400.4912470
0.	1925808.5867488	7937.111398359	2644.8640962144	130344.80905157	694155.09741504	10406.493652039	186917.4839531
0.	1820847.6056944	7047.4231552981	2622.6348501053	113230.7477525	653789.48486654	9850.2626662593	175086.8697647
0.	1761621.4927896	6980.7003643303	3400.6937415233	99861.441411715	743628.52837042	11074.019815824	160191.6915704
0.	1670113.9814285	6291.2627920491	3511.8509410427	118187.75493396	677221.00044169	9516.5418843464	146973.6344185
0.	1851577.5074937	6780.5351954239	3133.9225107654	114695.01329531	664187.6612636	9761.2691517657	153331.0996376
0.	1883593.4079796	6780.5351954239	3978.7273673761	129306.59951861	732408.25931767	9004.8626258179	172568.481801
0.	1586171.5942147	7180.8703392706	3178.3837896203	128358.78115589	715133.61505755	11029.516409074	166196.4686897
0.	1818059.0347917	7314.319659335	2978.3099024804	135899.15234416	743264.79391516	10562.244977375	158651.5337511
0.	1846037.4914348	6291.2627920491	4067.6591755055	130525.38033322	739846.43277883	11074.019815824	153987.4818449
0.	1692419.0432654	6913.9781073663	3578.5459723132	137570.68982515	743846.77633897	12386.977172825	147516.4330616
0.	1881584.0107154	6691.5744407644	3422.9250628351	139604.08907772	715762.06189906	11385.550313458	166287.1396681
0.	1600452.1653237	6980.7003643303	4112.1254353852	134589.26081642	787167.94079659	11941.883722078	147086.7145791
0.	1670598.3306109	6847.2563843996	3356.2312767859	149552.24014457	730398.37887189	11029.516409074	154938.1951808
0.	2044178.0708214	6669.3344004268	3978.7273673761	154983.46992513	712571.95584098	10473.243863813	162230.5693552
0.	1742572.4090001	7069.6642042893	4601.2699505063	140756.56710846	716463.07545113	10851.505157133	145481.1188372
0.	1945585.0078851	8604.4398909837	4089.8922757939	155549.42479236	768519.77126895	12297.956582209	159263.0332529
0.	2176930.2598503	7803.6521091871	4556.8010811844	158719.47594531	750979.22005175	11630.332440711	161211.0687048
0.	2080165.110016	7447.7711155427	4178.8252699788	161211.06870486	710735.75921871	11296.540412261	150163.0784036
0.	2001793.33577	6335.740914881	4245.525638307	160304.94959761	773457.89767902	11563.572966145	137819.1900058
0.	2138087.106434	6624.8544977427	4201.058666784	156138.05825356	818956.65383921	10851.505157133	136057.2565139
0.	2007505.5642136	6869.4968993892	4089.8922757939	150434.57631892	766768.98931168	10985.013239832	137435.1473697
0.	2349782.2925532	7136.387707272	4756.9128613587	192509.31076092	865209.79110886	11897.375683543	171615.7746418
0.	1948555.3666758	7781.4091020254	4823.6178556551	181579.1613707	875666.49171113	11808.360319106	160803.3030304
0.	2048519.3644385	7336.5614203583	4334.4602930095	162955.62275437	835311.05681609	11964.137830426	147018.8663002
0.	1902857.5391271	7091.9053126152	4178.8252699788	169597.29901429	827962.48218464	11674.839054004	147878.318294
0.	1939415.8011661	6825.0159287424	4156.5919324774	172545.79704483	771073.62539456	11430.055620341	152131.6369220
0.	2312881.2968077	7069.6642042893	4467.8640542332	160350.25323539	841758.38746938	12520.509840498	153036.8759665
0.	2003735.4934408	7625.7097134645	4201.058666784	166491.15294113	767717.28588949	11808.360319106	154983.4699251
0.	1801751.0956757	7136.387707272	4690.2084008523	157994.78749555	784853.01166692	11029.516409074	154915.5579001
0.	1829398.2813426	7314.319659335	5001.500450135	165063.16387148	790653.67655822	10940.510308095	146792.7093253
0.	1888691.212587	6869.4968993892	3800.8665975842	148217.5998479	828011.45224956	11407.802937209	146430.8708198
0.	1832254.3955644	7002.9412353188	4245.525638307	159308.33128056	774406.9221063	10962.761744275	145322.8372720
0.	1935759.9749622	6202.3072583001	4423.3958966001	134363.43809112	810326.61937159	12876.607407585	135899.1523441
0.	1765192.8336367	6291.2627920491	4423.3958966001	142361.26052469	789239.71381623	11852.867882553	146159.5021610
0.	1981504.9919912	6424.6978724691	4000.9602304553	151000.2251325	731536.44691576	10695.748428881	133392.4695414
0.	1710698.1742849	7492.255408986	4334.4602930095	149348.63725254	751683.07707457	10717.999211938	128652.1420749
0.	1655175.3138133	6624.8544977427	2911.6196740142	145209.7808359	750857.8711419	11474.561164748	134860.2561000
0.	1983897.8486201	6380.2192750204	4556.8010811844	127343.3801819	685021.51377979	10851.505157133	138203.2501962
0.	1813861.0199761	7269.8363153001	4378.9279761929	137118.89014357	710228.45751558	12253.446643245	146204.7296624
0.	1707842.0600631	7292.077957649	4490.09822201	134250.52900488	727178.69509053	11786.10662646	146340.4136268
0.	1739944.7839161	7425.5290578293	4178.8252699788	136463.82375622	752508.36120401	11029.516409074	149733.2246321
0.	1973885.3322716	6847.2563843996	4245.525638307	141231.16282864	782782.27973561	10606.745890386	161800.0984577
0.	1982673.5196775	7358.8032407191	3778.6342682119	148805.72030982	746344.89278693	11096.271608266	169778.7152310
0.	1696646.0923137	7848.1383015384	4289.9928470482	155413.59215113	715375.32000339	10050.50154671	173294.4262872
0.	1716638.8918662	7069.6642042893	4178.8252699788	145119.33678177	731052.14444282	11674.839054004	164247.2788900
0.	1724978.7453939	7069.6642042893	3534.0825588358	126914.69218933	752605.45859602	11163.027341856	165697.7957682
0.	1634382.8022786	7781.4091020254	4690.2084008523	138519.54824074	700884.91148801	9828.0141985899	170300.3086328
0.	1942000.5061557	6424.6978724691	3489.6193825463	138971.42324484	662938.25993206	9850.2626662593	160667.3855303
0.	1820144.471264	7358.8032407191	4267.7592130252	148443.79515698	723016.66024408	11185.27937181	166083.1313403
0.	1596910.5836887	6335.740914881	3756.4019981391	145775.07822269	744113.53128694	11608.079223139	163658.0778153
0.	1642494.1666685	6602.6146353956	4201.058666784	146905.78705229	717865.27219541	11830.614071137	143288.054039
0.	1685335.8799954	6180.068523177	3578.5459723132	157541.88891446	764435.16025225	11541.319926723	158447.7104608
0.	1632554.8891767	7536.7399397861	4334.4602930095	148194.9806517	728219.51511407	11897.375683543	162774.3535475
0.	1967577.4091345	6847.2563843996	4401.1619067434	125944.58438287	700402.31394196	10250.745235849	146340.4136268
0.	1619188.2746187	6068.8757374351	4312.2265403762	151860.08420924	703515.5395966	10406.493652039	157790.9801166
0.	1776731.5350928	6847.2563843996	4023.1931528364	142722.9238835	716245.51347037	11519.066946682	150276.2014696
0.	1654032.8681245	6891.7374737114	4000.9602304553	145435.89522877	739216.24326276	10807.002937904	150027.3327333
0.	1653804.3789868	6580.3748323783	3511.8509410427	152697.39990572	721565.25617966	10228.495699585	141818.7946657
0.	1784957.1440515	6736.0546994319	5157.1508342136	132444.18999391	743483.03276451	10985.013239832	136441.2361710
0.	1607192.5948871	6758.2949177622	4067.6591755055	152810.55707006	756927.38868182	11385.550313458	134024.7153850
0.	1999689.3918352	6535.8954043318	3845.3314342286	141863.99881668	724540.89530864	11118.523460085	137638.4618728
0.	1857862.0322742	7647.9523052351	4134.3586542796	156590.88125606	742464.63160885	11074.019815824	144214.9497601
0.	1799244.5226414	6091.1141759345	4178.8252699788	155028.74491312	693166.56783135	9049.3552278814	156477.6732200
0.	1835022.1674901	7002.9412353188	4000.9602304553	144373.21046481	737931.76747642	10495.494053146	144463.6464910
0.	1662692.861521	6291.2627920491	4156.5919324774	130096.52987831	762563.68640771	11385.550313458	142496.8824604
0.	1712253.7408455	6580.3748323783	4289.9928470482	134905.4228306	751391.81899339	11274.288085412	139016.6120818
0.	1544846.2147006	6335.740914881	4067.6591755055	126192.74082752	697314.32463606	10361.993807708	137706.2344671
0.	1714091.4734359	6847.2563843996	4667.9736993025	120644.81182543	721492.69233623	11318.79279849	142632.5065847
0.	1813823.1106656	6602.6146353956	4712.4431617115	134476.34869495	694950.82495462	11051.768082761	144983.6725251
0.	1708039.1542931	6024.3990384081	3778.6342682119	114627.42618356	766282.7233893	10562.244977375	144124.5164095
0.	1827466.9941361	6847.2563843996	4245.525638307	129261.46288503	661232.6374449	10139.498148207	149258.1486608
0.	1539143.4627548	7180.8703392706	5045.9716918765	130119.10040895	763560.13544448	9828.0141985899	166196.4686897
0.	1990606.6847767	7403.2870594544	3711.9376358914	134295.69245726	750663.71640313	10740.250054368	187485.5896998
0.	1894528.8525122	7625.7097134645	4312.2265403762	124703.91216546	738101.40435593	12208.936941841	177083.9649739
0.	1910307.3969052	7492.255408986	5268.3314594078	141005.16152397	756247.39237053	10473.243863813	192418.3570709
0.	1701672.853344	8137.3043378502	4134.3586542796	125200.15905256	732238.7333968	10762.500956173	200835.7285186
0.	1736974.4251254	7937.111398359	4912.5586784017	140327.19407462	719630.42759627	11430.055620341	196898.9926380
0.	1800608.6499869	8693.4210590677	4378.9279761929	148715.23756099	761324.36000931	11519.066946682	179444.7791205
0.	1845278.2764158	7581.224707945	4467.8640542332	141298.96440521	781491.36618612	11830.614071137	178536.695366
0.	1759137.8714865	7269.8363153001	5201.6229063468	144667.13110778	772630.62731245	11964.137830426	180738.9676448
0.	1906170.6316244	7625.7097134645	4334.4602930095	135673.29440567	786704.90584022	11875.121753355	171388.9554927
0.	1837166.9120259	6780.5351954239	4289.9928470482	153398.99886969	810155.57168084	10896.007613863	189962.978346
0.	1933703.5727225	6647.0944194197	5023.7360413493	149597.48590124	790336.7339576	13232.720180232	162502.4570586
0.	1720637.4517767	8537.704638108	4023.1931528364	165539.13330748	795726.32378909	12208.936941841	164292.6037583
0.	2075252.5935545	7447.7711155427	4289.9928470482	139649.28131711	745859.76554846	11007.264794765	171207.5045731
0.	1974603.1283785	7514.4976447163	4490.09822201	149235.52666509	834477.90818853	11185.27937181	155889.0159926
0.	1840594.249092	7514.4976447163	4556.8010811844	167556.6359386	788410.94559043	12297.956582209	172455.0586293
0.	1662258.4770833	7959.3548209234	5045.9716918765	172727.27680955	756198.82323643	11452.308362854	161165.760431
0.	1850419.282015	7514.4976447163	5357.2770272403	154915.55790011	811548.48596709	11608.079223139	166695.1711593
0.	1821401.1615216	7047.4231552981	4734.6779818802	179649.11145792	816388.75601767	12119.918251707	156273.9025947
0.	1772390.2414756	7247.5947322881	4934.7940323669	171570.41032314	834355.39302162	11341.045244099	140394.9883583
0.	1780044.62759	6513.6557793022	4779.1478001472	167806.02377836	839085.72356876	12231.191762848	138090.2894944
0.	1845849.4992601	6891.7374737114	5223.8590313854	171184.82348319	844726.24556203	12898.86401039	126937.2541696
0.	1860358.5595068	7114.146480276	5690.8313593262	181147.70007117	883991.55321921	14390.191716499	127862.3475616
0.	1887891.5006049	7848.1383015384	6335.740914881	182305.88298726	932249.80324411	13922.73195138	126440.9046066
0.	1749312.8385635	6758.2949177622	5112.6789993376	161800.09845775	836168.79267775	12386.977172825	124546.0215796
0.	1970376.0793303	8470.9699193857	6491.4162136014	155141.93344934	848578.60281589	13677.882530342	141773.5907579
0.	1829398.2813426	7959.3548209234	5713.0687893496	141434.5691994	878916.75907341	13299.493017989	169665.3296374
0.	1974717.3729474	8337.5020843755	4979.2649182334	144983.67252519	802730.44347579	12965.634175188	162071.9722518
0.	1613704.5353128	7114.146480276	5246.095215739	143672.36425091	769079.12294944	11074.019815824	156885.2292803
0.	1695275.1574872	7180.8703392706	4000.9602304553	140101.2170789	742779.83828249	10762.500956173	157043.7286366
0.	1980948.6017024	6847.2563843996	3534.0825588358	125425.73551604	690153.4528038	9783.5174413434	158696.8284862
0.	1923790.0339288	7136.387707272	3800.8665975842	107961.50692524	663106.43808003	10206.246222688	139739.6665250
0.	1801126.9786394	6535.8954043318	3689.7055437159	120712.44741633	756781.6707182	12386.977172825	144373.2104648
0.	1888990.6563606	5913.2083289985	3689.7055437159	118480.76064022	758919.11182486	11919.629673117	128358.7811558
0.	1791309.6894039	5468.4603216522	5134.9148871186	137999.92202635	753625.04657025	9828.0141985899	121140.8188152
0.	1843450.3633138	6936.2188003543	5290.5677623922	151475.399543	799630.36657798	12275.701583032	114289.4987908
0.	1782443.7635363	6535.8954043318	5935.4463522347	149009.31005506	916455.78641805	13789.176830624	116137.001382
0.	1851675.9722726	6357.9800652871	6269.0238196228	140824.36485612	838693.47460859	13076.91897114	114627.4261835
0.	1586057.3496459	6758.2949177622	6558.1350886904	174950.72142752	869858.40775835	13588.848159412	116046.8698672
0.	1841279.7165053	6380.2192750204	6891.7374737114	164451.24271998	888798.06861799	12698.556723408	114717.5424535
0.	2069883.0988175	6913.9781073663	6913.9781073663	166264.471832	977560.77730585	13878.213340166	105575.6747920
0.	1876352.7991489	7269.8363153001	7781.4091020254	164927.17754818	897135.6014525	13744.658932294	99793.97373165
0.	2135116.7476433	5979.9225766753	8604.4398909837	173929.67905865	871113.21876252	14100.808772571	97343.01622532
0.	1949926.3015023	7158.6289936035	6535.8954043318	155006.10738866	974398.3455974	14234.36888367	117962.3728
0.	1586742.8170591	6535.8954043318	5201.6229063468	125628.75951507	801046.01321584	11007.264794765	161075.1446176
0.	1589317.2797513	6335.740914881	4490.09822201	98152.427523452	739361.6675625	10406.493652039	162593.0882454
0.	1379887.668621	6825.0159287424	3311.7690492289	84492.84859498	661881.2148837	10050.50154671	181488.3255764
0.	1075431.3577152	6602.6146353956	2244.746737005	63373.391741249	636335.19652057	9138.3411442804	206710.1144869
0.	1011647.4161612	6713.8145404327	2333.6600457397	43893.070242281	595784.73953262	8270.7689680748	212520.2156394
0.	845879.3212791	6602.6146353956	1711.2868032229	40654.481460443	551984.02476547	8448.7251318446	227645.2212524
0.	752799.65662748	6780.5351954239	1377.8916834903	42530.476461643	513149.66048102	7069.6642042893	217353.6211721
0.	897653.87515749	6802.7755324172	2111.3785523944	44697.328231688	590565.4941873	7647.9523052351	201814.5087830
0.	1409533.9184238	6869.4968993892	3334.00013336	68121.745362567	607975.26455538	10228.495699585	186690.252377
0.	1511846.3309701	6847.2563843996	3823.0989862564	85997.006857424	658662.82644963	9182.8344586197	182146.9072767
0.	1552995.4096169	6802.7755324172	2889.3897164397	61895.680685202	623482.78938523	8693.4210590677	221619.3479410
0.	1369992.4823205	8226.2805206124	2311.4316296304	53683.470841493	586087.56301856	9160.5877717715	243712.382861
0.	1192134.5077281	8315.2576529274	1978.012501928	49412.730698612	557417.28765231	7425.5290578293	242339.8818533
0.	978781.23126642	6647.0944194197	1733.5136187497	38153.809968635	547194.20953262	7558.9822941956	219725.7379691
0.	898221.54335881	7603.4671810346	1400.1176098792	34560.405888808	536604.43211314	7403.2870594544	221573.7137916
0.	895654.98795693	7025.1821656413	1689.0600469736	29050.547953439	543568.05339854	7781.4091020254	238680.9681399
0.	741228.16179594	6335.740914881	733.3656014198	28448.476203451	469062.01305971	6691.5744407644	248723.9029354
0.	744113.53128694	6691.5744407644	1088.9600342778	24368.911944773	511001.26565057	7381.0451204177	241813.8155361
0.	667985.02470997	6180.068523177	822.26278718639	23544.324304597	480439.03906705	7670.1949563466	222281.0708223
0.	598335.92998972	6713.8145404327	666.69333440004	21405.233557354	454252.21989834	7536.7399397861	209466.5656798
0.	512016.37426258	6691.5744407644	577.79780810179	17997.190747531	468991.54138216	7625.7097134645	203225.9733365
0.	491218.82297821	5646.3566772391	622.24545271912	17952.650385148	489287.82201727	7403.2870594544	197285.7580998
0.	494092.58023685	5935.4463522347	755.58980896023	15904.050750604	471975.34960545	6024.3990384081	193623.5731136
0.	487051.23015029	5757.5438273573	666.69333440004	12453.743239397	432307.66845682	6535.8954043318	195647.8141494
0.	419849.88470019	5535.1710101087	666.69333440004	11341.045244099	453994.27302478	6135.5912309063	211152.7730707
0.	417094.33015029	5935.4463522347	355.56314090256	12142.172835157	454158.42013592	7025.1821656413	203225.9733365
0.	369944.32889836	5735.3062786932	711.14145314645	10495.494053146	452774.99301527	6624.8544977427	170096.2030181
0.	333035.4985514	5601.8822324301	333.34000013334	11185.27937181	447923.04185133	6736.0546994319	180057.7910035
0.	401814.81198271	5690.8313593262	377.78634093484	8470.9699193857	446072.05603852	6913.9781073663	192281.9283759
0.	365951.47838583	6202.3072583001	511.12678566587	7647.9523052351	421041.11986002	7158.6289936035	205707.9918364
0.	318136.69007399	5312.8041246922	400.00960023041	8048.3291046256	418682.16831757	6224.5460527486	175200.3283939
0.	305038.10713445	6046.6373582597	311.11691862693	6424.6978724691	467488.28366484	7692.4376667992	179240.4517398
0.	307457.97772542	5446.2235441355	511.12678566587	6535.8954043318	424008.2509221	6647.0944194197	179308.56031
0.	276191.17326806	4756.9128613587	377.78634093484	5868.7324604928	438531.6715291	5957.6844347936	168486.2099895
0.	301812.68608766	5601.8822324301	488.9032300503	6291.2627920491	392473.96206502	5824.2568292746	176266.9142353
0.	295503.62266725	4423.3958966001	466.67973369921	4756.9128613587	420246.94463202	5890.9703650846	177719.5036880
0.	285703.95284077	5112.6789993376	422.2329187895	5379.5135674889	453759.78261167	5868.7324604928	173838.9257284
0.	314168.08400034	5779.781435342	466.67973369921	4823.6178556551	417164.37561103	7203.1117442735	166876.5248384
0.	319290.70265697	4957.0294456441	622.24545271912	4601.2699505063	452001.30923573	6691.5744407644	197854.5630672
0.	314814.00976684	6002.16077788	600.02160077763	5290.5677623922	413942.87879782	5824.2568292746	194874.4512130
0.	333497.89492629	5913.2083289985	488.9032300503	5090.4431708704	442137.11314713	5757.5438273573	190667.6897944
0.	345390.11821792	5535.1710101087	400.00960023041	5179.3868406229	444924.1774002	6357.9800652871	185940.4316514
0.	321229.796861	6202.3072583001	311.11691862693	4579.0354861913	449329.12142909	6313.5018238017	183782.2292919
0.	315598.41426402	5490.6971584864	466.67973369921	6068.8757374351	383724.74211851	6024.3990384081	203180.4385350
0.	316198.30189465	6091.1141759345	200.0024000288	5824.2568292746	429758.53920849	6113.3526737582	195147.3947373
0.	348331.03290564	5935.4463522347	488.9032300503	5068.2074017168	427630.94915746	6091.1141759345	196762.4914165
0.	354401.33045745	5357.2770272403	355.56314090256	5335.0405463082	426064.82019586	6424.6978724691	187190.1699318
0.	369201.33125087	5601.8822324301	422.2329187895	6024.3990384081	436050.8867417	6291.2627920491	196694.2416344
0.	335625.24228266	6669.3344004268	400.00960023041	6068.8757374351	442113.69628584	7314.319659335	194601.5165249
0.	359919.32576536	4845.8529723751	377.78634093484	5579.6450990042	410675.93488204	6224.5460527486	200972.2956901
0.	450055.68640339	6624.8544977427	488.9032300503	7603.4671810346	419616.32865443	6180.068523177	261414.7181316
0.	556420.53726846	6380.2192750204	577.79780810179	7736.9232657286	434225.86311625	6713.8145404327	215711.7768320
0.	497650.77708587	6002.16077788	600.02160077763	7603.4671810346	430343.13470711	5423.9868259363	227850.7245495
0.	567153.53357654	6402.4585440809	577.79780810179	7692.4376667992	433547.4280138	5913.2083289985	264418.3991681
0.	550750.74826896	6180.068523177	400.00960023041	7203.1117442735	420387.08783748	6558.1350886904	248243.2174594
0.	503686.58931308	6313.5018238017	511.12678566587	6335.740914881	433734.57714812	7136.387707272	261162.5491414
0.	500809.61818159	6380.2192750204	355.56314090256	6091.1141759345	415436.75522029	6380.2192750204	262859.1034574
0.	465492.17722784	5690.8313593262	333.34000013334	6246.7849065228	418495.34850769	6936.2188003543	229083.8493295
0.	550087.59911726	6224.5460527486	355.56314090256	5601.8822324301	446845.20394971	6602.6146353956	234040.9997647
0.	358272.82669837	6246.7849065228	377.78634093484	6513.6557793022	403493.05540382	6091.1141759345	223353.6283817
0.	345181.74551545	5512.9340546385	333.34000013334	4779.1478001472	408832.99660448	6602.6146353956	203544.7238301
0.	370780.27872355	5979.9225766753	288.89389638309	5601.8822324301	449540.05329302	6202.3072583001	214503.4009930
0.	371337.62418433	6780.5351954239	355.56314090256	5335.0405463082	433594.21491334	6691.5744407644	211061.6181105
0.	379562.70739579	5023.7360413493	488.9032300503	5112.6789993376	437220.97857955	6624.8544977427	189440.1659899
0.	370803.50072307	5757.5438273573	355.56314090256	4690.2084008523	416907.54506305	5824.2568292746	198992.2881212
0.	289889.28047229	5001.500450135	244.44802968221	3845.3314342286	414946.54821593	5646.3566772391	166128.4660969
0.	217786.93890709	4579.0354861913	177.7796740943	3623.0096229803	422139.07189101	6180.068523177	144101.9082239
0.	174859.95709228	4401.1619067434	44.444562963279	2444.8030155534	394709.24458142	5890.9703650846	120261.5537712
0.	138225.84251889	4334.4602930095	155.55700742096	2555.9474675006	394592.80915685	6180.068523177	108726.9176176
0.	111654.13214248	3556.3142359259	133.33440000853	1600.153614747	400859.29304032	5802.0191026477	97253.08646114
0.	97140.675612728	3912.0291339479	111.11185185679	1533.4744129793	399507.76601956	5979.9225766753	89792.27799814
0.	62477.778119796	3734.1697873657	66.6669333344	1311.2142599662	396502.55083004	5668.5939886228	86715.50612637
