# Supplementary material for: LA-iMageS: a software for elemental distribution bioimaging using LA–ICP–MS data
Source: J Cheminform. 2016 Nov 18;8:65. doi: 10.1186/s13321-016-0178-7 (PMC5116144; doi:10.1186/s13321-016-0178-7)
Supplement: Supplementary file 1 — Additional file 1. Dataset corresponding to LA–ICP–MS analysis of a human tissue used to illustrate LA-iMageS features. [file 13321_2016_178_MOESM1_ESM.zip › Line 57.xl]

Intensity Vs Time	Counts Per Second
Time in Seconds	Na23	Ca44	Zn64	P31	C12	C13	Si28
0.	133.33440000853	3667.4735108391	0.	422.2329187895	397038.28685863	5090.4431708704	57016.61085416
0.	111.11185185679	3422.9250628351	0.	511.12678566587	410979.24132444	5979.9225766753	55853.21640947
0.	8737.9119992209	3222.845305648	88.889362965491	911.16092124147	417211.07290397	6068.8757374351	56166.42206736
0.	49055.071393962	3111.691960277	111.11185185679	2333.6600457397	420340.37318023	7203.1117442735	62074.78327357
0.	82966.516366625	3445.1564434428	311.11691862693	2667.0934016109	419756.46151568	6091.1141759345	76213.59093259
0.	124185.13996182	3000.5400972175	155.55700742096	2600.4056632835	389541.04246632	5512.9340546385	78613.50866311
0.	79623.025389161	3711.9376358914	311.11691862693	4000.9602304553	419546.26308576	7314.319659335	74554.23709140
0.	96668.566511326	3689.7055437159	111.11185185679	3133.9225107654	385655.31391278	5979.9225766753	80139.04761139
0.	110730.82343467	3245.0761526022	200.0024000288	3711.9376358914	410512.62049088	5535.1710101087	83460.29929573
0.	134160.20282854	3667.4735108391	155.55700742096	3045.0006645658	412262.58011156	6224.5460527486	96106.56653703
0.	136147.60308975	4289.9928470482	222.22518522469	3356.2312767859	403656.23556135	5735.3062786932	104698.039405
0.	143830.61473971	3711.9376358914	288.89389638309	4690.2084008523	393638.09861766	6624.8544977427	100356.2209902
0.	127952.60603227	3956.4945635986	200.0024000288	4356.6941049483	425410.40355989	6402.4585440809	93634.21425474
0.	149529.61735754	3889.7965080741	266.6709334016	4334.4602930095	412519.2710148	6624.8544977427	100446.1840510
0.	131225.13072119	3867.5639415011	266.6709334016	4445.6299457633	424966.3636662	6202.3072583001	104225.504546
0.	154145.92660474	4067.6591755055	266.6709334016	3645.2415372606	426438.79505914	6558.1350886904	103797.9959518
0.	162842.32904248	4912.5586784017	244.44802968221	4579.0354861913	417351.16631451	6513.6557793022	107601.3378261
0.	159987.83096347	4045.4261345198	111.11185185679	4734.6779818802	420457.16030228	5779.781435342	102358.1273426
0.	180443.78433722	4334.4602930095	377.78634093484	5223.8590313854	411165.89679797	6357.9800652871	101795.7458187
0.	199106.06906961	3600.7777679979	422.2329187895	5979.9225766753	405941.0853899	5757.5438273573	97612.81130708
0.	207302.3338274	3311.7690492289	533.35040054615	6825.0159287424	424662.56018996	6424.6978724691	105575.6747920
0.	198992.28812122	4490.09822201	622.24545271912	7581.224707945	447032.64426734	6558.1350886904	102875.5516620
0.	217216.78861333	4601.2699505063	444.45629661235	8137.3043378502	435746.68908679	5979.9225766753	108276.6675747
0.	268088.46354805	4201.058666784	644.46936392652	11029.516409074	413522.77313045	6157.8298473792	109897.6808524
0.	294974.24318289	4556.8010811844	555.57407469138	12765.325284507	457254.35506975	6291.2627920491	102695.5743640
0.	363700.52167421	5045.9716918765	1511.2481309416	23321.476765756	442277.61566103	5779.781435342	108974.5654437
0.	480156.78140864	4779.1478001472	1133.4104052409	34225.695414024	476229.65995351	7225.3532086126	119765.5987362
0.	648031.43425725	4979.2649182334	1711.2868032229	40900.123502334	515156.88837634	7425.5290578293	108389.2278195
0.	742925.32213548	4734.6779818802	2222.51855803	51424.84950374	519314.52224576	7714.6804365931	115280.7910696
0.	872097.50991642	5201.6229063468	2467.0317873712	66889.602258985	568104.00058093	8381.9911253168	110235.431385
0.	1307798.0897218	6046.6373582597	3667.4735108391	82248.338619291	635496.93428731	10139.498148207	101953.208843
0.	1467462.0537312	6024.3990384081	3912.0291339479	93117.360052451	646232.82848918	8849.1403882772	107061.1131761
0.	1714118.5016572	7136.387707272	5246.095215739	108997.0792451	655565.65634169	9983.7547189362	112149.6079797
0.	1522056.6159177	6046.6373582597	3823.0989862564	85952.102699361	665701.60040156	10206.246222688	94735.44473363
0.	1467488.3614993	6068.8757374351	3667.4735108391	98129.942820867	657678.33449753	9672.2765870872	89500.27301381
0.	1658366.6482439	6335.740914881	4512.332449094	101098.44511396	684154.44359156	10228.495699585	84762.23021823
0.	1872395.879681	6024.3990384081	4601.2699505063	110685.78658492	741373.61971649	10228.495699585	88467.10632137
0.	1759719.9189239	6446.937260185	5246.095215739	139694.47379956	765553.3753659	10851.505157133	82607.41979442
0.	1667970.7055269	6669.3344004268	5579.6450990042	143875.82971234	747218.18994044	10628.996435951	87231.96554504
0.	1724521.7671184	6068.8757374351	5290.5677623922	133708.58651499	720235.01527265	12364.721936084	94825.34748807
0.	1631869.4217634	7848.1383015384	5868.7324604928	160033.13289369	822626.38812519	11830.614071137	90488.63864870
0.	1906284.8761933	7158.6289936035	5957.6844347936	148873.58301047	813430.4947054	10740.250054368	97118.1936239
0.	1833853.8195286	7781.4091020254	6669.3344004268	148059.2667524	786144.42270988	12119.918251707	92465.71975334
0.	1687735.0159417	7825.8951756913	6269.0238196228	149167.661043	778764.02612628	11741.599419325	90690.81871086
0.	1763593.4096725	8159.548294521	5979.9225766753	153217.93546906	847204.3191541	12676.300655165	86513.4219777
0.	1891775.8159466	7603.4671810346	7025.1821656413	171547.72825547	751683.07707457	12409.232468957	80610.22611056
0.	1645236.0363214	7403.2870594544	7225.3532086126	196807.99157816	837492.32150892	12431.487824481	82248.33861929
0.	1865613.8096749	6669.3344004268	6847.2563843996	179081.53387051	875420.30840392	14034.029519058	81440.46226562
0.	1740173.2730538	8048.3291046256	6847.2563843996	183350.65515114	839527.02466133	13076.91897114	76258.44289903
0.	1886749.0549162	7558.9822941956	6713.8145404327	176925.0877888	812281.68793505	13344.008540165	80116.6112013
0.	1868012.9456212	8493.2147662765	7603.4671810346	171933.33171683	844873.43826248	12832.094380165	79196.77014717
0.	1882636.2504368	7358.8032407191	7381.0451204177	191849.91874195	929153.12961597	13722.400072237	75630.53723576
0.	1784842.8994826	6580.3748323783	6335.740914881	198104.84940883	794604.2344746	11941.883722078	75092.36986519
0.	1845392.5209846	8315.2576529274	7091.9053126152	188940.11495074	838031.59434659	11496.814026024	76325.72129927
0.	1845278.2764158	8782.4031767842	7514.4976447163	195147.39473732	847817.81199719	13054.661893153	81126.30917497
0.	1906741.8544688	7558.9822941956	6891.7374737114	203203.20590508	832689.35703166	13433.040297342	79802.50777259
0.	1925934.9420392	6958.4595526755	7581.224707945	193805.50748448	845020.63343742	13388.524299949	79555.72048723
0.	1947412.9209871	7314.319659335	7492.255408986	201996.61996971	901825.85829113	12720.812851046	79802.50777259
0.	1856474.2441652	7136.387707272	7180.8703392706	184622.72659255	869784.60093818	12876.607407585	83505.19009658
0.	1903428.7619715	7736.9232657286	8493.2147662765	194237.61735189	944300.03451749	11563.572966145	79062.1677368
0.	2050118.7884027	7581.224707945	7781.4091020254	184554.57503916	927270.88470763	12876.607407585	83954.11133936
0.	1887206.0331917	7692.4376667992	7514.4976447163	195420.34709819	818027.23229418	13989.510313761	85637.78033306
0.	1715382.2016086	7002.9412353188	6891.7374737114	189985.71005389	865185.20180798	13032.404874564	102718.0713150
0.	1849410.472792	7247.5947322881	7447.7711155427	166536.48989559	855944.51079673	12921.120672592	106003.2740251
0.	1742458.1644312	7492.255408986	7381.0451204177	173249.05292314	808274.26803297	12921.120672592	107106.1305679
0.	1786556.5680157	7314.319659335	8426.4804036529	177560.61451335	884607.62605208	13076.91897114	95207.44495400
0.	1761537.0074328	7358.8032407191	6335.740914881	165697.79576821	820204.19069363	11986.39199816	94668.01830069
0.	1990523.142627	7047.4231552981	7447.7711155427	193418.90163961	811890.63923046	12053.154857688	99051.86508559
0.	1971975.5032945	7336.5614203583	8381.9911253168	203567.49218346	854348.03837055	13277.235346002	92533.12846887
0.	1805863.900155	7247.5947322881	6913.9781073663	186735.69820275	901974.01246671	14078.548961991	85862.29510540
0.	1617931.5843611	7692.4376667992	8092.8166025467	188871.92847139	775867.16138344	12832.094380165	84223.47563549
0.	1641922.9438241	7692.4376667992	7314.319659335	187553.76496318	884656.91374718	11941.883722078	87142.14422840
0.	1703272.2773082	8671.1756780192	7558.9822941956	178877.21530132	903159.33583247	13165.94787708	85839.84335736
0.	1634040.068572	6647.0944194197	8115.0604405255	174814.57529153	844431.86758434	12787.58159033	85413.27157846
0.	1666257.0369938	8181.7923105381	7670.1949563466	167171.23290131	835335.56238834	12787.58159033	94016.25741548
0.	1807920.3023947	7848.1383015384	6624.8544977427	178105.38987786	808469.70929761	13544.331330374	99231.76417936
0.	1702472.5653261	6869.4968993892	6825.0159287424	180284.84376362	800094.08761793	11852.867882553	101188.4161397
0.	1824828.4985877	7002.9412353188	5913.2083289985	165811.12792863	839330.88809559	11608.079223139	103415.5067359
0.	1676653.2927611	7714.6804365931	7114.146480276	159195.08666889	788386.57124571	13588.848159412	102650.580643
0.	1578402.9635315	7247.5947322881	6602.6146353956	150366.70101826	855232.20254007	14256.629110124	104180.5026155
0.	1670826.8197487	7870.3814867284	6446.937260185	178582.09722898	796165.44147437	13121.433305311	111789.2590141
0.	1637353.1610693	6758.2949177622	5023.7360413493	151158.61361921	786656.16674765	11763.8529932	104383.0132075
0.	1953125.1494307	6669.3344004268	6135.5912309063	151973.23010725	810351.0550293	12053.154857688	110055.2960755
0.	1854874.820201	7180.8703392706	6357.9800652871	169347.85809978	751464.63260052	12186.682180224	108749.4307542
0.	1583658.2136996	6869.4968993892	5557.4080248972	169415.88670708	803047.83627104	12075.409262973	108997.079245
0.	1792754.3572848	7381.0451204177	5423.9868259363	136192.77674197	718203.76737096	10517.744301851	102920.5465901
0.	1835405.5654233	9160.5877717715	5601.8822324301	118909.01815125	724540.89530864	12075.409262973	100243.7685218
0.	1745280.7723787	6691.5744407644	5201.6229063468	148059.2667524	784341.37336176	10962.761744275	109334.793516
0.	1674876.341317	6624.8544977427	5646.3566772391	137615.87112953	715810.40584607	12186.682180224	105823.2295854
0.	1883015.3175854	5735.3062786932	5379.5135674889	139988.2308598	726355.8092927	10962.761744275	110145.3632470
0.	1867860.1913455	6580.3748323783	5846.4946152228	137118.89014357	738537.62865927	11096.271608266	110595.7136107
0.	1781992.9275219	8181.7923105381	5779.781435342	144667.13110778	795994.67086143	11585.826064951	106093.2976945
0.	1677514.1922813	6469.1767072291	4467.8640542332	144034.08403199	770270.90491196	11897.375683543	103528.0017530
0.	1746257.1436007	7091.9053126152	5335.0405463082	153987.48184491	728679.45201413	12297.956582209	106858.5379032
0.	1628059.9149856	7358.8032407191	6669.3344004268	154281.73877471	818565.30640887	10651.247040888	110820.8978595
0.	1599427.954626	9360.8100902862	5268.3314594078	160712.69111977	819396.94063831	11541.319926723	114064.2214233
0.	1703529.5270287	5890.9703650846	5134.9148871186	156387.10788826	747315.22836464	11741.599419325	110685.7865849
0.	1941307.9669423	7136.387707272	5824.2568292746	160146.38878643	825147.16446037	11074.019815824	105733.2088150
0.	1836802.3637071	6691.5744407644	5824.2568292746	150072.58104659	792141.02247158	10851.505157133	107646.3581177
0.	1667639.6071863	6736.0546994319	5490.6971584864	166196.46868975	788410.94559043	13254.977733417	136441.2361710
0.	1670194.6787895	7114.146480276	5446.2235441355	155956.93587799	779177.94249757	10628.996435951	99973.88875177
0.	1892847.7570456	7047.4231552981	5579.6450990042	159149.78925104	813014.95142047	13455.298385142	102673.0774734
0.	1837952.8265436	7047.4231552981	5935.4463522347	172273.58473198	784877.37614407	13299.493017989	106768.506019
0.	1944133.8508625	7180.8703392706	5802.0191026477	153195.30281807	717816.9168178	11697.092449727	104090.4994778
0.	1628970.336186	6802.7755324172	5535.1710101087	167806.02377836	756271.67703912	11519.066946682	107196.1660764
0.	1747504.8797555	6269.0238196228	5890.9703650846	136983.35497643	778520.5550826	12119.918251707	106048.2857390
0.	1474041.3724244	7025.1821656413	4957.0294456441	153082.14047675	735096.89766	11051.768082761	99051.86508559
0.	1754641.9241474	6113.3526737582	5868.7324604928	149371.25955263	836732.49345023	11919.629673117	104990.5743286
0.	1803037.1088363	7314.319659335	6535.8954043318	156545.59785883	807907.8274444	11474.561164748	107736.3994258
0.	1757655.797299	6825.0159287424	5646.3566772391	149823.71833679	828501.1679774	11385.550313458	104180.5026155
0.	1810326.5204964	7403.2870594544	6113.3526737582	148692.61702593	805978.16059178	11519.066946682	102358.1273426
0.	1738476.1719659	8204.0363859019	6647.0944194197	188826.47112497	859531.49434441	11541.319926723	107803.9310412
0.	1972412.1751457	6758.2949177622	6202.3072583001	173294.42628722	849756.73191184	11875.121753355	104180.5026155
0.	1985400.6538669	7447.7711155427	6068.8757374351	171819.91710076	881921.86526053	12965.634175188	101638.2857515
0.	1759258.1673526	6825.0159287424	5023.7360413493	150796.58717612	794238.36696304	12119.918251707	90511.10285913
0.	1641135.8258308	8003.8418440852	6736.0546994319	176334.99876934	796921.75148149	12453.743239397	94915.25120694
0.	1686833.4926417	7091.9053126152	6825.0159287424	169347.85809978	925215.73511785	12720.812851046	90061.83009392
0.	1544395.169358	6936.2188003543	5290.5677623922	166060.4640536	859531.49434441	11474.561164748	89500.27301381
0.	1680314.374297	6958.4595526755	5868.7324604928	161732.13138178	828354.25038034	13165.94787708	91342.32098871
0.	1623054.2175609	6424.6978724691	5401.7501670541	161868.06608274	742028.21044187	10918.258931291	99411.66713388
0.	1590570.5021471	6380.2192750204	5713.0687893496	146430.87081982	766063.91257416	11630.332440711	96286.40242888
0.	1421670.9861617	6736.0546994319	4756.9128613587	146001.20782206	738174.106888	12320.211640776	95297.35277184
0.	1759339.6512424	6825.0159287424	5713.0687893496	148104.50447542	788752.1935643	12231.191762848	98737.05096101
0.	1498294.4312526	5490.6971584864	5668.5939886228	154394.91725832	794092.02425136	12342.466758735	92420.78091090
0.	1519436.8224464	6780.5351954239	5601.8822324301	160622.08018495	801290.11341595	10918.258931291	95724.42807839
0.	1547340.6335075	6558.1350886904	6580.3748323783	174383.46038222	852285.3356094	13321.750749376	89365.50491510
0.	1489139.1969324	6224.5460527486	5157.1508342136	183055.38031845	854249.80341532	12320.211640776	87187.05476633
0.	1456971.341937	6313.5018238017	5090.4431708704	157564.53326442	823360.51983159	12787.58159033	78860.26817849
0.	1639553.933543	6780.5351954239	5535.1710101087	154711.82511508	839085.72356876	12898.86401039	81081.43112410
0.	1833954.2141701	7247.5947322881	6313.5018238017	156273.90259473	841292.45154847	11897.375683543	86086.81589572
0.	1341331.7659171	5690.8313593262	4534.5667354854	155662.62033573	809984.52733814	11051.768082761	91005.3307271
0.	1651465.0597513	6558.1350886904	5201.6229063468	159285.68223628	741979.72055177	11852.867882553	104203.0035509
0.	1619602.6856922	7002.9412353188	5223.8590313854	173294.42628722	788630.31775623	11763.8529932	104045.4982712
0.	1464200.4819426	6847.2563843996	5045.9716918765	171388.95549275	760255.27884702	11163.027341856	108771.9439512
0.	1624793.8552399	6424.6978724691	4423.3958966001	148511.6549364	746805.7887026	12453.743239397	122290.765939
0.	1464068.9915588	7625.7097134645	4356.6941049483	166400.47976486	723040.85236463	11585.826064951	122245.6670055
0.	1440038.3186162	7247.5947322881	5112.6789993376	148217.5998479	748188.62285182	11207.531461142	122922.1764500
0.	1450640.724615	6736.0546994319	4334.4602930095	143242.84222847	711315.56886477	10562.244977375	129509.7173718
0.	1494573.1793841	7492.255408986	4378.9279761929	149823.71833679	796165.44147437	11407.802937209	131654.0388090
0.	1474041.3724244	6980.7003643303	4156.5919324774	129712.84013788	769662.83253405	11274.288085412	125561.0843032
0.	1438281.1983255	5779.781435342	3689.7055437159	126666.51440711	758093.22014209	10406.493652039	117782.0716127
0.	1500248.0389421	5646.3566772391	4289.9928470482	137570.68982515	741179.6763626	11941.883722078	136170.189885
0.	1631273.5707967	7358.8032407191	4490.09822201	136734.87951513	750615.17839477	10717.999211938	146249.9574072
0.	1255456.6891577	6580.3748323783	4134.3586542796	130773.67218474	684587.96785345	10094.999728725	133076.3644639
0.	1451848.7166776	6780.5351954239	4868.088148406	141818.79466575	711098.13571339	10406.493652039	130209.3831380
0.	1354728.3334775	6602.6146353956	4667.9736993025	134182.78428157	722387.688735	10473.243863813	135470.0274524
0.	1177144.3145574	6024.3990384081	5268.3314594078	124974.58864957	696253.08191826	9672.2765870872	118841.3970914
0.	1217583.6041009	6624.8544977427	4534.5667354854	130728.52766576	701367.53585573	10161.747447	115799.0131910
0.	1298627.2599142	5890.9703650846	3889.7965080741	125809.22941343	724710.27125447	10339.743974598	113838.9501041
0.	1365413.1245651	5979.9225766753	4045.4261345198	130728.52766576	652565.57869559	10206.246222688	115415.9763636
0.	1111465.0934679	6046.6373582597	4112.1254353852	133053.785985	665869.83218869	9583.2849722085	114424.6681147
0.	1403027.4206403	5824.2568292746	4045.4261345198	118909.01815125	651701.74906285	10050.50154671	119675.4282419
0.	1218607.171184	5824.2568292746	3734.1697873657	112284.74283237	693721.09495438	9427.5519315809	117827.1465689
0.	1404281.320808	6291.2627920491	4690.2084008523	120126.29040077	703515.5395966	10606.745890386	126373.2228485
0.	1386064.639369	6313.5018238017	3978.7273673761	134995.75702018	723815.03576411	9939.2571305832	138383.9904780
0.	1301106.3356763	7381.0451204177	3912.0291339479	150095.20529454	676932.22722797	9783.5174413434	139965.6337982
0.	1419655.7328819	6180.068523177	3800.8665975842	138722.88898539	679242.6822234	10717.999211938	132828.0045336
0.	1490985.3310382	6847.2563843996	4134.3586542796	144011.47608961	734709.29493337	9494.2943071144	141411.9682484
0.	1364658.7944304	6602.6146353956	4223.2921228934	144441.03739328	671567.60755485	10094.999728725	149439.126818
0.	1366713.8419901	6446.937260185	3311.7690492289	137480.32794525	731754.39182543	11385.550313458	147064.0984253
0.	1483049.6169684	6913.9781073663	3711.9376358914	125899.46581728	673419.58985841	10406.493652039	141660.582052
0.	1377256.5730404	6513.6557793022	3645.2415372606	126959.81621055	719799.70790736	10606.745890386	139242.5599119
0.	1522956.5170995	6513.6557793022	4089.8922757939	143921.0449282	700281.66874607	10807.002937904	140620.97325
0.	1443920.9277257	7002.9412353188	4201.058666784	156341.82558802	690298.05842678	11051.768082761	151045.4786814
0.	1482338.1145072	6647.0944194197	3912.0291339479	151701.68250957	694950.82495462	10606.745890386	135582.952930
0.	1309349.0141713	6713.8145404327	3711.9376358914	142203.03769893	714650.22533139	10117.248908782	116294.7338647
0.	1301338.7841075	5935.4463522347	4201.058666784	138045.1056389	715157.78524964	9872.5111932931	117669.3852815
0.	1463990.098244	6380.2192750204	4023.1931528364	144531.47414931	674814.85078233	9805.7657902847	107826.4417005
0.	1559264.8971474	6291.2627920491	4156.5919324774	163340.83278468	724274.73977355	10940.510308095	109199.7061762
0.	1426828.9387851	6380.2192750204	3756.4019981391	141796.19268146	756465.95682501	10006.003602161	104833.0542555
0.	1453240.7333586	7158.6289936035	5045.9716918765	131789.48801889	763827.49481501	10896.007613863	106385.881294
0.	1498294.4312526	6958.4595526755	4712.4431617115	156183.33945685	728727.86783953	10651.247040888	120036.1160314
0.	1377517.043333	6046.6373582597	4245.525638307	169733.36081034	750178.34849296	10829.254017831	119156.9666987
0.	1664601.3438042	7358.8032407191	4957.0294456441	155572.06377916	730398.37887189	11407.802937209	125267.8313552
0.	1496420.4187972	6380.2192750204	4178.8252699788	148579.51526354	736138.66555289	11252.035817943	118706.1566061
0.	1525286.086649	6402.4585440809	4089.8922757939	153172.67022799	702477.67370186	11296.540412261	119855.7701992
0.	1760154.5297795	6624.8544977427	4445.6299457633	167760.67998517	804903.59420484	11519.066946682	124478.3550946
0.	1523062.393681	7781.4091020254	5001.500450135	178582.09722898	724081.17722842	11430.055620341	124049.813354
0.	1606691.0701268	7069.6642042893	4623.5044741297	155096.65785206	731488.01545513	11407.802937209	126689.0757205
0.	1642101.1825511	7247.5947322881	4423.3958966001	162479.79941453	760498.24032107	10896.007613863	131902.3640290
0.	1515521.7706251	6669.3344004268	4112.1254353852	163250.19354404	745083.61818957	10584.495404194	130254.5248666
0.	1523671.2079452	7581.224707945	4957.0294456441	161890.72207974	798214.94937979	11852.867882553	121028.0873801
0.	1385412.8606866	6958.4595526755	4112.1254353852	161822.75427174	799239.88374693	11496.814026024	111541.5280786
0.	1659736.8426197	7002.9412353188	4534.5667354854	166219.13634278	734951.54461404	11407.802937209	112082.0413696
0.	1657480.161057	6002.16077788	4912.5586784017	166151.13356684	755858.8468797	11608.079223139	113253.2729793
0.	1496446.8106541	6446.937260185	4089.8922757939	169597.29901429	754304.83819866	11496.814026024	97747.71210448
0.	1600522.3928946	7025.1821656413	4779.1478001472	171547.72825547	792141.02247158	11919.629673117	92780.29839860
0.	1814314.9247972	5890.9703650846	4512.332449094	168191.45588302	743192.04884789	10562.244977375	102965.5417597
0.	1743192.7703746	6402.4585440809	4556.8010811844	162683.72040839	775648.10990426	11430.055620341	107826.4417005
0.	1600388.9177914	6513.6557793022	3912.0291339479	174270.01275869	715737.89002639	9316.3158262194	104788.0490638
0.	1826098.9634188	6424.6978724691	4845.8529723751	171910.64867139	720815.45900171	10250.745235849	112082.0413696
0.	1711497.1342317	6202.3072583001	4201.058666784	159195.08666889	753625.04657025	11229.783609853	110212.914260
0.	1749403.9331816	6802.7755324172	4801.3827982459	163635.41705937	766282.7233893	11541.319926723	106745.9981992
0.	1898636.4156192	7180.8703392706	4912.5586784017	156115.41774332	715085.27487503	11118.523460085	112284.7428323
0.	1696054.3654064	7692.4376667992	4201.058666784	158493.00409861	777546.73886245	11163.027341856	105598.1794712
0.	1902276.8495782	6713.8145404327	4289.9928470482	174224.63413725	768106.36048416	11897.375683543	108524.3021073
0.	1904070.0121725	7492.255408986	4556.8010811844	154372.28143976	758238.96004446	11229.783609853	113320.8490226
0.	1832229.3192209	6558.1350886904	4512.332449094	154983.46992513	766525.85295962	11986.39199816	109064.6210116
0.	1652914.7675367	6825.0159287424	5223.8590313854	163635.41705937	783196.38680809	11407.802937209	107871.4632004
0.	1853662.7285038	6825.0159287424	4089.8922757939	143242.84222847	758554.7381965	11808.360319106	134973.1733817
0.	1669791.199087	7203.1117442735	4023.1931528364	142135.22882831	736986.7082498	10896.007613863	138835.8581920
0.	1590512.8878319	7625.7097134645	3912.0291339479	134182.78428157	688225.60804601	11363.297749089	146001.2078220
0.	1661295.3519311	7381.0451204177	3978.7273673761	159036.54677344	787533.51206434	12431.487824481	139965.6337982
0.	1660731.0334649	7025.1821656413	4734.6779818802	147765.22748581	801778.33428362	11074.019815824	128223.3872650
0.	1501885.1689385	6513.6557793022	4868.088148406	135470.02745245	734418.60421951	10829.254017831	119382.3808257
0.	1629238.1243721	8293.0132808272	4512.332449094	140869.56365843	717333.37783637	10495.494053146	132715.1160837
0.	1706985.8096607	6602.6146353956	3956.4945635986	144825.40032646	717575.1439647	11074.019815824	120081.2030950
0.	1714929.3852606	7714.6804365931	4467.8640542332	155187.20929033	733086.39603787	11051.768082761	127772.0900611
0.	1647949.1293232	6713.8145404327	3978.7273673761	160871.26260383	727106.08438809	10361.993807708	121794.6909960
0.	1802273.0093438	6847.2563843996	4023.1931528364	133347.31094496	654293.49651063	11185.27937181	120058.6595329
0.	1802136.5696587	7447.7711155427	4000.9602304553	144124.51640957	757291.6942546	10717.999211938	124636.2444079
0.	1833406.5936234	9071.6016179468	4223.2921228934	143694.97128118	739046.58465095	10962.761744275	125628.7595150
0.	1653049.011346	7670.1949563466	4734.6779818802	155707.89897962	785121.02465728	11875.121753355	134657.0088177
0.	1939978.4361388	7670.1949563466	4868.088148406	155549.42479236	766720.36149871	10272.994831483	146363.0278338
0.	1631782.5031693	7091.9053126152	3800.8665975842	126373.22284857	712161.19395791	11941.883722078	136057.2565139
0.	1866183.9229745	7625.7097134645	3778.6342682119	129667.70132086	736187.12290916	10361.993807708	125470.8515360
0.	1901035.6321634	6980.7003643303	4934.7940323669	138926.23465089	797580.52647952	11363.297749089	124546.0215796
0.	1700155.5057611	7114.146480276	4045.4261345198	140010.82798209	742658.6035957	11007.264794765	117466.5536982
0.	1716956.9073157	7358.8032407191	4156.5919324774	139784.85949358	740743.31961629	10829.254017831	131383.1469421
0.	1674230.4526387	6535.8954043318	3667.4735108391	116790.48382455	749717.27403403	11630.332440711	144689.7408137
0.	1610030.836444	7002.9412353188	3178.3837896203	119585.25871643	723790.84148946	11185.27937181	135424.8576862
0.	1497476.1529024	6291.2627920491	3867.5639415011	111631.6112088	744065.02977932	11697.092449727	142293.4503774
0.	1578285.6848158	6713.8145404327	3378.462479507	134837.67282587	703950.03191561	10384.243700188	144780.1802456
0.	1619228.1791979	7536.7399397861	3956.4945635986	117398.94425989	713683.52653331	12208.936941841	158945.9538888
0.	1694921.4785045	7470.0132325949	4556.8010811844	116858.08836101	690997.01957343	11385.550313458	151814.826276
0.	1719633.9214008	6624.8544977427	4023.1931528364	136644.52662384	748843.72621332	11496.814026024	143943.6526273
0.	1797444.2716204	7381.0451204177	4134.3586542796	130638.23935577	730519.44286323	11363.297749089	157609.8221472
0.	1800908.7032019	7114.146480276	4579.0354861913	131247.70428504	745471.68321981	11185.27937181	141615.3789953
0.	1687561.1195785	7114.146480276	4467.8640542332	116880.62332752	787899.09864622	10740.250054368	123959.5968279
0.	1734357.9023813	7381.0451204177	4023.1931528364	133369.89021288	765480.44392009	10562.244977375	133008.6292092
0.	1666752.2226215	6936.2188003543	4089.8922757939	147471.19850278	759502.14132762	10940.510308095	141321.5650522
0.	1688773.9593566	7136.387707272	3600.7777679979	130277.09582186	793994.46380638	11274.288085412	146046.4344718
0.	1679964.3047948	8137.3043378502	4312.2265403762	139604.08907772	743410.28587346	10851.505157133	138994.0176329
0.	1664601.3438042	6913.9781073663	3867.5639415011	160803.30303043	744210.53511286	11519.066946682	137615.8711295
0.	1660677.2906614	7825.8951756913	3667.4735108391	142135.22882831	703974.17101512	11385.550313458	137751.4165004
0.	1723989.1146934	8293.0132808272	4223.2921228934	137231.83778637	751780.16526622	10628.996435951	145458.5070025
0.	1876658.7004541	7047.4231552981	4223.2921228934	139807.456069	736502.10230279	11563.572966145	138406.5832866
0.	1616633.8054813	7292.077957649	3734.1697873657	151656.42542913	723476.32204504	10317.494200857	129622.5627464
0.	1887806.2972397	6691.5744407644	4401.1619067434	124636.24440794	784097.74661769	11652.585717666	133595.6862302
0.	1670329.1759696	6736.0546994319	3711.9376358914	129487.1484789	726646.23068357	9694.5246392125	131112.2638120
0.	1689259.1401497	6157.8298473792	3334.00013336	116542.60518373	676402.83464378	10896.007613863	125155.0444871
0.	1735360.2061812	6535.8954043318	3956.4945635986	138564.73464764	727759.60253504	10094.999728725	125448.2934957
0.	1680556.7379322	6780.5351954239	4000.9602304553	123350.66063122	705784.79470395	11118.523460085	134160.2028285
0.	1610832.5620229	6558.1350886904	3045.0006645658	109019.59310685	676763.78062734	9805.7657902847	147833.0817884
0.	1605141.8330863	6958.4595526755	2756.0112160766	116813.01860952	708054.64280353	10539.994609927	138971.4232448
0.	1627390.5454361	6802.7755324172	3978.7273673761	116565.13930306	700957.30343323	10717.999211938	126959.8162105
0.	1699211.0018954	7492.255408986	2911.6196740142	125628.75951507	692081.72591323	10851.505157133	128855.244099
0.	1735387.2969885	6624.8544977427	3845.3314342286	122764.3193699	711557.16763683	11229.783609853	134431.1842713
0.	1880152.9247098	7047.4231552981	3623.0096229803	123237.89951578	776110.55836888	10740.250054368	136825.233378
0.	1735441.4788425	7203.1117442735	3800.8665975842	123350.66063122	732916.85690211	11430.055620341	138225.8425188
0.	1799762.8418013	6713.8145404327	3600.7777679979	135176.42831348	710832.39147288	10317.494200857	140575.775788
0.	1526027.4384638	7914.8680351385	3334.00013336	130976.8255231	716003.78432324	9983.7547189362	131857.2134429
0.	1607706.229953	6580.3748323783	3156.1531205464	110528.15951488	759915.1441643	10562.244977375	137683.6435416
0.	1665488.52016	6891.7374737114	3178.3837896203	112892.87660715	777327.64519567	12253.446643245	128742.4090349
0.	1761485.6530691	6758.2949177622	3756.4019981391	126847.00661217	716994.91655379	10918.258931291	132873.1603383
0.	1673288.6131864	7136.387707272	3667.4735108391	119382.38082577	756320.2465794	10740.250054368	130299.6668377
0.	1600922.8299078	7314.319659335	4378.9279761929	128494.1772297	664788.39910967	10851.505157133	138587.3279422
0.	1635613.7974792	7603.4671810346	4534.5667354854	108861.99734365	757340.26948201	10606.745890386	132873.1603383
0.	1403706.5949634	6780.5351954239	3511.8509410427	122358.41479368	725339.41079594	10339.743974598	131654.0388090
0.	1460493.1844296	6558.1350886904	4334.4602930095	118841.39709141	740864.52762923	9894.7597796915	129487.148478
0.	1660005.5322114	6669.3344004268	2822.700199456	110730.82343467	690273.95732229	10985.013239832	131496.0174915
0.	1509995.9526631	6958.4595526755	3534.0825588358	123170.24357352	709866.11729021	10406.493652039	124343.0237608
0.	1679479.6152299	8470.9699193857	3467.3878833464	133076.36446393	727444.93951951	10339.743974598	130119.1004089
0.	1696351.0969822	7203.1117442735	3689.7055437159	137570.68982515	727081.88095533	10762.500956173	115415.9763636
0.	1618639.6999844	7314.319659335	4023.1931528364	126508.58691028	706291.83697957	11496.814026024	112217.1751339
0.	1800499.4506634	6780.5351954239	3667.4735108391	129148.62236244	782879.7149256	9872.5111932931	116903.1583545
0.	1403001.2995705	6780.5351954239	4378.9279761929	116813.01860952	740743.31961629	10450.993733851	113433.4769709
0.	1266204.1420628	6469.1767072291	3245.0761526022	87209.510125596	691527.30351334	9271.8217995872	120148.8341444
0.	1361018.0882578	7625.7097134645	2400.3456497736	100873.52177366	684756.56647261	10473.243863813	136057.2565139
0.	1564528.2204312	7114.146480276	3156.1531205464	105463.15230167	741155.43374722	10361.993807708	130367.3802494
0.	1652753.6775626	7625.7097134645	3045.0006645658	106903.55420771	786851.12475123	11585.826064951	147946.1735097
0.	1669898.7919382	8070.5728239134	3000.5400972175	109785.10036345	692587.96860151	10962.761744275	146249.9574072
0.	1648807.8579735	7247.5947322881	3489.6193825463	110190.39719545	687045.01460257	12008.646225282	142519.486329
0.	1745335.0125079	7114.146480276	3334.00013336	96623.605126616	716728.99193457	10851.505157133	140394.9883583
0.	1582680.7366702	7381.0451204177	3045.0006645658	104405.51468632	673948.80032998	10539.994609927	155798.4569986
0.	1455237.2060567	7269.8363153001	2489.2606184746	92802.768753735	673010.67661733	10473.243863813	163454.1332083
0.	1159280.7824403	6713.8145404327	2711.5521902674	85301.019457745	611891.33399683	8915.8781339534	177129.3590059
0.	1174113.6462463	5979.9225766753	2489.2606184746	69802.232957365	599957.63921504	9071.6016179468	155911.6558934
0.	1139043.1259039	6424.6978724691	2089.1507291136	80206.357202317	623339.29492739	9561.0372168932	158357.1239169
0.	1092092.6637855	6558.1350886904	2844.9299791609	92667.947526747	669908.37504513	10361.993807708	169007.7233095
0.	1325494.5085525	6891.7374737114	3067.2310371775	96443.761999593	665172.8931878	10829.254017831	154915.5579001
0.	1332774.6306755	6068.8757374351	2244.746737005	98804.510135286	684780.6522571	9983.7547189362	143898.4372898
0.	1400964.0887771	6424.6978724691	2333.6600457397	94218.522610658	651941.69309486	11830.614071137	141570.176181
0.	1351740.9385428	7625.7097134645	3133.9225107654	107151.14820138	670317.14197741	8960.3702611759	163454.1332083
0.	1587157.8746512	6847.2563843996	3845.3314342286	118232.83206909	667263.87835371	11029.516409074	147471.1985027
0.	1505239.5662972	7069.6642042893	3689.7055437159	124816.69297332	676402.83464378	10450.993733851	138112.8815133
0.	1522930.0481466	7114.146480276	2756.0112160766	115596.22681027	667384.06524629	10851.505157133	142316.053699
0.	1721608.3807383	6780.5351954239	3623.0096229803	117218.65508713	672096.70498765	9894.7597796915	135695.8799262
0.	1660381.7108764	6602.6146353956	3623.0096229803	116565.13930306	650406.16617094	9961.5058950769	118345.5259661
0.	1565645.0737752	6936.2188003543	3378.462479507	133844.06885969	735387.61103671	9627.7806609238	133731.1667540
0.	1692817.9165069	6980.7003643303	4023.1931528364	119021.72112839	680542.58369797	9360.8100902862	134928.0062869
0.	1564209.1446073	6847.2563843996	3511.8509410427	136012.08359041	776816.44804168	10962.761744275	128832.6769652
0.	1678833.4023124	7069.6642042893	3711.9376358914	148579.51526354	770976.32200584	11941.883722078	130254.5248666
0.	1678564.1603657	7158.6289936035	4401.1619067434	158945.95388885	729429.92759513	11674.839054004	123260.451617
0.	1737717.4048542	6847.2563843996	4245.525638307	155074.02014482	723839.23010607	9894.7597796915	117804.6090605
0.	1837350.1853116	7403.2870594544	4312.2265403762	168418.18889504	752314.16966738	11229.783609853	115956.7393197
0.	1840199.3806369	6847.2563843996	4957.0294456441	174383.46038222	754523.35391821	10985.013239832	124861.8057206
0.	1685486.1876804	7403.2870594544	4490.09822201	155753.17786726	749183.42884186	10406.493652039	116948.2285901
0.	1671405.2244433	6602.6146353956	4534.5667354854	147516.43306162	775550.75545732	10962.761744275	120329.1862738
0.	1537605.6575966	6869.4968993892	3445.1564434428	136283.12477512	723669.87112601	10228.495699585	123553.6344558
0.	1663042.2722192	7603.4671810346	3756.4019981391	141050.36129869	700884.91148801	10717.999211938	130186.8123648
0.	1729077.2940106	6202.3072583001	3623.0096229803	152946.3476771	794531.0597457	11519.066946682	134815.0896123
0.	1672293.0595107	6602.6146353956	3556.3142359259	161075.14461761	818443.01392934	11029.516409074	120081.2030950
0.	1771543.2044134	6647.0944194197	4512.332449094	137909.55553016	705398.49664464	10050.50154671	115258.2603990
0.	1522268.3493614	6313.5018238017	4178.8252699788	147561.66786384	684973.34094029	9360.8100902862	116813.0186095
0.	1803965.0289373	7047.4231552981	4223.2921228934	140530.57856648	748698.14342923	11296.540412261	123237.8995157
0.	1599454.6466821	7047.4231552981	3400.6937415233	155866.37615274	684708.39510423	9605.5327868852	126621.3919620
0.	1835350.7933172	6780.5351954239	3623.0096229803	134363.43809112	692467.43194988	9828.0141985899	116722.8798327
0.	1815544.5746578	6180.068523177	4645.7390570617	140801.76554612	749838.60705113	12743.069038078	114221.9149455
0.	1591210.5118632	6513.6557793022	3867.5639415011	138271.02734634	682974.40395886	10562.244977375	115145.6079535
0.	1725450.3248538	6335.740914881	3934.2618191226	143016.78682228	737422.87667787	11118.523460085	116204.6006549
0.	1601002.9194172	6380.2192750204	4023.1931528364	125019.70224534	722194.16819341	10094.999728725	115866.6097403
0.	1814205.6305058	7203.1117442735	3800.8665975842	136418.64864659	732771.54027251	11808.360319106	133189.2577689
0.	1689043.5010752	6269.0238196228	3311.7690492289	127027.50269707	689068.98742936	10183.99680516	128539.3097394
0.	1816829.0503377	7336.5614203583	3089.4614690812	121276.09853582	687454.59004938	12587.276976136	127523.8869370
0.	1626426.7393317	6602.6146353956	3511.8509410427	125109.93016412	699895.61538298	11118.523460085	134431.1842713
0.	1624767.0890768	6313.5018238017	3267.3070588502	125831.78842348	722774.7427406	10139.498148207	126102.5012717
0.	1624660.0252079	6469.1767072291	3912.0291339479	119585.25871643	690105.25146491	10517.744301851	117691.9224267
0.	1712010.5390687	5824.2568292746	3912.0291339479	130863.96195068	732698.88286794	10606.745890386	111811.7803710
0.	1800444.8850287	6446.937260185	3378.462479507	127501.32338044	697314.32463606	11096.271608266	115235.72978
0.	1500300.844982	6936.2188003543	3600.7777679979	137977.33031119	754523.35391821	11185.27937181	124252.8040835
0.	1609248.9971268	6513.6557793022	4267.7592130252	130525.38033322	684563.88260389	10339.743974598	149258.1486608
0.	1742216.7241024	6580.3748323783	3489.6193825463	114469.72503996	669932.41962522	10272.994831483	143559.3300116
0.	1710902.7013067	6558.1350886904	2956.0797670342	121479.02220467	681385.21649906	10940.510308095	149212.9047301
0.	1621395.1791694	7047.4231552981	3022.7703512459	108119.0857697	673299.31925606	10050.50154671	134002.1343569
0.	1524385.9549551	7047.4231552981	3422.9250628351	106273.3479325	662746.06033131	10339.743974598	128629.5754865
0.	1562162.007135	6602.6146353956	3600.7777679979	110663.26825072	694516.78270882	9939.2571305832	138881.0462999
0.	1555624.8812514	7091.9053126152	3245.0761526022	107961.50692524	652133.65310766	8804.6488545952	145345.4487417
0.	1591903.9063603	6246.7849065228	2667.0934016109	101525.81608557	639952.63062921	10740.250054368	146589.1732496
0.	1292871.2128722	5957.6844347936	2289.203272805	105215.60813727	690129.35210089	10272.994831483	159670.7242818
0.	1368274.9506203	6936.2188003543	2733.7816735278	102583.0905146	652469.59336977	8871.3862441486	149936.8368372
0.	1312374.0867846	6402.4585440809	2333.6600457397	76325.721299274	616812.81576917	9227.328010388	129803.1184997
0.	1387264.0351257	5446.2235441355	2511.4895088638	91274.921852132	639042.14055466	9271.8217995872	137164.0690184
0.	1406658.9842984	6068.8757374351	2778.2408179141	95859.298486053	636071.73392356	9716.7727507005	121388.8333017
0.	1446650.243926	6002.16077788	2778.2408179141	97477.912680712	617983.87226874	9049.3552278814	123237.8995157
0.	1329276.3279446	6402.4585440809	2600.4056632835	105305.62335159	631354.71645545	9583.2849722085	132218.4249275
0.	1533073.2954488	5868.7324604928	2911.6196740142	103550.50093757	624319.88786219	10139.498148207	144870.6206505
0.	1323267.6053095	5512.9340546385	3200.6145179875	105148.09736061	641749.93168945	7892.6247312617	144260.1668002
0.	1460125.1667061	6469.1767072291	2600.4056632835	97365.49881713	676475.02263858	10028.252544752	141818.7946657
0.	1480625.4669903	6291.2627920491	2355.8885211332	105575.67479204	703612.09156685	9961.5058950769	144802.7902556
0.	1454107.5687816	6558.1350886904	2400.3456497736	111316.3244853	659935.62820715	10295.244486485	163227.5338864
0.	1581188.8453536	7180.8703392706	2644.8640962144	104765.54655861	610792.74512568	10339.743974598	166717.8401555
0.	1359874.1699379	6713.8145404327	2511.4895088638	80363.415018647	664091.54707288	8760.1575583262	163363.4927473
0.	1366453.6834933	6424.6978724691	2044.6952603964	89814.740341564	635640.63061604	9071.6016179468	171797.2343608
0.	1606504.0793026	6113.3526737582	2467.0317873712	90398.782409282	616430.46433921	9828.0141985899	179808.0400362
0.	1694409.0279695	7336.5614203583	2289.203272805	80655.101636146	666206.30556052	10473.243863813	188531.0043495
0.	1547234.4741064	6024.3990384081	2000.2400288035	75966.90941253	616143.71186836	8693.4210590677	168803.6490320
0.	1360654.0984994	7358.8032407191	2533.718458539	79623.025389161	623291.46397072	9116.0945761461	159670.7242818
0.	1437101.234339	7091.9053126152	1889.1029872274	87007.414059237	615761.39004182	10206.246222688	152765.2940216
0.	1460624.6229523	7069.6642042893	2266.9749752633	90982.865191636	666470.68666033	9672.2765870872	169211.8025344
0.	1775705.34696	7047.4231552981	2822.700199456	96308.882186679	649950.35903119	9538.7895209393	166649.8333501
0.	1732326.540425	6736.0546994319	3000.5400972175	101255.89504264	702067.38883547	9561.0372168932	153761.1373659
0.	1888605.0344658	6913.9781073663	3400.6937415233	115370.91435701	668898.56290476	10517.744301851	145571.5667840
0.	1767029.5401211	6335.740914881	2933.8496908789	108366.71564976	679242.6822234	10740.250054368	140914.7627038
0.	1712199.6954499	6446.937260185	3200.6145179875	111699.1741912	660079.73075622	10406.493652039	140553.177147
0.	1682899.9165706	6535.8954043318	2533.718458539	110167.88019103	665989.99975041	10384.243700188	148624.7557859
0.	1848752.2335767	7447.7711155427	3067.2310371775	92555.598161223	689334.0664508	10517.744301851	157994.7874955
0.	1747938.9145793	8003.8418440852	3089.4614690812	118165.21645719	685936.84855434	10183.99680516	155843.7363737
0.	1821394.4829653	5713.0687893496	2311.4316296304	111519.00744728	615976.44398788	10094.999728725	144441.0373932
0.	1823418.210219	6913.9781073663	3133.9225107654	120667.35696184	670220.95978859	10295.244486485	149574.8629924
0.	1790137.7665101	6402.4585440809	3156.1531205464	116925.69344209	747145.41183201	10517.744301851	135718.4655076
0.	1681256.9355151	6647.0944194197	2911.6196740142	123102.58817651	684973.34094029	10628.996435951	119314.7559519
0.	1570060.6431972	5979.9225766753	3178.3837896203	115438.50745774	677028.48389742	10317.494200857	120239.0097247
0.	1834036.3600483	6424.6978724691	3489.6193825463	111001.04961089	687599.15070537	10562.244977375	143898.4372898
0.	1669764.3010715	5846.4946152228	2355.8885211332	110393.05295511	639760.94054665	9650.0285943244	133618.2661657
0.	1819917.9885807	5890.9703650846	3556.3142359259	119652.88576977	683142.97122199	9716.7727507005	134769.9233675
0.	1712929.3351095	6558.1350886904	3245.0761526022	121028.08738018	722871.50893428	10339.743974598	133550.5265412
0.	1876851.2612065	6180.068523177	2956.0797670342	113658.73740357	629870.70492384	11207.531461142	148918.8251152
0.	1697511.1397103	6602.6146353956	2756.0112160766	124681.35618569	689575.05440603	10117.248908782	169642.6527019
0.	1820574.1791912	7358.8032407191	3534.0825588358	131202.55721802	653237.50576753	9294.0687832241	159851.9266363
0.	1805302.4895781	6980.7003643303	3045.0006645658	116903.15835455	687912.3737223	11007.264794765	153557.4325430
0.	1955279.5203781	7403.2870594544	3667.4735108391	124906.91871043	697241.96305701	11385.550313458	145006.2830825
0.	1757954.5231217	6847.2563843996	3400.6937415233	117804.60906057	721129.88220347	10206.246222688	127794.6543453
0.	1846311.6716676	6602.6146353956	3111.691960277	121794.69099606	733159.05667889	11496.814026024	126282.9813531
0.	1613933.0244506	6068.8757374351	3111.691960277	118796.31668753	673780.41167609	10339.743974598	131067.1174730
0.	1988574.0381731	7269.8363153001	4112.1254353852	134024.71538509	723258.58447863	11051.768082761	130841.389418
0.	1963911.3283851	6847.2563843996	3800.8665975842	123147.69171394	787533.51206434	11029.516409074	128787.5428787
0.	1694132.7117985	6736.0546994319	3711.9376358914	137005.94401912	766501.53969742	11163.027341856	143627.1503727
0.	1718124.0712616	7647.9523052351	3645.2415372606	140801.76554612	741446.34958833	10628.996435951	139332.9407451
0.	1739373.5610717	7180.8703392706	4089.8922757939	138926.23465089	735969.066931	10740.250054368	140846.9642268
0.	1723150.8322919	7114.146480276	3000.5400972175	140236.80254712	684154.44359156	10695.748428881	147900.9366386
0.	1609934.4645401	7136.387707272	3067.2310371775	130412.52282723	713345.20735745	11074.019815824	139491.1095425
0.	1666714.0152693	6780.5351954239	3111.691960277	131699.18830296	740573.63123388	11563.572966145	144169.7329632
0.	1664200.6347541	7647.9523052351	3667.4735108391	130705.95549726	737883.30040392	10450.993733851	144011.4760896
0.	1788841.4593932	10606.745890386	4445.6299457633	121591.759696	837075.6334371	12765.325284507	142496.8824604
0.	1729205.7944421	9138.3411442804	4000.9602304553	134160.20282854	784024.65992093	11207.531461142	124523.4660240
0.	1789069.9485309	9271.8217995872	4423.3958966001	148421.17535222	795165.26110561	10851.505157133	121231.0050533
0.	2074681.3707102	9872.5111932931	4045.4261345198	153738.50325307	767279.5977268	12386.977172825	119720.5133680
0.	1827798.8573784	8337.5020843755	3800.8665975842	144056.69203517	778642.28975495	12053.154857688	120486.9975660
0.	1939301.5565972	8092.8166025467	3422.9250628351	133911.81085147	777059.87152114	12030.900511791	110550.6774864
0.	1792154.5518904	7625.7097134645	4178.8252699788	142316.0536991	854986.59243093	13232.720180232	108074.0629406
0.	1683850.7006001	8181.7923105381	4201.058666784	135944.3246605	856951.66612227	13076.91897114	102830.5569753
0.	1881608.049317	7180.8703392706	4423.3958966001	119224.59030116	858376.62019025	12253.446643245	100963.4903856
0.	1828827.0584983	7403.2870594544	4089.8922757939	136960.76599448	778057.97882164	12854.350864177	97185.63977118
0.	1772961.46432	7603.4671810346	3623.0096229803	143785.40001031	849584.9115476	13188.205252064	103190.5212295
0.	1949812.0569334	7136.387707272	4289.9928470482	123598.74041668	837737.44140692	14056.289210819	108839.4839049
0.	1698588.2499845	7136.387707272	4023.1931528364	119697.97077472	871900.64284695	12631.788696862	104788.0490638
0.	1699844.9402421	6869.4968993892	3623.0096229803	127072.62732453	738416.45304828	10873.756355811	106453.4020360
0.	1647863.6614055	6291.2627920491	3867.5639415011	122696.66724422	819103.41364198	11563.572966145	98916.94329879
0.	1886177.8320718	6802.7755324172	3511.8509410427	122335.86511492	837051.12299186	11919.629673117	115258.2603990
0.	1719152.2723814	7047.4231552981	3222.845305648	116384.8680427	842690.33371434	12119.918251707	113320.8490226
0.	1745085.7895153	6558.1350886904	3645.2415372606	114514.78220711	745762.74334451	12186.682180224	115618.7583883
0.	1970272.3428322	6558.1350886904	3445.1564434428	127275.6911491	823776.55515693	11608.079223139	122696.6672442
0.	1654261.3572623	6802.7755324172	4045.4261345198	133663.426219	760959.88578631	10606.745890386	119156.9666987
0.	1654375.6018312	7381.0451204177	3978.7273673761	132489.34373537	750857.8711419	11674.839054004	122538.8144045
0.	1861272.5160578	5979.9225766753	2956.0797670342	114221.91494551	758287.54055368	11852.867882553	113253.2729793
0.	1864068.4105324	5846.4946152228	3267.3070588502	106115.80376292	737931.76747642	10673.497705198	121095.7260595
0.	1674825.3796592	7225.3532086126	3400.6937415233	107533.80784192	723790.84148946	10250.745235849	126643.9531542
0.	1603308.2795455	5957.6844347936	3578.5459723132	105170.60089244	722290.92792578	11474.561164748	126869.568410
0.	1656432.0040708	7470.0132325949	3334.00013336	97905.099112148	681625.98376385	10962.761744275	139197.3698598
0.	1626385.6824576	6535.8954043318	3578.5459723132	100198.78795683	740622.11329128	10651.247040888	150570.3285639
0.	1914532.4301384	7336.5614203583	3600.7777679979	115280.79106968	663635.01922508	10050.50154671	158991.250209
0.	1658716.8954483	7203.1117442735	4445.6299457633	104945.56829155	740452.4272719	10740.250054368	148240.2191049
0.	1855940.5458884	6758.2949177622	3000.5400972175	93499.379650387	723427.93544797	10406.493652039	136689.7029480
0.	1790492.0530857	6313.5018238017	3623.0096229803	116091.93550408	702574.21413449	9627.7806609238	133189.2577689
0.	1638776.4934679	7047.4231552981	3089.4614690812	107916.48494202	775258.69863702	11296.540412261	122065.2736943
0.	1935132.7970063	5423.9868259363	3200.6145179875	105778.21907944	774260.91162566	12654.044646316	117691.9224267
0.	1604222.2360965	7091.9053126152	5379.5135674889	119562.7164864	676715.65362814	10272.994831483	126192.7408275
0.	1843022.0447925	6535.8954043318	4000.9602304553	120239.00972477	735193.80103966	10183.99680516	133866.6494629
0.	1867447.966091	5890.9703650846	3823.0989862564	105485.65667896	710421.71181466	10517.744301851	130073.9594083
0.	1435134.9694466	6357.9800652871	3089.4614690812	101525.81608557	646712.42015647	10117.248908782	120847.7202331
0.	1358574.4389584	6202.3072583001	3422.9250628351	111541.52807867	677606.04635222	10918.258931291	120058.6595329
0.	1376449.1629197	6091.1141759345	3422.9250628351	99434.15527466	676090.02694371	10651.247040888	117691.9224267
0.	1302578.6106563	5624.119425175	3667.4735108391	95656.993688426	676643.46363015	10517.744301851	112712.684226
0.	1343407.4483903	6780.5351954239	3000.5400972175	102380.62338822	666542.7919964	10851.505157133	116204.6006549
0.	1288614.6279522	5246.095215739	3245.0761526022	96286.402428885	687020.92253129	9449.7993307319	112577.5424805
0.	1403184.148645	6580.3748323783	3823.0989862564	93409.491119394	709189.78929805	9383.0573113583	120284.0978782
0.	1286628.912083	6068.8757374351	3422.9250628351	102965.54175974	679290.82324839	10295.244486485	115821.5453136
0.	1426645.6108761	5979.9225766753	3334.00013336	96848.414462041	656309.836448	9783.5174413434	109132.1633220
0.	1477490.8420389	5357.2770272403	3378.462479507	80340.978007383	734491.27598747	9427.5519315809	112284.7428323
0.	1310796.7851501	6046.6373582597	3289.5380243924	91544.521651385	625707.25809352	9160.5877717715	113028.0234325
0.	1304722.8811732	5890.9703650846	2733.7816735278	96218.963517256	623482.78938523	9694.5246392125	123283.003780
0.	1064156.7385876	5646.3566772391	3511.8509410427	85413.271578466	642325.14687257	9449.7993307319	126463.465313
0.	1321636.6190049	5957.6844347936	3645.2415372606	89185.817488999	682805.83997124	9116.0945761461	132895.7383318
0.	1108658.9061965	6135.5912309063	3667.4735108391	86558.329145027	639784.90157475	8893.6321593739	134408.6021505
0.	1120496.4088904	5624.119425175	3445.1564434428	84178.58098453	678087.37778308	10762.500956173	127772.0900611
0.	1241719.759063	6313.5018238017	2889.3897164397	87366.699325862	622191.42500301	9494.2943071144	125696.4352723
0.	1278304.0040733	6091.1141759345	3778.6342682119	86670.598116478	572382.39980435	9205.0812048251	131699.1883029
0.	1227722.0824869	6647.0944194197	3245.0761526022	89432.888693476	626233.56021618	9805.7657902847	132376.4598368
0.	1108658.9061965	5557.4080248972	3200.6145179875	87276.876564539	650861.99730678	9650.0285943244	137502.9183241
0.	1125559.98068	5690.8313593262	3645.2415372606	81530.22245625	644051.02184012	9316.3158262194	143355.8722115
0.	1319876.5211819	5846.4946152228	3534.0825588358	81193.626702253	640455.83730013	9049.3552278814	131631.464153
0.	1312839.5729412	6269.0238196228	3422.9250628351	78613.508663115	631570.1586502	7914.8680351385	117984.9108220
0.	1293103.4482759	5446.2235441355	3067.2310371775	78703.23855454	598479.00972649	9227.328010388	124636.2444079
0.	1182265.681596	6469.1767072291	2444.8030155534	77312.533292612	592233.40292122	9472.046789243	142677.7151125
0.	1132881.9367807	6446.937260185	2289.203272805	73567.750183919	609001.86715426	8426.4804036529	163204.8742898
0.	1411546.9165799	6647.0944194197	2489.2606184746	79174.336261846	632455.92183564	9472.046789243	182805.5404659
0.	1359458.2356317	6380.2192750204	2911.6196740142	77962.995708017	637149.586185	8871.3862441486	173135.6205826
0.	1194916.0696135	6202.3072583001	2533.718458539	77918.134608601	649086.79025035	8938.1241678873	166785.8475104
0.	1282426.8323153	6891.7374737114	2622.6348501053	76079.036475076	640719.43342541	9739.0209215515	179581.0001280
0.	1204798.8935895	6780.5351954239	2956.0797670342	70205.600202092	601388.81214198	9338.5629285733	160803.3030304
0.	1244106.1616879	6913.9781073663	2800.4704790405	76460.279721841	610530.05978832	8604.4398909837	170345.6661081
0.	1348183.3344863	7047.4231552981	2844.9299791609	76549.986538454	642876.43063374	9805.7657902847	175903.8060167
0.	1322542.6859952	7381.0451204177	2956.0797670342	75989.334704892	620183.019335	9716.7727507005	167669.9931315
0.	1292458.3647618	5846.4946152228	3334.00013336	74599.080167895	683769.10687822	8626.6850939775	145684.6280861
0.	1217813.8964799	7558.9822941956	2978.3099024804	78209.73605163	667311.95291074	8849.1403882772	169075.7491680
0.	1336870.6683489	7336.5614203583	3111.691960277	72267.558695631	669114.94131722	10250.745235849	190099.36951
0.	1223931.6092522	6357.9800652871	2066.9229651143	74554.237091403	636742.38177042	9405.3045917898	204614.9028754
0.	1285958.5098076	7247.5947322881	3445.1564434428	75854.783851816	652349.61320864	9694.5246392125	203180.4385350
0.	1177500.9314655	6202.3072583001	3000.5400972175	79667.895624339	591971.28162645	9739.0209215515	175313.7885518
0.	1247160.658369	6891.7374737114	3311.7690492289	86176.625896947	590517.84438898	9583.2849722085	156930.5145059
0.	1439539.9961277	6046.6373582597	3378.462479507	92038.810480492	577519.28359834	9405.3045917898	149552.2401445
0.	1279978.6745996	6135.5912309063	2778.2408179141	92802.768753735	630971.72135949	9472.046789243	151045.4786814
0.	1488822.7544928	6046.6373582597	2978.3099024804	106070.79168663	643475.69194409	8426.4804036529	162207.9124431
0.	1474989.1875731	7203.1117442735	3378.462479507	100918.50595898	631761.66732862	9316.3158262194	159330.9803858
0.	1471593.308288	6580.3748323783	2956.0797670342	106813.52184041	658734.86683927	9427.5519315809	158787.4186881
0.	1472040.7545315	6780.5351954239	3156.1531205464	111136.16596334	687045.01460257	10651.247040888	156907.8718626
0.	1822707.1204304	5646.3566772391	3178.3837896203	117962.37289	677028.48389742	10940.510308095	163000.9406662
0.	1584945.6807681	6669.3344004268	3623.0096229803	128358.78115589	717913.62784203	9983.7547189362	155549.4247923
0.	1787194.9884233	6736.0546994319	3133.9225107654	139378.13152635	714094.36038336	11051.768082761	166151.1335668
0.	1655860.7812265	6602.6146353956	3867.5639415011	134205.36579531	654509.51048047	11519.066946682	178218.8891808
0.	1771760.7862342	7314.319659335	3000.5400972175	122854.52305224	692732.61479308	8960.3702611759	183441.5110278
0.	1941668.0809001	7292.077957649	3022.7703512459	129261.46288503	727081.88095533	11096.271608266	155232.4853750
0.	1770237.8213184	6713.8145404327	4312.2265403762	151769.56858693	802461.88934914	11051.768082761	147199.7962607
0.	1640552.0089977	6602.6146353956	4623.5044741297	162004.0029798	708296.1509129	12208.936941841	136892.99941
0.	1580573.61034	6802.7755324172	4378.9279761929	159648.07426193	821280.64004954	11407.802937209	130728.5276657
0.	1645464.5254592	5846.4946152228	3800.8665975842	143514.11674155	736695.94144302	11585.826064951	124500.9105290
0.	1604336.4806654	6691.5744407644	4868.088148406	180920.6240526	801070.42292885	11318.79279849	116542.6051837
0.	2006363.1185249	7314.319659335	5335.0405463082	189803.85810897	861300.95847601	13010.147915374	119878.3132163
0.	2001450.6020634	7581.224707945	4779.1478001472	174383.46038222	819445.86276246	11341.045244099	116475.003188
0.	1713554.2885067	7736.9232657286	4712.4431617115	184259.25801104	876355.84173293	11786.10662646	114131.8039984
0.	1948212.6329692	6558.1350886904	4134.3586542796	196102.76666334	776524.34883405	12231.191762848	121050.6335460
0.	1709555.7285962	6847.2563843996	5090.4431708704	212930.49161939	845192.36426908	12676.300655165	118368.064927
0.	1870526.3261364	7180.8703392706	5179.3868406229	192031.81483664	880690.13988285	11808.360319106	133776.327414
0.	1661573.0096701	6780.5351954239	4601.2699505063	180194.02192518	804757.07266528	12320.211640776	137841.7812958
0.	1857203.1920333	6135.5912309063	4378.9279761929	158719.47594531	737737.90080603	11719.345904834	131067.1174730
0.	1761376.9827346	6357.9800652871	3912.0291339479	117827.14656891	706871.35010922	10050.50154671	131586.3150232
0.	1423765.2315406	6402.4585440809	3334.00013336	120126.29040077	612249.59970511	9605.5327868852	148421.1753522
0.	1308470.1241243	6891.7374737114	2355.8885211332	94802.871709053	632982.63484269	8493.2147662765	161890.7220797
0.	1255585.171081	6580.3748323783	2311.4316296304	93342.075353893	583063.892542	9627.7806609238	158515.6510089
0.	1244619.4496507	5735.3062786932	3000.5400972175	96601.124524705	589898.42095527	9494.2943071144	155775.8174024
0.	1463516.752773	6202.3072583001	3667.4735108391	123531.08156633	691961.19629183	9049.3552278814	127772.0900611
0.	1454265.1841328	5201.6229063468	3734.1697873657	123192.79549369	688803.91650491	9205.0812048251	118593.4578665
0.	1652673.1336379	6113.3526737582	3089.4614690812	135424.85768628	697169.60208107	9961.5058950769	112555.0190679
0.	1903766.5295426	6246.7849065228	3934.2618191226	146295.18539541	742973.81729348	10139.498148207	115731.4171862
0.	1998407.247026	6558.1350886904	4467.8640542332	186303.972762	752338.44337267	11118.523460085	114064.2214233
0.	1806257.9371999	6558.1350886904	5201.6229063468	182078.77574769	807834.54117086	11674.839054004	102605.5871637
0.	1728063.3487534	6446.937260185	4579.0354861913	177310.93758071	738804.22094273	12231.191762848	118728.6965357
0.	1796267.3563698	6825.0159287424	5068.2074017168	186031.31545869	814677.24311282	13054.661893153	112802.7799330
0.	2103128.2683592	7002.9412353188	4579.0354861913	198741.97543857	818345.18117736	11474.561164748	119743.0560218
0.	2196923.0594029	7091.9053126152	6246.7849065228	196830.74175105	809153.78815205	11563.572966145	119427.4643776
0.	1902629.0499894	7848.1383015384	4890.3233837481	194942.6862657	774674.61433706	11875.121753355	129915.9678168
0.	1801865.3402445	8559.9496630493	5134.9148871186	191372.46016783	825661.19833174	10584.495404194	153059.5081912
0.	2087933.7406993	7558.9822941956	4823.6178556551	193077.7935585	766355.66154833	12431.487824481	142135.2288283
0.	1813861.0199761	6802.7755324172	4134.3586542796	187326.51623017	766355.66154833	11630.332440711	131947.5148578
0.	1700187.6739487	6869.4968993892	4289.9928470482	171411.63713268	817831.57719033	11274.288085412	130299.6668377
0.	1813061.307994	6602.6146353956	3823.0989862564	158991.2502092	748552.56307908	11674.839054004	124794.1366905
0.	1782672.2526741	6469.1767072291	4045.4261345198	159693.37436273	746417.66420422	11363.297749089	122538.8144045
0.	1866299.2770882	6847.2563843996	3778.6342682119	158447.71046087	696084.25980972	11763.8529932	124252.8040835
0.	1623186.8345292	6758.2949177622	4201.058666784	139084.39579292	758408.99301185	10228.495699585	128968.0806799
0.	1606507.1274739	6380.2192750204	3778.6342682119	145503.73073269	716656.46845043	11474.561164748	136734.8795151
0.	1854293.8747973	6669.3344004268	3645.2415372606	130931.67991213	746854.30548145	11363.297749089	134182.7842815
0.	1932005.2393699	7091.9053126152	3067.2310371775	134860.25610007	722339.30819579	10183.99680516	148421.1753522
0.	1939119.8817962	6624.8544977427	3356.2312767859	137096.30079722	684250.78044427	9739.0209215515	142994.1816160
0.	1691523.6563641	5890.9703650846	2822.700199456	127117.7521945	692105.83203837	10028.252544752	126892.1302696
0.	1828096.3562358	7759.166154206	2622.6348501053	133460.20789149	577947.49543822	9828.0141985899	135221.5967439
0.	1669576.0171725	5913.2083289985	3734.1697873657	112622.58948731	666110.1689784	9316.3158262194	138835.8581920
0.	1657587.6094813	5690.8313593262	3489.6193825463	108569.3273533	644194.86028981	9583.2849722085	134160.2028285
0.	1689420.8727806	7203.1117442735	3845.3314342286	131676.61352567	684684.30952034	10406.493652039	153896.9433223
0.	1719336.4368907	6847.2563843996	2756.0112160766	112352.31107496	696228.96427318	10161.747447	154078.0213421
0.	1824102.0019832	6647.0944194197	2956.0797670342	115663.821726	622382.72607276	9872.5111932931	162638.404204
0.	1803473.7655051	6847.2563843996	2778.2408179141	116790.48382455	653981.48584372	8715.6664994682	151724.3111411
0.	1687561.1195785	6869.4968993892	2778.2408179141	119652.88576977	664572.12868745	9472.046789243	167601.978632
0.	1580283.1731981	7225.3532086126	3067.2310371775	109132.16332202	651365.83858762	8537.704638108	164995.1704351
0.	1659441.2931684	6402.4585440809	3067.2310371775	125989.70319092	675753.16973188	10584.495404194	146837.940233
0.	1595585.1128071	7136.387707272	3222.845305648	111946.90978207	725605.59892029	9360.8100902862	147154.5634055
0.	1912433.4806284	7002.9412353188	3156.1531205464	120058.65953298	745132.12537238	10896.007613863	159104.4920770
0.	1802545.8947619	7381.0451204177	3289.5380243924	126666.51440711	686418.64248896	10361.993807708	157949.4965401
0.	1824320.8260294	6313.5018238017	2822.700199456	113388.42561021	680614.80615916	10940.510308095	148579.5152635
0.	1747396.3742464	6713.8145404327	3400.6937415233	129171.19034566	711339.72843969	11430.055620341	142090.023218
0.	1615403.7412429	6669.3344004268	3000.5400972175	131044.54439456	702550.07892572	9405.3045917898	138587.3279422
0.	1688100.139692	5957.6844347936	3045.0006645658	127208.00266194	744525.80501229	10384.243700188	125200.1590525
0.	1948180.2373865	6624.8544977427	3711.9376358914	139332.94074518	736792.86263241	11341.045244099	137661.0526768
0.	1947320.9259938	6135.5912309063	3756.4019981391	129667.70132086	740913.01130704	11029.516409074	132624.8064161
0.	1599880.9424794	7180.8703392706	3600.7777679979	151226.49531252	769273.68846857	10606.745890386	150909.7187652
0.	1859866.2927765	6980.7003643303	3823.0989862564	147041.48233238	670052.64352608	10940.510308095	142248.2439166
0.	1962495.2744026	6558.1350886904	4089.8922757939	143875.82971234	729308.87876675	10161.747447	143152.419336
0.	1634611.2914164	7002.9412353188	3800.8665975842	129306.59951861	722557.02274232	9605.5327868852	136960.7659944
0.	1961773.4473692	6802.7755324172	3222.845305648	138474.36207685	737132.0952967	10962.761744275	133189.2577689
0.	1576575.0504295	6891.7374737114	3623.0096229803	142270.84711666	717212.49729391	10740.250054368	142270.8471166
0.	1616446.4049658	7025.1821656413	3511.8509410427	137186.65854704	724637.68115942	11185.27937181	156228.6209039
0.	1992779.0433029	5913.2083289985	3422.9250628351	133595.68623024	737132.0952967	10962.761744275	155164.5713393
0.	1774903.6219908	7514.4976447163	3689.7055437159	145096.72592029	733691.91992309	10807.002937904	152267.4165668
0.	1914891.5084757	6958.4595526755	3600.7777679979	156092.77729403	753139.51360185	9805.7657902847	145662.0157040
0.	1651290.9984716	6113.3526737582	4512.332449094	163363.49274738	749935.67468202	11741.599419325	149258.1486608
0.	1763479.1651036	7692.4376667992	4845.8529723751	170980.69642306	774625.94241118	10851.505157133	145910.7552523
0.	1595311.1597245	6335.740914881	4534.5667354854	161573.54367287	730955.28718371	10161.747447	146272.5713709
0.	1771704.7740624	7047.4231552981	3645.2415372606	156794.65956044	746175.09517859	12030.900511791	150615.5797993
0.	1721894.1420343	6758.2949177622	4112.1254353852	142813.34215495	678689.07964155	11541.319926723	147833.0817884
0.	1813795.7884258	6758.2949177622	3000.5400972175	151407.51584038	752411.26489447	10740.250054368	150208.3274474
0.	1951479.6213218	7180.8703392706	3156.1531205464	140801.76554612	640863.21651443	10428.74366326	146566.5584342
0.	1872945.8109375	7069.6642042893	3578.5459723132	141570.1761817	670269.0507496	9939.2571305832	158062.7243858
0.	1642608.4112374	7091.9053126152	3689.7055437159	130344.80905157	728509.99874755	10072.750608034	146227.3435044
0.	1608792.0188513	6558.1350886904	3845.3314342286	137277.01726863	758068.93039538	10740.250054368	153874.3088439
0.	1671283.7980242	6535.8954043318	4623.5044741297	131405.72093071	676162.2123345	11140.775371281	147086.7145791
0.	1581487.566891	5913.2083289985	3734.1697873657	142994.18161606	718179.58870699	10673.497705198	135808.8084401
0.	1683507.9668934	6446.937260185	4023.1931528364	136441.23617104	752605.45859602	11207.531461142	137051.122286
0.	1877208.8846428	6535.8954043318	4156.5919324774	134769.92336753	747412.26787033	11585.826064951	131473.4432603
0.	1744548.5619123	6091.1141759345	3667.4735108391	119044.26190543	697483.17066598	10762.500956173	122561.3646284
0.	1780277.7076794	6713.8145404327	4045.4261345198	132015.24155609	697627.89844805	10517.744301851	117714.4596324
0.	1981226.7926966	6269.0238196228	3667.4735108391	131744.33803958	729405.71769468	10161.747447	124185.1399618
0.	1855062.2848701	6335.740914881	4201.058666784	121569.21207661	722073.22004222	11229.783609853	125764.1115751
0.	1608563.5297136	6891.7374737114	3378.462479507	129532.28632548	660824.29877954	10250.745235849	150027.3327333
0.	1965077.6521419	6513.6557793022	4067.6591755055	145141.94770407	687695.52581404	10428.74366326	146453.4852701
0.	1981087.6961619	6335.740914881	4201.058666784	127681.83353083	741906.98622309	9872.5111932931	141434.569199
0.	1812490.0851496	6602.6146353956	4401.1619067434	147245.02935933	727154.49145569	12075.409262973	159353.6295520
0.	1750226.7951145	6580.3748323783	3778.6342682119	152222.15644168	704336.26555863	12787.58159033	148240.2191049
0.	1893867.4015648	6624.8544977427	4023.1931528364	141547.57486603	769906.05639592	11296.540412261	149190.2828561
0.	1781644.0515542	6713.8145404327	4534.5667354854	148850.96204939	753406.55338509	12809.83795555	142451.6749053
0.	1973440.5810544	6980.7003643303	4067.6591755055	139581.49304916	745908.27705589	10740.250054368	125944.5843828
0.	1799237.7151605	6513.6557793022	4467.8640542332	163272.85326267	770830.36895884	10740.250054368	131405.7209307
0.	1896688.332408	7736.9232657286	4756.9128613587	147629.52052353	695891.32427702	12075.409262973	120329.1862738
0.	1816260.1559224	6936.2188003543	4445.6299457633	163884.6887313	746369.14985844	11719.345904834	119991.0292101
0.	2068055.1857156	5357.2770272403	4245.525638307	156024.85631178	765674.92913172	10517.744301851	117872.2217671
0.	1821058.427815	6291.2627920491	4601.2699505063	167080.55239829	743628.52837042	11608.079223139	112127.0857159
0.	1976202.5523427	5490.6971584864	4045.4261345198	148850.96204939	726065.39760017	11830.614071137	117376.4079014
0.	1657802.9388973	6046.6373582597	4289.9928470482	159851.92663638	801827.1578714	11652.585717666	116339.8008327
0.	1762565.2085527	6825.0159287424	4134.3586542796	159919.87852551	735363.38455099	11096.271608266	113005.4988104
0.	1979557.7712243	6847.2563843996	4690.2084008523	164881.84926204	747727.65373311	11875.121753355	109424.8529519
0.	1587656.7736101	6402.4585440809	4289.9928470482	142338.6570815	797653.72676954	11296.540412261	124591.1328725
0.	1903435.4688951	6180.068523177	3600.7777679979	137457.73762712	725194.22070782	12053.154857688	133324.7317377
0.	1658124.8705048	6135.5912309063	3645.2415372606	130457.66564764	777157.24281524	10562.244977375	138406.5832866
0.	1767845.0989761	6291.2627920491	3711.9376358914	121253.55176432	706122.8195991	10873.756355811	147719.9915883
0.	1606236.9561923	6424.6978724691	3511.8509410427	134882.83943498	705688.21857851	10673.497705198	147674.7559342
0.	1712388.8557249	7158.6289936035	3823.0989862564	107466.2784014	655397.62452139	10183.99680516	177220.1478039
0.	1415705.046139	6402.4585440809	2933.8496908789	93476.907427246	702501.80870941	10206.246222688	160984.5297793
0.	1696512.9546111	6135.5912309063	3689.7055437159	107286.20255152	707716.5427294	10139.498148207	146589.1732496
0.	1760317.514136	6491.4162136014	4267.7592130252	128742.40903494	770416.84859357	10918.258931291	139830.0527051
0.	1900511.6124084	6068.8757374351	3734.1697873657	110393.05295511	793165.24403956	11585.826064951	132399.0364951
0.	1932115.9314196	6313.5018238017	4223.2921228934	121185.91181319	737301.71658821	12943.377394191	134476.3486949
0.	1842307.9176251	6980.7003643303	4579.0354861913	138429.17615594	782757.92110813	11474.561164748	164451.2427199
0.	1803828.5642515	6535.8954043318	3845.3314342286	114627.42618356	739361.6675625	10517.744301851	168712.9509412
0.	1989186.5699746	7025.1821656413	3778.6342682119	119427.46437767	740234.26439365	10339.743974598	154892.9206802
0.	1619188.2746187	6958.4595526755	4690.2084008523	122696.66724422	705736.50650701	9783.5174413434	159285.6822362
0.	1992194.1277828	7002.9412353188	4423.3958966001	129577.42441466	712185.35588413	10406.493652039	154168.561814
0.	1860882.3164673	6291.2627920491	3356.2312767859	114559.83961622	686804.09689993	10473.243863813	146951.0185689
0.	1710902.7013067	6469.1767072291	4445.6299457633	110415.57056396	695577.81318132	9961.5058950769	153851.6744265
0.	1987070.7215415	6913.9781073663	3889.7965080741	124297.91380101	686876.37150835	10228.495699585	139106.990484
0.	1809234.1073997	6869.4968993892	4445.6299457633	121884.88425973	702139.79063872	10873.756355811	129419.4421639
0.	1685324.5243776	5757.5438273573	3934.2618191226	107826.44170058	693817.53807038	10940.510308095	132873.1603383
0.	1765534.5362925	6291.2627920491	3623.0096229803	111383.88492852	697314.32463606	10562.244977375	135063.5082998
0.	1632103.9487283	6024.3990384081	4601.2699505063	115370.91435701	744671.31804757	9761.2691517657	152109.007194
0.	1779297.7252437	5779.781435342	4201.058666784	110708.30497957	691382.67740736	10762.500956173	132940.894500
0.	1816173.1255566	6847.2563843996	4334.4602930095	120374.27491174	676282.52265452	11541.319926723	129983.6781349
0.	1930289.6810696	6891.7374737114	5423.9868259363	118548.37879441	755251.77924246	10918.258931291	150683.4571090
0.	1886071.3464093	6202.3072583001	5335.0405463082	106115.80376292	765529.06481616	10784.751917351	142587.2983001
0.	1870333.9280003	6157.8298473792	5246.095215739	118390.60394874	765213.03383969	11163.027341856	138813.264229
0.	1638495.606758	6558.1350886904	5223.8590313854	125358.06194063	766404.28732676	10206.246222688	171615.7746418
0.	1568836.8374677	5757.5438273573	3600.7777679979	95319.829877012	735387.61103671	11207.531461142	160644.7328271
0.	1803992.3221165	6491.4162136014	4178.8252699788	106408.38814774	726501.01877581	11630.332440711	153919.577861
0.	1662370.3403922	6113.3526737582	4445.6299457633	114334.55499022	734345.93305854	10428.74366326	132782.848971
0.	1703394.5423773	5824.2568292746	4823.6178556551	106228.33501062	705132.92669425	11697.092449727	119472.5481717
0.	1743057.2022031	6424.6978724691	4312.2265403762	94173.574367625	743968.02757473	11452.308362854	119900.85629
0.	1638642.4587496	6446.937260185	4245.525638307	110573.19551837	701198.61427592	10962.761744275	152176.8965600
0.	1411860.6709592	6091.1141759345	4490.09822201	96870.89572722	710929.02480177	10384.243700188	136350.8864375
0.	1220321.908556	5335.0405463082	4023.1931528364	85166.318898614	662866.18458217	10651.247040888	137412.5571730
0.	1400285.1205885	5579.6450990042	3245.0761526022	85974.554748302	667528.2917174	10006.003602161	140937.3623177
0.	1585025.6302431	5312.8041246922	4845.8529723751	92915.121433226	683624.61002329	10940.510308095	126847.0066121
0.	1601456.7732356	5957.6844347936	4356.6941049483	103617.99885336	750057.01074217	10807.002937904	119562.716486
0.	1675549.190399	6691.5744407644	6091.1141759345	107196.16607645	759575.02275867	12720.812851046	109289.7641613
0.	1839451.8034033	6469.1767072291	6780.5351954239	146272.57137093	847498.79035497	11830.614071137	106881.0460252
0.	1758909.3823488	7136.387707272	6535.8954043318	123034.93332474	786924.23512547	11496.814026024	115325.8525923
0.	1748513.1265814	6913.9781073663	5668.5939886228	148669.99655173	803926.83035914	12275.701583032	139491.1095425
0.	1897716.5335279	6535.8954043318	6446.937260185	126057.38185759	838350.27118772	12676.300655165	140711.3689138
0.	1667627.9718203	6469.1767072291	5246.095215739	130683.38338944	813503.82792427	11897.375683543	128607.0089588
0.	1742229.6752935	6513.6557793022	5735.3062786932	109785.10036345	740937.25324721	11719.345904834	113568.6325047
0.	1817745.3353177	6246.7849065228	5335.0405463082	132828.00453362	848406.80556353	10829.254017831	108389.2278195
0.	1923992.7843684	6246.7849065228	6980.7003643303	131337.99914711	842396.02418212	12053.154857688	103100.5287172
0.	1915424.441703	6202.3072583001	6758.2949177622	122268.21644205	780371.10547223	12142.172835157	103213.0195085
0.	1964778.0954556	6847.2563843996	7558.9822941956	135763.63685243	872491.25731441	12164.427477996	96938.3398845
0.	1995624.1290509	7714.6804365931	8626.6850939775	149936.83683724	922913.54744778	12631.788696862	93656.68689972
0.	2245020.0228979	6402.4585440809	7603.4671810346	146295.18539541	867915.03536608	14301.149741267	99569.08538619
0.	2042578.6468572	6713.8145404327	8270.7689680748	138813.2642292	835016.99530161	11763.8529932	108704.4045414
0.	1835795.9771994	6913.9781073663	6736.0546994319	123688.95306536	824412.88276312	10896.007613863	137615.8711295
0.	1704300.4784281	7447.7711155427	4734.6779818802	103168.0230109	719267.69517218	11296.540412261	145639.4033828
0.	1666106.9059802	6091.1141759345	4334.4602930095	79802.507772595	633605.1552042	8604.4398909837	142383.8640286
0.	1421487.7627606	6224.5460527486	3067.2310371775	57665.497301362	617888.26987136	9761.2691517657	158991.250209
0.	1032172.7142421	5935.4463522347	2689.3227662952	50128.095225995	576948.36755846	9672.2765870872	158402.4170669
0.	945242.92928795	6024.3990384081	1844.6485855546	41168.104877084	549754.76929307	7558.9822941956	164541.8948978
0.	889858.32118422	5624.119425175	1955.7850343329	37729.663177007	518723.82665028	7581.224707945	173385.1737489
0.	824021.29106464	5490.6971584864	1644.6067123067	29206.647717964	486698.13737329	7914.8680351385	198355.1431795
0.	667119.65628257	4334.4602930095	1200.0864062212	26218.95902275	447782.4465995	7025.1821656413	191849.9187419
0.	605826.95632869	5379.5135674889	1111.1851901238	20246.78832539	459530.11196422	7470.0132325949	162706.3786016
0.	513031.60285669	4534.5667354854	866.71173567692	17774.491313635	447618.42172519	6580.3748323783	157632.4666800
0.	441551.71084465	5090.4431708704	933.3856029271	17796.7609895	460163.67769223	7292.077957649	149009.3100550
0.	474607.60194944	5379.5135674889	533.35040054615	14612.800813513	458075.43471729	6313.5018238017	171275.5482097
0.	404845.21373988	4823.6178556551	733.3656014198	14123.068642562	465046.05232802	7492.255408986	148330.6967417
0.	347126.75593691	4912.5586784017	777.81407576798	13076.91897114	445041.30081835	7247.5947322881	161075.1446176
0.	324023.79421601	4289.9928470482	511.12678566587	11563.572966145	431091.47528576	7069.6642042893	155594.702826
0.	377494.0720409	4845.8529723751	688.91736413994	10228.495699585	441223.90305346	6647.0944194197	162026.6593428
0.	354308.62160057	4823.6178556551	466.67973369921	9961.5058950769	442113.69628584	5979.9225766753	166423.1479673
0.	341917.90613892	5268.3314594078	511.12678566587	10473.243863813	452306.08540678	5979.9225766753	186985.6546205
0.	380701.8333422	6068.8757374351	488.9032300503	9650.0285943244	450172.88007942	6869.4968993892	185872.2694392
0.	393894.22998182	5468.4603216522	488.9032300503	8204.0363859019	442090.27948865	5779.781435342	193737.2816352
0.	387865.5411585	5779.781435342	400.00960023041	9205.0812048251	434693.78075965	5646.3566772391	208327.427085
0.	343723.27951246	6491.4162136014	488.9032300503	7603.4671810346	459013.90787937	6269.0238196228	191849.9187419
0.	359478.68213095	5557.4080248972	422.2329187895	7292.077957649	433524.03466003	6202.3072583001	191622.5541432
0.	327789.06209638	5490.6971584864	266.6709334016	6135.5912309063	436729.52050743	5646.3566772391	211882.0482006
0.	391682.43995347	5757.5438273573	466.67973369921	7314.319659335	413569.45051742	6647.0944194197	192168.2394835
0.	345992.11247772	5379.5135674889	333.34000013334	6825.0159287424	403190.01481664	6157.8298473792	205616.895679
0.	334191.53665544	5913.2083289985	488.9032300503	6980.7003643303	409276.19859458	7225.3532086126	199629.4812062
0.	380120.6276127	5957.6844347936	577.79780810179	6335.740914881	425574.003021	6224.5460527486	209739.9818274
0.	360661.51397013	5490.6971584864	311.11691862693	5512.9340546385	433243.31940717	6758.2949177622	215392.5664016
0.	348168.90876827	5601.8822324301	422.2329187895	5846.4946152228	390169.44033564	5979.9225766753	194351.3341561
0.	275272.62968716	5535.1710101087	422.2329187895	6335.740914881	392776.62228482	5335.0405463082	176925.087788
0.	283497.13971636	5490.6971584864	222.22518522469	5446.2235441355	408553.09141162	6335.740914881	161097.7984796
0.	245794.4346728	4868.088148406	288.89389638309	5068.2074017168	392730.05847506	5979.9225766753	149348.6372525
0.	261277.17047839	4378.9279761929	333.34000013334	5157.1508342136	429314.2733661	6424.6978724691	141118.1614165
0.	283612.06371678	4845.8529723751	333.34000013334	5001.500450135	388214.57678426	6046.6373582597	168531.5576913
0.	275594.10861119	5045.9716918765	333.34000013334	4067.6591755055	402444.11459336	6513.6557793022	173680.1097541
0.	271140.41577574	5290.5677623922	355.56314090256	5090.4431708704	413639.46707623	6068.8757374351	178445.8923754
0.	341408.7675495	6135.5912309063	222.22518522469	4823.6178556551	422793.2380425	6291.2627920491	184122.961335
0.	310039.93374105	6691.5744407644	333.34000013334	5223.8590313854	417070.98179101	6068.8757374351	193509.866125
0.	306812.61143089	5468.4603216522	244.44802968221	4868.088148406	401138.94604707	5490.6971584864	187326.5162301
0.	322592.04440584	5090.4431708704	377.78634093484	4334.4602930095	431933.43674567	5824.2568292746	188690.1005568
0.	354100.03036505	5290.5677623922	600.02160077763	4378.9279761929	428308.91487021	6825.0159287424	194578.7723664
0.	304439.00765646	5335.0405463082	333.34000013334	4979.2649182334	425153.32501987	6135.5912309063	185077.0843697
0.	384980.72709134	5157.1508342136	311.11691862693	5201.6229063468	366137.15086159	6602.6146353956	188076.4603061
0.	328366.70478086	5223.8590313854	200.0024000288	5735.3062786932	436752.92263234	6335.740914881	173226.3663327
0.	307273.58234783	5134.9148871186	244.44802968221	6002.16077788	408599.74163984	6558.1350886904	152290.0467208
0.	324023.79421601	4623.5044741297	355.56314090256	4890.3233837481	426438.79505914	6024.3990384081	153557.4325430
0.	332596.24529347	4845.8529723751	377.78634093484	5535.1710101087	415950.33559371	5935.4463522347	164360.591518
0.	345320.66008325	5957.6844347936	333.34000013334	6202.3072583001	427514.06395229	5979.9225766753	176403.0838537
0.	370803.50072307	5312.8041246922	377.78634093484	5890.9703650846	408063.27940451	6736.0546994319	172341.6369851
0.	375565.34764335	5890.9703650846	333.34000013334	6535.8954043318	386934.84933029	5979.9225766753	180194.0219251
0.	424732.66772588	8315.2576529274	511.12678566587	7447.7711155427	408459.79171988	6157.8298473792	222669.0014484
0.	475947.54085771	13254.977733417	288.89389638309	7314.319659335	400206.80499481	6491.4162136014	189235.5960696
0.	408832.99660448	6046.6373582597	555.57407469138	8404.2357348103	415156.63348693	6291.2627920491	176357.6937363
0.	397807.01035882	5223.8590313854	311.11691862693	7848.1383015384	426485.54306768	6602.6146353956	163250.1935440
0.	441528.29558581	5468.4603216522	422.2329187895	6291.2627920491	392217.87334392	5913.2083289985	161596.1988768
0.	408109.92695638	5446.2235441355	488.9032300503	7625.7097134645	438906.19212615	6936.2188003543	176834.3021715
0.	382585.21216089	6246.7849065228	400.00960023041	6002.16077788	419733.10587918	6758.2949177622	156024.8563117
0.	259833.05506168	4845.8529723751	155.55700742096	4957.0294456441	443050.42073935	6602.6146353956	136373.4737798
0.	219474.80947929	4845.8529723751	177.7796740943	3823.0989862564	418752.2267996	6402.4585440809	122922.1764500
0.	170141.55939375	4201.058666784	88.889362965491	3222.845305648	406407.4564261	5690.8313593262	107961.5069252
0.	141434.5691994	3111.691960277	111.11185185679	2489.2606184746	395757.23492273	5579.6450990042	95229.92181804
0.	98107.458178594	3156.1531205464	133.33440000853	2200.2904383379	417841.51134571	5779.781435342	85233.66890740
0.	87142.144228402	3400.6937415233	0.	1689.0600469736	399274.76575289	5913.2083289985	80026.86616221
0.	64000.378336151	3800.8665975842	22.222251851891	1444.56964048	409696.0953872	5802.0191026477	75361.4492256
0.	56009.81777188	3067.2310371775	22.222251851891	1066.7349377027	393521.67781266	6024.3990384081	74442.13045118
