# Supplementary material for: LA-iMageS: a software for elemental distribution bioimaging using LA–ICP–MS data
Source: J Cheminform. 2016 Nov 18;8:65. doi: 10.1186/s13321-016-0178-7 (PMC5116144; doi:10.1186/s13321-016-0178-7)
Supplement: Supplementary file 1 — Additional file 1. Dataset corresponding to LA–ICP–MS analysis of a human tissue used to illustrate LA-iMageS features. [file 13321_2016_178_MOESM1_ESM.zip › Line 58.xl]

Intensity Vs Time	Counts Per Second
Time in Seconds	Na23	Ca44	Zn64	P31	C12	C13	Si28
0.	111.11185185679	2956.0797670342	44.444562963279	488.9032300503	397271.22605986	5957.6844347936	56748.12084562
0.	44.444562963279	2867.1598181554	22.222251851891	422.2329187895	402211.03414185	5690.8313593262	60395.84704952
0.	155.55700742096	3045.0006645658	22.222251851891	444.45629661235	370037.20816126	5312.8041246922	57844.50932068
0.	75473.568178683	2933.8496908789	111.11185185679	4067.6591755055	392054.91179731	5890.9703650846	61246.46594955
0.	171343.59239622	3245.0761526022	222.22518522469	5068.2074017168	408459.79171988	6046.6373582597	66060.80807026
0.	143242.84222847	3378.462479507	177.7796740943	4601.2699505063	450219.75799918	6291.2627920491	72715.87777304
0.	127591.57797059	3422.9250628351	222.22518522469	4467.8640542332	408039.95572415	6202.3072583001	70340.06027107
0.	141547.57486603	4356.6941049483	177.7796740943	3511.8509410427	423050.24559063	5979.9225766753	80924.35984008
0.	141253.76329338	2822.700199456	244.44802968221	4067.6591755055	428051.74913159	6046.6373582597	86490.96848440
0.	141072.96127721	2844.9299791609	200.0024000288	4089.8922757939	392962.8800658	5779.781435342	82652.30602390
0.	123463.42326127	3222.845305648	200.0024000288	4156.5919324774	404542.12514243	5913.2083289985	86895.14057355
0.	144214.94976012	4023.1931528364	533.35040054615	4490.09822201	413032.67596987	6380.2192750204	93566.79668138
0.	155074.02014482	3912.0291339479	288.89389638309	4601.2699505063	397900.19367146	5913.2083289985	94083.6786047
0.	152267.41656687	3623.0096229803	200.0024000288	4423.3958966001	412449.26363961	5690.8313593262	94600.5924102
0.	153534.79897841	4134.3586542796	155.55700742096	4601.2699505063	411679.22038945	6446.937260185	101030.9674782
0.	158538.29798021	4201.058666784	266.6709334016	4445.6299457633	394965.40810969	6647.0944194197	100086.3376001
0.	161754.78701277	3800.8665975842	311.11691862693	4223.2921228934	410722.59671039	5979.9225766753	100221.2782091
0.	198832.99737258	3667.4735108391	355.56314090256	3956.4945635986	413499.43453263	6624.8544977427	91364.78748805
0.	207142.88606939	4356.6941049483	200.0024000288	5423.9868259363	395664.07501238	6357.9800652871	103123.0267547
0.	239366.89383867	4023.1931528364	222.22518522469	6135.5912309063	404285.67396575	6269.0238196228	112915.4009268
0.	235823.543411	4467.8640542332	288.89389638309	6091.1141759345	437852.89474608	5824.2568292746	114469.7250399
0.	239595.54810778	4245.525638307	422.2329187895	5601.8822324301	402886.98498881	5935.4463522347	126440.9046066
0.	275065.97110689	4289.9928470482	311.11691862693	6558.1350886904	403423.12200562	6202.3072583001	121456.474888
0.	290418.3425919	4512.332449094	333.34000013334	5802.0191026477	421765.28514669	6024.3990384081	117105.9763210
0.	279843.36905658	4067.6591755055	266.6709334016	6513.6557793022	402980.2237899	6513.6557793022	115213.199239
0.	322268.77945598	4467.8640542332	533.35040054615	9138.3411442804	405474.73983195	5846.4946152228	120734.9927344
0.	317328.97456069	4089.8922757939	266.6709334016	7803.6521091871	428308.91487021	6291.2627920491	112036.997265
0.	344927.07469995	3845.3314342286	555.57407469138	9694.5246392125	402211.03414185	6713.8145404327	108839.4839049
0.	332688.71777716	3422.9250628351	333.34000013334	9939.2571305832	447149.79655095	6624.8544977427	103123.0267547
0.	396712.18266097	3711.9376358914	622.24545271912	10450.993733851	421227.99534845	6424.6978724691	101345.8677580
0.	397108.16795123	3978.7273673761	577.79780810179	12520.509840498	431886.65893356	6469.1767072291	98916.94329879
0.	421998.89994564	4067.6591755055	822.26278718639	12498.254247405	455260.63226027	5157.1508342136	99456.64347576
0.	433921.7303789	4201.058666784	888.93629882483	14857.677682701	466971.59973811	7002.9412353188	99928.90963475
0.	472609.83648216	3956.4945635986	777.81407576798	14924.46353115	425480.51723116	5979.9225766753	97208.12194087
0.	497697.91542225	3534.0825588358	1022.2849223641	15681.407189425	431091.47528576	7025.1821656413	95994.17106407
0.	486815.83335049	4579.0354861913	1066.7349377027	18754.413293876	417070.98179101	7292.077957649	92982.53376398
0.	568460.45273692	4134.3586542796	977.83514410623	18041.73134772	436378.49631851	7269.8363153001	98264.85194106
0.	588540.60978522	4779.1478001472	1022.2849223641	22764.383953045	488181.22472805	6558.1350886904	100716.0790257
0.	681361.14014014	4556.8010811844	1177.8610132894	25840.000320496	450290.07536025	6580.3748323783	103573.0001824
0.	795287.22818723	3823.0989862564	1733.5136187497	31280.821628072	460656.48344541	7581.224707945	98264.85194106
0.	792311.71772138	4223.2921228934	1666.8333500017	33266.266402674	451040.16316142	6869.4968993892	92533.12846887
0.	982443.60638625	5045.9716918765	1911.3302769829	38511.002920956	484768.15376467	7692.4376667992	93769.05102859
0.	1060938.0502944	4957.0294456441	2822.700199456	55204.470581101	510127.89612208	8381.9911253168	86423.60836546
0.	1156434.0680728	5090.4431708704	2511.4895088638	74330.025312387	589469.61539523	8181.7923105381	83819.43243992
0.	1484314.6479871	4979.2649182334	3534.0825588358	88377.271760557	596976.79075774	8693.4210590677	82270.7807416
0.	1708039.1542931	5668.5939886228	4490.09822201	117128.5119532	654053.48730761	10584.495404194	84178.5809845
0.	1438228.7522154	5246.095215739	4423.3958966001	113568.63250479	690008.84959029	9650.0285943244	81328.26338030
0.	1567559.9978994	6558.1350886904	4667.9736993025	113771.36988784	652517.58589969	9538.7895209393	76863.96796672
0.	1643844.4456163	6180.068523177	5846.4946152228	122831.97204078	711146.45372126	9494.2943071144	75473.56817868
0.	1671082.3966411	6002.16077788	5401.7501670541	134363.43809112	671110.68575764	11185.27937181	76729.40305551
0.	1845352.0763821	5846.4946152228	5935.4463522347	124613.68860996	762223.46160996	10473.243863813	77379.82016447
0.	1594625.6923113	6335.740914881	5535.1710101087	114807.65969139	767474.12308596	11029.516409074	72895.21212819
0.	1852839.5588505	6202.3072583001	5423.9868259363	134521.51336142	742804.08542247	11430.055620341	75406.29662667
0.	1910528.266069	6224.5460527486	6980.7003643303	157292.80508792	802242.16938693	11541.319926723	74060.97910489
0.	1803446.4738584	6936.2188003543	7358.8032407191	136621.93855284	745277.64854246	10584.495404194	73343.56482758
0.	1860415.4809334	7114.146480276	6380.2192750204	153489.53203186	733595.0332693	10762.500956173	70676.21989565
0.	1661801.4988078	8070.5728239134	7870.3814867284	176970.48096444	902196.24841529	11763.8529932	72917.62919276
0.	1635411.0033985	7581.224707945	7736.9232657286	161075.14461761	773092.91578363	11741.599419325	71707.19361745
0.	1703272.2773082	7358.8032407191	8470.9699193857	173112.93429792	805465.28287382	13032.404874564	70519.34372377
0.	1942843.1382322	7981.5983028321	8159.548294521	196398.49896236	877316.09812467	12053.154857688	72783.12770593
0.	1961662.4020212	7959.3548209234	8493.2147662765	203271.50838391	874435.64426832	13588.848159412	72715.87777304
0.	1916109.9091162	6936.2188003543	8048.3291046256	192623.00425349	924002.67941075	13254.977733417	68166.55398545
0.	1645807.2591658	7848.1383015384	7647.9523052351	195306.61587391	938942.33951783	11852.867882553	69040.37009565
0.	1668770.417509	7514.4976447163	7114.146480276	194783.4720019	932225.02553013	13455.298385142	72379.63621365
0.	1916051.7025734	7581.224707945	7403.2870594544	201632.40152849	820228.65398004	11697.092449727	70026.32347073
0.	1978030.4654447	6825.0159287424	8893.6321593739	202520.2115351	926726.09949322	13789.176830624	69331.6624112
0.	1889719.4137069	7269.8363153001	9338.5629285733	198537.17967918	896617.35833221	13499.814738951	69219.6257052
0.	2073310.4358837	8381.9911253168	8871.3862441486	208509.67892614	991568.7811815	14746.369123639	69869.45948129
0.	1980315.3568221	8092.8166025467	8826.8945917595	183532.36788433	1014498.0835975	13677.882530342	69578.1484446
0.	1824942.7431566	7447.7711155427	8515.4596725172	205821.86341563	872072.90129104	12654.044646316	69443.70061731
0.	1978806.8090286	7514.4976447163	7736.9232657286	212862.11090436	931357.84949325	12854.350864177	69869.45948129
0.	2018244.5536875	8137.3043378502	8137.3043378502	203248.74082951	990421.38287488	13900.472616069	68054.53287814
0.	1989797.6560385	7692.4376667992	7981.5983028321	196534.99429124	895087.48563449	13922.73195138	66038.40936674
0.	1973346.438121	7736.9232657286	8426.4804036529	178582.09722898	893755.23300573	14857.677682701	70183.19040063
0.	1840137.2708165	7892.6247312617	8826.8945917595	216646.67682367	934653.57316188	14768.630716617	70676.21989565
0.	1926391.9203147	7225.3532086126	6958.4595526755	208327.4270854	937578.63229567	14857.677682701	73769.52213866
0.	1900686.8923186	7825.8951756913	7781.4091020254	226069.86205166	1007797.9737994	14412.452358838	72558.96336430
0.	1838652.0914212	7536.7399397861	8893.6321593739	185008.92914118	910892.55564587	14367.931133572	72043.40816206
0.	1842422.162194	7848.1383015384	6913.9781073663	201518.58649106	889192.5662406	13388.524299949	77379.82016447
0.	1895317.3975816	7492.255408986	8715.6664994682	186531.19392098	956242.5513837	12364.721936084	77155.53269465
0.	1987969.7429365	6980.7003643303	7914.8680351385	191668.02657233	886505.40216424	14212.108716627	72917.62919276
0.	1643865.101495	6469.1767072291	8204.0363859019	214298.22227684	990147.02711051	13566.589715191	77155.53269465
0.	1819459.0038508	6535.8954043318	8715.6664994682	221163.01754443	955025.21311674	14523.756461737	72760.71100159
0.	1637695.8947759	7180.8703392706	6980.7003643303	202201.49975484	922418.53204778	14167.588560773	73679.8451138
0.	1722236.875741	7292.077957649	7959.3548209234	182237.75017253	820081.87528824	14034.029519058	72065.82294527
0.	1633811.5794343	7136.387707272	7269.8363153001	184690.87869719	900196.32726082	12698.556723408	74307.60446479
0.	1757081.4692468	7069.6642042893	6491.4162136014	201382.01047348	881355.25011079	13165.94787708	73702.26427998
0.	1596453.6054132	7825.8951756913	7158.6289936035	227142.90090587	869809.20314254	12854.350864177	75226.90846425
0.	1627185.3944397	7180.8703392706	7692.4376667992	218767.68749249	877266.8516499	14212.108716627	70631.39783218
0.	1610962.6656599	6224.5460527486	6780.5351954239	199766.02884565	837075.6334371	12787.58159033	74150.66021319
0.	1726121.1910826	7514.4976447163	8026.0854446829	197945.57542282	873032.68885462	12565.021204863	77491.96615268
0.	1681565.8092226	7158.6289936035	7269.8363153001	221687.79962756	916999.935761	13499.814738951	75361.4492256
0.	1594054.4694669	6736.0546994319	8893.6321593739	195898.03499409	906320.98022594	13855.95412367	82652.30602390
0.	1633126.112021	7292.077957649	7314.319659335	197445.01962308	806124.70261309	12186.682180224	78927.56749032
0.	1784043.1875005	8070.5728239134	9427.5519315809	216441.44600444	931481.72655199	13633.365226067	80004.43005272
0.	1708756.0166141	8003.8418440852	7358.8032407191	198218.61838362	865578.63889933	13633.365226067	77155.53269465
0.	1627870.8618529	7158.6289936035	8204.0363859019	223832.90026092	851352.3677121	12587.276976136	79353.80902748
0.	1762793.6976904	7470.0132325949	9249.5748753086	212884.90441448	931580.82945468	14301.149741267	82181.01261299
0.	1671398.042593	6624.8544977427	7870.3814867284	201723.45466429	848063.221169	12386.977172825	88197.60552883
0.	1955889.8676905	7269.8363153001	6224.5460527486	186803.86739959	846738.09333664	12208.936941841	82495.20527326
0.	1956916.4511297	6291.2627920491	5779.781435342	177220.14780398	826322.14341825	12565.021204863	83617.41815141
0.	1681068.4155238	7536.7399397861	6958.4595526755	191099.63883921	870498.09289179	13165.94787708	93387.019137
0.	1999912.3915223	7981.5983028321	7937.111398359	199401.9067203	908940.07842939	12832.094380165	86805.32286844
0.	1898415.8291339	6869.4968993892	7047.4231552981	184531.8579772	917840.96008598	13099.176108526	84403.05664586
0.	1730972.5482693	6669.3344004268	6313.5018238017	161097.79847967	874263.33940951	13433.040297342	85166.31889861
0.	1815325.958279	7514.4976447163	5779.781435342	175881.11227287	870055.22898282	12186.682180224	87321.7878248
0.	1951174.5871928	7136.387707272	6580.3748323783	163318.17288299	813406.05043584	12186.682180224	85772.48847432
0.	1839432.2032769	6780.5351954239	6624.8544977427	174587.66995633	899307.61955753	12164.427477996	86827.77720443
0.	1782292.4430604	6046.6373582597	6958.4595526755	152629.50633796	914971.91391842	12520.509840498	82427.87728228
0.	1861431.5648634	6380.2192750204	6958.4595526755	172886.07481252	865504.86809963	12787.58159033	80094.17485136
0.	1677325.7491931	7225.3532086126	6246.7849065228	171434.31883371	822112.53259908	12498.254247405	82809.40972166
0.	1775487.6720346	6891.7374737114	6024.3990384081	185917.71085279	941819.21484935	13076.91897114	85256.11903067
0.	1913289.5738204	7225.3532086126	7025.1821656413	177288.24004477	854618.19017743	13544.331330374	85884.74691362
0.	1740481.7862493	6736.0546994319	6580.3748323783	161800.09845775	885716.6661518	13944.991346099	86760.41437703
0.	1473014.6844348	7203.1117442735	5624.119425175	151792.19740117	794287.14841205	12275.701583032	82652.30602390
0.	1494837.0477241	6669.3344004268	5935.4463522347	163748.72144944	865160.61257607	13254.977733417	84111.23945929
0.	1598680.608728	6224.5460527486	6535.8954043318	153557.43254305	830509.28913407	13477.556532345	83415.40873550
0.	1641511.2302363	6558.1350886904	6291.2627920491	145096.72592029	797360.92929118	12030.900511791	90129.21947291
0.	1301054.6812862	6313.5018238017	5646.3566772391	140643.57207781	794750.58577234	12475.998713705	90690.81871086
0.	1705230.5036202	6913.9781073663	6246.7849065228	157926.85115394	861030.600555	13388.524299949	99029.37797032
0.	1754451.8931261	7269.8363153001	5979.9225766753	173362.4867918	863390.3691269	12386.977172825	100716.0790257
0.	1679533.4683614	7714.6804365931	6491.4162136014	179989.67636899	881330.61549951	12364.721936084	94398.31799360
0.	1564395.2708139	6602.6146353956	5868.7324604928	169461.23941737	821794.44669074	12008.646225282	105148.0973606
0.	1458653.2452298	6224.5460527486	5624.119425175	173566.67160647	833497.83487965	13566.589715191	84605.08988509
0.	1479940.4984849	7403.2870594544	7269.8363153001	179308.560316	859089.18413167	13388.524299949	88287.43816304
0.	1617623.3250981	6936.2188003543	6980.7003643303	184827.18456026	873697.21870635	14256.629110124	86266.43686109
0.	1595051.5126546	6669.3344004268	7425.5290578293	173566.67160647	779713.62813529	13811.435868899	86558.32914502
0.	1437075.014664	6624.8544977427	5023.7360413493	174564.97975909	950455.48482085	13722.400072237	85839.84335736
0.	1259671.8571782	6180.068523177	5112.6789993376	160463.51339709	796531.38974924	11541.319926723	82944.07237975
0.	1250395.9670842	6491.4162136014	5979.9225766753	150570.32856396	744137.78214209	11719.345904834	81866.83174021
0.	1359796.1807934	6202.3072583001	6180.068523177	167851.36781581	863292.03275064	13121.433305311	83123.6259588
0.	1384474.3820613	7136.387707272	5023.7360413493	155141.93344934	810815.34550885	12364.721936084	86693.05209133
0.	1388750.4640242	7180.8703392706	6113.3526737582	153557.43254305	795433.59093424	10829.254017831	92308.43485920
0.	1390341.4748772	6291.2627920491	5757.5438273573	158153.30775961	841366.01872939	11341.045244099	101818.2403554
0.	1857422.8002397	7269.8363153001	5690.8313593262	164405.91699723	795726.32378909	13366.266390356	100243.7685218
0.	1456445.8111688	6780.5351954239	4890.3233837481	150411.95115782	754499.07412311	11185.27937181	105260.6156236
0.	1419786.5798517	6491.4162136014	5601.8822324301	142564.69424905	777863.21720859	12320.211640776	103775.4961032
0.	1527748.6667132	6535.8954043318	4667.9736993025	140756.56710846	767498.43906108	10740.250054368	112690.1604509
0.	1271608.446201	6624.8544977427	5112.6789993376	150841.83962914	783172.02702445	9939.2571305832	132105.5446699
0.	1374365.8577068	6758.2949177622	5268.3314594078	133460.20789149	754280.55901265	11674.839054004	120284.0978782
0.	1241565.8194401	6802.7755324172	4890.3233837481	137977.33031119	737665.2019181	10962.761744275	116497.537126
0.	1248418.6951321	5735.3062786932	4556.8010811844	129915.96781685	730228.89211466	11252.035817943	103100.5287172
0.	1328913.6188152	5802.0191026477	6113.3526737582	139129.58523743	739604.04679548	11096.271608266	99411.66713388
0.	1331556.5487375	6246.7849065228	5157.1508342136	150547.70303759	719485.33281036	11964.137830426	101593.2977041
0.	1114525.0999303	6224.5460527486	4957.0294456441	116790.48382455	722581.21358402	10295.244486485	101660.7798658
0.	1443842.2096559	6269.0238196228	4823.6178556551	129893.39783212	662649.96212967	10606.745890386	104945.5682915
0.	1305523.884562	6224.5460527486	4445.6299457633	128065.43048481	704553.52953084	11318.79279849	98197.39710955
0.	1290007.4699764	6202.3072583001	4223.2921228934	130344.80905157	719146.78772756	11741.599419325	101615.7916976
0.	1115638.09074	6602.6146353956	4534.5667354854	138090.28949443	722629.59546932	10384.243700188	111766.7377177
0.	1346002.7244763	6758.2949177622	4979.2649182334	133776.3274142	749668.74130054	11519.066946682	113523.5804182
0.	1216816.0056693	5646.3566772391	3445.1564434428	125786.670464	710107.67576144	9805.7657902847	115889.1420444
0.	1269111.7676403	6091.1141759345	4178.8252699788	135695.87992628	703708.64461046	10117.248908782	106588.4451505
0.	1215792.6435854	6068.8757374351	3689.7055437159	125922.02506977	666566.82724174	11385.550313458	104180.5026155
0.	1197085.778881	5957.6844347936	3934.2618191226	136892.999413	644914.08839524	10006.003602161	115506.1011029
0.	1402740.0930261	6936.2188003543	4868.088148406	115934.20683414	724250.54421977	11630.332440711	129893.3978321
0.	1355533.8007571	6135.5912309063	4000.9602304553	131744.33803958	664259.74760625	10495.494053146	129893.3978321
0.	1398326.8443877	6446.937260185	4178.8252699788	128426.47891992	708537.66573628	10762.500956173	118615.997493
0.	1128827.5142067	5668.5939886228	4223.2921228934	127298.25409941	717502.61342012	9872.5111932931	108119.085769
0.	1290987.7476121	6535.8954043318	4934.7940323669	145209.7808359	708441.05900123	10940.510308095	101750.7569263
0.	1413429.60623	6446.937260185	3645.2415372606	139717.07013192	687864.18482992	10562.244977375	100940.9981421
0.	1328162.3392702	6669.3344004268	4601.2699505063	125673.876626	664812.42948977	9383.0573113583	100963.4903856
0.	1418268.8713891	6402.4585440809	4490.09822201	122358.41479368	730519.44286323	10517.744301851	93634.21425474
0.	1309116.3584419	6802.7755324172	4490.09822201	125290.38891068	706243.54596386	9983.7547189362	94308.41981996
0.	1350546.2578729	5957.6844347936	4201.058666784	130863.96195068	699750.8497967	9449.7993307319	95005.15589025
0.	1367468.3440817	6224.5460527486	3489.6193825463	152901.0838978	686755.9141621	10317.494200857	102020.693901
0.	1275779.7069496	5446.2235441355	4267.7592130252	134408.60215054	726960.86480188	10784.751917351	98647.10623978
0.	1384917.5403633	5935.4463522347	4045.4261345198	133708.58651499	637460.99072822	10050.50154671	97657.77799832
0.	1354078.8155324	6691.5744407644	4201.058666784	135402.27289428	710011.05156703	10651.247040888	97298.05122262
0.	1576102.2645844	6958.4595526755	4267.7592130252	160690.03829458	697266.08351635	10717.999211938	112217.1751339
0.	1527113.098357	7158.6289936035	4334.4602930095	124771.58046838	728679.45201413	10717.999211938	122358.4147936
0.	1726018.6359592	6091.1141759345	4734.6779818802	152131.63692206	766063.91257416	10361.993807708	128042.8654730
0.	1416097.4212532	6246.7849065228	3667.4735108391	136599.35054257	728969.95100925	11096.271608266	132602.2291509
0.	1576501.631669	7825.8951756913	4378.9279761929	144531.47414931	718808.25582889	10406.493652039	122448.614114
0.	1575995.7696482	34114.128237057	5646.3566772391	153896.94332233	714094.36038336	12453.743239397	108861.9973436
0.	1410213.5819555	65254.492520831	9316.3158262194	129487.1484789	743580.02956492	9739.0209215515	120171.3779487
0.	1516711.9796463	205184.20236863	12698.556723408	152561.61331832	750421.02906656	11274.288085412	96061.6081669
0.	1721175.5862412	195488.58656918	12854.350864177	147403.34712087	837051.12299186	11140.775371281	94285.94542723
0.	1980503.5133755	102605.58716377	10317.494200857	163386.1527711	791848.40980861	11763.8529932	97095.71169547
0.	1592997.4431601	86288.889752597	7759.166154206	160667.38553038	731149.0027804	11207.531461142	104022.9977585
0.	1663929.2976693	44429.233633598	6558.1350886904	168644.92801445	705108.78437411	12320.211640776	92061.27884735
0.	1853690.1687526	41882.763905969	6380.2192750204	158334.47743341	702236.32731536	10050.50154671	96691.04729412
0.	1784471.0304837	45680.415357533	5490.6971584864	155979.57596165	783025.86975084	11496.814026024	107668.8683541
0.	1915140.1093007	26597.93493188	7358.8032407191	163386.1527711	753697.87884996	10829.254017831	110843.4166168
0.	1758769.2791478	29295.84889397	4756.9128613587	166173.80109777	804146.59270223	10851.505157133	106903.5542077
0.	1609923.9450143	22964.933081253	5379.5135674889	155096.65785206	741616.05498603	10985.013239832	96623.60512661
0.	1636337.3687797	19600.802186746	5090.4431708704	138587.32794221	794116.41453296	12320.211640776	93903.88997199
0.	1641269.8970655	18219.89612657	5001.500450135	147403.34712087	825318.50572734	10740.250054368	94308.41981996
0.	1751466.2061642	10717.999211938	6335.740914881	160169.04014793	728800.49208297	10539.994609927	91769.19477726
0.	1857367.8976999	13433.040297342	5290.5677623922	159421.57741661	799313.09794782	12409.232468957	96646.08578882
0.	1887035.1679234	17551.797824645	5913.2083289985	152901.0838978	777936.25230385	11296.540412261	98332.30731539
0.	1622492.251493	15325.189852189	4134.3586542796	148669.99655173	747485.04820934	10673.497705198	91881.53359932
0.	1838582.9025311	7981.5983028321	4556.8010811844	133911.81085147	740137.30486973	11719.345904834	97208.12194087
0.	1739153.6954715	7736.9232657286	5246.095215739	134408.60215054	806417.79403008	10183.99680516	100738.5706658
0.	1770564.1497634	8782.4031767842	4934.7940323669	153987.48184491	707378.4558134	10139.498148207	97792.67951941
0.	1735441.4788425	9271.8217995872	4756.9128613587	174292.70216112	764969.94088583	11163.027341856	99141.81414989
0.	1837898.039355	8159.548294521	4756.9128613587	153783.77153971	721371.75394303	11719.345904834	101525.8160855
0.	1582680.7366702	8626.6850939775	4534.5667354854	155979.57596165	732287.1690371	10539.994609927	103033.0349668
0.	1795480.7617039	7292.077957649	4356.6941049483	148692.61702593	727009.27106119	10873.756355811	109717.5527952
0.	1660972.8799808	7269.8363153001	4801.3827982459	152380.56794559	732965.29631805	11274.288085412	101075.9525083
0.	1726532.8524615	6402.4585440809	4267.7592130252	154553.36969408	732771.54027251	10628.996435951	107083.6218418
0.	1626881.8573367	7091.9053126152	4045.4261345198	142383.86402868	660560.08989827	10673.497705198	110708.3049795
0.	1777936.8112478	8315.2576529274	4734.6779818802	143468.90371468	681987.14719199	10161.747447	111541.5280786
0.	1580309.8093313	5890.9703650846	4467.8640542332	138564.73464764	724613.48459573	11474.561164748	106655.9675232
0.	1649290.9282283	7292.077957649	4845.8529723751	151860.08420924	732480.91429505	10717.999211938	110257.9485713
0.	1666913.5588804	6780.5351954239	3978.7273673761	141027.76138094	751852.98212024	10272.994831483	105530.6656147
0.	1782864.2724587	6936.2188003543	4445.6299457633	144848.01045811	694082.76216468	11897.375683543	109897.6808524
0.	1607091.7776371	6291.2627920491	3578.5459723132	129035.78335604	682107.5383431	10695.748428881	108952.051702
0.	1819507.8931036	6602.6146353956	4645.7390570617	155843.73637377	744598.5612259	11385.550313458	118052.5249812
0.	1604340.6066559	6269.0238196228	4267.7592130252	117376.40790148	688538.85367711	10829.254017831	114604.8972672
0.	1566123.7670987	6558.1350886904	4401.1619067434	137525.50876372	752119.98246044	10473.243863813	113771.3698878
0.	1660247.3595804	6380.2192750204	3867.5639415011	117263.7270172	692612.0761327	10606.745890386	107038.6045708
0.	1605542.4726538	6291.2627920491	3645.2415372606	139084.39579292	721662.00891303	11407.802937209	102718.0713150
0.	1557484.561714	6469.1767072291	3934.2618191226	123937.04284783	696349.55316857	10473.243863813	105598.1794712
0.	1579217.7916349	6135.5912309063	4445.6299457633	129667.70132086	759769.37622188	11007.264794765	97927.58321162
0.	1583959.6948301	6424.6978724691	3711.9376358914	113726.31671269	677846.70872827	9805.7657902847	92083.74727446
0.	1447595.1988994	6291.2627920491	4423.3958966001	133573.10635537	741688.78688366	11074.019815824	97725.22848748
0.	1708903.5272765	5757.5438273573	3889.7965080741	134860.25610007	747096.89343102	10940.510308095	102313.1354325
0.	1719120.0905659	6580.3748323783	3912.0291339479	145775.07822269	746150.83864773	10940.510308095	99164.30156677
0.	1702692.6541667	5979.9225766753	4089.8922757939	119923.39943221	727057.67758993	12342.466758735	106385.881294
0.	1681230.0038506	6224.5460527486	3823.0989862564	121276.09853582	812599.42789197	11407.802937209	108501.7895749
0.	1725233.834623	6335.740914881	4089.8922757939	143581.93673788	775672.4486858	13321.750749376	105328.1273061
0.	1547685.6601076	6313.5018238017	4378.9279761929	149597.48590124	783245.10657941	10250.745235849	97657.77799832
0.	1653639.7074809	6180.068523177	4378.9279761929	146702.24823886	838570.9004134	10651.247040888	94083.6786047
0.	1691982.0192947	6446.937260185	4423.3958966001	147448.58131463	783366.90719793	12565.021204863	91387.25404762
0.	1884254.1268378	6402.4585440809	5935.4463522347	159738.67470744	813797.16695288	12698.556723408	102155.6656484
0.	1763414.7648051	6558.1350886904	4423.3958966001	149778.47136272	772144.03434562	11363.297749089	90780.67808228
0.	1797580.6419846	6335.740914881	4823.6178556551	139988.2308598	754377.67616276	11163.027341856	95701.94988811
0.	1731487.0418124	6402.4585440809	4645.7390570617	151407.51584038	763535.83045386	10361.993807708	97680.26143440
0.	1641296.711548	6980.7003643303	4401.1619067434	153783.77153971	813992.7317749	11697.092449727	100716.0790257
0.	1800499.4506634	7180.8703392706	5068.2074017168	156953.15721022	786022.58331448	11941.883722078	99119.32679333
0.	1770047.4683933	6046.6373582597	4445.6299457633	149982.08466353	833130.33568811	11496.814026024	113298.3236143
0.	1791827.563208	5757.5438273573	4289.9928470482	149212.90473019	750518.10318962	12253.446643245	112982.9742488
0.	1680233.5878415	5935.4463522347	4356.6941049483	158447.71046087	780030.18511178	11519.066946682	100896.0138361
0.	1624258.5468616	6558.1350886904	4445.6299457633	150411.95115782	798825.01486896	12409.232468957	110010.262852
0.	1741674.5208922	6380.2192750204	5223.8590313854	153829.04007001	740428.18668204	12164.427477996	110122.8463635
0.	1584332.7580618	6780.5351954239	4401.1619067434	152765.29402161	772898.26501907	11096.271608266	113703.7902158
0.	1757791.580563	6669.3344004268	4312.2265403762	152946.3476771	752848.20681191	11051.768082761	108569.327353
0.	1783790.1666445	6357.9800652871	4556.8010811844	133392.46954149	800679.87570702	11474.561164748	125132.4872953
0.	1606771.210223	7047.4231552981	4201.058666784	148262.83842288	750275.41991086	12386.977172825	127907.476675
0.	1725910.3835171	6758.2949177622	4845.8529723751	148556.89509363	724686.07448879	12142.172835157	125335.5042033
0.	1660542.9350318	5846.4946152228	4067.6591755055	146136.88850152	711339.72843969	11140.775371281	116587.6734829
0.	1730674.6967382	6513.6557793022	4067.6591755055	128652.14207496	752969.58345701	11140.775371281	109132.1633220
0.	1560195.061444	6380.2192750204	3934.2618191226	137367.37696198	735024.22083349	11986.39199816	108141.5972748
0.	1593664.29818	6424.6978724691	3289.5380243924	134589.26081642	731923.90830804	10094.999728725	108411.7400498
0.	1360862.0908472	5802.0191026477	3422.9250628351	123734.05975323	689261.7713692	10339.743974598	103190.5212295
0.	1697861.8791565	6046.6373582597	3800.8665975842	122786.87019962	683359.70537342	11274.288085412	113388.4256102
0.	1788175.8101799	6958.4595526755	3334.00013336	121794.69099606	702115.65663724	10918.258931291	124140.0308503
0.	1383770.5871254	6002.16077788	3400.6937415233	111361.36472033	667600.40585297	9961.5058950769	128358.7811558
0.	1297620.3307824	5668.5939886228	3645.2415372606	122989.83039313	700691.86925111	10606.745890386	119630.3433581
0.	1522400.685267	5713.0687893496	3178.3837896203	112555.01906791	711557.16763683	10918.258931291	116745.4144361
0.	1430522.4779154	6357.9800652871	3089.4614690812	109785.10036345	672625.83471354	10161.747447	111046.0881532
0.	1502228.4755522	5846.4946152228	3711.9376358914	116610.20772326	693769.31637844	10695.748428881	126170.1808476
0.	1620967.0890866	5913.2083289985	4089.8922757939	127365.94331409	637748.45102412	8982.6164138194	132399.0364951
0.	1562481.0113045	7558.9822941956	3200.6145179875	138587.32794221	739531.33231681	9761.2691517657	133008.6292092
0.	1531218.593483	5957.6844347936	3689.7055437159	121659.40291759	712789.42587546	10695.748428881	120644.8118254
0.	1652431.5061132	8204.0363859019	3778.6342682119	116948.22859015	648535.11084269	9650.0285943244	125967.1437565
0.	1669737.4031349	6135.5912309063	3711.9376358914	113163.1724349	744380.2944092	11652.585717666	126914.6921893
0.	1568358.0016747	6157.8298473792	3889.7965080741	114289.49879088	667143.69312777	10094.999728725	129464.5796465
0.	1471961.7918256	6802.7755324172	3778.6342682119	113771.36988784	647887.53204347	10339.743974598	125718.9939793
0.	1480441.0473059	6246.7849065228	3378.462479507	110302.98312416	692274.57678901	11430.055620341	129306.5995186
0.	1519172.2388077	6691.5744407644	4312.2265403762	112329.78826696	753188.06568075	10050.50154671	130931.6799121
0.	1365933.389018	6669.3344004268	3133.9225107654	106160.8160808	714916.08635356	10295.244486485	121050.6335460
0.	1358860.3636926	6313.5018238017	3467.3878833464	100963.49038566	714456.87696899	11029.516409074	119292.2144484
0.	1533629.7797619	5957.6844347936	3356.2312767859	108254.15570705	737762.13390364	10473.243863813	115213.199239
0.	1345795.0748646	6424.6978724691	3267.3070588502	105845.734929	655109.57755652	8359.7465751719	111271.2844920
0.	1412357.471	6380.2192750204	2778.2408179141	101525.81608557	682348.32565813	10784.751917351	112509.9724239
0.	1437599.4225946	5913.2083289985	3045.0006645658	88871.373766457	651965.68786375	10717.999211938	111068.6075150
0.	1137496.0890189	5379.5135674889	2978.3099024804	89792.277998144	629655.30505869	8537.704638108	106836.0298416
0.	1205820.9977423	5401.7501670541	2644.8640962144	86805.322868445	616549.9473438	10094.999728725	111428.9255262
0.	1232949.4223675	5846.4946152228	3067.2310371775	89432.888693476	618461.90011961	10050.50154671	112802.7799330
0.	1271325.2827625	6802.7755324172	3556.3142359259	102335.63135741	704119.00702104	10517.744301851	117083.4407493
0.	1415312.6880526	6091.1141759345	2711.5521902674	96736.009040615	714456.87696899	10940.510308095	135108.6761231
0.	1234692.5477358	6046.6373582597	2578.1765357486	111226.24474069	686346.37169321	9360.8100902862	143514.1167415
0.	1205744.3358755	5246.095215739	2533.718458539	99614.062572654	628817.68991364	9961.5058950769	139400.7270080
0.	1040621.9366391	5557.4080248972	2311.4316296304	70788.276104627	598836.71944386	8070.5728239134	136057.2565139
0.	945044.41673535	5668.5939886228	2266.9749752633	62141.947732956	637317.2641617	7981.5983028321	133008.6292092
0.	920265.53922707	5757.5438273573	2266.9749752633	67427.242390896	574094.35431741	8181.7923105381	133460.2078914
0.	923012.55387132	6624.8544977427	2378.1170558111	81103.870119476	617888.26987136	8315.2576529274	121524.1170195
0.	1016549.1322257	5890.9703650846	3000.5400972175	94668.018300696	628961.27531965	9538.7895209393	109514.9133543
0.	1122799.9766602	6157.8298473792	3645.2415372606	108006.52915013	662818.13468198	9049.3552278814	119247.1316230
0.	1287067.2791044	5957.6844347936	3578.5459723132	98467.21969255	644074.99474908	9672.2765870872	106250.8414413
0.	1229592.2993591	6469.1767072291	3689.7055437159	94578.117233957	680735.17826421	9650.0285943244	98242.36693691
0.	1414528.0229588	6246.7849065228	3711.9376358914	110978.5304304	681698.21524648	10873.756355811	100896.0138361
0.	1569901.0070476	6913.9781073663	3934.2618191226	134611.84342284	691985.30208221	10940.510308095	99096.83949709
0.	1664708.8757587	6513.6557793022	3934.2618191226	145503.73073269	699437.19930591	11207.531461142	105778.2190794
0.	1606691.0701268	7870.3814867284	4289.9928470482	124297.91380101	702815.56991124	10272.994831483	107601.3378261
0.	1773528.8289099	6647.0944194197	3734.1697873657	145933.36830354	674983.25952727	11007.264794765	122110.3716587
0.	1715199.6956943	7203.1117442735	4356.6941049483	148240.21910496	710494.18328502	11741.599419325	120802.6290519
0.	1557564.2707878	6269.0238196228	3711.9376358914	129509.71737186	752435.53887038	11608.079223139	116587.6734829
0.	1517981.7076985	6691.5744407644	4023.1931528364	135673.29440567	776670.39721502	10695.748428881	113793.8965661
0.	1823746.4239541	7692.4376667992	4289.9928470482	150389.3260576	731100.5734768	11786.10662646	127997.7356313
0.	1708255.2399152	6402.4585440809	4490.09822201	141321.56505229	771389.86890767	11318.79279849	113726.3167126
0.	1591290.5162328	6535.8954043318	4267.7592130252	163046.25882214	745083.61818957	10473.243863813	114537.3108814
0.	1604340.6066559	6202.3072583001	4000.9602304553	134115.04010459	786290.63222989	11363.297749089	112870.352347
0.	1763958.249474	7047.4231552981	4890.3233837481	159783.97529608	772849.60300685	10495.494053146	120171.3779487
0.	1918648.8525178	6802.7755324172	4023.1931528364	172318.95283961	785730.17570608	11341.045244099	122335.8651149
0.	1987683.1546247	6669.3344004268	3978.7273673761	161346.99498794	739894.91078557	11007.264794765	121546.6645177
0.	1852647.4964603	6558.1350886904	4467.8640542332	157881.56056434	726331.6079479	10784.751917351	126937.2541696
0.	1718335.8778177	6513.6557793022	4823.6178556551	162729.03685593	723282.77727231	11608.079223139	123801.7202394
0.	1888494.8597255	6647.0944194197	3778.6342682119	154553.36969408	672794.20094447	11185.27937181	111001.0496108
0.	1813577.2134158	6802.7755324172	4490.09822201	152923.715757	790190.4566388	11630.332440711	114176.8593510
0.	1832585.2235869	6024.3990384081	4601.2699505063	147900.93663867	733764.58562149	12186.682180224	118773.7765763
0.	1593940.224898	7069.6642042893	4845.8529723751	137751.41650041	763608.74562907	10940.510308095	125109.9301641
0.	1826646.1514183	6491.4162136014	4423.3958966001	151656.42542913	767303.9131593	10539.994609927	119720.5133680
0.	1686135.5919775	7247.5947322881	4067.6591755055	156998.44280156	780931.21784698	12475.998713705	123666.3998123
0.	1985929.4762749	6380.2192750204	4667.9736993025	152290.04672082	769225.04668169	11252.035817943	130141.6710002
0.	1893261.1129424	7203.1117442735	4267.7592130252	172114.79828038	747557.82915671	11007.264794765	124320.4687506
0.	1695160.9129184	6424.6978724691	5068.2074017168	153987.48184491	738052.93633864	12787.58159033	117151.047645
0.	1982979.5868432	6958.4595526755	3578.5459723132	151249.12266539	744477.30120768	11163.027341856	134115.0401045
0.	1670544.3755617	6424.6978724691	4556.8010811844	122268.21644205	752144.25562453	10028.252544752	134792.506459
0.	1907491.7753626	6847.2563843996	3912.0291339479	139242.55991195	742828.33262999	10228.495699585	138022.5138022
0.	1770972.0765649	6980.7003643303	3511.8509410427	135470.02745245	700040.38338279	9672.2765870872	127614.1417697
0.	1764583.2964708	7247.5947322881	3311.7690492289	126689.07572057	739143.53202414	10829.254017831	130931.6799121
0.	1948706.951328	6402.4585440809	3645.2415372606	140191.60714798	754596.19370958	10072.750608034	123305.5560032
0.	1772440.7625235	6958.4595526755	4023.1931528364	126215.30086799	755008.96403283	10317.494200857	116091.9355040
0.	1721175.5862412	5868.7324604928	4156.5919324774	128042.86547303	784365.7364103	10339.743974598	111654.1321424
0.	1791827.563208	5735.3062786932	3489.6193825463	135582.9529304	786875.49480792	10873.756355811	103078.0307400
0.	1791309.6894039	6847.2563843996	3045.0006645658	131970.09036323	702477.67370186	11496.814026024	99456.64347576
0.	1760833.6502863	5824.2568292746	4156.5919324774	133144.10026485	732359.82300318	11652.585717666	105328.1273061
0.	1934136.2927955	6002.16077788	3667.4735108391	124681.35618569	694733.80111891	10361.993807708	103033.0349668
0.	1667532.0408457	6825.0159287424	3645.2415372606	131225.13072119	683287.46005462	11608.079223139	107106.1305679
0.	1752253.2478695	18197.625321128	4645.7390570617	132195.84875469	699171.81158575	10050.50154671	139445.9181537
0.	1701127.0968061	17306.841852838	5045.9716918765	135876.56627707	708175.39601898	10562.244977375	124072.3676374
0.	1612436.22421	17841.300519578	4312.2265403762	145503.73073269	724250.54421977	11964.137830426	122606.4652580
0.	1787004.2851884	12231.191762848	4378.9279761929	145548.9547061	757388.84498027	10228.495699585	122831.9720407
0.	1944521.784272	15436.5061359	3778.6342682119	119156.96669872	749183.42884186	11051.768082761	115168.138321
0.	1506771.9078379	8626.6850939775	3511.8509410427	109469.8830323	656645.93874569	9383.0573113583	107128.6393544
0.	1579963.5456657	8381.9911253168	3889.7965080741	117218.65508713	664403.9220906	10784.751917351	114852.7186732
0.	1368014.7470792	7714.6804365931	3400.6937415233	118300.44822576	741155.43374722	10006.003602161	185122.5214950
0.	1533841.7827374	11674.839054004	4156.5919324774	117939.83501851	682155.69527141	10006.003602161	121929.9812549
0.	1644407.7246366	7981.5983028321	3000.5400972175	111113.64642014	676330.64724991	10406.493652039	115934.2068341
0.	1660919.135759	9561.0372168932	3578.5459723132	116091.93550408	669066.85675876	10740.250054368	121118.272407
0.	1767763.5398432	7736.9232657286	3178.3837896203	112149.60797974	689960.64905455	10584.495404194	110865.9354346
0.	1697079.478783	5913.2083289985	3600.7777679979	121343.7392137	667167.73003963	9983.7547189362	128561.8760852
0.	1669764.3010715	8582.1947473411	3311.7690492289	126282.98135311	716148.82100475	9071.6016179468	110843.4166168
0.	1505952.8655556	6224.5460527486	2933.8496908789	112014.47530379	706340.12826375	8426.4804036529	108276.6675747
0.	1618693.1965296	6913.9781073663	2733.7816735278	89679.967184371	637604.71968234	8381.9911253168	113208.2225861
0.	1620191.2268921	5802.0191026477	3289.5380243924	107511.297968	619609.27484764	9227.328010388	123350.6606312
0.	1610431.6904415	7069.6642042893	2756.0112160766	114897.77789711	672673.93901731	10562.244977375	142632.5065847
0.	1559530.6486874	6602.6146353956	3467.3878833464	107984.01800748	675344.14642392	10584.495404194	136260.5376757
0.	1571470.8839077	5713.0687893496	2467.0317873712	103100.52871722	708682.57785315	10450.993733851	121862.3358529
0.	1537923.8028661	5957.6844347936	2644.8640962144	105845.734929	649398.62459648	9427.5519315809	120982.9952300
0.	1353273.4783001	6335.740914881	2889.3897164397	101660.77986584	691165.74276711	8782.4031767842	119675.4282419
0.	1393550.431591	5802.0191026477	3067.2310371775	90735.74827611	668489.86286273	10072.750608034	128494.177229
0.	1339697.5026853	7047.4231552981	2355.8885211332	94668.018300696	679290.82324839	9205.0812048251	123485.9759690
0.	1494705.1125957	6380.2192750204	2778.2408179141	88287.438163049	643092.15992555	9583.2849722085	130999.3984195
0.	1267876.5548651	5690.8313593262	2844.9299791609	93791.524035167	625922.55963522	10361.993807708	119066.8027430
0.	1442976.3560501	5824.2568292746	2355.8885211332	95409.738900488	624176.37950957	9027.1088971719	113275.7982666
0.	1744982.4573807	5979.9225766753	2711.5521902674	102065.68424253	628267.30127544	9917.0084254548	119720.5133680
0.	1794635.4902042	5557.4080248972	2533.718458539	95184.968150247	619967.86068909	10428.74366326	174247.323417
0.	1655814.8716009	6135.5912309063	2622.6348501053	108389.22781957	683480.11557511	9627.7806609238	131834.6382409
0.	1624312.0762895	6068.8757374351	2155.8343768016	95567.082012469	658999.02006035	10094.999728725	131586.3150232
0.	1612810.4525462	6113.3526737582	2155.8343768016	100693.58744603	637341.21842365	9049.3552278814	122087.8226462
0.	1786187.0302519	5802.0191026477	3178.3837896203	104383.01320754	672120.75563823	9338.5629285733	113951.585007
0.	1723312.7071325	6024.3990384081	2555.9474675006	114176.85935102	686081.38392562	10517.744301851	117691.9224267
0.	1672373.7760524	5646.3566772391	2689.3227662952	111293.80445846	709938.5841264	9783.5174413434	141863.9988166
0.	1588913.4638677	7069.6642042893	2956.0797670342	108614.35284097	670341.18769137	10829.254017831	137774.0076081
0.	1928491.4516818	6736.0546994319	3022.7703512459	102493.1045215	675247.90844949	9761.2691517657	138045.105638
0.	1611876.6222109	6113.3526737582	2400.3456497736	106745.99819921	634395.34172366	11096.271608266	134069.8776234
0.	1807868.7726652	5957.6844347936	2778.2408179141	118683.61673719	730931.07303743	10695.748428881	132150.6965909
0.	1841350.2659479	6357.9800652871	3334.00013336	111158.685567	661977.30455947	9961.5058950769	118638.5371807
0.	1897257.8360801	6647.0944194197	3245.0761526022	113703.79021584	677365.39065467	9894.7597796915	114514.7822071
0.	1896430.7866249	6491.4162136014	3334.00013336	107781.42044237	721903.89545713	10628.996435951	114379.6114315
0.	1627299.6390086	6469.1767072291	3445.1564434428	122944.72770384	719920.62443349	10695.748428881	116407.4017384
0.	1754098.9887736	6246.7849065228	2844.9299791609	117556.70046338	689575.05440603	9850.2626662593	110753.3419502
0.	1938372.1732124	6558.1350886904	3889.7965080741	130457.66564764	705881.37190317	10539.994609927	113501.0544657
0.	1953282.2997772	5957.6844347936	3467.3878833464	133144.10026485	737495.5735414	11585.826064951	117105.9763210
0.	1640323.5198599	6669.3344004268	3111.691960277	149190.28285617	697555.53425544	10228.495699585	112600.065953
0.	1822761.8177031	6291.2627920491	3667.4735108391	140937.36231771	695167.85421615	11274.288085412	110595.7136107
0.	1946849.7243959	6491.4162136014	3934.2618191226	128697.27543367	732166.080442	9939.2571305832	117353.8716035
0.	1699502.2065355	6647.0944194197	3645.2415372606	127704.39757247	700378.18476868	10562.244977375	109109.6491581
0.	1639866.5415845	6535.8954043318	3845.3314342286	143785.40001031	745156.37906514	12030.900511791	104090.4994778
0.	1654261.3572623	5757.5438273573	3823.0989862564	152041.11837679	755106.08930447	11407.802937209	94668.01830069
0.	1949566.3906996	5802.0191026477	4779.1478001472	139084.39579292	691358.57329067	11274.288085412	93903.88997199
0.	1825285.4768632	6780.5351954239	3934.2618191226	144169.73296323	752265.62245974	11185.27937181	111856.8232662
0.	1629927.2640926	6424.6978724691	3600.7777679979	120126.29040077	747533.56877332	11763.8529932	110865.9354346
0.	1974663.6979727	6936.2188003543	4045.4261345198	144486.25564967	715157.78524964	10562.244977375	130638.2393557
0.	1938593.7102313	6535.8954043318	4045.4261345198	144282.77541154	751319.00599504	11875.121753355	106228.3350106
0.	1615532.4484148	7759.166154206	3711.9376358914	136328.29915604	755858.8468797	11140.775371281	101953.208843
0.	1622615.6116848	6535.8954043318	3178.3837896203	130818.81694638	776037.53856	11007.264794765	104045.4982712
0.	1602965.5458389	6091.1141759345	3467.3878833464	135582.9529304	704746.65762427	10673.497705198	97253.08646114
0.	1701101.6304997	6513.6557793022	3378.462479507	149506.99463138	733740.36365459	10740.250054368	102673.0774734
0.	1957304.9176224	6513.6557793022	3711.9376358914	136734.87951513	731536.44691576	11897.375683543	96353.84188314
0.	1833968.0640975	5935.4463522347	4089.8922757939	143581.93673788	766817.61739592	11074.019815824	100626.1130687
0.	1947764.4316443	5935.4463522347	3934.2618191226	127185.43995414	791214.44935282	11786.10662646	100176.2977648
0.	1755890.7969746	7002.9412353188	3645.2415372606	157360.73630917	765674.92913172	10985.013239832	103752.9963149
0.	1670369.8414732	6691.5744407644	3578.5459723132	138564.73464764	708658.42566581	11741.599419325	108569.327353
0.	1764393.0602882	6713.8145404327	3956.4945635986	132669.96112857	794457.8856301	10094.999728725	113861.4769639
0.	1958470.4143422	6224.5460527486	2889.3897164397	111496.48687634	728025.86474815	11407.802937209	117444.0171582
0.	1788312.0436699	7447.7711155427	3600.7777679979	121569.21207661	720283.38410323	9783.5174413434	116001.8044725
0.	1823554.9645259	6402.4585440809	3711.9376358914	135311.93433339	686418.64248896	10784.751917351	113974.1121698
0.	1698359.7608468	6446.937260185	4045.4261345198	124952.03194258	717526.79020106	10495.494053146	109222.2205819
0.	1960024.6369037	6602.6146353956	3889.7965080741	132647.38374203	796092.25365984	12053.154857688	111248.7645861
0.	1608335.0405759	6046.6373582597	4312.2265403762	136147.60308975	750566.64065693	10695.748428881	107961.5069252
0.	1698930.9836911	5846.4946152228	4178.8252699788	122020.1759723	711218.93123687	10584.495404194	118773.7765763
0.	1773875.420871	7091.9053126152	3978.7273673761	138542.14141382	759332.0870259	9872.5111932931	122786.8701996
0.	1802550.8076578	6469.1767072291	4000.9602304553	135853.9802707	749717.27403403	10717.999211938	110820.8978595
0.	1981755.3784536	7381.0451204177	5068.2074017168	143694.97128118	794092.02425136	12520.509840498	116159.5344130
0.	1717667.0929861	7047.4231552981	4556.8010811844	136463.82375622	784073.38431742	13032.404874564	101255.8950426
0.	1773304.1980266	6335.740914881	4979.2649182334	143988.86820805	750396.76070488	12164.427477996	102785.5625301
0.	1934960.2629801	6558.1350886904	3756.4019981391	143672.36425091	863070.77993775	12809.83795555	108816.9705265
0.	1722122.6311721	7180.8703392706	4690.2084008523	141818.79466575	825710.15551423	11074.019815824	106430.8950616
0.	1797752.5357651	7114.146480276	4401.1619067434	125673.876626	838865.08136571	11741.599419325	108456.7646915
0.	1925477.9637637	8048.3291046256	4667.9736993025	143175.02496822	776767.76416105	10740.250054368	118390.6039487
0.	1864814.0976928	6291.2627920491	4556.8010811844	142790.73749589	772071.04774261	11852.867882553	121276.0985358
0.	1856017.2658897	8270.7689680748	4223.2921228934	131721.76314093	829554.14963701	13388.524299949	118187.7549339
0.	1728977.3053044	8515.4596725172	4201.058666784	145006.28308257	867127.96911434	13143.690561496	117353.8716035
0.	1987209.9073474	6713.8145404327	3356.2312767859	121501.56958181	789971.04525692	11496.814026024	108997.079245
0.	1666714.0152693	5757.5438273573	3045.0006645658	133369.89021288	738367.98327631	12075.409262973	106498.4161659
0.	1799694.693436	6180.068523177	3289.5380243924	134363.43809112	742416.13928752	12297.956582209	105665.6938713
0.	1694818.1792117	7091.9053126152	4000.9602304553	133144.10026485	810644.28825166	11964.137830426	106858.5379032
0.	1913596.5286011	7025.1821656413	5624.119425175	153172.67022799	878645.85745814	13789.176830624	111226.2447406
0.	1902400.5608516	6980.7003643303	4601.2699505063	137615.87112953	792506.80209398	11630.332440711	117917.2972075
0.	1844021.5861582	8003.8418440852	4378.9279761929	142677.71511254	846566.33218727	12431.487824481	117060.9052381
0.	1826427.9225519	7136.387707272	4089.8922757939	126801.88319717	769516.90147394	11808.360319106	114289.4987908
0.	1759709.0943309	7292.077957649	4089.8922757939	160554.12262422	806466.64355554	12809.83795555	113140.6474499
0.	1902629.0499894	7536.7399397861	4201.058666784	139965.63379827	782319.47744242	11051.768082761	110257.9485713
0.	1760965.7845885	6980.7003643303	4045.4261345198	136034.67002183	764532.39065409	11207.531461142	106498.4161659
0.	1627528.1281463	6113.3526737582	3534.0825588358	126125.06106979	782538.69652109	12587.276976136	97073.22982729
0.	1598053.0293774	6446.937260185	3845.3314342286	133144.10026485	731827.04134207	10717.999211938	108366.7156497
0.	1881446.3966952	5379.5135674889	4045.4261345198	120734.99273441	764313.6237753	10428.74366326	122606.4652580
0.	1801290.6886036	6424.6978724691	3756.4019981391	136508.99910876	671471.41149089	10695.748428881	122358.4147936
0.	1920224.0736418	7158.6289936035	3178.3837896203	123711.506379	675223.84912278	10829.254017831	131473.4432603
0.	1700074.5444803	5624.119425175	4201.058666784	114965.36718658	763025.44130818	10918.258931291	133031.2075667
0.	1683708.047985	5668.5939886228	3311.7690492289	105125.59388916	735387.61103671	10695.748428881	118593.4578665
0.	1596118.7441437	6157.8298473792	4445.6299457633	114537.31088142	675801.29138953	10762.500956173	107758.9099038
0.	1622224.6607411	5779.781435342	3956.4945635986	108569.3273533	645705.30834258	8760.1575583262	116497.537126
0.	1668688.445157	6224.5460527486	3711.9376358914	97702.74493079	693817.53807038	10940.510308095	122606.4652580
0.	1480282.976274	7069.6642042893	3334.00013336	101255.89504264	646328.74469703	11252.035817943	137932.1470630
0.	1315322.572911	6157.8298473792	3711.9376358914	93679.159604974	621761.0130742	9472.046789243	139807.45606
0.	1423189.2657207	5913.2083289985	3111.691960277	82697.192493962	663971.40583363	10250.745235849	139468.5138177
0.	1461202.9750976	6068.8757374351	3534.0825588358	88579.400877081	597668.25590624	10028.252544752	139445.9181537
0.	1185120.6542799	5846.4946152228	3400.6937415233	83146.070426933	696228.96427318	9894.7597796915	132873.1603383
0.	1445232.9963071	5846.4946152228	3111.691960277	71707.193617457	645177.82034183	9427.5519315809	139310.3454457
0.	1191190.504763	5824.2568292746	3289.5380243924	76549.986538454	573452.33153071	8559.9496630493	142632.5065847
0.	1221320.1906716	6113.3526737582	3600.7777679979	77402.24924194	629942.50607111	8448.7251318446	142180.4346812
0.	1219323.7378572	6758.2949177622	3067.2310371775	77918.134608601	627214.48148102	9672.2765870872	136441.2361710
0.	1210754.2936798	5512.9340546385	3222.845305648	69129.997420456	575925.57085625	8915.8781339534	144079.3000991
0.	1243695.5524989	6135.5912309063	4089.8922757939	82719.63581921	614925.12001489	9516.5418843464	137051.122286
0.	1299427.7200068	5957.6844347936	3356.2312767859	90151.682719699	636095.68473721	10161.747447	156024.8563117
0.	1330520.0131116	5935.4463522347	3511.8509410427	93252.188510204	664451.9807851	9761.2691517657	143514.1167415
0.	1247648.4475693	6691.5744407644	3200.6145179875	94757.920331831	597572.87810987	8204.0363859019	130435.0942071
0.	1191292.5543263	5601.8822324301	3289.5380243924	84672.435381151	630995.65805612	9316.3158262194	131450.8690898
0.	1170524.0186097	5312.8041246922	3400.6937415233	91791.662421191	702091.52270282	9850.2626662593	122358.4147936
0.	1173324.3134339	5735.3062786932	3334.00013336	88242.521725532	632024.9986853	8715.6664994682	116700.345289
0.	1030368.5844118	4801.3827982459	2778.2408179141	77043.39121299	602557.77937115	9071.6016179468	109785.1003634
0.	1118800.7567598	5579.6450990042	3200.6145179875	76460.279721841	618844.34143816	9360.8100902862	115348.3834444
0.	1041424.6560853	5357.2770272403	2933.8496908789	60776.376389772	584277.99506301	8537.704638108	124658.8002665
0.	972605.97439812	6157.8298473792	2600.4056632835	67270.42711701	552339.81043481	8737.9119992209	121591.75969
0.	1103023.9274807	5201.6229063468	2689.3227662952	67203.22147076	594735.87062142	8493.2147662765	131631.464153
0.	1104792.3701203	5379.5135674889	3245.0761526022	70810.687526473	581802.3592226	8737.9119992209	134340.8561524
0.	958255.25492922	5668.5939886228	2622.6348501053	68547.43696849	593043.64635544	8604.4398909837	126418.3439
0.	1123914.0036539	5246.095215739	2689.3227662952	70877.922152118	577210.03271738	8337.5020843755	134069.8776234
0.	1217941.8392531	5023.7360413493	3089.4614690812	78254.598713544	618868.24458248	9049.3552278814	126801.8831971
0.	1169276.8975541	5624.119425175	3022.7703512459	86446.06167826	597739.78994512	8693.4210590677	135108.6761231
0.	1057343.5537066	5624.119425175	3289.5380243924	80610.226110568	580279.24415145	8604.4398909837	128900.3785496
0.	1088964.7093806	6157.8298473792	3111.691960277	75899.633895884	631833.48417625	9049.3552278814	128178.2564532
0.	1200532.871359	6002.16077788	3334.00013336	77940.565128261	619250.70388256	9249.5748753086	124207.6946084
0.	1204952.2017596	5579.6450990042	3156.1531205464	82382.992255686	673082.83637611	8804.6488545952	147923.5550437
0.	1275367.6442444	4890.3233837481	2756.0112160766	78344.324758548	603297.41180805	9383.0573113583	139649.2813171
0.	1292664.7864444	6202.3072583001	2800.4704790405	78658.373488623	601078.70454151	10495.494053146	139513.7053280
0.	1207967.7970585	5646.3566772391	3511.8509410427	82697.192493962	645345.65394626	9405.3045917898	130209.3831380
0.	1274904.0963237	6024.3990384081	3556.3142359259	91791.662421191	694299.76972414	9917.0084254548	136079.8430668
0.	1423136.9070102	5779.781435342	2867.1598181554	95881.777098336	652181.64377577	10139.498148207	129825.6882418
0.	1362370.1789154	5535.1710101087	2867.1598181554	87928.11340582	604037.10760385	9761.2691517657	127004.9404742
0.	1255790.74599	6157.8298473792	3422.9250628351	90645.889386544	621952.30461901	10094.999728725	113951.585007
0.	1474067.6992856	6157.8298473792	3734.1697873657	95252.398742364	630971.72135949	8760.1575583262	127591.5779705
0.	1343459.346583	5490.6971584864	3623.0096229803	99614.062572654	670725.92818621	9650.0285943244	124500.9105290
0.	1455894.0366627	6180.068523177	4201.058666784	106588.44515056	732626.22607017	10250.745235849	118909.0181512
0.	1472593.5127234	5868.7324604928	3889.7965080741	115596.22681027	667576.36774111	10206.246222688	109559.9439181
0.	1666348.8943969	6157.8298473792	4601.2699505063	142361.26052469	723984.39757162	11897.375683543	110528.1595148
0.	1616366.3861318	6469.1767072291	3578.5459723132	155187.20929033	765918.04174895	11163.027341856	105598.1794712
0.	1663015.3940002	5935.4463522347	3267.3070588502	157655.11127382	749790.07364142	11852.867882553	99209.27658151
0.	1847189.1029913	6180.068523177	3912.0291339479	151203.86802053	745884.02126839	11474.561164748	97702.7449307
0.	1799299.0811828	6380.2192750204	4201.058666784	155956.93587799	739434.38062362	11296.540412261	97635.29462254
0.	1639181.0741712	5535.1710101087	4045.4261345198	163227.53388643	697338.44529644	11763.8529932	98062.48907498
0.	1811719.5345615	5735.3062786932	4912.5586784017	153082.14047675	741567.56739192	10384.243700188	103865.4958599
0.	1713097.3102312	6825.0159287424	4423.3958966001	161414.95895294	720259.1996543	11452.308362854	126012.2626858
0.	1630384.2423681	7203.1117442735	4178.8252699788	154055.38637647	781393.94650006	10985.013239832	130028.8186503
0.	1884914.8927644	6357.9800652871	4223.2921228934	145910.75525236	753649.32392915	10606.745890386	123643.8466198
0.	1796189.7587766	6535.8954043318	3667.4735108391	147290.26270126	751488.90393818	9983.7547189362	137186.6585470
0.	1755917.9482645	6980.7003643303	4401.1619067434	153308.4666821	669667.93291255	11763.8529932	144079.3000991
0.	1687884.5278475	7069.6642042893	4601.2699505063	137480.32794525	771973.73322228	10606.745890386	126237.8609690
0.	1780876.6370965	6980.7003643303	3823.0989862564	159195.08666889	701850.18704735	11140.775371281	124072.3676374
0.	1648891.8625253	6535.8954043318	4356.6941049483	158334.47743341	749814.34031247	10673.497705198	123395.7655014
0.	1717362.4654013	7425.5290578293	5068.2074017168	148149.74244185	831342.05994025	9605.5327868852	116858.0883610
0.	1806777.856706	7447.7711155427	5690.8313593262	162094.62879791	765529.06481616	13054.661893153	115213.199239
0.	1617017.6278101	7047.4231552981	5223.8590313854	191690.76287889	783074.58857	11541.319926723	115213.199239
0.	1950383.2797777	7425.5290578293	4579.0354861913	190963.23148628	797604.92650802	12498.254247405	111136.1659633
0.	1830883.4607379	7158.6289936035	5512.9340546385	196307.50330402	767109.39159841	11697.092449727	100963.4903856
0.	1592912.0237782	6091.1141759345	6580.3748323783	203317.04367706	884533.69502847	10985.013239832	99186.78904398
0.	1820944.1832461	6513.6557793022	5690.8313593262	211016.04099972	876183.49914835	12008.646225282	91926.4695498
0.	1981800.5362175	7492.255408986	5579.6450990042	221368.36317111	790531.77419603	13499.814738951	90308.9271335
0.	1902400.5608516	6736.0546994319	5624.119425175	239549.81675915	816486.56687749	12698.556723408	90376.31849999
0.	2167447.960634	6736.0546994319	4868.088148406	233469.7512345	890228.20686049	13544.331330374	86850.23160061
0.	2175787.8141616	7358.8032407191	6224.5460527486	219018.5949669	846811.70628916	12698.556723408	87681.086575
0.	1814774.976527	6113.3526737582	4423.3958966001	183668.65500623	829456.19250774	13099.176108526	86064.36354587
0.	1788155.9919799	5890.9703650846	5223.8590313854	183895.80510864	794116.41453296	12498.254247405	90466.17449850
0.	1647520.9276989	6380.2192750204	4801.3827982459	179376.66944289	849732.18593914	12186.682180224	105935.7569072
0.	1849191.0545201	6046.6373582597	4312.2265403762	170958.01594411	751610.2616411	11407.802937209	116069.4026554
0.	1516950.0401494	6669.3344004268	3578.5459723132	158515.65100893	751027.76008914	10584.495404194	128877.8112942
0.	1691604.5422769	6558.1350886904	3356.2312767859	142044.81785184	655541.65159635	9872.5111932931	146724.8634192
0.	1368951.5149679	7180.8703392706	3178.3837896203	115483.56982739	715931.26689009	9316.3158262194	147787.8455258
0.	1316848.9236027	5446.2235441355	2778.2408179141	91207.523257695	617840.46906926	9805.7657902847	157972.1419873
0.	1263708.9675307	7381.0451204177	2778.2408179141	95297.352771848	615618.02371775	9761.2691517657	156568.2395269
0.	1243259.3008634	5846.4946152228	3045.0006645658	112937.92530704	626855.59493867	10050.50154671	146679.6331193
0.	1134859.1377131	6246.7849065228	2956.0797670342	111451.44591585	581897.56284687	8337.5020843755	142383.8640286
0.	1314443.0986583	5979.9225766753	3645.2415372606	122110.37165875	663755.15580049	10584.495404194	133347.3109449
0.	1413821.8825983	6246.7849065228	3912.0291339479	139152.18005082	694782.02816907	9182.8344586197	134250.5290048
0.	1314856.9581783	5735.3062786932	3511.8509410427	141095.56131651	717430.08348075	9516.5418843464	127749.5258376
0.	1446440.2673205	6113.3526737582	3400.6937415233	140281.99818933	708030.49236185	10339.743974598	111744.2164817
0.	1731216.2521501	5646.3566772391	3623.0096229803	145096.72592029	733958.36378443	10406.493652039	110235.431385
0.	1656835.4969725	5935.4463522347	4312.2265403762	143921.0449282	772217.02155958	11941.883722078	109244.7350479
0.	1634154.3131409	6424.6978724691	4378.9279761929	166105.79868812	698592.81198657	10695.748428881	122087.8226462
0.	1992054.8675878	6002.16077788	3511.8509410427	156839.94429849	731076.35892611	11163.027341856	119630.3433581
0.	1902249.2651661	6891.7374737114	4023.1931528364	162457.14183137	741664.54285026	10762.500956173	112667.6367359
0.	1693561.4889542	6246.7849065228	4623.5044741297	167193.90317971	748382.7224134	12186.682180224	113456.002742
0.	1870297.8369987	6513.6557793022	4223.2921228934	168327.49495736	723718.25906943	11385.550313458	113613.6848332
0.	1829398.2813426	6869.4968993892	4401.1619067434	171774.55168212	780833.80441585	12208.936941841	110730.8234346
0.	1963521.405198	7069.6642042893	4779.1478001472	197922.82224183	857565.84204638	11986.39199816	109177.191831
0.	1893489.4844796	6713.8145404327	4934.7940323669	174769.19373535	773725.56077837	13054.661893153	103010.5371707
0.	1729320.039011	7603.4671810346	5045.9716918765	189349.24541235	813259.38625416	11964.137830426	105530.6656147
0.	1889719.4137069	7803.6521091871	5157.1508342136	184577.29216237	796458.19886727	11964.137830426	108569.327353
0.	1816260.1559224	6691.5744407644	4579.0354861913	180330.25505006	807883.39861825	12876.607407585	113523.5804182
0.	1910169.1915349	6669.3344004268	4245.525638307	191554.34595947	768957.52170503	13032.404874564	130435.0942071
0.	2048976.342714	6602.6146353956	4490.09822201	161709.47581179	783415.62792143	13499.814738951	118458.2213765
0.	1660202.0748436	6558.1350886904	4178.8252699788	163431.47300161	843671.43694971	12609.532806802	115393.4453300
0.	1800837.1391247	6246.7849065228	4112.1254353852	166717.84015557	735387.61103671	11519.066946682	114695.0132953
0.	1629813.0195237	6469.1767072291	4356.6941049483	158425.06373345	805367.59529364	11719.345904834	106700.9827404
0.	1622387.1225471	6357.9800652871	4000.9602304553	159172.43792948	788581.56790953	11541.319926723	117151.047645
0.	1930621.6999112	6780.5351954239	3845.3314342286	136554.17470421	716608.11979719	11941.883722078	127839.7830955
0.	1882574.8919445	6068.8757374351	3000.5400972175	148262.83842288	726476.81702691	9739.0209215515	151679.053938
0.	1636553.4490872	7047.4231552981	3000.5400972175	132331.30670222	729405.71769468	11274.288085412	166740.5092128
0.	1659199.4870712	6758.2949177622	4067.6591755055	112352.31107496	715931.26689009	10473.243863813	146589.1732496
0.	1637623.8590326	6602.6146353956	3511.8509410427	125718.99397937	709841.96181246	10317.494200857	158108.0159507
0.	1716767.6529992	7492.255408986	2756.0112160766	128922.9458658	690997.01957343	11207.531461142	139491.1095425
0.	1649747.1846451	6469.1767072291	3089.4614690812	135582.9529304	675223.84912278	10206.246222688	137638.4618728
0.	1706175.6267344	5913.2083289985	3111.691960277	135040.92447924	701922.58703979	9472.046789243	131766.912998
0.	1699885.637601	5802.0191026477	3489.6193825463	137389.96703716	695023.16743891	9205.0812048251	133618.2661657
0.	1666187.568076	6380.2192750204	3867.5639415011	115370.91435701	737762.13390364	10139.498148207	129306.5995186
0.	1680718.3172463	5557.4080248972	3178.3837896203	105598.17947128	705446.78296254	10807.002937904	120599.7217342
0.	1668634.6556753	6513.6557793022	3600.7777679979	121636.85511649	709093.17531122	11051.768082761	123170.2435735
0.	1707147.8548204	6869.4968993892	3867.5639415011	115483.56982739	721710.38568348	10918.258931291	117849.6841377
0.	1597719.8252853	6380.2192750204	3400.6937415233	109897.68085248	642828.49152135	10562.244977375	131089.690612
0.	1581908.1196425	5846.4946152228	2733.7816735278	114965.36718658	700474.70186407	9872.5111932931	137751.4165004
0.	1529470.2206876	5312.8041246922	3067.2310371775	101098.44511396	690514.97137916	11452.308362854	143378.4783905
0.	1617596.5799164	5913.2083289985	3245.0761526022	118142.67804095	637772.40647989	9783.5174413434	138813.264229
0.	1540071.5743294	6380.2192750204	3378.462479507	122358.41479368	695191.96891348	10673.497705198	138926.2346508
0.	1757628.6408864	6513.6557793022	2889.3897164397	117782.07161275	669403.45426976	10406.493652039	131089.690612
0.	1851659.8099476	6335.740914881	3200.6145179875	109447.36796192	713272.71210478	10695.748428881	136802.6448212
0.	1563305.1570889	6269.0238196228	3889.7965080741	134047.29647391	756903.10218529	10250.745235849	145616.791122
0.	1800144.7798017	6135.5912309063	3133.9225107654	134815.08961238	741931.23093178	10962.761744275	146905.7870522
0.	1932973.8394816	6847.2563843996	3534.0825588358	147923.55504379	744938.09826274	10985.013239832	136644.5266238
0.	1614846.9810015	7203.1117442735	3667.4735108391	153014.24380284	716511.42329754	9850.2626662593	150502.4521674
0.	1593026.2683471	7047.4231552981	3089.4614690812	147606.90290945	812135.04262031	10784.751917351	144395.8193801
0.	1596682.0945509	6802.7755324172	3311.7690492289	131450.86908981	700909.04206936	11207.531461142	143672.3642509
0.	1992611.9208409	5868.7324604928	3378.462479507	126847.00661217	790970.63066762	10673.497705198	131879.7887056
0.	1938372.1732124	7803.6521091871	4401.1619067434	133482.78746288	749693.00763347	11140.775371281	129329.1679263
0.	1680080.6298273	6046.6373582597	3133.9225107654	124613.68860996	738149.87264316	11830.614071137	128674.7087239
0.	1639066.8296023	6424.6978724691	4223.2921228934	139197.36985987	731366.9379832	11830.614071137	114830.1891520
0.	1611533.8885043	6558.1350886904	4000.9602304553	149122.41759927	812599.42789197	12030.900511791	115235.72978
0.	1575889.5830163	6669.3344004268	3778.6342682119	130186.81236481	758724.77732673	12297.956582209	124478.3550946
0.	1692647.5324032	6446.937260185	3400.6937415233	145164.55868719	822797.68001089	11163.027341856	139784.8594935
0.	1659745.0965681	6068.8757374351	3422.9250628351	138451.76908602	804512.87556048	12587.276976136	135628.123546
0.	1585029.148526	6024.3990384081	3222.845305648	120081.20309503	752435.53887038	10517.744301851	131654.0388090
0.	1972690.1114981	6313.5018238017	3022.7703512459	141728.3870933	787728.48966886	11763.8529932	117038.3697875
0.	1740401.7621916	6446.937260185	3623.0096229803	127230.56543037	795018.90285669	11274.288085412	139039.2065914
0.	1654832.5801066	7314.319659335	3800.8665975842	126125.06106979	733595.0332693	11007.264794765	127884.9120883
0.	1619759.497463	6936.2188003543	2667.0934016109	123395.76550148	712837.7532889	10450.993733851	121546.6645177
0.	1719380.7615192	6602.6146353956	3600.7777679979	121298.64536789	716559.77141289	10651.247040888	127456.1964491
0.	1658716.8954483	7292.077957649	4378.9279761929	128178.25645325	804512.87556048	10473.243863813	142293.4503774
0.	1855217.5539076	6291.2627920491	4378.9279761929	132399.03649519	778252.74478362	11941.883722078	136441.2361710
0.	1866376.2662393	6913.9781073663	3133.9225107654	122065.27369439	750736.52392292	10517.744301851	124140.0308503
0.	1628327.8401284	7025.1821656413	3667.4735108391	146679.63311933	776548.69006104	11519.066946682	119562.716486
0.	1985790.3095761	6669.3344004268	3623.0096229803	134905.4228306	784536.27965483	12097.663727646	119202.049039
0.	1729320.039011	6958.4595526755	4045.4261345198	125493.40963691	797336.52994448	12965.634175188	119314.7559519
0.	1670826.8197487	6491.4162136014	3356.2312767859	136418.64864659	802144.51784451	11474.561164748	110370.5354067
0.	1597139.0728264	5379.5135674889	4223.2921228934	137886.96405797	816511.01976345	11430.055620341	105688.1987922
0.	1707270.8372188	6402.4585440809	3800.8665975842	133482.78746288	724395.71855232	10339.743974598	108254.1557070
0.	1597367.5619642	6402.4585440809	3667.4735108391	143061.99741713	771998.06175054	11051.768082761	110798.3791626
0.	1954610.328826	7647.9523052351	4445.6299457633	159127.14063357	772119.70541007	11385.550313458	108276.6675747
0.	1721094.4300522	5668.5939886228	4023.1931528364	148014.02927279	822308.28352473	12921.120672592	100738.5706658
0.	1860358.5595068	6180.068523177	4912.5586784017	146747.47866041	753673.60135572	11674.839054004	110685.7865849
0.	1728977.3053044	6091.1141759345	4312.2265403762	137548.09926407	761980.45202939	12743.069038078	106768.506019
0.	1902221.680836	6135.5912309063	4534.5667354854	136531.58687612	841145.31904136	11541.319926723	114402.139742
0.	1576689.2949984	6246.7849065228	4756.9128613587	132850.58240566	731439.58426413	10695.748428881	139310.3454457
0.	1925283.1677906	7914.8680351385	4423.3958966001	125064.81608352	779007.50396598	11318.79279849	132940.894500
0.	1624557.7693556	6291.2627920491	3311.7690492289	123869.38127099	719678.79306308	11229.783609853	144011.4760896
0.	1842528.7015923	6024.3990384081	4378.9279761929	122583.91491297	737616.73633021	10873.756355811	137367.3769619
0.	1747911.7868034	7002.9412353188	4023.1931528364	117218.65508713	708078.79331234	10762.500956173	120058.6595329
0.	1572907.9572698	5802.0191026477	4868.088148406	112892.87660715	777011.18628173	10050.50154671	117421.4806788
0.	1613639.1555376	5846.4946152228	4067.6591755055	119630.34335811	661665.01700949	11074.019815824	109965.2298711
0.	1725910.3835171	5535.1710101087	4623.5044741297	114514.78220711	770489.82135052	10473.243863813	106070.7916866
0.	1824019.9443011	6647.0944194197	4645.7390570617	116429.93549473	701005.56506532	12164.427477996	113838.9501041
0.	1984148.2993441	6224.5460527486	5223.8590313854	115055.48708613	727178.69509053	10295.244486485	122448.614114
0.	1771651.9946819	6113.3526737582	4334.4602930095	112104.56351257	747751.91465727	11341.045244099	115483.5698273
0.	1693815.6999261	6135.5912309063	4734.6779818802	114942.83736293	729333.08839766	11407.802937209	121208.45840
0.	1583453.4191235	6335.740914881	4356.6941049483	110956.01131035	687045.01460257	10228.495699585	139830.0527051
0.	1560354.5277136	7336.5614203583	4067.6591755055	104338.01043112	730858.43100304	10651.247040888	126170.1808476
0.	1519225.1549196	6402.4585440809	3978.7273673761	104900.562496	679218.61181111	12097.663727646	123102.5881765
0.	1610618.7616579	6936.2188003543	4356.6941049483	95949.213296912	730059.40865977	11029.516409074	131834.6382409
0.	1673476.9733383	6580.3748323783	3978.7273673761	102538.09739733	743095.05637049	11318.79279849	138587.3279422
0.	1489798.4874454	6180.068523177	4490.09822201	103055.53282327	716849.8657529	10094.999728725	139332.9407451
0.	1452268.9255906	6313.5018238017	4401.1619067434	98309.822130305	719702.97589739	10317.494200857	137254.4274971
0.	1514596.1602143	6313.5018238017	4178.8252699788	89095.975221131	682781.75966896	11363.297749089	143016.7868222
0.	1553446.881081	5913.2083289985	4245.525638307	82674.74922886	683648.6926653	10829.254017831	130164.241652
0.	1410213.5819555	6068.8757374351	4645.7390570617	96758.490004305	698158.58762383	10428.74366326	127839.7830955
0.	1478228.3034233	5312.8041246922	5557.4080248972	82697.192493962	722750.55136046	11274.288085412	118232.8320690
0.	1467383.1308848	5824.2568292746	4712.4431617115	93791.524035167	791068.15732445	10918.258931291	107646.3581177
0.	1342421.4395553	5423.9868259363	5246.095215739	81171.187466365	720380.12257173	11229.783609853	106543.4305374
0.	1380486.9362671	5379.5135674889	4868.088148406	78680.80599153	702212.19304559	9627.7806609238	108636.8656754
0.	1345950.8116245	5802.0191026477	4934.7940323669	77020.963096912	672697.99126928	9472.046789243	121073.1797725
0.	1231052.8774999	4801.3827982459	3578.5459723132	78770.536604186	652397.60507361	9405.3045917898	119991.0292101
0.	1265355.1903161	6246.7849065228	3178.3837896203	71662.366031994	607641.04817735	9271.8217995872	117218.6550871
0.	1113159.3470679	5134.9148871186	3356.2312767859	66822.399671577	597382.12567859	9271.8217995872	106183.3223303
0.	1046342.9011926	4423.3958966001	2667.0934016109	60440.614308591	576639.13715417	8960.3702611759	109109.6491581
0.	877045.24593477	4912.5586784017	2622.6348501053	52788.894358009	545321.68976745	8092.8166025467	110528.1595148
0.	746587.46654333	5045.9716918765	2000.2400288035	45255.886273362	535326.01216525	8849.1403882772	127208.0026619
0.	709407.17469673	4423.3958966001	1666.8333500017	34984.391750364	568650.56658233	7981.5983028321	123779.1666834
0.	555945.93477452	4556.8010811844	1466.7957446922	28515.370920198	490747.80705366	6713.8145404327	122087.8226462
0.	524372.5385297	5023.7360413493	1155.6356796293	24524.92417748	515038.80316363	7581.224707945	130818.8169463
0.	484509.28656139	4690.2084008523	1133.4104052409	24324.337556822	477099.58562374	7492.255408986	137186.6585470
0.	433524.03466003	4401.1619067434	1044.5099003982	20469.553763728	469085.5037477	6913.9781073663	133392.4695414
0.	403796.10675094	4378.9279761929	888.93629882483	21026.493381661	460257.54326832	6691.5744407644	129238.8946592
0.	354748.99766557	4756.9128613587	600.02160077763	17217.768737337	511166.50771445	6180.068523177	134928.0062869
0.	410582.61199032	4378.9279761929	955.61034388194	14546.017460559	444010.6697621	7136.387707272	137209.2481363
0.	359687.40521996	4467.8640542332	711.14145314645	12208.936941841	455659.33968092	6780.5351954239	134860.2561000
0.	317282.82170884	4912.5586784017	577.79780810179	13499.814738951	426882.91146453	7180.8703392706	149484.3719660
0.	295503.62266725	5023.7360413493	533.35040054615	11407.802937209	416884.19721433	6269.0238196228	150366.7010182
0.	350045.10563067	5646.3566772391	400.00960023041	12097.663727646	464646.90763801	6357.9800652871	156726.7329104
0.	401185.55577251	5868.7324604928	355.56314090256	11029.516409074	420737.4559088	6802.7755324172	193373.4197646
0.	389471.22333898	5646.3566772391	355.56314090256	12587.276976136	460351.40987329	6580.3748323783	197240.2553600
0.	372127.25934407	5512.9340546385	377.78634093484	10428.74366326	434366.23572064	6624.8544977427	177764.9011456
0.	289038.24980953	5335.0405463082	444.45629661235	10361.993807708	450758.87253224	7247.5947322881	177696.8050509
0.	306835.65938209	5290.5677623922	400.00960023041	11741.599419325	415997.0262499	6602.6146353956	173702.7975670
0.	330053.64618177	4712.4431617115	511.12678566587	9427.5519315809	399298.06549326	6335.740914881	172160.165532
0.	307573.2268709	5290.5677623922	333.34000013334	8737.9119992209	412892.65337558	5779.781435342	173067.5619118
0.	292028.73481349	4979.2649182334	355.56314090256	8426.4804036529	441504.88039107	6558.1350886904	175404.5577788
0.	252501.66823	5668.5939886228	400.00960023041	7069.6642042893	412869.31649974	7091.9053126152	162457.1418313
0.	265129.34989128	4979.2649182334	355.56314090256	7870.3814867284	430717.29680785	6535.8954043318	167465.9512833
0.	272288.05076447	5157.1508342136	355.56314090256	8181.7923105381	438110.35546007	6246.7849065228	165856.4612201
0.	306029.01833096	5201.6229063468	511.12678566587	8293.0132808272	407107.06075668	6535.8954043318	175608.7921169
0.	329522.10796251	5268.3314594078	400.00960023041	7848.1383015384	428519.32895697	6491.4162136014	165539.1333074
0.	312830.25121505	4957.0294456441	466.67973369921	9316.3158262194	434085.49281632	5579.6450990042	179285.8573960
0.	293317.26883655	5779.781435342	488.9032300503	9472.046789243	427233.54598145	6469.1767072291	157451.3121241
0.	307434.92808413	6335.740914881	400.00960023041	10361.993807708	436682.71644973	6113.3526737582	153444.2653289
0.	299486.53633946	5157.1508342136	311.11691862693	9494.2943071144	451321.46303564	6558.1350886904	162570.4303572
0.	290119.30342428	5001.500450135	400.00960023041	8604.4398909837	444198.04799255	7314.319659335	146476.0997812
0.	280233.94857361	5068.2074017168	666.69333440004	6980.7003643303	404728.63992876	6913.9781073663	143491.5101977
0.	279682.54742944	4979.2649182334	422.2329187895	7892.6247312617	433407.06885128	6469.1767072291	150841.8396291
0.	283772.95993549	4845.8529723751	333.34000013334	6891.7374737114	432518.18099328	6335.740914881	146498.7143532
0.	253944.53288284	3956.4945635986	333.34000013334	8159.548294521	421134.55709331	6491.4162136014	146430.8708198
0.	274354.18569708	4378.9279761929	266.6709334016	5979.9225766753	424709.29848333	6269.0238196228	132421.6132142
0.	284140.73419145	4067.6591755055	400.00960023041	7914.8680351385	423938.14932905	6913.9781073663	130028.8186503
0.	298519.41428034	4601.2699505063	266.6709334016	7069.6642042893	426836.16128244	6380.2192750204	183191.6597245
0.	342218.77508811	4823.6178556551	822.26278718639	8070.5728239134	426532.29133192	6602.6146353956	138971.4232448
0.	371384.07128539	4868.088148406	333.34000013334	10183.99680516	421321.43462546	5757.5438273573	146385.6421016
0.	415600.16380755	4845.8529723751	511.12678566587	9828.0141985899	435793.48802166	6513.6557793022	150773.9610409
0.	330492.7680486	5668.5939886228	422.2329187895	7959.3548209234	399694.17081379	5490.6971584864	162615.7461946
0.	429688.39043516	5512.9340546385	533.35040054615	10295.244486485	392776.62228482	6647.0944194197	165040.4993316
0.	373660.28949471	5423.9868259363	377.78634093484	8137.3043378502	391077.20789751	5668.5939886228	164813.8572905
0.	405847.81424012	5068.2074017168	288.89389638309	9383.0573113583	422723.14641642	6335.740914881	175699.5645237
0.	375193.59553258	5134.9148871186	266.6709334016	7736.9232657286	439304.13823084	5935.4463522347	159648.0742619
0.	343329.76803808	4579.0354861913	333.34000013334	7914.8680351385	426415.42115075	6869.4968993892	155436.2307723
0.	342126.19889311	5134.9148871186	400.00960023041	6980.7003643303	418285.18110505	6958.4595526755	158108.0159507
0.	304922.89241144	4512.332449094	466.67973369921	7269.8363153001	423961.51646283	6869.4968993892	138429.1761559
0.	304807.67925271	4267.7592130252	266.6709334016	6180.068523177	415786.92030694	6602.6146353956	144825.4003264
0.	284738.40139661	4712.4431617115	533.35040054615	7047.4231552981	382468.94215797	6224.5460527486	126982.378312
0.	284485.53705092	4890.3233837481	244.44802968221	7158.6289936035	394383.22939742	6246.7849065228	136283.1247751
0.	281750.48675854	4712.4431617115	444.45629661235	5579.6450990042	398342.82830462	5890.9703650846	119540.1743169
0.	298680.59363333	4289.9928470482	355.56314090256	5223.8590313854	414899.86330192	6202.3072583001	126779.3215806
0.	283474.15510328	4223.2921228934	400.00960023041	6669.3344004268	440100.08599001	6469.1767072291	124072.3676374
0.	309809.37001882	4267.7592130252	288.89389638309	5512.9340546385	406710.61126333	6357.9800652871	135921.7384719
0.	315021.63919935	5112.6789993376	288.89389638309	6313.5018238017	376680.70129511	6446.937260185	164587.2213529
0.	406990.45605332	4334.4602930095	200.0024000288	6157.8298473792	400066.99261852	7314.319659335	159738.6747074
0.	420433.80275016	4934.7940323669	444.45629661235	7114.146480276	397061.58049256	5935.4463522347	153783.7715397
0.	384841.16406779	4334.4602930095	377.78634093484	7203.1117442735	438110.35546007	6513.6557793022	144441.0373932
0.	461665.65038562	5246.095215739	422.2329187895	7759.166154206	387144.24613515	6802.7755324172	164655.2114934
0.	432424.61922604	4868.088148406	555.57407469138	8381.9911253168	441153.66016113	6936.2188003543	138067.6975362
0.	401488.52519305	4712.4431617115	288.89389638309	7825.8951756913	428682.98793889	6224.5460527486	135966.9109097
0.	388959.23387038	4156.5919324774	333.34000013334	8604.4398909837	403702.85903653	6335.740914881	127523.8869370
0.	423330.62627776	4267.7592130252	377.78634093484	7336.5614203583	403702.85903653	6691.5744407644	136667.1147555
0.	404658.69640628	4890.3233837481	444.45629661235	8960.3702611759	423844.68143287	5690.8313593262	145797.690908
0.	434740.57393235	5068.2074017168	488.9032300503	8760.1575583262	455635.88578922	6825.0159287424	140643.5720778
0.	445181.85103657	4756.9128613587	466.67973369921	8760.1575583262	424382.13579773	6491.4162136014	138971.4232448
0.	473925.95903901	5045.9716918765	466.67973369921	9294.0687832241	428706.36804925	6669.3344004268	138383.9904780
0.	423914.78225916	5579.6450990042	222.22518522469	8582.1947473411	433968.51932668	6135.5912309063	152629.5063379
0.	356626.64603897	5312.8041246922	311.11691862693	7292.077957649	417864.8618112	5868.7324604928	138293.6198511
0.	375635.05296975	4756.9128613587	288.89389638309	6380.2192750204	410839.25239688	6313.5018238017	136599.3505425
0.	382585.21216089	4312.2265403762	422.2329187895	7470.0132325949	411842.55709459	6269.0238196228	138835.8581920
0.	331232.39300956	4401.1619067434	288.89389638309	5868.7324604928	440357.61435932	6246.7849065228	128900.3785496
0.	331440.4241277	4823.6178556551	333.34000013334	6313.5018238017	394359.94307532	5757.5438273573	122989.8303931
0.	289452.25405602	4178.8252699788	311.11691862693	4712.4431617115	417000.93709611	6980.7003643303	108389.2278195
0.	189872.05212851	3889.7965080741	177.7796740943	3756.4019981391	398715.59106975	6180.068523177	113433.4769709
0.	152584.24426396	4045.4261345198	133.33440000853	2667.0934016109	433594.21491334	6180.068523177	93521.85193379
0.	127275.6911491	3267.3070588502	244.44802968221	2467.0317873712	419919.95275901	6736.0546994319	82338.10746965
0.	100153.80763315	3311.7690492289	66.6669333344	2200.2904383379	433173.14203401	6335.740914881	80857.04447740
0.	76236.016885775	3400.6937415233	66.6669333344	1955.7850343329	428192.02039348	5913.2083289985	73343.56482758
0.	59276.743445437	3756.4019981391	44.444562963279	1622.3801338886	386050.78617575	7292.077957649	69779.8242360
0.	47691.635689389	2933.8496908789	88.889362965491	1733.5136187497	406104.31235431	5913.2083289985	68144.14964401
