# Supplementary material for: LA-iMageS: a software for elemental distribution bioimaging using LA–ICP–MS data
Source: J Cheminform. 2016 Nov 18;8:65. doi: 10.1186/s13321-016-0178-7 (PMC5116144; doi:10.1186/s13321-016-0178-7)
Supplement: Supplementary file 1 — Additional file 1. Dataset corresponding to LA–ICP–MS analysis of a human tissue used to illustrate LA-iMageS features. [file 13321_2016_178_MOESM1_ESM.zip › Line 59.xl]

Intensity Vs Time	Counts Per Second
Time in Seconds	Na23	Ca44	Zn64	P31	C12	C13	Si28
0.	66.6669333344	2756.0112160766	0.	311.11691862693	391123.76268474	5735.3062786932	59276.74344543
0.	155.55700742096	3111.691960277	0.	511.12678566587	402980.2237899	5624.119425175	57307.48475888
0.	6713.8145404327	3245.0761526022	44.444562963279	555.57407469138	377308.15188318	6335.740914881	58135.41202553
0.	77469.536834867	3156.1531205464	155.55700742096	2333.6600457397	384329.45252662	5601.8822324301	75742.65979290
0.	98714.564690229	3511.8509410427	244.44802968221	2489.2606184746	395244.8680045	5179.3868406229	83235.84890069
0.	129035.78335604	3623.0096229803	222.22518522469	3511.8509410427	383236.35348495	6113.3526737582	103865.4958599
0.	144961.06202863	4467.8640542332	244.44802968221	3378.462479507	398109.85984585	6691.5744407644	105395.6395321
0.	169869.42480556	4245.525638307	177.7796740943	3422.9250628351	414409.68711112	5668.5939886228	108456.7646915
0.	183736.79939392	4201.058666784	244.44802968221	3778.6342682119	355467.55490433	6424.6978724691	122313.3154967
0.	222098.52139987	4023.1931528364	333.34000013334	3467.3878833464	398086.56334982	5713.0687893496	129757.9791975
0.	227097.23690103	4401.1619067434	133.33440000853	4467.8640542332	389517.76936036	5979.9225766753	136328.2991560
0.	213363.58234754	4223.2921228934	333.34000013334	4579.0354861913	378168.06661576	5779.781435342	131067.1174730
0.	243849.64521737	4378.9279761929	288.89389638309	3845.3314342286	404588.75345693	6180.068523177	137480.3279452
0.	227325.55939387	3867.5639415011	333.34000013334	4023.1931528364	399321.36529725	6513.6557793022	130728.5276657
0.	221459.62949703	4178.8252699788	155.55700742096	4868.088148406	411049.23664887	5468.4603216522	124455.7997208
0.	243163.35572195	3689.7055437159	377.78634093484	4312.2265403762	405614.64082424	5713.0687893496	129599.9935502
0.	248128.77256321	3734.1697873657	222.22518522469	4712.4431617115	414876.52094061	5757.5438273573	118570.9183002
0.	248861.24666087	3667.4735108391	288.89389638309	4957.0294456441	400905.90123838	5824.2568292746	111924.3880624
0.	291867.68182714	4000.9602304553	377.78634093484	5290.5677623922	401838.11865933	5913.2083289985	140892.1631507
0.	295503.62266725	4512.332449094	200.0024000288	5068.2074017168	440989.76232219	6736.0546994319	145164.5586871
0.	294951.22743313	4912.5586784017	355.56314090256	5068.2074017168	401581.74871715	5935.4463522347	147267.6459998
0.	347265.70227161	4868.088148406	333.34000013334	5401.7501670541	418798.93277348	6558.1350886904	145413.2835157
0.	298680.59363333	3956.4945635986	311.11691862693	6024.3990384081	412239.24495751	6357.9800652871	140643.5720778
0.	284715.41341709	4267.7592130252	333.34000013334	7025.1821656413	399903.88107468	5646.3566772391	130909.1071976
0.	350577.92831611	4823.6178556551	355.56314090256	6246.7849065228	378168.06661576	6535.8954043318	126034.8222414
0.	364837.52853345	5045.9716918765	400.00960023041	8404.2357348103	395640.78519374	5335.0405463082	154055.3863764
0.	365649.76924618	5045.9716918765	333.34000013334	7047.4231552981	384166.64165878	5423.9868259363	159263.0332529
0.	384817.90378598	4512.332449094	222.22518522469	6491.4162136014	397643.94201047	5335.0405463082	153150.0376988
0.	335023.98145138	4667.9736993025	177.7796740943	7736.9232657286	417514.61153077	6535.8954043318	145865.5293324
0.	320837.32539677	3756.4019981391	266.6709334016	5735.3062786932	397108.16795123	5624.119425175	131428.2949799
0.	328990.60298779	5379.5135674889	200.0024000288	7381.0451204177	372916.96769931	6313.5018238017	129599.9935502
0.	294629.01349486	3734.1697873657	244.44802968221	6802.7755324172	423470.82007139	6446.937260185	136125.0163547
0.	298243.11394312	4245.525638307	177.7796740943	7025.1821656413	390728.05509311	6002.16077788	139807.45606
0.	330955.02610608	4156.5919324774	377.78634093484	7292.077957649	395291.44554369	5557.4080248972	144011.4760896
0.	304093.39258165	4467.8640542332	333.34000013334	7247.5947322881	362540.46707255	5846.4946152228	141886.6009833
0.	355513.91551914	4134.3586542796	288.89389638309	7914.8680351385	424335.39929366	6624.8544977427	133460.2078914
0.	373846.13007682	5335.0405463082	422.2329187895	8226.2805206124	401069.03193624	5890.9703650846	155051.3824985
0.	368086.95628473	4445.6299457633	377.78634093484	11608.079223139	442909.90553232	5735.3062786932	152471.0901447
0.	406757.25142461	4490.09822201	288.89389638309	9294.0687832241	425831.09421613	5690.8313593262	146747.4786604
0.	399717.47169938	5068.2074017168	533.35040054615	10094.999728725	394685.95736937	6313.5018238017	141502.3724170
0.	429852.07180173	5157.1508342136	511.12678566587	11741.599419325	386120.57730279	6357.9800652871	147833.0817884
0.	459670.90029731	4779.1478001472	600.02160077763	11741.599419325	428262.15688768	6624.8544977427	144667.1311077
0.	486250.90738934	5068.2074017168	577.79780810179	12053.154857688	423260.53024347	5490.6971584864	142790.7374958
0.	514755.40527538	4868.088148406	600.02160077763	15481.033065351	417537.96110268	6357.9800652871	140846.9642268
0.	504865.95443728	4756.9128613587	688.91736413994	14056.289210819	412682.62378885	5401.7501670541	147810.463626
0.	449821.30386559	4045.4261345198	666.69333440004	12498.254247405	389913.42079948	5802.0191026477	130412.5228272
0.	497509.36363016	4356.6941049483	711.14145314645	14123.068642562	430997.92913086	5535.1710101087	151203.8680205
0.	525909.44142925	4690.2084008523	822.26278718639	14768.630716617	406104.31235431	5868.7324604928	154643.9152833
0.	521488.63175409	4957.0294456441	511.12678566587	15859.521562944	408529.7663931	7180.8703392706	156409.749129
0.	453783.23136393	4667.9736993025	911.16092124147	13855.95412367	448063.63941317	7136.387707272	142926.3663621
0.	499324.34659372	4845.8529723751	644.46936392652	14412.452358838	424756.03703233	5779.781435342	145232.3920014
0.	476159.12930902	5401.7501670541	888.93629882483	16772.417425874	437244.38204938	6535.8954043318	146453.4852701
0.	502365.89268668	4979.2649182334	888.93629882483	20402.72350772	440591.73778724	7002.9412353188	145684.6280861
0.	602987.23565341	4356.6941049483	1333.440008534	23744.892177716	442160.53007253	7269.8363153001	170708.5347083
0.	799532.74423336	6224.5460527486	1666.8333500017	31726.947867615	481732.83891068	7247.5947322881	174201.9449182
0.	788459.69448409	6024.3990384081	1955.7850343329	36435.032506463	473949.46306449	7581.224707945	176630.0381107
0.	805123.38112217	6491.4162136014	2444.8030155534	46596.577925924	511308.14629954	6624.8544977427	188576.4601022
0.	963201.99786373	6157.8298473792	2422.5743030209	59858.658630798	534710.54439836	9449.7993307319	177401.7283361
0.	1226671.8581206	7492.255408986	3823.0989862564	88781.534870545	580041.28172015	8293.0132808272	169211.8025344
0.	1454343.9928366	7336.5614203583	4467.8640542332	116069.40265543	672192.9079903	10295.244486485	160599.4276037
0.	1490352.3284803	7203.1117442735	4178.8252699788	121253.55176432	702115.65663724	11252.035817943	149959.4607199
0.	1720878.0518421	7381.0451204177	4957.0294456441	136237.9506371	704336.26555863	10628.996435951	137864.3726465
0.	1755945.0996344	7647.9523052351	5268.3314594078	151339.63268577	723403.7422504	10896.007613863	129893.3978321
0.	1839486.9995504	7447.7711155427	6580.3748323783	155821.09665573	751974.34489652	11007.264794765	138406.5832866
0.	1772658.3655284	6913.9781073663	5579.6450990042	158991.2502092	799264.28841236	11786.10662646	125673.87662
0.	1884749.6968699	7247.5947322881	6980.7003643303	161822.75427174	805489.70493954	10094.999728725	111969.4315621
0.	1908733.8561194	7091.9053126152	7180.8703392706	172636.53643823	840287.09536761	11941.883722078	93521.85193379
0.	1765992.5456188	8226.2805206124	7981.5983028321	199401.9067203	971510.81573043	14746.369123639	98399.76323255
0.	1819002.0255753	8226.2805206124	7158.6289936035	178105.38987786	942836.26637214	14879.939572766	89365.50491510
0.	1591655.3335206	7959.3548209234	7447.7711155427	193464.38375996	850517.69118839	13076.91897114	87860.7417296
0.	1701558.6087752	8359.7465751719	7692.4376667992	197649.78885876	898394.31922508	14145.328571962	82764.52265014
0.	1711612.1308359	9182.8344586197	8315.2576529274	196694.24163442	889315.8503837	13143.690561496	77536.82496859
0.	1863328.9182975	8359.7465751719	8871.3862441486	222098.52139987	888477.55235412	13254.977733417	76572.41339280
0.	1788612.9702554	8648.9303563226	10295.244486485	245908.84798301	908248.16529606	12565.021204863	77940.56512826
0.	1935302.9966867	9027.1088971719	8559.9496630493	172908.760486	932497.58422139	14345.670610058	70452.11197891
0.	1839451.8034033	8737.9119992209	9449.7993307319	252959.69384049	958478.91703585	15792.728227166	74374.86718773
0.	2075595.3272611	9271.8217995872	9961.5058950769	225704.60332883	1000928.1376471	14879.939572766	69735.00697350
0.	1985456.3624214	9538.7895209393	9538.7895209393	232624.37427558	1012997.6177242	14635.062049994	68457.81588328
0.	2089533.1646635	8159.548294521	9427.5519315809	232601.52742346	1017199.5640809	13944.991346099	68838.71212476
0.	1826199.4334142	8915.8781339534	10517.744301851	206664.56087493	1014573.1135767	15236.137894833	67203.2214707
0.	1985289.3266544	7447.7711155427	8760.1575583262	203021.06866548	966484.78658714	13566.589715191	70519.34372377
0.	2035609.728156	12498.254247405	10028.252544752	232715.76230185	995036.82582923	14857.677682701	69757.41557478
0.	2157165.9494355	7670.1949563466	10161.747447	233035.62817771	1017224.5816463	14813.154080824	81373.14275403
0.	1724293.2779806	7470.0132325949	8515.4596725172	199538.4506749	918533.6287647	12943.377394191	72850.37817916
0.	2063485.4029607	8070.5728239134	6913.9781073663	215574.97088376	971585.48131968	14902.201522249	73343.56482758
0.	1794782.1769745	7536.7399397861	7937.111398359	190735.89080359	983589.9680648	15035.774466942	76146.31343349
0.	1838880.580559	8426.4804036529	7091.9053126152	200995.05710041	938793.56119024	13677.882530342	81462.9022230
0.	1828941.3030671	7781.4091020254	9160.5877717715	224083.95829111	948171.50933798	13677.882530342	89410.427373
0.	1836709.9337504	7558.9822941956	8871.3862441486	200608.12148036	1020602.6029057	16995.090109569	89635.0432804
0.	1870754.8152742	8115.0604405255	8181.7923105381	199265.36497652	925364.28404891	12965.634175188	87097.23393124
0.	1882179.2721613	7625.7097134645	7759.166154206	193327.93813506	941968.04431929	12876.607407585	82854.29703377
0.	2122664.0896363	7959.3548209234	8849.1403882772	211221.13993704	955199.1082866	13232.720180232	91454.65408779
0.	1969462.1227793	7981.5983028321	7825.8951756913	225704.60332883	952963.57482094	14590.539636446	85884.74691362
0.	2015959.6623101	7603.4671810346	9004.8626258179	233881.04628361	1014047.917094	15369.716187403	88175.14752079
0.	1768620.1707029	7069.6642042893	7381.0451204177	201586.87532921	905011.72382382	15191.612272687	82495.20527326
0.	1929957.674083	7514.4976447163	7381.0451204177	192600.2654323	906592.73713591	14212.108716627	89702.42922668
0.	1611419.6439354	7514.4976447163	7225.3532086126	186076.7577299	968450.07075209	15748.199633788	85547.97610910
0.	1820372.9604017	8248.52471467	7981.5983028321	193737.28163529	965091.93904207	13700.141271587	89208.27820650
0.	1814203.7536827	8115.0604405255	7914.8680351385	203248.74082951	960740.70835854	14724.107590077	88646.77833301
0.	1689791.4181814	7381.0451204177	8515.4596725172	190372.15846516	949412.72688923	14301.149741267	89859.66520907
0.	1720751.6963456	7114.146480276	6936.2188003543	186213.08601395	876454.32473019	13455.298385142	84762.23021823
0.	1864014.3857107	7647.9523052351	9205.0812048251	192281.92837599	927122.3035759	13121.433305311	82427.87728228
0.	1693218.7552475	6936.2188003543	7825.8951756913	213614.3292429	954081.27064858	12587.276976136	80655.10163614
0.	1745542.7677908	8582.1947473411	8537.704638108	215324.16573703	942563.38735845	15169.349550747	81305.82378363
0.	1953582.1277062	7225.3532086126	8426.4804036529	191372.46016783	991967.91120014	15636.879190317	79578.15539443
0.	1716981.6255729	8048.3291046256	7158.6289936035	210902.09929951	989448.70545362	14857.677682701	77581.68402487
0.	2026013.1843708	8226.2805206124	8893.6321593739	245725.78742972	998106.80734421	15347.452990084	75025.10137652
0.	1769191.3935472	7581.224707945	8715.6664994682	234269.50999003	960715.85035433	14479.234642336	74643.92348462
0.	1823800.2974679	8359.7465751719	8782.4031767842	239732.74363812	1026510.985576	15926.315433578	76482.70633587
0.	1994253.1942245	7848.1383015384	8871.3862441486	225453.49711933	983041.68955246	16193.496264819	73119.38547575
0.	1693447.2443853	8893.6321593739	9761.2691517657	240784.65001801	1031621.4133239	14523.756461737	73074.55032591
0.	1724864.500825	7870.3814867284	8693.4210590677	234840.81258842	939016.72962459	14078.548961991	75832.3589198
0.	1653918.6235557	8448.7251318446	8159.548294521	227736.55543392	963326.32364812	15124.82428513	81821.94972059
0.	1693104.5106787	7736.9232657286	9316.3158262194	228079.06741004	1002501.4830322	13611.106663037	109132.1633220
0.	1632212.15547	8204.0363859019	7581.224707945	205093.11186787	945788.86188312	14189.848608994	108434.2523404
0.	1621244.6768584	7425.5290578293	7781.4091020254	172863.38920016	823629.71689973	14657.323345891	114424.6681147
0.	1907160.5818809	6936.2188003543	7870.3814867284	172228.2168688	943704.57404738	13900.472616069	114312.0268603
0.	1893288.6706568	7825.8951756913	8159.548294521	200061.88964932	924646.32078862	13744.658932294	124410.6891550
0.	1914200.9855292	7714.6804365931	7581.224707945	182033.35503446	863365.78492941	12832.094380165	132602.2291509
0.	1845352.0763821	7292.077957649	6446.937260185	172205.53302889	897160.28045919	13321.750749376	130209.3831380
0.	1621207.8872921	7937.111398359	6113.3526737582	163272.85326267	853463.96342731	11964.137830426	131450.8690898
0.	1544580.891205	7002.9412353188	6046.6373582597	161369.64958195	870694.92847562	11719.345904834	126689.0757205
0.	1705365.5152547	6936.2188003543	6224.5460527486	171048.73822651	801680.68792681	12698.556723408	140033.4251651
0.	1513247.5823138	7425.5290578293	6558.1350886904	175949.19368784	880517.71212791	11964.137830426	149484.3719660
0.	1547844.9075626	7892.6247312617	6157.8298473792	155481.50819754	873106.52301826	13254.977733417	140507.9800465
0.	1622893.6523033	6802.7755324172	7091.9053126152	164541.89489785	792311.71772138	12275.701583032	128403.9129379
0.	1622652.8097028	7247.5947322881	5957.6844347936	155390.95359086	773871.56229551	12297.956582209	127162.8773069
0.	1276758.4317351	7937.111398359	5223.8590313854	151814.8262763	768981.84181822	11496.814026024	127478.7598844
0.	1535034.3915074	7447.7711155427	6068.8757374351	154123.29145629	780882.51099545	11051.768082761	136508.9991087
0.	1606477.3666402	6713.8145404327	6046.6373582597	146521.32898612	777741.4934088	11919.629673117	133527.9467877
0.	1566496.1015067	6802.7755324172	4667.9736993025	146408.25643033	796263.02618136	11252.035817943	131157.4103936
0.	1641216.268336	6802.7755324172	4623.5044741297	145571.56678404	776621.71414962	10940.510308095	131812.0630995
0.	1784416.5595274	7136.387707272	5868.7324604928	164201.95426582	780809.45122802	12186.682180224	123328.1082869
0.	1832639.9793202	7069.6642042893	5223.8590313854	158719.47594531	777498.05090533	11430.055620341	121208.45840
0.	1592455.0455027	7047.4231552981	4334.4602930095	157338.0925078	743580.02956492	11096.271608266	130660.8113422
0.	1844803.7808815	7492.255408986	5802.0191026477	153715.86920112	804610.55358324	10517.744301851	134115.0401045
0.	1795262.6197133	6713.8145404327	4712.4431617115	150163.07840365	743119.30438852	11585.826064951	132308.7302259
0.	1548853.5394456	6891.7374737114	4934.7940323669	148375.93592527	742464.63160885	10250.745235849	123959.5968279
0.	1515654.0083774	9516.5418843464	4912.5586784017	143898.43728987	734055.2544844	10784.751917351	117466.5536982
0.	1617382.6212793	7203.1117442735	4623.5044741297	130841.3894182	777644.11559205	11563.572966145	125561.0843032
0.	1687426.3694968	6980.7003643303	4690.2084008523	149077.17439899	749377.55057968	11697.092449727	159081.8435815
0.	1711253.9524781	7736.9232657286	4779.1478001472	139897.84297828	748916.51851811	11274.288085412	161482.9234669
0.	1689528.6961178	7803.6521091871	3956.4945635986	133753.74705377	705132.92669425	11118.523460085	154123.2914562
0.	1594411.2336308	7670.1949563466	4356.6941049483	146973.63441855	719122.60644044	11007.264794765	170345.6661081
0.	1624954.4538634	7136.387707272	4067.6591755055	137932.14706309	692202.25720844	10606.745890386	156500.3147053
0.	1681337.730983	6558.1350886904	5023.7360413493	155753.17786726	735242.2531342	10339.743974598	153874.3088439
0.	1659092.019743	6736.0546994319	4445.6299457633	140869.56365843	677678.24436378	10962.761744275	145390.6718636
0.	1754994.8493034	6825.0159287424	4334.4602930095	137999.92202635	671158.78165482	10918.258931291	143265.4481034
0.	1758877.9187291	6713.8145404327	4134.3586542796	144441.03739328	689526.85627961	11207.531461142	135582.952930
0.	1606717.7834141	6602.6146353956	4023.1931528364	155277.76170348	731294.29230894	10295.244486485	134024.7153850
0.	1511000.3970002	6202.3072583001	4334.4602930095	142926.36636217	724081.17722842	10539.994609927	123440.8706140
0.	1431885.0148336	6958.4595526755	4467.8640542332	134340.85615246	766379.97440364	10161.747447	121727.0466842
0.	1512031.3895215	6647.0944194197	5446.2235441355	155594.7028269	705784.79470395	11118.523460085	138903.6404450
0.	1594224.4940394	6580.3748323783	5290.5677623922	177310.93758071	766623.10668662	9761.2691517657	144237.5582497
0.	1598680.608728	6291.2627920491	4979.2649182334	149620.10887088	703370.71365378	10985.013239832	144124.5164095
0.	1466804.3843348	7203.1117442735	4779.1478001472	146227.34350446	780517.21827683	11318.79279849	142835.946874
0.	1545827.9788599	7269.8363153001	4512.332449094	164315.26628409	659863.57783147	10717.999211938	166128.4660969
0.	1487609.8273214	6780.5351954239	3934.2618191226	145752.46559731	732408.25931767	10717.999211938	162661.0622761
0.	1202397.4089381	6513.6557793022	3711.9376358914	144825.40032646	762733.80378771	10695.748428881	149461.7493616
0.	1405744.4242997	7603.4671810346	4934.7940323669	136599.35054257	762539.38419594	9672.2765870872	174043.1220969
0.	1310745.0750281	6602.6146353956	4112.1254353852	119562.7164864	728388.96272124	11585.826064951	159580.1245680
0.	1591477.1958218	8115.0604405255	4401.1619067434	135199.01249835	655325.61188206	11029.516409074	172046.747860
0.	1477991.2557265	7203.1117442735	3534.0825588358	113546.1064313	721129.88220347	10028.252544752	167964.7289781
0.	1271402.5082683	8003.8418440852	3889.7965080741	135424.85768628	714432.70872615	9405.3045917898	172160.165532
0.	1640009.7049794	8048.3291046256	3845.3314342286	128042.86547303	735121.12340373	11341.045244099	166740.5092128
0.	1700803.2217032	7647.9523052351	4289.9928470482	158696.82848628	778325.7831406	10985.013239832	184781.7490275
0.	1463595.6419684	8026.0854446829	3489.6193825463	129870.82790805	697893.23898126	9472.046789243	179558.2964737
0.	1551588.0245339	8448.7251318446	3711.9376358914	135582.9529304	724516.69901427	10695.748428881	191645.2903271
0.	1628247.3472375	8426.4804036529	4667.9736993025	129848.25804463	673251.21148226	11363.297749089	222486.4436397
0.	1421487.7627606	8204.0363859019	2778.2408179141	126598.83083047	666999.47305655	10628.996435951	213112.8429014
0.	1532410.8584917	7759.166154206	3556.3142359259	147719.99158832	669571.75792694	9672.2765870872	191531.6100208
0.	1514146.6120176	8048.3291046256	3800.8665975842	137389.96703716	736599.02133316	10673.497705198	181738.1263675
0.	1674903.2543325	6936.2188003543	3756.4019981391	134386.02009047	734951.54461404	10985.013239832	175744.9510941
0.	1749675.2585041	7091.9053126152	3489.6193825463	153353.73265407	717502.61342012	11296.540412261	189781.1268917
0.	1581641.7151463	6825.0159287424	3867.5639415011	144508.86486908	712112.87030703	9983.7547189362	150525.077572
0.	1465831.1211686	7558.9822941956	4067.6591755055	141977.01025775	690081.15089586	10450.993733851	148036.6479821
0.	1510498.1609556	7981.5983028321	3311.7690492289	152561.61331832	694878.48307319	11118.523460085	152312.6769356
0.	1808606.0283583	8070.5728239134	4023.1931528364	136215.36365917	678448.3938886	10918.258931291	169824.0698961
0.	1653988.7731023	7514.4976447163	3756.4019981391	129870.82790805	751658.80519577	10339.743974598	150706.0830006
0.	1727832.053812	7781.4091020254	4378.9279761929	142542.09025873	774309.58151424	11496.814026024	151430.1436803
0.	1525339.0383463	7336.5614203583	3467.3878833464	156138.05825356	679363.03528691	11385.550313458	144757.5702964
0.	1688800.9131723	7492.255408986	4623.5044741297	147900.93663867	723403.7422504	9538.7895209393	145322.8372720
0.	1663203.5431884	6936.2188003543	3778.6342682119	130073.95940832	677846.70872827	11140.775371281	135628.123546
0.	1642262.0852356	7180.8703392706	3511.8509410427	148986.6887288	776207.91906506	11407.802937209	148081.8855834
0.	1693815.6999261	8315.2576529274	4023.1931528364	160078.43506783	747145.41183201	10206.246222688	165153.8226410
0.	1671459.0301821	8270.7689680748	4112.1254353852	165335.14311017	772508.97652501	10628.996435951	186394.8604903
0.	1713091.4851237	8893.6321593739	4067.6591755055	148850.96204939	729260.45970709	11118.523460085	190394.8912764
0.	1970272.3428322	7892.6247312617	4156.5919324774	157677.75592856	767474.12308596	10450.993733851	211608.5626415
0.	1585714.6159393	8537.704638108	3600.7777679979	149303.39283496	747290.9686572	9583.2849722085	196739.7414277
0.	1898002.2436021	8248.52471467	3222.845305648	153398.99886969	750590.90949203	11074.019815824	215802.982029
0.	1777174.7871212	8381.9911253168	4023.1931528364	149326.01501332	764678.23829067	11074.019815824	212816.5240687
0.	1878006.7097101	7981.5983028321	3934.2618191226	132873.16033839	750493.83455741	10940.510308095	208714.716952
0.	1959663.8121194	7625.7097134645	4490.09822201	133415.0489308	775867.16138344	10272.994831483	175223.0203032
0.	1695865.5412148	6980.7003643303	3823.0989862564	143242.84222847	681770.44733061	10851.505157133	158628.8864750
0.	1799708.2805195	7069.6642042893	4556.8010811844	156205.98014991	702212.19304559	9983.7547189362	174065.8108880
0.	1618719.9449195	7158.6289936035	3711.9376358914	169846.7473203	777838.87231273	10495.494053146	178059.9905849
0.	1624365.6060307	7047.4231552981	4201.058666784	146770.09396245	755300.3430966	11074.019815824	153693.2352100
0.	1714767.2028163	7269.8363153001	4601.2699505063	152131.63692206	757656.01506205	10072.750608034	144938.4515928
0.	1800908.7032019	7959.3548209234	4178.8252699788	149461.74936166	734709.29493337	11474.561164748	151792.1974011
0.	1708930.5402426	7581.224707945	4667.9736993025	139762.26297893	731100.5734768	11096.271608266	143061.9974171
0.	1853086.5020631	7403.2870594544	4712.4431617115	147245.02935933	714166.86249072	11229.783609853	151226.4953125
0.	1724719.6907501	7536.7399397861	3889.7965080741	133392.46954149	680518.50967788	11763.8529932	149212.9047301
0.	1769340.4776548	9294.0687832241	4356.6941049483	130728.52766576	758044.64071639	11385.550313458	189758.3957358
0.	1829163.6333505	8493.2147662765	4423.3958966001	145345.44874174	746320.63578299	9983.7547189362	177787.5999662
0.	1695757.6434203	7825.8951756913	4134.3586542796	135402.27289428	775648.10990426	11140.775371281	168985.0481454
0.	1825661.2363329	7292.077957649	4067.6591755055	146204.72966248	767571.38739342	9872.5111932931	181329.3652933
0.	1757302.7701789	8137.3043378502	4312.2265403762	125718.99397937	748528.29992402	11274.288085412	160780.6499612
0.	1854074.3407727	7403.2870594544	4067.6591755055	140598.37449096	749401.81610118	10940.510308095	170889.9748738
0.	1800253.9078466	7269.8363153001	4467.8640542332	148692.61702593	754450.51473594	10807.002937904	150276.2014696
0.	1765317.1013911	7692.4376667992	4178.8252699788	131834.63824091	682083.45997921	10517.744301851	146611.7881257
0.	1653424.904479	7091.9053126152	4178.8252699788	127027.50269707	669643.8890661	10740.250054368	150864.4659469
0.	1761023.8129987	7314.319659335	4623.5044741297	123463.42326127	687310.03180174	10851.505157133	145458.5070025
0.	1737961.2874602	7025.1821656413	4445.6299457633	153829.04007001	747751.91465727	10139.498148207	146679.6331193
0.	1793026.9614901	7759.166154206	3178.3837896203	138994.01763295	693190.67696963	10295.244486485	140372.3902029
0.	1496050.940853	7536.7399397861	3689.7055437159	125786.670464	692129.93823046	11096.271608266	155843.7363737
0.	1708930.5402426	7425.5290578293	3978.7273673761	136531.58687612	739943.38906234	11163.027341856	169143.775576
0.	1670382.9753941	6513.6557793022	4089.8922757939	124117.47638544	733352.82135516	10673.497705198	167851.3678158
0.	1502571.7951401	7670.1949563466	4334.4602930095	130593.09556476	805758.35216861	12053.154857688	155526.7858664
0.	1802736.9193527	8115.0604405255	4245.525638307	139468.51381778	737883.30040392	11074.019815824	187644.6661722
0.	1562879.7822177	7425.5290578293	3800.8665975842	115393.44533009	757534.5731001	11118.523460085	173067.5619118
0.	1745443.4937249	8248.52471467	3489.6193825463	112352.31107496	675199.78986282	10807.002937904	171479.6824190
0.	1641243.0826614	6091.1141759345	3022.7703512459	117241.19102191	711363.88808178	9627.7806609238	175518.0206884
0.	1591370.5213035	6802.7755324172	4423.3958966001	137457.73762712	720089.91039561	10450.993733851	151317.0050893
0.	1950093.1830886	7358.8032407191	3467.3878833464	129487.1484789	757048.82218006	11519.066946682	147878.318294
0.	1535776.53807	6802.7755324172	4134.3586542796	152629.50633796	774771.95900378	11830.614071137	142587.2983001
0.	1792372.7249234	7358.8032407191	3178.3837896203	135560.36771338	730156.25594391	11608.079223139	146476.0997812
0.	1725531.5100044	6802.7755324172	3778.6342682119	126959.81621055	694347.99436299	11229.783609853	139581.4930491
0.	1496077.3316362	6269.0238196228	3978.7273673761	145594.1789228	751197.65235058	10695.748428881	140779.166296
0.	1783272.7437323	7136.387707272	4423.3958966001	149914.21301541	683046.64667054	10006.003602161	132737.6936523
0.	1678833.4023124	6202.3072583001	4201.058666784	153195.30281807	778934.45990047	11496.814026024	124613.6886099
0.	1657130.9623805	6291.2627920491	4534.5667354854	142677.71511254	723427.93544797	10206.246222688	124794.1366905
0.	1745226.5325692	6269.0238196228	4490.09822201	148873.58301047	719606.24496378	11140.775371281	124410.6891550
0.	1552251.8583297	6224.5460527486	3600.7777679979	139242.55991195	721275.00443972	10873.756355811	122042.7248030
0.	1693923.5748999	6580.3748323783	3623.0096229803	140304.59610159	705977.95017618	11763.8529932	110730.8234346
0.	1679533.4683614	6491.4162136014	3800.8665975842	154304.37434959	722968.2762049	11252.035817943	119247.1316230
0.	1778290.6295682	7314.319659335	3978.7273673761	159761.32497127	781491.36618612	11875.121753355	129825.6882418
0.	1653290.6551608	7091.9053126152	4334.4602930095	149687.97814502	761081.37550012	11519.066946682	118841.3970914
0.	1658957.6873551	6157.8298473792	4378.9279761929	157677.75592856	734709.29493337	12320.211640776	122944.7277038
0.	1538294.9864021	6691.5744407644	4534.5667354854	169234.4783093	768714.3243046	10807.002937904	124794.1366905
0.	1638749.6863672	6469.1767072291	4667.9736993025	159942.52927718	755980.26548397	10606.745890386	127117.752194
0.	1798753.5102764	7692.4376667992	4445.6299457633	153353.73265407	776061.87842837	12119.918251707	132760.2712816
0.	1702206.7629783	7736.9232657286	3778.6342682119	144780.18024561	745859.76554846	10918.258931291	142677.7151125
0.	1728698.2900159	6713.8145404327	4645.7390570617	164292.60375838	800923.96567409	12164.427477996	164428.5798280
0.	1834775.7057807	7158.6289936035	4023.1931528364	159285.68223628	751901.52702781	11808.360319106	157790.9801166
0.	1590943.8356951	7002.9412353188	4000.9602304553	131247.70428504	712910.244913	11318.79279849	143762.7927368
0.	1735116.3925046	7625.7097134645	3823.0989862564	134928.00628693	751755.89311684	10450.993733851	140959.9619923
0.	1630202.2267533	6958.4595526755	3556.3142359259	137480.32794525	792336.10302953	10606.745890386	137706.2344671
0.	1553446.881081	6825.0159287424	4134.3586542796	145164.55868719	741567.56739192	10139.498148207	132828.0045336
0.	1815763.1962085	6736.0546994319	3711.9376358914	150004.70866799	729212.04091696	11363.297749089	134566.6782707
0.	1705770.5620643	7069.6642042893	4156.5919324774	136667.11475557	750032.74339489	11207.531461142	135605.5382081
0.	1648271.1431305	7981.5983028321	3845.3314342286	136938.17707325	721637.82062874	10562.244977375	150298.826265
0.	1769666.7743349	7158.6289936035	4556.8010811844	135944.3246605	736962.47731147	11118.523460085	156545.5978588
0.	1671701.159914	6847.2563843996	3912.0291339479	142948.971386	734563.94836243	11096.271608266	171729.1865079
0.	1613639.1555376	6958.4595526755	4356.6941049483	121997.62720211	693335.33320556	10740.250054368	147697.3737308
0.	1442084.3510451	6713.8145404327	4289.9928470482	138248.43490224	737859.0669689	10940.510308095	133731.1667540
0.	1608641.3453746	7692.4376667992	3623.0096229803	152018.48889272	726089.59820414	12075.409262973	132037.8172435
0.	1605622.6026756	6535.8954043318	3400.6937415233	138383.99047803	705374.35358635	10962.761744275	143152.419336
0.	1396656.1176862	7158.6289936035	3689.7055437159	122967.2790182	739482.85633521	10784.751917351	133798.9078353
0.	1508912.334578	6869.4968993892	3800.8665975842	122426.06419343	730664.72187698	11163.027341856	136554.1747042
0.	1640411.875094	6958.4595526755	3978.7273673761	135424.85768628	722024.84125284	11007.264794765	132918.3163859
0.	1717713.9635499	7514.4976447163	4089.8922757939	119630.34335811	776402.6437181	12698.556723408	128133.1258839
0.	1623455.6430392	7002.9412353188	3711.9376358914	124094.92198117	708054.64280353	11118.523460085	131744.3380395
0.	1508251.6552504	7981.5983028321	3689.7055437159	116700.3452898	722315.11802713	9694.5246392125	142090.023218
0.	1437835.4160753	7225.3532086126	3623.0096229803	123328.10828696	674093.13606485	10006.003602161	136237.950637
0.	1406711.2476655	6580.3748323783	3378.462479507	110077.81277779	756587.38389143	10139.498148207	143401.084630
0.	1431885.0148336	6669.3344004268	3467.3878833464	112194.65268876	730979.50139738	10606.745890386	132557.0748026
0.	1309090.5081771	6624.8544977427	3200.6145179875	98152.427523452	646808.34167843	10006.003602161	131247.7042850
0.	1295580.9996781	5802.0191026477	2933.8496908789	95184.968150247	624295.96963799	9316.3158262194	135334.5188825
0.	1288176.1853668	6313.5018238017	2733.7816735278	101773.25134237	674935.14240923	9249.5748753086	132399.0364951
0.	1402609.4925858	6202.3072583001	2756.0112160766	100356.22099026	702912.11410007	10539.994609927	128471.611065
0.	1193308.2722165	5557.4080248972	2622.6348501053	106115.80376292	689864.2487862	9561.0372168932	129080.9187766
0.	1217762.7198831	6669.3344004268	2467.0317873712	92263.49686027	660199.8180448	8760.1575583262	146023.8211165
0.	1294471.1786003	5957.6844347936	2133.606434957	80475.600976783	634299.55769503	9472.046789243	162162.5988020
0.	1072258.9220883	6402.4585440809	3089.4614690812	77738.69261469	623076.22794059	9138.3411442804	163930.0116467
0.	1294987.3573905	6825.0159287424	2711.5521902674	95544.604244192	594783.54371589	9583.2849722085	164405.9169972
0.	1300124.9530468	6357.9800652871	2444.8030155534	95072.585035656	582421.20156686	9316.3158262194	174769.1937353
0.	1235128.3821265	6335.740914881	3067.2310371775	105733.20881504	627381.96696514	9093.8480673683	158651.5337511
0.	1211137.8245239	6736.0546994319	2911.6196740142	106250.84144136	664307.80550117	9205.0812048251	149122.4175992
0.	1297387.9785504	6891.7374737114	3045.0006645658	104968.07127989	612106.29163896	8470.9699193857	158855.3619797
0.	1459468.0293653	7225.3532086126	3400.6937415233	107308.71182131	621880.56979363	9850.2626662593	158674.1810882
0.	1418896.8577901	7848.1383015384	3889.7965080741	118661.07692872	761081.37550012	11096.271608266	167783.3518512
0.	1327851.4833241	6291.2627920491	4201.058666784	106003.27402517	662938.25993206	9605.5327868852	159308.3312805
0.	1276500.862229	7047.4231552981	3311.7690492289	101885.72432768	697772.62864271	10139.498148207	139558.8970813
0.	1407861.1182204	8515.4596725172	3422.9250628351	112735.20806235	673660.13606839	9939.2571305832	168463.5362303
0.	1946683.4236453	11051.768082761	5001.500450135	119359.83914063	816608.83199132	11407.802937209	219064.2153088
0.	1953559.6659085	14189.848608994	4890.3233837481	104315.50913348	804390.7795679	11941.883722078	344556.6580340
0.	1651176.7539027	17240.036927047	6380.2192750204	114379.61143152	960492.13147134	13700.141271587	420690.7393357
0.	1724864.500825	14590.539636446	5957.6844347936	115438.50745774	984910.96073536	13566.589715191	424849.5148971
0.	1641123.231842	12676.300655165	5446.2235441355	132263.57745539	1007573.0582373	13766.917851756	420877.6071605
0.	1997487.5559862	12542.765492984	6068.8757374351	137141.47955066	900566.64867782	13210.462686448	304669.4255270
0.	1776046.0676795	11585.826064951	6424.6978724691	149212.90473019	925067.1886955	15681.407189425	293823.5322052
0.	1584686.4148194	10473.243863813	6602.6146353956	152765.29402161	976440.1009468	13522.07300496	230979.5588047
0.	1737774.1371075	11541.319926723	7292.077957649	155775.81740248	859629.78853472	12409.232468957	223650.3172902
0.	1689905.6627503	9383.0573113583	5668.5939886228	143921.0449282	880320.65598593	12609.532806802	221893.1580165
0.	1961357.0341404	8337.5020843755	5601.8822324301	146521.32898612	822895.56259491	12475.998713705	180057.7910035
0.	1986598.8081101	8760.1575583262	5401.7501670541	181170.40800969	818345.18117736	13833.694966581	202451.9151397
0.	1840966.6216067	8226.2805206124	5179.3868406229	149914.21301541	814481.66297465	11897.375683543	156364.4667076
0.	1909672.4273133	7381.0451204177	4734.6779818802	168758.29986451	867816.64822039	11652.585717666	156545.5978588
0.	1659402.3628615	7136.387707272	4534.5667354854	166627.16453714	749814.34031247	12142.172835157	152516.3516097
0.	1724064.7888429	8537.704638108	5023.7360413493	174769.19373535	733037.95594766	11274.288085412	181715.4168986
0.	1671512.2871619	8003.8418440852	3912.0291339479	166785.84751047	773019.92123772	11051.768082761	179217.7490035
0.	1748398.8820126	9249.5748753086	4756.9128613587	175654.17819804	730761.5759008	11719.345904834	189167.4071996
0.	1682253.4626859	7692.4376667992	4245.525638307	171230.18572425	788532.81833513	11341.045244099	164473.905672
0.	1907491.7753626	7714.6804365931	3867.5639415011	152471.09014475	697049.00179471	11274.288085412	162026.6593428
0.	1832092.4365727	7225.3532086126	3800.8665975842	146860.55577899	726839.85033236	11029.516409074	155639.9811051
0.	1634354.3838998	7848.1383015384	4467.8640542332	141457.17021116	724153.76267791	9828.0141985899	167692.6647533
0.	1971050.4068241	7158.6289936035	3734.1697873657	147154.56340559	802657.20062237	11986.39199816	177810.2988479
0.	1897202.697157	7269.8363153001	3800.8665975842	149710.60135814	765261.65324408	10628.996435951	173226.3663327
0.	1714091.4734359	7759.166154206	4512.332449094	157043.72863669	797726.92767319	11830.614071137	169733.3608103
0.	1775215.5856035	7781.4091020254	3845.3314342286	156817.30189899	699750.8497967	10717.999211938	164791.1934221
0.	1897257.8360801	7647.9523052351	4667.9736993025	152244.78647383	697386.68681823	11563.572966145	172273.5847319
0.	1875118.3583944	7069.6642042893	3889.7965080741	159738.67470744	735920.61078905	11941.883722078	168350.1683501
0.	1609477.4862646	7937.111398359	3778.6342682119	165879.12795742	764265.00965906	11430.055620341	201108.8650730
0.	1877869.1487662	7558.9822941956	3600.7777679979	143288.0540393	694854.36924668	9939.2571305832	196171.0116578
0.	1852400.564955	7714.6804365931	3645.2415372606	131563.74054932	701994.98763583	10361.993807708	225430.6696522
0.	1817321.0244762	8003.8418440852	3178.3837896203	141118.16141659	685190.12082445	10851.505157133	195966.2783314
0.	1839870.5825512	7158.6289936035	3578.5459723132	144599.30235488	675993.78069073	10562.244977375	205525.800506
0.	1901670.011443	8092.8166025467	3623.0096229803	129351.73639478	707354.30725145	10139.498148207	195124.6491061
0.	1757655.797299	7736.9232657286	3022.7703512459	120554.63188533	728534.20615493	10228.495699585	194760.7273525
0.	1704312.4771281	8604.4398909837	3000.5400972175	133256.99448022	621497.99411188	9249.5748753086	183396.0829670
0.	1584115.1919751	6980.7003643303	3445.1564434428	121501.56958181	674959.20093488	11274.288085412	208259.0836600
0.	1716497.2964494	7647.9523052351	3200.6145179875	113253.27297932	722194.16819341	11207.531461142	192281.9283759
0.	1809179.4901356	8448.7251318446	3400.6937415233	120103.74671763	675584.74603313	9605.5327868852	191326.9893331
0.	1808059.90738	7736.9232657286	3222.845305648	116429.93549473	662818.13468198	9917.0084254548	183214.3731731
0.	1642494.1666685	7002.9412353188	2667.0934016109	119089.34364113	713393.53786188	10473.243863813	182124.1967058
0.	1712280.7636624	7336.5614203583	4000.9602304553	127749.52583765	747654.87136621	10695.748428881	177764.9011456
0.	1659924.9245067	7336.5614203583	3133.9225107654	118638.53718079	675247.90844949	9761.2691517657	179558.2964737
0.	1939895.3467717	7937.111398359	3334.00013336	118909.01815125	646184.8707838	10050.50154671	185667.7861110
0.	1818113.7045669	7759.166154206	3111.691960277	113658.73740357	682252.00993006	11051.768082761	189235.5960696
0.	1685836.4679409	7981.5983028321	2911.6196740142	118796.31668753	660175.80045392	9917.0084254548	175268.4043052
0.	1633011.8674521	7581.224707945	2889.3897164397	119968.48589027	658494.73453695	10873.756355811	183237.0866830
0.	1810381.1445422	7091.9053126152	2844.9299791609	114559.83961622	712716.93525925	10050.50154671	176925.087788
0.	1651290.9984716	7937.111398359	3511.8509410427	131179.98377552	678376.18946522	10361.993807708	176902.3912927
0.	1778236.1950969	6758.2949177622	3311.7690492289	128561.87608525	664019.46212945	10183.99680516	182714.6914473
0.	1604394.0195651	8092.8166025467	3089.4614690812	117331.33536621	709890.27283511	10117.248908782	181283.9486204
0.	1849218.4815197	8604.4398909837	3111.691960277	118931.5586256	620159.11255429	8804.6488545952	175586.0991680
0.	1592912.0237782	6691.5744407644	3800.8665975842	124433.24440767	676186.27426496	9316.3158262194	185145.2401495
0.	1684785.667271	7447.7711155427	3845.3314342286	109987.74633162	642085.46923335	9850.2626662593	167103.2224324
0.	1798889.8999807	6825.0159287424	3378.462479507	120058.65953298	671735.95323532	9783.5174413434	173498.6094514
0.	1551986.3190062	6891.7374737114	2667.0934016109	107511.297968	709986.89568633	10006.003602161	172727.2768095
0.	1852537.7483117	6758.2949177622	2756.0112160766	119111.88459979	651221.88094437	10584.495404194	160010.4818980
0.	1544952.3462636	7492.255408986	3511.8509410427	125831.78842348	720525.23229288	11519.066946682	160508.8178886
0.	1799953.8088267	7381.0451204177	3156.1531205464	113433.47697099	682878.08127915	10651.247040888	167942.0566235
0.	1704663.4764239	6736.0546994319	3356.2312767859	135040.92447924	728509.99874755	11452.308362854	154440.1890782
0.	1669576.0171725	7381.0451204177	3022.7703512459	118368.0649272	679844.4642426	10695.748428881	152312.6769356
0.	1753501.796826	7581.224707945	3334.00013336	119675.42824197	683600.52744812	10450.993733851	148647.376138
0.	1753474.6526575	7625.7097134645	3111.691960277	114830.18915208	700112.7682878	9205.0812048251	149054.5528901
0.	1756216.6177355	6669.3344004268	2689.3227662952	118007.44881458	663418.77758661	10072.750608034	152041.1183767
0.	1613478.7555462	5779.781435342	3311.7690492289	119021.72112839	692539.75373998	11875.121753355	139694.4737995
0.	1809316.0339012	6825.0159287424	3289.5380243924	111316.3244853	717768.56170918	9516.5418843464	150887.0923256
0.	1752986.0713042	6758.2949177622	2667.0934016109	116294.73386475	671663.80468625	9004.8626258179	171683.8215781
0.	1918344.8932105	7447.7711155427	3089.4614690812	112487.44919272	672962.57044513	9583.2849722085	190963.2314862
0.	1908540.6326468	7314.319659335	3111.691960277	105395.63953215	666350.51243332	10295.244486485	181238.5321925
0.	1683850.7006001	7692.4376667992	3000.5400972175	108861.99734365	731391.15334277	10717.999211938	205138.656995
0.	1891965.9926666	6825.0159287424	2200.2904383379	116993.29906781	707257.71367495	9783.5174413434	209033.6748975
0.	1655746.5366576	8026.0854446829	3000.5400972175	123914.48892829	694757.9146105	10606.745890386	188940.1149507
0.	1604907.7035097	8470.9699193857	3200.6145179875	107691.37865094	687213.66097459	10606.745890386	203772.4101289
0.	1670027.1077666	6869.4968993892	2444.8030155534	116429.93549473	686298.19149714	11207.531461142	201609.6383981
0.	1892902.8701013	8782.4031767842	2867.1598181554	119450.00624444	712692.77185489	9894.7597796915	212474.6306506
0.	1716296.1581596	8737.9119992209	3511.8509410427	122967.2790182	718107.0531186	10339.743974598	205890.1871009
0.	1642265.6775308	7781.4091020254	3289.5380243924	133550.52654121	716559.77141289	10807.002937904	190826.8263408
0.	1837852.3794391	8070.5728239134	3756.4019981391	141841.39671082	746102.32578873	10851.505157133	199106.0690696
0.	1637810.1393448	7981.5983028321	3934.2618191226	133234.41551576	729768.87327694	10962.761744275	176493.8648226
0.	1951174.5871928	6913.9781073663	2822.700199456	138203.25019628	726089.59820414	9249.5748753086	185622.3460453
0.	1595196.9151556	7558.9822941956	2867.1598181554	133708.58651499	691623.72225624	12609.532806802	180625.4343793
0.	1742343.9198624	8003.8418440852	3556.3142359259	147086.71457914	704674.234086	11007.264794765	198992.2881212
0.	1675510.8470724	8448.7251318446	2667.0934016109	147312.8794635	699437.19930591	11897.375683543	186258.5292654
0.	1711155.1525604	7336.5614203583	2844.9299791609	130457.66564764	672986.62349787	10851.505157133	181056.868929
0.	1820829.9386772	6913.9781073663	3311.7690492289	143107.20825517	765067.17725377	11274.288085412	170164.2376731
0.	1677453.0047432	7091.9053126152	3578.5459723132	142474.27865253	708610.12149257	11296.540412261	169075.7491680
0.	1836824.1783193	8337.5020843755	3556.3142359259	149868.96555435	697386.68681823	10873.756355811	192213.7148565
0.	1837509.6457325	7025.1821656413	3823.0989862564	147561.66786384	722315.11802713	12075.409262973	170708.5347083
0.	1684993.1462888	7914.8680351385	3667.4735108391	135176.42831348	730422.59153536	10962.761744275	157881.5605643
0.	1716867.381004	6669.3344004268	3467.3878833464	138632.5147136	726428.41373118	11274.288085412	173044.875810
0.	1599423.9642039	6535.8954043318	3378.462479507	149235.52666509	717599.32094739	11118.523460085	158493.0040986
0.	1794896.4215434	7603.4671810346	3289.5380243924	150344.0760398	719944.80794054	10161.747447	152674.7686555
0.	1677453.0047432	7892.6247312617	4023.1931528364	151792.19740117	683817.27303138	10228.495699585	168327.4949573
0.	1611990.8667798	7292.077957649	3378.462479507	146340.41362688	715568.68880005	11986.39199816	169619.9758275
0.	1956417.0180222	7625.7097134645	3467.3878833464	156002.21610625	731754.39182543	11741.599419325	161120.4524027
0.	1640666.2535666	8026.0854446829	3667.4735108391	149665.35499277	743749.77656632	10384.243700188	171411.6371326
0.	1622158.6334093	7514.4976447163	3534.0825588358	130299.66683777	730882.6449471	11608.079223139	171956.0148233
0.	1692533.2878343	6869.4968993892	4000.9602304553	128381.34701659	710131.83197794	11163.027341856	163884.688731
0.	1639523.8078778	6091.1141759345	3645.2415372606	124839.2493167	746344.89278693	11808.360319106	161052.4908165
0.	1910031.3178359	6224.5460527486	3289.5380243924	130863.96195068	738658.80595754	10784.751917351	146430.8708198
0.	1693561.4889542	6736.0546994319	3356.2312767859	123576.18740597	711436.3674111	12186.682180224	139807.45606
0.	1810776.4166165	6535.8954043318	3422.9250628351	124794.13669055	760838.39776631	10295.244486485	148375.9359252
0.	1635182.5142607	7314.319659335	3334.00013336	133550.52654121	689141.28090491	10473.243863813	151407.5158403
0.	1956611.2388254	6869.4968993892	3689.7055437159	117736.99689869	749450.34734704	10651.247040888	139694.4737995
0.	1872175.9163132	6825.0159287424	3289.5380243924	125583.64264658	725581.39966319	10851.505157133	151113.3594614
0.	1692304.7986966	8204.0363859019	4445.6299457633	131631.4641531	766793.30331989	11163.027341856	158945.9538888
0.	1676767.53733	6980.7003643303	3667.4735108391	130525.38033322	719509.5151065	11630.332440711	157972.1419873
0.	1770219.5946671	6202.3072583001	4289.9928470482	135470.02745245	735896.38281926	11229.783609853	147380.7301152
0.	1626728.4161642	6802.7755324172	3467.3878833464	141999.61272833	733183.27702742	11519.066946682	139897.8429782
0.	1593369.0020537	7314.319659335	3623.0096229803	139513.70532805	737907.53390643	11296.540412261	140982.5617277
0.	1636210.7153806	7959.3548209234	3378.462479507	126486.02608178	694613.23466571	10161.747447	151181.2407894
0.	1655860.7812265	7781.4091020254	3956.4945635986	119900.856294	735436.06421051	11808.360319106	143830.6147397
0.	1885835.0983652	6068.8757374351	3445.1564434428	132308.73022593	700354.05566246	11029.516409074	138158.065733
0.	1928076.5250541	6869.4968993892	3978.7273673761	130006.24836232	770076.31713669	10962.761744275	123937.0428478
0.	1786670.8125846	5957.6844347936	3734.1697873657	132828.00453362	751464.63260052	10717.999211938	131089.690612
0.	1823343.3191924	5957.6844347936	4223.2921228934	149461.74936166	741373.61971649	11674.839054004	135763.6368524
0.	1785756.8560336	6936.2188003543	4201.058666784	140462.78318893	734442.82807472	11741.599419325	129848.2580446
0.	1686592.570253	5668.5939886228	3623.0096229803	145345.44874174	728146.89572157	11563.572966145	137774.0076081
0.	1972660.9707077	6513.6557793022	4289.9928470482	154915.55790011	872638.91714666	11519.066946682	130751.0998949
0.	1803693.2533465	6335.740914881	4023.1931528364	150706.08300069	701415.79976778	10940.510308095	117218.6550871
0.	1659745.0965681	6491.4162136014	3912.0291339479	133347.31094496	775356.04982372	11496.814026024	114221.9149455
0.	1826884.9008274	7425.5290578293	4000.9602304553	139513.70532805	747970.26601671	11318.79279849	141863.9988166
0.	1984176.1276175	7492.255408986	4312.2265403762	131473.44326036	775258.69863702	11474.561164748	159693.3743627
0.	1632212.15547	7447.7711155427	3556.3142359259	137728.82545342	784414.46271146	11118.523460085	154960.8325225
0.	1670941.0643176	6913.9781073663	3734.1697873657	130412.52282723	804854.75341859	12364.721936084	132782.848971
0.	1637238.9165004	6380.2192750204	3734.1697873657	135311.93433339	731076.35892611	10717.999211938	126012.2626858
0.	1901715.0934384	7759.166154206	3889.7965080741	141637.9804934	763633.05082304	11719.345904834	138655.1081904
0.	1646949.7048545	6691.5744407644	4223.2921228934	137886.96405797	725242.61713451	11541.319926723	144124.5164095
0.	2039379.7989288	7603.4671810346	4201.058666784	139310.34544574	776962.50131409	11274.288085412	155685.2596272
0.	1803807.4979153	7358.8032407191	4178.8252699788	137864.37264653	746975.59861137	9961.5058950769	167193.9031797
0.	1776617.2905239	7536.7399397861	3734.1697873657	140259.40033784	773311.90308767	11029.516409074	177855.69679
0.	1708299.0383386	6446.937260185	3734.1697873657	127794.65434535	773092.91578363	11118.523460085	152833.1886856
0.	1741658.4524491	6335.740914881	3222.845305648	119540.17431692	722097.40953785	10918.258931291	139626.6851670
0.	1968633.0634942	7047.4231552981	4156.5919324774	135650.70894578	756635.95519191	11563.572966145	137028.5331225
0.	1830540.7270313	7225.3532086126	4979.2649182334	134431.18427131	763803.18907876	10807.002937904	127253.1282594
0.	1792040.3073216	6958.4595526755	3222.845305648	128494.1772297	739967.62830198	11830.614071137	121659.4029175
0.	1731033.7075441	7314.319659335	3222.845305648	133189.25776893	748940.78275493	10161.747447	143514.1167415
0.	1614047.2690194	6491.4162136014	3867.5639415011	137683.64354164	737931.76747642	10606.745890386	134182.7842815
0.	1742800.8981379	6936.2188003543	4734.6779818802	127072.62732453	691310.36525812	10985.013239832	124794.1366905
0.	1631069.7097813	6936.2188003543	4912.5586784017	139988.2308598	775769.80449122	11296.540412261	122493.7141383
0.	1610848.421091	6980.7003643303	3734.1697873657	129870.82790805	740622.11329128	11007.264794765	131789.4880188
0.	1579659.6537891	6669.3344004268	4023.1931528364	135447.44253901	713006.90135251	11697.092449727	132444.1899939
0.	1660544.8085502	6847.2563843996	4356.6941049483	138135.47359293	679026.0509177	11385.550313458	128426.4789199
0.	1972717.9055893	7314.319659335	4201.058666784	135831.39432506	779056.20034947	11185.27937181	134905.422830
0.	1768388.8449725	6802.7755324172	4289.9928470482	120599.72173427	745762.74334451	10361.993807708	137751.4165004
0.	1735983.3149307	6535.8954043318	3934.2618191226	119427.46437767	762903.92448859	11608.079223139	154327.0099853
0.	1623872.3019424	8315.2576529274	3778.6342682119	125155.04448713	697314.32463606	9828.0141985899	170322.9873399
0.	1881804.1973953	7158.6289936035	3934.2618191226	123508.52873739	634084.04750832	10361.993807708	173861.6139692
0.	1610618.7616579	6535.8954043318	3800.8665975842	120915.3574591	672818.25353009	10094.999728725	182328.5940479
0.	1656916.0775024	7069.6642042893	3800.8665975842	107376.23999317	645129.86848113	10873.756355811	167488.6223555
0.	1705581.5379972	7692.4376667992	3556.3142359259	103055.53282327	676186.27426496	10851.505157133	176970.4809644
0.	1466804.3843348	7269.8363153001	3600.7777679979	103033.03496684	704215.56570015	9472.046789243	179217.7490035
0.	1549703.0003089	7403.2870594544	3222.845305648	103752.99631498	645561.44479084	9472.046789243	192918.6145107
0.	1482469.8700135	7447.7711155427	3800.8665975842	103303.01322815	671519.50938944	10161.747447	195374.8544243
0.	1478465.3573139	8003.8418440852	3133.9225107654	104113.00017173	690032.94995855	10050.50154671	192827.656404
0.	1184126.4083681	6758.2949177622	3222.845305648	97140.675612728	629894.63857336	9271.8217995872	174224.6341372
0.	1345639.3407976	7136.387707272	3467.3878833464	105958.26255286	689454.5595919	9983.7547189362	178423.1917806
0.	1424812.5360925	6913.9781073663	3400.6937415233	99681.52880481	663971.40583363	9405.3045917898	189076.489564
0.	1279463.3580703	6246.7849065228	3022.7703512459	108479.27710304	632623.50885885	9538.7895209393	174247.323417
0.	1449275.3623188	6624.8544977427	3045.0006645658	98467.21969255	654725.52983829	9783.5174413434	172886.0748125
0.	1429605.5012667	6825.0159287424	3556.3142359259	104540.52482698	687261.84625437	9917.0084254548	181011.4537254
0.	1327955.1007795	7002.9412353188	3400.6937415233	101593.29770413	628745.89810465	9538.7895209393	189258.3258155
0.	1491222.7183765	6602.6146353956	3578.5459723132	93229.716949931	640767.36085631	8871.3862441486	197285.7580998
0.	1332541.3681798	6224.5460527486	3311.7690492289	101030.96747827	696831.92550087	10228.495699585	185099.8029017
0.	1660462.3225995	6891.7374737114	3111.691960277	105733.20881504	680229.62664853	9716.7727507005	188212.82094
0.	1522930.0481466	7025.1821656413	3489.6193825463	111226.24474069	646544.56005053	10183.99680516	182442.1502697
0.	1283509.3886601	6313.5018238017	3467.3878833464	96578.64398309	655085.5740752	9672.2765870872	173770.8613726
0.	1595158.2301905	8115.0604405255	3445.1564434428	86423.608365466	691792.45763379	10028.252544752	187508.3147263
0.	1680556.7379322	7225.3532086126	2933.8496908789	95432.216307064	593853.96586928	8893.6321593739	190303.9603991
0.	1765235.5646257	7558.9822941956	3067.2310371775	95949.213296912	645465.53708466	9872.5111932931	190895.0286376
0.	1683627.2316404	6958.4595526755	2933.8496908789	98287.337005529	638347.3573167	9627.7806609238	190053.9055448
0.	1943330.3259578	7492.255408986	4023.1931528364	97095.711695474	676835.97162695	10450.993733851	181034.1612967
0.	1971217.1432746	6246.7849065228	3022.7703512459	99164.301566778	622860.99726918	9160.5877717715	171615.7746418
0.	1734575.2891791	7247.5947322881	3222.845305648	105170.60089244	630923.84816498	10094.999728725	175949.1936878
0.	1861431.5648634	6113.3526737582	3534.0825588358	99186.789043984	619346.32135205	10962.761744275	160395.5571171
0.	1627413.8835774	6446.937260185	3756.4019981391	103325.51180898	657126.10751007	9939.2571305832	158153.3077596
0.	1601137.6327369	7358.8032407191	3556.3142359259	112172.13030401	654077.4879286	9850.2626662593	158040.0786947
0.	1958109.6497698	6357.9800652871	3556.3142359259	108231.64389977	658878.94941588	8871.3862441486	146543.9436797
0.	1985957.3098639	6224.5460527486	3623.0096229803	113118.12252554	678159.57980193	9939.2571305832	137728.8254534
0.	1849876.753887	6246.7849065228	3400.6937415233	108344.20354038	674478.043105	9338.5629285733	132986.0509123
0.	1777011.5044287	6469.1767072291	3734.1697873657	117489.09029876	605039.37718689	10250.745235849	135086.0921811
0.	1710308.3068337	5624.119425175	3356.2312767859	115573.69529269	612082.40719238	10562.244977375	125312.9465267
0.	1652807.3739058	6736.0546994319	3689.7055437159	116091.93550408	665677.5675557	11163.027341856	132511.9206971
0.	1661725.3321838	6491.4162136014	3089.4614690812	127027.50269707	738973.87482977	10094.999728725	142564.6942490
0.	1746663.9955062	6802.7755324172	3489.6193825463	113996.6393925	706919.64461518	11741.599419325	155956.9358779
0.	1893702.046194	7470.0132325949	3245.0761526022	123666.39981231	678207.71481511	9360.8100902862	174791.8844828
0.	1733111.9471971	7781.4091020254	3467.3878833464	121501.56958181	615235.72514862	9360.8100902862	187599.2154451
0.	1858164.0163809	7002.9412353188	3045.0006645658	131766.9129989	684756.56647261	10873.756355811	169597.2990142
0.	1864920.052264	7336.5614203583	3022.7703512459	132218.42492757	654581.5163344	10784.751917351	188167.3671535
0.	1933195.2479585	8381.9911253168	3889.7965080741	125403.17759696	799166.67015983	10117.248908782	188281.0020918
0.	1792754.3572848	6891.7374737114	3467.3878833464	130660.81134227	708465.21058428	9605.5327868852	171366.2739139
0.	1804701.973087	7269.8363153001	3623.0096229803	127726.96167475	685093.77354056	10807.002937904	161256.377221
0.	1592112.3117961	7158.6289936035	3000.5400972175	141773.59075796	721033.13539176	9583.2849722085	162729.0368559
0.	1989270.100155	6802.7755324172	3422.9250628351	156002.21610625	742707.0972678	10896.007613863	167488.6223555
0.	1819507.8931036	7069.6642042893	3711.9376358914	133234.41551576	719968.99151486	10161.747447	162797.0119848
0.	1872313.3928064	6980.7003643303	3489.6193825463	132511.92069713	703081.06901302	11007.264794765	157972.1419873
0.	1793326.8354156	7447.7711155427	3000.5400972175	117444.01715828	646400.68255037	11341.045244099	182215.0393567
0.	1914256.2254763	6847.2563843996	2800.4704790405	120441.90832269	701801.92072105	10317.494200857	188190.0940186
0.	1664305.6374339	7692.4376667992	3334.00013336	130119.10040895	581516.7546554	9650.0285943244	162955.6227543
0.	1723718.5456981	7091.9053126152	3511.8509410427	122967.2790182	614017.26132956	9605.5327868852	154825.0093863
0.	1664601.3438042	6847.2563843996	3245.0761526022	146996.25032899	707813.14140788	10072.750608034	138271.0273463
0.	1614360.9903345	6602.6146353956	3067.2310371775	140033.42516514	667552.32969592	10962.761744275	125380.6197384
0.	1575889.5830163	6847.2563843996	3912.0291339479	152018.48889272	676162.2123345	9739.0209215515	138722.8889853
0.	1604450.7252342	6825.0159287424	3867.5639415011	139965.63379827	727299.71427511	10985.013239832	151271.7500791
0.	1846914.8967683	6825.0159287424	2978.3099024804	124703.91216546	691744.24719118	10740.250054368	151158.6136192
0.	1670947.8884115	6736.0546994319	3445.1564434428	138293.61985118	710639.12803923	10539.994609927	147199.7962607
0.	1694948.4503776	6913.9781073663	2911.6196740142	141547.57486603	665533.37188015	11140.775371281	132511.9206971
0.	1763496.2854621	6269.0238196228	3245.0761526022	125786.670464	682396.4839232	10428.74366326	137615.8711295
0.	1739993.8938971	6469.1767072291	4023.1931528364	122877.07412427	678665.01076567	9894.7597796915	128020.3005218
0.	1604313.9003184	6758.2949177622	3934.2618191226	132692.53857581	672601.78266175	9049.3552278814	132105.5446699
0.	1492409.7481796	6246.7849065228	3800.8665975842	150344.0760398	736380.95503285	9605.5327868852	144260.1668002
0.	1736037.5002944	6624.8544977427	4089.8922757939	139287.75020705	651725.74316686	10784.751917351	149982.0846635
0.	1889872.138025	6580.3748323783	3756.4019981391	136983.35497643	685551.43266854	10962.761744275	150502.4521674
0.	1975469.9309794	6780.5351954239	3378.462479507	131834.63824091	660944.3963892	10450.993733851	155594.702826
0.	1728779.5038429	7558.9822941956	4000.9602304553	153851.67442653	723016.66024408	9360.8100902862	169892.1023519
0.	1711686.2800449	6269.0238196228	3422.9250628351	144395.81938015	742925.32213548	11407.802937209	170663.1752779
0.	1573041.0310737	6580.3748323783	3356.2312767859	131270.27790955	685286.4691783	10117.248908782	152968.9796581
0.	1691307.964081	7114.146480276	3711.9376358914	142835.9468748	716559.77141289	9739.0209215515	145368.0602722
0.	1886539.4757804	7158.6289936035	4267.7592130252	169914.77995935	750639.44736513	10584.495404194	146543.9436797
0.	1921661.3504049	6624.8544977427	4645.7390570617	152086.37752763	689165.37886393	10295.244486485	132195.8487546
0.	1690418.2869854	6291.2627920491	4156.5919324774	143627.15037279	685647.7850349	9805.7657902847	120351.7305625
0.	1841788.7360995	6558.1350886904	3956.4945635986	153217.93546906	747824.69783536	10339.743974598	121005.5412748
0.	1928712.753455	6535.8954043318	3623.0096229803	157994.78749555	668081.18209113	11163.027341856	119923.3994322
0.	1664771.8575985	6313.5018238017	4579.0354861913	174451.52968999	737956.0011139	11496.814026024	116452.4693115
0.	1731147.9521129	6736.0546994319	4000.9602304553	172114.79828038	725895.99525809	11630.332440711	119968.4858902
0.	1756281.7572647	6847.2563843996	4023.1931528364	164655.21149341	731657.52674702	10139.498148207	142203.0376989
0.	1781415.5624165	7180.8703392706	4223.2921228934	163612.75636443	737616.73633021	12008.646225282	140440.1848512
0.	1743143.6318445	5979.9225766753	4334.4602930095	164088.64377325	717623.49799733	10896.007613863	142813.3421549
0.	1829512.5259115	7358.8032407191	4201.058666784	173135.62058264	742319.15545528	11341.045244099	156658.8068090
0.	1930047.7465186	6780.5351954239	4267.7592130252	160123.73748592	771535.83132096	10717.999211938	157134.3010383
0.	1877266.7556999	6780.5351954239	3556.3142359259	170413.70277929	805904.89050289	11163.027341856	145729.8530327
0.	2107926.5402518	7158.6289936035	3978.7273673761	175132.25303298	729550.97810814	11363.297749089	154825.0093863
0.	1667742.2163891	6535.8954043318	3800.8665975842	169415.88670708	797287.73145561	11519.066946682	155753.1778672
0.	1965006.5845933	6602.6146353956	3578.5459723132	163136.89586615	781783.63177163	11118.523460085	154757.0986408
0.	2009904.7001599	6357.9800652871	4356.6941049483	155979.57596165	698399.8206999	11318.79279849	154983.4699251
0.	1658945.384586	6157.8298473792	4112.1254353852	140643.57207781	722363.49843174	10807.002937904	162615.7461946
0.	1786556.5680157	7336.5614203583	3800.8665975842	140779.1662969	698496.31580702	9316.3158262194	182124.1967058
0.	1638267.1176202	7714.6804365931	3978.7273673761	137051.1222867	675945.65796484	10139.498148207	194647.0050260
0.	1695960.6249005	6691.5744407644	3200.6145179875	147584.28535622	749304.75442087	10873.756355811	183441.5110278
0.	1810326.5204964	6691.5744407644	3156.1531205464	131992.66592932	699051.18348525	9983.7547189362	180103.2010659
0.	1989882.6776676	7892.6247312617	3111.691960277	143581.93673788	719025.88196459	9917.0084254548	181556.4523303
0.	1869124.4631417	8070.5728239134	3178.3837896203	140169.00953956	669163.02614243	10940.510308095	185622.3460453
0.	1994673.3071179	7492.255408986	2778.2408179141	137525.50876372	697869.11677951	11563.572966145	193782.765473
0.	1895162.7872443	8782.4031767842	3334.00013336	132963.47267619	753503.66079073	10339.743974598	178536.695366
0.	1986402.6585847	6224.5460527486	3067.2310371775	121952.52984345	653885.48482304	11452.308362854	169189.1268206
0.	1877786.6131795	7959.3548209234	2956.0797670342	126192.74082752	715641.20320799	11697.092449727	169189.1268206
0.	1661687.2542389	7736.9232657286	3556.3142359259	148330.69674175	714698.56309412	11229.783609853	186122.2002461
0.	1990140.3897451	7981.5983028321	3245.0761526022	168644.92801445	810570.97902359	11074.019815824	196876.2422809
0.	1910942.4099073	7536.7399397861	3489.6193825463	156568.23952698	815459.6074307	12520.509840498	161324.3404549
0.	2062914.1801164	6958.4595526755	4023.1931528364	150321.45112221	821965.72228052	12364.721936084	159806.6256818
0.	1852818.4179613	8226.2805206124	3978.7273673761	172432.37417825	827815.57363474	11519.066946682	166921.8638687
0.	1619531.0083253	7025.1821656413	2644.8640962144	159806.62568186	855870.82105003	12119.918251707	157723.0454209
0.	1712868.8210935	6602.6146353956	3934.2618191226	166513.82138784	800094.08761793	12921.120672592	156228.6209039
0.	1857159.7115784	8137.3043378502	3267.3070588502	180262.1382122	820840.25838608	11852.867882553	163884.688731
0.	1804949.9436041	6913.9781073663	3222.845305648	159806.62568186	864226.27287139	13744.658932294	148828.3411491
0.	1611076.9102288	6847.2563843996	3400.6937415233	153964.84712289	798458.97046112	11986.39199816	150344.076039
0.	1892004.3050843	7136.387707272	3311.7690492289	141321.56505229	845290.49768515	13566.589715191	164133.9677871
0.	1655061.0692444	7225.3532086126	3711.9376358914	166015.12966327	812306.12906007	11808.360319106	170050.8468868
0.	1706014.1469612	6669.3344004268	3178.3837896203	144870.62065058	768835.92215676	11763.8529932	164201.9542658
0.	1666371.2815627	7002.9412353188	3467.3878833464	144802.79025562	780882.51099545	11185.27937181	173294.4262872
0.	1580116.6320645	6647.0944194197	3489.6193825463	133189.25776893	733716.14175512	11897.375683543	186667.5295573
0.	1791469.0844772	7692.4376667992	3089.4614690812	130931.67991213	760644.02045734	11897.375683543	186258.5292654
0.	1612676.334193	6758.2949177622	2533.718458539	132895.73833181	771511.50408239	11897.375683543	187371.9654865
0.	1802436.739627	7203.1117442735	3311.7690492289	131179.98377552	739967.62830198	11430.055620341	182442.1502697
0.	1917460.7044821	8115.0604405255	2511.4895088638	123012.38182864	726622.02853056	10740.250054368	194055.6736555
0.	1805657.3585857	8026.0854446829	2555.9474675006	126012.26268586	799727.99001388	10072.750608034	195943.5304909
0.	1878116.7599346	7292.077957649	2689.3227662952	114875.24825494	736017.5233428	10094.999728725	198104.8494088
0.	1720337.1048755	7225.3532086126	3022.7703512459	105328.12730615	742852.57990505	10517.744301851	169121.1000458
0.	1673692.2468211	7203.1117442735	3467.3878833464	119224.59030116	731996.55924036	11007.264794765	175631.485126
0.	1758905.0788246	7670.1949563466	2844.9299791609	108389.22781957	682155.69527141	10339.743974598	179331.2632971
0.	1963744.7226255	6602.6146353956	2511.4895088638	125967.14375659	734127.92321749	11318.79279849	188599.1880706
0.	1598281.5185152	6847.2563843996	2867.1598181554	111293.80445846	762150.55802425	10829.254017831	173385.1737489
0.	1887971.5475756	5913.2083289985	2311.4316296304	110798.37916266	655805.70745439	10673.497705198	169257.1541452
0.	1773936.8869114	5935.4463522347	2844.9299791609	108681.89152568	698665.18482502	10495.494053146	172931.4462206
0.	1973968.7254876	7558.9822941956	3045.0006645658	111766.73771774	723210.19909322	11096.271608266	164224.6165474
0.	1847243.9452107	7959.3548209234	3156.1531205464	113838.95010417	701319.27221192	11229.783609853	175177.6365458
0.	1714925.2233332	6402.4585440809	2133.606434957	117939.83501851	746951.33985021	11541.319926723	161845.4101467
0.	1947875.3113592	5957.6844347936	2911.6196740142	113703.79021584	717575.1439647	11407.802937209	179512.889348
0.	1703583.5214447	7180.8703392706	3222.845305648	119134.42561898	704553.52953084	10272.994831483	173135.6205826
0.	1670712.5751798	6691.5744407644	3311.7690492289	116001.80447251	728776.28393445	11274.288085412	193373.4197646
0.	1888715.2105145	6980.7003643303	3311.7690492289	117105.97632101	741470.593014	12142.172835157	182283.1719877
0.	1836145.0205973	6491.4162136014	3311.7690492289	113320.84902262	707692.39322761	11741.599419325	175154.9447588
0.	1935990.9834159	7114.146480276	2933.8496908789	111158.685567	743919.52687777	10962.761744275	166967.2031433
0.	1861266.7869253	6980.7003643303	3378.462479507	116542.60518373	708006.34198731	11029.516409074	154259.1032607
0.	1871021.1942621	6580.3748323783	3022.7703512459	116903.15835455	714795.23942616	10028.252544752	165856.4612201
0.	1818496.4020479	6446.937260185	3156.1531205464	113456.0027421	802535.13056481	10673.497705198	146543.9436797
0.	1996372.9004703	5957.6844347936	3422.9250628351	127208.00266194	774212.24200871	11496.814026024	140643.5720778
0.	1784062.5061502	5935.4463522347	3311.7690492289	120599.72173427	702694.89118442	12676.300655165	126192.7408275
0.	1929044.7159914	7180.8703392706	3534.0825588358	117646.84819685	805440.86087636	11051.768082761	132895.7383318
0.	1862228.0328836	6402.4585440809	3467.3878833464	123057.48488141	761834.64953375	9939.2571305832	141321.5650522
0.	1851796.9823299	7114.146480276	3556.3142359259	120825.1746123	755664.58063287	10428.74366326	149665.3549927
0.	1687641.9705773	7047.4231552981	4067.6591755055	113568.63250479	715230.29622924	10539.994609927	132195.8487546
0.	1776712.1603344	7002.9412353188	3534.0825588358	122538.81440451	694323.88201008	10651.247040888	141072.9612772
0.	1803910.442821	6736.0546994319	3511.8509410427	125177.60173955	701753.654663	10673.497705198	151362.2603430
0.	1784688.9175254	7625.7097134645	3667.4735108391	115415.97636367	733934.14127803	9961.5058950769	144893.2309038
0.	1842665.7387321	6402.4585440809	3422.9250628351	119968.48589027	755713.14678843	11674.839054004	153580.0661686
0.	1586742.8170591	7470.0132325949	4312.2265403762	124343.02376085	710131.83197794	10406.493652039	143604.5435249
0.	1668427.6838024	6491.4162136014	3756.4019981391	131992.66592932	715737.89002639	11986.39199816	143581.9367378
0.	1623301.0790981	5779.781435342	3778.6342682119	132715.11608373	727033.47429188	11051.768082761	141072.9612772
0.	1611648.1330731	6780.5351954239	3578.5459723132	136463.82375622	728727.86783953	11007.264794765	155979.5759616
0.	1948679.2287985	6469.1767072291	4067.6591755055	132286.15381032	727565.96240898	10272.994831483	154055.3863764
0.	1673225.955695	7625.7097134645	4134.3586542796	138180.65793442	734103.70023902	11029.516409074	172636.5364382
0.	1787584.7691356	8470.9699193857	3623.0096229803	139943.03679751	735314.93178191	10940.510308095	189553.8180912
0.	1846306.4775356	7069.6642042893	3000.5400972175	120802.62905199	723016.66024408	11051.768082761	197103.748613
0.	1950980.4797693	7892.6247312617	3912.0291339479	121276.09853582	808933.8998224	12475.998713705	210651.4329743
0.	1980698.2369041	6802.7755324172	3600.7777679979	109604.97472375	745156.37906514	11875.121753355	180352.9607850
0.	1909120.3151246	7203.1117442735	3178.3837896203	126012.26268586	701415.79976778	10962.761744275	181079.5766228
0.	1974052.1194497	6936.2188003543	3823.0989862564	114987.89707073	739046.58465095	11363.297749089	199015.0441880
0.	1943136.3820657	6936.2188003543	3422.9250628351	111383.88492852	687695.52581404	11474.561164748	195647.8141494
0.	1780304.9309001	6847.2563843996	3667.4735108391	108726.91761761	706412.5656934	10094.999728725	187758.2940625
0.	1799217.2434916	7203.1117442735	3511.8509410427	105733.20881504	760279.57468957	11140.775371281	194055.6736555
0.	1798153.4195123	7647.9523052351	4134.3586542796	119720.51336801	753503.66079073	10851.505157133	177560.6145133
0.	1691281.002902	6380.2192750204	3778.6342682119	110618.23176365	749523.14472296	10139.498148207	179036.129315
0.	1304697.0435429	6602.6146353956	3800.8665975842	104945.56829155	715834.57792042	11229.783609853	162479.7994145
0.	1383066.8470677	6269.0238196228	3845.3314342286	110595.71361079	681312.98762279	11385.550313458	156251.2617188
0.	1633068.3531702	6869.4968993892	5112.6789993376	102065.68424253	702188.0588429	10272.994831483	143446.2972924
0.	1471566.9886082	6669.3344004268	5446.2235441355	102628.0838733	742634.35686096	11630.332440711	146453.4852701
0.	1763387.5914131	6736.0546994319	5023.7360413493	109785.10036345	737519.80596421	11608.079223139	149914.2130154
0.	1623589.4554479	6980.7003643303	5423.9868259363	102020.6939017	791360.74383301	10651.247040888	157813.6251371
0.	1630550.3998064	7403.2870594544	4645.7390570617	118007.44881458	740161.54464944	13232.720180232	152833.1886856
0.	1767600.4237424	6780.5351954239	4712.4431617115	108546.8147001	716124.64805642	13544.331330374	161165.760431
0.	1619709.6903653	6624.8544977427	3511.8509410427	87995.48562383	753527.9378113	11229.783609853	162502.4570586
0.	1345146.2006843	6380.2192750204	3422.9250628351	89410.4273738	756247.39237053	10361.993807708	165516.4674858
0.	1188639.6446842	6357.9800652871	3422.9250628351	64112.345173371	634227.72036957	9650.0285943244	162434.4843092
0.	1056740.4243976	6513.6557793022	2511.4895088638	54220.262682904	590589.31918514	8693.4210590677	189258.3258155
0.	1031345.775744	6847.2563843996	2133.606434957	44027.107864632	550110.46284206	9004.8626258179	196625.9924047
0.	793189.63173205	6113.3526737582	1489.0219081794	37305.537923585	533077.4011416	8582.1947473411	199288.1217802
0.	782270.76283963	6424.6978724691	1044.5099003982	32284.639191325	543615.4442777	7625.7097134645	229426.4159376
0.	626233.56021618	6446.937260185	1088.9600342778	31236.210315207	498475.7353547	7158.6289936035	210195.6950949
0.	702188.0588429	6024.3990384081	1200.0864062212	27534.302131204	504724.42206821	8515.4596725172	197763.5516939
0.	591661.51217932	5535.1710101087	644.46936392652	21004.215083162	473103.35875504	6980.7003643303	175722.2577783
0.	561951.58436671	5713.0687893496	755.58980896023	19645.351349211	474678.1198276	7069.6642042893	181147.7000711
0.	553549.59169719	6002.16077788	422.2329187895	19556.253262157	430202.82814136	6980.7003643303	198059.342248
0.	507201.57541618	6068.8757374351	688.91736413994	17150.964524865	438063.54384467	6357.9800652871	187758.2940625
0.	498852.88554672	5624.119425175	822.26278718639	16772.417425874	430249.59674074	6091.1141759345	177855.69679
0.	415016.57606542	5090.4431708704	400.00960023041	13188.205252064	475665.43104737	6691.5744407644	171343.5923962
0.	441668.78810026	5001.500450135	377.78634093484	16416.153495039	453361.16365057	5846.4946152228	164609.8846720
0.	411935.89375743	5490.6971584864	444.45629661235	14835.415852053	441434.63519141	6825.0159287424	151995.8594695
0.	424218.55915178	5201.6229063468	466.67973369921	12743.069038078	457301.27178568	7314.319659335	171434.3188337
0.	482015.14845957	6624.8544977427	555.57407469138	14123.068642562	415856.955047	6580.3748323783	193350.6789191
0.	468098.95030141	5134.9148871186	444.45629661235	12654.044646316	441481.46526042	6936.2188003543	199015.0441880
0.	447243.51953268	5579.6450990042	422.2329187895	10473.243863813	438461.45074293	6180.068523177	199470.1784212
0.	406594.01197496	6113.3526737582	311.11691862693	10139.498148207	444713.35928787	6847.2563843996	197786.304445
0.	404145.7947533	5490.6971584864	244.44802968221	9182.8344586197	394499.66196142	6002.16077788	206778.4453662
0.	358365.57874441	5246.095215739	355.56314090256	7670.1949563466	413289.39002239	6224.5460527486	193373.4197646
0.	306697.37261377	5779.781435342	222.22518522469	8070.5728239134	418705.52108107	6980.7003643303	174474.2195815
0.	328551.55873343	5268.3314594078	333.34000013334	7447.7711155427	404145.7947533	5824.2568292746	181669.9981444
0.	296424.36135093	5157.1508342136	244.44802968221	6980.7003643303	417351.16631451	6335.740914881	180307.5493762
0.	290280.32320393	4845.8529723751	377.78634093484	6202.3072583001	463872.15044907	5201.6229063468	178809.1102129
0.	261368.86866553	5401.7501670541	244.44802968221	4556.8010811844	407153.70308399	5957.6844347936	182919.1031167
0.	275640.03516771	5134.9148871186	222.22518522469	4534.5667354854	403283.25692824	6291.2627920491	174905.3391376
0.	247487.90976231	5490.6971584864	244.44802968221	4534.5667354854	412799.30625486	5535.1710101087	183146.233010
0.	287014.52003676	5446.2235441355	111.11185185679	4779.1478001472	414806.49423944	6802.7755324172	184032.0981097
0.	280187.99710774	5246.095215739	288.89389638309	5223.8590313854	416113.75400705	5134.9148871186	195852.5397427
0.	339950.9483797	5713.0687893496	88.889362965491	4623.5044741297	426134.93923623	6580.3748323783	206436.7965040
0.	311884.66900201	6758.2949177622	266.6709334016	4957.0294456441	438578.48570686	6068.8757374351	214571.7950068
0.	345992.11247772	5557.4080248972	444.45629661235	4645.7390570617	420760.8142911	5868.7324604928	218608.0229819
0.	306305.57233994	5935.4463522347	244.44802968221	5335.0405463082	397364.40352111	6291.2627920491	210218.4814043
0.	289636.26243293	5646.3566772391	200.0024000288	5490.6971584864	371616.31058927	5890.9703650846	213796.6953004
0.	331347.96522433	5535.1710101087	288.89389638309	5045.9716918765	393521.67781266	6335.740914881	195875.2873377
0.	348423.67665702	5490.6971584864	400.00960023041	5535.1710101087	436729.52050743	6202.3072583001	205867.4124776
0.	339765.84636706	5512.9340546385	177.7796740943	5957.6844347936	392427.39990747	6135.5912309063	181783.5454890
0.	341964.19297675	5223.8590313854	311.11691862693	6380.2192750204	400300.0145183	5023.7360413493	194283.1038895
0.	303839.95047327	5668.5939886228	333.34000013334	6669.3344004268	452118.5295557	6402.4585440809	170232.2728780
0.	342820.54492047	5557.4080248972	377.78634093484	7781.4091020254	416767.45892801	6091.1141759345	176062.663935
0.	367506.61039484	5690.8313593262	400.00960023041	7581.224707945	452118.5295557	6491.4162136014	196330.2521265
0.	413639.46707623	5668.5939886228	333.34000013334	6936.2188003543	422115.70974042	6046.6373582597	217855.3595300
0.	461102.37975507	6380.2192750204	400.00960023041	7625.7097134645	391705.71896718	6491.4162136014	231984.685766
0.	489240.72986262	5690.8313593262	355.56314090256	8315.2576529274	394872.25684577	5979.9225766753	222714.6415172
0.	491501.44494653	7025.1821656413	511.12678566587	8070.5728239134	423330.62627776	6424.6978724691	217695.7122724
0.	510340.32918474	7647.9523052351	400.00960023041	9249.5748753086	450172.88007942	7114.146480276	221482.4462326
0.	473056.3554093	6736.0546994319	600.02160077763	9783.5174413434	419592.97340102	6602.6146353956	204933.7058582
0.	525318.29240953	5979.9225766753	511.12678566587	9249.5748753086	412822.64293938	6157.8298473792	235732.1217693
0.	534166.12885396	6602.6146353956	311.11691862693	9538.7895209393	412845.97968768	6691.5744407644	236966.3973805
0.	528842.14156077	6580.3748323783	622.24545271912	9516.5418843464	460421.81050224	7069.6642042893	236326.3801181
0.	506894.84147429	6602.6146353956	311.11691862693	10562.244977375	422559.60152481	5890.9703650846	236829.2467441
0.	483144.47961299	6624.8544977427	377.78634093484	10250.745235849	446072.05603852	5890.9703650846	216760.6961014
0.	523143.21403605	6068.8757374351	466.67973369921	10050.50154671	412752.63307714	6202.3072583001	226891.7519340
0.	505455.69775599	6624.8544977427	444.45629661235	9027.1088971719	444830.47982007	5846.4946152228	227211.39737
0.	491524.9971975	6535.8954043318	533.35040054615	9449.7993307319	414199.62021263	6669.3344004268	234200.9562736
0.	489758.7577833	5979.9225766753	333.34000013334	10495.494053146	423984.88366052	5757.5438273573	217239.5938857
0.	528250.79085157	6825.0159287424	533.35040054615	7714.6804365931	400463.13363426	6491.4162136014	234955.0777429
0.	477828.51024395	6980.7003643303	444.45629661235	9294.0687832241	427537.44086545	6469.1767072291	201336.4856257
0.	478816.18442139	5935.4463522347	444.45629661235	7937.111398359	430272.98113638	6002.16077788	192600.265432
0.	446118.91149906	6224.5460527486	444.45629661235	8893.6321593739	425083.21403292	6180.068523177	211084.406758
0.	469343.90556642	6357.9800652871	333.34000013334	8938.1241678873	435395.70523889	5379.5135674889	207370.669503
0.	450594.79060112	6335.740914881	466.67973369921	7447.7711155427	422419.42268054	5668.5939886228	206573.4543887
0.	501351.92423731	7002.9412353188	355.56314090256	9071.6016179468	414806.49423944	6202.3072583001	241104.8214201
0.	573095.67286563	6624.8544977427	644.46936392652	7558.9822941956	437759.27458989	5802.0191026477	241630.8436203
0.	456128.43100861	6913.9781073663	511.12678566587	8159.548294521	412239.24495751	5913.2083289985	221550.8968093
0.	514448.40144615	6202.3072583001	333.34000013334	6913.9781073663	422723.14641642	6224.5460527486	246778.4397324
0.	533787.42532136	7336.5614203583	244.44802968221	7403.2870594544	417561.31073842	6046.6373582597	209671.6269600
0.	474819.15732456	6891.7374737114	400.00960023041	8337.5020843755	421251.3550719	6558.1350886904	205912.9617856
0.	477616.88058161	5646.3566772391	511.12678566587	6913.9781073663	420363.73047693	6446.937260185	195238.3778757
0.	479945.09426293	6446.937260185	600.02160077763	6936.2188003543	421414.87492436	6335.740914881	213135.6370887
0.	463027.04070609	6157.8298473792	400.00960023041	7447.7711155427	416650.7222371	5824.2568292746	203635.7976121
0.	522741.35762403	5468.4603216522	266.6709334016	8092.8166025467	418215.12645318	5935.4463522347	229974.5514054
0.	525791.20837305	6424.6978724691	355.56314090256	7670.1949563466	417561.31073842	5957.6844347936	216943.1301492
0.	491572.1018934	5935.4463522347	377.78634093484	6113.3526737582	420176.87389135	6736.0546994319	230499.8812692
0.	498522.87822236	5223.8590313854	600.02160077763	7025.1821656413	407783.3994456	7158.6289936035	221870.3401711
0.	528510.98015264	5890.9703650846	533.35040054615	7848.1383015384	398878.67990043	5090.4431708704	221163.0175444
0.	448626.05276166	6758.2949177622	400.00960023041	6424.6978724691	419592.97340102	5579.6450990042	228855.4793079
0.	446985.783803	6068.8757374351	511.12678566587	7158.6289936035	419639.68397168	5668.5939886228	222554.9023555
0.	478110.69125456	7358.8032407191	177.7796740943	6335.740914881	382306.16681806	6269.0238196228	226731.9337490
0.	487804.54332739	5757.5438273573	400.00960023041	6224.5460527486	406337.49914635	6558.1350886904	208418.5525136
0.	416977.58899212	6780.5351954239	377.78634093484	6758.2949177622	398203.04646605	5335.0405463082	203134.9039793
0.	468827.10972199	5757.5438273573	311.11691862693	7536.7399397861	449563.49048771	5957.6844347936	201677.9279735
0.	436097.6873414	5624.119425175	222.22518522469	6135.5912309063	403632.92391927	5446.2235441355	193532.6074005
0.	346432.05830366	4957.0294456441	355.56314090256	5579.6450990042	414363.0051316	5401.7501670541	183191.6597245
0.	288302.29217616	4845.8529723751	266.6709334016	3711.9376358914	419406.13367232	5824.2568292746	143649.7572814
0.	213249.60894861	4289.9928470482	200.0024000288	2933.8496908789	385562.26428136	5668.5939886228	122448.614114
0.	148421.17535222	4534.5667354854	177.7796740943	2133.606434957	424125.08818849	6157.8298473792	113163.172434
0.	116249.66713883	3800.8665975842	133.33440000853	1622.3801338886	394872.25684577	4934.7940323669	101165.9232927
0.	98602.134241072	3578.5459723132	111.11185185679	1777.9674276367	395990.13914938	6068.8757374351	92353.37309913
0.	78568.644078014	3667.4735108391	44.444562963279	1755.7404935542	397993.37800179	6446.937260185	82450.31988580
0.	56188.794349013	3422.9250628351	111.11185185679	1288.9885706717	400323.31705825	5157.1508342136	77267.67567847
