# Supplementary material for: LA-iMageS: a software for elemental distribution bioimaging using LA–ICP–MS data
Source: J Cheminform. 2016 Nov 18;8:65. doi: 10.1186/s13321-016-0178-7 (PMC5116144; doi:10.1186/s13321-016-0178-7)
Supplement: Supplementary file 1 — Additional file 1. Dataset corresponding to LA–ICP–MS analysis of a human tissue used to illustrate LA-iMageS features. [file 13321_2016_178_MOESM1_ESM.zip › Line 60.xl]

Intensity Vs Time	Counts Per Second
Time in Seconds	Na23	Ca44	Zn64	P31	C12	C13	Si28
0.	133.33440000853	3111.691960277	22.222251851891	444.45629661235	419616.32865443	6157.8298473792	59970.57003933
0.	88.889362965491	2756.0112160766	0.	355.56314090256	387214.04621283	6068.8757374351	59701.98517463
0.	88.889362965491	2800.4704790405	0.	622.24545271912	387097.71306746	5979.9225766753	56099.30558156
0.	30500.158066513	3000.5400972175	177.7796740943	1600.153614747	339349.38157056	5290.5677623922	61850.90563733
0.	88354.813270871	3267.3070588502	133.33440000853	2533.718458539	409462.81684189	6691.5744407644	74845.7213828
0.	117601.77420907	3645.2415372606	222.22518522469	2422.5743030209	391449.65331084	6402.4585440809	81216.0659982
0.	137548.09926407	3400.6937415233	200.0024000288	2422.5743030209	407060.41868421	5624.119425175	86221.53125865
0.	135944.3246605	3045.0006645658	266.6709334016	2978.3099024804	413359.40428513	5890.9703650846	99186.78904398
0.	184100.24543704	4067.6591755055	266.6709334016	3089.4614690812	366740.61436548	6135.5912309063	119720.5133680
0.	193214.23513464	3711.9376358914	222.22518522469	3111.691960277	383887.54454741	5890.9703650846	116587.6734829
0.	188053.73374755	4178.8252699788	333.34000013334	3400.6937415233	372150.48501561	5379.5135674889	119855.7701992
0.	261139.62506038	4000.9602304553	244.44802968221	4490.09822201	407620.1403734	5957.6844347936	131518.5917834
0.	258412.10264993	4112.1254353852	488.9032300503	4045.4261345198	369479.94777399	6313.5018238017	130841.389418
0.	279291.99332826	4134.3586542796	266.6709334016	4134.3586542796	414059.57848412	5913.2083289985	132015.2415560
0.	258160.02310803	3867.5639415011	333.34000013334	4645.7390570617	423237.16502649	6046.6373582597	115415.9763636
0.	250074.54643961	3867.5639415011	177.7796740943	5957.6844347936	409882.72281254	6402.4585440809	118683.6167371
0.	340043.50089705	4067.6591755055	377.78634093484	6135.5912309063	387702.66275553	6780.5351954239	114131.8039984
0.	319036.80643409	5045.9716918765	355.56314090256	6558.1350886904	379818.41629517	5468.4603216522	113861.4769639
0.	353798.74093944	3867.5639415011	177.7796740943	6246.7849065228	423914.78225916	5779.781435342	133460.2078914
0.	336434.69902244	3934.2618191226	333.34000013334	5312.8041246922	398971.87491752	6624.8544977427	125109.9301641
0.	316013.71657129	4245.525638307	244.44802968221	7536.7399397861	407410.24043943	5757.5438273573	135447.4425390
0.	358782.97545838	4445.6299457633	266.6709334016	7225.3532086126	391356.54043275	5757.5438273573	123937.0428478
0.	434132.28266025	4201.058666784	244.44802968221	8137.3043378502	384701.60332879	5846.4946152228	132105.5446699
0.	451579.32937559	4534.5667354854	533.35040054615	8359.7465751719	437735.86971098	5957.6844347936	111181.2052311
0.	427514.06395229	4201.058666784	333.34000013334	7647.9523052351	411142.56464065	6580.3748323783	113523.5804182
0.	391333.26237205	4845.8529723751	444.45629661235	7781.4091020254	411725.88770069	6357.9800652871	122877.0741242
0.	381213.32716882	4245.525638307	555.57407469138	7225.3532086126	409742.7518611	5935.4463522347	126869.568410
0.	386050.78617575	4845.8529723751	488.9032300503	6424.6978724691	392916.31523926	5690.8313593262	147674.7559342
0.	368992.37483901	4645.7390570617	466.67973369921	6691.5744407644	387912.0784165	6269.0238196228	135515.1974614
0.	345644.80289763	4579.0354861913	400.00960023041	6068.8757374351	414106.25880514	5890.9703650846	132037.8172435
0.	353381.58857415	4734.6779818802	333.34000013334	5090.4431708704	415156.63348693	5735.3062786932	139988.230859
0.	311192.84629966	4979.2649182334	311.11691862693	5779.781435342	435863.6869042	6068.8757374351	138293.6198511
0.	329822.53852311	4445.6299457633	133.33440000853	5935.4463522347	401208.86073069	5045.9716918765	136689.7029480
0.	304277.71886974	3889.7965080741	222.22518522469	4979.2649182334	426018.07448855	5112.6789993376	138406.5832866
0.	293892.57046095	5134.9148871186	222.22518522469	5423.9868259363	407946.6616399	5157.1508342136	142542.0902587
0.	340459.9996916	4356.6941049483	222.22518522469	6580.3748323783	399507.76601956	5357.2770272403	138632.514713
0.	291476.56588103	4223.2921228934	288.89389638309	5579.6450990042	395244.8680045	6602.6146353956	128516.7434542
0.	343885.31894105	4201.058666784	444.45629661235	6758.2949177622	388517.08588308	6602.6146353956	134227.9473697
0.	352477.82859316	4690.2084008523	466.67973369921	8782.4031767842	440802.45435157	6669.3344004268	129712.8401378
0.	379609.19935233	4334.4602930095	466.67973369921	7091.9053126152	419873.24065594	6647.0944194197	120532.087051
0.	316221.37534221	4868.088148406	444.45629661235	7203.1117442735	385213.33720752	5557.4080248972	117151.047645
0.	284301.64044691	4623.5044741297	311.11691862693	7158.6289936035	408319.84409399	5579.6450990042	116880.6233275
0.	309371.31619976	4623.5044741297	400.00960023041	6157.8298473792	437384.80421334	5890.9703650846	128516.7434542
0.	318967.56332697	4178.8252699788	555.57407469138	7314.319659335	409742.7518611	5490.6971584864	133640.8461620
0.	375123.89381737	4267.7592130252	533.35040054615	7914.8680351385	403726.17086963	6157.8298473792	134498.9309978
0.	305337.6727354	3978.7273673761	400.00960023041	7136.387707272	424171.82354233	6180.068523177	129080.9187766
0.	298611.51639276	4112.1254353852	400.00960023041	7381.0451204177	413942.87879782	6491.4162136014	130954.2526872
0.	301352.01172829	3400.6937415233	266.6709334016	7025.1821656413	421298.0747104	5824.2568292746	118165.2164571
0.	294652.02837018	4000.9602304553	222.22518522469	6291.2627920491	409836.06557377	6980.7003643303	109447.3679619
0.	288601.26725933	3823.0989862564	511.12678566587	6691.5744407644	453408.0590355	7203.1117442735	109785.1003634
0.	341246.77529961	3623.0096229803	355.56314090256	9093.8480673683	388261.11594713	6357.9800652871	109244.7350479
0.	362563.66661581	4067.6591755055	266.6709334016	7647.9523052351	432518.18099328	6913.9781073663	109154.6775463
0.	321299.05841369	4289.9928470482	311.11691862693	6891.7374737114	445158.42583986	6402.4585440809	121546.6645177
0.	309601.86802332	4289.9928470482	355.56314090256	7002.9412353188	418401.94013483	6113.3526737582	120667.3569618
0.	267698.44366411	4423.3958966001	288.89389638309	7670.1949563466	387144.24613515	6402.4585440809	117331.3353662
0.	237675.04445842	3800.8665975842	488.9032300503	5890.9703650846	393265.55763459	6202.3072583001	109875.164633
0.	258893.3662637	3400.6937415233	377.78634093484	6446.937260185	402723.81953785	5846.4946152228	108344.2035403
0.	244833.42397897	3667.4735108391	466.67973369921	6913.9781073663	367854.81318354	5045.9716918765	106115.8037629
0.	268340.83892866	4423.3958966001	266.6709334016	6691.5744407644	419546.26308576	6446.937260185	126553.7087491
0.	272402.82281688	3600.7777679979	422.2329187895	6135.5912309063	389052.32057838	5779.781435342	118615.997493
0.	210309.62725735	4023.1931528364	266.6709334016	7447.7711155427	407876.69174576	6780.5351954239	107286.2025515
0.	216829.10840735	3667.4735108391	288.89389638309	6068.8757374351	440334.20236898	6024.3990384081	110190.3971954
0.	229517.76937925	3756.4019981391	644.46936392652	7425.5290578293	413312.72804619	6891.7374737114	114019.1666756
0.	269763.45904229	4779.1478001472	600.02160077763	9805.7657902847	405964.40333658	6024.3990384081	124636.2444079
0.	294629.01349486	3778.6342682119	800.03840184329	16594.283558491	438391.2305333	5468.4603216522	108029.0403532
0.	321160.53587308	4868.088148406	1177.8610132894	23900.892745078	451180.81194287	6202.3072583001	102223.1523366
0.	469484.85529777	4868.088148406	1422.3435955424	32953.917953651	454088.07098858	7247.5947322881	120306.6420457
0.	563257.71464121	4823.6178556551	1733.5136187497	42083.77277347	477240.6629709	7759.166154206	125561.0843032
0.	618151.17900895	4645.7390570617	2133.606434957	52006.218454651	541198.84216303	8048.3291046256	116835.5534550
0.	733716.14175512	4712.4431617115	2822.700199456	57889.262924291	550134.1762679	8760.1575583262	114695.0132953
0.	889266.53651868	5001.500450135	3334.00013336	72379.636213655	546506.78153132	8270.7689680748	107263.6933421
0.	893681.22489748	5624.119425175	4334.4602930095	79847.378969594	656045.76522043	9961.5058950769	101323.3744886
0.	1228721.1908116	5446.2235441355	4490.09822201	86535.8755313	629152.72623624	9716.7727507005	107871.4632004
0.	1173222.4691263	5624.119425175	5846.4946152228	108997.0792451	694372.10678289	11051.768082761	101323.3744886
0.	1298007.5978596	5579.6450990042	5423.9868259363	113073.07285808	744356.04287847	11541.319926723	103235.5178478
0.	1245517.77438	5935.4463522347	6713.8145404327	118751.23652579	755348.9072215	10695.748428881	98332.30731539
0.	1434217.5253243	6002.16077788	4979.2649182334	121907.43272706	826297.66307991	11274.288085412	95701.94988811
0.	1557139.1637849	6335.740914881	6024.3990384081	116903.15835455	740622.11329128	11652.585717666	92420.78091090
0.	1478728.7577904	6913.9781073663	6357.9800652871	135199.01249835	792555.57386834	12631.788696862	93342.07535389
0.	1353351.4110155	6758.2949177622	5913.2083289985	142180.43468127	744186.28405505	11741.599419325	85143.8690160
0.	1531801.4590804	13722.400072237	6936.2188003543	140191.60714798	779664.92808157	12832.094380165	82136.12890950
0.	1431151.3156148	7403.2870594544	7069.6642042893	148579.51526354	861300.95847601	12498.254247405	77245.24696153
0.	1706418.67411	6491.4162136014	7670.1949563466	137977.33031119	751003.49003663	10918.258931291	80049.30233181
0.	1764284.3556613	6869.4968993892	6936.2188003543	161188.41453783	867767.45506158	13900.472616069	76505.13300998
0.	1720851.0037378	7247.5947322881	8404.2357348103	162094.62879791	941794.41018229	12164.427477996	75899.63389588
0.	1837350.1853116	8648.9303563226	7336.5614203583	160961.87622225	848185.92833389	11897.375683543	72738.29435730
0.	1616446.4049658	8248.52471467	8293.0132808272	182737.40361018	926973.72495369	14323.410145956	71034.80504594
0.	1782564.738353	6446.937260185	7803.6521091871	158651.53375114	903677.96510108	14145.328571962	71483.05809119
0.	1598852.7413595	7914.8680351385	8893.6321593739	184372.84025844	884607.62605208	13054.661893153	67920.10952898
0.	1614618.4918638	7647.9523052351	7914.8680351385	216099.40572663	822675.32832159	13232.720180232	72155.48267844
0.	1929515.0165407	7870.3814867284	7848.1383015384	175631.4851269	980300.80785464	14768.630716617	68502.62630590
0.	1728748.8161666	7803.6521091871	8871.3862441486	188985.57291014	912103.80381155	15503.296619214	68525.03160719
0.	1946841.6981427	6980.7003643303	9182.8344586197	191781.70871838	987952.48788893	14434.713060591	68905.93090841
0.	1880922.5819037	8960.3702611759	9739.0209215515	206687.33765021	883449.44490153	15725.93542624	64851.36388642
0.	1683279.4777557	7358.8032407191	9672.2765870872	194988.17660762	924720.5901324	13811.435868899	66486.39483101
0.	1587656.7736101	7736.9232657286	8804.6488545952	184963.49262842	925314.76745981	15213.875054049	70115.96135633
0.	1732290.3978017	8115.0604405255	8337.5020843755	194442.30870397	990595.97734597	14568.278518795	68009.72485514
0.	1847106.1895177	7047.4231552981	9205.0812048251	187371.96548652	976539.71085843	14479.234642336	70048.73285211
0.	1879323.1579395	7959.3548209234	9739.0209215515	196011.77419659	980026.7665046	13366.266390356	79174.33626184
0.	1869612.3695854	8470.9699193857	8915.8781339534	178854.51354402	926627.05126076	12431.487824481	79869.81465826
0.	1604793.4589408	6913.9781073663	8804.6488545952	186758.42120709	909730.90300969	13588.848159412	77447.10757713
0.	1703158.0327394	6780.5351954239	8226.2805206124	186803.86739959	981970.15262541	12342.466758735	75451.14426794
0.	1919367.3413149	6736.0546994319	9004.8626258179	188826.47112497	968947.68054049	13655.623848502	74733.61083878
0.	1576803.5395673	7825.8951756913	8181.7923105381	181056.8689292	982767.56306966	14323.410145956	73007.29805145
0.	1908798.2567084	7314.319659335	9049.3552278814	191440.66687975	991618.67144712	14968.987727209	80789.7296558
0.	1989938.3685272	7358.8032407191	7981.5983028321	192918.61451075	930143.9466033	14456.973821757	77155.53269465
0.	1582287.2788731	7759.166154206	8048.3291046256	179535.59288075	941695.19221288	14746.369123639	72446.88344488
0.	1759855.732614	6602.6146353956	8448.7251318446	189894.78359097	903085.24843629	12720.812851046	73365.98309301
0.	1844821.2981403	7625.7097134645	9338.5629285733	202907.2348879	888132.39408136	12898.86401039	71326.16679432
0.	1602737.0567011	7091.9053126152	8737.9119992209	190099.369512	970913.51377283	15481.033065351	70564.16518709
0.	1717210.1147106	8115.0604405255	8226.2805206124	213409.17213806	939934.25929969	13944.991346099	68188.95838688
0.	1788955.703962	6758.2949177622	8604.4398909837	206641.78416114	959299.0599955	13054.661893153	68076.93697963
0.	1670598.3306109	7247.5947322881	9138.3411442804	201564.11232173	923730.38377556	13099.176108526	68076.93697963
0.	1625014.7476311	7336.5614203583	8604.4398909837	205252.52088969	857467.57100546	12876.607407585	68345.79087660
0.	1586400.0833525	7492.255408986	8760.1575583262	218060.6247259	980948.57579039	13789.176830624	67875.30222582
0.	1791126.3507706	7470.0132325949	8893.6321593739	216760.69610146	949313.423048	14479.234642336	68771.49388107
0.	1797752.5357651	6380.2192750204	8559.9496630493	217011.54393358	952690.3818514	14212.108716627	67763.28501768
0.	1849300.763006	7247.5947322881	7136.387707272	215255.7656267	911807.15617326	14790.892369012	71662.36603199
0.	1957804.3983551	9160.5877717715	8982.6164138194	210241.26777532	912499.34957086	14301.149741267	72334.80502634
0.	1592455.0455027	8003.8418440852	7914.8680351385	217741.32546655	950927.24920298	15236.137894833	70026.32347073
0.	1729618.7553809	7358.8032407191	9160.5877717715	223148.23447387	921874.04728738	14790.892369012	88467.10632137
0.	1796107.948643	8337.5020843755	8137.3043378502	207211.22045384	946831.19082745	15169.349550747	67091.21325991
0.	1759529.7831212	7736.9232657286	9071.6016179468	226937.41482808	922369.03204019	12698.556723408	71819.263631
0.	1994227.5633848	7025.1821656413	9049.3552278814	200130.16669343	994388.02326173	14635.062049994	68300.98129387
0.	1826591.4311612	7870.3814867284	9093.8480673683	198878.50870802	1043657.6022866	15080.299257195	63619.70229905
0.	1793708.5072301	8359.7465751719	8871.3862441486	207530.12156621	976689.12783482	13967.250800226	71370.99257902
0.	1913068.6389923	11252.035817943	10050.50154671	215688.97568671	936512.60833583	14345.670610058	73635.00696173
0.	1980308.7939136	14034.029519058	8381.9911253168	202451.91513979	956416.47058049	14367.931133572	72334.80502634
0.	1592037.257494	8960.3702611759	8982.6164138194	197058.24685615	900788.84902248	12587.276976136	77334.96218981
0.	1776739.3730324	9494.2943071144	6713.8145404327	197217.50408218	915491.24080336	14189.848608994	77716.2626358
0.	1915195.3548318	8915.8781339534	8404.2357348103	186303.972762	923705.63004492	13344.008540165	77424.67837949
0.	1931894.5486377	8381.9911253168	7759.166154206	208213.521684	1007448.1076207	14145.328571962	86086.81589572
0.	1632440.6446078	8159.548294521	7447.7711155427	198559.93451795	909211.91635194	13789.176830624	80924.35984008
0.	1856681.6434112	7025.1821656413	7514.4976447163	188485.54884196	938818.35740355	13611.106663037	85637.78033306
0.	1857944.3905996	9627.7806609238	6469.1767072291	198514.42490182	848652.23124144	14367.931133572	86693.05209133
0.	1773692.0499434	7047.4231552981	6002.16077788	175086.86976474	901998.70507224	13010.147915374	96196.48400062
0.	1854238.9908033	7091.9053126152	5779.781435342	185258.83434108	908470.5600048	12631.788696862	94960.20342804
0.	1652431.5061132	7047.4231552981	6513.6557793022	202634.04008956	878842.87598506	13878.213340166	95184.96815024
0.	1887999.0895844	7292.077957649	6313.5018238017	189985.71005389	871703.78019698	13522.07300496	96263.92273138
0.	1804292.5524107	7514.4976447163	7581.224707945	180330.25505006	830950.15792182	11941.883722078	108974.5654437
0.	1950481.3649795	7381.0451204177	4912.5586784017	175154.94475883	865849.13714308	12320.211640776	109357.3082847
0.	1922656.5183834	6980.7003643303	5312.8041246922	167828.69576655	782270.76283963	12587.276976136	111564.0487705
0.	1854348.7591167	7025.1821656413	6357.9800652871	169801.39253305	780614.62817285	13766.917851756	109942.7134711
0.	1670194.6787895	6269.0238196228	5668.5939886228	169982.81314821	816877.8212613	11852.867882553	111946.9097820
0.	1926140.4456027	6869.4968993892	5068.2074017168	188553.73219527	762879.621328	12030.900511791	121614.3073759
0.	1594282.9586046	7759.166154206	5201.6229063468	168758.29986451	754183.44294532	11140.775371281	137502.9183241
0.	1858685.6484837	7158.6289936035	5090.4431708704	153104.7728232	727444.93951951	9783.5174413434	131270.2779095
0.	1961023.9169612	6825.0159287424	4334.4602930095	155662.62033573	747970.26601671	10784.751917351	146317.7994807
0.	1627185.3944397	7002.9412353188	4645.7390570617	179671.81535694	770927.6707187	11474.561164748	150434.5763189
0.	1667397.5846948	6669.3344004268	3934.2618191226	140530.57856648	664235.71875874	10250.745235849	145232.3920014
0.	1617222.1555876	6402.4585440809	4356.6941049483	130593.09556476	706002.09491222	10228.495699585	136486.4114021
0.	1496341.2436865	7180.8703392706	3956.4945635986	126215.30086799	702912.11410007	10206.246222688	135989.4972197
0.	1433745.7331295	5802.0191026477	3800.8665975842	123305.55600329	678087.37778308	11185.27937181	123147.6917139
0.	1495417.5850627	6691.5744407644	3689.7055437159	119562.7164864	661665.01700949	10962.761744275	116249.6671388
0.	1170549.4718757	5957.6844347936	3133.9225107654	110235.4313856	651293.85946683	9116.0945761461	116024.3371396
0.	1212237.370819	5624.119425175	4023.1931528364	111203.72495567	637724.49563468	8515.4596725172	119585.2587164
0.	1288434.0901767	5557.4080248972	3422.9250628351	114312.02686031	675897.53550601	10228.495699585	124636.2444079
0.	1439015.4757715	6535.8954043318	3756.4019981391	112262.22020577	636718.4291664	10183.99680516	129825.6882418
0.	1233949.1145162	6291.2627920491	3823.0989862564	112352.31107496	655469.63775949	10428.74366326	130412.5228272
0.	1335289.0658041	5979.9225766753	4067.6591755055	108952.0517029	642612.76880157	9116.0945761461	138271.0273463
0.	1226723.0857174	6202.3072583001	3222.845305648	118909.01815125	650622.08319133	9917.0084254548	128268.5183194
0.	1218658.3526137	5690.8313593262	3889.7965080741	120486.99756609	658806.90782802	10339.743974598	119923.3994322
0.	1113437.5389681	6224.5460527486	3845.3314342286	120441.90832269	621426.26305654	9872.5111932931	115303.3218007
0.	1266821.6120054	5713.0687893496	4445.6299457633	126079.94153437	688008.75230991	9983.7547189362	105935.7569072
0.	1333007.8992172	6335.740914881	4201.058666784	131428.29497992	735557.19832549	10250.745235849	114064.2214233
0.	1357586.768756	7091.9053126152	5268.3314594078	145277.61451512	676763.78062734	9783.5174413434	108749.4307542
0.	1495021.7601243	6180.068523177	3867.5639415011	131631.4641531	643691.43617348	10562.244977375	118390.6039487
0.	1404803.8305735	5979.9225766753	4356.6941049483	131383.14694217	706533.29608519	10651.247040888	121163.3652839
0.	1432776.0152943	6446.937260185	4401.1619067434	152086.37752763	710300.92737401	10339.743974598	117511.6269597
0.	1537181.481201	6802.7755324172	4623.5044741297	140394.98835831	714070.19314865	11363.297749089	128403.9129379
0.	1424760.1679849	7002.9412353188	4712.4431617115	141208.56242467	753770.71173868	10896.007613863	126125.0610697
0.	1604394.0195651	6624.8544977427	4645.7390570617	147358.11317049	762101.95597261	10495.494053146	123260.451617
0.	1739668.6466975	7158.6289936035	4023.1931528364	158085.37013781	786120.05469471	11430.055620341	122313.3154967
0.	1471435.3913549	6847.2563843996	4089.8922757939	145141.94770407	728461.5841349	11541.319926723	124275.3589119
0.	1415678.8884035	6469.1767072291	4579.0354861913	138180.65793442	752629.73311315	11096.271608266	123463.4232612
0.	1714956.4159462	7269.8363153001	4868.088148406	153489.53203186	735969.066931	12364.721936084	121524.1170195
0.	1513935.0676173	6380.2192750204	4112.1254353852	160961.87622225	716753.16656376	11363.297749089	117376.4079014
0.	1363878.519322	7247.5947322881	4868.088148406	145390.67186361	747630.61071244	11763.8529932	119224.5903011
0.	1557059.4584297	7047.4231552981	4734.6779818802	141592.77755815	740282.74456068	11919.629673117	116317.2673184
0.	1685378.4118287	7558.9822941956	4623.5044741297	170459.06086554	799996.46008961	10784.751917351	118728.6965357
0.	1627685.0620032	7180.8703392706	5246.095215739	155028.74491312	732214.51567778	10628.996435951	115889.1420444
0.	1748617.1349551	7292.077957649	4490.09822201	163839.36605992	688683.43239767	11674.839054004	131270.2779095
0.	1705824.569655	7136.387707272	4623.5044741297	152425.82892337	740379.70570487	10695.748428881	130254.5248666
0.	1590863.8343638	7069.6642042893	4401.1619067434	168010.07387056	738537.62865927	10517.744301851	132173.2726424
0.	1778154.5439924	6847.2563843996	3778.6342682119	138858.45221562	764386.5454581	12053.154857688	140417.5865744
0.	1586251.6099074	7069.6642042893	4534.5667354854	146815.32474904	741325.13347288	11051.768082761	122651.5661299
0.	1794580.9592169	6780.5351954239	4134.3586542796	146566.55843428	719533.69746991	9983.7547189362	126192.7408275
0.	1816173.1255566	7425.5290578293	4423.3958966001	140327.19407462	753843.54523642	12253.446643245	124140.0308503
0.	1804183.376629	7514.4976447163	4601.2699505063	158628.88647502	743604.2789339	10962.761744275	130525.3803332
0.	1805848.4475452	7358.8032407191	4556.8010811844	162638.4042049	734999.99535956	10606.745890386	121952.5298434
0.	1724124.4021767	5868.7324604928	5223.8590313854	146905.78705229	758166.08978854	10606.745890386	121208.45840
0.	1770455.3723315	6802.7755324172	3956.4945635986	166241.80405687	674814.85078233	10673.497705198	125493.4096369
0.	1666859.7798119	7136.387707272	5735.3062786932	158810.06639109	758481.86529942	11185.27937181	128020.3005218
0.	1969216.5027454	7158.6289936035	4556.8010811844	169211.80253445	786071.3188685	10361.993807708	120329.1862738
0.	1648206.3951121	6713.8145404327	5112.6789993376	165448.47038715	803804.74255746	11986.39199816	121231.0050533
0.	1692251.6552401	6913.9781073663	4223.2921228934	160146.38878643	741640.29888438	10829.254017831	124568.577195
0.	1778698.8983444	6980.7003643303	4201.058666784	178173.48927613	822552.97834415	12676.300655165	143649.7572814
0.	1962106.5913567	7247.5947322881	4779.1478001472	148059.2667524	800411.38462226	11563.572966145	144780.1802456
0.	1763686.5031329	6847.2563843996	4490.09822201	155141.93344934	727106.08438809	10406.493652039	138022.5138022
0.	1898333.1105533	6713.8145404327	5023.7360413493	158379.7704615	727106.08438809	10918.258931291	123982.1508686
0.	1779896.5910259	7069.6642042893	5023.7360413493	153761.13736593	728267.92837926	10673.497705198	122380.9645330
0.	1719066.0047803	7336.5614203583	4512.332449094	145028.89370077	756247.39237053	10651.247040888	128065.4304848
0.	1707606.9982954	6424.6978724691	5023.7360413493	148330.69674175	731923.90830804	10829.254017831	128133.1258839
0.	1896844.3021407	6958.4595526755	4356.6941049483	131044.54439456	789337.22113452	11563.572966145	126192.7408275
0.	1783681.2330933	6713.8145404327	4245.525638307	141954.40784797	796872.95531057	11074.019815824	121907.4327270
0.	1665192.7851667	7025.1821656413	4267.7592130252	126982.3783121	787241.05382506	10873.756355811	134182.7842815
0.	1722149.4025106	6869.4968993892	4467.8640542332	137841.78129582	758967.69612668	10784.751917351	133098.9430035
0.	1539832.9080295	6313.5018238017	3889.7965080741	134498.93099784	747363.74798229	10094.999728725	131766.912998
0.	1505081.0629552	7381.0451204177	5090.4431708704	130818.81694638	709769.49578216	11363.297749089	123192.7954936
0.	1692979.7118564	6513.6557793022	4267.7592130252	149755.84796698	710035.20751489	10918.258931291	128652.1420749
0.	1550313.599243	6269.0238196228	4178.8252699788	127162.87730697	770781.71848611	11964.137830426	134047.2964739
0.	1632291.4638532	7603.4671810346	4467.8640542332	130389.95150802	752508.36120401	10628.996435951	132286.1538103
0.	1585372.086062	5735.3062786932	4645.7390570617	141637.9804934	701222.745729	11430.055620341	139061.8011617
0.	1419681.9021244	6491.4162136014	4289.9928470482	134273.11070072	766063.91257416	11385.550313458	135176.4283134
0.	1814533.5172582	7136.387707272	4334.4602930095	150298.8262655	750882.1407886	11830.614071137	135018.3407193
0.	1401904.2828295	6046.6373582597	4356.6941049483	148104.50447542	732456.69590183	11029.516409074	125312.9465267
0.	1564501.6303526	6113.3526737582	3667.4735108391	126463.4653139	747703.39287655	10028.252544752	117736.9968986
0.	1464253.0786302	7002.9412353188	4045.4261345198	138881.04629996	705905.51637075	10985.013239832	117173.5833991
0.	1554509.2551426	6624.8544977427	4000.9602304553	142338.6570815	664259.74760625	10584.495404194	112532.4957157
0.	1579617.2951417	6291.2627920491	3734.1697873657	148986.6887288	727541.75769636	11252.035817943	111969.4315621
0.	1457628.2982592	6958.4595526755	4467.8640542332	129938.53786224	762247.76294074	10740.250054368	115438.5074577
0.	1521844.8874034	5913.2083289985	3645.2415372606	130164.2416522	711291.40935703	10985.013239832	115393.4453300
0.	1556182.7455371	6424.6978724691	3778.6342682119	135718.46550762	773482.23034856	11051.768082761	114447.1965471
0.	1816145.7963677	6046.6373582597	5223.8590313854	136057.25651397	750445.29749588	10985.013239832	117105.9763210
0.	1526239.2643662	5957.6844347936	4334.4602930095	121050.63354607	715351.14920631	9917.0084254548	116362.3344074
0.	1647063.649736	6535.8954043318	3178.3837896203	134544.09578572	696397.78919573	10517.744301851	112667.6367359
0.	1453109.4018928	7025.1821656413	3778.6342682119	130141.67100024	736114.43697594	11452.308362854	109695.037060
0.	1569262.4903957	6357.9800652871	3534.0825588358	140056.02240896	688032.84712407	10940.510308095	118525.8393491
0.	1550871.1383678	5779.781435342	4201.058666784	133076.36446393	705760.65057192	11051.768082761	119945.9426309
0.	1803501.0572324	6580.3748323783	3645.2415372606	143152.4193364	704698.37519832	11697.092449727	117894.7594570
0.	1636551.7712635	6535.8954043318	3778.6342682119	146657.01806065	724734.46808747	10317.494200857	116767.9491000
0.	1644595.4920114	6736.0546994319	3778.6342682119	129193.75838953	730713.14875409	11163.027341856	119833.2272426
0.	1508278.0815013	6491.4162136014	3089.4614690812	120103.74671763	708054.64280353	10050.50154671	142451.6749053
0.	1659226.3541002	6469.1767072291	4023.1931528364	121772.14283156	748237.14733659	10562.244977375	153376.3657314
0.	1740156.5218074	6691.5744407644	4156.5919324774	129893.39783212	732844.1982839	11363.297749089	140598.3744909
0.	1503496.1816008	7247.5947322881	3422.9250628351	140598.37449096	770368.20042825	10962.761744275	139852.6494021
0.	1581428.5971497	6113.3526737582	4000.9602304553	125561.08430325	694034.53899931	9983.7547189362	148715.2375609
0.	1663956.1785686	7447.7711155427	3823.0989862564	137412.55717308	753455.10695258	11563.572966145	157994.7874955
0.	1585292.1335518	7558.9822941956	3623.0096229803	154145.92660474	682829.92034036	11074.019815824	145910.7552523
0.	1634381.1781287	6869.4968993892	3934.2618191226	133189.25776893	723258.58447863	10539.994609927	143355.8722115
0.	1667021.1179638	6024.3990384081	3912.0291339479	124658.80026651	758919.11182486	11763.8529932	122809.4210899
0.	1531695.4807401	6558.1350886904	3689.7055437159	139061.80116179	716269.68675485	9939.2571305832	118458.2213765
0.	1608507.751598	5201.6229063468	3645.2415372606	134024.71538509	718155.41011027	10183.99680516	105755.7139170
0.	1530450.3276937	6246.7849065228	3645.2415372606	142270.84711666	685527.34474414	10428.74366326	106160.816080
0.	1620324.9915392	6135.5912309063	3534.0825588358	146634.4030628	712233.67993812	11185.27937181	110798.3791626
0.	1339697.5026853	6091.1141759345	3267.3070588502	131518.59178349	710252.61406789	10673.497705198	108231.6438997
0.	1475015.5171855	6402.4585440809	3845.3314342286	126824.44487436	729405.71769468	10495.494053146	111113.6464201
0.	1513961.5103981	6624.8544977427	3912.0291339479	125132.48729532	692346.89697217	10673.497705198	108074.0629406
0.	1599721.5715329	6113.3526737582	4579.0354861913	116272.20047153	774455.59280979	10206.246222688	120126.2904007
0.	1547393.7136721	6691.5744407644	4067.6591755055	133753.74705377	688249.70346233	10450.993733851	115799.0131910
0.	1662934.7598162	6535.8954043318	4134.3586542796	134160.20282854	759672.19894838	10962.761744275	111496.4868763
0.	1417876.4020343	5890.9703650846	3956.4945635986	132444.18999391	719195.15050361	10762.500956173	100648.6044675
0.	1593770.9995033	6091.1141759345	3889.7965080741	120554.63188533	685985.02674391	10094.999728725	112284.7428323
0.	1702881.6187932	6469.1767072291	4178.8252699788	132241.00116114	698713.43371912	10272.994831483	106926.0624505
0.	1575037.371171	6402.4585440809	4868.088148406	127208.00266194	745277.64854246	13143.690561496	104810.5516295
0.	1480309.3212547	6580.3748323783	4356.6941049483	133798.90783533	701946.72050474	11007.264794765	97995.03587190
0.	1424341.2340383	6446.937260185	3889.7965080741	132579.6519465	710590.8128525	11585.826064951	95342.30704245
0.	1634193.6201737	6825.0159287424	4467.8640542332	131812.06309957	721444.31677707	9605.5327868852	92847.70964476
0.	1649720.3454031	7514.4976447163	4245.525638307	130931.67991213	761227.16539257	11007.264794765	97500.39563434
0.	1438884.3504308	6624.8544977427	3800.8665975842	144079.30009916	730107.83216705	9983.7547189362	102605.5871637
0.	1557723.6910271	6380.2192750204	3511.8509410427	134160.20282854	687069.10674075	10072.750608034	100671.0959266
0.	1531351.0596584	6580.3748323783	4134.3586542796	133640.84616205	733570.81177444	11207.531461142	109109.6491581
0.	1488743.6456064	6202.3072583001	4067.6591755055	130322.23791434	734781.96912937	10295.244486485	101840.734952
0.	1603672.9716391	5468.4603216522	3934.2618191226	126666.51440711	756053.11745887	10651.247040888	104698.039405
0.	1460125.1667061	6469.1767072291	3867.5639415011	131157.41039369	694878.48307319	11274.288085412	107466.278401
0.	1659871.1864307	6936.2188003543	3889.7965080741	139197.36985987	758457.57446917	10695.748428881	122493.7141383
0.	1596065.3796067	6624.8544977427	3689.7055437159	125606.20105052	742391.89322815	9783.5174413434	134815.0896123
0.	1531589.5036341	6202.3072583001	3534.0825588358	131654.03880905	700016.25521521	10562.244977375	139694.4737995
0.	1444734.3878515	6469.1767072291	3022.7703512459	126847.00661217	670389.27931939	9872.5111932931	129419.4421639
0.	1199026.2006341	6491.4162136014	3267.3070588502	113748.84327002	642373.08319694	8737.9119992209	122155.4698654
0.	1201631.113519	5846.4946152228	3645.2415372606	102178.16115083	712040.3853346	9583.2849722085	128607.0089588
0.	1007772.9828987	5713.0687893496	2400.3456497736	93971.310257287	568888.21478719	8804.6488545952	130096.5298783
0.	1139043.1259039	5824.2568292746	2222.51855803	96691.047294126	591232.61899437	9116.0945761461	148828.3411491
0.	1123002.5166452	6313.5018238017	2889.3897164397	98107.458178594	621139.34478754	8470.9699193857	154530.7334490
0.	1080771.6680841	6647.0944194197	2956.0797670342	109267.24957445	617123.488763	8204.0363859019	134815.0896123
0.	1231847.3271075	5668.5939886228	3111.691960277	105823.22958542	598836.71944386	9917.0084254548	135650.7089457
0.	1183846.0000571	6936.2188003543	2822.700199456	111001.04961089	638035.9208709	9650.0285943244	135989.4972197
0.	1331815.7013001	6758.2949177622	3823.0989862564	106048.28573908	648199.32319652	9516.5418843464	152878.4520995
0.	1339749.3794989	6802.7755324172	3156.1531205464	106138.30989166	611628.61525291	9383.0573113583	160576.7750834
0.	1399031.7749139	7714.6804365931	3645.2415372606	110302.98312416	660824.29877954	9761.2691517657	163114.2365136
0.	1572082.9430241	7358.8032407191	3067.2310371775	111654.13214248	646208.84960328	10495.494053146	164881.8492620
0.	1419786.5798517	7025.1821656413	3467.3878833464	110573.19551837	616072.02523741	8960.3702611759	152810.5570700
0.	1671082.3966411	7069.6642042893	3467.3878833464	123440.87061409	663274.61949226	10384.243700188	154938.1951808
0.	1506930.4406782	8137.3043378502	3756.4019981391	125944.58438287	648271.27659574	9894.7597796915	156658.8068090
0.	1600682.5655932	6825.0159287424	3845.3314342286	120982.99523007	690659.58302611	10072.750608034	152561.6133183
0.	1622251.4194639	6936.2188003543	3400.6937415233	127117.7521945	733449.70531163	10317.494200857	145458.5070025
0.	1635747.7878482	7292.077957649	3089.4614690812	124388.13396307	721178.25601306	10673.497705198	147177.1798027
0.	1773501.6256852	6891.7374737114	4245.525638307	114965.36718658	664211.68997785	9605.5327868852	148624.7557859
0.	1585851.8158335	7336.5614203583	4445.6299457633	122335.86511492	719751.34176783	9894.7597796915	151724.3111411
0.	1567453.6026732	6736.0546994319	5112.6789993376	112127.08571592	748819.46224694	11163.027341856	157587.1776753
0.	1612569.8754282	6669.3344004268	3711.9376358914	129171.19034566	676138.1504708	9694.5246392125	163023.5997136
0.	1758280.4168853	7091.9053126152	4045.4261345198	133415.0489308	745689.97740108	10006.003602161	153829.0400700
0.	1600682.5655932	6113.3526737582	3489.6193825463	114221.91494551	679363.03528691	9449.7993307319	141773.5907579
0.	1535750.0317936	5890.9703650846	3845.3314342286	117804.60906057	661785.12627358	9783.5174413434	127862.3475616
0.	1671055.4948373	5913.2083289985	4000.9602304553	124320.46875063	663322.67192389	10183.99680516	110167.8801910
0.	1861129.4742157	5935.4463522347	4601.2699505063	136802.64482126	678328.05351694	10139.498148207	110820.8978595
0.	1823965.2395844	7692.4376667992	4579.0354861913	168917.02301985	748043.05101999	11029.516409074	122155.4698654
0.	1664886.1021674	8671.1756780192	4445.6299457633	148692.61702593	768106.36048416	11474.561164748	129171.1903456
0.	1879767.6700535	7692.4376667992	4245.525638307	149823.71833679	764897.01432177	11941.883722078	130683.3833894
0.	1531334.2011563	7247.5947322881	4089.8922757939	171570.41032314	691888.8793224	10161.747447	135040.9244792
0.	1967549.6303717	8671.1756780192	4045.4261345198	161958.69043676	745665.72222176	12275.701583032	146883.1713852
0.	1646492.726579	8426.4804036529	4734.6779818802	159580.12456807	732602.00727243	10606.745890386	144644.5214626
0.	1934080.9345809	8226.2805206124	4645.7390570617	152199.52647043	717889.4499851	10206.246222688	137548.0992640
0.	1989799.1420016	6380.2192750204	4245.525638307	150954.97182712	750372.49241082	9894.7597796915	130818.8169463
0.	1881336.3069492	7247.5947322881	4112.1254353852	175109.56136829	820889.18858674	11763.8529932	130480.2371488
0.	1989047.3546695	7336.5614203583	4934.7940323669	167420.60932213	770635.76869674	10317.494200857	123982.1508686
0.	1981727.5574035	5935.4463522347	4356.6941049483	159172.43792948	822112.53259908	11719.345904834	114582.3684115
0.	1927412.6809638	6758.2949177622	3845.3314342286	149371.25955263	689213.57498273	10339.743974598	111654.1321424
0.	1845818.1530958	6269.0238196228	3356.2312767859	163476.79347619	741203.91904551	12253.446643245	126057.3818575
0.	1830121.5510272	7403.2870594544	3889.7965080741	155119.29562023	729187.83162297	10584.495404194	152176.8965600
0.	1672831.1832106	6780.5351954239	4134.3586542796	140553.1771472	742416.13928752	10117.248908782	138225.8425188
0.	1657560.7472571	6380.2192750204	3756.4019981391	147380.73011526	656333.84332247	10050.50154671	141027.7613809
0.	1913510.5139029	7136.387707272	4512.332449094	153896.94332233	725412.00674905	11096.271608266	148692.6170259
0.	1755755.0417256	7203.1117442735	4378.9279761929	144192.34133127	717623.49799733	11229.783609853	145006.2830825
0.	1914615.2931383	7381.0451204177	3756.4019981391	143197.63066083	751246.19360544	11385.550313458	152154.2667106
0.	1589827.4204186	6602.6146353956	3845.3314342286	161075.14461761	659527.35066784	11296.540412261	151045.4786814
0.	1635506.6065965	6091.1141759345	3245.0761526022	149574.86299247	688635.23922317	10161.747447	152584.2442639
0.	1815216.652029	6758.2949177622	4134.3586542796	140394.98835831	690683.68520154	10562.244977375	144056.6920351
0.	1804456.3185032	6780.5351954239	5001.500450135	159059.19514701	673106.88976251	10784.751917351	141457.1702111
0.	1876273.5909467	6869.4968993892	4445.6299457633	157451.31212418	776548.69006104	12609.532806802	131563.7405493
0.	1883097.8997215	7047.4231552981	4089.8922757939	138338.80504311	662169.48710804	9405.3045917898	126282.9813531
0.	1549225.1688249	7136.387707272	3645.2415372606	157632.46668004	592328.72172977	9850.2626662593	116813.0186095
0.	1852729.8084255	7470.0132325949	4067.6591755055	146860.55577899	699557.83276928	10717.999211938	110595.7136107
0.	1824047.2967809	6958.4595526755	3445.1564434428	135131.26012588	706774.76190278	9205.0812048251	122290.765939
0.	1766513.0568356	7292.077957649	3245.0761526022	138994.01763295	705664.07471492	10762.500956173	134792.506459
0.	1766377.1449919	6202.3072583001	4156.5919324774	119044.26190543	673587.97150464	10450.993733851	144734.9604080
0.	1900649.5094763	6424.6978724691	3711.9376358914	116565.13930306	706171.10994366	10539.994609927	152810.5570700
0.	1756976.9109986	6624.8544977427	3289.5380243924	120712.44741633	642684.67577739	10228.495699585	154123.2914562
0.	1587085.5507657	6736.0546994319	3578.5459723132	129351.73639478	695143.73958581	10539.994609927	154123.2914562
0.	1605021.9480786	8115.0604405255	3734.1697873657	138067.69753629	684539.79742119	10807.002937904	149031.9314421
0.	1992249.8324429	7002.9412353188	3845.3314342286	123012.38182864	723790.84148946	10317.494200857	155096.6578520
0.	1655975.0257954	6313.5018238017	3934.2618191226	120193.92181352	708441.05900123	10384.243700188	154892.9206802
0.	1633583.0902965	7670.1949563466	3400.6937415233	132737.69365233	688177.41741408	11474.561164748	155911.6558934
0.	1665571.5695806	7514.4976447163	4000.9602304553	137028.53312255	751707.34902102	11118.523460085	157270.1614694
0.	1776617.2905239	7091.9053126152	3956.4945635986	143988.86820805	715278.63721841	9939.2571305832	144395.8193801
0.	1816145.9113535	6291.2627920491	3823.0989862564	139875.24615982	751950.07220597	10183.99680516	138496.9551284
0.	1988212.1064691	7492.255408986	3800.8665975842	136283.12477512	669571.75792694	10317.494200857	137322.1969938
0.	1730462.4846997	7670.1949563466	3689.7055437159	152380.56794559	765553.3753659	10628.996435951	141909.2032107
0.	1837404.9692561	7425.5290578293	4401.1619067434	150163.07840365	721637.82062874	10295.244486485	138180.6579344
0.	1983174.3620884	7336.5614203583	4201.058666784	146023.82111656	733595.0332693	10628.996435951	151588.5402651
0.	1655632.2920887	8070.5728239134	3578.5459723132	142044.81785184	721782.95134387	10473.243863813	155164.5713393
0.	1679852.1406895	7625.7097134645	4312.2265403762	140937.36231771	699895.61538298	11630.332440711	137909.5555301
0.	1658145.6726039	8804.6488545952	5112.6789993376	153308.4666821	739652.52345211	10361.993807708	138790.6703271
0.	1857422.8002397	7225.3532086126	4868.088148406	136847.82199567	745520.19256486	11118.523460085	135650.7089457
0.	1751764.731307	7647.9523052351	3378.462479507	133934.3916368	705712.3625092	10161.747447	133369.8902128
0.	1631412.4434879	7136.387707272	3222.845305648	130547.9520164	701464.06394807	9850.2626662593	163114.2365136
0.	1900511.6124084	6891.7374737114	3756.4019981391	120780.08355224	681072.22904567	10562.244977375	179422.0758334
0.	1625700.2150444	7470.0132325949	3689.7055437159	130209.38313809	697676.1415782	9694.5246392125	168350.1683501
0.	1871845.9810482	7470.0132325949	3623.0096229803	123373.21303606	717986.16181635	9739.0209215515	171003.376963
0.	1934053.2555972	7914.8680351385	3645.2415372606	132150.69659096	752192.80215567	11630.332440711	167012.5426621
0.	1959885.8564861	8404.2357348103	3400.6937415233	137796.59877664	715665.37481175	11697.092449727	183623.2257206
0.	1940864.7688969	7314.319659335	3133.9225107654	120171.37794872	689237.6731425	9983.7547189362	146770.0939624
0.	1761485.6530691	7002.9412353188	3156.1531205464	127681.83353083	739434.38062362	9761.2691517657	143559.3300116
0.	1914118.1262245	6024.3990384081	3823.0989862564	136350.88643759	734660.8458066	11274.288085412	142655.1108182
0.	1984816.2008272	6847.2563843996	3445.1564434428	131812.06309957	682324.24662585	10384.243700188	144689.7408137
0.	1791554.9944256	6913.9781073663	3267.3070588502	115731.41718625	696204.8466951	10094.999728725	130502.808710
0.	1778127.3271182	6113.3526737582	2800.4704790405	112284.74283237	658038.50150078	10495.494053146	120464.4529141
0.	1723015.1035682	6602.6146353956	3000.5400972175	130818.81694638	698858.18201015	10985.013239832	128223.3872650
0.	1675845.2596346	6291.2627920491	3267.3070588502	112307.26551943	658230.59669256	10250.745235849	128336.2153558
0.	1824375.5328502	7225.3532086126	3045.0006645658	124749.02430681	711822.93404516	10896.007613863	145345.4487417
0.	1734168.2896203	7403.2870594544	3645.2415372606	118751.23652579	668393.70094756	9894.7597796915	144802.7902556
0.	1918925.1877888	7002.9412353188	2978.3099024804	121005.54127484	701826.05385066	10495.494053146	164745.8658684
0.	1905118.4830368	6847.2563843996	3378.462479507	123147.69171394	688370.18154757	10272.994831483	166377.8116234
0.	1906553.4245056	7514.4976447163	2689.3227662952	121388.83330177	727590.16718896	10473.243863813	153127.4052305
0.	1881198.6966044	6669.3344004268	3467.3878833464	124658.80026651	659647.4302997	9894.7597796915	145548.954706
0.	1942166.7232375	6758.2949177622	3511.8509410427	118345.52596619	718518.09612292	10117.248908782	153715.8692011
0.	1913980.0290254	6936.2188003543	3823.0989862564	127839.78309559	681024.07813215	10183.99680516	143468.9037146
0.	1840062.3800147	6580.3748323783	3200.6145179875	127208.00266194	654941.55458431	9605.5327868852	141909.2032107
0.	1905753.1413391	7180.8703392706	3267.3070588502	133573.10635537	696397.78919573	10762.500956173	129193.7583895
0.	1833653.0188575	6736.0546994319	2956.0797670342	118368.0649272	634179.82915068	9138.3411442804	130051.38899
0.	1688962.6377284	6402.4585440809	3534.0825588358	118638.53718079	663202.54134445	9338.5629285733	119945.9426309
0.	1765235.5646257	6802.7755324172	4023.1931528364	136960.76599448	761810.34935498	11830.614071137	109604.9747237
0.	1873110.7966765	5557.4080248972	3489.6193825463	106048.28573908	691696.03701636	10206.246222688	102605.5871637
0.	1818660.4201049	6380.2192750204	3645.2415372606	119607.801007	753989.21405898	11274.288085412	103145.5248526
0.	1925615.0078881	5579.6450990042	3978.7273673761	130660.81134227	709117.3287072	10940.510308095	103528.0017530
0.	1609363.2416957	6335.740914881	3534.0825588358	135244.18105022	758846.23588011	11252.035817943	103932.9963113
0.	1961967.7799139	6157.8298473792	4023.1931528364	144034.08403199	745083.61818957	10918.258931291	100153.8076331
0.	1948235.6795556	6647.0944194197	4067.6591755055	130231.95397202	748698.14342923	10740.250054368	104428.0162254
0.	1677795.7384499	6113.3526737582	4579.0354861913	144802.79025562	711001.50050372	10740.250054368	107713.8890081
0.	1612676.334193	6513.6557793022	3934.2618191226	144214.94976012	823678.66271152	11385.550313458	107398.7495046
0.	1635982.2262428	5779.781435342	4467.8640542332	127817.21869016	754207.72186064	10851.505157133	100243.7685218
0.	1825606.5219042	6313.5018238017	3600.7777679979	138790.67032712	727444.93951951	11074.019815824	101660.7798658
0.	1729434.2835799	6002.16077788	4223.2921228934	143423.69093102	737640.96909041	11608.079223139	108051.551616
0.	1583086.9908552	6647.0944194197	3667.4735108391	138248.43490224	708271.99979984	9961.5058950769	120757.5381130
0.	1907022.5880826	6535.8954043318	4067.6591755055	127591.57797059	765942.35338362	12142.172835157	113568.6325047
0.	1973079.2363172	5913.2083289985	3711.9376358914	137864.37264653	731027.93002694	10584.495404194	113793.8965661
0.	1668427.6838024	6335.740914881	4690.2084008523	135086.09218114	766307.03604116	10673.497705198	117511.6269597
0.	1652433.4441603	6180.068523177	4045.4261345198	129622.56274646	722871.50893428	11140.775371281	122448.614114
0.	1604336.4806654	6558.1350886904	5490.6971584864	128787.54287879	688996.69455606	10784.751917351	126395.7833739
0.	1747941.9037371	6602.6146353956	3511.8509410427	127095.1897292	776548.69006104	10695.748428881	136418.6486465
0.	1616217.915828	7425.5290578293	3156.1531205464	131789.48801889	737592.50363749	11719.345904834	153263.2009537
0.	1994478.2916145	6624.8544977427	3800.8665975842	118368.0649272	764678.23829067	10339.743974598	146091.6613650
0.	1739716.2947783	6780.5351954239	3511.8509410427	122854.52305224	693455.88191043	11763.8529932	153625.3336024
0.	1840226.7810047	5979.9225766753	3489.6193825463	119066.80274301	756660.2409437	10094.999728725	140485.3815873
0.	1817157.0301868	7047.4231552981	3267.3070588502	117579.23730596	651293.85946683	10183.99680516	133008.6292092
0.	1722922.3431542	5846.4946152228	3334.00013336	126102.50127177	702936.25031497	9894.7597796915	135786.2226159
0.	1784500.165776	6980.7003643303	3689.7055437159	130096.52987831	742149.43634896	12654.044646316	129577.4244146
0.	1931230.4319126	6046.6373582597	3200.6145179875	118615.9974934	683793.18992137	10384.243700188	123576.1874059
0.	1985289.3266544	6091.1141759345	3711.9376358914	147606.90290945	804708.23269821	10918.258931291	113681.2637794
0.	1723607.8105674	6736.0546994319	3800.8665975842	132534.49771956	729575.1884129	9872.5111932931	119765.5987362
0.	1670826.8197487	6269.0238196228	4089.8922757939	143694.97128118	816486.56687749	11341.045244099	120239.0097247
0.	1883097.8997215	6624.8544977427	3511.8509410427	146657.01806065	757485.99678931	11363.297749089	131247.7042850
0.	1910141.7484789	5979.9225766753	4156.5919324774	135605.53820814	735872.15491694	10006.003602161	119675.4282419
0.	1975553.3383742	6802.7755324172	4089.8922757939	144282.77541154	698834.0571274	10250.745235849	117984.9108220
0.	1997821.978605	7180.8703392706	3823.0989862564	152131.63692206	759647.90479935	10896.007613863	130051.38899
0.	1707156.5926499	7091.9053126152	3823.0989862564	158221.24593006	803340.82447255	11852.867882553	140711.3689138
0.	1988184.2661505	6380.2192750204	4156.5919324774	120419.36379182	721105.69539961	10361.993807708	139604.0890777
0.	1602394.3229945	6869.4968993892	3267.3070588502	121411.38043665	720235.01527265	11118.523460085	164043.3200034
0.	1666942.504407	7447.7711155427	3600.7777679979	118886.47773743	664043.4903773	10584.495404194	166581.8270942
0.	1601823.1001502	7314.319659335	4067.6591755055	139400.72700807	665269.01937294	9939.2571305832	157858.9153609
0.	1649006.1070942	7203.1117442735	4178.8252699788	137728.82545342	738973.87482977	9828.0141985899	136915.5882127
0.	1615418.2038459	6825.0159287424	3978.7273673761	131450.86908981	754523.35391821	11363.297749089	136079.8430668
0.	1675168.1133658	6024.3990384081	3133.9225107654	118999.18041189	696807.8062477	10807.002937904	143310.6600359
0.	1950370.454216	6357.9800652871	4512.332449094	112352.31107496	752678.28235039	11674.839054004	134137.6214362
0.	1603079.7904078	7269.8363153001	3778.6342682119	125245.27386041	701657.12335169	12186.682180224	128629.5754865
0.	1590055.9095564	7136.387707272	3534.0825588358	114852.71867327	736332.49659713	11185.27937181	134815.0896123
0.	1958414.9111906	6535.8954043318	4201.058666784	139988.2308598	708175.39601898	12030.900511791	120644.8118254
0.	1787127.7908601	6446.937260185	4134.3586542796	129667.70132086	679411.17697995	10161.747447	125673.87662
0.	1742686.653569	7091.9053126152	4267.7592130252	126689.07572057	722411.87910556	11118.523460085	125335.5042033
0.	1725435.7236694	7314.319659335	3845.3314342286	139897.84297828	800362.56894819	11452.308362854	116948.2285901
0.	1623758.0573735	6847.2563843996	3956.4945635986	134837.67282587	786461.21309943	11385.550313458	111338.8445725
0.	1617817.3397922	6980.7003643303	4023.1931528364	121095.72605953	756490.2421029	11118.523460085	114109.2764129
0.	1774218.1545776	7203.1117442735	3889.7965080741	133934.3916368	707112.82532402	11252.035817943	123012.3818286
0.	1679052.4287074	6736.0546994319	4645.7390570617	124140.03085031	734297.4859551	10272.994831483	122651.5661299
0.	1811347.6394609	6825.0159287424	4223.2921228934	142948.971386	730955.28718371	12431.487824481	135650.7089457
0.	1871668.7718251	6669.3344004268	4556.8010811844	127749.52583765	741810.00806361	10717.999211938	134137.6214362
0.	1720066.2289324	7002.9412353188	4223.2921228934	126801.88319717	768373.85934153	10094.999728725	129599.9935502
0.	1696760.3368826	7581.224707945	6068.8757374351	139694.47379956	743507.28186329	10517.744301851	124997.1454171
0.	1765878.3010499	7647.9523052351	4801.3827982459	149235.52666509	725266.81544886	10584.495404194	114041.6940192
0.	1610848.421091	6847.2563843996	3511.8509410427	123982.15086868	694468.55713226	10584.495404194	124455.7997208
0.	1943358.0325581	6691.5744407644	3511.8509410427	127817.21869016	747460.78802874	11007.264794765	128810.1098916
0.	1810162.6502967	6736.0546994319	3778.6342682119	131089.6906122	686587.27668676	11274.288085412	122290.765939
0.	1599374.570748	5690.8313593262	3689.7055437159	121433.92763209	693504.10186115	10695.748428881	119652.8857697
0.	1662316.5879742	6780.5351954239	3600.7777679979	126305.54163605	771195.25615754	11541.319926723	125944.5843828
0.	1730024.872327	5957.6844347936	3556.3142359259	120847.72023316	735460.29089859	10250.745235849	119788.1415111
0.	1883373.1788189	5735.3062786932	3156.1531205464	127862.34756166	682661.35916024	10450.993733851	122358.4147936
0.	1574744.5472774	6713.8145404327	3756.4019981391	125583.64264658	684756.56647261	10673.497705198	125854.3474941
0.	1594224.4940394	6513.6557793022	3511.8509410427	123463.42326127	672866.35890152	9494.2943071144	135808.8084401
0.	1640626.373047	6446.937260185	3267.3070588502	127862.34756166	707764.84193437	10584.495404194	138225.8425188
0.	1824266.1195323	6647.0944194197	3289.5380243924	127839.78309559	724177.95796239	10117.248908782	149122.4175992
0.	1671781.8712455	6313.5018238017	4490.09822201	126012.26268586	717067.44286198	10428.74366326	152041.1183767
0.	1849465.3281725	7225.3532086126	4267.7592130252	120419.36379182	698206.83370286	11096.271608266	156228.6209039
0.	1568091.9926555	6580.3748323783	3845.3314342286	119697.97077472	750736.52392292	11096.271608266	146023.8211165
0.	1629827.2859762	5779.781435342	3511.8509410427	130931.67991213	714094.36038336	10628.996435951	129983.6781349
0.	1690526.1220406	6157.8298473792	3978.7273673761	128697.27543367	731657.52674702	10339.743974598	134160.2028285
0.	1633791.7232151	6535.8954043318	3045.0006645658	116745.41443615	650358.18534204	10450.993733851	120306.6420457
0.	1665757.378434	6380.2192750204	4378.9279761929	127388.50650691	717454.26005996	11096.271608266	130051.38899
0.	1552278.4126878	6380.2192750204	3556.3142359259	142361.26052469	713006.90135251	10896.007613863	153896.9433223
0.	1571470.8839077	6558.1350886904	4023.1931528364	120915.3574591	738852.69314441	10940.510308095	148149.7424418
0.	1560141.9066408	7114.146480276	4312.2265403762	102088.17950348	718058.69639594	11207.531461142	146837.940233
0.	1651116.0902915	7047.4231552981	4667.9736993025	114672.48419757	695409.00420394	10050.50154671	156839.9442984
0.	1867997.6038386	6669.3344004268	4378.9279761929	117894.75945709	600315.41020594	10295.244486485	150547.7030375
0.	1749105.4845607	6736.0546994319	3956.4945635986	113568.63250479	690057.05039374	10606.745890386	159693.3743627
0.	1377543.0907758	6335.740914881	3623.0096229803	111856.82326622	671062.5901273	11296.540412261	141027.7613809
0.	1852620.0593012	6847.2563843996	3445.1564434428	110235.4313856	672866.35890152	9694.5246392125	159534.8250770
0.	1646044.1126344	5935.4463522347	3823.0989862564	103280.51470769	681361.14014014	10339.743974598	150389.326057
0.	1531880.9436456	6246.7849065228	3711.9376358914	112374.83394342	690635.48091761	9383.0573113583	152222.1564416
0.	1637007.39322	6558.1350886904	3067.2310371775	103910.49610051	687671.43193652	8648.9303563226	156364.4667076
0.	1503760.3092946	5846.4946152228	3178.3837896203	107848.95242032	656141.79018984	9182.8344586197	160372.9051457
0.	1660757.9049848	6157.8298473792	3178.3837896203	93611.74167003	627046.99924092	8893.6321593739	130164.241652
0.	1607439.0716949	6847.2563843996	3734.1697873657	117308.79918936	621928.39294441	9093.8480673683	140801.7655461
0.	1747287.8700161	6246.7849065228	3356.2312767859	116880.62332752	641366.47613984	9561.0372168932	155934.2958552
0.	1639259.0347066	6825.0159287424	3200.6145179875	109582.45929075	668754.31363059	10317.494200857	150185.702895
0.	1601456.7732356	5757.5438273573	3556.3142359259	105800.72430223	632719.27432997	9983.7547189362	148149.7424418
0.	1620512.2653328	6469.1767072291	2933.8496908789	120689.90215881	648079.40219339	9805.7657902847	165652.4633313
0.	1724530.2765693	6825.0159287424	2889.3897164397	107848.95242032	611198.7290863	8871.3862441486	159444.2268267
0.	1539594.2479868	6580.3748323783	2956.0797670342	113974.11216986	631905.30162021	8559.9496630493	146770.0939624
0.	1721364.9313268	5824.2568292746	3445.1564434428	108366.71564976	582778.24619604	9071.6016179468	140417.5865744
0.	1617917.5272611	6269.0238196228	3912.0291339479	120239.00972477	616549.9473438	10784.751917351	135808.8084401
0.	1582520.8795038	6647.0944194197	2978.3099024804	117038.36978754	627286.26057698	9049.3552278814	129893.3978321
0.	1828506.8328569	6535.8954043318	3578.5459723132	121208.458403	656669.94655173	9783.5174413434	127343.380181
0.	1851714.6786567	5512.9340546385	3289.5380243924	131337.99914711	684925.16836828	10406.493652039	132669.9611285
0.	1737581.9173104	6424.6978724691	3956.4945635986	131970.09036323	675632.86675611	10228.495699585	144802.7902556
0.	1690476.8855946	6936.2188003543	3156.1531205464	125606.20105052	668129.26118175	10539.994609927	151249.1226653
0.	1733599.4747828	6291.2627920491	3600.7777679979	132850.58240566	605659.88808454	9516.5418843464	158560.9450124
0.	1881886.768748	7114.146480276	3467.3878833464	126012.26268586	671495.4604068	9894.7597796915	146951.0185689
0.	1732353.622301	6647.0944194197	2978.3099024804	119585.25871643	635616.68106217	9805.7657902847	140146.4119919
0.	1518166.8911887	5824.2568292746	3200.6145179875	106813.52184041	654101.4886161	9894.7597796915	140169.0095395
0.	1413900.3399147	6091.1141759345	3178.3837896203	96691.047294126	648990.84348031	9872.5111932931	139965.6337982
0.	1409507.7785394	6513.6557793022	2644.8640962144	97343.016225326	636335.19652057	9761.2691517657	139830.0527051
0.	1271711.4169405	6313.5018238017	2978.3099024804	94106.152455096	630540.87214827	8671.1756780192	128607.0089588
0.	1255148.3400576	6469.1767072291	2800.4704790405	81934.155220673	612560.10867021	10094.999728725	144508.8648690
0.	1324562.2494122	5246.095215739	2444.8030155534	79241.638098147	615737.49548929	8782.4031767842	140756.5671084
0.	1226390.1115811	5979.9225766753	2956.0797670342	87389.155166683	606519.13062904	9138.3411442804	129554.8553397
0.	1586704.7310305	5890.9703650846	2400.3456497736	89477.811513482	609718.17378937	8604.4398909837	141796.1926814
0.	1391645.7912575	5535.1710101087	3222.845305648	114920.30759978	635017.96376243	9494.2943071144	143672.3642509
0.	1477201.141467	6002.16077788	2956.0797670342	118593.45786654	605373.49289935	9472.046789243	129893.3978321
0.	1574318.6383956	5646.3566772391	3045.0006645658	115168.1383217	665028.70590932	10339.743974598	138429.1761559
0.	1660166.7497483	6602.6146353956	3089.4614690812	118886.47773743	675320.08683017	9761.2691517657	141592.7775581
0.	1561417.7074903	5957.6844347936	3245.0761526022	123666.39981231	709817.80640187	9672.2765870872	145390.6718636
0.	1512137.1389568	6357.9800652871	2889.3897164397	110348.01791875	696735.44889025	10717.999211938	139174.7749249
0.	1417143.8381465	5690.8313593262	2578.1765357486	129690.27069905	659935.62820715	8849.1403882772	143491.5101977
0.	1323397.0613351	6669.3344004268	3045.0006645658	113996.6393925	623411.04185859	9160.5877717715	153059.5081912
0.	1606477.3666402	6024.3990384081	3756.4019981391	106340.86776832	603082.67328351	10940.510308095	160712.6911197
0.	1558706.8441381	5713.0687893496	3756.4019981391	120734.99273441	653645.48692709	10094.999728725	159263.0332529
0.	1481705.7147047	6424.6978724691	3378.462479507	140169.00953956	668610.066757	10384.243700188	146543.9436797
0.	1760317.514136	6780.5351954239	4201.058666784	132082.96880047	674646.44530827	10606.745890386	152946.347677
0.	1774154.52523	6602.6146353956	3067.2310371775	148172.36151635	772679.28810265	10940.510308095	157270.1614694
0.	1803828.5642515	6335.740914881	3756.4019981391	147403.34712087	638802.55382578	10228.495699585	149416.5043354
0.	1726289.2726395	6802.7755324172	3378.462479507	149620.10887088	679651.88945353	9405.3045917898	150298.826265
0.	1704690.4769253	6446.937260185	3867.5639415011	154553.36969408	630828.10257092	9338.5629285733	134024.7153850
0.	1614047.2690194	6157.8298473792	3889.7965080741	144599.30235488	701584.72557236	10985.013239832	139717.0701319
0.	1936101.722914	6180.068523177	3578.5459723132	146747.47866041	738028.70243123	10918.258931291	135944.324660
0.	1902745.797123	6758.2949177622	3956.4945635986	157360.73630917	702212.19304559	11452.308362854	148828.3411491
0.	1724530.2765693	5757.5438273573	3889.7965080741	140372.39020298	659983.66212385	10317.494200857	144441.0373932
0.	1643763.9800138	6758.2949177622	3400.6937415233	151249.12266539	683142.97122199	9472.046789243	141231.1628286
0.	1714145.529958	6024.3990384081	3600.7777679979	130480.23714884	675271.96784296	11252.035817943	142270.8471166
0.	1653908.2183168	5890.9703650846	3934.2618191226	140733.96798078	662217.53341124	9917.0084254548	141050.3612986
0.	1858740.558835	7514.4976447163	3222.845305648	160372.90514575	663298.64567476	10384.243700188	139762.2629789
0.	1640894.7427043	6624.8544977427	4512.332449094	146046.43447189	689864.2487862	9494.2943071144	129915.9678168
0.	1594054.4694669	6024.3990384081	3623.0096229803	153715.86920112	706678.17477029	11074.019815824	136486.4114021
0.	1691048.108439	6091.1141759345	3711.9376358914	160169.04014793	756733.09860529	11964.137830426	134273.1107007
0.	1670712.5751798	6825.0159287424	3889.7965080741	168350.16835017	746684.49793826	11229.783609853	117398.9442598
0.	1934136.2927955	7025.1821656413	3445.1564434428	159534.82507705	699195.93740695	10495.494053146	118368.064927
0.	1671283.7980242	5979.9225766753	4334.4602930095	130841.3894182	768373.85934153	9672.2765870872	111586.5695228
0.	1980197.5274755	5824.2568292746	2911.6196740142	147199.79626078	696880.16420822	10228.495699585	123643.8466198
0.	1993503.275233	6224.5460527486	3778.6342682119	132669.96112857	708199.54686349	10450.993733851	123666.3998123
0.	1942055.9115197	6068.8757374351	3489.6193825463	147923.55504379	737713.66777591	11474.561164748	117376.4079014
0.	1656203.5149331	6246.7849065228	4156.5919324774	159036.54677344	702719.02679564	11830.614071137	117804.6090605
0.	1614275.7581572	6091.1141759345	4845.8529723751	135086.09218114	774552.93503169	9917.0084254548	118435.6821734
0.	1928676.8116921	6869.4968993892	4667.9736993025	134634.42608996	747388.00789251	12253.446643245	124049.813354
0.	1992996.5039669	7581.224707945	3667.4735108391	137389.96703716	731633.31064595	12119.918251707	153150.0376988
0.	1683507.9668934	6891.7374737114	3133.9225107654	127569.01423211	701753.654663	10762.500956173	132399.0364951
0.	1767134.9913075	6780.5351954239	4289.9928470482	142835.9468748	727977.45283036	10873.756355811	134860.2561000
0.	1583086.9908552	6357.9800652871	3800.8665975842	132557.07480269	774260.91162566	11674.839054004	127997.7356313
0.	1682365.5212047	6535.8954043318	4067.6591755055	141841.39671082	813968.28593284	11830.614071137	125628.7595150
0.	1850190.7928773	6558.1350886904	4378.9279761929	162593.08824546	842935.59921594	11741.599419325	157926.8511539
0.	1869383.8804477	7358.8032407191	4667.9736993025	155934.29585527	888576.17149646	13566.589715191	139423.3225505
0.	1765421.3227745	6380.2192750204	4512.332449094	152154.26671062	798995.84084357	12053.154857688	136147.6030897
0.	1872925.4620827	6313.5018238017	4023.1931528364	152109.0071944	866636.08858666	11519.066946682	133189.2577689
0.	1612676.334193	6157.8298473792	4601.2699505063	142587.29830016	810937.53131404	12854.350864177	129532.2863254
0.	1583886.7028373	6313.5018238017	4045.4261345198	162298.54045751	818638.68271771	11229.783609853	118976.6397559
0.	1630384.2423681	10450.993733851	4556.8010811844	168146.11001348	801241.29283015	12854.350864177	127343.380181
0.	1819915.9821263	7247.5947322881	4112.1254353852	167352.59683826	840728.45703358	12386.977172825	137096.3007972
0.	1838537.8468523	7002.9412353188	3889.7965080741	151656.42542913	846615.40645759	13655.623848502	125019.7022453
0.	1817973.8244554	6446.937260185	3934.2618191226	142044.81785184	794604.2344746	13477.556532345	117421.4806788
0.	1680651.8526716	6669.3344004268	4178.8252699788	148081.88558348	813357.16210182	11229.783609853	122087.8226462
0.	1808834.2589457	6869.4968993892	4712.4431617115	153806.4057744	849535.82063409	11407.802937209	135492.6124266
0.	1625128.9922	7358.8032407191	3222.845305648	160055.78395027	813528.27246729	12186.682180224	157541.8889144
0.	1861729.4943333	7914.8680351385	4067.6591755055	147041.48233238	804244.2666294	11630.332440711	154304.3743495
0.	1664657.6130296	7025.1821656413	3267.3070588502	145616.7911224	803926.83035914	11430.055620341	147086.7145791
0.	1891318.8376711	6713.8145404327	4378.9279761929	142677.71511254	852604.53165148	12520.509840498	144373.2104648
0.	1657574.4497596	7114.146480276	3222.845305648	124004.70496999	801094.83271008	11274.288085412	144441.0373932
0.	1979752.4750014	5979.9225766753	3534.0825588358	107646.35811772	765820.79588835	12320.211640776	129848.2580446
0.	1669798.6186288	6002.16077788	3689.7055437159	133686.00633665	772922.59612702	11875.121753355	137864.3726465
0.	1877704.0783275	8426.4804036529	3378.462479507	129171.19034566	809520.28099844	10673.497705198	138542.1414138
0.	1940033.8294624	6602.6146353956	3823.0989862564	130480.23714884	804952.43526416	11363.297749089	138519.5482407
0.	1687163.7930973	5735.3062786932	3823.0989862564	128855.2440994	747339.48813967	11341.045244099	134928.0062869
0.	1658374.1617417	6847.2563843996	4201.058666784	142406.46759345	800240.53095672	12342.466758735	127591.5779705
0.	1901118.3748286	6602.6146353956	4201.058666784	144101.90822396	820228.65398004	12075.409262973	129961.1079682
0.	1777417.002506	6869.4968993892	3245.0761526022	148398.55560832	824853.4443835	11430.055620341	125087.3730935
0.	1802093.8293823	6558.1350886904	4779.1478001472	151701.68250957	770173.61048145	12654.044646316	122583.9149129
0.	1700187.6739487	6446.937260185	3734.1697873657	166468.48455549	863267.44882895	13388.524299949	122471.1640961
0.	1795239.15525	5735.3062786932	4556.8010811844	161460.26856793	832615.86274963	13789.176830624	120712.4474163
0.	1715382.2016086	5913.2083289985	4690.2084008523	132263.57745539	895654.98795693	11830.614071137	126012.2626858
0.	1880122.8699216	6913.9781073663	4601.2699505063	138542.14141382	803340.82447255	11986.39199816	128403.9129379
0.	1624215.035649	6713.8145404327	4201.058666784	154259.10326075	851229.61617589	11452.308362854	125245.2738604
0.	1618502.8072054	7603.4671810346	4289.9928470482	136734.87951513	831415.5435231	11274.288085412	131021.9713767
0.	1887200.4045238	7892.6247312617	3689.7055437159	127591.57797059	905456.35506372	11096.271608266	130796.2445352
0.	1726121.1910826	6736.0546994319	4000.9602304553	112577.54248057	868136.41048086	12720.812851046	127433.6330744
0.	1737659.8925386	6491.4162136014	3489.6193825463	125741.55274697	766258.41080525	12097.663727646	124861.8057206
0.	1726349.6802203	7136.387707272	4000.9602304553	119404.92257145	815092.86543754	12142.172835157	122629.0156637
0.	1820715.6941084	6669.3344004268	4045.4261345198	108681.89152568	821867.85010414	12208.936941841	119878.3132163
0.	1847326.2091489	6558.1350886904	3667.4735108391	119111.88459979	827032.10303649	12164.427477996	117646.8481968
0.	1785233.6576439	7047.4231552981	3711.9376358914	125245.27386041	805587.39388518	10985.013239832	116790.4838245
0.	1871351.1001696	7158.6289936035	3734.1697873657	118322.98706571	767012.13244575	11941.883722078	127388.5065069
0.	1642342.5376384	6691.5744407644	3045.0006645658	101998.19882181	734903.09413832	11719.345904834	131383.1469421
0.	1516659.0781587	6602.6146353956	3156.1531205464	98714.564690229	752726.83185826	9694.5246392125	130615.6674299
0.	1612356.0344172	6135.5912309063	3445.1564434428	95994.171064071	748552.56307908	10851.505157133	137141.4795506
0.	1515363.0878614	5557.4080248972	3667.4735108391	106205.82864028	683191.1338988	10495.494053146	140869.5636584
0.	1755890.7969746	5979.9225766753	4089.8922757939	94937.727287356	699630.21365176	10228.495699585	158266.5383485
0.	1628756.1112811	6713.8145404327	2978.3099024804	108907.02440242	749838.60705113	9494.2943071144	129058.3510360
0.	1683977.4409415	6780.5351954239	3667.4735108391	106093.29769457	735702.56148953	11229.783609853	139762.2629789
0.	1629184.5661078	6624.8544977427	3800.8665975842	113208.22258616	761761.74920073	10606.745890386	138700.2953263
0.	1603032.0879245	6891.7374737114	3912.0291339479	99276.739556047	724516.69901427	10740.250054368	125470.8515360
0.	1760073.0386824	6091.1141759345	4023.1931528364	104315.50913348	753479.38383782	10495.494053146	129351.7363947
0.	1640814.0628791	6446.937260185	4045.4261345198	99029.377970322	737301.71658821	10740.250054368	145458.5070025
0.	1646097.7696518	6535.8954043318	3578.5459723132	113501.05446574	768617.04724404	10896.007613863	148534.2749845
0.	1823144.7076736	5957.6844347936	3600.7777679979	115078.01721225	726355.8092927	10539.994609927	153263.2009537
0.	1556235.8772505	6002.16077788	3400.6937415233	98040.004613647	725605.59892029	10606.745890386	159104.4920770
0.	1415940.4691641	5713.0687893496	3289.5380243924	92420.780910908	742876.82724765	11585.826064951	147674.7559342
0.	1566363.1231867	6469.1767072291	3734.1697873657	104000.49730618	703298.30158799	10784.751917351	159580.1245680
0.	1457680.8568225	7269.8363153001	3334.00013336	109807.61634038	718373.01990193	10807.002937904	164360.591518
0.	1473725.4560495	6558.1350886904	3489.6193825463	101795.74581873	734491.27598747	10517.744301851	166921.8638687
0.	1489482.0220237	6180.068523177	3711.9376358914	104022.99775854	739288.95510888	10829.254017831	163046.2588221
0.	1603192.304638	6291.2627920491	3534.0825588358	107353.73054214	770903.34517693	10740.250054368	162547.7725300
0.	1429238.7366259	6780.5351954239	3889.7965080741	106430.89506169	773165.91094059	10695.748428881	156070.1369056
0.	1436891.4790655	6135.5912309063	3667.4735108391	105148.09736061	725895.99525809	11452.308362854	150411.9511578
0.	1429133.9494592	6491.4162136014	4534.5667354854	108006.52915013	727856.42421485	11363.297749089	143107.2082551
0.	1597346.2145763	6180.068523177	3623.0096229803	109177.1918311	726162.20042012	12609.532806802	136825.233378
0.	1521368.5162686	6157.8298473792	4467.8640542332	114875.24825494	780298.04998765	12565.021204863	133031.2075667
0.	1429736.4922415	6380.2192750204	4912.5586784017	113951.5850077	815068.41651842	10295.244486485	133889.2301268
0.	1528966.9635224	6313.5018238017	4178.8252699788	122042.72480306	794628.62618719	10851.505157133	153127.4052305
0.	1570379.923881	6913.9781073663	4934.7940323669	126869.5684106	839625.09459233	13165.94787708	146657.0180606
0.	1586742.8170591	6647.0944194197	4957.0294456441	133189.25776893	817807.12061023	12654.044646316	145910.7552523
0.	1632783.3783144	6357.9800652871	4934.7940323669	123237.89951578	870227.45117846	11986.39199816	150163.0784036
0.	1952588.9205996	6446.937260185	4690.2084008523	116204.60065493	843131.81656455	11875.121753355	147787.8455258
0.	1607763.8177315	7625.7097134645	5446.2235441355	125132.48729532	743968.02757473	12320.211640776	184963.4926284
0.	1574664.687847	5846.4946152228	3711.9376358914	100581.13045232	793677.39988937	10628.996435951	180216.7272929
0.	1293413.1048236	7692.4376667992	3934.2618191226	79533.285640156	678159.57980193	8871.3862441486	162887.6463441
0.	1246441.8595431	6758.2949177622	2600.4056632835	65164.906701076	638730.67910071	8960.3702611759	178559.396267
0.	1178698.2496314	6313.5018238017	2000.2400288035	56121.67768364	571241.28566293	8515.4596725172	195784.2973259
0.	1004050.1282894	5824.2568292746	2066.9229651143	46954.132030473	579517.7874847	8493.2147662765	178377.7907746
0.	847425.17162642	5913.2083289985	1622.3801338886	41927.432125235	523663.29140268	7692.4376667992	188758.2855650
0.	799752.39604337	6113.3526737582	1333.440008534	35854.745965784	500385.22864453	7848.1383015384	192031.8148366
0.	781661.85325444	5913.2083289985	1133.4104052409	29474.25410547	506210.62831666	7914.8680351385	194715.2382378
0.	653525.4904732	5601.8822324301	955.61034388194	25750.836067551	449399.43147275	7447.7711155427	183509.6535783
0.	659623.41424018	6180.068523177	1222.3118584252	23455.184574945	497367.9525046	6847.2563843996	178559.396267
0.	574284.59247449	5557.4080248972	777.81407576798	20469.553763728	476864.46187142	7002.9412353188	214047.4550635
0.	612607.88027075	6313.5018238017	488.9032300503	18353.522207762	475735.95762947	6758.2949177622	202247.0292718
0.	586135.18835459	6002.16077788	711.14145314645	16794.684426767	449750.99035593	6446.937260185	196739.7414277
0.	550395.02826353	6357.9800652871	511.12678566587	16883.753024728	465844.39750898	7581.224707945	185622.3460453
0.	610291.26186754	6535.8954043318	666.69333440004	15993.109839077	468075.46231819	6913.9781073663	211426.2438591
0.	672168.85713955	6224.5460527486	733.3656014198	15859.521562944	457535.8592217	7403.2870594544	206345.6924774
0.	637197.49384675	6180.068523177	577.79780810179	16950.555097312	468122.43834903	7447.7711155427	221345.5467437
0.	540488.20598662	6135.5912309063	511.12678566587	15503.296619214	407643.46290686	6469.1767072291	197809.0572578
0.	555281.53522417	5001.500450135	422.2329187895	13277.235346002	424428.8725574	6736.0546994319	184963.4926284
0.	478204.75365563	5690.8313593262	466.67973369921	15169.349550747	468568.72348893	6980.7003643303	186940.2074476
0.	584492.26619044	6357.9800652871	577.79780810179	14946.72559947	451274.57908124	6335.740914881	195056.4125807
0.	569862.64094885	5001.500450135	777.81407576798	15525.560232501	448813.53209198	6558.1350886904	202611.2742557
0.	500031.58672479	5268.3314594078	555.57407469138	13944.991346099	462017.71334347	5512.9340546385	174973.4126641
0.	503309.22668718	5512.9340546385	511.12678566587	14902.201522249	431933.43674567	6780.5351954239	165199.1523921
0.	576115.84942775	5468.4603216522	466.67973369921	15369.716187403	423984.88366052	7069.6642042893	182442.1502697
0.	521370.45949353	5779.781435342	466.67973369921	12386.977172825	439865.97601892	5423.9868259363	196148.2632649
0.	460797.29029818	5557.4080248972	488.9032300503	12364.721936084	389587.58886877	5802.0191026477	204205.0310289
0.	499324.34659372	6424.6978724691	400.00960023041	11652.585717666	479310.06418539	6269.0238196228	218608.0229819
0.	481521.11284879	5045.9716918765	444.45629661235	10072.750608034	433243.31940717	6802.7755324172	210218.4814043
0.	424966.3636662	5735.3062786932	333.34000013334	9783.5174413434	454791.58847867	6780.5351954239	181238.5321925
0.	371546.63813334	5379.5135674889	377.78634093484	8648.9303563226	454533.62535253	6157.8298473792	191531.6100208
0.	353543.8120642	5134.9148871186	466.67973369921	7247.5947322881	415903.64519274	6180.068523177	185735.9466691
0.	322822.95547349	5690.8313593262	377.78634093484	7892.6247312617	477358.22920053	7069.6642042893	171094.0997343
0.	333867.83013791	5535.1710101087	355.56314090256	9182.8344586197	431021.31557362	5401.7501670541	193077.793558
0.	328389.81130502	5335.0405463082	711.14145314645	8938.1241678873	443893.56045207	6758.2949177622	181987.9345661
0.	324046.88893239	4957.0294456441	577.79780810179	8826.8945917595	434272.65372832	5824.2568292746	178536.695366
0.	362888.46685867	4934.7940323669	577.79780810179	7425.5290578293	440029.85232587	6313.5018238017	209762.7669063
0.	311700.17743525	5068.2074017168	266.6709334016	7225.3532086126	422512.87498787	6913.9781073663	185258.8343410
0.	311169.78651389	6313.5018238017	400.00960023041	5779.781435342	418542.05307714	5757.5438273573	194419.5649749
0.	352107.0830321	5423.9868259363	422.2329187895	6491.4162136014	422162.43410547	6535.8954043318	195488.5865691
0.	294444.89674075	5690.8313593262	422.2329187895	6469.1767072291	435302.11197913	6313.5018238017	201222.6745815
0.	305429.84889403	5201.6229063468	377.78634093484	5512.9340546385	420877.60716055	6513.6557793022	190144.8337244
0.	309394.37110032	4801.3827982459	422.2329187895	4934.7940323669	417748.11012204	7025.1821656413	181329.3652933
0.	320837.32539677	5802.0191026477	444.45629661235	6535.8954043318	411259.22606483	7158.6289936035	196375.7499557
0.	329221.68802257	5735.3062786932	444.45629661235	5579.6450990042	445064.72569438	5290.5677623922	193987.4457817
0.	336989.79961984	4979.2649182334	155.55700742096	5868.7324604928	392380.8380041	7091.9053126152	185281.5533631
0.	306005.97257035	5557.4080248972	311.11691862693	5557.4080248972	434459.81873718	6024.3990384081	176017.275653
0.	327326.97622019	5824.2568292746	444.45629661235	6180.068523177	444244.89319141	5757.5438273573	188871.9284713
0.	320814.23940479	5557.4080248972	355.56314090256	6224.5460527486	429571.47709218	6357.9800652871	180534.6088686
0.	296355.30248235	5446.2235441355	533.35040054615	6936.2188003543	428285.53584698	6157.8298473792	164836.5212200
0.	377052.51828905	5690.8313593262	355.56314090256	6446.937260185	460116.74529002	6135.5912309063	179671.8153569
0.	420644.0230182	5802.0191026477	466.67973369921	6357.9800652871	412099.23537226	6513.6557793022	178128.089616
0.	448860.40256632	6046.6373582597	333.34000013334	8181.7923105381	438461.45074293	6269.0238196228	191758.9721665
0.	380678.58435208	5379.5135674889	422.2329187895	8092.8166025467	431138.24874707	6335.740914881	193850.9916906
0.	367622.67640937	5223.8590313854	244.44802968221	8226.2805206124	431442.28248356	6113.3526737582	173997.7446982
0.	436706.11844656	5979.9225766753	400.00960023041	8760.1575583262	426649.16311126	6513.6557793022	172659.2214393
0.	453103.24362574	5090.4431708704	422.2329187895	8537.704638108	426064.82019586	5802.0191026477	197217.5040821
0.	446774.91488915	5335.0405463082	422.2329187895	9650.0285943244	439748.92343625	6602.6146353956	181511.0344331
0.	427864.72436322	4890.3233837481	355.56314090256	10272.994831483	409416.16189766	6647.0944194197	163884.688731
0.	459788.22567644	5112.6789993376	422.2329187895	10272.994831483	431980.21481372	7381.0451204177	187531.0398141
0.	486980.61043198	5868.7324604928	511.12678566587	10206.246222688	438531.6715291	6580.3748323783	190781.3584495
0.	403120.08390142	5913.2083289985	400.00960023041	9716.7727507005	434085.49281632	6869.4968993892	182873.6778727
0.	557844.50170637	6491.4162136014	333.34000013334	10807.002937904	408996.27887153	6558.1350886904	211768.0948072
0.	536083.5714194	5935.4463522347	377.78634093484	9561.0372168932	401861.42539961	5979.9225766753	206960.6637
0.	477640.39473053	5223.8590313854	311.11691862693	10384.243700188	410022.69605861	6180.068523177	196353.0010104
0.	446212.62318991	4890.3233837481	400.00960023041	9205.0812048251	402910.29459359	5802.0191026477	177923.7941743
0.	451579.32937559	5335.0405463082	422.2329187895	8626.6850939775	413662.80605673	5868.7324604928	190963.2314862
0.	443846.7171769	5624.119425175	400.00960023041	9249.5748753086	444268.31588702	5668.5939886228	189440.1659899
0.	410325.97929722	5446.2235441355	355.56314090256	8871.3862441486	418004.96594455	6269.0238196228	187099.2736251
0.	489782.30525029	6135.5912309063	333.34000013334	7136.387707272	425854.46652646	6758.2949177622	196648.7420866
0.	490465.20991179	5001.500450135	355.56314090256	7558.9822941956	414549.73458067	6691.5744407644	195056.4125807
0.	403679.54726711	5223.8590313854	400.00960023041	7714.6804365931	418985.75922261	5846.4946152228	190326.6930265
0.	425176.69547668	5757.5438273573	333.34000013334	8359.7465751719	443073.84016491	6402.4585440809	182510.2847376
0.	421858.73029978	5357.2770272403	311.11691862693	7825.8951756913	456292.61904566	6891.7374737114	188258.2749815
0.	432986.00518826	5157.1508342136	400.00960023041	7692.4376667992	418425.29213229	5735.3062786932	217741.3254665
0.	443284.61788004	5757.5438273573	488.9032300503	7336.5614203583	428051.74913159	6780.5351954239	198400.6519360
0.	441294.14652261	5512.9340546385	377.78634093484	6913.9781073663	410465.95980999	6736.0546994319	172477.7431415
0.	447759.0142821	5512.9340546385	577.79780810179	9538.7895209393	433804.7591296	5935.4463522347	163476.7934761
0.	482815.07599507	5001.500450135	466.67973369921	8671.1756780192	420830.88982118	6024.3990384081	181283.9486204
0.	457277.81339558	6202.3072583001	711.14145314645	8604.4398909837	437946.51592713	6157.8298473792	180807.0883387
0.	469296.9228379	5579.6450990042	400.00960023041	8159.548294521	427630.94915746	6469.1767072291	178786.4086392
0.	512512.16858501	6357.9800652871	711.14145314645	8048.3291046256	402677.20141052	7136.387707272	186712.9752596
0.	499890.13403648	5935.4463522347	377.78634093484	8248.52471467	413779.50191597	6269.0238196228	211562.9825767
0.	450477.59114765	6180.068523177	466.67973369921	7625.7097134645	434717.17731399	6513.6557793022	192077.2894736
0.	513551.06854082	5535.1710101087	466.67973369921	7959.3548209234	406220.9049541	6469.1767072291	204455.5059019
0.	628530.52625365	6913.9781073663	444.45629661235	11229.783609853	423353.99175031	6424.6978724691	201814.5087830
0.	653885.48482304	6291.2627920491	955.61034388194	12453.743239397	388656.70908667	6113.3526737582	181897.0943640
0.	778009.28801067	6669.3344004268	1111.1851901238	13989.510313761	417841.51134571	6424.6978724691	205753.5402836
0.	761470.15396713	8003.8418440852	755.58980896023	14345.670610058	421858.73029978	6736.0546994319	195465.8400174
0.	766744.67537129	6491.4162136014	688.91736413994	11229.783609853	403726.17086963	6891.7374737114	188235.5479326
0.	676258.46045697	6335.740914881	622.24545271912	10896.007613863	406454.0949311	5223.8590313854	173748.1733763
0.	561975.33042238	5179.3868406229	755.58980896023	10562.244977375	410815.92113209	6802.7755324172	182623.8434085
0.	522783.14715692	6624.8544977427	577.79780810179	9828.0141985899	443237.77793899	6135.5912309063	188121.913607
0.	641174.75473635	6224.5460527486	600.02160077763	12876.607407585	434015.3085305	5890.9703650846	198355.1431795
0.	597358.28192107	6469.1767072291	422.2329187895	9783.5174413434	425293.54871938	6313.5018238017	177197.4505127
0.	436027.4865379	5112.6789993376	377.78634093484	6669.3344004268	439421.18472659	5223.8590313854	161324.3404549
0.	322176.42030126	3734.1697873657	266.6709334016	6446.937260185	417701.40989317	6091.1141759345	132511.9206971
0.	269878.19688575	4201.058666784	355.56314090256	4112.1254353852	407596.81790366	5423.9868259363	108681.8915256
0.	184440.99034184	3645.2415372606	266.6709334016	4045.4261345198	389936.69498518	5312.8041246922	98984.40392074
0.	152629.50633796	3511.8509410427	155.55700742096	2756.0112160766	389983.24354713	5979.9225766753	91679.32480400
0.	126395.78337397	3378.462479507	200.0024000288	2756.0112160766	393521.67781266	5668.5939886228	88556.94184552
0.	98512.190967458	3133.9225107654	133.33440000853	1822.4214736367	430974.54275208	7203.1117442735	78591.07634051
