# Supplementary material for: LA-iMageS: a software for elemental distribution bioimaging using LA–ICP–MS data
Source: J Cheminform. 2016 Nov 18;8:65. doi: 10.1186/s13321-016-0178-7 (PMC5116144; doi:10.1186/s13321-016-0178-7)
Supplement: Supplementary file 1 — Additional file 1. Dataset corresponding to LA–ICP–MS analysis of a human tissue used to illustrate LA-iMageS features. [file 13321_2016_178_MOESM1_ESM.zip › Line 61.xl]

Intensity Vs Time	Counts Per Second
Time in Seconds	Na23	Ca44	Zn64	P31	C12	C13	Si28
0.	22.222251851891	2933.8496908789	44.444562963279	355.56314090256	396921.81964287	6046.6373582597	57352.23548845
0.	88.889362965491	2978.3099024804	22.222251851891	333.34000013334	427303.67461103	5757.5438273573	57106.10943947
0.	6469.1767072291	3378.462479507	22.222251851891	911.16092124147	365951.47838583	5713.0687893496	62522.55652346
0.	62858.402192059	3089.4614690812	111.11185185679	1644.6067123067	427350.42735043	8226.2805206124	59948.18763782
0.	76168.739206452	3178.3837896203	177.7796740943	2022.4676149595	370013.9882506	5935.4463522347	83886.77161893
0.	133934.3916368	3778.6342682119	222.22518522469	2689.3227662952	383980.57590266	7447.7711155427	89522.73457436
0.	99299.227334873	3623.0096229803	177.7796740943	2489.2606184746	410139.34218322	6024.3990384081	85615.32918680
0.	98129.942820867	3756.4019981391	133.33440000853	2000.2400288035	355328.47457504	6313.5018238017	79712.76609996
0.	120126.29040077	3200.6145179875	155.55700742096	2911.6196740142	376703.93938196	6758.2949177622	87299.33216457
0.	119089.34364113	3556.3142359259	444.45629661235	2822.700199456	412542.60693407	5579.6450990042	86715.50612637
0.	118052.52498126	3378.462479507	200.0024000288	2600.4056632835	415880.30008796	6224.5460527486	83280.73849848
0.	130277.09582186	3823.0989862564	222.22518522469	2867.1598181554	392404.11892401	5179.3868406229	88736.61578385
0.	174928.030252	3022.7703512459	266.6709334016	3422.9250628351	407316.95323641	6180.068523177	88736.61578385
0.	197194.75286573	3800.8665975842	333.34000013334	3823.0989862564	422886.69443833	6780.5351954239	102470.6081741
0.	171343.59239622	4067.6591755055	333.34000013334	3823.0989862564	430834.22582288	7002.9412353188	105755.7139170
0.	191645.29032711	3934.2618191226	266.6709334016	4201.058666784	401674.9732596	6269.0238196228	101660.7798658
0.	214161.4392369	3556.3142359259	422.2329187895	3578.5459723132	397667.23729799	5646.3566772391	112464.9260219
0.	246618.24505952	4045.4261345198	311.11691862693	4534.5667354854	393358.69135503	6602.6146353956	117691.9224267
0.	237194.98672033	3978.7273673761	311.11691862693	4579.0354861913	377308.15188318	6180.068523177	115461.0386123
0.	237560.74252382	4023.1931528364	400.00960023041	4378.9279761929	390495.29449759	5335.0405463082	116024.3371396
0.	265702.74074104	3711.9376358914	422.2329187895	4756.9128613587	392171.31258433	5468.4603216522	111181.2052311
0.	294721.07337089	4934.7940323669	355.56314090256	4601.2699505063	410162.67159937	6424.6978724691	125673.87662
0.	351805.86415719	4601.2699505063	488.9032300503	5824.2568292746	411025.90481031	6135.5912309063	136757.4678897
0.	434296.04913038	5045.9716918765	488.9032300503	8715.6664994682	392776.62228482	5957.6844347936	160531.4702259
0.	390844.43777306	4423.3958966001	222.22518522469	6558.1350886904	425620.74629941	5957.6844347936	124613.6886099
0.	305015.0640647	3889.7965080741	355.56314090256	5468.4603216522	394010.65587158	5624.119425175	128245.9527619
0.	331324.85065565	4490.09822201	244.44802968221	5557.4080248972	397620.64678654	5068.2074017168	133595.6862302
0.	370013.9882506	5290.5677623922	422.2329187895	6002.16077788	396619.01232242	6424.6978724691	143921.044928
0.	302204.278961	4156.5919324774	200.0024000288	5490.6971584864	420994.40162656	6669.3344004268	124297.9138010
0.	274813.39524428	4401.1619067434	311.11691862693	5335.0405463082	409089.58442618	6135.5912309063	120892.8116565
0.	295917.94270536	3978.7273673761	266.6709334016	5045.9716918765	400160.20061486	6224.5460527486	131947.5148578
0.	273344.01231607	4312.2265403762	333.34000013334	4312.2265403762	419990.02139249	5735.3062786932	123080.0364986
0.	288900.25288663	3956.4945635986	244.44802968221	4912.5586784017	402933.60426203	5579.6450990042	146114.2749028
0.	303747.7915834	4845.8529723751	333.34000013334	5023.7360413493	407153.70308399	5802.0191026477	153874.3088439
0.	280325.85225296	4356.6941049483	266.6709334016	4645.7390570617	425129.95462698	5979.9225766753	133279.5735053
0.	274951.162963	4000.9602304553	422.2329187895	4156.5919324774	411679.22038945	6246.7849065228	123756.6131880
0.	256533.14487658	3956.4945635986	333.34000013334	5357.2770272403	435559.49590846	6157.8298473792	110956.0113103
0.	289268.24967275	4156.5919324774	333.34000013334	5668.5939886228	418612.11041008	5957.6844347936	113771.3698878
0.	297138.00258664	4312.2265403762	555.57407469138	4334.4602930095	390890.99128973	6002.16077788	118165.2164571
0.	271117.46466214	3778.6342682119	444.45629661235	5268.3314594078	400206.80499481	5957.6844347936	113816.4233049
0.	290096.30084825	3667.4735108391	266.6709334016	5512.9340546385	413266.05206237	5802.0191026477	123283.003780
0.	335902.76162534	4201.058666784	355.56314090256	7870.3814867284	399554.36683637	5802.0191026477	136012.0835904
0.	327904.5874919	4112.1254353852	200.0024000288	5802.0191026477	397108.16795123	5979.9225766753	119900.85629
0.	300568.9227208	4490.09822201	422.2329187895	6402.4585440809	398179.74971559	7114.146480276	109514.9133543
0.	361890.9055242	3711.9376358914	377.78634093484	5890.9703650846	428192.02039348	6825.0159287424	121975.078492
0.	354401.33045745	3534.0825588358	155.55700742096	7069.6642042893	436612.51084348	5802.0191026477	123283.003780
0.	325132.41142628	5023.7360413493	333.34000013334	8003.8418440852	407573.49549764	5868.7324604928	130164.241652
0.	320306.36345599	4134.3586542796	333.34000013334	6269.0238196228	409626.11115437	6491.4162136014	116137.001382
0.	328320.49192104	3956.4945635986	288.89389638309	7136.387707272	410465.95980999	6091.1141759345	119247.1316230
0.	303010.55649681	4534.5667354854	355.56314090256	5913.2083289985	422232.52113213	6602.6146353956	107691.3786509
0.	254975.30117138	4112.1254353852	288.89389638309	5401.7501670541	414526.39317627	5913.2083289985	99861.44141171
0.	261483.49279651	4000.9602304553	288.89389638309	5890.9703650846	397108.16795123	5357.2770272403	110888.4543129
0.	257174.69330615	3912.0291339479	288.89389638309	4890.3233837481	423470.82007139	5690.8313593262	104990.5743286
0.	276053.38538137	4178.8252699788	311.11691862693	4979.2649182334	431091.47528576	6024.3990384081	113929.0579060
0.	277201.68625378	3845.3314342286	288.89389638309	5423.9868259363	409509.47204106	6135.5912309063	119720.5133680
0.	225339.36040108	3600.7777679979	422.2329187895	4401.1619067434	431395.50735878	6469.1767072291	106903.5542077
0.	214982.17072794	3689.7055437159	355.56314090256	5223.8590313854	413196.03856496	6335.740914881	112239.6976396
0.	198628.19940265	3778.6342682119	177.7796740943	4934.7940323669	411655.88682947	6736.0546994319	101053.4599631
0.	218471.17009052	4000.9602304553	311.11691862693	5045.9716918765	395407.89050425	5913.2083289985	105575.6747920
0.	216122.20798065	4423.3958966001	333.34000013334	5624.119425175	374310.74926678	6246.7849065228	115461.0386123
0.	205229.74798786	4067.6591755055	288.89389638309	5112.6789993376	388051.69171436	5713.0687893496	107758.9099038
0.	197012.74534405	3823.0989862564	355.56314090256	4734.6779818802	404518.8110807	6269.0238196228	105958.2625528
0.	183350.65515114	3889.7965080741	200.0024000288	3823.0989862564	425807.72196971	5624.119425175	109244.7350479
0.	183259.80025423	3778.6342682119	266.6709334016	3845.3314342286	389890.14667729	6269.0238196228	113726.3167126
0.	187394.69020662	4467.8640542332	377.78634093484	4623.5044741297	388679.97984285	6202.3072583001	117601.7742090
0.	188599.18807061	3711.9376358914	200.0024000288	4334.4602930095	411655.88682947	5668.5939886228	121185.9118131
0.	178763.7071267	4512.332449094	177.7796740943	4534.5667354854	404122.48177409	5401.7501670541	123215.3474744
0.	183282.5138866	3845.3314342286	400.00960023041	5223.8590313854	404915.15879075	5490.6971584864	129193.7583895
0.	189826.58938751	4112.1254353852	377.78634093484	4734.6779818802	401138.94604707	6357.9800652871	143152.419336
0.	155368.31509152	3956.4945635986	400.00960023041	4156.5919324774	430951.15643728	6558.1350886904	116520.0711249
0.	143061.99741713	3823.0989862564	444.45629661235	3400.6937415233	422349.3341208	6869.4968993892	102223.1523366
0.	158674.18108823	4067.6591755055	666.69333440004	5668.5939886228	417701.40989317	6580.3748323783	96736.00904061
0.	169869.42480556	4089.8922757939	666.69333440004	6246.7849065228	385771.62738012	5601.8822324301	103483.0035651
0.	162162.59880206	2956.0797670342	400.00960023041	5468.4603216522	407200.34566613	6335.740914881	104203.0035509
0.	174701.12185965	4045.4261345198	755.58980896023	5713.0687893496	445252.12701151	6469.1767072291	108884.5108428
0.	194010.188345	4134.3586542796	555.57407469138	7959.3548209234	441200.48869193	6936.2188003543	117015.8343974
0.	211699.72350985	4178.8252699788	622.24545271912	8515.4596725172	401022.42284722	6135.5912309063	138248.4349022
0.	254104.86636877	5001.500450135	533.35040054615	8671.1756780192	417584.66043798	6758.2949177622	139784.8594935
0.	248792.57451936	4223.2921228934	888.93629882483	9850.2626662593	389890.14667729	6180.068523177	132037.8172435
0.	304922.89241144	4912.5586784017	1222.3118584252	14323.410145956	427303.67461103	6291.2627920491	173317.1130609
0.	350601.09527673	5045.9716918765	1644.6067123067	24547.211877379	503639.41807772	7892.6247312617	119089.3436411
0.	411679.22038945	4823.6178556551	1800.1944209975	32240.022514579	493126.70196551	7536.7399397861	114672.4841975
0.	560052.11197275	5335.0405463082	2578.1765357486	48406.852912702	541838.46490956	8737.9119992209	107984.0180074
0.	641749.93168945	4890.3233837481	3045.0006645658	59858.658630798	558342.9448887	8315.2576529274	103190.5212295
0.	690153.4528038	4801.3827982459	3689.7055437159	73343.564827587	591995.11050606	9405.3045917898	101030.9674782
0.	728606.82878134	6002.16077788	3734.1697873657	91701.792206956	659263.18133642	9850.2626662593	98961.91698644
0.	906123.344116	4779.1478001472	4868.088148406	87523.891475736	750760.79323145	10673.497705198	95769.38463979
0.	896321.23313719	5979.9225766753	3889.7965080741	111901.86640322	687984.65756265	11763.8529932	95117.53810065
0.	983814.27363799	5957.6844347936	4734.6779818802	112555.01906791	732868.41775588	10695.748428881	95656.99368842
0.	1044811.9300741	5668.5939886228	5312.8041246922	119224.59030116	764216.39581399	10628.996435951	91477.12088833
0.	1049054.1222356	6535.8954043318	6424.6978724691	139581.49304916	810277.74826116	11185.27937181	94083.6786047
0.	1222318.5842228	6157.8298473792	5868.7324604928	132624.80641616	874607.95251226	12987.891015582	90376.31849999
0.	1297697.7828621	6357.9800652871	6313.5018238017	149959.46071995	854372.59728148	13700.141271587	86446.0616782
0.	1261960.1869741	6936.2188003543	7002.9412353188	155730.53839297	854495.39286884	12565.021204863	84290.8180631
0.	1185809.0432549	6157.8298473792	7714.6804365931	133911.81085147	920809.92440199	12765.325284507	81664.86454619
0.	1456183.0572136	6446.937260185	8559.9496630493	160101.08624638	998406.37487735	14278.88939599	79937.12208497
0.	1519966.0128208	6669.3344004268	7403.2870594544	155187.20929033	818418.55563871	12609.532806802	80520.47578088
0.	1500776.1131556	7447.7711155427	7981.5983028321	178741.00567533	913315.21892	12186.682180224	82001.47924237
0.	1504447.0772369	8515.4596725172	9205.0812048251	167488.62235558	937776.97657999	13967.250800226	91904.0015444
0.	1598146.8276698	8226.2805206124	8515.4596725172	162638.4042049	911757.7158736	13165.94787708	92847.70964476
0.	1657883.0991456	8448.7251318446	9538.7895209393	163318.17288299	1007772.9828987	15859.521562944	92757.82810372
0.	1517902.3445001	7225.3532086126	8648.9303563226	170459.06086554	1035280.6891581	14412.452358838	84941.8227804
0.	1556289.0092738	7292.077957649	9049.3552278814	194374.07770107	990895.29018673	15236.137894833	83662.30979443
0.	1932614.061949	7714.6804365931	9627.7806609238	197490.52346794	963326.32364812	13366.266390356	80430.72641316
0.	1705473.5259909	7558.9822941956	9227.328010388	162117.28540496	961759.94689848	14390.191716499	75092.36986519
0.	1544607.4232067	6936.2188003543	9294.0687832241	170232.27287809	1001227.8008795	13010.147915374	75092.36986519
0.	1651626.1270635	6269.0238196228	8671.1756780192	154870.2835214	879360.07067072	13188.205252064	73724.68350616
0.	1552490.8503391	6380.2192750204	7603.4671810346	146815.32474904	970191.82787931	13878.213340166	69443.70061731
0.	1795208.0850211	6758.2949177622	8493.2147662765	178037.29103022	994637.55706956	15147.086888228	71169.27843858
0.	1719282.3498321	7558.9822941956	10117.248908782	197103.7486138	963201.99786373	13789.176830624	73657.42600776
0.	1586171.5942147	7381.0451204177	8804.6488545952	204523.81852178	1050836.9512476	14367.931133572	71595.12510
0.	1902249.2651661	7247.5947322881	8426.4804036529	216623.87315291	1058801.2856873	15191.612272687	69533.33226221
0.	1707579.9892204	7292.077957649	8626.6850939775	233241.26263493	1007098.2552931	15325.189852189	73679.8451138
0.	1749919.45813	7714.6804365931	7892.6247312617	216304.62823022	987204.4741971	14835.415852053	72760.71100159
0.	1939646.0831231	8804.6488545952	9182.8344586197	230317.15413339	1020402.3878958	15592.351428913	70340.06027107
0.	1587542.5290412	7047.4231552981	8003.8418440852	214207.03333725	956292.2422325	15414.242760311	71460.64486871
0.	1586285.8387836	6624.8544977427	8137.3043378502	214115.84538284	1058826.4211	16304.824137012	72043.40816206
0.	1883550.2069878	7959.3548209234	10896.007613863	250692.70947526	1052946.6771945	15814.992612997	72357.22058998
0.	1687849.2605106	7981.5983028321	9405.3045917898	242499.99549089	1048828.1554485	16661.08331298	73836.78053780
0.	1920389.9019248	7714.6804365931	8559.9496630493	223969.84007945	1022930.4350697	14167.588560773	68345.79087660
0.	1825059.3954241	9383.0573113583	8515.4596725172	201677.92797352	1009297.5571817	15592.351428913	71595.12510
0.	1759149.5232873	7336.5614203583	9427.5519315809	191349.72471983	1088132.4555361	14056.289210819	72110.65269179
0.	1995843.4857389	7937.111398359	9138.3411442804	225727.43153625	1130347.7062021	16082.169878429	74105.81953893
0.	1594739.9368801	8048.3291046256	10117.248908782	221528.07988882	1023981.9149679	15948.580175982	72805.54447030
0.	1979224.0027805	8248.52471467	8982.6164138194	217513.26196053	987578.47311965	15659.143160157	72917.62919276
0.	1631461.0689034	6691.5744407644	7937.111398359	204751.53124992	1012247.4802833	14768.630716617	72536.5472603
0.	1607078.3503183	6802.7755324172	8760.1575583262	214708.58469701	966758.40749952	15280.663754666	74060.97910489
0.	1804783.8594002	6869.4968993892	9027.1088971719	229038.17483135	1001952.0289935	15614.615279902	73455.65675517
0.	1983063.0614501	7314.319659335	7336.5614203583	179081.53387051	928583.46037104	15147.086888228	72671.04478464
0.	1666026.2445943	7247.5947322881	7203.1117442735	195875.28733771	941595.97536158	14278.88939599	76863.96796672
0.	1871543.550705	7447.7711155427	9182.8344586197	204797.07453318	923062.05750106	13744.658932294	74778.45487622
0.	1680080.6298273	7136.387707272	7714.6804365931	227942.06095305	928632.99536282	14479.234642336	74711.18891015
0.	1832639.9793202	7203.1117442735	8582.1947473411	215324.16573703	1014548.1035129	14835.415852053	74330.02531238
0.	1894804.4709882	7514.4976447163	7714.6804365931	185372.43006404	975518.76258182	13344.008540165	75966.9094125
0.	1924868.3843262	7514.4976447163	8092.8166025467	189144.67769891	992541.69221365	15948.580175982	71550.29811880
0.	1880152.9247098	6624.8544977427	7781.4091020254	213021.66676794	1017224.5816463	13722.400072237	75002.67866709
0.	1894143.000397	8293.0132808272	7536.7399397861	202770.63638265	965688.84675931	14278.88939599	76976.1070450
0.	1863546.475257	7670.1949563466	6802.7755324172	215825.78348271	946334.8283249	13254.977733417	76572.41339280
0.	1599652.4533416	6758.2949177622	6913.9781073663	198855.7530096	921329.59623589	14011.769886705	81485.3422406
0.	1911218.516058	7314.319659335	6313.5018238017	180988.74621546	905925.71245147	12587.276976136	79645.46047669
0.	1830942.7022985	7536.7399397861	7158.6289936035	202565.74277255	820546.68293211	12943.377394191	78209.7360516
0.	1900814.9886615	7603.4671810346	7470.0132325949	203954.56359302	929549.44302111	14924.46353115	78299.46161584
0.	1864315.6532937	5935.4463522347	6068.8757374351	211380.66477903	914304.25300095	12720.812851046	76482.70633587
0.	1977249.4506259	6558.1350886904	6380.2192750204	180852.50244064	923111.56140943	14212.108716627	79084.60132161
0.	1766594.6049039	6068.8757374351	6780.5351954239	184327.40717574	844260.15166797	11140.775371281	84066.34540994
0.	1791473.2253606	7180.8703392706	5490.6971584864	172727.27680955	794872.54706118	12765.325284507	88803.99450420
0.	1646929.4936315	6246.7849065228	6091.1141759345	158402.41706699	779250.988602	11808.360319106	94263.4710947
0.	1563783.7275486	7825.8951756913	5357.2770272403	173997.74469822	864545.90419449	13032.404874564	90937.93430125
0.	1394803.0167952	7025.1821656413	5913.2083289985	192623.00425349	838423.81364501	12320.211640776	92488.18926493
0.	1627604.7383626	6736.0546994319	6269.0238196228	149620.10887088	801338.93427465	12743.069038078	99051.86508559
0.	1778671.6798637	6291.2627920491	5868.7324604928	171729.18650791	837394.27547191	13344.008540165	91836.59788976
0.	1445023.0525587	6202.3072583001	6246.7849065228	161936.03425675	786656.16674765	10962.761744275	100018.8681101
0.	1628997.1146519	6135.5912309063	4645.7390570617	174156.56666361	819201.25487914	12231.191762848	104923.0653635
0.	1517584.8986337	6424.6978724691	5223.8590313854	165040.49933167	759380.67363058	11674.839054004	99951.399163
0.	1650874.5038389	6113.3526737582	4734.6779818802	141524.97361114	775283.03633181	12231.191762848	95319.82987701
0.	1481442.2277941	5535.1710101087	4823.6178556551	141072.96127721	693335.33320556	12431.487824481	90937.93430125
0.	1458705.8097377	7091.9053126152	5179.3868406229	150773.96104094	699461.32586451	10295.244486485	96533.68308074
0.	1679102.6521623	5935.4463522347	4912.5586784017	135063.50829983	755106.08930447	11652.585717666	100221.2782091
0.	1448015.2105361	6847.2563843996	5957.6844347936	142677.71511254	764337.93093511	11051.768082761	99209.27658151
0.	1327696.0593785	6913.9781073663	4645.7390570617	126012.26268586	781734.92016077	10206.246222688	88197.60552883
0.	1536094.6194094	6002.16077788	5379.5135674889	158742.1234653	719944.80794054	10183.99680516	94173.57436762
0.	1384708.9925696	6224.5460527486	4423.3958966001	135515.19746148	731972.3421955	11474.561164748	89882.12773316
0.	1426148.0252778	6313.5018238017	4912.5586784017	130796.24453523	669812.19739176	10361.993807708	92308.43485920
0.	1609923.9450143	5779.781435342	3956.4945635986	145458.50700259	719702.97589739	11385.550313458	92151.15291728
0.	1544289.044289	6335.740914881	5557.4080248972	146453.48527014	737883.30040392	8559.9496630493	95724.42807839
0.	1496974.6639	5890.9703650846	5090.4431708704	134679.59160632	692973.69713584	10028.252544752	106003.2740251
0.	1455079.5737959	6402.4585440809	4579.0354861913	129035.78335604	725024.83533546	11519.066946682	116993.2990678
0.	1526080.394477	5979.9225766753	4000.9602304553	138609.92129753	690514.97137916	10339.743974598	112847.8281491
0.	1475436.8013778	7002.9412353188	4289.9928470482	125967.14375659	680109.26155931	10517.744301851	103010.5371707
0.	1320704.7596024	6068.8757374351	4623.5044741297	128764.97592655	682324.24662585	10517.744301851	112374.8339434
0.	1330597.7491421	6624.8544977427	4890.3233837481	139920.43985752	733062.17595905	10562.244977375	117849.6841377
0.	1402008.7548755	5824.2568292746	4957.0294456441	133189.25776893	682107.5383431	11096.271608266	104788.0490638
0.	1415652.7307437	6202.3072583001	4378.9279761929	128358.78115589	783610.51353606	12030.900511791	99029.37797032
0.	1354156.7552138	6802.7755324172	4401.1619067434	132828.00453362	690273.95732229	11118.523460085	107556.3177762
0.	1492910.9851401	6891.7374737114	5045.9716918765	141389.36735822	710735.75921871	9894.7597796915	103595.4994877
0.	1335600.1787745	6380.2192750204	4645.7390570617	140327.19407462	725242.61713451	11029.516409074	101863.2296099
0.	1497291.3905745	6669.3344004268	3845.3314342286	152154.26671062	644818.18786146	10272.994831483	99816.46289800
0.	1546889.4645992	6291.2627920491	4823.6178556551	135086.09218114	750930.68028491	11852.867882553	98197.39710955
0.	1619415.4305275	6758.2949177622	4690.2084008523	151679.0539389	745059.36469951	12008.646225282	106700.9827404
0.	1410710.2914748	7514.4976447163	5490.6971584864	142948.971386	748892.2543489	10740.250054368	108726.9176176
0.	1574451.7327846	6269.0238196228	4512.332449094	140756.56710846	768617.04724404	12164.427477996	109987.7463316
0.	1534822.3607477	6602.6146353956	4845.8529723751	149099.7959687	804268.68528183	10384.243700188	99569.08538619
0.	1646205.0846299	7203.1117442735	4934.7940323669	138158.0657333	725436.20553477	11719.345904834	95814.34144235
0.	1292922.8202207	7002.9412353188	4868.088148406	137073.71151159	757631.72653423	10072.750608034	97298.05122262
0.	1676410.5092625	6380.2192750204	5001.500450135	126192.74082752	730035.19700721	10295.244486485	92870.18018066
0.	1656996.6587411	6068.8757374351	4912.5586784017	150547.70303759	683480.11557511	10695.748428881	90668.35401858
0.	1601830.5521373	5668.5939886228	5646.3566772391	151068.10554721	746029.55700708	10539.994609927	90915.46894641
0.	1470935.339207	6980.7003643303	4579.0354861913	161165.7604318	755057.52653329	10940.510308095	90578.495851
0.	1632184.3118827	7025.1821656413	5468.4603216522	156794.65956044	744744.0754773	10428.74366326	94308.41981996
0.	1687022.1311227	6980.7003643303	4512.332449094	161868.06608274	718590.6351414	11051.768082761	91948.93761549
0.	1884887.359911	6335.740914881	4645.7390570617	159421.57741661	758919.11182486	11207.531461142	98782.02368354
0.	1762110.5323656	7247.5947322881	5312.8041246922	152697.39990572	790678.05723495	11674.839054004	88759.07529709
0.	1818113.7045669	6269.0238196228	4245.525638307	154191.19708438	765893.73018208	11252.035817943	89590.11961733
0.	1723042.1580397	6758.2949177622	4690.2084008523	153693.23521008	739337.43001046	10784.751917351	87074.77887295
0.	1847600.4275561	6380.2192750204	5246.095215739	164156.62988571	790214.83602169	12409.232468957	99209.27658151
0.	1744250.2706405	6335.740914881	5690.8313593262	159172.43792948	761567.35129417	10339.743974598	95949.21329691
0.	1806012.2412286	7069.6642042893	5223.8590313854	160078.43506783	770027.67087147	11474.561164748	85817.39166950
0.	1673450.0645083	5401.7501670541	5223.8590313854	134950.58980397	791385.12648475	10962.761744275	81889.27284022
0.	1714334.7302894	6180.068523177	4801.3827982459	138361.3977302	752168.52885627	11541.319926723	79645.46047669
0.	1787058.7714248	6113.3526737582	4423.3958966001	133618.26616579	784024.65992093	11430.055620341	82831.85334764
0.	1630684.3160475	5935.4463522347	5312.8041246922	138271.02734634	731149.0027804	11363.297749089	83482.74466608
0.	1807977.992018	6269.0238196228	4289.9928470482	141005.16152397	776597.37271883	11630.332440711	89500.27301381
0.	1739478.9244725	6313.5018238017	3845.3314342286	154168.5618141	749911.40767286	12231.191762848	93364.54721546
0.	1928878.7332417	6291.2627920491	5535.1710101087	154915.55790011	679122.33082999	11808.360319106	88893.83364096
0.	1713875.2505268	6847.2563843996	5290.5677623922	154598.64236689	734224.81580576	11096.271608266	128900.3785496
0.	1791391.45702	6691.5744407644	5157.1508342136	129757.97919752	706195.25521661	11118.523460085	93544.32427745
0.	1712605.0436642	6446.937260185	4756.9128613587	148081.88558348	757534.5731001	11363.297749089	92038.81048049
0.	1895300.6048726	6024.3990384081	4534.5667354854	155526.78586649	780005.83416728	10896.007613863	97387.98146923
0.	1815653.8847866	6513.6557793022	4912.5586784017	151882.71326705	774139.23809258	11986.39199816	101210.9090470
0.	1571923.271468	6446.937260185	3978.7273673761	139852.64940211	739070.821393	10740.250054368	92870.18018066
0.	1529549.6848901	6736.0546994319	4734.6779818802	156183.33945685	666927.36392089	10829.254017831	95612.03772987
0.	1644327.2540834	6869.4968993892	4601.2699505063	148941.44625889	748625.35294992	10161.747447	90982.86519163
0.	1770672.9284789	7069.6642042893	5468.4603216522	152267.41656687	799605.96088952	10807.002937904	96398.80182078
0.	1715010.477556	6469.1767072291	5001.500450135	144644.52146266	748746.67075348	10807.002937904	92667.94752674
0.	1639795.2214765	5512.9340546385	4823.6178556551	153353.73265407	743774.02640816	10006.003602161	101413.3479282
0.	1627470.8671958	5735.3062786932	4934.7940323669	145232.39200148	705157.06908149	10784.751917351	99861.44141171
0.	1653881.366879	6647.0944194197	4445.6299457633	143943.65262734	749668.74130054	10517.744301851	89208.27820650
0.	1689852.17373	5512.9340546385	5601.8822324301	138135.47359293	795604.35057348	12053.154857688	84470.40051745
0.	1506771.9078379	6558.1350886904	4912.5586784017	137480.32794525	796799.76156547	11296.540412261	82315.66516685
0.	1494705.1125957	6068.8757374351	4645.7390570617	144124.51640957	726355.8092927	11096.271608266	79981.9940033
0.	1518801.8346471	5690.8313593262	4601.2699505063	127749.52583765	742513.12420034	10784.751917351	89410.427373
0.	1441428.5210708	6402.4585440809	4534.5667354854	129351.73639478	734999.99535956	9961.5058950769	89769.81571494
0.	1835953.3043212	6068.8757374351	4556.8010811844	159217.73546928	665941.93252577	12008.646225282	96825.9332571
0.	1677971.8559002	6669.3344004268	4890.3233837481	142180.43468127	769322.33052684	10183.99680516	98422.24865890
0.	1573094.2611389	5979.9225766753	4378.9279761929	135108.67612315	701946.72050474	11363.297749089	96151.5251482
0.	1484525.5036351	5646.3566772391	4134.3586542796	150660.83127826	723306.9701333	10851.505157133	111316.324485
0.	1453713.542399	5935.4463522347	3467.3878833464	142022.21525969	709189.78929805	10295.244486485	111519.0074472
0.	1465620.6996258	5935.4463522347	4445.6299457633	127456.19644914	755178.93396888	10606.745890386	109132.1633220
0.	1500644.0917241	6602.6146353956	3912.0291339479	132782.8489716	773214.57471803	10406.493652039	104563.0267284
0.	1478254.6424386	6780.5351954239	4467.8640542332	128697.27543367	743289.04240601	10317.494200857	109154.6775463
0.	1415705.046139	6313.5018238017	4467.8640542332	137638.46187282	724516.69901427	10740.250054368	99231.76417936
0.	1539594.2479868	6736.0546994319	3311.7690492289	141366.7665288	701126.22031902	10740.250054368	107533.8078419
0.	1414998.8138427	6157.8298473792	4000.9602304553	127681.83353083	695240.1985091	11118.523460085	110865.9354346
0.	1373168.1750374	5935.4463522347	3912.0291339479	126598.83083047	716221.34025311	10562.244977375	113816.4233049
0.	1564847.3074242	6736.0546994319	4801.3827982459	134950.58980397	722194.16819341	10250.745235849	102673.0774734
0.	1427588.4797014	6402.4585440809	3511.8509410427	145051.50437979	721928.08448168	9939.2571305832	98714.56469022
0.	1494652.339081	6335.740914881	3800.8665975842	134227.94736974	744865.33921147	11185.27937181	93903.88997199
0.	1618211.7388919	5134.9148871186	3756.4019981391	150796.58717612	694444.44444444	10517.744301851	105485.6566789
0.	1672696.649325	6091.1141759345	4401.1619067434	159421.57741661	723331.1630616	12342.466758735	108096.5743249
0.	1748264.454125	5913.2083289985	5090.4431708704	141796.19268146	757267.40674246	10695.748428881	111226.2447406
0.	1706445.6797709	6380.2192750204	4534.5667354854	144395.81938015	727469.14396268	11496.814026024	110528.1595148
0.	1369159.6988257	6780.5351954239	3689.7055437159	132624.80641616	803243.16064677	11585.826064951	102965.5417597
0.	1474199.3347382	5579.6450990042	3800.8665975842	139016.61208181	768057.72521015	11274.288085412	101345.8677580
0.	1549596.8133683	6424.6978724691	4356.6941049483	164020.65821003	750736.52392292	10717.999211938	108231.6438997
0.	1650203.4637934	5935.4463522347	3912.0291339479	132579.6519465	725170.02259547	11185.27937181	110280.4658175
0.	1563172.2253091	6558.1350886904	4645.7390570617	150049.95685952	819103.41364198	11296.540412261	107263.6933421
0.	1411494.6252421	6647.0944194197	4579.0354861913	162547.77253005	752921.032596	11185.27937181	111361.3647203
0.	1590090.5243049	6624.8544977427	3200.6145179875	134928.00628693	760668.31738384	11719.345904834	120712.4474163
0.	1691577.5802268	6491.4162136014	4957.0294456441	146996.25032899	745738.48796246	10361.993807708	119179.5078389
0.	1706067.6077426	6380.2192750204	4667.9736993025	146136.88850152	681938.9911994	11430.055620341	107893.9740410
0.	1657292.1293466	6180.068523177	4957.0294456441	141298.96440521	767571.38739342	10361.993807708	111834.3017884
0.	1704258.4784269	5290.5677623922	3534.0825588358	135944.3246605	740428.18668204	10896.007613863	111834.3017884
0.	1513935.0676173	6491.4162136014	3889.7965080741	147199.79626078	761931.85092646	11163.027341856	112847.8281491
0.	1760752.1531825	6313.5018238017	4356.6941049483	146385.64210168	700933.17271777	11652.585717666	110438.0882332
0.	1523432.9714231	6691.5744407644	4201.058666784	152629.50633796	764386.5454581	11385.550313458	118615.997493
0.	1638562.0388608	6291.2627920491	4556.8010811844	148624.75578592	743846.77633897	11741.599419325	114154.3316445
0.	1614574.8782591	6780.5351954239	4490.09822201	150389.3260576	711170.61282596	10428.74366326	123034.9333247
0.	1510921.094727	6157.8298473792	4312.2265403762	141344.16576015	759575.02275867	10495.494053146	109312.2788087
0.	1561975.9265254	5735.3062786932	4579.0354861913	118142.67804095	784877.37614407	12275.701583032	134521.5133614
0.	1567985.5912209	7136.387707272	4690.2084008523	157496.60039741	719098.42522058	10628.996435951	104383.0132075
0.	1677002.7129064	6513.6557793022	4779.1478001472	143220.23641425	755178.93396888	11697.092449727	109942.7134711
0.	1604954.8739672	6269.0238196228	3978.7273673761	139468.51381778	693865.76003022	11118.523460085	115596.2268102
0.	1390915.3508709	5535.1710101087	3178.3837896203	153512.16547468	749450.34734704	10317.494200857	111991.9534027
0.	1384474.3820613	6180.068523177	3334.00013336	152131.63692206	689478.65842088	9961.5058950769	107848.9524203
0.	1478070.2709372	6135.5912309063	4045.4261345198	119607.801007	672120.75563823	11051.768082761	99051.86508559
0.	1409350.9408206	6357.9800652871	3489.6193825463	127388.50650691	642037.53450202	8470.9699193857	102155.6656484
0.	1272638.2067967	6446.937260185	3378.462479507	120036.11603148	754984.68288413	10562.244977375	97365.4988171
0.	1006398.5921872	5157.1508342136	3511.8509410427	108231.64389977	691696.03701636	10628.996435951	102763.0653980
0.	1143939.6206198	5846.4946152228	2711.5521902674	110235.4313856	737374.41243957	10384.243700188	99681.5288048
0.	1114575.6873991	5401.7501670541	2822.700199456	101975.70380228	625683.33603094	8871.3862441486	102605.5871637
0.	906024.52772807	4779.1478001472	2600.4056632835	89882.127733161	590231.95112478	8604.4398909837	96915.85843847
0.	931308.29915807	5045.9716918765	2400.3456497736	94982.679629009	623052.31315692	7981.5983028321	94151.10033651
0.	833914.35262317	5335.0405463082	2578.1765357486	86648.144201812	595546.34904195	9672.2765870872	90668.35401858
0.	941521.56345686	5134.9148871186	2756.0112160766	93836.4702291	645849.17428533	9338.5629285733	98512.19096745
0.	1021854.0494213	5446.2235441355	2289.203272805	90421.246378793	616502.15394372	8982.6164138194	98961.91698644
0.	1134428.1718703	5246.095215739	2889.3897164397	106273.3479325	620852.43604194	8782.4031767842	101863.2296099
0.	1176329.2437187	6491.4162136014	3178.3837896203	100558.63923459	634658.7532711	9338.5629285733	110618.2317636
0.	1186497.4853223	5690.8313593262	3534.0825588358	101773.25134237	626568.49642929	9093.8480673683	122380.9645330
0.	1191981.4193863	5068.2074017168	3600.7777679979	94488.217131599	641797.86482782	8204.0363859019	109222.2205819
0.	1169378.6968177	6335.740914881	4089.8922757939	116362.33440745	603536.01643202	8337.5020843755	124884.3621852
0.	1300176.6020914	6602.6146353956	3378.462479507	111451.44591585	601913.63499471	10072.750608034	103910.4961005
0.	1257821.0514743	6736.0546994319	3489.6193825463	105665.69387139	621737.10192874	8982.6164138194	104765.5465586
0.	1291245.7332	6380.2192750204	3045.0006645658	109312.27880872	642804.52206473	10206.246222688	123215.3474744
0.	1531801.4590804	6869.4968993892	4201.058666784	114221.91494551	635568.78215332	11096.271608266	152923.71575
0.	1405613.7804271	7091.9053126152	3489.6193825463	94375.843359789	618605.31363089	9850.2626662593	143265.4481034
0.	1190552.7214164	6246.7849065228	3867.5639415011	104180.50261558	649182.73808369	8871.3862441486	133053.78598
0.	1284179.6080301	6647.0944194197	3156.1531205464	103123.02675475	622024.04003969	10228.495699585	141479.7712837
0.	1239257.0426385	6602.6146353956	4267.7592130252	113365.90002054	612966.1756947	9561.0372168932	141276.3638189
0.	1441218.6655116	6825.0159287424	4289.9928470482	117331.33536621	686659.54948914	9983.7547189362	131676.6135256
0.	1172916.9431802	6469.1767072291	4245.525638307	98669.592329613	674093.13606485	8871.3862441486	119427.4643776
0.	1415260.3749276	6669.3344004268	3645.2415372606	109087.13505466	673996.91197463	9850.2626662593	109019.5931068
0.	1452137.6082115	6469.1767072291	4490.09822201	132466.7668343	646064.97768273	10006.003602161	113433.4769709
0.	1327670.1556486	5757.5438273573	3889.7965080741	109289.76416137	701850.18704735	11207.531461142	114447.1965471
0.	1499667.1927637	6269.0238196228	4445.6299457633	142519.4863292	708634.27354562	11541.319926723	117196.1192128
0.	1500300.844982	6269.0238196228	3956.4945635986	137435.14736973	729986.77390428	11207.531461142	105845.73492
0.	1404281.320808	6313.5018238017	4445.6299457633	138429.17615594	650070.30595211	10072.750608034	99074.35226118
0.	1628033.1392632	6068.8757374351	4467.8640542332	137751.41650041	666038.06724165	9783.5174413434	93566.79668138
0.	1696297.1450733	6446.937260185	4223.2921228934	135018.34071935	734781.96912937	10161.747447	99883.93075906
0.	1742623.3974713	5846.4946152228	3711.9376358914	146905.78705229	751537.44681642	10985.013239832	101930.7139442
0.	1619709.6903653	6068.8757374351	3445.1564434428	155300.39995909	690707.78744391	10940.510308095	97028.26627184
0.	1810435.7689111	7091.9053126152	4734.6779818802	138926.23465089	727081.88095533	10606.745890386	99254.25183754
0.	1808032.6021786	6580.3748323783	4934.7940323669	139491.10954254	714384.37244209	10562.244977375	93971.31025728
0.	1752606.0815036	6469.1767072291	4267.7592130252	154485.46114179	700233.41113705	9961.5058950769	95746.90632895
0.	1779678.8171515	5646.3566772391	4423.3958966001	160214.34305389	752823.93168587	10628.996435951	101435.8414390
0.	1622272.8779782	6335.740914881	4512.332449094	165108.49313421	744671.31804757	10762.500956173	106543.4305374
0.	1864535.4301759	5601.8822324301	3978.7273673761	168531.55769131	711822.93404516	10361.993807708	99546.59688345
0.	1936904.6237068	5913.2083289985	4334.4602930095	156273.90259473	750445.29749588	10851.505157133	97612.81130708
0.	1850919.1141977	6736.0546994319	4823.6178556551	161188.41453783	686852.27990532	10606.745890386	101300.8812796
0.	1664923.9434527	6558.1350886904	4423.3958966001	151022.85187652	728582.62117183	10695.748428881	96218.96351725
0.	1876053.5355528	7447.7711155427	4201.058666784	147154.56340559	697579.65558596	10006.003602161	92038.81048049
0.	1988546.1967742	6491.4162136014	4045.4261345198	164269.94129369	774406.9221063	10384.243700188	96848.41446204
0.	1805193.3018573	5690.8313593262	4623.5044741297	173385.17374892	710977.34186923	10673.497705198	98309.82213030
0.	1994756.8864385	6224.5460527486	3734.1697873657	171275.54820972	713538.53098798	10562.244977375	100468.6749670
0.	1781884.0151918	6180.068523177	4601.2699505063	151837.45521232	718010.33994229	10517.744301851	99861.44141171
0.	1870223.9701274	6958.4595526755	4378.9279761929	165811.12792863	762369.27061111	11452.308362854	91140.12520539
0.	1741240.78132	5179.3868406229	4223.2921228934	147154.56340559	735629.87960395	11986.39199816	91522.05467012
0.	1860607.7044806	6335.740914881	3956.4945635986	138564.73464764	729187.83162297	11163.027341856	104878.0596888
0.	1786759.1011066	6535.8954043318	3400.6937415233	156047.49657826	724129.56746075	11118.523460085	126215.3008679
0.	1510445.295618	5824.2568292746	4779.1478001472	132173.27264248	732311.38695838	10006.003602161	107871.4632004
0.	1857340.4465521	5802.0191026477	3734.1697873657	143717.57837225	745835.50989611	10384.243700188	100153.8076331
0.	1710902.7013067	5935.4463522347	3867.5639415011	159965.18008983	733473.92646933	11163.027341856	115663.82172
0.	1537473.1003495	6024.3990384081	4156.5919324774	141637.9804934	661544.90941042	10896.007613863	118954.099160
0.	1722338.7676522	6936.2188003543	3667.4735108391	149846.34191514	709576.25598959	10473.243863813	119991.0292101
0.	1907188.1808866	6758.2949177622	3800.8665975842	143288.0540393	717067.44286198	11296.540412261	113298.3236143
0.	1875833.4853818	6246.7849065228	3823.0989862564	145842.9164638	747388.00789251	11163.027341856	115551.1638356
0.	1886456.8629983	6446.937260185	4601.2699505063	147380.73011526	715568.68880005	9783.5174413434	114312.0268603
0.	1591312.599814	6380.2192750204	4245.525638307	142225.64077739	723742.45314212	9650.0285943244	98849.4832197
0.	1986012.977291	6046.6373582597	4312.2265403762	140869.56365843	763657.35608479	10562.244977375	94488.21713159
0.	1749322.5371438	6246.7849065228	4245.525638307	142655.11081826	654797.53748827	10339.743974598	92263.4968602
0.	1808491.5252391	6691.5744407644	4667.9736993025	149755.84796698	740767.56108385	10695.748428881	102268.1437638
0.	1835795.9771994	6335.740914881	4934.7940323669	161754.78701277	728219.51511407	11697.092449727	103460.504561
0.	1703615.0110149	6002.16077788	4623.5044741297	168599.57970197	758870.52779396	12231.191762848	92937.59214989
0.	1897488.0443901	6024.3990384081	4556.8010811844	180807.08833872	774650.27834016	13433.040297342	101863.2296099
0.	1818088.0690243	7870.3814867284	5090.4431708704	174542.28962299	792165.40730291	10673.497705198	107196.1660764
0.	1662258.4770833	6180.068523177	3978.7273673761	180511.90264397	724855.45326249	10628.996435951	106633.460005
0.	1637353.1610693	8048.3291046256	4801.3827982459	144169.73296323	809618.01502028	10896.007613863	102155.6656484
0.	1996038.529777	6046.6373582597	3689.7055437159	153127.40523055	722387.688735	10473.243863813	102718.0713150
0.	1881556.487748	6313.5018238017	3778.6342682119	127208.00266194	659911.61134868	11096.271608266	100333.730375
0.	1807213.4836664	5468.4603216522	3823.0989862564	118435.68217342	679820.39216013	9917.0084254548	97005.78458457
0.	1669468.4281091	5735.3062786932	3800.8665975842	115100.54739887	674742.67660722	8938.1241678873	89455.35007336
0.	1851193.4390481	6024.3990384081	3334.00013336	116767.94910009	720089.91039561	11163.027341856	94892.77518681
0.	1867118.1990894	6580.3748323783	4112.1254353852	116767.94910009	707233.56544864	10985.013239832	101165.9232927
0.	1654552.676437	5868.7324604928	3534.0825588358	107353.73054214	657318.18246914	10918.258931291	102628.083873
0.	1812894.1998326	5757.5438273573	3045.0006645658	124230.24931571	675464.44539402	9138.3411442804	102988.0394350
0.	1870004.0582951	5535.1710101087	4089.8922757939	115145.60795359	707426.75313869	10339.743974598	102358.1273426
0.	1978194.9586283	6558.1350886904	4289.9928470482	139988.2308598	699992.12711468	11096.271608266	112352.3110749
0.	1883428.2356189	5890.9703650846	3334.00013336	125854.34749413	694179.20929912	10539.994609927	107218.675104
0.	1759882.8955922	6847.2563843996	3156.1531205464	117421.48067883	636071.73392356	9961.5058950769	100086.3376001
0.	1789919.7507623	6691.5744407644	3467.3878833464	125876.9066254	648990.84348031	9716.7727507005	105125.5938891
0.	1759339.6512424	5579.6450990042	3000.5400972175	126508.58691028	681601.90673663	11430.055620341	103258.016247
0.	1867722.7808899	5824.2568292746	3912.0291339479	126192.74082752	732238.7333968	11185.27937181	99006.89091537
0.	1909396.3671165	7091.9053126152	4645.7390570617	140643.57207781	735775.24398224	10139.498148207	103640.4982793
0.	1920887.4045281	6469.1767072291	3711.9376358914	140304.59610159	654293.49651063	11140.775371281	110190.3971954
0.	1617931.5843611	6869.4968993892	4201.058666784	140914.76270384	796555.78684624	12119.918251707	109852.6484755
0.	1944826.6004395	6024.3990384081	3667.4735108391	150751.33496664	798190.54764669	11229.783609853	109942.7134711
0.	1612333.6004864	5668.5939886228	3978.7273673761	148579.51526354	703467.26401399	11430.055620341	101908.219105
0.	1592226.556365	6357.9800652871	3711.9376358914	140530.57856648	740040.34642596	10050.50154671	97387.98146923
0.	1629241.7966794	6068.8757374351	3912.0291339479	139378.13152635	718034.51813549	10762.500956173	106408.3881477
0.	1601937.344719	6313.5018238017	4023.1931528364	151950.60080586	768714.3243046	11697.092449727	116317.2673184
0.	1628784.8184039	7470.0132325949	4067.6591755055	137932.14706309	757170.25737098	10673.497705198	126734.1985293
0.	1658374.1617417	6535.8954043318	3222.845305648	138948.82891749	738513.39340209	10562.244977375	132918.3163859
0.	1700987.3859308	6913.9781073663	3356.2312767859	143672.36425091	678352.12145768	10940.510308095	140010.8279820
0.	1887971.5475756	5868.7324604928	3422.9250628351	134250.52900488	610888.26904701	9650.0285943244	127614.1417697
0.	1940670.8763907	5357.2770272403	2844.9299791609	109785.10036345	665509.33950081	11207.531461142	122989.8303931
0.	1667513.7272514	7091.9053126152	3778.6342682119	126734.19852935	686225.92170467	10072.750608034	119540.1743169
0.	1813194.719589	6269.0238196228	3267.3070588502	128358.78115589	692057.61985505	10539.994609927	131563.7405493
0.	1879299.8823444	7358.8032407191	3378.462479507	112937.92530704	667335.99028926	9917.0084254548	117759.5342254
0.	1832913.7628492	6002.16077788	3623.0096229803	112892.87660715	697121.36176549	8982.6164138194	117691.9224267
0.	1716308.0515959	6869.4968993892	4579.0354861913	109604.97472375	714239.36520296	9449.7993307319	107893.9740410
0.	1988406.9910262	6091.1141759345	4023.1931528364	127027.50269707	712499.46703891	9583.2849722085	105980.7682588
0.	1586971.3061969	6068.8757374351	4134.3586542796	148149.74244185	698520.43975137	11674.839054004	101548.3098980
0.	1636896.1827938	6624.8544977427	3734.1697873657	141118.16141659	712499.46703891	9761.2691517657	101570.8037709
0.	1698374.5224477	5957.6844347936	3578.5459723132	139174.77492497	724928.04517548	10940.510308095	100041.3578797
0.	1795208.0850211	5512.9340546385	2933.8496908789	130435.09420711	695047.28173432	9828.0141985899	100513.6569801
0.	1846147.1625534	5979.9225766753	3778.6342682119	125448.29349572	689406.3621347	10473.243863813	100041.3578797
0.	1966660.7536908	5379.5135674889	3334.00013336	124794.13669055	663106.43808003	9894.7597796915	101323.3744886
0.	1935271.2088134	6513.6557793022	4112.1254353852	114830.18915208	701657.12335169	11252.035817943	106070.7916866
0.	1975636.7465154	5757.5438273573	4690.2084008523	130728.52766576	727251.3063992	10072.750608034	103258.016247
0.	1602851.30127	5624.119425175	3756.4019981391	130006.24836232	682276.08876182	10651.247040888	101525.8160855
0.	1699387.9619666	6491.4162136014	4223.2921228934	135492.61242661	702646.62016323	10473.243863813	98377.27786652
0.	1840966.6216067	6269.0238196228	4023.1931528364	137999.92202635	750323.95602558	9427.5519315809	96578.6439830
0.	1695676.7209066	5913.2083289985	3867.5639415011	125245.27386041	665389.17860383	11430.055620341	103123.0267547
0.	1950314.9993298	5223.8590313854	3445.1564434428	136260.53767575	718856.61672154	10361.993807708	108749.4307542
0.	1782591.9683243	6113.3526737582	4267.7592130252	124523.46602403	753382.27670284	10183.99680516	102358.1273426
0.	1790519.3064626	5646.3566772391	3756.4019981391	133595.68623024	738852.69314441	10384.243700188	105575.6747920
0.	1612105.1113486	5646.3566772391	3578.5459723132	115415.97636367	704770.79893789	11519.066946682	99726.50659455
0.	1858301.2851388	5357.2770272403	4245.525638307	110348.01791875	754766.15559151	11452.308362854	95072.58503565
0.	1958525.9178247	5802.0191026477	4023.1931528364	128990.64817801	653645.48692709	9583.2849722085	104270.5067193
0.	1807322.6952713	6002.16077788	3956.4945635986	130073.95940832	731197.43235362	9427.5519315809	98737.05096101
0.	1831846.0529107	6491.4162136014	4334.4602930095	129577.42441466	730882.6449471	10473.243863813	106385.881294
0.	1608677.7742825	6335.740914881	3823.0989862564	156455.0317957	752678.28235039	10606.745890386	98332.30731539
0.	1735603.4902989	6847.2563843996	3845.3314342286	146408.25643033	795823.90358843	11852.867882553	99659.04000042
0.	1776902.6509065	5868.7324604928	3912.0291339479	144463.64649107	685888.6706323	11630.332440711	107961.5069252
0.	1905697.9519387	6713.8145404327	4156.5919324774	135176.42831348	747072.63433191	10428.74366326	104383.0132075
0.	1585714.6159393	6113.3526737582	5068.2074017168	145074.11511963	714577.7191914	11274.288085412	110032.7794338
0.	1617588.8506545	6802.7755324172	4289.9928470482	142406.46759345	741228.16179594	12208.936941841	105958.2625528
0.	1598053.0293774	6825.0159287424	4356.6941049483	159874.57720511	700209.2824331	11074.019815824	103258.016247
0.	1700644.6522242	5557.4080248972	3311.7690492289	152131.63692206	763365.69741743	11563.572966145	99838.95212469
0.	1642494.1666685	5890.9703650846	4356.6941049483	138858.45221562	733909.91883907	10361.993807708	94937.72728735
0.	1637467.4056381	7091.9053126152	3956.4945635986	154440.18907821	699847.35991938	9917.0084254548	96960.82139092
0.	1893013.0971948	6602.6146353956	3556.3142359259	145729.85303275	709914.42844718	9939.2571305832	101930.7139442
0.	1606164.3937673	6802.7755324172	3245.0761526022	133460.20789149	752144.25562453	9472.046789243	108029.0403532
0.	1881721.6267777	6269.0238196228	3511.8509410427	128245.95276196	690731.88975321	11630.332440711	119292.2144484
0.	1656774.7377775	6135.5912309063	4267.7592130252	139174.77492497	697965.60598862	10628.996435951	120532.087051
0.	1929321.3604924	7114.146480276	3422.9250628351	132286.15381032	754717.59471542	11519.066946682	115618.7583883
0.	1975164.1102503	6958.4595526755	4067.6591755055	119427.46437767	740525.14944654	10873.756355811	125741.5527469
0.	1830860.5838905	7180.8703392706	4067.6591755055	125155.04448713	704529.3888211	9449.7993307319	123125.1399149
0.	1786977.0421909	6046.6373582597	2911.6196740142	114582.36841151	673539.86212917	10072.750608034	117489.0902987
0.	1323523.3303787	5890.9703650846	3623.0096229803	116429.93549473	703781.06009758	10183.99680516	110618.2317636
0.	1766703.3367841	6313.5018238017	3623.0096229803	129464.57964658	722097.40953785	9449.7993307319	119945.9426309
0.	1969077.5853244	6246.7849065228	3689.7055437159	126689.07572057	717647.67511452	11318.79279849	124726.4682058
0.	1868932.0628293	6869.4968993892	4378.9279761929	135424.85768628	718227.94610219	11474.561164748	181760.8358976
0.	1984009.1592226	6513.6557793022	3734.1697873657	134453.76645278	777425.01947924	10628.996435951	135131.2601258
0.	1983007.4116291	7425.5290578293	3956.4945635986	108952.0517029	726283.20546037	10985.013239832	131608.8895578
0.	1607763.8177315	7225.3532086126	3867.5639415011	127591.57797059	670485.46337584	10272.994831483	149665.3549927
0.	1686935.3039596	5735.3062786932	4023.1931528364	118593.45786654	700788.38983314	11096.271608266	133956.9724828
0.	1606507.1274739	6936.2188003543	4623.5044741297	124591.13287258	712378.65371256	10228.495699585	128810.1098916
0.	1751597.729941	6135.5912309063	3867.5639415011	131112.26381203	773044.25268513	11630.332440711	127907.476675
0.	1666257.0369938	6891.7374737114	4267.7592130252	134521.51336142	705688.21857851	9961.5058950769	116880.6233275
0.	1816831.3787667	7069.6642042893	4601.2699505063	121591.759696	748382.7224134	10717.999211938	116137.001382
0.	1994534.0099138	7025.1821656413	4000.9602304553	138361.3977302	715544.51746518	10584.495404194	107781.4204423
0.	1891318.8376711	6780.5351954239	4467.8640542332	129848.25804463	760838.39776631	11385.550313458	105193.1044846
0.	1656546.2486397	6736.0546994319	4089.8922757939	144011.47608961	789629.7496255	10918.258931291	109762.5844469
0.	1881859.2448821	6736.0546994319	4134.3586542796	157383.38017149	683624.61002329	9739.0209215515	120464.4529141
0.	1887777.2560361	6180.068523177	3912.0291339479	145865.52933249	762296.36580558	11474.561164748	126869.568410
0.	1587428.2844723	6269.0238196228	3956.4945635986	151407.51584038	723355.35605722	10384.243700188	115461.0386123
0.	1647520.9276989	5890.9703650846	4178.8252699788	135582.9529304	719388.60429848	10940.510308095	113005.4988104
0.	1672426.2437129	5646.3566772391	4623.5044741297	151339.63268577	732844.1982839	11897.375683543	117151.047645
0.	1975886.9754172	6580.3748323783	3889.7965080741	145548.9547061	812697.19635665	10628.996435951	109672.5213853
0.	1736174.7131433	6091.1141759345	4712.4431617115	135876.56627707	721928.08448168	12053.154857688	114649.9551603
0.	1584686.4148194	6002.16077788	4245.525638307	132669.96112857	772046.71901071	11096.271608266	113028.0234325
0.	1577717.4961182	6091.1141759345	4601.2699505063	146317.79948073	715206.12583549	10295.244486485	107443.7687087
0.	1834666.1693508	7158.6289936035	4223.2921228934	145707.24052903	728509.99874755	11341.045244099	102313.1354325
0.	1868272.4349374	6446.937260185	4378.9279761929	129983.67813497	733667.69815849	11741.599419325	105778.2190794
0.	1904704.5988163	6269.0238196228	4267.7592130252	135808.80844013	725266.81544886	11029.516409074	110753.3419502
0.	1956528.0008423	6602.6146353956	5112.6789993376	136350.88643759	746951.33985021	10673.497705198	116227.1338666
0.	1653800.8130379	6068.8757374351	4712.4431617115	123711.506379	696421.90730981	10428.74366326	114312.0268603
0.	1865551.9660707	6580.3748323783	3823.0989862564	136576.76259302	728364.75571809	11118.523460085	117308.7991893
0.	1883620.9369923	5846.4946152228	4112.1254353852	123237.89951578	797653.72676954	11185.27937181	113365.9000205
0.	1749051.2222144	5357.2770272403	3445.1564434428	134408.60215054	637101.67878853	10006.003602161	106971.0791174
0.	1543864.5563817	5579.6450990042	4445.6299457633	119066.80274301	747024.11633646	10695.748428881	108254.1557070
0.	1678698.7803512	6224.5460527486	3889.7965080741	123688.95306536	741591.81115521	11318.79279849	112104.5635125
0.	1932641.7366497	6046.6373582597	4134.3586542796	112735.20806235	739070.821393	10784.751917351	124681.3561856
0.	1851193.4390481	6669.3344004268	3378.462479507	132669.96112857	705905.51637075	9338.5629285733	123170.2435735
0.	1678779.5532908	5512.9340546385	3867.5639415011	120441.90832269	730228.89211466	10361.993807708	122741.7686007
0.	1612008.5534451	6068.8757374351	3467.3878833464	123463.42326127	665052.7369558	10206.246222688	121050.6335460
0.	1340294.1040889	5423.9868259363	4356.6941049483	136983.35497643	740743.31961629	10050.50154671	113433.4769709
0.	1733057.77906	6180.068523177	4267.7592130252	131089.6906122	685430.9937153	10695.748428881	124613.6886099
0.	1584146.2245395	5890.9703650846	3689.7055437159	117128.5119532	711871.25608365	11385.550313458	126734.1985293
0.	1863491.536412	6246.7849065228	3912.0291339479	124546.02157962	689382.26350648	10985.013239832	124162.5853757
0.	1683277.0357061	6291.2627920491	4490.09822201	110775.86052621	721468.504523	10117.248908782	122719.217892
0.	1610962.6656599	6580.3748323783	4801.3827982459	121276.09853582	676595.3372987	10072.750608034	114064.2214233
0.	1970883.6733568	4868.088148406	4223.2921228934	122651.56612999	708392.75603656	10361.993807708	111609.0903355
0.	1606931.4925241	5779.781435342	3111.691960277	131292.85159473	711967.90096681	11207.531461142	126869.568410
0.	1797662.4651701	6558.1350886904	4245.525638307	140666.1709624	655709.68621093	9338.5629285733	125064.8160835
0.	1784389.3241698	7225.3532086126	4579.0354861913	125245.27386041	713272.71210478	12142.172835157	120712.4474163
0.	1520230.6195573	5223.8590313854	3734.1697873657	117556.70046338	687141.38355664	9516.5418843464	114695.0132953
0.	1871681.0178196	6291.2627920491	3845.3314342286	114627.42618356	635616.68106217	9672.2765870872	130119.1004089
0.	1814069.0144593	5824.2568292746	4223.2921228934	111136.16596334	636718.4291664	9027.1088971719	143943.6526273
0.	1569156.0753008	5802.0191026477	3711.9376358914	110302.98312416	646928.24507555	9761.2691517657	129126.0544398
0.	1726830.5698943	5868.7324604928	3689.7055437159	108726.91761761	639281.73391758	9116.0945761461	141208.5624246
0.	1433693.3132926	5735.3062786932	3556.3142359259	109357.30828472	646928.24507555	8849.1403882772	135560.3677133
0.	1679910.449134	6135.5912309063	3067.2310371775	118368.0649272	608524.36239573	9583.2849722085	150954.9718271
0.	1716740.6169864	5446.2235441355	3422.9250628351	110505.64160381	639617.17577139	10206.246222688	143491.5101977
0.	1821886.7001729	6135.5912309063	3623.0096229803	113185.69748029	655325.61188206	8893.6321593739	147493.8157517
0.	1853909.6936697	6157.8298473792	3133.9225107654	121952.52984345	645921.10815335	9761.2691517657	145888.1422620
0.	1733382.7926663	6669.3344004268	3222.845305648	117827.14656891	662193.51022634	9093.8480673683	132241.0011611
0.	1910859.5796624	6469.1767072291	3534.0825588358	128764.97592655	664187.6612636	10006.003602161	127388.5065069
0.	1942776.2112762	6202.3072583001	4201.058666784	127320.81711034	705808.93890309	10094.999728725	130502.808710
0.	1775406.0452623	5624.119425175	3156.1531205464	134995.75702018	691382.67740736	11051.768082761	142677.7151125
0.	1829929.9595541	5624.119425175	3556.3142359259	120464.45291411	698809.93231169	10094.999728725	133844.0688596
0.	1909258.340095	6113.3526737582	3734.1697873657	128042.86547303	721589.44426206	10028.252544752	122290.765939
0.	1751330.5161165	5357.2770272403	3178.3837896203	134521.51336142	728292.13511291	10006.003602161	127614.1417697
0.	1639393.0784544	6002.16077788	4156.5919324774	117511.62695978	701826.05385066	9271.8217995872	120577.1767795
0.	1744331.6218469	6291.2627920491	4112.1254353852	131654.03880905	641366.47613984	10628.996435951	115663.82172
0.	1748481.4868833	6002.16077788	4045.4261345198	116565.13930306	686515.00448638	10428.74366326	113681.2637794
0.	1680287.4453995	6624.8544977427	3867.5639415011	139965.63379827	703612.09156685	9494.2943071144	113996.639392
0.	1861486.4914941	6180.068523177	3778.6342682119	124726.46820583	678881.63305331	10784.751917351	115844.0774967
0.	1725369.14042	6602.6146353956	4378.9279761929	143966.26038729	698978.80742935	10139.498148207	122268.2164420
0.	1680475.9493423	5713.0687893496	3756.4019981391	125515.96779841	736865.55423289	9694.5246392125	124275.3589119
0.	1504262.1730686	5913.2083289985	3334.00013336	119562.7164864	684250.78044427	10606.745890386	118615.997493
0.	1600388.9177914	5824.2568292746	2644.8640962144	131879.78870564	678809.42502291	9716.7727507005	124140.0308503
0.	1527854.5990898	6024.3990384081	4045.4261345198	121253.55176432	637317.2641617	10117.248908782	122403.5143329
0.	1828999.4288538	5779.781435342	4089.8922757939	141389.36735822	733667.69815849	11207.531461142	117353.8716035
0.	1723907.9431589	6224.5460527486	3245.0761526022	124297.91380101	697386.68681823	10740.250054368	120734.9927344
0.	1451270.961246	5446.2235441355	2933.8496908789	129577.42441466	676402.83464378	9071.6016179468	124388.1339630
0.	1671270.7114777	5735.3062786932	4201.058666784	119652.88576977	640911.14474166	10139.498148207	124365.5788316
0.	1800772.2836737	5557.4080248972	3667.4735108391	134566.67827072	668946.64652962	9850.2626662593	127749.5258376
0.	1967994.1005149	6958.4595526755	3734.1697873657	134069.87762344	638778.59551775	9894.7597796915	148014.0292727
0.	1599880.9424794	5935.4463522347	3422.9250628351	126982.3783121	669571.75792694	10873.756355811	149982.0846635
0.	1653347.4007113	6624.8544977427	3489.6193825463	140507.98004652	704119.00702104	11029.516409074	148262.8384228
0.	1986653.1765858	6758.2949177622	3667.4735108391	137819.19000586	708127.09453139	10250.745235849	145639.4033828
0.	1915720.2037621	6624.8544977427	3578.5459723132	129103.48657794	694034.53899931	11051.768082761	142225.6407773
0.	1649463.0853697	6357.9800652871	3267.3070588502	126937.25416963	648703.00954977	9783.5174413434	139581.4930491
0.	1874375.7849041	6380.2192750204	2822.700199456	124658.80026651	686876.37150835	10873.756355811	139287.7502070
0.	1795698.9088496	6180.068523177	3711.9376358914	146295.18539541	727614.3720363	9583.2849722085	140078.6197135
0.	1696620.8612823	6424.6978724691	3467.3878833464	151792.19740117	718131.23158081	9538.7895209393	120802.6290519
0.	1818605.7470958	5713.0687893496	3867.5639415011	122335.86511492	704312.12545275	10028.252544752	126395.7833739
0.	1606904.778612	6046.6373582597	3200.6145179875	139875.24615982	708996.56239879	10228.495699585	120644.8118254
0.	1772712.7670821	6157.8298473792	3111.691960277	138429.17615594	720283.38410323	10740.250054368	127230.5654303
0.	1844447.4062227	6780.5351954239	3222.845305648	134950.58980397	648391.20025672	9894.7597796915	139445.9181537
0.	1724638.5127663	6024.3990384081	2667.0934016109	139174.77492497	701271.00883634	9182.8344586197	137977.3303111
0.	1688989.5920982	5713.0687893496	3623.0096229803	135018.34071935	678640.94195659	9316.3158262194	131315.4253405
0.	1608748.2218021	6024.3990384081	2689.3227662952	120239.00972477	658542.76046489	10740.250054368	137706.2344671
0.	1628702.5558387	6558.1350886904	3022.7703512459	123688.95306536	655805.70745439	10272.994831483	139084.3957929
0.	1705365.5152547	6980.7003643303	3934.2618191226	140530.57856648	669595.8015733	9294.0687832241	142429.0712190
0.	1719525.7441015	6313.5018238017	3067.2310371775	116587.67348291	688177.41741408	9939.2571305832	145526.3426889
0.	1635801.3845451	6180.068523177	4156.5919324774	128087.99555723	765990.9768564	11074.019815824	129780.5488183
0.	1743084.3156776	5868.7324604928	3823.0989862564	138587.32794221	717599.32094739	11830.614071137	145074.1151196
0.	1665300.3240603	6580.3748323783	3511.8509410427	126373.22284857	780444.16156862	11941.883722078	133482.7874628
0.	1759203.8451598	6869.4968993892	3756.4019981391	131179.98377552	730083.62037971	10784.751917351	134544.0957857
0.	1718660.3715307	6469.1767072291	4045.4261345198	137051.1222867	781369.59174852	11630.332440711	121659.4029175
0.	1804210.6704534	6647.0944194197	4423.3958966001	139694.47379956	828305.27839632	11630.332440711	115055.4870861
0.	1778263.4122924	6402.4585440809	5112.6789993376	135040.92447924	789483.48415447	11630.332440711	110685.7865849
0.	1755510.6873192	5713.0687893496	4423.3958966001	125538.52602053	744477.30120768	10250.745235849	111473.9663658
0.	1770183.4343673	5557.4080248972	4378.9279761929	121411.38043665	777376.33220156	11563.572966145	102020.693901
0.	1860690.0872219	5335.0405463082	3734.1697873657	122606.46525807	686924.55491509	11697.092449727	107466.278401
0.	1872780.8281349	5601.8822324301	3689.7055437159	105508.16111664	661713.06051532	9494.2943071144	111969.4315621
0.	1635131.4483945	5713.0687893496	4378.9279761929	118931.5586256	755251.77924246	11185.27937181	108771.9439512
0.	1790110.51426	6958.4595526755	4201.058666784	133708.58651499	729841.50621287	10606.745890386	117939.8350185
0.	1689677.1736125	5979.9225766753	3711.9376358914	129396.87351355	769516.90147394	11385.550313458	119923.3994322
0.	1667170.9935448	5624.119425175	3578.5459723132	127681.83353083	782197.69144545	11875.121753355	127975.1708015
0.	1846119.7446519	7180.8703392706	3956.4945635986	135221.59674393	784146.47142232	11096.271608266	129599.9935502
0.	1889486.479492	5290.5677623922	4378.9279761929	131721.76314093	772387.32743475	11541.319926723	125267.8313552
0.	1663629.4119098	6313.5018238017	4089.8922757939	127794.65434535	760789.80303256	11296.540412261	122403.5143329
0.	1819261.8445506	7425.5290578293	4201.058666784	136170.1898855	762660.89593251	11430.055620341	108456.7646915
0.	1602051.5892879	6224.5460527486	4623.5044741297	131676.61352567	778764.02612628	11519.066946682	124275.3589119
0.	1593369.0020537	6113.3526737582	4423.3958966001	125222.71642618	745714.23264798	11763.8529932	124027.259131
0.	1984621.3912866	5690.8313593262	4000.9602304553	132331.30670222	711653.80902662	10584.495404194	123711.50637
0.	1666485.5261316	6602.6146353956	4156.5919324774	127298.25409941	740403.9461597	10295.244486485	110393.0529551
0.	1593940.224898	5757.5438273573	3445.1564434428	116452.46931151	793165.24403956	11474.561164748	111383.8849285
0.	1767301.3850546	5735.3062786932	3178.3837896203	107083.62184184	808567.43156931	10361.993807708	101728.2625707
0.	1916272.7083519	6246.7849065228	4556.8010811844	146521.32898612	745932.53291097	11185.27937181	109740.068590
0.	1648434.8842498	5223.8590313854	3623.0096229803	120419.36379182	718324.66169966	10784.751917351	108929.5380224
0.	1827767.988057	6891.7374737114	4023.1931528364	139287.75020705	758797.65225558	12231.191762848	110257.9485713
0.	1783027.6587977	5868.7324604928	5023.7360413493	137638.46187282	758773.3605449	12520.509840498	113433.4769709
0.	1898057.387275	5312.8041246922	4979.2649182334	131744.33803958	790897.48639008	11318.79279849	111293.8044584
0.	1589598.9312809	5979.9225766753	3511.8509410427	128855.2440994	772460.31668525	11007.264794765	112487.4491927
0.	1742800.8981379	6135.5912309063	4089.8922757939	152131.63692206	774066.23478761	13232.720180232	109334.793516
0.	1672883.2219884	6291.2627920491	4201.058666784	159761.32497127	807907.8274444	12320.211640776	107871.4632004
0.	1587085.5507657	6980.7003643303	4601.2699505063	160395.55711711	844456.39870446	11763.8529932	112645.1130813
0.	1813175.5525628	5935.4463522347	3800.8665975842	155300.39995909	842101.72454365	13254.977733417	116069.4026554
0.	1789184.1930998	5935.4463522347	4178.8252699788	152810.55707006	811597.36418457	12409.232468957	113748.8432700
0.	1641465.9655487	5913.2083289985	4089.8922757939	141253.76329338	862333.31089621	11296.540412261	110302.9831241
0.	1588342.2410233	6558.1350886904	3823.0989862564	153942.21246178	803877.99503371	11741.599419325	109762.5844469
0.	1616332.1603969	6624.8544977427	3578.5459723132	143288.0540393	759526.43507024	11741.599419325	113140.6474499
0.	1685907.1028397	6313.5018238017	2911.6196740142	143830.61473971	737907.53390643	11852.867882553	117601.7742090
0.	1676881.7818989	6736.0546994319	3756.4019981391	124681.35618569	846345.50137419	12743.069038078	120239.0097247
0.	1607878.0623004	5957.6844347936	3511.8509410427	146340.41362688	721033.13539176	10517.744301851	129238.8946592
0.	1774103.9100087	6802.7755324172	4156.5919324774	129938.53786224	779080.54864316	11897.375683543	113929.0579060
0.	1792954.2638725	5913.2083289985	4000.9602304553	137231.83778637	778642.28975495	12676.300655165	110798.3791626
0.	1832612.601413	6046.6373582597	3645.2415372606	141547.57486603	814970.62152582	11229.783609853	108771.9439512
0.	1734575.2891791	6558.1350886904	4223.2921228934	127072.62732453	795189.65438563	11474.561164748	106295.8544840
0.	1636896.1827938	6758.2949177622	4756.9128613587	133053.785985	845952.92701254	11919.629673117	106610.9525477
0.	1939479.9110676	5379.5135674889	4534.5667354854	115776.48112893	860539.06206547	11474.561164748	108006.5291501
0.	1652538.8953372	5913.2083289985	3912.0291339479	122380.96453302	851057.76691523	11252.035817943	106678.4751016
0.	1827603.8083402	4979.2649182334	4979.2649182334	125989.70319092	802657.20062237	11852.867882553	108907.0244024
0.	1676948.8746314	5535.1710101087	4156.5919324774	123801.72023945	756781.6707182	11207.531461142	107893.9740410
0.	1749838.0575351	6380.2192750204	3667.4735108391	130931.67991213	719412.78632555	10584.495404194	111856.8232662
0.	1882684.996394	6647.0944194197	4890.3233837481	123508.52873739	756490.2421029	10851.505157133	113320.8490226
0.	1781530.0589998	5223.8590313854	4289.9928470482	125177.60173955	803780.32520189	10628.996435951	104203.0035509
0.	1957915.3977118	6335.740914881	4334.4602930095	122426.06419343	755737.42996774	12386.977172825	107736.3994258
0.	1891497.5894182	6402.4585440809	5357.2770272403	142700.31946762	838570.9004134	13143.690561496	101165.9232927
0.	1805521.1664484	6002.16077788	4912.5586784017	132692.53857581	820962.58440113	12765.325284507	93005.00466142
0.	1747599.1700305	6291.2627920491	6446.937260185	152652.13746631	899356.98984871	13477.556532345	97815.16331734
0.	1737088.6696943	6091.1141759345	5957.6844347936	159648.07426193	922517.53289881	13188.205252064	100378.7116649
0.	2065656.0497693	6669.3344004268	5802.0191026477	173317.11306096	925611.87117573	13477.556532345	111091.1269373
0.	1859101.8692493	7047.4231552981	4445.6299457633	159149.78925104	849314.91492838	14011.769886705	140394.9883583
0.	1715382.2016086	7492.255408986	5045.9716918765	146295.18539541	847376.09281789	13165.94787708	147222.4127796
0.	1645236.0363214	6246.7849065228	4801.3827982459	138722.88898539	874927.96251806	12720.812851046	137186.6585470
0.	1986402.6585847	6246.7849065228	5157.1508342136	139513.70532805	818100.60408705	12275.701583032	136260.5376757
0.	1885685.8458413	5490.6971584864	4490.09822201	143220.23641425	901183.88573683	13989.510313761	125470.8515360
0.	1601366.1218747	6313.5018238017	4579.0354861913	124658.80026651	821990.19049578	12565.021204863	121366.2862274
0.	1836062.8559925	6580.3748323783	4512.332449094	131360.57301431	846320.96496095	12676.300655165	128291.0839376
0.	1642288.9026247	5868.7324604928	3867.5639415011	102965.54175974	745714.23264798	11029.516409074	143016.7868222
0.	1500142.4277833	5757.5438273573	3645.2415372606	83864.325165774	708634.27354562	10985.013239832	169824.0698961
0.	1189022.2272377	6335.740914881	2489.2606184746	73388.401418485	642780.55267449	10562.244977375	145526.3426889
0.	880222.12957465	5668.5939886228	2311.4316296304	61201.694376938	608930.23975764	9427.5519315809	158085.3701378
0.	800948.375046	5045.9716918765	1622.3801338886	53683.470841493	525933.08823563	8715.6664994682	162729.0368559
0.	695288.42837268	5312.8041246922	1955.7850343329	48898.600260852	550300.17207784	8582.1947473411	175268.4043052
0.	621904.48133595	4601.2699505063	1244.5373699014	35296.816160374	494822.95063211	7470.0132325949	158945.9538888
0.	579089.49765642	5690.8313593262	1333.440008534	31570.800972149	523734.21348186	7647.9523052351	141140.7615774
0.	462346.3184955	4712.4431617115	1133.4104052409	26798.57620322	489170.09211541	6780.5351954239	150977.5984493
0.	447805.87898105	4734.6779818802	3156.1531205464	23522.039282918	461947.29959407	7069.6642042893	179036.129315
0.	447571.55805287	5957.6844347936	1088.9600342778	24926.111882634	494964.31982507	7892.6247312617	159851.9266363
0.	452610.87243034	6091.1141759345	1155.6356796293	28359.284081671	529764.72988992	7114.146480276	169121.1000458
0.	531491.89210013	5001.500450135	1689.0600469736	31213.904748165	472445.33537357	7381.0451204177	157428.6680789
0.	576734.28378959	5001.500450135	2111.3785523944	35453.032748626	518298.55096373	8248.52471467	155028.7449131
0.	593091.31010308	4979.2649182334	1933.557626018	35140.602494315	545487.59279072	8448.7251318446	143559.3300116
0.	558675.25637051	5179.3868406229	1666.8333500017	32842.367767721	515558.39024086	8315.2576529274	152493.7208467
0.	519976.14952288	4823.6178556551	1288.9885706717	26464.176763785	474161.00219448	7292.077957649	150638.2055083
0.	444619.66401647	5335.0405463082	1022.2849223641	25951.456976223	463426.10991581	6469.1767072291	146136.8885015
0.	436355.09521822	4178.8252699788	666.69333440004	20892.824482919	477452.2833452	7625.7097134645	131473.4432603
0.	390425.46755764	4289.9928470482	1000.0600036002	21249.279638295	452681.20943856	6758.2949177622	135266.7654172
0.	415039.91880951	4957.0294456441	933.3856029271	19088.503915146	447196.6579135	6491.4162136014	134589.2608164
0.	388703.25066254	4089.8922757939	866.71173567692	19199.870428684	415366.72392564	6246.7849065228	141570.176181
0.	435863.6869042	5246.095215739	822.26278718639	19489.430321282	451766.87341169	6825.0159287424	140462.7831889
0.	462088.1276718	4423.3958966001	733.3656014198	22875.799540348	392380.8380041	6980.7003643303	155639.9811051
0.	518582.06574939	5490.6971584864	1066.7349377027	17841.300519578	455917.33673045	7447.7711155427	162366.5121088
0.	516881.11734301	5468.4603216522	800.03840184329	16995.090109569	435980.6863224	6780.5351954239	188553.7321952
0.	445580.08919359	5579.6450990042	577.79780810179	17217.768737337	435957.28631069	6002.16077788	169075.7491680
0.	452118.5295557	4890.3233837481	511.12678566587	14256.629110124	424475.60957268	5957.6844347936	155821.0966557
0.	362238.87876237	4579.0354861913	555.57407469138	14946.72559947	440989.76232219	6580.3748323783	143627.1503727
0.	386562.60104038	5246.095215739	600.02160077763	13299.493017989	444268.31588702	6869.4968993892	141524.9736111
0.	355513.91551914	4312.2265403762	422.2329187895	12565.021204863	453454.95467733	6446.937260185	132692.5385758
0.	342033.62370586	4245.525638307	200.0024000288	13188.205252064	462064.6561647	6513.6557793022	127004.9404742
0.	385143.55350631	5512.9340546385	444.45629661235	10072.750608034	400952.50969099	7470.0132325949	138090.2894944
0.	351643.67379484	4690.2084008523	488.9032300503	10873.756355811	450430.71181564	5646.3566772391	147358.1131704
0.	308633.59244432	3823.0989862564	644.46936392652	11007.264794765	425106.58429799	6246.7849065228	139423.3225505
0.	337706.85820393	4690.2084008523	444.45629661235	10161.747447	425807.72196971	7225.3532086126	141072.9612772
0.	386585.8660824	4289.9928470482	377.78634093484	10117.248908782	432401.22894421	5935.4463522347	146272.5713709
0.	408763.01944595	5557.4080248972	466.67973369921	11430.055620341	403866.04320529	5957.6844347936	149280.7707174
0.	393544.96184654	4957.0294456441	400.00960023041	10539.994609927	432775.4811327	6980.7003643303	145865.5293324
0.	456362.98631117	4645.7390570617	511.12678566587	12097.663727646	399624.26853877	6580.3748323783	160576.7750834
0.	460187.1439898	4756.9128613587	466.67973369921	12765.325284507	437759.27458989	7136.387707272	160848.609351
0.	479827.49255156	4534.5667354854	266.6709334016	10428.74366326	450266.6361757	6758.2949177622	143016.7868222
0.	463660.86519574	4979.2649182334	444.45629661235	11919.629673117	401185.55577251	6513.6557793022	173702.7975670
0.	514731.78920669	5179.3868406229	488.9032300503	12008.646225282	440591.73778724	6202.3072583001	186190.3644801
0.	452587.42688937	5713.0687893496	355.56314090256	12498.254247405	453947.37442829	5868.7324604928	205411.9329238
0.	453759.78261167	5557.4080248972	466.67973369921	13677.882530342	396525.84300134	6535.8954043318	185008.9291411
0.	458685.43057245	5068.2074017168	444.45629661235	11964.137830426	434904.3520534	6246.7849065228	178491.2937485
0.	453267.37365146	5646.3566772391	600.02160077763	12565.021204863	421414.87492436	6535.8954043318	175744.9510941
0.	445392.68069308	5601.8822324301	533.35040054615	10183.99680516	439585.05251163	6491.4162136014	165856.4612201
0.	453689.43674028	5335.0405463082	644.46936392652	11229.783609853	421344.79460438	7269.8363153001	175722.2577783
0.	395291.44554369	5935.4463522347	400.00960023041	10161.747447	440006.44123265	5713.0687893496	186826.5905877
0.	401488.52519305	5312.8041246922	600.02160077763	7981.5983028321	408343.168539	5935.4463522347	179126.9386700
0.	387214.04621283	4556.8010811844	288.89389638309	9093.8480673683	418191.77503023	5979.9225766753	171706.5040124
0.	351666.84365734	5557.4080248972	244.44802968221	7625.7097134645	420971.04260563	6180.068523177	172500.4277148
0.	355699.36050375	4734.6779818802	311.11691862693	7714.6804365931	420013.37773136	5757.5438273573	150887.0923256
0.	352755.89836455	5090.4431708704	555.57407469138	7002.9412353188	411679.22038945	6002.16077788	179558.2964737
0.	373776.43938351	5579.6450990042	555.57407469138	8737.9119992209	404891.84371011	5913.2083289985	188258.2749815
0.	331995.19867129	5157.1508342136	422.2329187895	6269.0238196228	440661.97606525	6624.8544977427	163499.4538050
0.	318944.48241672	4801.3827982459	400.00960023041	7692.4376667992	404705.32535759	5779.781435342	147539.050432
0.	270153.57405297	4801.3827982459	133.33440000853	6669.3344004268	409626.11115437	6825.0159287424	159670.7242818
0.	284830.35393822	5068.2074017168	422.2329187895	6602.6146353956	421671.84101557	6269.0238196228	141072.9612772
0.	296493.42078182	4223.2921228934	311.11691862693	6157.8298473792	365208.82896091	5201.6229063468	156047.4965782
0.	333682.86051961	5802.0191026477	266.6709334016	7047.4231552981	426462.16903144	6068.8757374351	164156.6298857
0.	336434.69902244	4934.7940323669	400.00960023041	6580.3748323783	429290.89159294	5868.7324604928	174315.3916246
0.	347636.23692621	4712.4431617115	333.34000013334	7558.9822941956	399437.86527152	5802.0191026477	162593.0882454
0.	320144.77293163	5090.4431708704	377.78634093484	8070.5728239134	427467.31031779	5868.7324604928	158289.1846491
0.	416300.5217366	5246.095215739	400.00960023041	6825.0159287424	392404.11892401	6780.5351954239	169166.45116
0.	373427.99446719	5045.9716918765	466.67973369921	7803.6521091871	418401.94013483	5468.4603216522	175858.418590
0.	395570.91611931	5001.500450135	333.34000013334	7247.5947322881	423564.28387831	6802.7755324172	174383.4603822
0.	369456.72938232	5179.3868406229	311.11691862693	8293.0132808272	439725.51311194	6380.2192750204	169030.3985346
0.	385957.73222832	5668.5939886228	288.89389638309	9516.5418843464	404262.36060448	5802.0191026477	161075.1446176
0.	377377.871467	4356.6941049483	311.11691862693	8204.0363859019	409882.72281254	6180.068523177	145594.178922
0.	360939.85122867	4045.4261345198	400.00960023041	8137.3043378502	439304.13823084	6046.6373582597	148330.6967417
0.	419032.4664733	5068.2074017168	533.35040054615	8582.1947473411	411049.23664887	6313.5018238017	151882.7132670
0.	472257.33797318	5646.3566772391	377.78634093484	8470.9699193857	395594.20574721	6291.2627920491	167828.6957665
0.	463120.93767087	5490.6971584864	311.11691862693	8404.2357348103	403120.08390142	6513.6557793022	179671.8153569
0.	444572.81676555	5757.5438273573	488.9032300503	9360.8100902862	411935.89375743	5446.2235441355	187076.5497016
0.	459553.57652566	5290.5677623922	355.56314090256	9138.3411442804	423494.18592728	6736.0546994319	182192.3286021
0.	464552.99394331	4890.3233837481	400.00960023041	9672.2765870872	441551.71084465	5601.8822324301	165357.8084434
0.	470189.63873679	5246.095215739	333.34000013334	9605.5327868852	404845.21373988	6535.8954043318	184168.3933155
0.	431933.43674567	4645.7390570617	555.57407469138	8826.8945917595	410092.68354215	5779.781435342	166921.8638687
0.	431255.18351997	4356.6941049483	488.9032300503	8648.9303563226	419733.10587918	5357.2770272403	162004.002979
0.	452188.86251824	4957.0294456441	533.35040054615	9138.3411442804	448626.05276166	7114.146480276	158606.2392598
0.	453478.40259459	5290.5677623922	488.9032300503	10985.013239832	408553.09141162	6113.3526737582	180511.9026439
0.	454369.47104673	5512.9340546385	466.67973369921	10206.246222688	455049.55937834	6602.6146353956	155277.7617034
0.	491925.39535684	5802.0191026477	622.24545271912	9093.8480673683	392194.59293235	5668.5939886228	190122.1015875
0.	528463.6724213	5824.2568292746	266.6709334016	9650.0285943244	403259.94630484	6713.8145404327	192259.1904748
0.	580469.61882449	5512.9340546385	422.2329187895	9939.2571305832	426205.0588519	6335.740914881	203317.0436770
0.	491760.5232634	5779.781435342	622.24545271912	9049.3552278814	440638.56324183	6847.2563843996	174043.1220969
0.	583873.27523351	4868.088148406	666.69333440004	11185.27937181	410232.66023027	6558.1350886904	180943.3313790
0.	551557.10136942	5735.3062786932	422.2329187895	11964.137830426	424288.66304521	6180.068523177	165652.4633313
0.	503922.44937767	5045.9716918765	511.12678566587	10784.751917351	400929.20543287	6491.4162136014	163363.4927473
0.	554308.75693489	4845.8529723751	511.12678566587	10740.250054368	434319.44459645	6335.740914881	181261.240375
0.	467817.09875266	5357.2770272403	533.35040054615	8960.3702611759	418542.05307714	6202.3072583001	170753.8943831
0.	426649.16311126	4289.9928470482	333.34000013334	9160.5877717715	428051.74913159	6068.8757374351	146951.0185689
0.	466830.69134804	5690.8313593262	422.2329187895	9894.7597796915	390937.5450605	7269.8363153001	148805.7203098
0.	436706.11844656	5690.8313593262	333.34000013334	7892.6247312617	418495.34850769	5913.2083289985	160576.7750834
0.	454908.84701484	5179.3868406229	355.56314090256	9427.5519315809	410792.58993104	5134.9148871186	164133.9677871
0.	431769.71552305	5512.9340546385	444.45629661235	8381.9911253168	424358.76751374	6002.16077788	169189.1268206
0.	381608.59342182	4534.5667354854	666.69333440004	8915.8781339534	421134.55709331	5890.9703650846	165833.7945438
0.	438040.13813305	4356.6941049483	466.67973369921	7403.2870594544	406524.05316637	5312.8041246922	155821.0966557
0.	425059.84383176	4245.525638307	555.57407469138	7914.8680351385	429080.4585125	6002.16077788	150909.7187652
0.	444455.69976049	4801.3827982459	488.9032300503	8737.9119992209	426368.67352576	6380.2192750204	160327.6013860
0.	462041.18472192	4845.8529723751	511.12678566587	7959.3548209234	400882.59710753	6713.8145404327	148285.4578016
0.	549612.49598861	5134.9148871186	688.91736413994	8604.4398909837	388005.15369443	5557.4080248972	178355.0903634
0.	556088.31277625	5112.6789993376	555.57407469138	10851.505157133	416744.11146219	5957.6844347936	187121.9976099
0.	554356.20698476	5134.9148871186	488.9032300503	9650.0285943244	417187.72422559	5979.9225766753	182850.9653425
0.	465985.28967659	4690.2084008523	555.57407469138	9294.0687832241	426181.68558275	6380.2192750204	176516.5602177
0.	551723.1246189	4912.5586784017	577.79780810179	9739.0209215515	434249.25839028	6580.3748323783	175858.418590
0.	525696.62309893	6157.8298473792	444.45629661235	10717.999211938	428145.26305041	6936.2188003543	162207.9124431
0.	568911.97996812	5045.9716918765	533.35040054615	11163.027341856	432541.57159507	6269.0238196228	155662.6203357
0.	610625.58080497	4645.7390570617	800.03840184329	10628.996435951	461243.19393955	5913.2083289985	145209.780835
0.	506989.21998171	4645.7390570617	622.24545271912	9872.5111932931	423307.26086911	5979.9225766753	153625.3336024
0.	430343.13470711	4490.09822201	466.67973369921	9561.0372168932	405358.15742319	6647.0944194197	147064.0984253
0.	432401.22894421	4467.8640542332	511.12678566587	8493.2147662765	395920.26721376	7047.4231552981	135108.6761231
0.	425807.72196971	5023.7360413493	511.12678566587	8826.8945917595	417047.63349556	5646.3566772391	159557.4747920
0.	482297.46730378	4000.9602304553	444.45629661235	9249.5748753086	396129.8847374	5979.9225766753	144011.4760896
0.	386934.84933029	4401.1619067434	422.2329187895	7714.6804365931	388726.52154574	4890.3233837481	137977.3303111
0.	296056.05388265	4223.2921228934	333.34000013334	6313.5018238017	406897.17343736	5868.7324604928	124839.249316
0.	252478.76760042	3823.0989862564	266.6709334016	4801.3827982459	417678.05987448	5601.8822324301	100963.4903856
0.	166967.20314336	3912.0291339479	244.44802968221	3956.4945635986	406454.0949311	5157.1508342136	95027.63221177
0.	139197.36985987	3734.1697873657	155.55700742096	2756.0112160766	394616.09611462	6091.1141759345	86603.23655304
0.	104990.57432863	2933.8496908789	133.33440000853	2266.9749752633	415133.29042385	6424.6978724691	82674.7492288
0.	78187.304810819	3022.7703512459	111.11185185679	2044.6952603964	428729.74822356	6135.5912309063	76146.31343349
0.	66687.996116077	3111.691960277	88.889362965491	1377.8916834903	376006.82434094	6602.6146353956	72805.54447030
0.	52587.627840991	3289.5380243924	66.6669333344	1377.8916834903	403516.36666389	5735.3062786932	72805.54447030
