# Supplementary material for: LA-iMageS: a software for elemental distribution bioimaging using LA–ICP–MS data
Source: J Cheminform. 2016 Nov 18;8:65. doi: 10.1186/s13321-016-0178-7 (PMC5116144; doi:10.1186/s13321-016-0178-7)
Supplement: Supplementary file 1 — Additional file 1. Dataset corresponding to LA–ICP–MS analysis of a human tissue used to illustrate LA-iMageS features. [file 13321_2016_178_MOESM1_ESM.zip › Line 62.xl]

Intensity Vs Time	Counts Per Second
Time in Seconds	Na23	Ca44	Zn64	P31	C12	C13	Si28
0.	88.889362965491	2489.2606184746	44.444562963279	266.6709334016	380399.60141686	6313.5018238017	58515.8385248
0.	111.11185185679	3045.0006645658	22.222251851891	444.45629661235	412729.29658394	5913.2083289985	60104.86570632
0.	3311.7690492289	2778.2408179141	44.444562963279	644.46936392652	390960.82204118	6091.1141759345	60104.86570632
0.	37171.608107464	2689.3227662952	155.55700742096	1422.3435955424	417491.26202269	6491.4162136014	62791.23197958
0.	71415.818603821	3156.1531205464	111.11185185679	1800.1944209975	386841.78573426	5068.2074017168	77222.81830468
0.	111586.56952282	3245.0761526022	44.444562963279	2133.606434957	367854.81318354	5557.4080248972	97770.19578179
0.	110415.57056396	3623.0096229803	244.44802968221	1978.012501928	401698.27955433	5379.5135674889	91072.72769522
0.	167103.22243246	3600.7777679979	511.12678566587	3867.5639415011	375263.29781795	5935.4463522347	95926.73450376
0.	202474.68054345	4645.7390570617	400.00960023041	3778.6342682119	427514.06395229	5335.0405463082	103775.4961032
0.	178105.38987786	4089.8922757939	311.11691862693	5312.8041246922	425246.80723056	6157.8298473792	93656.68689972
0.	173271.73957462	3356.2312767859	333.34000013334	3245.0761526022	402817.05655643	6269.0238196228	91229.98939560
0.	143129.81376539	3889.7965080741	600.02160077763	3600.7777679979	385794.890264	5913.2083289985	89522.73457436
0.	163386.1527711	3334.00013336	311.11691862693	3334.00013336	380097.38020784	6380.2192750204	84605.08988509
0.	154123.29145629	4067.6591755055	422.2329187895	3133.9225107654	396362.79913766	6157.8298473792	92330.90394904
0.	160169.04014793	3689.7055437159	377.78634093484	3356.2312767859	408693.04286097	5935.4463522347	89747.3534919
0.	165267.14747647	3200.6145179875	333.34000013334	4067.6591755055	406850.53251162	5957.6844347936	100243.7685218
0.	183577.79668001	4223.2921228934	355.56314090256	3912.0291339479	428753.12846182	7091.9053126152	104810.5516295
0.	189758.39573582	3956.4945635986	377.78634093484	3778.6342682119	409649.43916824	6313.5018238017	103617.9988533
0.	179717.22333858	3556.3142359259	200.0024000288	3645.2415372606	396036.72075771	5490.6971584864	107466.278401
0.	195738.80268827	4156.5919324774	333.34000013334	3489.6193825463	392683.4949195	5112.6789993376	104405.5146863
0.	196421.24803039	4067.6591755055	333.34000013334	3889.7965080741	399927.18253291	6291.2627920491	99906.42016674
0.	183373.36902846	4356.6941049483	333.34000013334	3845.3314342286	384282.93481854	5557.4080248972	99411.66713388
0.	216236.22017466	3511.8509410427	222.22518522469	4201.058666784	388424.00501738	5646.3566772391	107533.8078419
0.	196216.50862773	3934.2618191226	311.11691862693	4312.2265403762	397131.46177595	5846.4946152228	105620.6842109
0.	218220.2788843	4089.8922757939	266.6709334016	4556.8010811844	405964.40333658	5312.8041246922	120780.0835522
0.	224905.65493806	4156.5919324774	488.9032300503	4245.525638307	414829.83640937	4957.0294456441	109920.1971316
0.	202429.14979757	3556.3142359259	155.55700742096	4356.6941049483	388354.19503485	5890.9703650846	102898.0490959
0.	233172.71725983	3200.6145179875	288.89389638309	3889.7965080741	409089.58442618	5690.8313593262	101660.7798658
0.	197536.02755836	4201.058666784	155.55700742096	4623.5044741297	403539.67798763	5157.1508342136	101413.3479282
0.	208965.32575145	3356.2312767859	266.6709334016	3823.0989862564	408529.7663931	6780.5351954239	112802.7799330
0.	221710.61697971	3934.2618191226	355.56314090256	4045.4261345198	417257.77045219	5779.781435342	104765.5465586
0.	195807.04473682	3467.3878833464	355.56314090256	3245.0761526022	394965.40810969	5690.8313593262	107218.675104
0.	225750.25980537	4134.3586542796	422.2329187895	4423.3958966001	410069.35431723	6335.740914881	108771.9439512
0.	225499.1522385	3756.4019981391	377.78634093484	4756.9128613587	383166.58596412	5846.4946152228	111203.7249556
0.	213477.55728558	3800.8665975842	422.2329187895	4534.5667354854	429758.53920849	6246.7849065228	124162.5853757
0.	262262.97805604	3934.2618191226	377.78634093484	3400.6937415233	369735.35425949	6357.9800652871	127117.752194
0.	247213.26914178	3845.3314342286	377.78634093484	3623.0096229803	430576.98410093	5957.6844347936	125358.0619406
0.	212018.79430374	4267.7592130252	400.00960023041	3912.0291339479	391403.09674473	6202.3072583001	115078.0172122
0.	207917.37483671	4156.5919324774	311.11691862693	4089.8922757939	389075.59241415	5446.2235441355	105328.1273061
0.	229129.52407471	3778.6342682119	355.56314090256	4579.0354861913	405941.0853899	5979.9225766753	105530.6656147
0.	226617.77975392	3978.7273673761	311.11691862693	4356.6941049483	413616.12815951	6135.5912309063	105148.0973606
0.	223992.66359842	3689.7055437159	355.56314090256	4423.3958966001	433149.74970429	5802.0191026477	113613.6848332
0.	220843.60093958	3667.4735108391	311.11691862693	4000.9602304553	393149.14191401	6046.6373582597	119134.4256189
0.	228627.11545973	3912.0291339479	400.00960023041	3978.7273673761	432448.00957186	6580.3748323783	128990.6481780
0.	224563.27161954	4112.1254353852	377.78634093484	3756.4019981391	425503.88858275	6469.1767072291	120081.2030950
0.	257403.82953354	3845.3314342286	422.2329187895	4534.5667354854	395407.89050425	6135.5912309063	126440.9046066
0.	225636.11907677	3178.3837896203	333.34000013334	4267.7592130252	454088.07098858	6068.8757374351	120554.6318853
0.	244467.353394	4067.6591755055	333.34000013334	3778.6342682119	379818.41629517	5490.6971584864	124365.5788316
0.	220752.34127177	4134.3586542796	311.11691862693	4534.5667354854	409952.70914874	5579.6450990042	122223.1176296
0.	201063.34169973	3467.3878833464	577.79780810179	4089.8922757939	404099.16885855	6068.8757374351	110348.0179187
0.	217672.90576783	3578.5459723132	266.6709334016	5001.500450135	397038.28685863	5490.6971584864	111856.8232662
0.	209033.67489751	3422.9250628351	311.11691862693	4045.4261345198	406477.41427916	4801.3827982459	95274.87572696
0.	161007.18339741	3578.5459723132	355.56314090256	4957.0294456441	395873.68624127	5690.8313593262	96039.12907238
0.	189303.78549137	3356.2312767859	244.44802968221	4912.5586784017	394127.08335039	5601.8822324301	92645.47753313
0.	215369.76611852	3600.7777679979	333.34000013334	5134.9148871186	404402.24172725	5201.6229063468	99996.37840078
0.	191463.40257305	3912.0291339479	377.78634093484	3400.6937415233	406500.73369091	6024.3990384081	117015.8343974
0.	182555.7080223	4245.525638307	333.34000013334	4112.1254353852	431582.60939346	6269.0238196228	110505.6416038
0.	222646.18150652	4356.6941049483	466.67973369921	4201.058666784	407666.78550403	6513.6557793022	123801.7202394
0.	214503.40099306	3623.0096229803	200.0024000288	3956.4945635986	401931.34600233	4712.4431617115	125718.9939793
0.	211904.83906395	4356.6941049483	288.89389638309	3867.5639415011	430389.90407411	6068.8757374351	143129.8137653
0.	248334.77449146	4378.9279761929	355.56314090256	4000.9602304553	405871.13193202	6113.3526737582	142700.3194676
0.	243597.99926767	4045.4261345198	244.44802968221	3689.7055437159	394196.94060044	5312.8041246922	131654.0388090
0.	223216.69855477	4267.7592130252	177.7796740943	3800.8665975842	406011.03942104	5579.6450990042	140959.9619923
0.	204979.25012508	4156.5919324774	222.22518522469	3889.7965080741	413499.43453263	5779.781435342	128426.4789199
0.	188485.54884196	3823.0989862564	66.6669333344	3178.3837896203	379074.55716301	6269.0238196228	124974.5886495
0.	173521.29677531	3400.6937415233	200.0024000288	3267.3070588502	400789.38122052	5512.9340546385	124388.1339630
0.	192190.97713939	3667.4735108391	288.89389638309	3600.7777679979	394569.52226264	6513.6557793022	125267.8313552
0.	189940.24669981	3445.1564434428	333.34000013334	4178.8252699788	416557.33403306	5957.6844347936	131970.0903632
0.	188621.91610022	3934.2618191226	355.56314090256	3912.0291339479	407830.04546825	6291.2627920491	123598.7404166
0.	192577.52667245	4023.1931528364	200.0024000288	3534.0825588358	396106.5936471	6380.2192750204	132760.2712816
0.	186712.97525969	3734.1697873657	333.34000013334	4534.5667354854	425083.21403292	6380.2192750204	122065.2736943
0.	214457.80529176	3823.0989862564	244.44802968221	4245.525638307	433570.82143157	5646.3566772391	122290.765939
0.	211950.42097521	4401.1619067434	355.56314090256	4378.9279761929	389797.05082371	5535.1710101087	130073.9594083
0.	221756.25186899	4623.5044741297	244.44802968221	4089.8922757939	407573.49549764	6491.4162136014	123170.2435735
0.	195625.06716813	3689.7055437159	466.67973369921	5001.500450135	379609.19935233	5357.2770272403	111856.8232662
0.	274560.82691261	3778.6342682119	688.91736413994	6513.6557793022	391705.71896718	5935.4463522347	116497.537126
0.	274078.67191785	3756.4019981391	533.35040054615	5802.0191026477	429337.65520323	6269.0238196228	113253.2729793
0.	237012.11475389	4289.9928470482	355.56314090256	6758.2949177622	446821.7741987	6202.3072583001	124343.0237608
0.	239572.68240254	4623.5044741297	488.9032300503	4712.4431617115	407480.20651067	6269.0238196228	126869.568410
0.	222463.62419118	4134.3586542796	400.00960023041	5579.6450990042	442277.61566103	5913.2083289985	136396.0611828
0.	224631.74717285	4490.09822201	555.57407469138	4779.1478001472	389285.0417939	6269.0238196228	125403.1775969
0.	210651.43297432	3800.8665975842	377.78634093484	5179.3868406229	402840.36597023	6113.3526737582	127569.0142321
0.	249204.6157323	4467.8640542332	400.00960023041	5646.3566772391	400533.04278133	6313.5018238017	128900.3785496
0.	245496.96731082	4445.6299457633	311.11691862693	6313.5018238017	419499.55302589	7358.8032407191	129329.1679263
0.	235457.86277819	3800.8665975842	333.34000013334	7269.8363153001	427514.06395229	6713.8145404327	142180.4346812
0.	228923.98966621	4490.09822201	511.12678566587	7581.224707945	442933.32457322	6535.8954043318	136599.3505425
0.	273183.3140219	4023.1931528364	644.46936392652	10651.247040888	368876.29015845	6068.8757374351	128449.0449625
0.	346640.46163681	4868.088148406	422.2329187895	17150.964524865	427654.3263903	6736.0546994319	137886.9640579
0.	308794.96403692	4423.3958966001	377.78634093484	16928.287680344	434319.44459645	5979.9225766753	127411.0697603
0.	328967.49482993	4178.8252699788	644.46936392652	16928.287680344	436097.6873414	6624.8544977427	122087.8226462
0.	313245.41814052	4201.058666784	733.3656014198	17952.650385148	441130.24599187	5913.2083289985	125718.9939793
0.	351319.30234426	5179.3868406229	733.3656014198	23544.324304597	432097.16110364	6647.0944194197	131947.5148578
0.	389285.0417939	5134.9148871186	1511.2481309416	30254.821736987	470189.63873679	6891.7374737114	139400.7270080
0.	517424.4392602	4423.3958966001	1622.3801338886	36702.87066336	477993.11470463	8693.4210590677	146069.0478880
0.	703515.5395966	5913.2083289985	2378.1170558111	54242.6297576	538546.09987649	7447.7711155427	149665.3549927
0.	969096.96895306	5601.8822324301	3511.8509410427	78456.48366703	600506.22746346	8648.9303563226	140733.9679807
0.	1052946.6771945	5446.2235441355	2844.9299791609	80273.667334311	602128.34444753	9138.3411442804	120847.7202331
0.	1113159.3470679	5713.0687893496	4245.525638307	99186.789043984	607020.39492716	10584.495404194	114176.8593510
0.	1186879.976081	5357.2770272403	5045.9716918765	109604.97472375	783610.51353606	11252.035817943	116317.2673184
0.	1314856.9581783	6958.4595526755	6002.16077788	118165.21645719	805758.35216861	11741.599419325	105080.5871274
0.	1486186.1630726	6713.8145404327	6936.2188003543	134498.93099784	847817.81199719	12409.232468957	96039.12907238
0.	1205182.1689466	5913.2083289985	5935.4463522347	141276.36381891	783415.62792143	13344.008540165	93139.8313114
0.	1345691.2518541	6424.6978724691	6736.0546994319	133866.64946292	858253.77019455	13165.94787708	87478.9791319
0.	1313124.0485694	6335.740914881	8404.2357348103	156953.15721022	926849.91135213	14123.068642562	83729.64771013
0.	1233462.0710592	6647.0944194197	7848.1383015384	159806.62568186	953659.01333694	13944.991346099	78075.14950821
0.	1428714.8129275	6869.4968993892	7470.0132325949	169325.18201952	981048.2366168	14100.808772571	76841.54033131
0.	1510498.1609556	6202.3072583001	9271.8217995872	182146.90727671	925834.70554844	14746.369123639	76236.01688577
0.	1385230.3710892	6780.5351954239	8938.1241678873	152878.45209951	887910.51378736	13433.040297342	71550.29811880
0.	1461097.8174172	5757.5438273573	8404.2357348103	184145.67729481	949139.64401979	14568.278518795	78120.01144896
0.	1722906.8864785	6869.4968993892	7536.7399397861	186122.20024619	908470.5600048	15904.050750604	72962.46350202
0.	1572136.1674974	6558.1350886904	8359.7465751719	191622.55414321	962953.35155531	14857.677682701	72312.38952273
0.	1654149.8847987	6802.7755324172	8582.1947473411	203271.50838391	1026010.1220983	14167.588560773	70093.55179491
0.	1714307.7014322	7759.166154206	8693.4210590677	201723.45466429	963997.71318529	15325.189852189	71639.95232930
0.	1872615.8482686	7558.9822941956	9071.6016179468	207142.88606939	1039142.1134314	15525.560232501	68121.74536256
0.	1643576.2296915	6691.5744407644	7937.111398359	192236.45263502	992017.80372113	14456.973821757	68144.14964401
0.	1602471.3515557	7470.0132325949	8915.8781339534	193600.83159335	1054554.4247054	14768.630716617	67225.62329286
0.	1737609.0146596	6736.0546994319	9294.0687832241	197490.52346794	962282.04155449	14234.36888367	71415.81860382
0.	1926334.035405	7759.166154206	9983.7547189362	225042.61215194	1015523.5484336	14301.149741267	69219.6257052
0.	1991525.697804	7647.9523052351	10117.248908782	198696.46483999	983091.53164602	14701.846115932	67696.07541262
0.	1907160.5818809	7647.9523052351	8315.2576529274	198832.99737258	984337.6754804	15792.728227166	66979.20654852
0.	1836446.2970584	8515.4596725172	10428.74366326	181193.11600942	1035456.1719041	15458.769570913	69891.86844261
0.	1521633.1638184	7114.146480276	10250.745235849	192077.28947363	1028189.0848692	14390.191716499	69690.18995095
0.	1600495.6977179	7225.3532086126	9049.3552278814	199948.09580417	971485.92734116	14345.670610058	67024.0090531
0.	1692494.3343629	7892.6247312617	8359.7465751719	195101.9035363	919003.6850186	13922.73195138	67136.0163643
0.	1709740.966158	7870.3814867284	9360.8100902862	191076.90412709	962605.25850624	15035.774466942	68009.72485514
0.	1859948.6689244	7269.8363153001	8715.6664994682	202634.04008956	1013697.8034387	13833.694966581	70855.51055021
0.	1967271.8472991	8248.52471467	8337.5020843755	229243.71201799	1060586.0771575	16594.283558491	72245.14337212
0.	1898084.9592343	6869.4968993892	7781.4091020254	206345.69247743	1085434.4720241	16661.08331298	72536.5472603
0.	1615303.959277	6936.2188003543	8893.6321593739	208464.1155969	1013572.7662078	15325.189852189	71326.16679432
0.	1921246.7285272	7158.6289936035	9027.1088971719	200266.72243999	942464.160723	14234.36888367	72581.37952830
0.	1658259.9171728	6936.2188003543	7848.1383015384	212656.9720834	1033826.8230918	16794.684426767	72155.48267844
0.	1726006.9465137	7492.255408986	8026.0854446829	223239.52003841	969146.73231892	16148.965531968	70743.45344098
0.	1608792.0188513	6469.1767072291	8582.1947473411	210058.97853055	1030418.6941627	14568.278518795	73545.33137807
0.	1652090.7104537	7581.224707945	8404.2357348103	195693.3082961	952268.19119786	13744.658932294	73141.80314074
0.	1601251.8773058	7247.5947322881	8648.9303563226	222828.74276848	945590.33702345	15169.349550747	75428.72041727
0.	1872918.3135998	6802.7755324172	6825.0159287424	219953.86124962	1013022.6234019	15547.823905213	75787.50923625
0.	1955113.0689637	6669.3344004268	7759.166154206	189190.13676168	907432.766182	15525.560232501	78591.07634051
0.	1771380.0214176	7803.6521091871	7180.8703392706	177923.79417438	998081.84384174	14635.062049994	77648.97305995
0.	1743653.7170928	7047.4231552981	8626.6850939775	183464.2251501	1027537.8443646	13455.298385142	77357.391147
0.	1790355.7874086	6825.0159287424	7403.2870594544	203089.36966944	1021128.1888736	15124.82428513	79600.59036174
0.	1634839.7805541	7870.3814867284	6936.2188003543	193191.49471859	917544.11878486	14679.584701204	82584.97676990
0.	1647406.68313	8026.0854446829	6357.9800652871	184827.18456026	1018650.6998905	14768.630716617	88759.07529709
0.	1681337.730983	6713.8145404327	6958.4595526755	174701.12185965	906049.23172086	11986.39199816	82382.99225568
0.	1711524.1548238	6113.3526737582	5490.6971584864	170391.0238278	925809.94589492	13744.658932294	80767.29150226
0.	1546305.632131	6780.5351954239	6246.7849065228	146363.02783386	836977.592068	13522.07300496	83729.64771013
0.	1692629.1588701	6024.3990384081	5935.4463522347	142835.9468748	874312.56902375	12008.646225282	88916.29357568
0.	1742514.9494828	6558.1350886904	5446.2235441355	165856.46122011	864693.43027474	11474.561164748	98489.70529984
0.	1612676.79781	6869.4968993892	5713.0687893496	162502.45705869	813503.82792427	12164.427477996	98040.00461364
0.	1631702.1435441	6424.6978724691	5579.6450990042	154168.5618141	788776.56893015	11608.079223139	98309.82213030
0.	1659817.44867	6513.6557793022	6113.3526737582	149303.39283496	859777.23188747	13188.205252064	91185.05718002
0.	1649586.150373	6624.8544977427	5668.5939886228	152380.56794559	764581.00626177	12208.936941841	93184.77401016
0.	1657533.8851117	6202.3072583001	6446.937260185	166287.13966818	786168.79079309	11118.523460085	89253.19982216
0.	1722446.9780557	6313.5018238017	5757.5438273573	150683.45710903	838105.13412623	12631.788696862	93858.94341646
0.	1602337.8479697	6313.5018238017	5624.119425175	161845.41014674	795409.19697268	12164.427477996	95140.01472357
0.	1607198.6359412	7180.8703392706	5490.6971584864	155775.81740248	749984.20890321	13121.433305311	105260.6156236
0.	1491644.7556376	6758.2949177622	5357.2770272403	126824.44487436	799410.71783715	10139.498148207	105418.1437282
0.	1525391.9903519	6491.4162136014	6335.740914881	138700.29532632	840630.37474019	12631.788696862	97118.1936239
0.	1791255.1780623	7292.077957649	6624.8544977427	150570.32856396	848038.67994235	11652.585717666	101975.7038022
0.	1739695.7501918	6891.7374737114	7180.8703392706	160214.34305389	861374.69390197	12743.069038078	90151.68271969
0.	1510471.7282484	6669.3344004268	5690.8313593262	130909.10719765	791555.80695396	11630.332440711	94016.25741548
0.	1531827.9538583	5913.2083289985	4957.0294456441	152697.39990572	712137.03209888	10918.258931291	96286.40242888
0.	1750489.282443	5601.8822324301	6446.937260185	157836.27021857	815801.9138408	12609.532806802	89455.35007336
0.	1742108.2809051	6335.740914881	7047.4231552981	134160.20282854	823189.21692085	12275.701583032	83056.29291558
0.	1691739.3537156	7136.387707272	6335.740914881	153376.36573143	869144.96785335	13054.661893153	86064.36354587
0.	1745036.6957522	7759.166154206	6869.4968993892	153217.93546906	828305.27839632	12453.743239397	85615.32918680
0.	1645802.6599472	8070.5728239134	6091.1141759345	144418.42835631	745617.21206583	11541.319926723	86266.43686109
0.	1494599.5658731	7069.6642042893	5579.6450990042	151543.28379361	849143.10323164	12876.607407585	77267.67567847
0.	1565724.8542503	6024.3990384081	5757.5438273573	164927.17754818	845241.43083964	11852.867882553	76370.57386648
0.	1717930.2767838	7269.8363153001	5757.5438273573	165607.13113867	795165.26110561	11452.308362854	79398.67781999
0.	1869839.127845	7269.8363153001	6313.5018238017	163023.59971367	903159.33583247	12297.956582209	75428.72041727
0.	1967577.4091345	6291.2627920491	6891.7374737114	157270.16146942	810131.13656976	12097.663727646	76639.6943163
0.	1746392.7589048	6736.0546994319	5913.2083289985	176425.77900425	830876.67824771	10829.254017831	83819.43243992
0.	1807486.5150998	6558.1350886904	6091.1141759345	161936.03425675	843303.51035213	11608.079223139	79062.1677368
0.	1778181.7609469	7180.8703392706	6091.1141759345	165584.4651339	846173.74792531	13633.365226067	80565.35082548
0.	1863326.7218317	6913.9781073663	6513.6557793022	175654.17819804	825147.16446037	12119.918251707	83101.18155095
0.	1790873.6076862	8604.4398909837	5201.6229063468	172613.8514982	778958.80785435	11719.345904834	91005.3307271
0.	1680314.374297	6402.4585440809	5624.119425175	157881.56056434	813186.05508624	10807.002937904	95791.86301093
0.	1810299.2085946	6669.3344004268	5512.9340546385	155730.53839297	751343.27692685	11519.066946682	96713.52813722
0.	1710929.7201509	6469.1767072291	5735.3062786932	145074.11511963	757243.11929803	10183.99680516	92937.59214989
0.	1750597.8244054	7158.6289936035	6046.6373582597	152765.29402161	770270.90491196	10072.750608034	97612.81130708
0.	1818578.4107126	6891.7374737114	5646.3566772391	161233.72293288	770514.14573856	11830.614071137	94038.73108498
0.	1656405.7461155	6913.9781073663	6091.1141759345	145865.52933249	734200.59255753	11163.027341856	94038.73108498
0.	1804838.4506791	7002.9412353188	4868.088148406	160757.99695311	784633.73443402	11407.802937209	102425.6156604
0.	1640063.3266404	6913.9781073663	4912.5586784017	153964.84712289	770757.39335155	10606.745890386	96758.49000430
0.	1696270.1692377	6313.5018238017	5401.7501670541	133369.89021288	743240.54549186	10517.744301851	98534.67669538
0.	1962800.679603	5757.5438273573	5201.6229063468	146543.94367978	790629.29594958	11541.319926723	99141.81414989
0.	1820054.6911165	6446.937260185	4378.9279761929	141276.36381891	731948.12521806	11296.540412261	102650.580643
0.	1669495.3252566	6580.3748323783	4645.7390570617	131315.42534058	742100.94578353	9805.7657902847	108907.0244024
0.	1563198.81151	6535.8954043318	4645.7390570617	135515.19746148	760352.46262369	11964.137830426	112577.5424805
0.	1749756.6576598	7536.7399397861	4556.8010811844	150706.08300069	795018.90285669	12832.094380165	112600.065953
0.	1564554.8105873	6891.7374737114	5045.9716918765	147606.90290945	817953.86111709	11585.826064951	126305.5416360
0.	1691739.3537156	7536.7399397861	4023.1931528364	142858.55165545	767230.96706528	11363.297749089	139084.3957929
0.	1825278.2421311	8048.3291046256	5512.9340546385	158447.71046087	771487.1769117	10962.761744275	148149.7424418
0.	1647653.9599468	7002.9412353188	4089.8922757939	138090.28949443	734442.82807472	11674.839054004	150072.5810465
0.	1709416.7872138	7425.5290578293	4289.9928470482	134476.34869495	753527.9378113	9316.3158262194	147923.5550437
0.	1482812.4432829	6580.3748323783	4356.6941049483	129464.57964658	703732.78303908	11029.516409074	131992.6659293
0.	1679183.4286584	7136.387707272	3600.7777679979	145209.7808359	732287.1690371	11229.783609853	140575.775788
0.	1726289.2726395	5223.8590313854	4134.3586542796	139219.96485553	719654.61029604	10695.748428881	130006.2483623
0.	1493333.1008853	6357.9800652871	4289.9928470482	151565.91199893	774236.57678323	11140.775371281	135244.1810502
0.	1612168.9276368	6580.3748323783	4890.3233837481	145232.39200148	754353.39677372	9360.8100902862	134092.4588336
0.	1540973.2590462	7025.1821656413	4467.8640542332	133505.36709496	746999.85744012	10272.994831483	116272.2004715
0.	1611661.0856839	6335.740914881	4267.7592130252	130660.81134227	675777.23052733	11719.345904834	107871.4632004
0.	1609149.019539	6313.5018238017	4490.09822201	145933.36830354	706605.7351257	11229.783609853	109199.7061762
0.	1471014.2929763	6513.6557793022	4490.09822201	126779.32158061	745495.93785855	10562.244977375	108681.8915256
0.	1506111.3841066	6002.16077788	4112.1254353852	128900.37854969	727154.49145569	10495.494053146	107151.1482013
0.	1568916.6458781	6424.6978724691	4267.7592130252	122674.11665682	638898.38772126	10517.744301851	107961.5069252
0.	1517399.7269965	6513.6557793022	4534.5667354854	138496.95512842	753115.23766389	11630.332440711	101278.3881309
0.	1591157.1760064	6424.6978724691	4334.4602930095	129442.01087492	713756.0252132	10673.497705198	106205.8286402
0.	1392324.1102456	6180.068523177	4957.0294456441	120757.53811305	707571.64672567	10183.99680516	103932.9963113
0.	1712118.6279526	5557.4080248972	4512.332449094	138225.84251889	741446.34958833	11652.585717666	113703.7902158
0.	1648056.4660008	6335.740914881	4779.1478001472	127275.6911491	827423.82956371	11341.045244099	121569.2120766
0.	1473646.478675	6736.0546994319	4378.9279761929	132037.81724353	710832.39147288	10762.500956173	122020.175972
0.	1708984.566413	6980.7003643303	4000.9602304553	129825.68824187	751658.80519577	9694.5246392125	138474.3620768
0.	1439933.4063391	6024.3990384081	4023.1931528364	117489.09029876	698882.30695993	10228.495699585	120509.5422786
0.	1425519.535219	6758.2949177622	4023.1931528364	128178.25645325	642540.86242319	9850.2626662593	111564.0487705
0.	1807868.7726652	5779.781435342	3956.4945635986	124929.4752962	710035.20751489	9917.0084254548	112172.1303040
0.	1543519.6745281	5179.3868406229	4378.9279761929	135582.9529304	710759.9171815	9739.0209215515	103505.5026288
0.	1687615.0201652	6357.9800652871	4267.7592130252	138790.67032712	754814.71673833	11007.264794765	109492.3981631
0.	1615510.6967801	5713.0687893496	4067.6591755055	134815.08961238	696783.68706154	11563.572966145	110145.3632470
0.	1493491.3993491	6847.2563843996	4223.2921228934	147493.81575177	739458.61844567	10428.74366326	111586.5695228
0.	1554296.7704193	6913.9781073663	3711.9376358914	135763.63685243	724637.68115942	12231.191762848	106836.0298416
0.	1583266.9035751	6469.1767072291	4912.5586784017	139626.68516703	738416.45304828	10050.50154671	116722.8798327
0.	1518934.1201152	6180.068523177	3511.8509410427	154327.00998539	680831.47715103	10406.493652039	108974.5654437
0.	1622144.3850424	6269.0238196228	4312.2265403762	117984.91082203	680687.02922173	11296.540412261	110032.7794338
0.	1669791.199087	6091.1141759345	4534.5667354854	136034.67002183	734830.4189306	10673.497705198	103932.9963113
0.	1764719.1818627	6380.2192750204	4890.3233837481	138203.25019628	697796.75057638	11074.019815824	104180.5026155
0.	1628595.4458946	6068.8757374351	3823.0989862564	123485.97596904	732674.66386792	9449.7993307319	104810.5516295
0.	1719498.6999755	6669.3344004268	4134.3586542796	131112.26381203	673203.10397541	10295.244486485	104608.0307124
0.	1481468.5761409	5713.0687893496	4845.8529723751	125042.25913413	686683.64055705	11074.019815824	99074.35226118
0.	1472303.9685166	6357.9800652871	3912.0291339479	133076.36446393	734733.51959792	10695.748428881	97522.87864827
0.	1513697.0860513	5690.8313593262	4423.3958966001	139332.94074518	717478.43670641	10717.999211938	90578.495851
0.	1576395.13207	6357.9800652871	4356.6941049483	132218.42492757	719291.87686291	9605.5327868852	89140.89623463
0.	1531298.0729569	5868.7324604928	4045.4261345198	117669.38528152	705881.37190317	11474.561164748	91095.19347171
0.	1643817.6236702	5535.1710101087	3845.3314342286	127388.50650691	726960.86480188	12342.466758735	100738.5706658
0.	1678348.7724983	6046.6373582597	4000.9602304553	133550.52654121	684636.13855316	10384.243700188	109920.1971316
0.	1420964.2877814	6936.2188003543	3934.2618191226	148421.17535222	740646.35442125	10361.993807708	101998.1988218
0.	1538056.3666771	5401.7501670541	4512.332449094	116497.5371266	671303.07094743	10183.99680516	91364.78748805
0.	1524412.4281452	7002.9412353188	4512.332449094	133550.52654121	742391.89322815	11897.375683543	86535.875531
0.	1547632.5782413	6157.8298473792	4801.3827982459	150344.0760398	778958.80785435	10473.243863813	94960.20342804
0.	1757954.5231217	6335.740914881	4356.6941049483	141841.39671082	773433.56507739	10962.761744275	102853.0542885
0.	1642825.2669036	6313.5018238017	5468.4603216522	149280.77071747	711049.81797421	10717.999211938	98579.64833219
0.	1748779.9152791	6402.4585440809	4267.7592130252	155209.84730222	693672.8737982	11318.79279849	100356.2209902
0.	1725991.5727292	6313.5018238017	5601.8822324301	157994.78749555	742343.40131204	10206.246222688	95994.17106407
0.	1679587.321809	5868.7324604928	4445.6299457633	150683.45710903	698013.8509953	10918.258931291	91140.12520539
0.	1678537.2366057	6135.5912309063	4645.7390570617	153580.06616861	725557.20047344	10873.756355811	90511.10285913
0.	1421985.0920568	6269.0238196228	3845.3314342286	149393.88191359	730664.72187698	9071.6016179468	91679.32480400
0.	1384161.5775365	5868.7324604928	4667.9736993025	145729.85303275	707716.5427294	11496.814026024	91836.59788976
0.	1405953.4584248	5268.3314594078	4957.0294456441	134408.60215054	755543.16642856	11274.288085412	88152.68957296
0.	1373714.9234847	6269.0238196228	4423.3958966001	137186.65854704	694806.14179462	10829.254017831	89500.27301381
0.	1467988.2235969	5557.4080248972	3934.2618191226	134250.52900488	716535.5973216	12809.83795555	91162.59116259
0.	1488901.8640685	6469.1767072291	4245.525638307	141005.16152397	667335.99028926	11074.019815824	96241.44309417
0.	1514305.2735485	5490.6971584864	3978.7273673761	135786.22261592	741906.98622309	10206.246222688	102695.5743640
0.	1474094.0262233	6669.3344004268	5023.7360413493	130570.52376025	740646.35442125	12453.743239397	103235.5178478
0.	1536227.1565818	6046.6373582597	4356.6941049483	144938.45159289	752265.62245974	10851.505157133	110550.6774864
0.	1481336.8351721	6624.8544977427	3845.3314342286	132624.80641616	717019.09192261	10028.252544752	106070.7916866
0.	1450351.8808122	6002.16077788	5157.1508342136	148285.45780164	706726.46820229	11007.264794765	98242.36693691
0.	1458574.3990395	6246.7849065228	4356.6941049483	145978.59458839	673804.46699785	10717.999211938	98624.62021026
0.	1472225.0035189	5690.8313593262	4201.058666784	155617.34193558	719170.96908195	11185.27937181	99591.57394925
0.	1471961.7918256	5890.9703650846	4445.6299457633	146204.72966248	744113.53128694	10695.748428881	105395.6395321
0.	1635935.3776608	6469.1767072291	4445.6299457633	140575.7757887	738440.6880355	10695.748428881	106520.9233214
0.	1539859.4261983	5735.3062786932	3623.0096229803	153421.63206887	736114.43697594	10517.744301851	106745.9981992
0.	1497951.2732913	6046.6373582597	5112.6789993376	128990.64817801	762515.08205194	10628.996435951	104968.0712798
0.	1555438.9340797	6758.2949177622	4178.8252699788	128607.00895882	658230.59669256	11007.264794765	104383.0132075
0.	1447516.4488859	5735.3062786932	3156.1531205464	116001.80447251	700547.09038963	10161.747447	101165.9232927
0.	1332437.6979002	5757.5438273573	3778.6342682119	129961.10796828	661352.74071507	9182.8344586197	101570.8037709
0.	1352546.138795	5579.6450990042	3578.5459723132	114537.31088142	701005.56506532	10406.493652039	111631.611208
0.	1116472.9252885	4890.3233837481	3334.00013336	105485.65667896	622000.12816665	10695.748428881	102493.104521
0.	1044686.4523735	7692.4376667992	2733.7816735278	86603.236553044	653189.50924765	8515.4596725172	106498.4161659
0.	924250.22821283	9227.328010388	3245.0761526022	89006.133916699	663274.61949226	9227.328010388	105980.7682588
0.	825563.2847889	7647.9523052351	2400.3456497736	67494.449836563	607115.87713965	8960.3702611759	104585.5286902
0.	811841.75937268	6246.7849065228	2422.5743030209	71258.928567443	577067.30528261	9672.2765870872	108141.5972748
0.	774090.5691547	6469.1767072291	1933.557626018	75406.296626673	564374.0192666	7825.8951756913	120825.174612
0.	876429.70387721	6736.0546994319	2378.1170558111	82988.960413641	569601.19872498	9138.3411442804	118525.8393491
0.	901899.93506658	6335.740914881	2355.8885211332	96376.321821816	556206.96290928	8871.3862441486	115911.6744090
0.	954304.82683049	6424.6978724691	2778.2408179141	97590.328051922	554878.17479179	8048.3291046256	111586.5695228
0.	971635.25873037	7091.9053126152	3200.6145179875	94398.317993607	634658.7532711	9983.7547189362	105913.2513221
0.	995760.54647079	5757.5438273573	2933.8496908789	103258.0162476	616573.84414296	9338.5629285733	113478.5285736
0.	1115005.692506	6357.9800652871	3222.845305648	102628.0838733	594306.82462068	9739.0209215515	110618.2317636
0.	1054102.2162302	5713.0687893496	3000.5400972175	100693.58744603	647240.0016806	8782.4031767842	109042.1070290
0.	996334.57398254	5290.5677623922	3578.5459723132	105980.76825882	607808.15474981	8960.3702611759	96398.80182078
0.	1170702.1929975	6091.1141759345	3711.9376358914	97185.639771189	607760.40968492	8293.0132808272	94735.44473363
0.	1016499.1009879	6357.9800652871	3667.4735108391	103550.50093757	598240.54481602	7647.9523052351	103348.0104501
0.	1069112.7853687	6491.4162136014	3645.2415372606	102988.03943507	660271.87121695	9605.5327868852	102020.693901
0.	1095978.9159765	6424.6978724691	4601.2699505063	97792.679519419	662049.37251564	10117.248908782	106700.9827404
0.	1112729.4312537	5757.5438273573	3422.9250628351	115776.48112893	662025.34979698	8337.5020843755	110865.9354346
0.	1074298.2147385	7937.111398359	4134.3586542796	106250.84144136	633820.65346017	8115.0604405255	112352.3110749
0.	1418321.2019235	6558.1350886904	4267.7592130252	110302.98312416	683985.85667343	9561.0372168932	117579.2373059
0.	1211214.5326674	6224.5460527486	4178.8252699788	105665.69387139	654749.53232176	10784.751917351	114469.7250399
0.	1280983.6269569	5979.9225766753	4245.525638307	103595.49948772	589231.39929228	9360.8100902862	117241.1910219
0.	1317780.3835243	5757.5438273573	4423.3958966001	115866.60974031	624582.99269572	9138.3411442804	126418.3439
0.	1316564.3300935	5757.5438273573	3845.3314342286	111001.04961089	614160.6010963	8582.1947473411	127411.0697603
0.	1462596.4295504	5134.9148871186	4356.6941049483	102110.67482479	630588.74322294	9338.5629285733	117782.0716127
0.	1434767.9806377	6246.7849065228	4645.7390570617	118661.07692872	696952.52277181	9583.2849722085	107376.2399931
0.	1382128.612346	5312.8041246922	4112.1254353852	113703.79021584	667985.02470997	10450.993733851	108636.8656754
0.	1298059.2347314	6446.937260185	4178.8252699788	117962.37289	657990.47836843	9805.7657902847	121073.1797725
0.	1355014.1362064	6335.740914881	4289.9928470482	122561.36462845	693696.9843428	9383.0573113583	124681.3561856
0.	1362084.1428242	6958.4595526755	4801.3827982459	130841.3894182	660512.05278552	10784.751917351	133889.2301268
0.	1316305.6165378	5646.3566772391	3956.4945635986	126192.74082752	641270.61490716	9427.5519315809	130186.8123648
0.	1405613.7804271	7002.9412353188	4112.1254353852	138994.01763295	682107.5383431	9093.8480673683	127140.3147204
0.	1507908.1209816	6091.1141759345	3956.4945635986	128178.25645325	644146.91387432	10094.999728725	122380.9645330
0.	1575223.7185437	6758.2949177622	3845.3314342286	143401.0846304	674213.41767937	10428.74366326	124613.6886099
0.	1543519.6745281	6624.8544977427	4467.8640542332	131631.4641531	720549.4174819	9360.8100902862	121050.6335460
0.	1558122.2538281	6357.9800652871	3867.5639415011	153761.13736593	681625.98376385	10117.248908782	128471.611065
0.	1702611.6705169	6802.7755324172	4245.525638307	156726.73291046	724855.45326249	10006.003602161	127185.4399541
0.	1698104.7066216	5824.2568292746	4156.5919324774	144667.13110778	736211.3516885	11318.79279849	123080.0364986
0.	1694975.42233	6224.5460527486	3889.7965080741	142700.31946762	660223.83570227	10539.994609927	122561.3646284
0.	1843049.4535191	6713.8145404327	4445.6299457633	162842.32904248	711750.45149128	10361.993807708	134476.3486949
0.	1900621.9298988	6602.6146353956	3800.8665975842	144870.62065058	680927.777107	10606.745890386	130773.6721847
0.	1501568.2820408	5913.2083289985	4334.4602930095	148353.31630308	710687.44349464	10562.244977375	124636.2444079
0.	1660462.3225995	6647.0944194197	4401.1619067434	138655.10819042	746247.86517668	10050.50154671	113681.2637794
0.	1727832.053812	7069.6642042893	4045.4261345198	136870.41067397	751610.2616411	10717.999211938	107488.7881544
0.	1966049.7001623	7269.8363153001	4512.332449094	157723.04542092	740331.22499775	11719.345904834	118863.9373841
0.	1749322.5371438	6869.4968993892	4979.2649182334	147290.26270126	701536.46072146	11140.775371281	111248.7645861
0.	1715551.1111438	6113.3526737582	4734.6779818802	142632.50658476	735799.47161472	11074.019815824	108231.6438997
0.	1720418.2448915	6269.0238196228	4023.1931528364	133595.68623024	733062.17595905	10628.996435951	99569.08538619
0.	1483892.9513875	5690.8313593262	4156.5919324774	129080.91877666	661737.08236814	9850.2626662593	106791.0138996
0.	1527536.8056607	6313.5018238017	3222.845305648	135718.46550762	714698.56309412	9627.7806609238	116925.6934420
0.	1639312.6519701	5557.4080248972	3867.5639415011	147855.70001099	732166.080442	10361.993807708	115415.9763636
0.	1622171.1435303	5979.9225766753	4356.6941049483	129532.28632548	654101.4886161	10495.494053146	116272.2004715
0.	1844392.58057	6580.3748323783	4445.6299457633	145368.06027227	712354.49124885	9583.2849722085	107106.1305679
0.	1527060.1363317	5423.9868259363	3556.3142359259	134069.87762344	685430.9937153	10006.003602161	103100.5287172
0.	1482127.309676	5512.9340546385	3645.2415372606	117151.0476459	691599.6174701	9561.0372168932	98174.91228634
0.	1557723.6910271	5935.4463522347	3467.3878833464	144508.86486908	703756.92153479	10450.993733851	104990.5743286
0.	1861870.9870276	6780.5351954239	4445.6299457633	142632.50658476	732141.86292523	10562.244977375	105508.1611166
0.	1828944.6946695	5935.4463522347	3467.3878833464	149212.90473019	745326.15680637	10873.756355811	103685.497312
0.	1818715.0934374	7892.6247312617	3823.0989862564	149461.74936166	684612.05316987	10717.999211938	108659.3785703
0.	1959774.833641	7158.6289936035	4645.7390570617	149167.661043	664932.5823898	9850.2626662593	119134.4256189
0.	1725748.0072432	6669.3344004268	3756.4019981391	132692.53857581	677870.7753332	9783.5174413434	115776.4811289
0.	1679829.6662356	5979.9225766753	3689.7055437159	131654.03880905	652901.53571457	10094.999728725	108659.3785703
0.	1592250.6233594	5935.4463522347	3667.4735108391	118210.29347126	746514.69370678	11608.079223139	105170.6008924
0.	1692332.5475682	6402.4585440809	3667.4735108391	134273.11070072	700740.12940802	9872.5111932931	103235.5178478
0.	1735495.6610155	6157.8298473792	4245.525638307	145888.14226201	689623.25280015	10606.745890386	105080.5871274
0.	1654982.3403732	6602.6146353956	4534.5667354854	137186.65854704	666735.07582554	10094.999728725	103640.4982793
0.	1986987.2110549	6780.5351954239	4401.1619067434	128607.00895882	701898.45364191	10161.747447	95364.78426818
0.	1485817.1013823	6713.8145404327	3556.3142359259	126305.54163605	757413.13283096	10539.994609927	95387.26155419
0.	1873468.2758515	5134.9148871186	3912.0291339479	128200.82182885	688225.60804601	10851.505157133	99006.89091537
0.	1683761.9259435	5824.2568292746	3445.1564434428	128539.30973943	693913.98225795	10762.500956173	97028.26627184
0.	1918731.7522363	7002.9412353188	4690.2084008523	135379.68816298	673876.63336358	10272.994831483	97905.09911214
0.	1756298.0747265	6313.5018238017	3645.2415372606	139739.66652504	719557.8799006	10272.994831483	92285.96582961
0.	1946988.3106247	6758.2949177622	3734.1697873657	144282.77541154	702694.89118442	10361.993807708	95387.26155419
0.	1630269.9977992	5468.4603216522	4223.2921228934	135876.56627707	705326.06767109	11074.019815824	96196.48400062
0.	1761431.3177417	5979.9225766753	4067.6591755055	135176.42831348	746150.83864773	11207.531461142	94757.92033183
0.	1857505.1546595	6602.6146353956	4690.2084008523	142203.03769893	722315.11802713	10584.495404194	93589.26914557
0.	1928629.7646728	6847.2563843996	4490.09822201	149846.34191514	719678.79306308	10406.493652039	100176.2977648
0.	1591541.0889517	6758.2949177622	4334.4602930095	141411.96824842	731512.23115174	11430.055620341	100176.2977648
0.	1614307.5191353	6802.7755324172	3889.7965080741	154394.91725832	707040.38205477	10539.994609927	101615.7916976
0.	1757081.4692468	6602.6146353956	4756.9128613587	161143.10638676	822112.53259908	12008.646225282	115956.7393197
0.	1719951.9843635	6135.5912309063	4000.9602304553	136554.17470421	757340.26948201	11830.614071137	109897.6808524
0.	1900539.1916581	6402.4585440809	4067.6591755055	162434.48430922	727178.69509053	12253.446643245	104833.0542555
0.	1722922.3431542	6713.8145404327	3778.6342682119	142813.34215495	771292.56198962	11385.550313458	104473.0194849
0.	1733318.5989215	6246.7849065228	4979.2649182334	140462.78318893	767960.45547615	11163.027341856	105440.6479847
0.	1698474.0054156	6958.4595526755	4223.2921228934	155028.74491312	776402.6437181	10695.748428881	103370.5091517
0.	1626385.6824576	6736.0546994319	4067.6591755055	157519.24462546	728534.20615493	12253.446643245	110888.4543129
0.	1669227.3957845	7403.2870594544	4490.09822201	148918.82511522	762320.66733966	11630.332440711	103123.0267547
0.	1992333.3900567	6446.937260185	5090.4431708704	114041.69401922	740282.74456068	12030.900511791	98467.2196925
0.	1943164.0880885	6291.2627920491	4067.6591755055	128358.78115589	746563.20886357	11096.271608266	96421.28188004
0.	1936600.0669718	6269.0238196228	3800.8665975842	139310.34544574	757558.86135706	11118.523460085	110663.2682507
0.	1791926.0627527	6491.4162136014	3867.5639415011	152697.39990572	728461.5841349	11074.019815824	134002.1343569
0.	1892076.2086319	6825.0159287424	4178.8252699788	141140.76157744	731342.72269104	11474.561164748	125177.6017395
0.	1669227.3957845	6558.1350886904	3400.6937415233	126079.94153437	756563.09834275	10673.497705198	130277.0958218
0.	1761194.2737262	6780.5351954239	3978.7273673761	132331.30670222	706122.8195991	10807.002937904	125132.4872953
0.	1708413.2829075	7158.6289936035	4023.1931528364	141818.79466575	721686.1972646	11252.035817943	122223.1176296
0.	1780615.8504344	6802.7755324172	3912.0291339479	142632.50658476	722290.92792578	10295.244486485	131157.4103936
0.	1874760.8155855	6958.4595526755	3667.4735108391	131225.13072119	745423.17414504	10762.500956173	121163.3652839
0.	1912764.8621827	6091.1141759345	3156.1531205464	129035.78335604	725920.19539064	10050.50154671	118976.6397559
0.	1838035.0079348	6958.4595526755	3623.0096229803	125042.25913413	718953.33931399	11096.271608266	112780.2559156
0.	1838199.3729071	7492.255408986	3356.2312767859	142044.81785184	774820.63174462	11096.271608266	118300.4482257
0.	1855364.1777009	6113.3526737582	4334.4602930095	123982.15086868	653381.49692327	10339.743974598	106745.9981992
0.	1890808.8040623	5601.8822324301	4045.4261345198	127546.45055425	680855.55203979	11163.027341856	103460.504561
0.	1774154.52523	6224.5460527486	3623.0096229803	135199.01249835	727590.16718896	10272.994831483	97882.61507298
0.	1957721.1497058	5446.2235441355	3578.5459723132	125380.61973849	696036.02552456	10740.250054368	99726.50659455
0.	1730891.3150771	5846.4946152228	4645.7390570617	131857.21344294	707644.09442544	11341.045244099	100783.5541271
0.	1801017.8402757	6091.1141759345	4023.1931528364	121163.36528393	724492.50278722	10272.994831483	109604.9747237
0.	1847984.3469734	5535.1710101087	4312.2265403762	130976.8255231	698761.68288135	9605.5327868852	100985.9826895
0.	1788421.0319101	5535.1710101087	4245.525638307	140959.96199235	739943.38906234	10473.243863813	103258.016247
0.	1790274.028968	5446.2235441355	3823.0989862564	128065.43048481	681914.91330335	9805.7657902847	106138.3098916
0.	1915692.579395	6113.3526737582	3067.2310371775	136350.88643759	658854.93548669	10851.505157133	99636.55125637
0.	1875860.9913676	5802.0191026477	3311.7690492289	144848.01045811	709624.5655348	10695.748428881	101075.9525083
0.	1589370.4421432	6024.3990384081	4134.3586542796	138451.76908602	685382.81860214	10695.748428881	101638.2857515
0.	1596453.6054132	6180.068523177	4445.6299457633	143423.69093102	670966.39966712	10450.993733851	109019.5931068
0.	1596110.8717066	5690.8313593262	4156.5919324774	147674.75593423	719848.07431599	10807.002937904	102605.5871637
0.	1583201.2354241	5868.7324604928	3800.8665975842	134273.11070072	655637.67097692	10050.50154671	101188.4161397
0.	1751601.8982113	6068.8757374351	3823.0989862564	138474.36207685	678713.14858422	10562.244977375	99164.30156677
0.	1914891.5084757	5846.4946152228	4045.4261345198	127884.91208836	682950.32318867	10896.007613863	100041.3578797
0.	1823910.5351913	5423.9868259363	3578.5459723132	131428.29497992	731730.17545471	9828.0141985899	94757.92033183
0.	1701444.3642063	5646.3566772391	4245.525638307	123012.38182864	642468.95664223	10517.744301851	95724.42807839
0.	1805957.6430114	6424.6978724691	3800.8665975842	135108.67612315	725920.19539064	11786.10662646	91207.52325769
0.	1877511.499863	6046.6373582597	4156.5919324774	147267.64599988	719775.52480396	10762.500956173	94443.26744205
0.	1630269.9977992	5868.7324604928	3600.7777679979	138903.64044505	757704.59232082	11274.288085412	99546.59688345
0.	1939950.7396006	6180.068523177	3978.7273673761	132828.00453362	702887.97795225	10962.761744275	104675.5371413
0.	1686478.3256841	6691.5744407644	4356.6941049483	137254.42749713	711822.93404516	10428.74366326	105823.2295854
0.	1722465.3648787	6269.0238196228	4490.09822201	147471.19850278	736889.78490132	10807.002937904	108816.9705265
0.	1675510.8470724	5357.2770272403	3889.7965080741	148964.06746341	689671.45146196	11118.523460085	106813.5218404
0.	1688420.4833549	5979.9225766753	4089.8922757939	138632.5147136	751100.5706525	11096.271608266	109920.1971316
0.	1636096.4708117	6180.068523177	4334.4602930095	157949.49654019	777936.25230385	11474.561164748	93252.18851020
0.	1672540.4882818	5512.9340546385	4356.6941049483	144441.03739328	740016.10698379	10962.761744275	91342.32098871
0.	1986903.701316	5668.5939886228	3889.7965080741	143491.51019771	761786.04924398	11630.332440711	91162.59116259
0.	1629013.3075416	5646.3566772391	5379.5135674889	125583.64264658	743361.78828384	11563.572966145	86872.6860569
0.	1585486.1268015	5735.3062786932	3689.7055437159	132421.61321421	706533.29608519	10139.498148207	85278.56921412
0.	1681565.8092226	6513.6557793022	3845.3314342286	131428.29497992	711726.29077434	10495.494053146	89971.97843174
0.	1801645.4034834	6357.9800652871	3956.4945635986	130389.95150802	704553.52953084	10384.243700188	90690.81871086
0.	1873578.2722173	6269.0238196228	4423.3958966001	118345.52596619	686996.8305269	10740.250054368	106385.881294
0.	1891775.8159466	6246.7849065228	4134.3586542796	126914.69218933	698809.93231169	11007.264794765	129103.4865779
0.	1694589.690074	7114.146480276	4378.9279761929	127569.01423211	764289.31668328	10361.993807708	131179.9837755
0.	1969744.4078343	6780.5351954239	3978.7273673761	116384.8680427	737980.23481885	10873.756355811	110618.2317636
0.	1613247.5570373	5824.2568292746	3667.4735108391	102403.11949416	690997.01957343	9961.5058950769	139920.4398575
0.	1827576.4453374	6380.2192750204	3267.3070588502	100468.67496707	642900.40028951	10495.494053146	131202.5572180
0.	1944161.5598554	6002.16077788	3000.5400972175	96398.801820782	674478.043105	10361.993807708	121231.0050533
0.	1804974.930288	6558.1350886904	3400.6937415233	111721.69530626	702960.38659695	10161.747447	133053.78598
0.	1771434.4154286	5557.4080248972	3422.9250628351	126892.13026965	661088.51571835	10784.751917351	129329.1679263
0.	1668656.1729401	6758.2949177622	4401.1619067434	129126.05443987	705808.93890309	10717.999211938	120126.2904007
0.	1785288.1334249	5868.7324604928	3711.9376358914	125764.11157518	722290.92792578	10139.498148207	124117.4763854
0.	1780196.0384993	5601.8822324301	3511.8509410427	119427.46437767	715713.71822095	9894.7597796915	118593.4578665
0.	1806012.2412286	5357.2770272403	3378.462479507	129509.71737186	650454.14726572	10651.247040888	124839.249316
0.	1907326.1771454	6780.5351954239	4134.3586542796	119044.26190543	730664.72187698	10962.761744275	108907.0244024
0.	1834447.1003821	5557.4080248972	4023.1931528364	133550.52654121	748673.87986852	11897.375683543	109852.6484755
0.	1592455.0455027	5779.781435342	3689.7055437159	117083.44074933	768617.04724404	10896.007613863	106993.5875415
0.	1864974.9995799	6380.2192750204	4289.9928470482	122854.52305224	755203.21565906	10183.99680516	106971.0791174
0.	1800253.9078466	6135.5912309063	4690.2084008523	126463.4653139	725799.19540134	11274.288085412	106655.9675232
0.	1601823.1001502	5690.8313593262	3756.4019981391	141999.61272833	668610.066757	10317.494200857	117038.3697875
0.	1874183.27556	5890.9703650846	3489.6193825463	131473.44326036	748237.14733659	10206.246222688	117218.6550871
0.	1994561.8691883	6202.3072583001	4423.3958966001	118322.98706571	723863.42451536	10183.99680516	112172.1303040
0.	1941307.9669423	6469.1767072291	4601.2699505063	128336.21535583	735193.80103966	10406.493652039	121231.0050533
0.	1849081.3473342	6936.2188003543	4178.8252699788	135266.76541723	703467.26401399	9694.5246392125	112509.9724239
0.	1787358.451476	6135.5912309063	3667.4735108391	137322.19699383	761202.86690778	8737.9119992209	108501.7895749
0.	1875971.0161267	6246.7849065228	4912.5586784017	136486.41140213	708344.45334045	11207.531461142	109965.2298711
0.	1589484.686712	6869.4968993892	4467.8640542332	119247.13162305	741325.13347288	10495.494053146	105148.0973606
0.	1967688.5250138	6157.8298473792	4112.1254353852	128787.54287879	698858.18201015	9472.046789243	121185.9118131
0.	1806503.6397072	6224.5460527486	3845.3314342286	146747.47866041	716656.46845043	9004.8626258179	118300.4482257
0.	1632326.4000389	6647.0944194197	4089.8922757939	128742.40903494	720912.20339109	11919.629673117	127726.9616747
0.	1793572.194056	6113.3526737582	4801.3827982459	141547.57486603	765285.96304798	11941.883722078	112915.4009268
0.	1940670.8763907	6891.7374737114	3045.0006645658	141050.36129869	683383.78728005	10406.493652039	119292.2144484
0.	1965160.9665695	7002.9412353188	4245.525638307	146159.50216101	744986.60463475	11029.516409074	115145.6079535
0.	1926776.5415204	6157.8298473792	4823.6178556551	126779.32158061	693046.02314443	10539.994609927	109672.5213853
0.	1799790.1225631	6269.0238196228	4579.0354861913	136983.35497643	710518.34057614	8849.1403882772	103887.9959500
0.	1878501.9460064	6180.068523177	3756.4019981391	135605.53820814	684828.82402669	10384.243700188	103640.4982793
0.	1823281.4579349	6780.5351954239	4378.9279761929	140892.16315075	740137.30486973	10295.244486485	102988.0394350
0.	1683950.5012899	6380.2192750204	4423.3958966001	135040.92447924	713901.02438749	10628.996435951	99096.83949709
0.	1768062.5935255	5668.5939886228	3956.4945635986	123869.38127099	747897.48162183	10829.254017831	99186.78904398
0.	1787494.6728988	7114.146480276	4712.4431617115	136734.87951513	671976.45273555	10139.498148207	109424.8529519
0.	1573679.8123628	6402.4585440809	3711.9376358914	125448.29349572	748067.31282296	11029.516409074	117624.311172
0.	1841596.9028519	6469.1767072291	4601.2699505063	130096.52987831	717671.85229895	10762.500956173	127004.9404742
0.	1743219.8842485	6313.5018238017	3823.0989862564	120915.3574591	713828.52449792	11118.523460085	120396.8193215
0.	1570060.6431972	5957.6844347936	3578.5459723132	127862.34756166	699123.56014445	10028.252544752	117015.8343974
0.	1887117.7858557	7002.9412353188	4156.5919324774	137864.37264653	682637.27925902	10117.248908782	121479.0222046
0.	1566309.9324018	6513.6557793022	4312.2265403762	127050.06498049	677581.98048194	9182.8344586197	115393.4453300
0.	1580922.4618577	6580.3748323783	3756.4019981391	111811.78037106	627070.92507661	10006.003602161	115618.7583883
0.	1470961.6570537	6624.8544977427	3400.6937415233	125335.50420337	672625.83471354	9538.7895209393	124636.2444079
0.	1671001.6914665	7203.1117442735	3845.3314342286	123756.61318805	736526.33195918	10717.999211938	136576.7625930
0.	1858713.1036186	6869.4968993892	4734.6779818802	112374.83394342	723621.48345187	9783.5174413434	134205.3657953
0.	1932032.9122588	6469.1767072291	4267.7592130252	129035.78335604	722290.92792578	8582.1947473411	150479.8268237
0.	1692143.7999115	5935.4463522347	4045.4261345198	113906.53086484	723936.00814715	10539.994609927	147358.1131704
0.	1589183.9683448	6913.9781073663	3845.3314342286	97680.261434402	676908.16322755	10117.248908782	149122.4175992
0.	1436524.4190324	7025.1821656413	3111.691960277	104248.00560283	660271.87121695	9071.6016179468	165085.8284723
0.	1377829.6176107	6313.5018238017	3022.7703512459	93162.302630667	585087.49169616	10006.003602161	152086.3775276
0.	1349066.1124547	5913.2083289985	2911.6196740142	94420.792687696	627573.38291938	7781.4091020254	135628.123546
0.	1388333.1961153	5668.5939886228	3578.5459723132	95724.428078391	636239.39101153	9472.046789243	131812.0630995
0.	1499271.1825735	5935.4463522347	3489.6193825463	96646.085788823	658254.60889106	9761.2691517657	118120.1396852
0.	1351714.9655392	5690.8313593262	2867.1598181554	87703.54325889	653789.48486654	9516.5418843464	123734.0597532
0.	1414501.8686285	5979.9225766753	3045.0006645658	98062.489074985	652853.54105673	10072.750608034	118187.7549339
0.	1390497.9828943	6157.8298473792	2756.0112160766	101930.71394427	632384.09981967	9872.5111932931	118661.0769287
0.	1480493.7382618	5690.8313593262	3978.7273673761	106160.8160808	625707.25809352	9338.5629285733	108141.5972748
0.	1486687.0565136	5268.3314594078	3645.2415372606	114965.36718658	634084.04750832	8804.6488545952	117218.6550871
0.	1726181.0170117	6313.5018238017	3311.7690492289	102448.11188711	573357.22111043	10384.243700188	100738.5706658
0.	1938039.8775761	6513.6557793022	3845.3314342286	127072.62732453	639377.57312034	7892.6247312617	160919.6435152
0.	1786650.1324948	6113.3526737582	3178.3837896203	116745.41443615	651749.73733735	8915.8781339534	111654.1321424
0.	1904373.5047217	5423.9868259363	3600.7777679979	108659.37857035	575545.02631162	9271.8217995872	127952.6060322
0.	1729483.3870501	6335.740914881	2978.3099024804	97972.551591501	606662.3460313	10272.994831483	128042.8654730
0.	1480704.5051454	5690.8313593262	3045.0006645658	97005.784584574	683600.52744812	9650.0285943244	126215.3008679
0.	1505318.8190051	5646.3566772391	2844.9299791609	105665.69387139	679483.39002055	9872.5111932931	138519.5482407
0.	1497555.3379078	7247.5947322881	2778.2408179141	114424.66811476	608548.23700673	8715.6664994682	138225.8425188
0.	1657829.3730432	6736.0546994319	3378.462479507	109852.64847555	663779.18331545	9383.0573113583	137954.7386567
0.	1550738.3878617	5646.3566772391	4223.2921228934	115956.73931976	682757.67943353	9138.3411442804	127772.0900611
0.	1492330.608031	6780.5351954239	3978.7273673761	110978.5304304	682685.43912829	10651.247040888	118029.9868676
0.	1406293.1491916	6602.6146353956	3623.0096229803	111969.43156218	696277.19963033	9627.7806609238	110415.5705639
0.	1542379.0045333	5646.3566772391	3645.2415372606	108434.25234046	671976.45273555	10628.996435951	104067.9988443
0.	1454238.9147172	5401.7501670541	4112.1254353852	116249.66713883	723669.87112601	10028.252544752	97050.74801942
0.	1579617.2951417	5512.9340546385	3756.4019981391	108524.30210732	742610.11019376	10673.497705198	98152.42752345
0.	1307074.4165604	5090.4431708704	3045.0006645658	125403.17759696	737665.2019181	9583.2849722085	98152.42752345
0.	1398535.7069564	5512.9340546385	3956.4945635986	107871.46320047	661448.82452996	9538.7895209393	108952.051702
0.	1384995.7470283	5713.0687893496	3245.0761526022	119495.09015959	633269.94636558	9405.3045917898	115663.82172
0.	1408148.6087212	5490.6971584864	3000.5400972175	117736.99689869	662649.96212967	8715.6664994682	125200.1590525
0.	1422744.2263424	5890.9703650846	3022.7703512459	125380.61973849	657678.33449753	10495.494053146	108479.2771030
0.	1308392.5791286	5802.0191026477	2889.3897164397	123553.63445586	688394.27736534	9538.7895209393	104968.0712798
0.	1603646.2672533	5223.8590313854	2555.9474675006	132376.45983685	685744.13847131	10896.007613863	101885.7243276
0.	1578392.2064893	5824.2568292746	3600.7777679979	137141.47955066	702550.07892572	10272.994831483	102740.5683263
0.	1713875.2505268	5557.4080248972	3756.4019981391	155255.12350879	748989.3114314	10940.510308095	103595.4994877
0.	1826454.6319351	4823.6178556551	3623.0096229803	135673.29440567	693311.22366549	10539.994609927	109965.2298711
0.	1618502.8072054	5335.0405463082	3445.1564434428	140191.60714798	676186.27426496	10851.505157133	105890.7457973
0.	1693842.6685507	5868.7324604928	3667.4735108391	151113.35946144	738101.40435593	10807.002937904	105823.2295854
0.	1741186.5653106	6157.8298473792	3400.6937415233	144147.12465599	739192.00611572	9516.5418843464	113185.6974802
0.	1758198.9423636	5713.0687893496	3689.7055437159	151158.61361921	670004.55376564	11496.814026024	115190.668750
0.	1695514.8780188	6157.8298473792	3600.7777679979	132557.07480269	613563.36775555	10272.994831483	112352.3110749
0.	1572588.5880628	5312.8041246922	3645.2415372606	125967.14375659	675031.37691233	10562.244977375	107466.278401
0.	1631755.7165491	6335.740914881	3311.7690492289	136576.76259302	691238.05371137	9850.2626662593	137164.0690184
0.	1584812.4331996	6246.7849065228	3111.691960277	129870.82790805	685045.60029984	8938.1241678873	144282.7754115
0.	1451192.1792692	6357.9800652871	3667.4735108391	110055.29607559	675079.4945644	11296.540412261	124658.8002665
0.	1469672.1723755	5290.5677623922	3400.6937415233	125425.73551604	694613.23466571	11474.561164748	123283.003780
0.	1600949.5263329	5846.4946152228	3445.1564434428	115663.821726	681072.22904567	9716.7727507005	117173.5833991
0.	1514596.1602143	6357.9800652871	4089.8922757939	119089.34364113	720355.93785368	10361.993807708	124591.1328725
0.	1450273.1068281	5979.9225766753	4289.9928470482	112622.58948731	711557.16763683	10206.246222688	136170.189885
0.	1376136.6364654	7381.0451204177	3667.4735108391	100378.71166495	675296.02730319	10006.003602161	128313.649616
0.	1413508.0601419	6157.8298473792	4067.6591755055	86266.436861099	663154.489579	10094.999728725	131315.4253405
0.	1088334.2068794	5868.7324604928	3422.9250628351	88848.913952161	662097.41815278	8693.4210590677	123283.003780
0.	1363904.5274043	6202.3072583001	3445.1564434428	92960.062926812	676090.02694371	10606.745890386	130096.5298783
0.	1228003.8709751	5557.4080248972	2756.0112160766	89612.581418761	640455.83730013	10339.743974598	123034.9333247
0.	1267104.6332735	5512.9340546385	2667.0934016109	84941.82278049	619394.13048348	9583.2849722085	132828.0045336
0.	1183922.4741773	5935.4463522347	3800.8665975842	78344.324758548	657846.41056878	10428.74366326	128494.177229
0.	1377751.473026	5935.4463522347	3445.1564434428	81844.390700333	622167.51266695	9894.7597796915	130999.3984195
0.	1261600.1862627	6135.5912309063	3489.6193825463	94870.299226958	673780.41167609	9761.2691517657	119359.8391406
0.	1230668.4917176	5601.8822324301	3200.6145179875	81664.864546194	629583.50629584	9917.0084254548	117444.0171582
0.	1399162.3236414	5846.4946152228	3111.691960277	94870.299226958	643475.69194409	10450.993733851	118773.7765763
0.	1483761.1752184	5846.4946152228	3067.2310371775	88242.521725532	665172.8931878	9850.2626662593	127185.4399541
0.	1302707.769095	5713.0687893496	3378.462479507	96556.16350177	654869.54573694	9138.3411442804	128719.8422039
0.	1371684.310579	5312.8041246922	3645.2415372606	94398.317993607	662025.34979698	9783.5174413434	124861.8057206
0.	1419865.0889423	6113.3526737582	4423.3958966001	99951.3991631	663779.18331545	9360.8100902862	133505.3670949
0.	1374105.4783811	5757.5438273573	3578.5459723132	97725.228487485	646064.97768273	9672.2765870872	124771.5804683
0.	1627417.3192776	5535.1710101087	3378.462479507	102065.68424253	699123.56014445	10740.250054368	118909.0181512
0.	1539673.8006391	5490.6971584864	4156.5919324774	108051.5516167	696590.73598449	10361.993807708	115100.5473988
0.	1546756.7721151	5690.8313593262	4645.7390570617	112802.77993301	703950.03191561	10339.743974598	125042.2591341
0.	1872038.4418589	6380.2192750204	4178.8252699788	119855.77019922	745156.37906514	11563.572966145	133121.5216038
0.	1413063.4969766	6202.3072583001	4512.332449094	122380.96453302	808078.8311399	11140.775371281	124275.3589119
0.	1694651.764131	5601.8822324301	3845.3314342286	122606.46525807	759745.0818019	12431.487824481	115483.5698273
0.	1621957.0778193	5335.0405463082	5201.6229063468	122538.81440451	763973.33065599	10517.744301851	105440.6479847
0.	1595131.5506896	5512.9340546385	4223.2921228934	130773.67218474	757000.24857765	11763.8529932	101773.2513423
0.	1671432.1272733	5690.8313593262	4112.1254353852	131654.03880905	808591.86230801	11830.614071137	98287.33700552
0.	1835652.0439141	5846.4946152228	4712.4431617115	149280.77071747	791702.10715528	12097.663727646	103775.4961032
0.	1802955.2380094	5779.781435342	4979.2649182334	136847.82199567	816388.75601767	12743.069038078	105170.6008924
0.	1835076.9376506	5913.2083289985	4045.4261345198	129599.99355023	867177.15868503	12030.900511791	101075.9525083
0.	1950758.6476699	6424.6978724691	3845.3314342286	141027.76138094	746320.63578299	11363.297749089	98939.43011245
0.	1803007.7859332	6313.5018238017	5335.0405463082	139717.07013192	886554.70051864	12921.120672592	96151.5251482
0.	1644550.5689082	7069.6642042893	6157.8298473792	154960.83252253	904246.02276534	12186.682180224	93701.63237048
0.	2118665.5297258	6891.7374737114	4112.1254353852	146837.9402336	865824.54604874	12720.812851046	120757.5381130
0.	1761651.2520017	6936.2188003543	4912.5586784017	151226.49531252	815410.70760923	12498.254247405	117782.0716127
0.	1684993.1462888	6446.937260185	3845.3314342286	140892.16315075	835605.12821231	11964.137830426	129622.5627464
0.	1866733.485752	6491.4162136014	3222.845305648	133595.68623024	796653.37591589	12053.154857688	133347.3109449
0.	1639523.8078778	6157.8298473792	4045.4261345198	124974.58864957	768665.68563863	11519.066946682	123846.8275332
0.	1601251.8773058	5868.7324604928	3623.0096229803	124681.35618569	776500.00767499	11074.019815824	122110.3716587
0.	1740454.6804401	6202.3072583001	3334.00013336	111946.90978207	771560.15862741	11452.308362854	122358.4147936
0.	1782973.1963632	5957.6844347936	3734.1697873657	122831.97204078	786071.3188685	10072.750608034	121614.3073759
0.	1600121.9734367	5779.781435342	4423.3958966001	120847.72023316	808078.8311399	11474.561164748	111181.2052311
0.	1763659.3289395	5557.4080248972	4579.0354861913	110302.98312416	748188.62285182	11185.27937181	114875.2482549
0.	1765072.4932589	5268.3314594078	3623.0096229803	138519.54824074	781150.40204423	11919.629673117	127004.9404742
0.	1674825.3796592	7180.8703392706	4579.0354861913	148489.03494907	835286.55131246	14056.289210819	134973.1733817
0.	1899105.1793057	6046.6373582597	4556.8010811844	145209.7808359	862628.2910667	12431.487824481	125696.4352723
0.	1837788.4659511	5246.095215739	3667.4735108391	147018.86630026	804634.97325959	12654.044646316	143310.6600359
0.	1754669.0717563	5512.9340546385	4957.0294456441	132444.18999391	834967.98600989	13522.07300496	108569.327353
0.	1790437.5465734	5646.3566772391	4623.5044741297	139445.91815378	807663.54225643	12453.743239397	104067.9988443
0.	1854019.4580798	5735.3062786932	5846.4946152228	134860.25610007	782904.07389312	12142.172835157	96398.80182078
0.	1883758.5832818	5045.9716918765	5335.0405463082	140259.40033784	858597.75452292	12654.044646316	95252.39874236
0.	1641123.231842	5001.500450135	5935.4463522347	145752.46559731	898690.51433239	14768.630716617	89051.05444848
0.	1667513.7272514	5557.4080248972	5624.119425175	158198.59981228	945466.26125885	14813.154080824	94712.96919571
0.	1951756.9337492	6291.2627920491	5179.3868406229	141954.40784797	847008.01052128	13143.690561496	95814.34144235
0.	1589877.2089201	5557.4080248972	5068.2074017168	136892.999413	857271.03223003	11830.614071137	97770.19578179
0.	1629050.6718187	5779.781435342	4645.7390570617	118458.22137655	843843.14132009	12208.936941841	106678.4751016
0.	1719038.9620068	5512.9340546385	5023.7360413493	113365.90002054	825196.11876555	10985.013239832	109379.8231133
0.	1626640.9096896	6558.1350886904	4223.2921228934	119945.94263097	803560.57207307	11830.614071137	113388.4256102
0.	1506084.9641561	5668.5939886228	4156.5919324774	113073.07285808	828280.79250712	11763.8529932	114041.6940192
0.	1522718.2992974	5579.6450990042	3734.1697873657	112915.40092686	716052.12961482	11541.319926723	108952.051702
0.	1678375.6957052	4912.5586784017	4534.5667354854	101998.19882181	764969.94088583	12142.172835157	105373.1353964
0.	1418190.3761554	5713.0687893496	3889.7965080741	106453.40203603	806637.61904562	12231.191762848	98579.64833219
0.	1493306.7180763	5268.3314594078	4045.4261345198	117984.91082203	751877.2545402	12275.701583032	93409.49111939
0.	1486476.150643	5401.7501670541	4178.8252699788	109199.70617629	858180.06102385	12943.377394191	100176.2977648
0.	1303999.4556086	5579.6450990042	4023.1931528364	119404.92257145	780322.40174786	12208.936941841	98489.70529984
0.	1596278.839626	6113.3526737582	4601.2699505063	134160.20282854	790190.4566388	12386.977172825	103325.5118089
0.	1702989.6003253	6357.9800652871	5246.095215739	136576.76259302	882045.04730899	12587.276976136	110438.0882332
0.	1890726.1532554	5868.7324604928	5401.7501670541	146589.17324962	880911.83769005	14123.068642562	104585.5286902
0.	1826646.1514183	6046.6373582597	6402.4585440809	147358.11317049	899751.96216896	13700.141271587	97073.22982729
0.	1750190.7986433	6313.5018238017	6491.4162136014	152810.55707006	908445.84920366	13076.91897114	95342.30704245
0.	1914228.6054617	5713.0687893496	6936.2188003543	143423.69093102	903677.96510108	14501.49552233	97073.22982729
0.	1896734.0295351	5757.5438273573	6713.8145404327	149416.50433541	936413.44987981	13588.848159412	87636.17338871
0.	1578517.2081003	6068.8757374351	7314.319659335	151769.56858693	950207.19792581	14167.588560773	85862.29510540
0.	1772440.7625235	6024.3990384081	6068.8757374351	155504.14700155	897727.91675507	13522.07300496	96803.45211257
0.	1917958.0502895	6446.937260185	6691.5744407644	137751.41650041	893335.8619737	13766.917851756	120960.4492458
0.	1777256.4295516	6024.3990384081	4823.6178556551	113884.00388414	843818.61191815	12097.663727646	112870.352347
0.	1488954.6041687	5601.8822324301	4378.9279761929	96353.841883144	764508.08295194	11074.019815824	117691.9224267
0.	1265483.8142019	5068.2074017168	3245.0761526022	78591.076340514	637772.40647989	9583.2849722085	117331.3353662
0.	1116751.2208909	5134.9148871186	3467.3878833464	73904.039477391	680253.69986682	9561.0372168932	113073.0728580
0.	1081275.6369027	4957.0294456441	3422.9250628351	67606.463445654	707716.5427294	10384.243700188	120306.6420457
0.	1145690.8344733	5023.7360413493	3111.691960277	67068.811797685	588230.96347667	9027.1088971719	123237.8995157
0.	1089771.8179278	5535.1710101087	3689.7055437159	68032.128836653	620541.62898055	9160.5877717715	116294.7338647
0.	1069817.4229976	5557.4080248972	3600.7777679979	66777.598246514	655013.5640304	10250.745235849	115078.0172122
0.	1012797.574849	5379.5135674889	3711.9376358914	57822.132608695	644146.91387432	9316.3158262194	113050.5481150
0.	897703.23615319	4690.2084008523	2933.8496908789	43200.576780058	633700.93154406	8938.1241678873	125493.4096369
0.	801021.60357105	5179.3868406229	2200.2904383379	39359.397406957	545274.28949108	7470.0132325949	127050.0649804
0.	746781.53041456	4712.4431617115	1733.5136187497	37149.286680244	497745.05401755	8026.0854446829	135673.2944056
0.	620756.80190964	4845.8529723751	1777.9674276367	29429.652445154	506352.18518651	7203.1117442735	114942.8373629
0.	563851.4756905	4645.7390570617	1489.0219081794	31347.739044321	496590.23296261	6847.2563843996	129645.1320033
0.	531018.66246951	5090.4431708704	1044.5099003982	24680.939326729	469155.97619811	6357.9800652871	125515.9677984
0.	465398.25426543	4690.2084008523	977.83514410623	21137.885766415	515180.50561365	7714.6804365931	123779.1666834
0.	463684.34107762	4801.3827982459	1133.4104052409	18843.502818071	434015.3085305	6335.740914881	136644.5266238
0.	457230.8968082	5179.3868406229	866.71173567692	17974.920536614	458661.96838984	5935.4463522347	143808.0073446
0.	372011.13193616	4401.1619067434	800.03840184329	15124.82428513	451626.21499937	6713.8145404327	132466.766834
0.	379562.70739579	4512.332449094	822.26278718639	13099.176108526	426766.03648878	6157.8298473792	121411.3804366
0.	387376.91528279	4690.2084008523	866.71173567692	14034.029519058	417164.37561103	6269.0238196228	131518.5917834
0.	373660.28949471	5268.3314594078	888.93629882483	13433.040297342	428121.88447479	6758.2949177622	135334.5188825
0.	354169.56020883	4934.7940323669	577.79780810179	12743.069038078	430880.99787671	6202.3072583001	150208.3274474
0.	296010.01657367	4045.4261345198	400.00960023041	10094.999728725	452024.75317129	6135.5912309063	149529.6173575
0.	318759.83739285	4868.088148406	622.24545271912	12008.646225282	420060.09060066	6002.16077788	152787.9255153
0.	316867.45732944	4467.8640542332	600.02160077763	11163.027341856	418168.42367111	6624.8544977427	134837.6728258
0.	316544.41019119	4134.3586542796	288.89389638309	10406.493652039	399647.56923349	7002.9412353188	131179.9837755
0.	317652.05154718	4734.6779818802	600.02160077763	9761.2691517657	418518.7007605	6513.6557793022	132466.766834
0.	326703.2001461	5023.7360413493	555.57407469138	10673.497705198	429033.69630924	6624.8544977427	155617.3419355
0.	334492.13231707	4445.6299457633	622.24545271912	8582.1947473411	421625.11933324	6691.5744407644	151249.1226653
0.	299095.06889004	4334.4602930095	288.89389638309	7803.6521091871	420690.73933578	6135.5912309063	162321.197613
0.	294905.196121	4756.9128613587	600.02160077763	7781.4091020254	391938.5125988	6491.4162136014	143966.2603872
0.	268639.11044032	4712.4431617115	288.89389638309	7581.224707945	411679.22038945	5157.1508342136	153104.772823
0.	283704.00403916	5157.1508342136	355.56314090256	7536.7399397861	405847.81424012	5846.4946152228	161392.3042369
0.	248723.90293543	4423.3958966001	244.44802968221	6758.2949177622	429688.39043516	6491.4162136014	151905.3423857
0.	251906.27200824	4756.9128613587	222.22518522469	5423.9868259363	381236.57761751	6091.1141759345	149710.6013581
0.	263478.20119694	4267.7592130252	533.35040054615	5690.8313593262	397946.78570941	6068.8757374351	150525.077572
0.	226914.58335023	4734.6779818802	444.45629661235	5713.0687893496	382422.43460083	6224.5460527486	138881.0462999
0.	207917.37483671	4267.7592130252	333.34000013334	6246.7849065228	421928.81483527	6535.8954043318	131337.9991471
0.	213887.87980685	4289.9928470482	377.78634093484	5201.6229063468	387795.7357477	6380.2192750204	133595.6862302
0.	180171.31661857	4067.6591755055	511.12678566587	5045.9716918765	404099.16885855	5779.781435342	129509.7173718
0.	195511.33318225	4623.5044741297	444.45629661235	5935.4463522347	385050.50945984	5890.9703650846	137073.7115115
0.	200152.92583097	3934.2618191226	377.78634093484	5468.4603216522	375611.81779759	5646.3566772391	128291.0839376
0.	173044.8758105	3334.00013336	288.89389638309	4912.5586784017	406663.97135687	6157.8298473792	124952.0319425
0.	205503.02686724	4289.9928470482	266.6709334016	4201.058666784	390588.39797351	6424.6978724691	134566.6782707
0.	191622.55414321	3267.3070588502	177.7796740943	4823.6178556551	367320.90806144	5579.6450990042	135966.9109097
0.	190122.10158755	4178.8252699788	266.6709334016	4979.2649182334	386934.84933029	4979.2649182334	133098.9430035
0.	203704.10359397	4378.9279761929	288.89389638309	5601.8822324301	405055.05061196	5423.9868259363	138248.4349022
0.	196648.74208661	3823.0989862564	311.11691862693	4934.7940323669	398529.20765158	5713.0687893496	140214.2048171
0.	196671.49182983	4178.8252699788	311.11691862693	5779.781435342	379353.49672966	5201.6229063468	130931.6799121
0.	243414.98873563	3711.9376358914	444.45629661235	4912.5586784017	428379.0523236	6180.068523177	145232.3920014
0.	250646.91807148	4267.7592130252	466.67973369921	5512.9340546385	425854.46652646	5757.5438273573	132060.3929916
0.	246412.28493893	4112.1254353852	377.78634093484	5134.9148871186	419009.11281603	5268.3314594078	132082.9688004
0.	254517.16642819	4089.8922757939	377.78634093484	6202.3072583001	387051.1802537	6602.6146353956	134069.8776234
0.	268249.06519265	3556.3142359259	444.45629661235	6535.8954043318	419616.32865443	6068.8757374351	129983.6781349
0.	252547.46967513	4534.5667354854	377.78634093484	6913.9781073663	408086.60314858	5335.0405463082	141931.8054989
0.	297552.4024727	4712.4431617115	355.56314090256	6224.5460527486	407876.69174576	6647.0944194197	136418.6486465
0.	302457.67221625	4890.3233837481	488.9032300503	7114.146480276	421181.27609314	6246.7849065228	148805.7203098
0.	314421.83469114	4712.4431617115	311.11691862693	8226.2805206124	416253.82942134	6491.4162136014	150298.826265
0.	375240.06365947	4667.9736993025	444.45629661235	8715.6664994682	420223.58765461	6335.740914881	143220.2364142
0.	315782.99055957	4512.332449094	533.35040054615	8181.7923105381	434740.57393235	5690.8313593262	136328.2991560
0.	375100.66003901	4579.0354861913	577.79780810179	9494.2943071144	416697.41672202	6313.5018238017	145458.5070025
0.	452657.76370493	4267.7592130252	311.11691862693	8693.4210590677	415390.06762672	6513.6557793022	149122.4175992
0.	372615.01174347	5268.3314594078	488.9032300503	7714.6804365931	404239.04730689	6758.2949177622	128855.244099
0.	381538.83922178	4645.7390570617	444.45629661235	8826.8945917595	390634.95009261	5824.2568292746	138813.264229
0.	339233.70052473	4245.525638307	400.00960023041	8204.0363859019	415366.72392564	5624.119425175	131202.5572180
0.	364721.50046984	4112.1254353852	422.2329187895	8715.6664994682	425083.21403292	6980.7003643303	146792.7093253
0.	438812.56043936	4512.332449094	555.57407469138	8648.9303563226	417397.86462861	6135.5912309063	140869.5636584
0.	448415.14342439	4801.3827982459	444.45629661235	9828.0141985899	438882.78410835	5646.3566772391	149280.7707174
0.	454815.04005742	4779.1478001472	400.00960023041	10651.247040888	384562.04487429	6246.7849065228	166944.5334755
0.	521654.07564878	5335.0405463082	533.35040054615	10295.244486485	386423.01212134	5957.6844347936	185713.2264218
0.	487781.0012891	4868.088148406	400.00960023041	10807.002937904	399997.08728939	5624.119425175	182146.9072767
0.	462346.3184955	5290.5677623922	422.2329187895	8137.3043378502	427140.04203709	6224.5460527486	154304.3743495
0.	503686.58931308	5201.6229063468	666.69333440004	9516.5418843464	405731.22673601	5757.5438273573	151995.8594695
0.	472092.84363099	5001.500450135	377.78634093484	8003.8418440852	406943.81461792	5423.9868259363	159444.2268267
0.	469672.79187984	4823.6178556551	644.46936392652	8760.1575583262	396782.0610826	6002.16077788	159602.7744050
0.	459037.37102632	5045.9716918765	177.7796740943	8003.8418440852	412962.66438574	6446.937260185	163046.2588221
0.	442863.06764287	4979.2649182334	311.11691862693	8248.52471467	417748.11012204	6580.3748323783	156998.4428015
0.	392450.68095447	4512.332449094	333.34000013334	8337.5020843755	385794.890264	6380.2192750204	146363.0278338
0.	410116.01283081	4534.5667354854	644.46936392652	9004.8626258179	414316.32340723	5868.7324604928	147991.4106242
0.	444736.78326605	5068.2074017168	688.91736413994	8893.6321593739	423096.97506626	5935.4463522347	139807.45606
0.	446587.48021708	5379.5135674889	288.89389638309	8248.52471467	422629.69180935	6357.9800652871	147878.318294
0.	465304.33233283	4734.6779818802	444.45629661235	10050.50154671	433126.35743857	6269.0238196228	153896.9433223
0.	471505.38961235	4868.088148406	444.45629661235	9739.0209215515	438344.41738052	6713.8145404327	163680.7386323
0.	501304.76582887	5401.7501670541	488.9032300503	10117.248908782	359548.25592535	5668.5939886228	157564.5332644
0.	480391.99547866	4356.6941049483	466.67973369921	9850.2626662593	408506.4414383	6180.068523177	148375.9359252
0.	508027.45203108	5112.6789993376	466.67973369921	10384.243700188	420223.58765461	6335.740914881	143310.6600359
0.	484062.17070601	4890.3233837481	400.00960023041	11852.867882553	411212.56130389	6046.6373582597	152674.7686555
0.	494469.53783916	5668.5939886228	533.35040054615	9093.8480673683	423540.91783074	5713.0687893496	164043.3200034
0.	495482.69345976	4979.2649182334	600.02160077763	8537.704638108	412705.96015451	6402.4585440809	165267.1474764
0.	399880.57968007	5157.1508342136	488.9032300503	8337.5020843755	428028.37081174	5935.4463522347	152448.4595036
0.	457653.15535	3778.6342682119	511.12678566587	7803.6521091871	447407.53722083	6202.3072583001	134634.4260899
0.	513716.35966468	7447.7711155427	511.12678566587	11118.523460085	392916.31523926	5802.0191026477	144147.1246559
0.	484250.42717218	4112.1254353852	466.67973369921	9316.3158262194	408739.6938539	6669.3344004268	143717.5783722
0.	527493.92129109	4957.0294456441	733.3656014198	11697.092449727	427934.85817179	6157.8298473792	136463.8237562
0.	535752.13103564	4890.3233837481	555.57407469138	11229.783609853	424241.92705236	7180.8703392706	136260.5376757
0.	579446.40436938	5335.0405463082	377.78634093484	8604.4398909837	414666.44255958	6246.7849065228	165471.1360256
0.	543757.61848115	5735.3062786932	600.02160077763	9338.5629285733	372289.84037451	5713.0687893496	188303.7292633
0.	517235.45382685	5868.7324604928	422.2329187895	9516.5418843464	391147.04017365	5913.2083289985	184145.6772948
0.	463238.31032444	5913.2083289985	466.67973369921	8559.9496630493	425994.70173078	6380.2192750204	166309.8075654
0.	538688.19033619	5579.6450990042	444.45629661235	8737.9119992209	415460.09911278	6424.6978724691	186985.6546205
0.	604060.96981353	5579.6450990042	711.14145314645	10117.248908782	396013.42992175	5757.5438273573	188099.186926
0.	623961.12144706	6535.8954043318	600.02160077763	11029.516409074	428636.22791002	6602.6146353956	222440.8048042
0.	532608.18007989	6113.3526737582	711.14145314645	11029.516409074	388028.42267265	5890.9703650846	202087.6770375
0.	653885.48482304	6246.7849065228	555.57407469138	9961.5058950769	399041.77184832	6135.5912309063	200357.7608327
0.	550205.31693736	6091.1141759345	666.69333440004	10206.246222688	416440.60021383	6135.5912309063	191849.9187419
0.	504936.72149674	5890.9703650846	400.00960023041	10495.494053146	430974.54275208	6624.8544977427	174201.9449182
0.	554308.75693489	6135.5912309063	644.46936392652	8871.3862441486	404542.12514243	6335.740914881	180852.5024406
0.	563708.9693065	5179.3868406229	622.24545271912	7647.9523052351	391985.07208759	5779.781435342	181488.3255764
0.	491454.34063857	5335.0405463082	555.57407469138	8026.0854446829	444174.62548931	5423.9868259363	169393.2104435
0.	504630.06845166	5512.9340546385	888.93629882483	7581.224707945	437876.29994527	5690.8313593262	165969.7955171
0.	392194.59293235	4912.5586784017	511.12678566587	6180.068523177	408506.4414383	5468.4603216522	159534.8250770
0.	389494.49631792	5157.1508342136	577.79780810179	8337.5020843755	376680.70129511	5557.4080248972	150728.7089532
0.	434740.57393235	4912.5586784017	444.45629661235	7447.7711155427	435559.49590846	6269.0238196228	155707.8989796
0.	373335.07822951	4957.0294456441	488.9032300503	8515.4596725172	388726.52154574	6046.6373582597	140033.4251651
0.	406407.4564261	4623.5044741297	600.02160077763	6424.6978724691	402234.34190056	5935.4463522347	147561.6678638
0.	408086.60314858	5246.095215739	533.35040054615	6024.3990384081	422325.9713953	6157.8298473792	141298.9644052
0.	326564.58945939	4156.5919324774	666.69333440004	5312.8041246922	408996.27887153	5890.9703650846	147968.7920365
0.	264991.74186581	3934.2618191226	422.2329187895	4579.0354861913	400859.29304032	6269.0238196228	122629.0156637
0.	209899.47867162	3778.6342682119	266.6709334016	4490.09822201	387958.61592847	5868.7324604928	113365.9000205
0.	152380.56794559	3467.3878833464	111.11185185679	3489.6193825463	396898.52639051	5802.0191026477	94375.84335978
0.	114695.01329531	3200.6145179875	177.7796740943	2244.746737005	394057.22667242	5890.9703650846	90241.53630909
0.	83280.738498481	3445.1564434428	200.0024000288	2289.203272805	368876.29015845	6113.3526737582	82988.96041364
0.	76863.967966724	3178.3837896203	111.11185185679	1822.4214736367	402560.65720622	6424.6978724691	79241.63809814
0.	66284.798403632	3000.5400972175	44.444562963279	1355.6658163753	391053.93059919	6357.9800652871	69510.92426098
0.	42061.438216025	3378.462479507	22.222251851891	888.93629882483	386376.48298948	5312.8041246922	70362.47049261
