# Supplementary material for: LA-iMageS: a software for elemental distribution bioimaging using LA–ICP–MS data
Source: J Cheminform. 2016 Nov 18;8:65. doi: 10.1186/s13321-016-0178-7 (PMC5116144; doi:10.1186/s13321-016-0178-7)
Supplement: Supplementary file 1 — Additional file 1. Dataset corresponding to LA–ICP–MS analysis of a human tissue used to illustrate LA-iMageS features. [file 13321_2016_178_MOESM1_ESM.zip › Line 63.xl]

Intensity Vs Time	Counts Per Second
Time in Seconds	Na23	Ca44	Zn64	P31	C12	C13	Si28
0.	222.22518522469	2756.0112160766	88.889362965491	422.2329187895	384678.34342773	5379.5135674889	60798.76100778
0.	66.6669333344	2889.3897164397	22.222251851891	333.34000013334	371755.65721057	5312.8041246922	61268.85182573
0.	1444.56964048	2689.3227662952	88.889362965491	533.35040054615	393032.72778224	5179.3868406229	58762.00607021
0.	29028.248225359	2644.8640962144	88.889362965491	1444.56964048	396455.96667822	5757.5438273573	63171.87031564
0.	55584.763754721	3378.462479507	133.33440000853	1422.3435955424	350647.42938722	5423.9868259363	69667.78152969
0.	71998.57877573	3356.2312767859	177.7796740943	2155.8343768016	380539.09174306	5713.0687893496	78075.14950821
0.	78187.304810819	3489.6193825463	200.0024000288	2022.4676149595	381585.34195839	5023.7360413493	77648.97305995
0.	70922.745535973	3089.4614690812	200.0024000288	2444.8030155534	401371.99721996	6269.0238196228	75630.53723576
0.	88040.40073685	2622.6348501053	266.6709334016	2689.3227662952	365116.00233631	6002.16077788	77088.24762540
0.	97275.568811736	3467.3878833464	200.0024000288	2733.7816735278	395244.8680045	5490.6971584864	86737.9602216
0.	98422.248658905	3912.0291339479	266.6709334016	3222.845305648	400929.20543287	5646.3566772391	84649.98682229
0.	111676.65313661	3667.4735108391	200.0024000288	2689.3227662952	420013.37773136	5846.4946152228	87434.06702891
0.	120509.54227862	3511.8509410427	266.6709334016	3867.5639415011	363306.08537693	5335.0405463082	89814.74034156
0.	128358.78115589	4023.1931528364	266.6709334016	2844.9299791609	383771.25678096	6091.1141759345	89590.11961733
0.	122651.56612999	3289.5380243924	311.11691862693	2622.6348501053	374566.30062098	5512.9340546385	99793.97373165
0.	125222.71642618	3689.7055437159	200.0024000288	3022.7703512459	372173.71075046	5490.6971584864	103595.4994877
0.	154508.09726497	3445.1564434428	244.44802968221	2667.0934016109	368388.75177562	5579.6450990042	109514.9133543
0.	154553.36969408	3067.2310371775	311.11691862693	3156.1531205464	376192.71610914	4779.1478001472	110235.431385
0.	153331.09963763	3067.2310371775	311.11691862693	3111.691960277	377215.19332534	5646.3566772391	107016.0960259
0.	160780.64996127	3311.7690492289	222.22518522469	3245.0761526022	400020.38900214	6068.8757374351	106610.9525477
0.	157972.14198739	3489.6193825463	222.22518522469	2889.3897164397	408133.2508279	5757.5438273573	100311.2398218
0.	157473.95623032	2800.4704790405	244.44802968221	3623.0096229803	376308.90052356	6002.16077788	101098.4451139
0.	172818.0181588	3511.8509410427	222.22518522469	3734.1697873657	389401.40478325	6291.2627920491	108231.6438997
0.	190349.42571518	3578.5459723132	244.44802968221	3378.462479507	399810.67587801	6113.3526737582	118976.6397559
0.	190417.62414905	3756.4019981391	244.44802968221	3022.7703512459	419733.10587918	5868.7324604928	110483.1237531
0.	180693.55415505	4023.1931528364	200.0024000288	3334.00013336	412052.56602064	5423.9868259363	122944.7277038
0.	183327.94133506	4245.525638307	288.89389638309	3133.9225107654	387167.51276423	5357.2770272403	117849.6841377
0.	174179.25576036	4645.7390570617	244.44802968221	3600.7777679979	389634.13552527	6424.6978724691	112915.4009268
0.	200881.25066346	4178.8252699788	222.22518522469	4223.2921228934	411469.22064496	5979.9225766753	120396.8193215
0.	190644.95624741	3489.6193825463	444.45629661235	3222.845305648	396409.38278076	5490.6971584864	113185.6974802
0.	180307.54937624	3578.5459723132	400.00960023041	3334.00013336	368365.53635821	4890.3233837481	113456.002742
0.	198946.77617172	3978.7273673761	377.78634093484	3111.691960277	387888.80975575	4934.7940323669	116520.0711249
0.	197103.7486138	3823.0989862564	266.6709334016	4178.8252699788	418775.57975462	5913.2083289985	115348.3834444
0.	193396.16067145	3089.4614690812	222.22518522469	3756.4019981391	355838.44689387	6180.068523177	126643.9531542
0.	183464.2251501	3800.8665975842	355.56314090256	3489.6193825463	413476.0959986	5423.9868259363	113771.3698878
0.	161822.75427174	3289.5380243924	377.78634093484	3823.0989862564	389703.95598638	6091.1141759345	104563.0267284
0.	202360.85413959	4445.6299457633	222.22518522469	3445.1564434428	350021.94018384	4667.9736993025	124613.6886099
0.	190917.76285919	3889.7965080741	266.6709334016	3311.7690492289	384166.64165878	6513.6557793022	114221.9149455
0.	186485.74919903	3045.0006645658	444.45629661235	3089.4614690812	379957.89711021	5268.3314594078	109875.164633
0.	186099.47895741	4112.1254353852	266.6709334016	3334.00013336	343514.94764039	5824.2568292746	112735.2080623
0.	172069.43127281	3667.4735108391	222.22518522469	2822.700199456	392241.15381903	5468.4603216522	106813.5218404
0.	163250.19354404	4134.3586542796	311.11691862693	3956.4945635986	400812.68509681	6024.3990384081	104180.5026155
0.	143242.84222847	2956.0797670342	244.44802968221	3623.0096229803	404472.18314828	4957.0294456441	98399.76323255
0.	156658.80680901	3111.691960277	333.34000013334	3823.0989862564	390960.82204118	5713.0687893496	97972.55159150
0.	177855.696795	3445.1564434428	222.22518522469	3489.6193825463	405731.22673601	4823.6178556551	97860.13109412
0.	164791.19342218	3356.2312767859	400.00960023041	4334.4602930095	354702.64121722	6046.6373582597	94420.79268769
0.	153874.30884397	2867.1598181554	244.44802968221	3689.7055437159	404262.36060448	6135.5912309063	90690.81871086
0.	151656.42542913	3711.9376358914	88.889362965491	3000.5400972175	376076.5332788	5157.1508342136	92285.96582961
0.	150479.82682375	3845.3314342286	355.56314090256	3133.9225107654	398762.18756044	5490.6971584864	97410.46418164
0.	130796.24453523	3645.2415372606	244.44802968221	3578.5459723132	357832.26828068	5379.5135674889	98399.76323255
0.	166604.49578517	3111.691960277	400.00960023041	3534.0825588358	399461.16545725	5735.3062786932	103910.4961005
0.	174451.52968999	3578.5459723132	422.2329187895	3267.3070588502	409369.50720836	5312.8041246922	99793.97373165
0.	170141.55939375	3734.1697873657	400.00960023041	3178.3837896203	401488.52519305	5068.2074017168	109514.9133543
0.	184804.46676328	3445.1564434428	200.0024000288	3667.4735108391	395640.78519374	5624.119425175	118390.6039487
0.	189712.93360789	3778.6342682119	288.89389638309	3934.2618191226	360244.02514353	5690.8313593262	114064.2214233
0.	207621.23838374	3623.0096229803	466.67973369921	4957.0294456441	384259.67605968	6113.3526737582	102718.0713150
0.	234132.40311335	4334.4602930095	555.57407469138	4645.7390570617	396409.38278076	6180.068523177	106836.0298416
0.	219794.1743061	4134.3586542796	311.11691862693	4267.7592130252	418798.93277348	6180.068523177	109424.8529519
0.	244192.81085542	4089.8922757939	466.67973369921	4667.9736993025	435091.53089011	5490.6971584864	115190.668750
0.	268019.63520428	4401.1619067434	622.24545271912	4623.5044741297	362030.09311291	5157.1508342136	122065.2736943
0.	220090.73817646	3978.7273673761	333.34000013334	4734.6779818802	398109.85984585	6335.740914881	119562.716486
0.	232053.22150436	3978.7273673761	244.44802968221	4556.8010811844	403353.18918043	6736.0546994319	114402.139742
0.	229883.19302438	4089.8922757939	333.34000013334	3978.7273673761	385539.00203217	6135.5912309063	111181.2052311
0.	210013.40683465	3645.2415372606	466.67973369921	3867.5639415011	380236.86558812	5468.4603216522	124771.5804683
0.	246526.70660886	4045.4261345198	400.00960023041	4334.4602930095	420644.0230182	4957.0294456441	123283.003780
0.	225727.43153625	4512.332449094	355.56314090256	4601.2699505063	395990.13914938	5134.9148871186	126621.3919620
0.	238109.40590757	4645.7390570617	355.56314090256	5023.7360413493	395011.98412308	5312.8041246922	127433.6330744
0.	232647.22118949	3734.1697873657	377.78634093484	4045.4261345198	389610.86216526	5846.4946152228	123914.4889282
0.	208350.20835021	3667.4735108391	288.89389638309	3289.5380243924	381050.5758037	5668.5939886228	111676.6531366
0.	197649.78885876	3778.6342682119	244.44802968221	4334.4602930095	399321.36529725	6002.16077788	100311.2398218
0.	218676.45025961	3534.0825588358	422.2329187895	3711.9376358914	415413.41139161	5957.6844347936	110730.8234346
0.	183486.93933361	3734.1697873657	355.56314090256	4445.6299457633	417654.70991961	6313.5018238017	102268.1437638
0.	193646.31469527	4223.2921228934	288.89389638309	4401.1619067434	376099.76971814	6002.16077788	99456.64347576
0.	187940.10187374	3778.6342682119	222.22518522469	4890.3233837481	411142.56464065	6580.3748323783	105845.73492
0.	206436.79650407	4245.525638307	355.56314090256	4401.1619067434	411772.55526697	5601.8822324301	116655.2763855
0.	211494.612941	4000.9602304553	377.78634093484	4868.088148406	392124.7520789	5913.2083289985	129938.5378622
0.	248907.02839832	4112.1254353852	355.56314090256	4401.1619067434	385539.00203217	5868.7324604928	133279.5735053
0.	236440.66536039	4601.2699505063	377.78634093484	4201.058666784	373172.47725181	5446.2235441355	132286.1538103
0.	189758.39573582	4134.3586542796	288.89389638309	4823.6178556551	408086.60314858	6135.5912309063	118976.6397559
0.	189735.6646412	4156.5919324774	133.33440000853	4267.7592130252	380934.32673114	6135.5912309063	120396.8193215
0.	202019.38414451	3600.7777679979	355.56314090256	3578.5459723132	397480.87677865	5868.7324604928	118165.2164571
0.	174610.36021471	4423.3958966001	288.89389638309	3800.8665975842	359942.51816739	5979.9225766753	116542.6051837
0.	149235.52666509	3845.3314342286	244.44802968221	4156.5919324774	413872.85975146	5957.6844347936	109357.3082847
0.	180534.60886864	4067.6591755055	444.45629661235	4178.8252699788	384631.82381598	5246.095215739	112239.6976396
0.	200858.48956035	3800.8665975842	466.67973369921	3845.3314342286	404682.01085009	5601.8822324301	122967.279018
0.	187962.82812593	4023.1931528364	200.0024000288	4334.4602930095	376169.47941634	5335.0405463082	118075.0631553
0.	182987.24144206	3489.6193825463	244.44802968221	4490.09822201	417234.42164617	6825.0159287424	120239.0097247
0.	189076.4895645	3645.2415372606	288.89389638309	4534.5667354854	403213.32524904	5490.6971584864	117060.9052381
0.	164768.5296148	3778.6342682119	244.44802968221	6046.6373582597	433617.60845912	4890.3233837481	119855.7701992
0.	197172.00171067	4089.8922757939	288.89389638309	5023.7360413493	418705.52108107	5802.0191026477	118886.4777374
0.	196307.50330402	4000.9602304553	311.11691862693	5379.5135674889	402677.20141052	5335.0405463082	115618.7583883
0.	187508.31472632	3934.2618191226	266.6709334016	6602.6146353956	403772.79472683	6002.16077788	123170.2435735
0.	195261.12381376	3889.7965080741	288.89389638309	8626.6850939775	393358.69135503	6357.9800652871	120892.8116565
0.	204478.27671377	3534.0825588358	422.2329187895	7692.4376667992	389122.13627621	5579.6450990042	125989.7031909
0.	216053.80140338	3867.5639415011	333.34000013334	9049.3552278814	404961.78914308	5624.119425175	110483.1237531
0.	252387.16570206	3778.6342682119	333.34000013334	10139.498148207	400905.90123838	6224.5460527486	107578.8277709
0.	233721.09583016	3867.5639415011	155.55700742096	10094.999728725	406897.17343736	5713.0687893496	120982.9952300
0.	226617.77975392	3422.9250628351	311.11691862693	9961.5058950769	411119.23254707	6113.3526737582	128020.3005218
0.	232121.75779845	3623.0096229803	288.89389638309	11474.561164748	414409.68711112	5601.8822324301	109447.3679619
0.	248082.99503834	3912.0291339479	400.00960023041	11741.599419325	410395.96926675	6091.1141759345	113681.2637794
0.	202247.02927184	4401.1619067434	444.45629661235	12743.069038078	417234.42164617	5468.4603216522	123395.7655014
0.	227759.3891336	3578.5459723132	422.2329187895	12008.646225282	360800.68146195	6402.4585440809	109064.6210116
0.	202406.3845168	3422.9250628351	488.9032300503	12965.634175188	413032.67596987	5268.3314594078	110235.431385
0.	242499.99549089	3400.6937415233	422.2329187895	12475.998713705	435208.51974377	6891.7374737114	103842.9958301
0.	252387.16570206	3734.1697873657	533.35040054615	10985.013239832	418682.16831757	6847.2563843996	105215.6081372
0.	264968.80741235	3400.6937415233	511.12678566587	11986.39199816	427584.19488358	6335.740914881	110865.9354346
0.	336781.63264843	4734.6779818802	1155.6356796293	20358.170301101	429290.89159294	6491.4162136014	103393.0079136
0.	426088.1931454	3912.0291339479	2022.4676149595	33578.6265362	482838.60440527	7247.5947322881	106768.506019
0.	561405.44315196	4934.7940323669	2956.0797670342	53549.278266305	524254.326611	7203.1117442735	100401.2023999
0.	777254.6151964	4957.0294456441	3311.7690492289	77761.122653603	587230.64365779	8537.704638108	87568.80406033
0.	903776.75509988	4490.09822201	3534.0825588358	81642.424047535	630828.10257092	9872.5111932931	90061.83009392
0.	1118446.4822232	4556.8010811844	4579.0354861913	105485.65667896	727493.34847321	11385.550313458	83774.53995471
0.	1194967.1155414	6269.0238196228	4823.6178556551	131541.16613607	709914.42844718	10962.761744275	81979.03784166
0.	1332359.9459741	7336.5614203583	5735.3062786932	126824.44487436	701295.1404906	11252.035817943	82315.66516685
0.	1324251.5178338	7025.1821656413	6313.5018238017	153987.48184491	777619.77130773	12609.532806802	79802.50777259
0.	1357482.8097678	6446.937260185	6647.0944194197	143378.47839057	815264.00978615	12364.721936084	77962.99570801
0.	1246749.9091193	6380.2192750204	6847.2563843996	143265.44810348	835629.63460806	11430.055620341	75630.53723576
0.	1252579.1767851	5668.5939886228	8226.2805206124	150095.20529454	841243.40710466	12565.021204863	71796.84950871
0.	1257769.6456602	6424.6978724691	6624.8544977427	147380.73011526	842028.15117988	12676.300655165	71102.04147217
0.	1450010.5318283	6936.2188003543	8337.5020843755	165969.79551713	862529.96324011	13366.266390356	70384.88077417
0.	1432513.9472286	6713.8145404327	9138.3411442804	181806.25514159	950480.31389528	14367.931133572	70900.33381403
0.	1578179.1643861	6202.3072583001	9360.8100902862	177855.696795	991119.78147665	13188.205252064	73186.63865084
0.	1455683.8456884	6580.3748323783	7203.1117442735	163567.4351576	956118.32548767	14011.769886705	74823.29915390
0.	1507934.5462335	6380.2192750204	9027.1088971719	167465.95128337	910472.36569074	13143.690561496	69914.27746394
0.	1498532.0097443	6913.9781073663	7581.224707945	187849.19747785	921750.30545217	14657.323345891	70519.34372377
0.	1595024.8334655	6891.7374737114	8782.4031767842	168372.84180405	1005449.1380013	13833.694966581	67472.04729469
0.	1796026.1392343	7581.224707945	10028.252544752	185758.66697765	1004874.5179204	16727.883602403	67494.44983656
0.	1845242.4146835	6869.4968993892	9383.0573113583	199265.36497652	998031.91704846	15302.926773716	68547.4369684
0.	1880097.8873504	7336.5614203583	9205.0812048251	217764.13215602	1011147.3938424	14924.46353115	70026.32347073
0.	1920611.010905	6491.4162136014	7492.255408986	202838.93535875	1021178.2463091	16193.496264819	67920.10952898
0.	1734303.726908	8315.2576529274	9027.1088971719	216122.20798065	1021979.2038128	15058.036832358	70631.39783218
0.	1989492.8509597	6580.3748323783	8337.5020843755	212315.08512858	973128.71170694	15347.452990084	73881.61977081
0.	1735874.9451604	7002.9412353188	8270.7689680748	188826.47112497	1009672.4927881	15258.400795038	71438.23170625
0.	1621358.9214272	7336.5614203583	8381.9911253168	198855.7530096	1053725.3934636	15347.452990084	68637.0590135
0.	1870223.9701274	7269.8363153001	8381.9911253168	206368.46839186	1033701.5009912	16215.761720392	67449.64481280
0.	1978556.5017385	6980.7003643303	7870.3814867284	201768.98160081	979777.64539023	15236.137894833	73141.80314074
0.	1645921.5037347	6802.7755324172	8671.1756780192	212383.46141157	1030869.6946915	15280.663754666	73971.29895743
0.	1906056.6889044	6647.0944194197	7403.2870594544	208919.75996166	1018225.3423088	14212.108716627	73209.05649596
0.	1616473.3529329	6513.6557793022	7603.4671810346	208054.05670536	998056.88040982	14390.191716499	74890.56602088
0.	1707499.3263565	7558.9822941956	9716.7727507005	187167.44576324	934083.54771047	15525.560232501	71348.57965666
0.	1793572.194056	6913.9781073663	6958.4595526755	193600.83159335	957783.09801168	12364.721936084	69421.292856
0.	1755293.4888442	7603.4671810346	6980.7003643303	181624.57963513	904468.31619796	13522.07300496	73433.23824956
0.	1841569.4984268	6224.5460527486	7558.9822941956	168463.53623032	830141.91544796	13366.266390356	71258.92856744
0.	1808223.7402834	6135.5912309063	6669.3344004268	161550.88852989	867718.2621788	12876.607407585	71886.50636042
0.	1536942.8906652	5690.8313593262	7336.5614203583	135221.59674393	865086.8452942	13210.462686448	83146.07042693
0.	1598814.0588675	6269.0238196228	6046.6373582597	144237.55824978	812697.19635665	10807.002937904	84268.37052710
0.	1677702.6392411	5713.0687893496	5401.7501670541	156409.7491298	747048.37530039	10606.745890386	80946.79841455
0.	1459073.7698302	5846.4946152228	6046.6373582597	163295.51304232	823727.60879725	12743.069038078	82225.89655705
0.	1399580.0922487	6357.9800652871	5802.0191026477	147584.28535622	791433.89199255	11474.561164748	81552.6626542
0.	1454107.5687816	6402.4585440809	5312.8041246922	132060.39299166	790312.35423423	11318.79279849	89814.74034156
0.	1499297.5827157	5535.1710101087	5201.6229063468	135537.78255707	804683.81281708	12119.918251707	89073.51480470
0.	1424969.6422343	5357.2770272403	4289.9928470482	127817.21869016	760255.27884702	11763.8529932	89747.3534919
0.	1369628.1300787	5979.9225766753	4979.2649182334	127456.19644914	737398.64452498	10985.013239832	86782.86859264
0.	1568597.4164278	5713.0687893496	5824.2568292746	146973.63441855	750421.02906656	12119.918251707	90668.35401858
0.	1487108.882957	5490.6971584864	4645.7390570617	157564.53326442	729429.92759513	11452.308362854	93903.88997199
0.	1537473.1003495	5646.3566772391	6647.0944194197	135921.73847197	793970.07386548	10940.510308095	99479.13173719
0.	1386951.1339116	5824.2568292746	4312.2265403762	131721.76314093	762636.59344965	10584.495404194	93566.79668138
0.	1361174.0883681	6246.7849065228	4979.2649182334	133347.31094496	749838.60705113	11140.775371281	95994.17106407
0.	1377386.8072467	5157.1508342136	5290.5677623922	114897.77789711	741131.19119936	10406.493652039	83527.63558723
0.	1583266.9035751	5468.4603216522	5423.9868259363	134657.00881778	719146.78772756	11786.10662646	81844.39070033
0.	1401695.3423617	6313.5018238017	5223.8590313854	126959.81621055	727565.96240898	10006.003602161	84111.23945929
0.	1363124.3175724	5579.6450990042	4912.5586784017	122471.16409614	679290.82324839	9449.7993307319	89208.27820650
0.	1313046.4634144	5068.2074017168	4801.3827982459	104698.0394051	712934.40892208	10985.013239832	105260.6156236
0.	1325882.9783763	5913.2083289985	5512.9340546385	112149.60797974	650622.08319133	9672.2765870872	85009.17098413
0.	1337570.810666	5757.5438273573	4534.5667354854	116137.0013829	683720.94099249	10517.744301851	84627.53832361
0.	1254505.9801758	5001.500450135	4845.8529723751	111744.21648177	649902.38072809	9583.2849722085	87366.69932586
0.	1373532.6703199	5802.0191026477	4601.2699505063	114064.22142331	666182.27131501	10072.750608034	95769.38463979
0.	1379470.8102523	5490.6971584864	4512.332449094	122493.71413835	642828.49152135	9627.7806609238	110528.1595148
0.	1413821.8825983	6246.7849065228	4868.088148406	116339.80083271	697362.56602383	10206.246222688	165017.834852
0.	1438438.5384787	6402.4585440809	4845.8529723751	118728.69653572	689285.86966281	10807.002937904	106160.816080
0.	1333759.5834269	5713.0687893496	5557.4080248972	148172.36151635	700522.96081406	11229.783609853	96308.88218667
0.	1542113.7529219	6736.0546994319	5090.4431708704	151181.24078943	699268.31527276	11163.027341856	96780.97102829
0.	1474515.2676187	5846.4946152228	5423.9868259363	165335.14311017	739652.52345211	11541.319926723	93993.78380625
0.	1416202.0574929	5779.781435342	5446.2235441355	157813.62513712	710035.20751489	10628.996435951	89545.19619513
0.	1512560.1490018	7603.4671810346	6335.740914881	171502.36430344	782441.26513943	11118.523460085	97455.42978738
0.	1558813.1373147	6647.0944194197	5824.2568292746	155028.74491312	736720.17163916	11608.079223139	92780.29839860
0.	1598493.7818088	6736.0546994319	5490.6971584864	151226.49531252	735993.29510317	11630.332440711	86693.05209133
0.	1693087.5770069	6224.5460527486	6180.068523177	182896.39046414	771389.86890767	11697.092449727	87905.65612022
0.	1555704.5740581	5201.6229063468	5690.8313593262	154847.64642343	748770.93451703	11652.585717666	81373.14275403
0.	1508568.7753332	6424.6978724691	4934.7940323669	163703.39951035	717381.73052407	10918.258931291	81552.6626542
0.	1574371.8759181	6157.8298473792	4378.9279761929	143061.99741713	743774.02640816	14056.289210819	75720.23516133
0.	1577433.5562033	6580.3748323783	5690.8313593262	156432.39043228	784901.74068924	11185.27937181	74419.70930331
0.	1546411.7807048	6780.5351954239	5802.0191026477	155639.98110519	711967.90096681	12142.172835157	75787.50923625
0.	1476174.0957971	5913.2083289985	5290.5677623922	157972.14198739	791238.83159592	11140.775371281	73343.56482758
0.	1625382.7306469	5979.9225766753	5023.7360413493	148398.55560832	714191.02999426	11875.121753355	74845.7213828
0.	1686510.1214099	6091.1141759345	6157.8298473792	182964.52860573	763146.95982219	10829.254017831	81619.9836090
0.	1741023.9191986	6380.2192750204	5935.4463522347	162343.85483071	752314.16966738	10962.761744275	83303.18338760
0.	1647385.6324062	6313.5018238017	5023.7360413493	164496.56868686	758724.77732673	11763.8529932	84672.43538115
0.	1563571.0264645	6246.7849065228	5335.0405463082	131496.01749159	759672.19894838	9939.2571305832	86580.78281894
0.	1507564.5996992	6825.0159287424	5535.1710101087	150864.46594697	751634.53338461	11296.540412261	91364.78748805
0.	1659978.6628977	6113.3526737582	5557.4080248972	125064.81608352	754911.83984413	10161.747447	90219.07282140
0.	1487082.51823	6380.2192750204	5512.9340546385	148330.69674175	781710.56445733	11096.271608266	98264.85194106
0.	1527722.1838118	6891.7374737114	5401.7501670541	140236.80254712	720597.78806177	11118.523460085	117849.6841377
0.	1697834.8987234	6825.0159287424	4267.7592130252	168055.41900725	748212.8850604	10762.500956173	122854.5230522
0.	1566735.4673707	5668.5939886228	4756.9128613587	148375.93592527	756878.81575646	9627.7806609238	122854.5230522
0.	1474962.8580372	6135.5912309063	4490.09822201	143717.57837225	727832.21869384	8470.9699193857	110933.4922507
0.	1537791.2409858	7002.9412353188	5157.1508342136	141592.77755815	706992.08687756	10962.761744275	106408.3881477
0.	1591930.5764312	6780.5351954239	4534.5667354854	135131.26012588	701415.79976778	10228.495699585	106565.937813
0.	1540999.7805369	5757.5438273573	5045.9716918765	132669.96112857	698327.45007333	10072.750608034	102020.693901
0.	1486370.6995454	6269.0238196228	4267.7592130252	138813.2642292	694058.65054851	9583.2849722085	97837.64717558
0.	1668392.606913	6624.8544977427	3956.4945635986	140756.56710846	743046.56053705	10295.244486485	103550.5009375
0.	1935492.6719894	7381.0451204177	4045.4261345198	150796.58717612	712451.1415068	10206.246222688	100108.8275508
0.	1540655.0071834	6246.7849065228	4223.2921228934	130660.81134227	732916.85690211	10918.258931291	90848.07324329
0.	1488875.4941333	6091.1141759345	5246.095215739	117579.23730596	726016.99659428	11185.27937181	97545.36172252
0.	1371189.7433381	6469.1767072291	4801.3827982459	105598.17947128	699654.34074667	10784.751917351	96713.52813722
0.	1401538.6401821	5979.9225766753	3845.3314342286	123418.31802749	705157.06908149	11763.8529932	105215.6081372
0.	1491829.4031084	6335.740914881	4912.5586784017	114987.89707073	703756.92153479	10673.497705198	99614.06257265
0.	1324277.411722	5868.7324604928	3711.9376358914	126463.4653139	707668.24379296	9427.5519315809	96466.2421794
0.	1388228.8821516	6002.16077788	3600.7777679979	126937.25416963	715302.80781382	9227.328010388	105553.1701731
0.	1405744.4242997	6002.16077788	4312.2265403762	121253.55176432	692467.43194988	10250.745235849	114897.7778971
0.	1626667.6813369	5868.7324604928	4690.2084008523	116520.07112491	681192.6074989	10384.243700188	107713.8890081
0.	1511687.7123535	5757.5438273573	3756.4019981391	127298.25409941	701102.08913417	11096.271608266	107961.5069252
0.	1536359.6956842	6091.1141759345	4112.1254353852	128945.51324256	700884.91148801	10050.50154671	108861.9973436
0.	1496156.504446	6224.5460527486	4045.4261345198	133324.73173774	696614.85463461	10406.493652039	103078.0307400
0.	1553606.2292927	5802.0191026477	4579.0354861913	135876.56627707	687141.38355664	10940.510308095	102628.083873
0.	1637302.2195149	6380.2192750204	3133.9225107654	131157.41039369	754790.43613108	10829.254017831	109154.6775463
0.	1540098.0931934	5624.119425175	4690.2084008523	145096.72592029	725363.60937964	10673.497705198	111924.3880624
0.	1598013.3872799	5979.9225766753	4534.5667354854	136847.82199567	751513.17534347	10784.751917351	106385.881294
0.	1760833.6502863	6713.8145404327	4534.5667354854	123057.48488141	726113.79887545	11919.629673117	98624.62021026
0.	1805930.3440238	5557.4080248972	4868.088148406	135808.80844013	751270.46433434	11385.550313458	98647.10623978
0.	1773664.8462371	6980.7003643303	3978.7273673761	129442.01087492	730664.72187698	10851.505157133	101480.8286416
0.	1608988.6983347	6713.8145404327	4023.1931528364	127907.4766757	734273.26250455	11452.308362854	100558.6392345
0.	1776140.7122268	5357.2770272403	4045.4261345198	138225.84251889	705326.06767109	10762.500956173	97455.42978738
0.	1623080.9787112	6446.937260185	4667.9736993025	142429.07121902	719944.80794054	11430.055620341	91387.25404762
0.	1678483.3893227	6535.8954043318	4334.4602930095	139265.15502912	752556.90976471	10094.999728725	103550.5009375
0.	1583186.9695072	6869.4968993892	3889.7965080741	138632.5147136	725605.59892029	10784.751917351	102763.0653980
0.	1788475.5265129	6535.8954043318	4623.5044741297	143061.99741713	727759.60253504	11430.055620341	102380.6233882
0.	1742786.0718499	6246.7849065228	4712.4431617115	137593.28044697	822259.3453825	10896.007613863	107128.6393544
0.	1611821.4537783	5890.9703650846	4201.058666784	135108.67612315	695312.54340495	10628.996435951	97567.84485706
0.	1523591.7950778	6535.8954043318	3867.5639415011	159353.62955206	698351.57354849	10829.254017831	91904.0015444
0.	1639312.6519701	6068.8757374351	5401.7501670541	141276.36381891	786193.15894436	10851.505157133	94937.72728735
0.	1770808.9036782	6558.1350886904	4601.2699505063	139558.89708136	670918.30483728	10339.743974598	95184.96815024
0.	1725504.4482079	7247.5947322881	4223.2921228934	144531.47414931	739313.19252592	11363.297749089	96533.68308074
0.	1630952.1544104	6269.0238196228	4734.6779818802	149009.31005506	708706.73010763	10784.751917351	101840.734952
0.	1578685.1475052	6802.7755324172	4112.1254353852	163794.04363263	707644.09442544	10962.761744275	112036.997265
0.	1750217.9331344	7314.319659335	5068.2074017168	145933.36830354	710808.23330859	10962.761744275	117083.4407493
0.	1864974.9995799	7114.146480276	4601.2699505063	144034.08403199	776986.84376394	11697.092449727	118593.4578665
0.	1927882.8989647	6958.4595526755	4401.1619067434	164564.5580949	693938.09347227	11986.39199816	123012.3818286
0.	1545403.4192069	6313.5018238017	4334.4602930095	144667.13110778	750785.06260761	11741.599419325	121118.272407
0.	1676249.005814	6380.2192750204	4645.7390570617	137548.09926407	741591.81115521	11029.516409074	120036.1160314
0.	1628354.4531057	6602.6146353956	4089.8922757939	137028.53312255	698230.9568429	10695.748428881	120644.8118254
0.	1481363.1832128	6446.937260185	4067.6591755055	138406.58328662	717502.61342012	9872.5111932931	116565.1393030
0.	1612062.0111963	6780.5351954239	4067.6591755055	146227.34350446	714891.91683365	11252.035817943	119337.2975160
0.	1550950.7896001	5535.1710101087	4445.6299457633	152109.0071944	742343.40131204	11385.550313458	119404.9225714
0.	1488585.4299018	6291.2627920491	4378.9279761929	152742.66258874	727590.16718896	10918.258931291	108726.9176176
0.	1563331.7436775	6891.7374737114	4045.4261345198	140688.76990775	754693.31437889	10272.994831483	103595.4994877
0.	1637087.7994494	6558.1350886904	3800.8665975842	126057.38185759	706726.46820229	10517.744301851	95252.39874236
0.	1529046.4233293	6269.0238196228	4267.7592130252	137819.19000586	789190.96056559	10628.996435951	94825.34748807
0.	1755673.5895365	5890.9703650846	3845.3314342286	136508.99910876	695336.65850421	11096.271608266	102470.6081741
0.	1684731.7833008	6224.5460527486	4112.1254353852	134995.75702018	754207.72186064	11051.768082761	102358.1273426
0.	1513855.7397364	5735.3062786932	3889.7965080741	146385.64210168	735145.34921492	10784.751917351	105463.1523016
0.	1658850.2228627	6424.6978724691	4289.9928470482	146679.63311933	685768.22699761	10717.999211938	106791.0138996
0.	1489033.7148935	6002.16077788	4490.09822201	142745.52836017	782782.27973561	11318.79279849	110528.1595148
0.	1527960.5326999	6825.0159287424	4312.2265403762	141208.56242467	743216.2971361	11274.288085412	104720.5417292
0.	1518193.346281	6113.3526737582	4490.09822201	144305.38408364	763851.80061904	11007.264794765	106881.0460252
0.	1569262.4903957	6246.7849065228	4334.4602930095	134476.34869495	754960.40180312	10962.761744275	96646.08578882
0.	1437861.6379529	6802.7755324172	5157.1508342136	137299.60710086	773895.89611936	11474.561164748	104158.0017405
0.	1545509.5572644	5935.4463522347	4490.09822201	137164.06901849	740767.56108385	11563.572966145	105800.7243022
0.	1563810.3155331	6602.6146353956	4490.09822201	155277.76170348	739604.04679548	11318.79279849	103955.4965825
0.	1562906.3675656	5357.2770272403	4223.2921228934	134069.87762344	692973.69713584	10250.745235849	99231.76417936
0.	1429343.5250063	6046.6373582597	3756.4019981391	131608.88955783	758238.96004446	11051.768082761	102898.0490959
0.	1647197.807806	6180.068523177	4023.1931528364	148579.51526354	761907.55047664	11630.332440711	120622.2667495
0.	1550818.0379332	6446.937260185	3756.4019981391	120193.92181352	762733.80378771	11229.783609853	124681.3561856
0.	1500459.2649436	6535.8954043318	3267.3070588502	124410.68915507	704963.93186244	10940.510308095	126508.5869102
0.	1513644.2021049	6446.937260185	3600.7777679979	117759.53422546	687165.4759624	10517.744301851	118661.0769287
0.	1480783.5439889	6491.4162136014	3689.7055437159	119607.801007	645489.51391159	8760.1575583262	119923.3994322
0.	1455788.9405661	6691.5744407644	3089.4614690812	110663.26825072	644986.01449285	9249.5748753086	115889.1420444
0.	1415234.2184785	5490.6971584864	2844.9299791609	95881.777098336	629296.31720519	9138.3411442804	129216.3264940
0.	1368040.7670955	6691.5744407644	2978.3099024804	93926.363340158	624630.83079843	9116.0945761461	142248.2439166
0.	1346418.0380628	7069.6642042893	3111.691960277	112622.58948731	595713.22169407	8693.4210590677	131699.1883029
0.	1266615.7839666	6135.5912309063	2578.1765357486	120329.18627388	650478.13791282	8893.6321593739	127749.5258376
0.	1429291.1306644	6024.3990384081	2711.5521902674	107623.84794173	677341.32545222	9338.5629285733	138203.2501962
0.	1590357.1755459	6157.8298473792	3600.7777679979	122674.11665682	652973.52820007	8737.9119992209	139852.6494021
0.	1560434.2618948	5890.9703650846	3311.7690492289	134792.5064596	688587.04631631	11252.035817943	139988.230859
0.	1481811.1116112	5690.8313593262	3133.9225107654	109109.64915812	640647.54277676	10473.243863813	133934.391636
0.	1291555.3256903	7203.1117442735	3222.845305648	119066.80274301	646856.30283799	9917.0084254548	130119.1004089
0.	1235794.9934214	6024.3990384081	2578.1765357486	112555.01906791	622239.24987356	9449.7993307319	122741.7686007
0.	1239949.6131693	5290.5677623922	2867.1598181554	115280.79106968	684443.45735907	9894.7597796915	118751.2365257
0.	1249830.9877055	6402.4585440809	3245.0761526022	109312.27880872	646640.4797125	8915.8781339534	116429.9354947
0.	1253683.8267164	6535.8954043318	2844.9299791609	114424.66811476	632048.9382971	9071.6016179468	125989.7031909
0.	1289775.3146328	5690.8313593262	3422.9250628351	114649.95516032	632791.09912912	9983.7547189362	125425.7355160
0.	1365699.2662991	6357.9800652871	3489.6193825463	118413.14303081	677557.91467844	9205.0812048251	131450.8690898
0.	1328473.2059565	5468.4603216522	3000.5400972175	113636.21108816	641007.00199246	9761.2691517657	132805.4267222
0.	1455473.6595898	6624.8544977427	3556.3142359259	107488.78815449	670918.30483728	9116.0945761461	129058.3510360
0.	1407207.7647292	6802.7755324172	3556.3142359259	105418.14372827	655373.62024175	9872.5111932931	116835.5534550
0.	1359718.1923237	6357.9800652871	3467.3878833464	115618.75838835	600005.34115721	9516.5418843464	108681.8915256
0.	1537552.6344661	6469.1767072291	3978.7273673761	119652.88576977	636071.73392356	10094.999728725	107758.9099038
0.	1504420.6621253	6313.5018238017	4579.0354861913	126531.1477994	678424.32568068	10250.745235849	109334.793516
0.	1409115.6893453	5223.8590313854	3422.9250628351	123057.48488141	692925.4801316	9805.7657902847	110708.3049795
0.	1474409.9554358	6269.0238196228	3645.2415372606	132557.07480269	699799.10472396	9694.5246392125	124207.6946084
0.	1444078.3659182	5668.5939886228	4134.3586542796	115325.85259235	627740.87535528	9427.5519315809	113501.0544657
0.	1445023.0525587	6002.16077788	3778.6342682119	122629.01566374	627980.15589164	9360.8100902862	111248.7645861
0.	1469172.2174424	5446.2235441355	4156.5919324774	131879.78870564	731681.74291551	9583.2849722085	112082.0413696
0.	1731026.7041293	5624.119425175	3689.7055437159	138790.67032712	654197.49203125	9583.2849722085	120058.6595329
0.	1742677.6219447	6224.5460527486	4401.1619067434	126305.54163605	696638.97335172	10317.494200857	115934.2068341
0.	1803555.640929	6558.1350886904	4645.7390570617	138994.01763295	735847.92708207	11096.271608266	116227.1338666
0.	1453634.7391788	5757.5438273573	4690.2084008523	118931.5586256	639449.45321903	9917.0084254548	126102.5012717
0.	1667101.7881047	6624.8544977427	4734.6779818802	135808.80844013	667456.17818184	9917.0084254548	123034.9333247
0.	1370486.9839089	6291.2627920491	4467.8640542332	132647.38374203	698737.55826672	9538.7895209393	115078.0172122
0.	1466672.8561799	5246.095215739	4089.8922757939	135379.68816298	682083.45997921	10295.244486485	111586.5695228
0.	1427064.6515557	6580.3748323783	4779.1478001472	135560.36771338	695384.8889037	9583.2849722085	111361.3647203
0.	1701019.1371694	5579.6450990042	4934.7940323669	147516.43306162	676835.97162695	10206.246222688	118818.856859
0.	1655761.1576256	6980.7003643303	4734.6779818802	133663.426219	675368.20608442	9805.7657902847	119652.8857697
0.	1524994.8578237	5824.2568292746	3356.2312767859	125200.15905256	646808.34167843	10628.996435951	121772.1428315
0.	1621716.2598843	6246.7849065228	5246.095215739	137231.83778637	682757.67943353	10183.99680516	115393.4453300
0.	1500010.4155615	5446.2235441355	4334.4602930095	122809.42108991	633437.54916113	9049.3552278814	107173.6571087
0.	1457943.6542114	5557.4080248972	4245.525638307	140078.61971355	706798.9088537	10161.747447	98624.62021026
0.	1574345.257118	6246.7849065228	5290.5677623922	143853.22219562	744986.60463475	9472.046789243	95117.53810065
0.	1755673.5895365	5490.6971584864	4312.2265403762	147652.13819846	704481.10760291	10651.247040888	109357.3082847
0.	1893178.44029	6958.4595526755	4023.1931528364	151430.14368036	693769.31637844	10339.743974598	117398.9442598
0.	1833954.2141701	7581.224707945	4823.6178556551	143152.4193364	724081.17722842	9605.5327868852	118390.6039487
0.	1846531.0217014	5690.8313593262	4356.6941049483	141615.37899538	682155.69527141	9249.5748753086	113478.5285736
0.	1755917.9482645	6046.6373582597	4445.6299457633	140191.60714798	679603.74642436	11029.516409074	112172.1303040
0.	1648700.5124884	6891.7374737114	3912.0291339479	142044.81785184	703056.93239565	9850.2626662593	107443.7687087
0.	1739397.6161447	6535.8954043318	5023.7360413493	147629.52052353	719751.34176783	10384.243700188	105778.2190794
0.	1737121.2745826	5690.8313593262	4712.4431617115	135695.87992628	748504.03683657	10250.745235849	110956.0113103
0.	1693249.3771092	6180.068523177	4756.9128613587	131496.01749159	710687.44349464	10228.495699585	106700.9827404
0.	1657003.2269152	6446.937260185	4334.4602930095	150773.96104094	720936.38965665	9494.2943071144	122042.7248030
0.	1667989.2065103	6446.937260185	3734.1697873657	143446.29729245	717526.79020106	11608.079223139	100738.5706658
0.	1815599.2295606	5579.6450990042	3867.5639415011	142677.71511254	704481.10760291	9805.7657902847	115280.7910696
0.	1807513.818687	7025.1821656413	4845.8529723751	134295.69245726	721952.27357352	10673.497705198	115528.6324390
0.	1771189.6449066	6758.2949177622	3711.9376358914	145209.7808359	667888.86839559	10406.493652039	125493.4096369
0.	1589941.6649875	6825.0159287424	4467.8640542332	124749.02430681	702574.21413449	11852.867882553	120126.2904007
0.	1849026.4942288	6780.5351954239	3800.8665975842	129261.46288503	702525.94378403	10829.254017831	119652.8857697
0.	1775378.8364987	6713.8145404327	4289.9928470482	113298.32361438	689743.74995661	10228.495699585	116677.810807
0.	1717605.8088418	6046.6373582597	3445.1564434428	132602.22915099	676065.96528031	10784.751917351	114266.9707819
0.	1669387.7371402	7358.8032407191	3978.7273673761	116182.06750375	652997.52582824	10651.247040888	125876.906625
0.	1694193.2678805	5668.5939886228	3156.1531205464	110595.71361079	643331.86544546	8982.6164138194	116542.6051837
0.	1502862.3064642	5935.4463522347	3089.4614690812	94375.843359789	625802.94700573	9160.5877717715	111316.324485
0.	1388567.9069409	5446.2235441355	3267.3070588502	104833.05425558	600243.85482166	8559.9496630493	103707.9969196
0.	1581588.4351805	6669.3344004268	4134.3586542796	93656.686899729	681963.06916228	10050.50154671	109424.8529519
0.	1515574.6654952	6335.740914881	2644.8640962144	116182.06750375	653213.50747434	9294.0687832241	120870.2659145
0.	1599828.3436576	6135.5912309063	2800.4704790405	112036.9972653	619800.5187784	9004.8626258179	137073.7115115
0.	1714659.0827767	6736.0546994319	2933.8496908789	122223.11762968	683576.44493981	10562.244977375	123711.50637
0.	1700209.4803447	6113.3526737582	3489.6193825463	119540.17431692	673852.57784159	9828.0141985899	117376.4079014
0.	1648083.3003668	6335.740914881	3467.3878833464	127501.32338044	654173.49107769	9494.2943071144	114447.1965471
0.	1800444.8850287	6046.6373582597	3422.9250628351	135199.01249835	734612.39694963	9650.0285943244	113658.7374035
0.	1820765.5768942	5846.4946152228	3800.8665975842	132150.69659096	645225.77246818	10784.751917351	107668.8683541
0.	1712172.6728714	5601.8822324301	3823.0989862564	125538.52602053	699461.32586451	11452.308362854	98961.91698644
0.	1806640.1439243	5913.2083289985	3734.1697873657	137141.47955066	737253.25302469	10539.994609927	91005.3307271
0.	1973968.7254876	6558.1350886904	3889.7965080741	139219.96485553	698568.68784114	10873.756355811	92061.27884735
0.	1975998.1904187	6825.0159287424	4156.5919324774	119134.42561898	666951.40023278	9739.0209215515	97860.13109412
0.	1675952.9235445	6424.6978724691	3845.3314342286	139400.72700807	795311.62180801	10072.750608034	102695.5743640
0.	1868602.2430147	6980.7003643303	3511.8509410427	132715.11608373	702719.02679564	10139.498148207	109087.1350546
0.	1916217.4564145	6157.8298473792	3667.4735108391	139152.18005082	762320.66733966	11674.839054004	105755.7139170
0.	1691276.5975767	6335.740914881	4089.8922757939	137118.89014357	676282.52265452	10206.246222688	103797.9959518
0.	1937984.496124	5802.0191026477	3934.2618191226	143355.87221155	695384.8889037	10695.748428881	103168.023010
0.	1641580.2101175	6446.937260185	3912.0291339479	133776.3274142	724758.66498781	11630.332440711	107398.7495046
0.	1647749.4168366	6602.6146353956	4267.7592130252	140779.1662969	731633.31064595	11096.271608266	107241.1841931
0.	1797062.4453166	6157.8298473792	4245.525638307	145955.98141555	767376.85986376	10317.494200857	101503.3223334
0.	1638152.8730514	6269.0238196228	4223.2921228934	137028.53312255	710083.5196121	10539.994609927	97500.39563434
0.	1919560.7900981	6313.5018238017	3867.5639415011	144282.77541154	710421.71181466	9828.0141985899	98399.76323255
0.	1602165.8338568	6713.8145404327	4289.9928470482	144712.35058046	680253.69986682	10717.999211938	105193.1044846
0.	1607992.3068692	6780.5351954239	3889.7965080741	137706.23446716	723258.58447863	11007.264794765	109740.068590
0.	1752054.7082165	6869.4968993892	4690.2084008523	142338.6570815	791214.44935282	10517.744301851	120892.8116565
0.	1983536.0983378	6936.2188003543	3934.2618191226	136531.58687612	723282.77727231	10539.994609927	119720.5133680
0.	1947708.9922822	6291.2627920491	4067.6591755055	125470.85153601	723839.23010607	10562.244977375	116339.8008327
0.	1580802.0994778	7470.0132325949	4490.09822201	153829.04007001	727929.04118205	11029.516409074	115438.5074577
0.	1999661.5172489	6024.3990384081	4534.5667354854	146679.63311933	733498.14769445	10495.494053146	110865.9354346
0.	1608906.2634202	6446.937260185	3867.5639415011	129825.68824187	738586.0993761	11786.10662646	108929.5380224
0.	1914200.9855292	5757.5438273573	4334.4602930095	144237.55824978	760959.88578631	10784.751917351	105710.7037734
0.	1914311.4657518	7025.1821656413	4312.2265403762	124861.80572067	743604.2789339	12409.232468957	98894.45654545
0.	1919477.8829836	5935.4463522347	3667.4735108391	147403.34712087	720621.97345262	10962.761744275	109492.3981631
0.	1868299.9184956	6647.0944194197	4490.09822201	138926.23465089	712813.58954858	11608.079223139	108344.2035403
0.	1655860.7812265	5535.1710101087	4067.6591755055	137344.78694754	706146.96473782	11007.264794765	114447.1965471
0.	1955362.7472012	6091.1141759345	3845.3314342286	139965.63379827	721008.94885705	10673.497705198	107196.1660764
0.	1610505.6873844	7981.5983028321	4267.7592130252	144667.13110778	707982.19167991	11585.826064951	113838.9501041
0.	1773646.9317332	7269.8363153001	4378.9279761929	143853.22219562	735872.15491694	10361.993807708	117849.6841377
0.	1610048.7091089	6446.937260185	4667.9736993025	141796.19268146	730664.72187698	10139.498148207	114717.5424535
0.	1726121.1910826	6691.5744407644	4356.6941049483	177606.01111452	730204.67999035	11808.360319106	131721.7631409
0.	1591426.8443828	6469.1767072291	4112.1254353852	144034.08403199	683889.52276254	10807.002937904	119359.8391406
0.	1903711.3519483	6113.3526737582	3756.4019981391	160576.77508347	760619.72359859	12075.409262973	120712.4474163
0.	1725207.2345316	6002.16077788	4623.5044741297	143672.36425091	757607.43807413	10517.744301851	125854.3474941
0.	1835980.6921174	6780.5351954239	3756.4019981391	148896.20403242	740088.82551283	12097.663727646	122335.8651149
0.	1993252.5732029	6713.8145404327	4289.9928470482	135199.01249835	709552.10131772	10517.744301851	121659.4029175
0.	1864040.9395217	7225.3532086126	3445.1564434428	154711.82511508	680349.99340813	11140.775371281	113591.1586387
0.	1665114.5913051	6269.0238196228	4023.1931528364	162525.11476387	704119.00702104	11252.035817943	122335.8651149
0.	1799053.5702855	6491.4162136014	3889.7965080741	144667.13110778	742634.35686096	10918.258931291	121118.272407
0.	1948041.6334084	6157.8298473792	4490.09822201	149642.73190139	745859.76554846	11808.360319106	121794.6909960
0.	1937984.496124	6491.4162136014	3956.4945635986	152606.87527051	690997.01957343	10851.505157133	114357.0831806
0.	1926776.5415204	6780.5351954239	3956.4945635986	143581.93673788	725460.40438782	10228.495699585	117060.9052381
0.	1970494.6402009	5757.5438273573	3578.5459723132	141457.17021116	723887.61899197	10206.246222688	113793.8965661
0.	1968744.1919636	5890.9703650846	3334.00013336	131225.13072119	691888.8793224	10695.748428881	123824.2738560
0.	1934800.6170727	6135.5912309063	3934.2618191226	141592.77755815	703418.98869972	11697.092449727	127117.752194
0.	1772005.5719209	5868.7324604928	3556.3142359259	146543.94367978	724903.84780382	10851.505157133	123373.2130360
0.	1868464.8215561	6958.4595526755	3045.0006645658	149506.99463138	725024.83533546	10406.493652039	129667.7013208
0.	1639066.8296023	6113.3526737582	3534.0825588358	159829.27612863	673323.37324305	10651.247040888	133211.83661
0.	1716067.6690219	7314.319659335	4178.8252699788	157790.98011663	688370.18154757	10495.494053146	129961.1079682
0.	1948540.6173895	6780.5351954239	3778.6342682119	131518.59178349	733619.2548316	9939.2571305832	132241.0011611
0.	1835871.1414191	6535.8954043318	3689.7055437159	141321.56505229	714311.86852008	10784.751917351	128652.1420749
0.	1937264.5672502	6402.4585440809	4445.6299457633	153829.04007001	699364.82003234	9561.0372168932	116384.868042
0.	1810545.0186176	5735.3062786932	4000.9602304553	130841.3894182	691792.45763379	10117.248908782	107308.7118213
0.	1588342.2410233	6091.1141759345	3867.5639415011	151860.08420924	749620.20883753	10762.500956173	112149.6079797
0.	1598510.0076529	6602.6146353956	4334.4602930095	133008.62920921	736041.75164989	9872.5111932931	113388.4256102
0.	1811910.7489638	6402.4585440809	4467.8640542332	141366.7665288	690683.68520154	9761.2691517657	116159.5344130
0.	1632212.15547	6669.3344004268	4401.1619067434	147516.43306162	735242.2531342	11341.045244099	113613.6848332
0.	1686364.0811152	6580.3748323783	4556.8010811844	143672.36425091	716390.55418577	11185.27937181	119991.0292101
0.	1995314.1010424	6202.3072583001	3667.4735108391	143288.0540393	782246.40564023	11007.264794765	118886.4777374
0.	1666257.0369938	6602.6146353956	4289.9928470482	134476.34869495	765966.66508611	11029.516409074	111316.324485
0.	1918759.3856402	7492.255408986	4356.6941049483	137999.92202635	667720.59741232	11029.516409074	106633.460005
0.	1980837.3276287	5868.7324604928	4823.6178556551	141389.36735822	740403.9461597	10339.743974598	107556.3177762
0.	1575318.3601719	5957.6844347936	3800.8665975842	132986.05091236	726718.83754671	10495.494053146	97815.16331734
0.	1951756.9337492	7091.9053126152	4401.1619067434	160169.04014793	721807.14003193	10940.510308095	90308.9271335
0.	1737317.158832	6135.5912309063	3556.3142359259	133663.426219	743992.27802454	11007.264794765	105463.1523016
0.	1961551.3579971	5535.1710101087	3778.6342682119	127117.7521945	728824.70029888	10272.994831483	101638.2857515
0.	1992082.7194605	5779.781435342	3912.0291339479	124636.24440794	719702.97589739	11140.775371281	102493.104521
0.	1639956.0836325	6291.2627920491	3645.2415372606	120126.29040077	747509.30845753	9561.0372168932	115415.9763636
0.	1697241.3492526	5802.0191026477	3267.3070588502	105913.25132213	671206.87781885	10117.248908782	112059.5192872
0.	1645266.1212152	5868.7324604928	3222.845305648	109897.68085248	700281.66874607	10962.761744275	105350.6313210
0.	1705014.4891325	5713.0687893496	3222.845305648	113478.52857368	716970.74125221	10250.745235849	99524.10844103
0.	1944604.9149639	5668.5939886228	3756.4019981391	127456.19644914	683961.77309542	9627.7806609238	111631.611208
0.	1804811.1549993	6580.3748323783	4045.4261345198	109717.55279528	698110.3418129	9939.2571305832	106385.881294
0.	1799544.5986086	6825.0159287424	3667.4735108391	129171.19034566	685334.64375647	10161.747447	102673.0774734
0.	1870746.2816421	6291.2627920491	4779.1478001472	133866.64946292	720742.90141617	10094.999728725	95701.94988811
0.	1839815.7840062	5690.8313593262	3845.3314342286	126125.06106979	721686.1972646	10940.510308095	89320.58269727
0.	1914256.2254763	7002.9412353188	3200.6145179875	116722.87983272	698737.55826672	10406.493652039	99883.93075906
0.	1627870.8618529	6402.4585440809	4023.1931528364	128291.08393762	737156.32670735	9494.2943071144	110055.2960755
0.	1994004.6995035	6580.3748323783	3978.7273673761	129216.32649405	717599.32094739	10918.258931291	120667.3569618
0.	1907740.1782251	6891.7374737114	4334.4602930095	128087.99555723	766768.98931168	9983.7547189362	128674.7087239
0.	1591084.1106762	6669.3344004268	4467.8640542332	122493.71413835	745689.97740108	11452.308362854	128110.5606902
0.	1958747.9350624	7114.146480276	3889.7965080741	134160.20282854	716148.82100475	10873.756355811	125425.7355160
0.	1883731.0538605	5779.781435342	4089.8922757939	130051.388999	784268.28462428	10384.243700188	122561.3646284
0.	1896320.518932	6513.6557793022	3756.4019981391	121050.63354607	733207.49744338	11585.826064951	123350.6606312
0.	1603422.5241144	6736.0546994319	3845.3314342286	143152.4193364	741640.29888438	10940.510308095	125854.3474941
0.	1941806.5899799	6936.2188003543	4667.9736993025	141728.3870933	751100.5706525	11096.271608266	119337.2975160
0.	1775596.508855	7848.1383015384	3978.7273673761	127095.1897292	766623.10668662	10450.993733851	116137.001382
0.	1774344.9629729	6491.4162136014	3889.7965080741	129645.13200333	777814.52748483	11674.839054004	100828.537829
0.	1878832.1182323	5890.9703650846	4156.5919324774	123102.58817651	721033.13539176	11163.027341856	96848.41446204
0.	1866046.5373726	5335.0405463082	4267.7592130252	120532.0870517	702139.79063872	11074.019815824	92555.59816122
0.	1796326.1106106	6691.5744407644	3867.5639415011	137683.64354164	666855.25538518	11719.345904834	93005.00466142
0.	1640894.5025567	5379.5135674889	3711.9376358914	133437.6283808	740210.0244114	9427.5519315809	104383.0132075
0.	1703907.4946064	5713.0687893496	4045.4261345198	122944.72770384	664980.64401628	10250.745235849	96691.04729412
0.	1866321.3106134	5312.8041246922	3667.4735108391	133415.0489308	697965.60598862	10295.244486485	99434.1552746
0.	1984955.3529907	6113.3526737582	4645.7390570617	140892.16315075	710155.98826161	11163.027341856	93499.37965038
0.	1832475.7130926	6580.3748323783	4312.2265403762	133076.36446393	752217.07552271	10361.993807708	106318.3610959
0.	1909810.4604886	6224.5460527486	3800.8665975842	132060.39299166	752921.032596	9939.2571305832	124591.1328725
0.	1835679.4308185	6535.8954043318	4512.332449094	122335.86511492	714916.08635356	9828.0141985899	133392.4695414
0.	1734005.7675068	5913.2083289985	3534.0825588358	139152.18005082	720210.83095829	10495.494053146	136960.7659944
0.	1707850.0835428	6180.068523177	3667.4735108391	133753.74705377	740379.70570487	10829.254017831	128674.7087239
0.	1807541.1223549	6891.7374737114	4312.2265403762	127478.75988447	722871.50893428	11274.288085412	124185.1399618
0.	1751357.6539661	5512.9340546385	3823.0989862564	114357.08318063	719775.52480396	11430.055620341	114357.0831806
0.	1471040.6110521	5979.9225766753	4823.6178556551	118345.52596619	724903.84780382	11541.319926723	113208.2225861
0.	1833872.0690213	6513.6557793022	4201.058666784	129645.13200333	659503.3349412	10339.743974598	126418.3439
0.	1732164.0508436	5779.781435342	3800.8665975842	114762.60095148	735872.15491694	10673.497705198	131067.1174730
0.	1658796.4910892	5957.6844347936	4245.525638307	124140.03085031	686394.55215682	9294.0687832241	123260.451617
0.	1573945.9844386	5735.3062786932	4023.1931528364	127050.06498049	699678.46790862	10717.999211938	128561.8760852
0.	1630737.8830928	6224.5460527486	4712.4431617115	117669.38528152	691792.45763379	10829.254017831	120419.3637918
0.	1470382.6820682	6580.3748323783	4289.9928470482	129554.85533974	652229.63470984	9805.7657902847	127817.2186901
0.	1462254.6190074	6758.2949177622	3378.462479507	126237.86096908	697459.04960352	10562.244977375	123891.9350693
0.	1571071.7370497	5868.7324604928	3778.6342682119	113253.27297932	713538.53098798	10139.498148207	130457.6656476
0.	1571736.9915194	6558.1350886904	3867.5639415011	130728.52766576	738004.4685913	10985.013239832	132805.4267222
0.	1589343.9422662	6046.6373582597	3912.0291339479	125312.94652672	657510.26168747	8871.3862441486	135108.6761231
0.	1424184.1388104	6024.3990384081	3623.0096229803	109785.10036345	648463.15525069	9271.8217995872	117263.727017
0.	1544421.7008185	6269.0238196228	3912.0291339479	121659.40291759	698303.32666518	9316.3158262194	120486.9975660
0.	1518616.6382249	6024.3990384081	3245.0761526022	124004.70496999	681096.30460266	11407.802937209	121884.8842597
0.	1582467.594404	5868.7324604928	3400.6937415233	117624.3111727	666518.75681772	10139.498148207	113433.4769709
0.	1573493.4965317	5512.9340546385	3156.1531205464	120329.18627388	669259.1965931	9917.0084254548	109717.5527952
0.	1503390.5326734	5401.7501670541	3156.1531205464	115032.9570205	665365.14662437	9694.5246392125	114199.3871180
0.	1491354.6029131	6157.8298473792	3133.9225107654	114176.85935102	715302.80781382	10339.743974598	114852.7186732
0.	1572561.974467	6113.3526737582	3978.7273673761	121884.88425973	680879.62699537	11252.035817943	122967.279018
0.	1579111.260321	6291.2627920491	3022.7703512459	111338.84457258	665220.95614709	10117.248908782	129306.5995186
0.	1591850.5664522	6291.2627920491	3334.00013336	121343.7392137	661640.99535648	10450.993733851	119765.5987362
0.	1816364.4321421	6713.8145404327	3489.6193825463	119968.48589027	641917.69883525	10628.996435951	125696.4352723
0.	1536121.1266895	6269.0238196228	3378.462479507	120577.17677953	600100.74583226	10183.99680516	117263.727017
0.	1678456.4657998	6802.7755324172	3356.2312767859	121298.64536789	661881.2148837	10161.747447	126553.7087491
0.	1545270.7483746	6736.0546994319	2956.0797670342	133211.836612	654461.50691044	8782.4031767842	141886.6009833
0.	1821257.7606144	6491.4162136014	3311.7690492289	122583.91491297	671254.97424972	9716.7727507005	141321.5650522
0.	1912516.3249088	5735.3062786932	3111.691960277	114604.89726729	673756.35642107	9694.5246392125	140711.3689138
0.	1909920.8885058	6891.7374737114	3133.9225107654	124749.02430681	711533.00745733	10695.748428881	146679.6331193
0.	1768878.2437956	6180.068523177	2933.8496908789	132195.84875469	666158.23713616	9650.0285943244	151498.0275656
0.	1730566.3894817	7158.6289936035	3556.3142359259	141818.79466575	672481.52340369	9694.5246392125	144802.7902556
0.	1694867.5349959	6246.7849065228	4312.2265403762	134702.17445556	677630.11228929	9694.5246392125	145797.690908
0.	1730566.3894817	6780.5351954239	2689.3227662952	136599.35054257	680037.04330755	10028.252544752	153964.8471228
0.	1519886.6323014	6357.9800652871	3467.3878833464	127433.63307444	687815.99620515	10183.99680516	128516.7434542
0.	1772712.7670821	6446.937260185	3578.5459723132	122786.87019962	682516.88075559	9894.7597796915	129554.8553397
0.	1587957.5947512	6024.3990384081	2889.3897164397	126192.74082752	701970.85403675	11252.035817943	123531.0815663
0.	1580096.7224434	6113.3526737582	3845.3314342286	140485.38158734	681337.06384806	8715.6664994682	122313.3154967
0.	1773311.2053599	6113.3526737582	2800.4704790405	123373.21303606	684563.88260389	10094.999728725	117511.6269597
0.	1818359.722557	6513.6557793022	3645.2415372606	120599.72173427	703153.47926761	11185.27937181	120599.7217342
0.	1579510.7591626	6269.0238196228	3711.9376358914	121659.40291759	743022.31272165	10784.751917351	110393.0529551
0.	1416803.7393723	6091.1141759345	3222.845305648	122493.71413835	621378.44268368	10050.50154671	116970.7637987
0.	1467277.9014916	6491.4162136014	2844.9299791609	115528.63243904	637844.27324515	10762.500956173	125470.8515360
0.	1507432.4795869	5957.6844347936	3467.3878833464	114109.27641294	681866.75771177	10562.244977375	124771.5804683
0.	1619575.9347196	6380.2192750204	2422.5743030209	120351.73056254	648127.3703953	9939.2571305832	125899.4658172
0.	1567879.191028	5757.5438273573	3378.462479507	132534.49771956	697869.11677951	10584.495404194	123147.6917139
0.	1318789.5739989	5890.9703650846	3000.5400972175	138271.02734634	657774.37756748	10495.494053146	113748.8432700
0.	1344523.3254516	5557.4080248972	4112.1254353852	123779.16668346	711218.93123687	10072.750608034	108501.7895749
0.	1477016.7913743	5979.9225766753	3756.4019981391	126328.1019796	719001.70101379	10206.246222688	114897.7778971
0.	1545615.6965591	6913.9781073663	3422.9250628351	123463.42326127	724831.25609282	10339.743974598	114086.7488878
0.	1646849.0009123	6513.6557793022	4934.7940323669	134498.93099784	693287.11419239	10295.244486485	118954.099160
0.	1528013.4999675	6068.8757374351	2956.0797670342	134702.17445556	664067.51869177	10896.007613863	112622.5894873
0.	1405639.9090505	5713.0687893496	3623.0096229803	103010.53717077	702429.40388799	9494.2943071144	113996.639392
0.	1389167.7512205	5468.4603216522	3734.1697873657	102785.56253016	722218.35802555	11541.319926723	114920.3075997
0.	1240693.544898	5468.4603216522	3867.5639415011	96736.009040615	682252.00993006	9427.5519315809	116362.3344074
0.	1164290.1567412	5179.3868406229	3511.8509410427	89275.660720318	683142.97122199	9783.5174413434	115618.7583883
0.	1104514.4486811	5557.4080248972	3578.5459723132	77604.113643143	650142.27490226	8960.3702611759	119404.9225714
0.	974248.9674184	5757.5438273573	3089.4614690812	66329.597189928	632695.33286279	9027.1088971719	131450.8690898
0.	1013172.6589535	5557.4080248972	3734.1697873657	76370.573866485	636311.24504385	10139.498148207	128674.7087239
0.	995860.37466223	5112.6789993376	2800.4704790405	78501.347651122	580921.77551735	8248.52471467	125245.2738604
0.	1031446.0065979	6380.2192750204	3067.2310371775	84582.641506737	599313.68879152	8293.0132808272	136531.5868761
0.	1145716.2169159	5557.4080248972	3045.0006645658	80183.92061189	628458.73682861	10495.494053146	134205.3657953
0.	1275058.6096359	5268.3314594078	2822.700199456	77402.24924194	653765.48504369	9405.3045917898	135199.0124983
0.	1250318.9223435	5668.5939886228	2889.3897164397	86041.911256212	635544.83279835	10495.494053146	136802.6448212
0.	1162891.3171954	5735.3062786932	3600.7777679979	87456.523050323	636454.95489884	9405.3045917898	140417.5865744
0.	1237897.7081203	5957.6844347936	3511.8509410427	81103.870119476	662818.13468198	10272.994831483	137706.2344671
0.	1055358.4078722	5157.1508342136	3089.4614690812	79914.686215956	638371.31443069	9472.046789243	125515.9677984
0.	1228336.905176	5824.2568292746	3178.3837896203	90533.567129791	572477.49946903	8626.6850939775	127681.8335308
0.	1184432.3183912	5757.5438273573	3311.7690492289	81709.745723916	714867.74738095	9828.0141985899	124162.5853757
0.	1329820.4190542	5201.6229063468	3845.3314342286	95095.061538015	664932.5823898	9049.3552278814	126328.101979
0.	1327955.1007795	5401.7501670541	3489.6193825463	89747.35349197	745859.76554846	10361.993807708	128764.9759265
0.	1380617.2171088	5913.2083289985	3245.0761526022	94173.574367625	679266.7527025	11229.783609853	120622.2667495
0.	1240693.544898	5112.6789993376	3756.4019981391	88893.833640965	648535.11084269	8715.6664994682	110235.431385
0.	1352805.8961636	6758.2949177622	3534.0825588358	91679.324804006	734903.09413832	11318.79279849	106678.4751016
0.	1452479.0373564	5979.9225766753	3311.7690492289	103235.51784787	718227.94610219	11185.27937181	113343.3744913
0.	1528357.7947242	5824.2568292746	3556.3142359259	110077.81277779	745495.93785855	11318.79279849	116587.6734829
0.	1798317.0767616	5802.0191026477	3378.462479507	112352.31107496	714094.36038336	10918.258931291	117646.8481968
0.	1773828.0696785	5624.119425175	4134.3586542796	115461.03861232	756975.961878	10495.494053146	113388.4256102
0.	1875255.8785311	6647.0944194197	3889.7965080741	130051.388999	764872.70560268	12253.446643245	119855.7701992
0.	1838473.3210163	6024.3990384081	3756.4019981391	130931.67991213	725073.23081946	10250.745235849	115258.2603990
0.	1885658.3106995	5957.6844347936	4512.332449094	138158.0657333	726137.99961411	12075.409262973	105778.2190794
0.	1747613.3865432	5713.0687893496	4089.8922757939	120689.90215881	738077.17031354	11852.867882553	99793.97373165
0.	1717741.0024258	5557.4080248972	4112.1254353852	129126.05443987	805147.80223211	12253.446643245	105013.0774377
0.	1583133.6805175	5379.5135674889	5312.8041246922	135334.51888254	791263.21390713	10295.244486485	100153.8076331
0.	1678779.5532908	5846.4946152228	3800.8665975842	139355.53610539	805416.43894718	12142.172835157	96421.28188004
0.	1865277.2156421	5735.3062786932	4779.1478001472	137231.83778637	868874.3679022	10784.751917351	100581.1304523
0.	1828944.6946695	5890.9703650846	4156.5919324774	131676.61352567	857786.95591829	12676.300655165	98984.40392074
0.	1994227.5633848	6446.937260185	3889.7965080741	138158.0657333	813919.39445385	14256.629110124	97657.77799832
0.	1617817.3397922	6091.1141759345	4690.2084008523	147855.70001099	789800.39577302	10829.254017831	108524.3021073
0.	1579773.8983579	5713.0687893496	3934.2618191226	130277.09582186	734200.59255753	13143.690561496	107488.7881544
0.	1908816.6674097	6068.8757374351	4178.8252699788	119697.97077472	819739.40125613	12987.891015582	112892.8766071
0.	1793763.0330634	5690.8313593262	4623.5044741297	117827.14656891	808665.15493396	12119.918251707	102740.5683263
0.	1748345.8408098	6758.2949177622	4845.8529723751	151973.23010725	827962.48218464	11474.561164748	111766.7377177
0.	1710632.5172342	6313.5018238017	3845.3314342286	136554.17470421	825979.42491643	13433.040297342	111091.1269373
0.	1800499.4506634	7759.166154206	4045.4261345198	147584.28535622	851401.46880826	12743.069038078	118277.9094463
0.	1624786.2584934	6091.1141759345	3778.6342682119	147697.37373085	858180.06102385	14234.36888367	119472.5481717
0.	1994450.4325896	6402.4585440809	4690.2084008523	153308.4666821	840679.41574952	12654.044646316	120667.3569618
0.	1644779.0580459	5490.6971584864	5023.7360413493	147991.41062426	956863.70713546	13143.690561496	120081.2030950
0.	1664657.6130296	5713.0687893496	5023.7360413493	130909.10719765	958180.70215512	13989.510313761	107196.1660764
0.	1882547.3660363	7381.0451204177	4556.8010811844	140485.38158734	786120.05469471	12253.446643245	101075.9525083
0.	1701181.0771004	6024.3990384081	4623.5044741297	149190.28285617	824877.92067981	11318.79279849	99074.35226118
0.	1734357.9023813	7025.1821656413	4801.3827982459	151045.47868142	815899.71813441	12542.765492984	105508.1611166
0.	1795017.2161356	6847.2563843996	4289.9928470482	153919.5778616	880394.55152051	12765.325284507	110235.431385
0.	1659065.1531078	6113.3526737582	4334.4602930095	152018.48889272	840630.37474019	11674.839054004	110775.8605262
0.	1926721.2271041	7158.6289936035	4445.6299457633	153964.84712289	828011.45224956	12720.812851046	123350.6606312
0.	1677029.6321624	5312.8041246922	5357.2770272403	143536.72334619	846149.21199334	12030.900511791	113951.585007
0.	1749810.9241634	5802.0191026477	4712.4431617115	125989.70319092	787631.00032209	11563.572966145	103235.5178478
0.	1638025.924326	5668.5939886228	4201.058666784	128381.34701659	828182.84963573	13611.106663037	94555.64211795
0.	1756732.5241776	5913.2083289985	4690.2084008523	133866.64946292	848652.23124144	13232.720180232	95724.42807839
0.	1577220.536487	5735.3062786932	4356.6941049483	132195.84875469	808836.17345205	13099.176108526	90645.88938654
0.	1657883.0991456	5957.6844347936	4512.332449094	134363.43809112	835384.57373871	11986.39199816	95791.86301093
0.	1591823.8966151	5957.6844347936	4401.1619067434	134882.83943498	780273.69829541	11808.360319106	103910.4961005
0.	1633925.6869066	5757.5438273573	3756.4019981391	133166.67898654	792433.64494336	11941.883722078	111383.8849285
0.	1327203.9012631	5557.4080248972	3711.9376358914	120757.53811305	822259.3453825	11296.540412261	107308.7118213
0.	1307074.4165604	5713.0687893496	3311.7690492289	116722.87983272	726355.8092927	12498.254247405	120329.1862738
0.	1369029.5833514	5490.6971584864	3667.4735108391	114424.66811476	809153.78815205	12008.646225282	117691.9224267
0.	1467014.8333515	6335.740914881	4556.8010811844	119179.50783899	784122.10898599	11096.271608266	123711.50637
0.	1681203.0722652	5490.6971584864	5357.2770272403	134205.36579531	832223.90367117	11140.775371281	124049.813354
0.	1684597.0747596	5490.6971584864	4467.8640542332	127794.65434535	809324.81623412	12275.701583032	110415.5705639
0.	1678268.003352	5023.7360413493	4490.09822201	122493.71413835	801265.70308894	12053.154857688	112509.9724239
0.	1683438.6629379	5246.095215739	4556.8010811844	118863.93738415	880665.50713896	12030.900511791	110528.1595148
0.	1732353.622301	5535.1710101087	4712.4431617115	117263.7270172	774479.9282634	10985.013239832	119697.9707747
0.	1451586.0960045	6068.8757374351	3556.3142359259	108321.69149141	801094.83271008	10807.002937904	117196.1192128
0.	1490985.3310382	6046.6373582597	3467.3878833464	98084.973596634	747873.22029207	11007.264794765	112284.7428323
0.	1516923.5886746	5646.3566772391	3623.0096229803	99479.131737196	684202.61188419	10606.745890386	108839.4839049
0.	1377881.7143765	5890.9703650846	3445.1564434428	74599.080167895	662481.79284135	10272.994831483	109289.7641613
0.	1221806.5736084	5045.9716918765	2467.0317873712	69398.885154887	596452.2679365	8826.8945917595	123621.2934879
0.	978731.41351402	4579.0354861913	2289.203272805	52967.801996726	571597.86760369	8426.4804036529	118706.1566061
0.	825073.73351637	5023.7360413493	1666.8333500017	46753.00596424	550893.04038689	8048.3291046256	124072.3676374
0.	734685.07033626	4267.7592130252	1333.440008534	34671.979028463	509703.04575968	8381.9911253168	122696.6672442
0.	581350.15635902	4089.8922757939	1333.440008534	30210.215906202	493668.52272852	7914.8680351385	116677.810807
0.	550845.60941959	4267.7592130252	977.83514410623	26687.108234809	475007.21093081	6624.8544977427	122471.1640961
0.	516503.17453335	4512.332449094	1266.7629406502	27289.052949666	537954.08155541	7381.0451204177	131202.5572180
0.	531042.32333252	5068.2074017168	666.69333440004	23499.75432075	462698.40943568	7292.077957649	145616.791122
0.	446001.77332879	4912.5586784017	955.61034388194	20335.893787006	489688.11577017	7314.319659335	162457.1418313
0.	406174.26772309	4601.2699505063	755.58980896023	17039.625359589	446470.33563197	7381.0451204177	148081.8855834
0.	403796.10675094	4378.9279761929	755.58980896023	15280.663754666	453806.68018043	6758.2949177622	160463.5133970
0.	378098.34056713	4756.9128613587	822.26278718639	13099.176108526	481003.58226263	8115.0604405255	140010.8279820
0.	270245.36843203	4201.058666784	577.79780810179	13010.147915374	466854.17591877	6758.2949177622	148918.8251152
0.	368458.39840751	5157.1508342136	822.26278718639	11474.561164748	412472.59936757	6758.2949177622	153195.3028180
0.	339372.51796858	4734.6779818802	711.14145314645	12631.788696862	424545.71557488	6936.2188003543	154643.9152833
0.	359084.44136922	4979.2649182334	666.69333440004	11585.826064951	466924.63001723	7225.3532086126	151656.4254291
0.	336064.65209238	4445.6299457633	555.57407469138	12097.663727646	432331.05848268	6246.7849065228	146724.8634192
0.	379981.14413463	4667.9736993025	555.57407469138	14924.46353115	426321.92615647	6913.9781073663	140507.9800465
0.	382352.67374087	4089.8922757939	622.24545271912	15837.257058256	484250.42717218	7425.5290578293	123125.1399149
0.	424475.60957268	4490.09822201	933.3856029271	14968.987727209	466760.23802214	7336.5614203583	122290.765939
0.	384655.08359013	4467.8640542332	755.58980896023	16616.550083884	459178.1512582	5913.2083289985	121907.4327270
0.	452165.41813318	4134.3586542796	711.14145314645	16794.684426767	493008.91937057	7269.8363153001	124658.8002665
0.	410839.25239688	4289.9928470482	555.57407469138	14078.548961991	439655.28252345	7536.7399397861	119089.3436411
0.	376215.95286529	3912.0291339479	688.91736413994	15481.033065351	430600.36939215	6958.4595526755	124343.0237608
0.	411935.89375743	4045.4261345198	755.58980896023	14879.939572766	418238.47793997	6402.4585440809	125245.2738604
0.	444455.69976049	4267.7592130252	644.46936392652	17217.768737337	409159.56426134	6291.2627920491	128810.1098916
0.	407200.34566613	3889.7965080741	711.14145314645	12253.446643245	427607.57198855	6491.4162136014	137751.4165004
0.	396595.71989676	4912.5586784017	777.81407576798	11897.375683543	439795.74427709	6669.3344004268	138519.5482407
0.	395547.62655499	4245.525638307	622.24545271912	12520.509840498	429057.07737889	6602.6146353956	154304.3743495
0.	328505.3448683	4645.7390570617	533.35040054615	11852.867882553	441200.48869193	6580.3748323783	142994.1816160
0.	345251.20251577	4245.525638307	422.2329187895	9383.0573113583	423167.06975888	7225.3532086126	140078.6197135
0.	302043.0326478	4801.3827982459	600.02160077763	8782.4031767842	439889.38672768	5913.2083289985	162185.2555921
0.	356719.38014901	4645.7390570617	333.34000013334	6980.7003643303	406337.49914635	6357.9800652871	165131.1578571
0.	319798.51787429	4467.8640542332	511.12678566587	8115.0604405255	407620.1403734	6424.6978724691	157270.1614694
0.	293133.18055946	5312.8041246922	444.45629661235	8426.4804036529	411165.89679797	6024.3990384081	150185.702895
0.	244764.78453709	4445.6299457633	466.67973369921	7002.9412353188	435419.10371389	6913.9781073663	149506.9946313
0.	240464.49074143	4490.09822201	400.00960023041	7203.1117442735	420457.16030228	6580.3748323783	144621.9118783
0.	248586.56144026	4467.8640542332	311.11691862693	7091.9053126152	418518.7007605	6002.16077788	146657.0180606
0.	256052.01547323	4089.8922757939	377.78634093484	6157.8298473792	404658.69640628	6691.5744407644	148353.3163030
0.	247625.23341723	5023.7360413493	422.2329187895	6713.8145404327	394988.6960846	6113.3526737582	140688.7699077
0.	235000.78423737	3889.7965080741	400.00960023041	5668.5939886228	394732.53185704	6357.9800652871	136328.2991560
0.	237583.60278708	4712.4431617115	333.34000013334	5913.2083289985	405801.17904739	5735.3062786932	144893.2309038
0.	263524.06209001	4467.8640542332	488.9032300503	7114.146480276	415973.6808899	5690.8313593262	135718.4655076
0.	277706.98795007	4334.4602930095	311.11691862693	6825.0159287424	417981.61509609	5757.5438273573	144531.4741493
0.	361658.93126596	5357.2770272403	511.12678566587	8359.7465751719	423213.7998734	6246.7849065228	147222.4127796
0.	460679.95109343	5890.9703650846	1822.4214736367	15481.033065351	401325.38647623	6024.3990384081	158538.2979802
0.	494398.85702727	6202.3072583001	1466.7957446922	16059.904779445	417327.81725319	6180.068523177	187462.864734
0.	470424.57943293	5757.5438273573	1288.9885706717	15347.452990084	439959.61923843	5957.6844347936	176561.9511914
0.	488251.85433233	4556.8010811844	977.83514410623	12320.211640776	408413.14225636	6002.16077788	165584.465133
0.	520826.88802325	5468.4603216522	1200.0864062212	11452.308362854	423400.72288706	5802.0191026477	166581.8270942
0.	464013.01018019	4845.8529723751	977.83514410623	10695.748428881	414526.39317627	6180.068523177	165969.7955171
0.	384003.8339001	5601.8822324301	800.03840184329	11118.523460085	401581.74871715	6424.6978724691	163295.5130423
0.	352894.93665773	5802.0191026477	444.45629661235	8893.6321593739	434787.36736112	7047.4231552981	156477.6732200
0.	395268.15674231	4845.8529723751	577.79780810179	9093.8480673683	404588.75345693	6558.1350886904	164179.2920452
0.	338956.07243579	4801.3827982459	577.79780810179	7981.5983028321	431722.93860675	6180.068523177	144621.9118783
0.	331948.9660762	4467.8640542332	488.9032300503	8337.5020843755	410162.67159937	5824.2568292746	138203.2501962
0.	345436.42395613	4467.8640542332	688.91736413994	7603.4671810346	392869.75066691	5735.3062786932	142022.2152596
0.	335023.98145138	5201.6229063468	577.79780810179	8804.6488545952	404262.36060448	5579.6450990042	152493.7208467
0.	366137.15086159	5068.2074017168	688.91736413994	8648.9303563226	430717.29680785	5979.9225766753	174950.7214275
0.	350184.09963616	5579.6450990042	533.35040054615	6758.2949177622	444034.09181648	5979.9225766753	169914.7799593
0.	351852.20482854	4912.5586784017	400.00960023041	7558.9822941956	392869.75066691	6513.6557793022	181738.1263675
0.	388261.11594713	5646.3566772391	577.79780810179	8115.0604405255	431442.28248356	5690.8313593262	189326.5154212
0.	440896.10782418	5512.9340546385	444.45629661235	7647.9523052351	375983.58815504	5846.4946152228	176879.6948578
0.	426555.66555994	5423.9868259363	488.9032300503	7492.255408986	444408.85340736	6269.0238196228	172613.851498
0.	363352.48869888	5401.7501670541	422.2329187895	7647.9523052351	394546.235432	6313.5018238017	172046.747860
0.	408832.99660448	5401.7501670541	444.45629661235	8826.8945917595	393125.85896055	5913.2083289985	172568.481801
0.	408832.99660448	4623.5044741297	466.67973369921	7781.4091020254	437525.22868305	7136.387707272	155368.3150915
0.	436472.10136004	5401.7501670541	466.67973369921	7959.3548209234	409649.43916824	7136.387707272	160622.0801849
0.	430413.28885357	4245.525638307	422.2329187895	8737.9119992209	396060.01165725	5535.1710101087	156364.4667076
0.	486486.28868436	4712.4431617115	488.9032300503	9605.5327868852	391403.09674473	6046.6373582597	162683.7204083
0.	429828.68855748	4023.1931528364	577.79780810179	10317.494200857	408063.27940451	6380.2192750204	154621.2787946
0.	485215.30643095	4934.7940323669	600.02160077763	9494.2943071144	403143.39414282	6291.2627920491	159534.8250770
0.	527754.08768696	4490.09822201	555.57407469138	9116.0945761461	404612.0677097	6647.0944194197	145141.9477040
0.	463003.56662574	4467.8640542332	422.2329187895	10584.495404194	407363.59671049	7047.4231552981	146883.1713852
0.	483003.3050844	4289.9928470482	511.12678566587	9805.7657902847	426836.16128244	6758.2949177622	138383.9904780
0.	497415.08928755	4756.9128613587	1200.0864062212	11608.079223139	373265.39171623	6091.1141759345	128787.5428787
0.	622932.74023092	3934.2618191226	1889.1029872274	13366.266390356	413732.82338093	6269.0238196228	130570.5237602
0.	558319.20884492	3978.7273673761	1822.4214736367	14056.289210819	409719.42359228	5535.1710101087	128042.8654730
0.	547265.32590793	4378.9279761929	1689.0600469736	12075.409262973	399694.17081379	6068.8757374351	121321.1922605
0.	600577.78502235	4134.3586542796	1088.9600342778	12520.509840498	411025.90481031	5979.9225766753	122087.8226462
0.	570528.16603602	4134.3586542796	711.14145314645	12231.191762848	396805.35401699	5401.7501670541	130277.0958218
0.	544278.94399145	4378.9279761929	822.26278718639	10851.505157133	397760.41908413	6091.1141759345	137322.1969938
0.	500951.0860235	4957.0294456441	622.24545271912	10784.751917351	422536.2382244	5868.7324604928	144689.7408137
0.	511945.54883834	4645.7390570617	755.58980896023	11118.523460085	423213.7998734	6402.4585440809	153308.466682
0.	497108.70482609	4490.09822201	555.57407469138	10651.247040888	397783.71468967	5890.9703650846	142135.2288283
0.	495953.96939378	4712.4431617115	688.91736413994	10473.243863813	402397.49799382	5824.2568292746	146136.8885015
0.	434810.76417154	4512.332449094	466.67973369921	9805.7657902847	418401.94013483	6580.3748323783	127456.1964491
0.	421788.64633915	4067.6591755055	666.69333440004	8849.1403882772	431559.22141519	6157.8298473792	130186.8123648
0.	435957.28631069	3867.5639415011	466.67973369921	8070.5728239134	429992.37261051	6869.4968993892	126147.6209284
0.	451813.76006281	3711.9376358914	555.57407469138	9583.2849722085	391938.5125988	6802.7755324172	136644.5266238
0.	390192.71522004	4512.332449094	311.11691862693	8337.5020843755	413266.05206237	5512.9340546385	134815.0896123
0.	427069.91475012	4334.4602930095	333.34000013334	7870.3814867284	413732.82338093	5802.0191026477	137954.7386567
0.	374194.59209404	4312.2265403762	466.67973369921	7136.387707272	403539.67798763	5868.7324604928	137706.2344671
0.	399903.88107468	4756.9128613587	377.78634093484	8493.2147662765	428940.17267019	6313.5018238017	123959.5968279
0.	374287.51770555	4401.1619067434	444.45629661235	8248.52471467	434927.74918391	5935.4463522347	131360.5730143
0.	420457.16030228	4023.1931528364	488.9032300503	7558.9822941956	396199.75838981	6113.3526737582	136125.0163547
0.	355073.49987404	4134.3586542796	333.34000013334	8804.6488545952	382747.99282924	5468.4603216522	125380.6197384
0.	438110.35546007	4356.6941049483	333.34000013334	8960.3702611759	417678.05987448	5913.2083289985	126328.101979
0.	409882.72281254	4156.5919324774	400.00960023041	8181.7923105381	357855.45499738	6357.9800652871	141185.9620814
0.	385213.33720752	5201.6229063468	400.00960023041	8604.4398909837	424335.39929366	6825.0159287424	162955.6227543
0.	430834.22582288	4801.3827982459	466.67973369921	7937.111398359	381213.32716882	6113.3526737582	159059.1951470
0.	414713.12619769	5134.9148871186	444.45629661235	7625.7097134645	447243.51953268	6246.7849065228	148308.0772412
0.	364373.42576419	4912.5586784017	355.56314090256	7425.5290578293	397317.81466329	6335.740914881	146046.4344718
0.	408832.99660448	4512.332449094	377.78634093484	7403.2870594544	395221.57933027	5468.4603216522	141773.5907579
0.	427677.70368709	4712.4431617115	511.12678566587	8582.1947473411	440638.56324183	6068.8757374351	150457.201540
0.	514117.79420719	4823.6178556551	377.78634093484	12075.409262973	419709.75030653	6513.6557793022	147222.4127796
0.	700836.65052647	5490.6971584864	555.57407469138	14902.201522249	398436.0174692	7047.4231552981	147561.6678638
0.	697796.75057638	5223.8590313854	666.69333440004	14301.149741267	422629.69180935	6224.5460527486	139445.9181537
0.	725000.63769447	5223.8590313854	444.45629661235	12409.232468957	408389.81762018	6535.8954043318	149710.6013581
0.	595617.8654978	5446.2235441355	422.2329187895	10985.013239832	408179.8987621	6891.7374737114	156658.8068090
0.	626999.14776815	5312.8041246922	688.91736413994	9583.2849722085	417771.46033221	6446.937260185	156953.1572102
0.	620637.26073219	4490.09822201	444.45629661235	9627.7806609238	380562.3403527	5735.3062786932	146498.7143532
0.	563803.97330058	5023.7360413493	555.57407469138	9294.0687832241	422723.14641642	7158.6289936035	153331.0996376
0.	408343.168539	4667.9736993025	555.57407469138	6936.2188003543	425316.91955966	5624.119425175	141502.3724170
0.	389494.49631792	3645.2415372606	422.2329187895	6157.8298473792	440427.85071483	7581.224707945	137661.0526768
0.	413546.11179204	4712.4431617115	333.34000013334	7381.0451204177	407177.0243432	5868.7324604928	145616.791122
0.	419476.19809173	4756.9128613587	355.56314090256	8381.9911253168	409766.08019366	6202.3072583001	138248.4349022
0.	382445.68834768	4112.1254353852	333.34000013334	6491.4162136014	397410.99263332	6669.3344004268	136870.4106739
0.	361450.15983726	6091.1141759345	422.2329187895	7314.319659335	418121.72114436	6380.2192750204	131067.1174730
0.	365812.22668549	4023.1931528364	422.2329187895	6402.4585440809	389890.14667729	5601.8822324301	132444.1899939
0.	374589.53294234	4112.1254353852	466.67973369921	6535.8954043318	412075.90066457	5735.3062786932	134160.2028285
0.	392241.15381903	4734.6779818802	666.69333440004	8003.8418440852	414899.86330192	7136.387707272	135515.1974614
0.	427373.80381603	4156.5919324774	600.02160077763	8070.5728239134	411095.90051725	6202.3072583001	146249.9574072
0.	359849.74893834	4378.9279761929	644.46936392652	7581.224707945	405777.86154657	6736.0546994319	136892.99941
0.	415763.5755212	4156.5919324774	555.57407469138	6802.7755324172	380376.3532511	6691.5744407644	130502.808710
0.	312530.42106145	4645.7390570617	444.45629661235	6580.3748323783	419990.02139249	6291.2627920491	126395.7833739
0.	323354.07475065	4845.8529723751	355.56314090256	6647.0944194197	377006.04027761	6180.068523177	130096.5298783
0.	272930.79429095	4045.4261345198	266.6709334016	4868.088148406	392380.8380041	5446.2235441355	116880.6233275
0.	203248.74082951	3534.0825588358	377.78634093484	3689.7055437159	403353.18918043	6180.068523177	101863.2296099
0.	146136.88850152	3289.5380243924	400.00960023041	3000.5400972175	398319.5311725	6135.5912309063	91634.39017883
0.	128652.14207496	3467.3878833464	288.89389638309	1955.7850343329	386958.11538801	5979.9225766753	84088.79240453
0.	96353.841883144	3200.6145179875	66.6669333344	2155.8343768016	402956.91399413	5557.4080248972	82091.24544657
0.	76774.257785588	3289.5380243924	88.889362965491	1600.153614747	389773.77701911	6313.5018238017	74240.34228235
0.	63664.486816053	2689.3227662952	66.6669333344	1489.0219081794	417794.81060622	6024.3990384081	73096.96787081
0.	50552.871884579	2622.6348501053	66.6669333344	1444.56964048	378075.09867769	5846.4946152228	67248.02517494
