# Supplementary material for: LA-iMageS: a software for elemental distribution bioimaging using LA–ICP–MS data
Source: J Cheminform. 2016 Nov 18;8:65. doi: 10.1186/s13321-016-0178-7 (PMC5116144; doi:10.1186/s13321-016-0178-7)
Supplement: Supplementary file 1 — Additional file 1. Dataset corresponding to LA–ICP–MS analysis of a human tissue used to illustrate LA-iMageS features. [file 13321_2016_178_MOESM1_ESM.zip › Line 64.xl]

Intensity Vs Time	Counts Per Second
Time in Seconds	Na23	Ca44	Zn64	P31	C12	C13	Si28
0.	177.7796740943	2689.3227662952	0.	200.0024000288	372243.38833493	6380.2192750204	58560.59572137
0.	155.55700742096	2778.2408179141	44.444562963279	311.11691862693	396316.21574891	5512.9340546385	59254.36290074
0.	11875.121753355	2733.7816735278	88.889362965491	688.91736413994	409089.58442618	5579.6450990042	59478.17104289
0.	30990.852355305	2733.7816735278	88.889362965491	1644.6067123067	395733.94484977	5846.4946152228	68188.95838688
0.	57598.368782086	3667.4735108391	111.11185185679	1800.1944209975	390285.81539283	5090.4431708704	79151.90243662
0.	53482.182786451	3311.7690492289	111.11185185679	1889.1029872274	398808.78430559	5846.4946152228	77155.53269465
0.	59388.647067298	2956.0797670342	222.22518522469	1777.9674276367	377587.03364081	6713.8145404327	77985.42634786
0.	67113.614782131	3289.5380243924	66.6669333344	1866.8757567514	381724.85169036	5735.3062786932	76549.98653845
0.	62791.231979586	2956.0797670342	88.889362965491	2266.9749752633	387493.25223739	5112.6789993376	77626.54332150
0.	67808.091720987	3133.9225107654	266.6709334016	2333.6600457397	352501.00072706	4868.088148406	78501.34765112
0.	76393.000240207	2933.8496908789	200.0024000288	2533.718458539	396502.55083004	5690.8313593262	79308.94047542
0.	80901.921325729	3289.5380243924	155.55700742096	2222.51855803	411002.5730355	5779.781435342	83684.75570617
0.	93521.851933791	3200.6145179875	88.889362965491	2555.9474675006	373822.89978238	4957.0294456441	88017.94315023
0.	96668.566511326	3156.1531205464	111.11185185679	2578.1765357486	403120.08390142	6068.8757374351	94555.64211795
0.	107984.01800748	3534.0825588358	66.6669333344	2133.606434957	421181.27609314	5401.7501670541	96713.52813722
0.	108006.52915013	3578.5459723132	133.33440000853	2667.0934016109	385445.95367009	5223.8590313854	87164.59946727
0.	115641.29002692	3511.8509410427	266.6709334016	2422.5743030209	396455.96667822	6202.3072583001	99276.73955604
0.	113793.89656614	3400.6937415233	200.0024000288	2600.4056632835	385190.07591032	5824.2568292746	110978.530430
0.	177969.19273318	3889.7965080741	200.0024000288	2778.2408179141	415413.41139161	5446.2235441355	136508.9991087
0.	153512.16547468	4156.5919324774	355.56314090256	2600.4056632835	375030.95908402	5935.4463522347	121862.3358529
0.	157745.69025853	3889.7965080741	155.55700742096	2778.2408179141	396712.18266097	5646.3566772391	134476.3486949
0.	136802.64482126	3823.0989862564	333.34000013334	2778.2408179141	386097.3135303	5401.7501670541	112014.4753037
0.	150819.21337219	3778.6342682119	266.6709334016	2511.4895088638	399181.56742762	5557.4080248972	112149.6079797
0.	167738.00818017	3978.7273673761	111.11185185679	3045.0006645658	374426.90802308	5468.4603216522	119968.4858902
0.	165969.79551713	4067.6591755055	266.6709334016	3022.7703512459	397993.37800179	5757.5438273573	116069.4026554
0.	160825.95616057	4245.525638307	288.89389638309	3022.7703512459	399437.86527152	5423.9868259363	116272.2004715
0.	174519.59954803	4112.1254353852	222.22518522469	2600.4056632835	426602.41420774	5001.500450135	122741.7686007
0.	183350.65515114	3934.2618191226	177.7796740943	2689.3227662952	398133.15640549	5157.1508342136	119179.5078389
0.	177174.75328264	4112.1254353852	244.44802968221	3222.845305648	372824.05703458	6157.8298473792	134792.506459
0.	190508.55625262	4467.8640542332	177.7796740943	2578.1765357486	363561.30677708	5490.6971584864	136057.2565139
0.	193396.16067145	3823.0989862564	222.22518522469	3445.1564434428	379911.40325158	5735.3062786932	126147.6209284
0.	217695.71227246	4423.3958966001	222.22518522469	3222.845305648	335208.9802547	5045.9716918765	137819.1900058
0.	190485.82313476	3578.5459723132	333.34000013334	2978.3099024804	358087.32563814	5757.5438273573	130502.808710
0.	153896.94332233	3711.9376358914	88.889362965491	2667.0934016109	388819.60571354	4979.2649182334	114334.5549902
0.	153896.94332233	3556.3142359259	288.89389638309	2667.0934016109	382306.16681806	5379.5135674889	120757.5381130
0.	157338.0925078	4089.8922757939	177.7796740943	3045.0006645658	353312.06516791	5045.9716918765	109650.0057710
0.	140010.82798209	3889.7965080741	311.11691862693	2844.9299791609	387842.27262474	5646.3566772391	106138.3098916
0.	151000.2251325	2778.2408179141	200.0024000288	3556.3142359259	378237.79323485	5690.8313593262	113478.5285736
0.	172001.38121981	3867.5639415011	133.33440000853	3311.7690492289	384655.08359013	5824.2568292746	109852.6484755
0.	181488.32557644	4000.9602304553	222.22518522469	2667.0934016109	378098.34056713	5846.4946152228	118728.6965357
0.	163159.5552797	3889.7965080741	244.44802968221	3111.691960277	394662.67022088	5779.781435342	106655.9675232
0.	176221.52485179	3534.0825588358	400.00960023041	3178.3837896203	345181.74551545	5201.6229063468	115663.82172
0.	148194.9806517	3467.3878833464	155.55700742096	3489.6193825463	362331.67402774	5023.7360413493	111901.8664032
0.	181624.57963513	3334.00013336	311.11691862693	2689.3227662952	368249.46022029	5446.2235441355	115618.7583883
0.	204979.25012508	3623.0096229803	333.34000013334	3667.4735108391	362563.66661581	5757.5438273573	130254.5248666
0.	190099.369512	3422.9250628351	266.6709334016	3334.00013336	396735.47540458	6869.4968993892	127095.189729
0.	188326.45649614	3734.1697873657	422.2329187895	3267.3070588502	379190.780873	5979.9225766753	114559.8396162
0.	194669.7493686	4156.5919324774	266.6709334016	3467.3878833464	404052.54321851	5846.4946152228	120577.1767795
0.	196716.9915004	3978.7273673761	311.11691862693	3422.9250628351	370757.05678732	6513.6557793022	123914.4889282
0.	194874.45121304	3645.2415372606	177.7796740943	2778.2408179141	389890.14667729	5690.8313593262	129893.3978321
0.	224289.37495805	3912.0291339479	288.89389638309	3689.7055437159	360128.05965826	5624.119425175	128787.5428787
0.	219953.86124962	3912.0291339479	400.00960023041	2867.1598181554	379981.14413463	5157.1508342136	138564.7346476
0.	270406.01098968	4467.8640542332	644.46936392652	3600.7777679979	393917.51503265	6202.3072583001	152923.71575
0.	237057.83237455	3845.3314342286	488.9032300503	4334.4602930095	405358.15742319	5735.3062786932	141931.8054989
0.	276857.17964879	4289.9928470482	466.67973369921	3689.7055437159	386143.84113875	6802.7755324172	141321.5650522
0.	246915.75186737	4467.8640542332	533.35040054615	3467.3878833464	373218.93435736	5579.6450990042	139152.1800508
0.	237103.55024251	4067.6591755055	577.79780810179	4245.525638307	403493.05540382	5490.6971584864	140417.5865744
0.	250349.27998925	4000.9602304553	622.24545271912	4512.332449094	390309.09059483	5134.9148871186	127569.0142321
0.	292396.86741223	4134.3586542796	488.9032300503	4112.1254353852	416440.60021383	5646.3566772391	144508.8648690
0.	257197.60664968	4645.7390570617	311.11691862693	3912.0291339479	367529.82347121	5090.4431708704	148783.0995313
0.	258916.28426133	4356.6941049483	400.00960023041	3734.1697873657	382050.38327789	6002.16077788	143355.8722115
0.	269602.82867315	4712.4431617115	377.78634093484	4534.5667354854	414409.68711112	5957.6844347936	137661.0526768
0.	233606.84735988	4267.7592130252	288.89389638309	2933.8496908789	407946.6616399	5468.4603216522	136125.0163547
0.	223216.69855477	4045.4261345198	244.44802968221	4490.09822201	410862.58372543	5646.3566772391	117782.0716127
0.	266505.55317739	4201.058666784	555.57407469138	4534.5667354854	377261.67247751	5713.0687893496	118841.3970914
0.	313337.68021445	4156.5919324774	355.56314090256	5335.0405463082	401838.11865933	5335.0405463082	120847.7202331
0.	306512.99376111	3623.0096229803	644.46936392652	5090.4431708704	398016.67424339	5557.4080248972	121524.1170195
0.	290303.32627923	4201.058666784	355.56314090256	5557.4080248972	352918.10992746	5868.7324604928	126440.9046066
0.	235092.19796782	4023.1931528364	511.12678566587	4957.0294456441	388307.65536399	5957.6844347936	116677.810807
0.	300868.33057102	3734.1697873657	555.57407469138	4645.7390570617	396782.0610826	6180.068523177	129938.5378622
0.	287497.41166428	4356.6941049483	533.35040054615	5045.9716918765	400905.90123838	5201.6229063468	133821.4883171
0.	318205.92640704	4734.6779818802	600.02160077763	4690.2084008523	383608.45657272	6068.8757374351	141909.2032107
0.	337891.91539801	4779.1478001472	355.56314090256	4690.2084008523	398039.97054859	5824.2568292746	148127.1234282
0.	349674.4660499	5401.7501670541	533.35040054615	4401.1619067434	381980.62546259	5601.8822324301	157202.2309796
0.	315690.70191027	4934.7940323669	466.67973369921	4267.7592130252	379957.89711021	5646.3566772391	149031.9314421
0.	299164.15006843	4823.6178556551	488.9032300503	4067.6591755055	390565.12200924	5713.0687893496	149846.3419151
0.	297782.63338016	4712.4431617115	511.12678566587	4667.9736993025	395966.84844059	5779.781435342	169007.7233095
0.	297667.51714529	4579.0354861913	488.9032300503	5535.1710101087	372475.65106563	5335.0405463082	175631.485126
0.	313799.00562393	4467.8640542332	533.35040054615	4312.2265403762	369154.89604969	5023.7360413493	163907.3501585
0.	253486.45395101	4067.6591755055	466.67973369921	3823.0989862564	388330.92516767	5690.8313593262	157541.8889144
0.	259580.93319142	3889.7965080741	333.34000013334	4223.2921228934	350693.76375003	5824.2568292746	145255.0032278
0.	207347.89088317	3912.0291339479	400.00960023041	4134.3586542796	399461.16545725	5646.3566772391	133234.4155157
0.	214207.03333725	3778.6342682119	288.89389638309	3956.4945635986	387819.00415447	5357.2770272403	139875.2461598
0.	233081.32429129	4401.1619067434	511.12678566587	4067.6591755055	402280.95760893	6046.6373582597	140530.5785664
0.	217034.34865158	4289.9928470482	200.0024000288	4667.9736993025	401418.60821826	5846.4946152228	135718.4655076
0.	217148.37316563	4156.5919324774	600.02160077763	4356.6941049483	414876.52094061	5935.4463522347	130751.0998949
0.	213796.69530043	4667.9736993025	377.78634093484	3734.1697873657	394965.40810969	5601.8822324301	137661.0526768
0.	224175.2539707	4890.3233837481	444.45629661235	3867.5639415011	423611.01616512	5512.9340546385	148149.7424418
0.	212588.59358444	4267.7592130252	466.67973369921	3934.2618191226	381283.07870516	5690.8313593262	148850.9620493
0.	232304.52396725	4201.058666784	444.45629661235	4089.8922757939	399461.16545725	6402.4585440809	147086.7145791
0.	204364.42326943	4201.058666784	288.89389638309	3400.6937415233	387283.84686189	6091.1141759345	139016.6120818
0.	178854.51354402	4401.1619067434	244.44802968221	3823.0989862564	411842.55709459	4690.2084008523	137683.6435416
0.	204478.27671377	6335.740914881	266.6709334016	3956.4945635986	365533.73011547	5935.4463522347	152448.4595036
0.	194055.67365555	4156.5919324774	422.2329187895	3912.0291339479	395407.89050425	6135.5912309063	129848.2580446
0.	191599.81802063	4378.9279761929	422.2329187895	4201.058666784	424171.82354233	6291.2627920491	139852.6494021
0.	227325.55939387	5112.6789993376	333.34000013334	4089.8922757939	416954.24095194	5624.119425175	144780.1802456
0.	208509.67892614	5112.6789993376	355.56314090256	4534.5667354854	402537.34855633	6157.8298473792	163816.7048157
0.	200721.92423169	4467.8640542332	377.78634093484	5312.8041246922	393870.94499455	6469.1767072291	154689.1884435
0.	202451.91513979	4556.8010811844	333.34000013334	3978.7273673761	382213.15373361	5802.0191026477	140169.0095395
0.	183259.80025423	4334.4602930095	488.9032300503	4423.3958966001	420293.65877841	5068.2074017168	152403.1984040
0.	201495.82366788	4579.0354861913	533.35040054615	4801.3827982459	391938.5125988	6313.5018238017	146521.3289861
0.	193259.71615078	3978.7273673761	466.67973369921	6157.8298473792	384515.52589711	6580.3748323783	148964.0674634
0.	232304.52396725	4957.0294456441	311.11691862693	6313.5018238017	386492.80629521	6624.8544977427	154259.1032607
0.	242660.11216069	4690.2084008523	511.12678566587	8048.3291046256	417187.72422559	6091.1141759345	175291.0963979
0.	287842.35109759	4201.058666784	466.67973369921	6825.0159287424	357507.66087845	5335.0405463082	184032.0981097
0.	247281.92846076	4779.1478001472	444.45629661235	6669.3344004268	390285.81539283	5045.9716918765	179739.9274211
0.	300568.9227208	5512.9340546385	422.2329187895	7225.3532086126	395617.49543868	6157.8298473792	193578.0901344
0.	326241.17331724	6113.3526737582	577.79780810179	7069.6642042893	386865.05153805	6357.9800652871	198628.1994026
0.	301973.9280231	5423.9868259363	488.9032300503	7025.1821656413	405661.27499787	6380.2192750204	189462.8962876
0.	283635.04870387	5179.3868406229	444.45629661235	7759.166154206	395407.89050425	6091.1141759345	184281.9743380
0.	284416.57535683	5468.4603216522	511.12678566587	7981.5983028321	394220.22647759	6380.2192750204	190576.7559740
0.	215483.76815	4868.088148406	377.78634093484	7203.1117442735	395384.60138498	5268.3314594078	170708.5347083
0.	215643.37358076	4667.9736993025	511.12678566587	8537.704638108	424008.2509221	5624.119425175	152901.083897
0.	219611.67864016	4334.4602930095	333.34000013334	7425.5290578293	431068.08865107	6580.3748323783	157111.6578465
0.	212679.7650395	5379.5135674889	488.9032300503	7403.2870594544	394569.52226264	6157.8298473792	163703.3995103
0.	251265.12293923	4979.2649182334	333.34000013334	8026.0854446829	416067.06271277	6446.937260185	168508.883809
0.	249868.50213329	4934.7940323669	422.2329187895	6869.4968993892	396735.47540458	5824.2568292746	162253.2263283
0.	202952.76821458	4845.8529723751	755.58980896023	6713.8145404327	412192.5748407	5624.119425175	146182.1158813
0.	200812.96753842	5023.7360413493	511.12678566587	9761.2691517657	393684.66738457	5624.119425175	137774.0076081
0.	273252.18434607	5023.7360413493	844.48723179752	12186.682180224	422372.69691016	6246.7849065228	151339.6326857
0.	303540.43774084	4556.8010811844	1288.9885706717	18687.596775055	406197.58630674	6580.3748323783	140643.5720778
0.	399950.48405477	5401.7501670541	1955.7850343329	29451.953245525	489805.85278191	5979.9225766753	152787.9255153
0.	653909.48497844	5223.8590313854	2222.51855803	48295.096186805	529693.75804216	7269.8363153001	136599.3505425
0.	662529.84087639	8648.9303563226	3000.5400972175	55182.100933079	547289.03149695	8470.9699193857	161528.233447
0.	791165.68507095	17997.190747531	4134.3586542796	84380.608808996	588588.24866525	9472.046789243	332758.0728001
0.	966534.53521233	24458.061434912	6135.5912309063	99141.814149895	686033.205201	9850.2626662593	562165.301224
0.	1119079.1252259	12965.634175188	6913.9781073663	116249.66713883	750590.90949203	10851.505157133	404658.6964062
0.	1201809.9099048	16349.355701921	5646.3566772391	130006.24836232	842322.44834498	13277.235346002	345343.8127317
0.	1299995.8317343	19712.175538926	6825.0159287424	166196.46868975	870448.88468622	12364.721936084	267331.3825367
0.	1716821.7252634	10695.748428881	6869.4968993892	174360.77073523	900887.6065355	14189.848608994	224677.3978501
0.	1260346.0837926	12008.646225282	6180.068523177	172908.760486	892151.86364618	12453.743239397	204683.2167860
0.	1560567.153747	9027.1088971719	7981.5983028321	174905.33913761	865062.25633819	13054.661893153	190644.9562474
0.	1566788.6606384	7336.5614203583	6825.0159287424	174179.25576036	898419.00176916	12320.211640776	134340.8561524
0.	1723691.4892365	9182.8344586197	7514.4976447163	196193.7601121	936834.88103319	13433.040297342	132308.7302259
0.	1734032.8543263	7314.319659335	7625.7097134645	220889.23114336	987827.81453836	13611.106663037	135515.1974614
0.	1858301.2851388	7536.7399397861	7314.319659335	195920.78271185	976091.47511336	15391.979444145	105215.6081372
0.	1750950.5946189	7069.6642042893	7848.1383015384	202952.76821458	938223.26756146	15280.663754666	109965.2298711
0.	1666080.0187727	7358.8032407191	8648.9303563226	181738.12636753	1021328.4203158	14701.846115932	99569.08538619
0.	1609656.7219099	11163.027341856	7180.8703392706	198150.35681456	853783.20242053	15124.82428513	91409.72066744
0.	1586571.4577766	7470.0132325949	7536.7399397861	191804.44533157	929821.91884312	13878.213340166	97208.12194087
0.	1757791.580563	10673.497705198	7937.111398359	190326.69302651	910867.83803357	13833.694966581	95634.5156790
0.	1695622.7729603	7247.5947322881	6602.6146353956	168214.1289094	923680.87638395	12898.86401039	99591.57394925
0.	1594864.759968	7381.0451204177	6446.937260185	172908.760486	824021.29106464	13566.589715191	95454.69377392
0.	1239693.0993187	7158.6289936035	7358.8032407191	135199.01249835	840654.89521051	12520.509840498	92645.47753313
0.	1401590.8739399	7403.2870594544	5868.7324604928	150117.82960337	802901.34585552	11652.585717666	104180.5026155
0.	1159001.1541526	7470.0132325949	6580.3748323783	122087.82264628	795970.27533223	11074.019815824	101435.8414390
0.	1040973.1174418	6825.0159287424	4890.3233837481	103662.99776574	671567.60755485	10517.744301851	117579.2373059
0.	1195375.4934687	6669.3344004268	5846.4946152228	100198.78795683	690201.6544104	9627.7806609238	106655.9675232
0.	1169022.4044792	6380.2192750204	4979.2649182334	95095.061538015	703298.30158799	11029.516409074	123756.6131880
0.	1226927.999038	6513.6557793022	4534.5667354854	94937.727287356	682131.61677384	10384.243700188	118277.9094463
0.	1191573.1966392	6002.16077788	4979.2649182334	85256.119030676	672120.75563823	10028.252544752	110122.8463635
0.	1268880.1522847	6024.3990384081	5268.3314594078	105395.63953215	708730.88242926	10428.74366326	103932.9963113
0.	1358106.5816859	6580.3748323783	4845.8529723751	111113.64642014	726670.43290393	10873.756355811	114357.0831806
0.	1351247.4642789	5802.0191026477	4890.3233837481	109402.33800245	774017.56625716	11229.783609853	121388.8333017
0.	1360680.0972804	7047.4231552981	4845.8529723751	116903.15835455	734297.4859551	10539.994609927	127659.2695498
0.	1295632.6226011	7425.5290578293	5668.5939886228	115618.75838835	745010.8579221	10695.748428881	147697.3737308
0.	1514437.4936063	6758.2949177622	5179.3868406229	117534.16368132	744501.55307621	10206.246222688	141050.3612986
0.	1225775.4226553	7647.9523052351	5446.2235441355	106520.92332148	731584.87864604	12253.446643245	129193.7583895
0.	1362994.289165	5001.500450135	5579.6450990042	116294.73386475	729938.35107091	11096.271608266	118255.3707274
0.	1184789.2266702	6002.16077788	4690.2084008523	106836.02984163	721855.51760994	9939.2571305832	118413.1430308
0.	1314468.9643202	6313.5018238017	5157.1508342136	128200.82182885	658254.60889106	11474.561164748	121975.078492
0.	1129156.8670998	5601.8822324301	4445.6299457633	109447.36796192	672962.57044513	8826.8945917595	124027.259131
0.	1205028.856831	6113.3526737582	4579.0354861913	101188.41613971	649350.64935065	9338.5629285733	119472.5481717
0.	1300951.3733968	6869.4968993892	4423.3958966001	117398.94425989	581064.56676689	9294.0687832241	148647.376138
0.	1401538.6401821	6291.2627920491	4934.7940323669	130096.52987831	681264.83537276	10406.493652039	152154.2667106
0.	1236077.0362223	5713.0687893496	4134.3586542796	117196.11921287	675344.14642392	9205.0812048251	132489.3437353
0.	1252373.675544	6713.8145404327	4201.058666784	121636.85511649	675440.38546648	9182.8344586197	132082.9688004
0.	1396864.9416235	6269.0238196228	4401.1619067434	135921.73847197	738876.92934649	10183.99680516	136283.1247751
0.	1489719.3700557	5624.119425175	4623.5044741297	133460.20789149	660151.78292962	10517.744301851	129171.1903456
0.	1532092.9058809	5846.4946152228	4645.7390570617	143107.20825517	724589.28809937	10361.993807708	124861.8057206
0.	1405457.0102732	6357.9800652871	4534.5667354854	145865.52933249	712282.00426085	9917.0084254548	131947.5148578
0.	1502994.3601372	6335.740914881	4912.5586784017	142067.42050477	706291.83697957	9694.5246392125	150773.9610409
0.	1626373.1975258	6157.8298473792	4601.2699505063	138067.69753629	743289.04240601	9516.5418843464	159693.3743627
0.	1396838.8383673	6202.3072583001	4023.1931528364	132828.00453362	709069.02198239	9739.0209215515	165403.1392932
0.	1432933.2597766	6825.0159287424	4156.5919324774	154802.37241028	685503.25688661	10117.248908782	159512.1754230
0.	1466541.329933	6713.8145404327	3734.1697873657	132647.38374203	646064.97768273	10873.756355811	163658.0778153
0.	1311158.7643337	6046.6373582597	3956.4945635986	122110.37165875	634970.06816845	9338.5629285733	140598.3744909
0.	1327670.1556486	5690.8313593262	3823.0989862564	122380.96453302	698834.0571274	9561.0372168932	140236.8025471
0.	1275676.6894989	6958.4595526755	3578.5459723132	127523.88693703	683383.78728005	9049.3552278814	131789.4880188
0.	1432592.5668514	6647.0944194197	4378.9279761929	133234.41551576	646544.56005053	10606.745890386	128336.2153558
0.	1389324.2388918	5134.9148871186	3867.5639415011	118818.8568592	669307.28221856	10628.996435951	130638.2393557
0.	1345120.2466894	6380.2192750204	4712.4431617115	133798.90783533	598216.69868727	9093.8480673683	137841.7812958
0.	1393759.1837265	6335.740914881	4823.6178556551	129938.53786224	692804.93879282	9405.3045917898	136960.7659944
0.	1252707.6174543	5868.7324604928	4845.8529723751	130389.95150802	688828.0135271	9739.0209215515	138994.0176329
0.	1443606.0595524	7403.2870594544	5068.2074017168	126666.51440711	711218.93123687	10562.244977375	142609.9024120
0.	1415678.8884035	6535.8954043318	4423.3958966001	127749.52583765	675392.26581168	10495.494053146	138338.8050431
0.	1416672.9355577	6513.6557793022	4245.525638307	125831.78842348	641366.47613984	10006.003602161	146385.6421016
0.	1542962.5852818	7091.9053126152	4356.6941049483	134702.17445556	703829.33742443	9427.5519315809	151068.1055472
0.	1531854.4487134	7047.4231552981	3912.0291339479	142406.46759345	754134.8853177	10784.751917351	136102.4296804
0.	1537075.4401908	6802.7755324172	4934.7940323669	129645.13200333	704746.65762427	11719.345904834	140959.9619923
0.	1490457.8258417	7025.1821656413	4423.3958966001	139694.47379956	711484.68729986	9894.7597796915	141592.7775581
0.	1623857.0861391	6580.3748323783	4712.4431617115	131067.11747305	684660.22400332	11118.523460085	154711.8251150
0.	1497660.918989	6291.2627920491	4045.4261345198	114019.16667562	709334.7122928	11096.271608266	150841.8396291
0.	1550260.5020585	5979.9225766753	4156.5919324774	133234.41551576	722000.6519591	9805.7657902847	137186.6585470
0.	1342654.9582064	6736.0546994319	3823.0989862564	112870.3523479	671423.31385919	9383.0573113583	145119.3367817
0.	1478491.6970175	7403.2870594544	4801.3827982459	117646.84819685	688707.52908529	10295.244486485	134453.7664527
0.	1464042.6937109	5646.3566772391	4801.3827982459	125267.83135524	685768.22699761	9939.2571305832	130006.2483623
0.	1704393.4757752	6224.5460527486	4445.6299457633	128877.81129422	704843.22328134	10317.494200857	141931.8054989
0.	1468567.0457172	6802.7755324172	4289.9928470482	134702.17445556	760668.31738384	11341.045244099	144689.7408137
0.	1483234.089676	6936.2188003543	4334.4602930095	136644.52662384	741034.22168313	10918.258931291	146792.7093253
0.	1575170.4760487	7203.1117442735	4289.9928470482	124388.13396307	730882.6449471	10361.993807708	132060.3929916
0.	1643013.0018256	6780.5351954239	4334.4602930095	140169.00953956	712571.95584098	11007.264794765	127298.2540994
0.	1642503.4445652	5757.5438273573	4556.8010811844	130254.52486661	752896.75726698	12676.300655165	128178.2564532
0.	1467830.3694311	6936.2188003543	4467.8640542332	131112.26381203	759186.32883746	10918.258931291	120419.3637918
0.	1652243.5780007	7536.7399397861	4690.2084008523	121388.83330177	693383.55248661	10717.999211938	131179.9837755
0.	1652189.8849625	6291.2627920491	4156.5919324774	127975.17080151	690105.25146491	9160.5877717715	140598.3744909
0.	1514543.2710372	6624.8544977427	4000.9602304553	122403.51433294	692081.72591323	11007.264794765	125515.9677984
0.	1669199.4609744	5913.2083289985	3511.8509410427	130638.23935577	691575.5127509	10807.002937904	127185.4399541
0.	1451507.3112871	6758.2949177622	4579.0354861913	134227.94736974	689550.95530936	11341.045244099	136192.7767419
0.	1553765.5802916	6068.8757374351	4490.09822201	133076.36446393	712765.26226953	10829.254017831	120486.9975660
0.	1704933.4850093	6691.5744407644	4401.1619067434	141366.7665288	773847.22853956	11407.802937209	129148.6223624
0.	1612623.3364627	6068.8757374351	4623.5044741297	133098.94300355	764483.77531758	10784.751917351	130841.389418
0.	1511211.8731116	7269.8363153001	3845.3314342286	139174.77492497	749062.10495322	10094.999728725	140259.4003378
0.	1709605.8902079	8048.3291046256	4089.8922757939	139332.94074518	707136.97321469	9939.2571305832	145345.4487417
0.	1553075.0794259	6602.6146353956	3623.0096229803	134657.00881778	676186.27426496	10628.996435951	129329.1679263
0.	1679156.5030806	5846.4946152228	4312.2265403762	124410.68915507	687117.29121778	10228.495699585	124410.6891550
0.	1798344.3532519	6847.2563843996	4979.2649182334	148330.69674175	776378.30289871	10183.99680516	120689.9021588
0.	1775623.7182608	7269.8363153001	5134.9148871186	143627.15037279	731318.50746629	11007.264794765	124275.3589119
0.	1697376.2434906	6891.7374737114	4312.2265403762	142361.26052469	762442.17602656	11074.019815824	120915.357459
0.	1621983.8357591	6713.8145404327	4645.7390570617	134747.34033616	718566.45540131	10183.99680516	127298.2540994
0.	1680529.8083232	6335.740914881	4623.5044741297	142903.76139913	729914.13975532	11318.79279849	117241.1910219
0.	1649129.9019787	7403.2870594544	4445.6299457633	152720.03121678	774431.25742409	10717.999211938	136418.6486465
0.	1519357.4465464	7314.319659335	5023.7360413493	137615.87112953	732044.99353232	11140.775371281	137774.0076081
0.	1541742.4136484	7292.077957649	4957.0294456441	131450.86908981	751998.61765472	10384.243700188	131428.2949799
0.	1753447.508569	6491.4162136014	4356.6941049483	140281.99818933	679892.60860796	11029.516409074	124997.1454171
0.	1651867.7333427	6157.8298473792	4334.4602930095	141457.17021116	722944.08428628	10985.013239832	133324.7317377
0.	1717930.2767838	6847.2563843996	4423.3958966001	150502.45216749	722750.55136046	10450.993733851	133573.1063553
0.	1717984.3558876	6802.7755324172	4401.1619067434	128900.37854969	765699.24008831	11719.345904834	130435.0942071
0.	1591426.8443828	7581.224707945	4957.0294456441	159761.32497127	737083.63267784	11697.092449727	144621.9118783
0.	1862145.6364647	5824.2568292746	4289.9928470482	127501.32338044	728122.68939215	11163.027341856	135944.324660
0.	1701774.8812786	7381.0451204177	3978.7273673761	142496.88246047	720065.72648491	11185.27937181	132444.1899939
0.	1617061.6927124	7269.8363153001	3667.4735108391	125831.78842348	711049.81797421	10673.497705198	136486.4114021
0.	1653666.5582103	6469.1767072291	3934.2618191226	121929.98125497	702091.52270282	9805.7657902847	133144.1002648
0.	1378637.1512865	7470.0132325949	4401.1619067434	148534.27498459	681192.6074989	10361.993807708	136780.0563251
0.	1702341.7301745	6291.2627920491	4401.1619067434	138835.85819203	685695.96161935	10762.500956173	149416.5043354
0.	1501594.68886	6713.8145404327	3489.6193825463	131292.85159473	717599.32094739	9605.5327868852	134679.5916063
0.	1435108.7554667	6202.3072583001	4089.8922757939	139152.18005082	681337.06384806	10117.248908782	127614.1417697
0.	1601483.4712213	6602.6146353956	3823.0989862564	133640.84616205	690587.27690143	10517.744301851	116790.4838245
0.	1349819.1385045	6535.8954043318	4201.058666784	128313.6496164	721299.19171461	9650.0285943244	125583.6426465
0.	1389871.9671034	6691.5744407644	4201.058666784	121231.00505338	716583.94557142	11051.768082761	127433.6330744
0.	1590277.1793557	5757.5438273573	4556.8010811844	128742.40903494	691045.22586549	10228.495699585	130999.3984195
0.	1522559.4908957	6424.6978724691	4178.8252699788	140101.2170789	686225.92170467	9561.0372168932	145368.0602722
0.	1511132.5689932	6491.4162136014	3489.6193825463	128922.9458658	732480.91429505	10384.243700188	147878.318294
0.	1429343.5250063	6602.6146353956	3400.6937415233	130480.23714884	683552.36249836	9405.3045917898	139287.7502070
0.	1379470.8102523	6624.8544977427	3689.7055437159	130796.24453523	688828.0135271	9872.5111932931	151113.3594614
0.	1706661.727916	7047.4231552981	4267.7592130252	133527.94678774	716269.68675485	10517.744301851	170322.9873399
0.	1515971.386831	7047.4231552981	3623.0096229803	146747.47866041	699461.32586451	10161.747447	154711.8251150
0.	1426278.9662029	6869.4968993892	3400.6937415233	124591.13287258	692226.36366835	9494.2943071144	160463.5133970
0.	1250781.200727	6180.068523177	3711.9376358914	117872.22176717	715520.34619754	10450.993733851	145616.791122
0.	1239205.7432489	6891.7374737114	3400.6937415233	114875.24825494	660896.35714556	9472.046789243	134227.9473697
0.	1202269.6884706	6780.5351954239	2800.4704790405	117489.09029876	655013.5640304	9316.3158262194	134657.0088177
0.	1245800.1236199	6936.2188003543	3778.6342682119	121884.88425973	634012.21197253	9872.5111932931	134340.8561524
0.	1270681.7627391	6091.1141759345	3600.7777679979	113996.6393925	686442.73288798	10006.003602161	127726.9616747
0.	1232898.1591133	6580.3748323783	4156.5919324774	115708.88530567	629894.63857336	9360.8100902862	140733.9679807
0.	1563278.5705778	6491.4162136014	2689.3227662952	115123.07764598	653405.49568199	10628.996435951	132782.848971
0.	1344782.8515631	6691.5744407644	3222.845305648	108997.0792451	662193.51022634	10940.510308095	126711.6370946
0.	1545854.5144955	6313.5018238017	3956.4945635986	118322.98706571	704963.93186244	10117.248908782	127140.3147204
0.	1598493.7818088	6558.1350886904	3711.9376358914	112194.65268876	713997.69184777	10695.748428881	133776.327414
0.	1310956.4278028	6513.6557793022	3823.0989862564	116722.87983272	667143.69312777	9427.5519315809	137186.6585470
0.	1464621.2639877	6135.5912309063	3667.4735108391	122922.17645007	684901.08218258	9694.5246392125	153829.0400700
0.	1409716.8997315	6780.5351954239	3467.3878833464	109402.33800245	657678.33449753	9983.7547189362	149642.7319013
0.	1449984.274747	6713.8145404327	3133.9225107654	97073.229827298	619346.32135205	9160.5877717715	136892.99941
0.	1159865.488119	6068.8757374351	2644.8640962144	92533.128468875	605970.16025322	9227.328010388	139468.5138177
0.	1411154.7389201	5646.3566772391	2956.0797670342	99816.462898008	608882.48848988	9516.5418843464	148850.9620493
0.	1412880.4479099	6624.8544977427	3311.7690492289	118322.98706571	685960.93761568	9850.2626662593	128742.4090349
0.	1529231.8322445	6802.7755324172	3378.462479507	116452.46931151	693094.24081831	10161.747447	129148.6223624
0.	1548322.6666356	6624.8544977427	3111.691960277	103438.00561866	650214.24445063	9783.5174413434	136576.7625930
0.	1804074.2021379	6491.4162136014	3511.8509410427	116204.60065493	644722.2883902	10072.750608034	156500.3147053
0.	1905504.7916202	7047.4231552981	3289.5380243924	106138.30989166	720646.15891077	10651.247040888	156387.1078882
0.	1773175.1932495	6891.7374737114	3511.8509410427	116384.8680427	661424.80347634	10250.745235849	163658.0778153
0.	1464410.8705238	7558.9822941956	3267.3070588502	121073.17977252	727977.45283036	10428.74366326	166151.1335668
0.	1559477.4977594	7336.5614203583	3467.3878833464	102448.11188711	604204.14445633	9049.3552278814	155798.4569986
0.	1436576.8552687	7225.3532086126	2867.1598181554	113005.49881043	680975.92748593	10050.50154671	149439.126818
0.	1407469.1004575	6157.8298473792	2733.7816735278	116948.22859015	583897.08175663	9316.3158262194	153398.9988696
0.	1188333.5904453	6113.3526737582	4178.8252699788	108276.66757475	702550.07892572	9872.5111932931	156613.523046
0.	1376214.767064	7158.6289936035	3356.2312767859	109357.30828472	639880.74635063	9538.7895209393	149054.5528901
0.	1345561.474774	7203.1117442735	3089.4614690812	116835.55345501	631905.30162021	10161.747447	165584.465133
0.	1359952.1597572	7803.6521091871	3045.0006645658	118075.06315539	668489.86286273	9093.8480673683	174496.9095342
0.	1445390.4573125	6647.0944194197	3000.5400972175	117872.22176717	706847.20295693	10139.498148207	175495.3279842
0.	1577273.7909497	7314.319659335	3067.2310371775	113343.37449134	665821.76563055	10539.994609927	180352.9607850
0.	1514120.1686983	6802.7755324172	3422.9250628351	113208.22258616	698037.97359917	10094.999728725	173838.9257284
0.	1480493.7382618	7025.1821656413	3578.5459723132	121388.83330177	678063.31057705	9383.0573113583	157383.3801714
0.	1313925.8010474	6424.6978724691	3467.3878833464	123328.10828696	650358.18534204	10295.244486485	150502.4521674
0.	1552198.7498457	6825.0159287424	2911.6196740142	117872.22176717	635760.37937994	10384.243700188	148647.376138
0.	1344782.8515631	6624.8544977427	3689.7055437159	118525.83934915	675464.44539402	10450.993733851	133731.1667540
0.	1356677.1682683	6024.3990384081	4112.1254353852	111856.82326622	664740.33854939	9739.0209215515	145865.5293324
0.	1528702.1025113	6780.5351954239	3778.6342682119	121028.08738018	664692.27825566	9983.7547189362	145209.780835
0.	1247725.4693451	6180.068523177	3422.9250628351	116700.3452898	677678.24436378	10317.494200857	132082.9688004
0.	1327074.390444	5957.6844347936	3600.7777679979	111699.1741912	639018.18158324	10094.999728725	129667.7013208
0.	1220142.7415089	5779.781435342	3511.8509410427	112937.92530704	662794.10983181	9694.5246392125	127365.9433140
0.	1221371.38763	5379.5135674889	3511.8509410427	119156.96669872	630014.3078145	9538.7895209393	130863.9619506
0.	1139651.8698534	5935.4463522347	3578.5459723132	114897.77789711	674646.44530827	9249.5748753086	130683.3833894
0.	1258823.5237881	5802.0191026477	4023.1931528364	123350.66063122	616167.60754416	10228.495699585	144938.4515928
0.	1150717.9693313	5646.3566772391	3511.8509410427	97118.19362395	621187.16383768	9093.8480673683	139852.6494021
0.	1234077.2882521	5913.2083289985	3667.4735108391	100153.80763315	639090.05869651	10072.750608034	124433.2444076
0.	1188257.078525	5846.4946152228	3667.4735108391	110415.57056396	634586.9129627	8849.1403882772	129622.5627464
0.	1463306.3849414	7047.4231552981	4089.8922757939	100963.49038566	648918.88410055	9160.5877717715	125290.3889106
0.	1221857.773351	6669.3344004268	3556.3142359259	102110.67482479	670870.21027427	10050.50154671	139265.1550291
0.	1310279.6973162	7180.8703392706	4112.1254353852	113118.12252554	667552.32969592	10517.744301851	177696.8050509
0.	1456945.0646747	6802.7755324172	3867.5639415011	118999.18041189	614232.2718714	9983.7547189362	176743.5175328
0.	1523459.4418396	7114.146480276	2822.700199456	110415.57056396	651701.74906285	10606.745890386	200312.2415135
0.	1425859.961914	7736.9232657286	3534.0825588358	104630.53279504	647168.05685217	10050.50154671	180852.5024406
0.	1528013.4999675	7825.8951756913	3867.5639415011	111991.95340276	649494.57588565	9160.5877717715	199970.8544503
0.	1616018.7526723	7091.9053126152	4401.1619067434	119269.67300548	663154.489579	9650.0285943244	200676.4029468
0.	1522400.685267	6980.7003643303	3511.8509410427	118548.37879441	626975.22213107	9205.0812048251	200221.2036121
0.	1464305.6756229	6357.9800652871	3711.9376358914	110257.94857134	638730.67910071	9761.2691517657	158108.0159507
0.	1584625.8898722	7025.1821656413	3711.9376358914	132534.49771956	615618.02371775	10139.498148207	166400.4797648
0.	1760561.9960767	7292.077957649	3623.0096229803	142813.34215495	708199.54686349	9427.5519315809	189917.5151147
0.	1673396.2470852	7736.9232657286	3600.7777679979	128516.74345425	694878.48307319	10539.994609927	173044.875810
0.	1614200.5776754	6469.1767072291	4112.1254353852	126869.5684106	689117.18301281	10428.74366326	182305.8829872
0.	1703475.5329301	6802.7755324172	3778.6342682119	129645.13200333	699413.07281435	10517.744301851	155866.3761527
0.	1662558.4763379	6958.4595526755	4223.2921228934	130593.09556476	648990.84348031	10072.750608034	151633.7969802
0.	1568464.4074555	7625.7097134645	3756.4019981391	140485.38158734	681625.98376385	9538.7895209393	144802.7902556
0.	1742623.3974713	7603.4671810346	4312.2265403762	134792.5064596	670605.69494723	10295.244486485	157836.2702185
0.	1619896.9515567	7959.3548209234	4712.4431617115	128742.40903494	730301.52889196	9894.7597796915	174315.3916246
0.	1814916.0665081	7492.255408986	3222.845305648	123485.97596904	730567.86893155	10517.744301851	179535.5928807
0.	1720715.7644101	7158.6289936035	3623.0096229803	126553.70874913	669764.10896525	10139.498148207	174133.8776280
0.	1678106.4671929	7692.4376667992	3778.6342682119	136870.41067397	689141.28090491	9182.8344586197	196307.5033040
0.	1654418.4105897	7625.7097134645	3978.7273673761	134115.04010459	716124.64805642	9249.5748753086	193327.9381350
0.	1726289.2726395	7247.5947322881	3445.1564434428	129577.42441466	693214.78617487	10584.495404194	169370.5342411
0.	1695083.310932	6891.7374737114	3200.6145179875	129442.01087492	597119.84796819	9383.0573113583	175291.0963979
0.	1777229.2153278	7670.1949563466	4000.9602304553	126689.07572057	688201.51269659	10072.750608034	164881.8492620
0.	1842775.369905	6402.4585440809	3889.7965080741	143604.54352493	719025.88196459	10517.744301851	159149.7892510
0.	1671243.8091214	6291.2627920491	3823.0989862564	134589.26081642	617219.0827004	8871.3862441486	132218.4249275
0.	1694840.5633604	7047.4231552981	3889.7965080741	135492.61242661	625204.90867817	10717.999211938	129238.8946592
0.	1717362.4654013	7069.6642042893	4534.5667354854	137141.47955066	655493.64230524	10161.747447	131292.8515947
0.	1966521.8743696	6469.1767072291	3778.6342682119	127320.81711034	710325.08412781	10161.747447	140349.7921084
0.	1892902.8701013	7336.5614203583	3467.3878833464	128403.91293794	719968.99151486	10584.495404194	151407.5158403
0.	1575889.5830163	8159.548294521	3956.4945635986	149868.96555435	672000.50305253	9516.5418843464	159602.7744050
0.	1976582.0909472	7358.8032407191	4734.6779818802	148149.74244185	744162.03306479	10339.743974598	154530.7334490
0.	1776521.6736972	8248.52471467	4356.6941049483	143084.60280575	724589.28809937	10851.505157133	147177.1798027
0.	1596225.1162755	7091.9053126152	4579.0354861913	123598.74041668	713756.0252132	10295.244486485	149077.1743989
0.	1728617.076906	6580.3748323783	4112.1254353852	145481.11883723	728388.96272124	10161.747447	140598.3744909
0.	1722365.8201337	7959.3548209234	3934.2618191226	128403.91293794	677822.64219012	10717.999211938	124681.3561856
0.	1933942.5404861	6691.5744407644	3623.0096229803	131360.57301431	684202.61188419	11608.079223139	123801.7202394
0.	1769313.2867862	6068.8757374351	4045.4261345198	138903.64044505	750518.10318962	10428.74366326	139536.3011743
0.	1961856.732249	6313.5018238017	3667.4735108391	143039.39208931	691961.19629183	10028.252544752	123057.4848814
0.	1859015.1154743	6580.3748323783	4779.1478001472	134047.29647391	716946.56601786	10628.996435951	120577.1767795
0.	1800990.5558863	6068.8757374351	3956.4945635986	132986.05091236	676739.71709436	10295.244486485	118863.9373841
0.	1629398.8010466	6980.7003643303	3400.6937415233	128787.54287879	740306.98474546	9739.0209215515	123260.451617
0.	1681337.730983	5957.6844347936	3912.0291339479	118661.07692872	677317.26031655	9961.5058950769	125312.9465267
0.	1709876.0440939	6202.3072583001	4579.0354861913	128110.56069028	651245.87371871	9783.5174413434	133798.9078353
0.	1722744.5632319	6580.3748323783	3000.5400972175	125989.70319092	729066.78616376	9783.5174413434	149348.6372525
0.	1656774.7377775	6202.3072583001	4534.5667354854	130457.66564764	724807.05899049	11563.572966145	153127.4052305
0.	1856983.5890338	6357.9800652871	3511.8509410427	121005.54127484	701536.46072146	10006.003602161	128403.9129379
0.	1601708.8555813	6469.1767072291	3734.1697873657	129284.03117149	642708.64490209	9672.2765870872	138926.2346508
0.	1632669.1337455	6113.3526737582	3711.9376358914	149597.48590124	705350.21059517	11541.319926723	150864.4659469
0.	1925421.4330583	6958.4595526755	3600.7777679979	128358.78115589	679627.81790554	10784.751917351	145300.2258631
0.	1886869.9342661	7203.1117442735	3756.4019981391	146860.55577899	650742.03941812	10339.743974598	157247.5179118
0.	1660202.0748436	7714.6804365931	3800.8665975842	138112.88151331	704505.24817846	11407.802937209	172318.9528396
0.	1607763.8177315	6624.8544977427	3778.6342682119	132760.27128163	702694.89118442	10562.244977375	149258.1486608
0.	1694247.2074274	6491.4162136014	3289.5380243924	144169.73296323	690683.68520154	10896.007613863	134408.6021505
0.	1903380.2932681	6825.0159287424	4756.9128613587	141411.96824842	698665.18482502	11118.523460085	122245.6670055
0.	1787086.0146636	6446.937260185	4490.09822201	115280.79106968	702477.67370186	9805.7657902847	126328.101979
0.	1651840.8878858	6180.068523177	4045.4261345198	137389.96703716	695650.1608908	9672.2765870872	121501.5695818
0.	1603079.7904078	7247.5947322881	3867.5639415011	110978.5304304	694227.4332682	10495.494053146	139084.3957929
0.	1816145.7963677	6157.8298473792	3689.7055437159	128764.97592655	742707.0972678	9939.2571305832	134295.6924572
0.	1970522.4277449	6157.8298473792	3200.6145179875	110528.15951488	677461.65213229	10717.999211938	131699.1883029
0.	1901504.5170171	7492.255408986	3711.9376358914	123869.38127099	713127.72341378	11630.332440711	124546.0215796
0.	1960302.203943	6980.7003643303	3334.00013336	128652.14207496	654197.49203125	10784.751917351	135944.324660
0.	1897395.6848208	6558.1350886904	3289.5380243924	129103.48657794	688056.94200514	9004.8626258179	139129.5852374
0.	1818113.7045669	7759.166154206	3400.6937415233	127681.83353083	691479.09454357	9138.3411442804	140259.4003378
0.	1635753.7371051	7158.6289936035	3823.0989862564	134227.94736974	676450.95990687	10450.993733851	133347.3109449
0.	1830313.1464694	6424.6978724691	3845.3314342286	132376.45983685	754329.11745235	10228.495699585	123485.9759690
0.	1979390.8855087	6802.7755324172	3623.0096229803	123350.66063122	696566.61740139	9983.7547189362	124794.1366905
0.	1943108.6761254	5668.5939886228	3511.8509410427	126440.90460664	670413.32523345	9805.7657902847	122944.7277038
0.	1785914.6280255	6357.9800652871	3734.1697873657	129599.99355023	710929.02480177	11207.531461142	119111.8845997
0.	1787549.162031	6758.2949177622	3534.0825588358	127884.91208836	731730.17545471	11163.027341856	135763.6368524
0.	1790737.3363751	7180.8703392706	4201.058666784	121456.4748881	696638.97335172	9138.3411442804	135086.0921811
0.	1905146.0759741	6535.8954043318	3289.5380243924	128020.30052189	680157.40739456	11496.814026024	138361.397730
0.	1576460.8058607	7492.255408986	3645.2415372606	127839.78309559	738561.86398394	11029.516409074	134747.3403361
0.	1913814.3150962	6024.3990384081	2956.0797670342	127681.83353083	757631.72653423	10028.252544752	130051.38899
0.	1708984.5057518	7203.1117442735	4067.6591755055	126779.32158061	708634.27354562	10673.497705198	136508.9991087
0.	1678024.2275876	7025.1821656413	4401.1619067434	136915.58821276	719751.34176783	10896.007613863	146430.8708198
0.	1885823.5227765	7002.9412353188	5201.6229063468	141750.98889524	652229.63470984	9516.5418843464	157745.6902585
0.	1995425.5479564	8159.548294521	3667.4735108391	133076.36446393	679651.88945353	10028.252544752	167375.2676051
0.	1974747.0981533	7292.077957649	3667.4735108391	144938.45159289	674165.30483333	9494.2943071144	151905.3423857
0.	1847956.9236299	6758.2949177622	3823.0989862564	138045.1056389	731923.90830804	11118.523460085	141366.766528
0.	1586285.8387836	6313.5018238017	3623.0096229803	135808.80844013	749959.9417588	11852.867882553	138203.2501962
0.	1683964.9451689	7292.077957649	3645.2415372606	138451.76908602	705519.2129427	10762.500956173	133211.83661
0.	1969799.9785308	6736.0546994319	4245.525638307	132850.58240566	663082.41243047	10406.493652039	132647.3837420
0.	1854925.0641094	7069.6642042893	3956.4945635986	134521.51336142	745811.25431133	10250.745235849	128336.2153558
0.	1939009.106362	6869.4968993892	4645.7390570617	137977.33031119	689117.18301281	10695.748428881	127275.691149
0.	1891084.3120691	6647.0944194197	3845.3314342286	134047.29647391	733449.70531163	10228.495699585	128607.0089588
0.	1957970.8978863	6357.9800652871	4067.6591755055	146860.55577899	746320.63578299	9983.7547189362	138971.4232448
0.	1955556.9460149	7047.4231552981	3711.9376358914	130051.388999	683769.10687822	10896.007613863	164315.2662840
0.	1963772.4900451	7136.387707272	3845.3314342286	154576.00600003	708827.49238722	10339.743974598	161777.4427047
0.	1792672.5775932	6802.7755324172	3578.5459723132	127591.57797059	679555.60366241	10161.747447	157972.1419873
0.	1931922.2211972	6980.7003643303	3267.3070588502	134769.92336753	649638.50481324	10228.495699585	156115.4177433
0.	1798371.6298228	7225.3532086126	3889.7965080741	141818.79466575	776353.96214725	11318.79279849	156545.5978588
0.	1982617.8721813	6357.9800652871	4334.4602930095	126847.00661217	726307.40667046	10228.495699585	136825.233378
0.	1759448.2975498	6736.0546994319	3912.0291339479	145933.36830354	701994.98763583	10873.756355811	128178.2564532
0.	1902414.7728679	6869.4968993892	3956.4945635986	132286.15381032	696421.90730981	10428.74366326	155187.2092903
0.	1886952.5507268	7336.5614203583	3867.5639415011	126125.06106979	679098.26075171	10539.994609927	151090.7324738
0.	1662639.1072113	6736.0546994319	3578.5459723132	144870.62065058	731100.5734768	10940.510308095	148986.688728
0.	1626157.1933198	6091.1141759345	3422.9250628351	137254.42749713	730107.83216705	10317.494200857	139558.8970813
0.	1589370.4421432	6891.7374737114	3734.1697873657	133166.67898654	685647.7850349	9449.7993307319	146023.8211165
0.	1861486.4914941	5913.2083289985	3200.6145179875	132173.27264248	764337.93093511	10562.244977375	132534.4977195
0.	1677338.7601744	6958.4595526755	3956.4945635986	131879.78870564	619011.66483669	10784.751917351	135492.6124266
0.	1987404.7709653	7158.6289936035	4312.2265403762	139197.36985987	731052.14444282	10584.495404194	141479.7712837
0.	1715039.467902	8181.7923105381	4756.9128613587	133595.68623024	721492.69233623	11496.814026024	147018.8663002
0.	1794826.3511967	7514.4976447163	3578.5459723132	141389.36735822	776694.73884962	10183.99680516	141683.1836717
0.	1721283.7829555	6891.7374737114	3956.4945635986	125606.20105052	703563.81544755	9672.2765870872	123711.50637
0.	1643865.101495	6091.1141759345	4134.3586542796	127569.01423211	672289.11206052	11407.802937209	120239.0097247
0.	1851166.0061973	6446.937260185	3400.6937415233	126079.94153437	730180.46793344	11808.360319106	114266.9707819
0.	1590250.5141148	5935.4463522347	4223.2921228934	125267.83135524	740549.39030646	10339.743974598	120261.5537712
0.	1822816.5152994	6313.5018238017	3422.9250628351	129645.13200333	680903.70201778	10628.996435951	139717.0701319
0.	1971022.6177057	6869.4968993892	4156.5919324774	132466.7668343	687406.40369924	10473.243863813	136283.1247751
0.	1722365.8201337	6758.2949177622	3623.0096229803	134092.45883366	707233.56544864	9205.0812048251	143898.4372898
0.	1987098.5585365	6802.7755324172	4334.4602930095	128087.99555723	691238.05371137	10384.243700188	135853.980270
0.	1912378.2515187	6157.8298473792	4579.0354861913	119450.00624444	675464.44539402	10717.999211938	127140.3147204
0.	1831517.5515705	6624.8544977427	4334.4602930095	122065.27369439	703660.36795448	10740.250054368	132376.4598368
0.	1972690.1114981	6335.740914881	3756.4019981391	129351.73639478	723573.09604699	10050.50154671	131586.3150232
0.	1927025.4604666	7447.7711155427	3867.5639415011	120960.44924586	717913.62784203	11207.531461142	141321.5650522
0.	1606164.3937673	6491.4162136014	4201.058666784	129667.70132086	712789.42587546	10406.493652039	139061.8011617
0.	1864755.2122713	6291.2627920491	3645.2415372606	117827.14656891	692443.32482043	10028.252544752	130119.1004089
0.	1771407.218383	6202.3072583001	3400.6937415233	112374.83394342	746126.58218444	11229.783609853	126847.0066121
0.	1958248.4037206	7736.9232657286	4712.4431617115	132353.88323919	733159.05667889	11207.531461142	119404.9225714
0.	1781072.8287099	7025.1821656413	4356.6941049483	113073.07285808	694227.4332682	10940.510308095	117263.727017
0.	1878529.4599095	6491.4162136014	3778.6342682119	127004.94047427	740161.54464944	10117.248908782	127817.2186901
0.	1956389.2725238	6469.1767072291	4423.3958966001	122629.01566374	745835.50989611	10495.494053146	130570.5237602
0.	1919284.4359263	6602.6146353956	3645.2415372606	132873.16033839	704022.4494154	9494.2943071144	136237.950637
0.	1984454.4149193	6958.4595526755	4779.1478001472	130186.81236481	696759.56794239	10673.497705198	131496.0174915
0.	1637010.4273627	6402.4585440809	3534.0825588358	123440.87061409	731899.69146542	9917.0084254548	150525.077572
0.	1828616.2963664	7470.0132325949	3645.2415372606	139671.87752795	687454.59004938	9872.5111932931	152855.8203621
0.	1887310.5638925	6558.1350886904	3200.6145179875	134408.60215054	739749.47757543	10094.999728725	160214.3430538
0.	1799708.2805195	6624.8544977427	4134.3586542796	128087.99555723	753042.41025598	10428.74366326	160599.4276037
0.	1793245.0506515	6691.5744407644	3045.0006645658	122696.66724422	671928.35230176	10628.996435951	158742.123465
0.	1864617.8478507	6424.6978724691	3289.5380243924	114852.71867327	634778.48844425	9850.2626662593	172545.7970448
0.	1675091.6476524	7470.0132325949	3734.1697873657	112397.35687235	664668.24820875	10183.99680516	174882.6480843
0.	1708984.566413	7069.6642042893	3200.6145179875	116948.22859015	674093.13606485	10562.244977375	175449.9427592
0.	1543838.0265446	6669.3344004268	3623.0096229803	110010.2628525	618605.31363089	8782.4031767842	169121.1000458
0.	1433038.0909493	6936.2188003543	3133.9225107654	113861.47696391	604251.86986478	10006.003602161	153172.6702279
0.	1613345.0910369	6269.0238196228	2533.718458539	101413.34792827	617888.26987136	9828.0141985899	154576.0060000
0.	1350728.0468856	7091.9053126152	2956.0797670342	112419.87986174	593687.1291613	8426.4804036529	156930.5145059
0.	1371424.0086506	6157.8298473792	2956.0797670342	111699.1741912	617362.47558919	8715.6664994682	149439.126818
0.	1377569.1382939	6402.4585440809	3311.7690492289	100513.65698015	667864.82948368	9761.2691517657	158674.1810882
0.	1511529.0965049	7180.8703392706	2911.6196740142	115641.29002692	672048.60388665	9739.0209215515	177742.2023862
0.	1403837.2112635	7492.255408986	3156.1531205464	104067.99884438	605445.09080525	9472.046789243	180443.7843372
0.	1285442.8498184	7180.8703392706	2600.4056632835	115528.63243904	624391.64293181	10028.252544752	182283.1719877
0.	1373636.8145346	6780.5351954239	3445.1564434428	106250.84144136	640839.25250036	10450.993733851	168667.6022623
0.	1466015.2440248	7358.8032407191	3289.5380243924	110640.74997696	620589.44472411	9227.328010388	189553.8180912
0.	1463464.1603574	6269.0238196228	2978.3099024804	100131.31756181	619202.89554449	10028.252544752	170028.1689129
0.	1390315.3904714	6202.3072583001	3667.4735108391	108749.43075421	664211.68997785	8715.6664994682	180330.2550500
0.	1371267.8310995	7114.146480276	2911.6196740142	102695.57436407	618461.90011961	8159.548294521	154711.8251150
0.	1440353.062742	6246.7849065228	3756.4019981391	112892.87660715	678689.07964155	10339.743974598	157813.6251371
0.	1527377.9131091	6446.937260185	3689.7055437159	116159.53441307	643523.63464143	10539.994609927	155209.8473022
0.	1479097.5313051	7358.8032407191	3289.5380243924	112915.40092686	623315.37941598	10896.007613863	163386.152771
0.	1447910.2058009	6157.8298473792	3311.7690492289	118638.53718079	658230.59669256	10896.007613863	156047.4965782
0.	1594624.6549833	6758.2949177622	3711.9376358914	139197.36985987	605397.35880203	10562.244977375	156364.4667076
0.	1523856.5073322	7358.8032407191	3289.5380243924	129712.84013788	671760.00288511	9917.0084254548	157179.5876049
0.	1456051.6830931	6335.740914881	3289.5380243924	125064.81608352	668417.74132633	10740.250054368	155277.7617034
0.	1268314.0065982	5646.3566772391	3845.3314342286	115461.03861232	669211.11123439	9049.3552278814	146521.3289861
0.	1177297.1486298	6469.1767072291	2600.4056632835	94488.217131599	588659.7074785	8671.1756780192	160191.6915704
0.	952839.3951482	7336.5614203583	2733.7816735278	81036.553313745	549280.53408918	8204.0363859019	176698.1255805
0.	875641.87306947	5446.2235441355	1844.6485855546	72424.467641105	549636.20804272	8070.5728239134	182374.01635
0.	756805.95687621	4667.9736993025	1400.1176098792	57643.121068394	550893.04038689	8893.6321593739	157655.1112738
0.	700474.70186407	5779.781435342	1866.8757567514	51760.249733174	561073.02632123	8470.9699193857	147222.4127796
0.	703853.47618849	6291.2627920491	1489.0219081794	58135.412025534	564350.26659829	7981.5983028321	160259.6462037
0.	658302.63348773	5157.1508342136	1266.7629406502	54376.83346242	581540.55467475	8248.52471467	174451.5296899
0.	742367.64723633	7136.387707272	2244.746737005	64269.101263208	552861.65601352	8137.3043378502	168010.0738705
0.	761737.44922525	6068.8757374351	1355.6658163753	68413.005700638	589421.97164848	8115.0604405255	166445.8162308
0.	871728.38778654	5601.8822324301	2289.203272805	81777.067941514	566844.65437159	9004.8626258179	160214.3430538
0.	984886.03451514	6491.4162136014	2533.718458539	86086.815895727	588874.08746949	9227.328010388	165176.4874860
0.	1181654.0205365	6758.2949177622	3311.7690492289	94870.299226958	675416.3256057	9605.5327868852	165312.4778378
0.	1227260.9931941	5935.4463522347	3156.1531205464	107961.50692524	667648.4822767	9004.8626258179	145255.0032278
0.	1325882.9783763	6002.16077788	2711.5521902674	113613.68483322	650694.05672798	10606.745890386	136441.2361710
0.	1401904.2828295	7047.4231552981	3800.8665975842	126666.51440711	716801.51602385	11385.550313458	132963.4726761
0.	1450693.2426596	6224.5460527486	3778.6342682119	139717.07013192	724032.78726537	8826.8945917595	144554.0834903
0.	1356755.1304271	5624.119425175	3000.5400972175	132195.84875469	717430.08348075	12142.172835157	141637.980493
0.	1667478.2581487	5824.2568292746	2822.700199456	129374.30492384	762150.55802425	11274.288085412	150570.3285639
0.	1416045.1035874	7314.319659335	3422.9250628351	149823.71833679	726622.02853056	10183.99680516	164201.9542658
0.	1487609.8273214	6091.1141759345	2756.0112160766	135492.61242661	748989.3114314	11941.883722078	150751.3349666
0.	1698779.2610528	6313.5018238017	4490.09822201	143694.97128118	737350.18042164	11875.121753355	162230.5693552
0.	1757438.5482395	7203.1117442735	3889.7965080741	150547.70303759	750833.60156284	11051.768082761	145775.0782226
0.	1535484.9732744	7114.146480276	4245.525638307	156409.7491298	788557.19308829	11051.768082761	140553.177147
0.	1559690.1033313	6825.0159287424	3756.4019981391	149597.48590124	734588.1726223	10628.996435951	137932.1470630
0.	1386351.4368999	7314.319659335	4579.0354861913	132421.61321421	816975.63759347	11852.867882553	147403.3471208
0.	1363020.2946964	6002.16077788	4201.058666784	132895.73833181	826566.95057019	11763.8529932	155074.0201448
0.	1407050.9669198	6446.937260185	3867.5639415011	121456.4748881	752095.709364	12008.646225282	164156.6298857
0.	1179309.708116	7825.8951756913	5223.8590313854	127794.65434535	749256.22398642	10272.994831483	163522.1141948
0.	1426148.0252778	6780.5351954239	4356.6941049483	113703.79021584	709407.17469673	10517.744301851	172409.6897882
0.	1181628.5355688	6736.0546994319	4000.9602304553	97972.551591501	725170.02259547	10740.250054368	152697.3999057
0.	1160475.6566806	6624.8544977427	4445.6299457633	89140.896234635	746175.09517859	10161.747447	146770.0939624
0.	1191241.5293989	6180.068523177	3467.3878833464	88377.271760557	731003.71567846	10228.495699585	132082.9688004
0.	1025584.4104376	6424.6978724691	3511.8509410427	87748.456806671	646376.7031995	9783.5174413434	136780.0563251
0.	1080721.2727764	6647.0944194197	3534.0825588358	78994.867343102	697049.00179471	10673.497705198	134521.5133614
0.	921181.11543538	6068.8757374351	3267.3070588502	76863.967966724	687623.24438218	9917.0084254548	149687.9781450
0.	899480.4167908	5979.9225766753	3133.9225107654	70474.52250052	660079.73075622	8938.1241678873	159466.8762978
0.	973228.28423092	5446.2235441355	3689.7055437159	67382.437727025	624893.94509491	9004.8626258179	162570.4303572
0.	1093354.247534	6758.2949177622	3289.5380243924	77962.995708017	625850.79185896	9583.2849722085	192122.7643559
0.	1081149.6420147	7647.9523052351	2667.0934016109	79219.204092605	661520.88809041	9338.5629285733	196102.7666633
0.	1221729.7745442	7536.7399397861	2578.1765357486	90129.219472916	622932.74023092	9694.5246392125	206345.6924774
0.	1166070.8154649	6402.4585440809	3422.9250628351	82225.896557053	640407.91159454	9961.5058950769	180171.3166185
0.	1244439.7955173	6647.0944194197	2800.4704790405	86872.68605699	659263.18133642	9872.5111932931	182124.1967058
0.	1040396.1849071	5868.7324604928	2978.3099024804	77200.389707924	664500.03974614	9494.2943071144	168531.5576913
0.	982892.16496078	6558.1350886904	2644.8640962144	89298.121678689	699027.05806625	8938.1241678873	172182.8492500
0.	1251937.0010565	6068.8757374351	3000.5400972175	84313.265659374	635353.24034536	11430.055620341	163136.8958661
0.	1134554.9243638	6446.937260185	2800.4704790405	87770.913670862	697844.99464478	10094.999728725	148194.980651
0.	1088939.4884207	5890.9703650846	3267.3070588502	88736.615783858	655301.607802	9516.5418843464	144124.5164095
0.	1308392.5791286	6113.3526737582	3334.00013336	95994.171064071	723113.42913015	11118.523460085	159987.8309634
0.	1067502.3952951	6246.7849065228	3067.2310371775	99659.040000429	698086.21900797	10851.505157133	147878.318294
0.	1336637.2996772	5557.4080248972	2756.0112160766	92196.090313735	686635.45848812	10962.761744275	142948.97138
0.	1319462.4305735	6180.068523177	2867.1598181554	99141.814149895	709141.48217034	10517.744301851	140010.8279820
0.	1286242.1354291	6669.3344004268	2844.9299791609	115618.75838835	733740.36365459	10450.993733851	142406.4675934
0.	1470698.4820235	5490.6971584864	3289.5380243924	102313.13543254	737980.23481885	11452.308362854	127997.7356313
0.	1378741.354445	5957.6844347936	3489.6193825463	108186.62046648	756174.53877093	10829.254017831	124478.3550946
0.	1545589.1616194	6869.4968993892	3511.8509410427	114785.13029119	718759.89520528	10517.744301851	135944.324660
0.	1535140.4087398	6024.3990384081	4201.058666784	114492.25359329	788191.57893855	12676.300655165	144214.9497601
0.	1657990.5522954	7069.6642042893	3200.6145179875	122629.01566374	707547.49762668	11541.319926723	155843.7363737
0.	1638722.879345	6402.4585440809	3133.9225107654	115731.41718625	766355.66154833	10339.743974598	164179.2920452
0.	1683088.4742007	6891.7374737114	2689.3227662952	111744.21648177	726137.99961411	10250.745235849	139604.0890777
0.	1657802.5101102	7336.5614203583	3334.00013336	107038.60457086	722726.36004761	11274.288085412	142044.8178518
0.	1748861.3065203	6758.2949177622	3022.7703512459	115596.22681027	701488.1961388	11852.867882553	146249.9574072
0.	1720905.1000259	6091.1141759345	3334.00013336	118097.60139005	712813.58954858	10317.494200857	127298.2540994
0.	1958747.9350624	6224.5460527486	3378.462479507	121569.21207661	772825.27210258	10962.761744275	128990.6481780
0.	1968521.9363501	6180.068523177	3378.462479507	118007.44881458	760668.31738384	10339.743974598	126824.4448743
0.	1690822.674975	5335.0405463082	3534.0825588358	119878.31321634	753188.06568075	10918.258931291	120847.7202331
0.	1942000.5061557	5824.2568292746	2756.0112160766	133098.94300355	757364.55719729	12119.918251707	127365.9433140
0.	1856599.2963135	6691.5744407644	3245.0761526022	138813.2642292	783147.66730882	11763.8529932	125741.5527469
0.	1689906.0877738	7091.9053126152	4000.9602304553	149665.35499277	847989.59769535	12097.663727646	125764.1115751
0.	1607078.3503183	6202.3072583001	4089.8922757939	153783.77153971	794823.7623412	12654.044646316	142203.0376989
0.	1824867.9088047	7247.5947322881	4178.8252699788	133663.426219	797995.33623666	12943.377394191	130705.9554972
0.	1655304.6015509	7647.9523052351	3889.7965080741	126982.3783121	776305.28084813	10918.258931291	126125.0610697
0.	1623268.3089565	7091.9053126152	3800.8665975842	142270.84711666	817220.18321248	12631.788696862	144373.2104648
0.	1512375.0796848	6913.9781073663	3912.0291339479	152855.82036212	828941.93557417	12164.427477996	155617.3419355
0.	1525180.1841791	6847.2563843996	4067.6591755055	121681.95077925	818051.68949005	10807.002937904	148511.654936
0.	1852620.0593012	7292.077957649	3045.0006645658	138768.07648579	827937.99725498	13210.462686448	157745.6902585
0.	1781802.3317881	6357.9800652871	3422.9250628351	142519.4863292	838717.98965362	12275.701583032	167012.5426621
0.	1596796.3391198	6269.0238196228	4134.3586542796	137367.37696198	807345.98172265	12542.765492984	154734.4618474
0.	1703615.0110149	6713.8145404327	4067.6591755055	159376.27877926	872909.63329657	12475.998713705	162275.8833624
0.	1594511.4477424	5446.2235441355	3378.462479507	151656.42542913	884780.13419602	11318.79279849	149846.3419151
0.	1718009.8266927	6913.9781073663	4201.058666784	158900.65781238	882192.86804989	12876.607407585	137412.5571730
0.	2019958.2222206	7425.5290578293	4401.1619067434	175064.17822234	920364.5158431	13967.250800226	138158.065733
0.	1923651.7929247	6513.6557793022	4178.8252699788	180511.90264397	901603.63171284	12164.427477996	133460.2078914
0.	1709669.9731651	6758.2949177622	4623.5044741297	144418.42835631	831733.97951427	12631.788696862	127749.5258376
0.	1665914.3032872	6469.1767072291	4023.1931528364	138474.36207685	907778.68383807	13811.435868899	127298.2540994
0.	1698131.271709	6624.8544977427	3800.8665975842	168304.82162562	853832.31714439	14011.769886705	127546.4505542
0.	1634268.5577097	6913.9781073663	3556.3142359259	151860.08420924	855232.20254007	12453.743239397	140236.8025471
0.	1699387.9619666	6335.740914881	3667.4735108391	133347.31094496	890548.78705392	12965.634175188	136305.7119352
0.	1640095.0307222	6002.16077788	4534.5667354854	146453.48527014	861325.5368824	13143.690561496	128426.4789199
0.	1672654.7328506	6246.7849065228	4023.1931528364	146046.43447189	858671.46720729	11051.768082761	139152.1800508
0.	1960885.1216528	6046.6373582597	4134.3586542796	131766.9129989	816608.83199132	13188.205252064	128742.4090349
0.	1596625.7228002	6313.5018238017	3689.7055437159	135560.36771338	813748.27643109	11207.531461142	122042.7248030
0.	1893150.8829029	6647.0944194197	4312.2265403762	130457.66564764	777838.87231273	11496.814026024	128607.0089588
0.	1865002.4733601	6446.937260185	4423.3958966001	129351.73639478	826885.21011155	11207.531461142	127027.5026970
0.	1625248.8919977	6669.3344004268	3934.2618191226	107376.23999317	771049.29944557	11074.019815824	145028.8937007
0.	1421540.111925	5935.4463522347	2800.4704790405	87254.421024697	699509.57918282	11140.775371281	152561.6133183
0.	1145741.5994308	5913.2083289985	2889.3897164397	67427.242390896	660896.35714556	10006.003602161	152244.7864738
0.	971709.9253732	5268.3314594078	2266.9749752633	56524.385757193	562212.79457938	7002.9412353188	163272.8532626
0.	829872.51788263	4957.0294456441	1466.7957446922	48093.937846051	527588.52634229	8470.9699193857	170504.4191961
0.	763851.80061904	5846.4946152228	1666.8333500017	42039.103718289	506706.08757138	7736.9232657286	182782.8281194
0.	745520.19256486	6669.3344004268	1088.9600342778	36926.075689101	535160.30497234	7914.8680351385	201063.3416997
0.	600959.43535323	6068.8757374351	1200.0864062212	27846.447875056	542430.75059199	7914.8680351385	193214.2351346
0.	583801.85605841	5512.9340546385	911.16092124147	24836.9573926	459530.11196422	7158.6289936035	172795.3327298
0.	529575.47293105	6091.1141759345	1000.0600036002	22586.122107474	466267.08096385	6380.2192750204	182464.8616978
0.	537693.60640094	6269.0238196228	777.81407576798	23477.469418093	473526.40046804	8092.8166025467	196694.2416344
0.	549280.53408918	5979.9225766753	822.26278718639	20825.990836564	502530.96865408	6936.2188003543	191599.8180206
0.	484203.36266818	6180.068523177	711.14145314645	20291.340937246	484556.3527444	7292.077957649	198969.5321157
0.	436589.10910281	6669.3344004268	688.91736413994	13321.750749376	465210.41143002	6491.4162136014	214321.0196656
0.	480885.96603138	5668.5939886228	577.79780810179	13967.250800226	422419.42268054	5157.1508342136	210104.5504725
0.	426251.80558195	5890.9703650846	533.35040054615	14590.539636446	472774.34074854	6825.0159287424	218265.8949126
0.	437665.65545854	6091.1141759345	511.12678566587	11496.814026024	422419.42268054	6602.6146353956	201837.2724663
0.	391938.5125988	5246.095215739	577.79780810179	11051.768082761	440779.04114364	5779.781435342	195238.3778757
0.	353914.62022544	5868.7324604928	644.46936392652	13254.977733417	451415.23171492	5935.4463522347	181511.0344331
0.	339835.25914961	5468.4603216522	333.34000013334	10161.747447	459952.48390783	6246.7849065228	183782.2292919
0.	388424.00501738	5312.8041246922	466.67973369921	12053.154857688	436963.54463842	7114.146480276	179512.889348
0.	405474.73983195	5824.2568292746	511.12678566587	11697.092449727	442371.28528568	6936.2188003543	193532.6074005
0.	379748.6767436	5757.5438273573	511.12678566587	12231.191762848	443190.9382544	7002.9412353188	180602.7279098
0.	367878.02720894	5490.6971584864	555.57407469138	9138.3411442804	438180.5733636	7002.9412353188	180988.7462154
0.	351736.35362335	5490.6971584864	511.12678566587	8804.6488545952	415926.99036132	6335.740914881	185735.9466691
0.	362540.46707255	5512.9340546385	377.78634093484	8693.4210590677	459342.39778741	6847.2563843996	188235.5479326
0.	348331.03290564	5935.4463522347	377.78634093484	7870.3814867284	452821.88518895	5690.8313593262	189121.9482594
0.	339812.12149247	5646.3566772391	400.00960023041	6913.9781073663	415320.03671488	5468.4603216522	200380.5205845
0.	333544.13594729	5223.8590313854	444.45629661235	6847.2563843996	451157.37031879	6357.9800652871	187599.2154451
0.	327465.59934453	5023.7360413493	577.79780810179	6891.7374737114	423961.51646283	6313.5018238017	191236.0483997
0.	308380.01471171	5668.5939886228	400.00960023041	6113.3526737582	447805.87898105	5913.2083289985	207666.7971615
0.	323677.38100416	6602.6146353956	422.2329187895	6180.068523177	398016.67424339	6291.2627920491	200039.1307574
0.	302964.4814307	5668.5939886228	244.44802968221	6157.8298473792	402817.05655643	6913.9781073663	189735.664641
0.	310270.5037261	5068.2074017168	555.57407469138	6558.1350886904	399391.26509095	6424.6978724691	205639.6696267
0.	339627.02250182	6068.8757374351	533.35040054615	7670.1949563466	444432.27655186	6736.0546994319	203772.4101289
0.	330146.09100501	5779.781435342	355.56314090256	7180.8703392706	397504.17162096	5713.0687893496	177674.106475
0.	327904.5874919	5023.7360413493	355.56314090256	7158.6289936035	426088.1931454	6424.6978724691	181102.2843777
0.	366624.56037075	5668.5939886228	600.02160077763	8648.9303563226	455800.06438047	7203.1117442735	174224.6341372
0.	360545.54279801	5913.2083289985	822.26278718639	9828.0141985899	431161.6355737	6357.9800652871	176766.2136007
0.	380469.34629461	5423.9868259363	911.16092124147	10028.252544752	429033.69630924	6380.2192750204	188690.1005568
0.	386353.21851876	5401.7501670541	755.58980896023	9383.0573113583	448157.37240442	5890.9703650846	175154.9447588
0.	372382.7452135	5068.2074017168	711.14145314645	10361.993807708	464834.73811645	6602.6146353956	164677.8749956
0.	364791.1171183	4890.3233837481	622.24545271912	9449.7993307319	451532.44400865	6736.0546994319	173861.6139692
0.	394685.95736937	5379.5135674889	711.14145314645	9093.8480673683	435114.92853279	6091.1141759345	170958.0159441
0.	413569.45051742	5335.0405463082	666.69333440004	10295.244486485	433219.92688544	6180.068523177	189894.7835909
0.	513645.52022214	5423.9868259363	688.91736413994	10562.244977375	458544.65844109	6958.4595526755	206596.2309180
0.	482344.52134823	5268.3314594078	555.57407469138	11897.375683543	461923.82847292	6580.3748323783	185304.2724464
0.	473902.455078	5335.0405463082	866.71173567692	10339.743974598	453548.74673175	6869.4968993892	175540.7134538
0.	453173.58467998	5268.3314594078	577.79780810179	10495.494053146	429057.07737889	6535.8954043318	186440.3047221
0.	444291.73864677	4868.088148406	577.79780810179	9205.0812048251	407760.07652986	6402.4585440809	184259.2580110
0.	379632.44542571	4779.1478001472	355.56314090256	8493.2147662765	407107.06075668	5890.9703650846	184668.1612677
0.	375518.87774254	4868.088148406	488.9032300503	9182.8344586197	374101.66749598	6402.4585440809	177787.5999662
0.	461407.48008119	5557.4080248972	444.45629661235	9160.5877717715	433173.14203401	5824.2568292746	201905.5638848
0.	418658.8156179	5646.3566772391	444.45629661235	8715.6664994682	442394.7028521	6469.1767072291	193418.9016396
0.	451977.86536437	5601.8822324301	466.67973369921	8982.6164138194	414409.68711112	6313.5018238017	193737.2816352
0.	413126.02564155	5290.5677623922	488.9032300503	8226.2805206124	423727.84800031	6068.8757374351	178763.707126
0.	388098.22998828	4845.8529723751	377.78634093484	8470.9699193857	436706.11844656	7203.1117442735	186463.0269299
0.	432635.13464218	4890.3233837481	488.9032300503	7937.111398359	395757.23492273	6602.6146353956	180557.315154
0.	405334.84113251	4779.1478001472	288.89389638309	7158.6289936035	398505.91001057	6380.2192750204	175699.5645237
0.	371802.10659084	5068.2074017168	355.56314090256	7425.5290578293	417281.11932204	6246.7849065228	198855.753009
0.	470166.14502148	5401.7501670541	577.79780810179	6980.7003643303	443073.84016491	5690.8313593262	224289.3749580
0.	442254.19841512	6113.3526737582	466.67973369921	6024.3990384081	420387.08783748	5512.9340546385	210856.523050
0.	429571.47709218	6202.3072583001	511.12678566587	7292.077957649	408459.79171988	6068.8757374351	213910.6760873
0.	346941.49768751	5601.8822324301	244.44802968221	7447.7711155427	432307.66845682	6491.4162136014	185576.9062246
0.	404658.69640628	5023.7360413493	333.34000013334	7114.146480276	428215.39916094	7203.1117442735	178173.4892761
0.	346501.52551408	5312.8041246922	244.44802968221	6958.4595526755	437759.27458989	5735.3062786932	167851.3678158
0.	352130.25415644	5312.8041246922	244.44802968221	7114.146480276	419919.95275901	6091.1141759345	163272.8532626
0.	357971.38952826	5179.3868406229	377.78634093484	6691.5744407644	459647.43541439	6091.1141759345	155753.1778672
0.	370571.28357642	4979.2649182334	377.78634093484	7781.4091020254	410605.94261763	6513.6557793022	158040.0786947
0.	407876.69174576	4690.2084008523	377.78634093484	7158.6289936035	418635.46298207	6380.2192750204	185236.1153802
0.	456292.61904566	4823.6178556551	377.78634093484	7736.9232657286	401651.66702852	5468.4603216522	182124.1967058
0.	475500.87127924	5802.0191026477	377.78634093484	7558.9822941956	436542.30581359	6936.2188003543	190190.2981820
0.	419266.00655735	5179.3868406229	333.34000013334	8226.2805206124	426462.16903144	6269.0238196228	178650.2004817
0.	429150.60229704	5401.7501670541	311.11691862693	7025.1821656413	374380.44433053	5913.2083289985	193919.2184601
0.	537149.00201812	5379.5135674889	511.12678566587	7870.3814867284	399274.76575289	6024.3990384081	193100.5336678
0.	451485.55889854	4601.2699505063	666.69333440004	8381.9911253168	456597.54803989	6246.7849065228	179717.2233385
0.	465703.50765863	4912.5586784017	555.57407469138	7848.1383015384	426649.16311126	6157.8298473792	175109.5613682
0.	426532.29133192	4490.09822201	311.11691862693	8737.9119992209	411679.22038945	6624.8544977427	167035.2125131
0.	426999.78803854	5112.6789993376	444.45629661235	7603.4671810346	422325.9713953	6046.6373582597	160961.8762222
0.	427677.70368709	5157.1508342136	533.35040054615	8871.3862441486	450782.3130649	5779.781435342	172931.4462206
0.	488675.64417167	5246.095215739	555.57407469138	8982.6164138194	425807.72196971	5890.9703650846	162751.6951712
0.	486062.60700444	4979.2649182334	422.2329187895	7870.3814867284	437548.6329855	5690.8313593262	166128.4660969
0.	459999.4154098	4445.6299457633	555.57407469138	9160.5877717715	472351.33615784	6380.2192750204	169846.747320
0.	542478.13520789	4734.6779818802	466.67973369921	10183.99680516	402304.26555859	5112.6789993376	184781.7490275
0.	483732.73183453	4779.1478001472	488.9032300503	9672.2765870872	452470.20014782	5713.0687893496	175722.2577783
0.	561357.95424788	6091.1141759345	622.24545271912	9805.7657902847	472022.34702235	5713.0687893496	184100.2454370
0.	575497.45942459	5312.8041246922	511.12678566587	8960.3702611759	404052.54321851	6024.3990384081	184372.8402584
0.	598645.93908337	5868.7324604928	333.34000013334	9983.7547189362	413196.03856496	6380.2192750204	213523.1476917
0.	575164.49856387	5446.2235441355	755.58980896023	9538.7895209393	455260.63226027	6046.6373582597	199743.2707522
0.	606901.04364593	5624.119425175	733.3656014198	10250.745235849	404005.91783316	6780.5351954239	207370.669503
0.	599790.68449302	5512.9340546385	444.45629661235	10139.498148207	461970.77077955	5646.3566772391	187303.7916939
0.	560360.74773568	5423.9868259363	400.00960023041	9894.7597796915	428963.55348402	5757.5438273573	175313.7885518
0.	513362.16829373	5112.6789993376	311.11691862693	8893.6321593739	419195.94386178	6269.0238196228	182510.2847376
0.	483403.30561882	5335.0405463082	622.24545271912	9716.7727507005	443776.45274506	6669.3344004268	173816.2375487
0.	545843.11003889	5045.9716918765	400.00960023041	11385.550313458	426719.28694599	5157.1508342136	176017.275653
0.	574569.95758196	5068.2074017168	977.83514410623	12119.918251707	447759.0142821	6624.8544977427	172432.3741782
0.	608643.73611065	5357.2770272403	711.14145314645	10896.007613863	419803.17298023	5779.781435342	161324.3404549
0.	543094.15896128	4223.2921228934	666.69333440004	10006.003602161	429688.39043516	6691.5744407644	163794.0436326
0.	492914.69445878	5223.8590313854	644.46936392652	10829.254017831	428823.26956032	5824.2568292746	156704.090815
0.	481027.1057025	4979.2649182334	533.35040054615	7937.111398359	409322.85277401	6180.068523177	145368.0602722
0.	466995.08469512	4667.9736993025	555.57407469138	9227.328010388	401698.27955433	5957.6844347936	136847.8219956
0.	417678.05987448	4512.332449094	533.35040054615	8404.2357348103	435302.11197913	5713.0687893496	139061.8011617
0.	434319.44459645	5023.7360413493	444.45629661235	7914.8680351385	433804.7591296	6891.7374737114	139649.2813171
0.	431372.11989236	3845.3314342286	377.78634093484	7647.9523052351	400812.68509681	5735.3062786932	150253.5767347
0.	435957.28631069	4712.4431617115	555.57407469138	7403.2870594544	445252.12701151	5757.5438273573	155798.4569986
0.	358249.63884478	5068.2074017168	644.46936392652	8359.7465751719	412752.63307714	5446.2235441355	139513.7053280
0.	390215.99016796	4823.6178556551	488.9032300503	7625.7097134645	420130.16038351	5335.0405463082	136396.0611828
0.	375913.87997751	4734.6779818802	466.67973369921	6958.4595526755	437572.03735201	5890.9703650846	151203.8680205
0.	377772.95988284	4112.1254353852	133.33440000853	9227.328010388	437829.48961096	5913.2083289985	145729.8530327
0.	356023.89894968	4356.6941049483	266.6709334016	7025.1821656413	429337.65520323	6402.4585440809	139106.990484
0.	359872.94115083	4289.9928470482	511.12678566587	5757.5438273573	377075.75738983	6246.7849065228	135650.7089457
0.	326841.81309406	4712.4431617115	555.57407469138	6313.5018238017	412355.92136545	5757.5438273573	145933.3683035
0.	354169.56020883	4356.6941049483	377.78634093484	6002.16077788	435512.69825416	5112.6789993376	146363.0278338
0.	359525.06459737	5201.6229063468	400.00960023041	5713.0687893496	438040.13813305	6068.8757374351	170935.3355262
0.	391985.07208759	5201.6229063468	333.34000013334	6113.3526737582	404332.30087932	5379.5135674889	201154.3886921
0.	372684.69293726	5690.8313593262	555.57407469138	5401.7501670541	432705.30759946	6091.1141759345	182464.8616978
0.	410512.62049088	5779.781435342	355.56314090256	6602.6146353956	396176.46710875	6357.9800652871	172976.8178731
0.	453267.37365146	5468.4603216522	422.2329187895	7825.8951756913	377563.79314576	6825.0159287424	169551.9455709
0.	426579.03985188	5157.1508342136	311.11691862693	6602.6146353956	432962.61337054	6758.2949177622	154372.2814397
0.	330723.89393447	4845.8529723751	266.6709334016	6446.937260185	419219.29802979	6224.5460527486	158062.7243858
0.	394872.25684577	4556.8010811844	444.45629661235	5890.9703650846	389424.67757165	5668.5939886228	143107.2082551
0.	389261.76938656	5157.1508342136	444.45629661235	6424.6978724691	406873.85294264	6624.8544977427	144893.2309038
0.	387865.5411585	4934.7940323669	444.45629661235	5979.9225766753	414386.34608946	6980.7003643303	159489.5258299
0.	415273.34975933	4623.5044741297	466.67973369921	6269.0238196228	414409.68711112	5446.2235441355	154123.2914562
0.	416954.24095194	4467.8640542332	466.67973369921	6624.8544977427	395221.57933027	6513.6557793022	149461.7493616
0.	414316.32340723	4823.6178556551	266.6709334016	7069.6642042893	408156.57476314	6669.3344004268	155028.7449131
0.	366856.66994165	4712.4431617115	266.6709334016	7581.224707945	401092.33657621	6380.2192750204	142451.6749053
0.	399484.46570659	4201.058666784	488.9032300503	6891.7374737114	382050.38327789	5779.781435342	161528.233447
0.	405777.86154657	4623.5044741297	511.12678566587	5713.0687893496	397410.99263332	5957.6844347936	150185.702895
0.	436682.71644973	4890.3233837481	466.67973369921	6847.2563843996	420503.87559811	6246.7849065228	180330.2550500
0.	518676.57275679	6113.3526737582	688.91736413994	9271.8217995872	417678.05987448	6780.5351954239	193691.7980425
0.	531823.1683379	5112.6789993376	644.46936392652	10695.748428881	417654.70991961	5490.6971584864	162819.6704831
0.	530592.77806822	5290.5677623922	577.79780810179	9605.5327868852	402537.34855633	6446.937260185	169438.5630316
0.	505243.38549473	5112.6789993376	711.14145314645	8381.9911253168	408972.95264219	6024.3990384081	164065.9818578
0.	435536.0970493	4645.7390570617	555.57407469138	7581.224707945	416253.82942134	6313.5018238017	162797.0119848
0.	440381.02641374	5001.500450135	533.35040054615	6713.8145404327	421041.11986002	5757.5438273573	171683.8215781
0.	409509.47204106	4401.1619067434	422.2329187895	6424.6978724691	409019.6051646	5779.781435342	157949.4965401
0.	445369.25491914	4845.8529723751	555.57407469138	6558.1350886904	417888.21234052	6024.3990384081	185440.5882329
0.	480086.21844597	6402.4585440809	644.46936392652	7314.319659335	417374.51543965	5890.9703650846	195261.1238137
0.	471693.37051672	6002.16077788	355.56314090256	6002.16077788	426789.41135607	5735.3062786932	197285.7580998
0.	384399.22956464	5735.3062786932	377.78634093484	5890.9703650846	401674.9732596	6825.0159287424	188553.7321952
0.	395664.07501238	5646.3566772391	400.00960023041	5001.500450135	409672.76724585	5802.0191026477	199310.8786454
0.	370849.94491203	5201.6229063468	577.79780810179	4779.1478001472	417374.51543965	6269.0238196228	198173.1106095
0.	401022.42284722	6157.8298473792	377.78634093484	5713.0687893496	426321.92615647	6291.2627920491	219908.2361004
0.	343514.94764039	6113.3526737582	422.2329187895	3689.7055437159	404891.84371011	5446.2235441355	217809.7457197
0.	280509.66260206	4868.088148406	288.89389638309	2978.3099024804	413896.1993698	5246.095215739	173543.9841603
0.	216487.05242197	4223.2921228934	155.55700742096	2689.3227662952	380422.84964603	6246.7849065228	151430.1436803
0.	167760.67998517	4490.09822201	200.0024000288	2111.3785523944	384934.20582965	6180.068523177	120329.1862738
0.	119562.7164864	3556.3142359259	133.33440000853	1866.8757567514	399065.07095249	6024.3990384081	109492.3981631
0.	107128.63935445	3600.7777679979	66.6669333344	1533.4744129793	392427.39990747	6780.5351954239	97477.91268071
0.	84762.230218238	3600.7777679979	133.33440000853	1266.7629406502	397014.99328829	5068.2074017168	87209.51012559
0.	70474.52250052	3000.5400972175	88.889362965491	1022.2849223641	390867.71449963	5401.7501670541	87344.24354523
0.	49971.604003791	3645.2415372606	22.222251851891	1022.2849223641	390425.46755764	5846.4946152228	77918.13460860
0.	36926.075689101	3022.7703512459	66.6669333344	888.93629882483	397247.93185355	5579.6450990042	75294.17857466
