# Supplementary material for: LA-iMageS: a software for elemental distribution bioimaging using LA–ICP–MS data
Source: J Cheminform. 2016 Nov 18;8:65. doi: 10.1186/s13321-016-0178-7 (PMC5116144; doi:10.1186/s13321-016-0178-7)
Supplement: Supplementary file 1 — Additional file 1. Dataset corresponding to LA–ICP–MS analysis of a human tissue used to illustrate LA-iMageS features. [file 13321_2016_178_MOESM1_ESM.zip › Line 65.xl]

Intensity Vs Time	Counts Per Second
Time in Seconds	Na23	Ca44	Zn64	P31	C12	C13	Si28
0.	111.11185185679	2889.3897164397	0.	311.11691862693	420667.38114506	6180.068523177	56323.02929600
0.	133.33440000853	2800.4704790405	22.222251851891	266.6709334016	377447.5916212	6180.068523177	58627.73196533
0.	1155.6356796293	2822.700199456	44.444562963279	488.9032300503	410372.63921316	6535.8954043318	59724.3669172
0.	21783.990925043	3200.6145179875	133.33440000853	1466.7957446922	364628.67915719	5957.6844347936	61089.76649390
0.	29139.747461458	2489.2606184746	111.11185185679	1466.7957446922	389075.59241415	6291.2627920491	64112.34517337
0.	28693.759452357	2778.2408179141	177.7796740943	1266.7629406502	363978.95829672	6246.7849065228	63798.84180564
0.	29340.449839407	2933.8496908789	66.6669333344	1555.7007542926	407969.98506538	6624.8544977427	68502.62630590
0.	48138.63928113	2933.8496908789	200.0024000288	1711.2868032229	380492.59471402	5535.1710101087	73881.61977081
0.	47378.747400409	3511.8509410427	66.6669333344	1644.6067123067	406897.17343736	5868.7324604928	82360.54983259
0.	50038.671311682	3000.5400972175	66.6669333344	1933.557626018	381585.34195839	5690.8313593262	80363.41501864
0.	47445.793904742	3556.3142359259	88.889362965491	1711.2868032229	389029.04880612	5846.4946152228	80408.28922153
0.	54086.061491348	3289.5380243924	111.11185185679	1422.3435955424	416814.15405109	5512.9340546385	82181.01261299
0.	54980.776794099	3378.462479507	66.6669333344	1288.9885706717	401861.42539961	6291.2627920491	85592.87810073
0.	58672.489760747	3378.462479507	244.44802968221	1355.6658163753	413709.48420908	5423.9868259363	80161.48408158
0.	71258.928567443	3133.9225107654	88.889362965491	1800.1944209975	376192.71610914	5557.4080248972	97298.05122262
0.	94690.493718067	3956.4945635986	155.55700742096	1933.557626018	392776.62228482	6135.5912309063	101998.1988218
0.	89432.888693476	3467.3878833464	44.444562963279	1933.557626018	408343.168539	5468.4603216522	104585.5286902
0.	94510.692066778	3378.462479507	111.11185185679	2044.6952603964	405498.05650477	6224.5460527486	97320.53369382
0.	92128.684309433	3978.7273673761	244.44802968221	2244.746737005	402793.7472063	6091.1141759345	94353.36878624
0.	86984.959241716	3356.2312767859	133.33440000853	2355.8885211332	400323.31705825	5579.6450990042	95567.08201246
0.	91589.455794625	2911.6196740142	177.7796740943	2378.1170558111	387097.71306746	5757.5438273573	100783.5541271
0.	137457.73762712	4334.4602930095	355.56314090256	2600.4056632835	373962.28249909	6180.068523177	116745.4144361
0.	168350.16835017	4112.1254353852	244.44802968221	2355.8885211332	420340.37318023	6669.3344004268	124771.5804683
0.	158108.01595078	3867.5639415011	111.11185185679	2555.9474675006	405801.17904739	6113.3526737582	122403.5143329
0.	148579.51526354	4000.9602304553	311.11691862693	2733.7816735278	402840.36597023	6180.068523177	116677.810807
0.	171978.69799104	4490.09822201	355.56314090256	2378.1170558111	374148.12966833	5957.6844347936	127681.8335308
0.	183736.79939392	4445.6299457633	288.89389638309	3489.6193825463	395431.17968709	5824.2568292746	139039.2065914
0.	153150.03769882	3756.4019981391	155.55700742096	2022.4676149595	426672.53765891	5757.5438273573	126373.2228485
0.	153534.79897841	3778.6342682119	244.44802968221	2333.6600457397	398133.15640549	5468.4603216522	116497.537126
0.	142022.21525969	3245.0761526022	311.11691862693	2600.4056632835	387167.51276423	5357.2770272403	112262.2202057
0.	126418.34396	3867.5639415011	177.7796740943	2689.3227662952	397643.94201047	5735.3062786932	102673.0774734
0.	151203.86802053	3845.3314342286	177.7796740943	3156.1531205464	406337.49914635	6313.5018238017	108816.9705265
0.	140033.42516514	3756.4019981391	200.0024000288	2933.8496908789	397550.76149639	5846.4946152228	119450.0062444
0.	150208.32744743	3467.3878833464	88.889362965491	2800.4704790405	406290.86127835	6424.6978724691	106520.9233214
0.	174564.97975909	3934.2618191226	222.22518522469	2711.5521902674	400136.89852033	5023.7360413493	126305.5416360
0.	191031.4348868	4223.2921228934	177.7796740943	2600.4056632835	397480.87677865	6024.3990384081	141909.2032107
0.	179649.11145792	3756.4019981391	244.44802968221	2800.4704790405	406454.0949311	5512.9340546385	124546.0215796
0.	167783.35185123	4156.5919324774	155.55700742096	2800.4704790405	404891.84371011	6135.5912309063	129058.3510360
0.	168508.8838099	3400.6937415233	155.55700742096	2622.6348501053	409812.73704999	5779.781435342	130480.2371488
0.	171819.91710076	3778.6342682119	177.7796740943	2644.8640962144	383585.1996539	6446.937260185	125425.7355160
0.	148149.74244185	3756.4019981391	244.44802968221	2711.5521902674	436214.68996125	6313.5018238017	115123.0776459
0.	157451.31212418	4267.7592130252	155.55700742096	2600.4056632835	361798.11506247	5601.8822324301	115370.9143570
0.	149099.7959687	3600.7777679979	222.22518522469	3000.5400972175	375077.426324	6380.2192750204	113275.7982666
0.	143016.78682228	3778.6342682119	200.0024000288	2378.1170558111	385003.98781738	6357.9800652871	106700.9827404
0.	146521.32898612	3400.6937415233	311.11691862693	2266.9749752633	367924.45544955	6246.7849065228	102808.0597225
0.	134295.69245726	4000.9602304553	155.55700742096	2822.700199456	413616.12815951	6046.6373582597	104810.5516295
0.	146069.04788805	3734.1697873657	111.11185185679	3489.6193825463	373358.30719394	5690.8313593262	110415.5705639
0.	174882.64808437	4201.058666784	355.56314090256	3156.1531205464	401908.03907111	6269.0238196228	120419.3637918
0.	157089.01471563	3845.3314342286	288.89389638309	2933.8496908789	389773.77701911	5890.9703650846	110055.2960755
0.	151746.93983358	3778.6342682119	200.0024000288	2555.9474675006	376773.65402271	6157.8298473792	113275.7982666
0.	150479.82682375	3422.9250628351	222.22518522469	2533.718458539	396525.84300134	5713.0687893496	124500.9105290
0.	152787.92551538	4512.332449094	311.11691862693	2978.3099024804	394825.68159525	6157.8298473792	116204.6006549
0.	138248.43490224	3623.0096229803	222.22518522469	2800.4704790405	384213.15873232	5824.2568292746	125403.1775969
0.	144373.21046481	4089.8922757939	311.11691862693	2844.9299791609	380934.32673114	4890.3233837481	123937.0428478
0.	157994.78749555	3667.4735108391	244.44802968221	1622.3801338886	373126.02039959	6736.0546994319	130006.2483623
0.	154666.55183303	4178.8252699788	266.6709334016	2200.2904383379	382747.99282924	5446.2235441355	127862.3475616
0.	142655.11081826	3800.8665975842	355.56314090256	2111.3785523944	372986.65136279	5446.2235441355	116925.6934420
0.	132534.49771956	4000.9602304553	311.11691862693	2600.4056632835	377098.99655398	6269.0238196228	109807.6163403
0.	130547.9520164	3022.7703512459	355.56314090256	2044.6952603964	398762.18756044	5446.2235441355	112735.2080623
0.	139852.64940211	3778.6342682119	200.0024000288	2155.8343768016	397364.40352111	5290.5677623922	115911.6744090
0.	149077.17439899	3578.5459723132	488.9032300503	2511.4895088638	400020.38900214	5846.4946152228	109897.6808524
0.	210810.94704703	3845.3314342286	444.45629661235	3000.5400972175	404402.24172725	5446.2235441355	123328.1082869
0.	161845.41014674	3556.3142359259	311.11691862693	2844.9299791609	402420.80626176	4868.088148406	121005.5412748
0.	165765.79488132	3400.6937415233	266.6709334016	2889.3897164397	398692.29291983	6335.740914881	111699.174191
0.	206710.11448699	3912.0291339479	200.0024000288	3334.00013336	416790.80645764	5713.0687893496	119179.5078389
0.	195579.57338967	4312.2265403762	311.11691862693	3222.845305648	407946.6616399	5201.6229063468	140056.0224089
0.	219931.04864421	3111.691960277	466.67973369921	3600.7777679979	366879.88124666	5446.2235441355	130344.8090515
0.	213637.12478461	4067.6591755055	333.34000013334	4000.9602304553	379934.65014919	5846.4946152228	127478.7598844
0.	207757.91545508	3800.8665975842	288.89389638309	4000.9602304553	370431.95632687	6380.2192750204	122245.6670055
0.	231642.01541396	3867.5639415011	400.00960023041	3867.5639415011	390751.33150205	5335.0405463082	130457.6656476
0.	229380.7395873	3956.4945635986	444.45629661235	3600.7777679979	412565.94291711	5690.8313593262	137412.5571730
0.	237652.18394784	3845.3314342286	311.11691862693	4156.5919324774	419919.95275901	7336.5614203583	123666.3998123
0.	212383.46141157	4223.2921228934	488.9032300503	4579.0354861913	387935.34714074	6224.5460527486	118120.1396852
0.	235046.49097899	3756.4019981391	488.9032300503	4712.4431617115	384189.90016382	5868.7324604928	116587.6734829
0.	233104.17244076	3311.7690492289	400.00960023041	3778.6342682119	382027.13060936	5535.1710101087	112802.7799330
0.	228170.40628254	4356.6941049483	333.34000013334	4000.9602304553	389703.95598638	5512.9340546385	109650.0057710
0.	220318.87131892	3845.3314342286	355.56314090256	4534.5667354854	393475.10993555	5735.3062786932	106881.0460252
0.	202679.57194146	4089.8922757939	288.89389638309	4645.7390570617	400369.92232905	6580.3748323783	113163.172434
0.	217513.26196053	3156.1531205464	666.69333440004	4201.058666784	399344.66516486	5023.7360413493	107578.8277709
0.	232761.45668564	3934.2618191226	488.9032300503	4912.5586784017	422863.33024355	6847.2563843996	125222.7164261
0.	237217.84599434	3912.0291339479	333.34000013334	3800.8665975842	390215.99016796	4890.3233837481	125267.8313552
0.	230317.15413339	4112.1254353852	400.00960023041	4423.3958966001	393149.14191401	5290.5677623922	129058.3510360
0.	233903.89659555	3978.7273673761	577.79780810179	4334.4602930095	387051.1802537	5713.0687893496	139378.1315263
0.	254288.10835909	3845.3314342286	444.45629661235	5045.9716918765	423961.51646283	5624.119425175	132489.3437353
0.	219337.94253715	4045.4261345198	422.2329187895	4267.7592130252	393661.38296933	6269.0238196228	123982.1508686
0.	207461.78459883	3823.0989862564	311.11691862693	3934.2618191226	378656.16492963	6091.1141759345	126553.7087491
0.	225978.54589011	4000.9602304553	466.67973369921	4534.5667354854	393125.85896055	5868.7324604928	111451.4459158
0.	201450.29820582	4089.8922757939	333.34000013334	4089.8922757939	381655.09653896	5512.9340546385	119314.7559519
0.	199151.58187883	4134.3586542796	355.56314090256	3756.4019981391	389122.13627621	5824.2568292746	125493.4096369
0.	185826.82827084	4579.0354861913	244.44802968221	4245.525638307	387027.91394205	6380.2192750204	125448.2934957
0.	193669.05633825	3778.6342682119	200.0024000288	3734.1697873657	422115.70974042	6046.6373582597	112892.8766071
0.	185963.15251136	3578.5459723132	288.89389638309	4000.9602304553	411259.22606483	5357.2770272403	121546.6645177
0.	172160.1655324	4023.1931528364	266.6709334016	4067.6591755055	393242.27436337	6402.4585440809	118210.2934712
0.	202451.91513979	4000.9602304553	333.34000013334	3711.9376358914	387283.84686189	5624.119425175	124929.475296
0.	188440.09357955	4000.9602304553	488.9032300503	3778.6342682119	375286.53203978	6157.8298473792	119337.2975160
0.	158311.83101081	4223.2921228934	244.44802968221	3845.3314342286	400509.73966867	5468.4603216522	113230.747752
0.	152018.48889272	3845.3314342286	355.56314090256	3222.845305648	391728.99804443	6269.0238196228	109740.068590
0.	166627.16453714	3667.4735108391	200.0024000288	3889.7965080741	385492.4777242	6002.16077788	117511.6269597
0.	166944.53347554	4045.4261345198	400.00960023041	4156.5919324774	382352.67374087	6068.8757374351	125876.906625
0.	169824.06989613	3578.5459723132	244.44802968221	3156.1531205464	399274.76575289	6802.7755324172	119652.8857697
0.	139084.39579292	3334.00013336	444.45629661235	3467.3878833464	400416.52785439	5335.0405463082	113681.2637794
0.	131970.09036323	3200.6145179875	466.67973369921	2889.3897164397	410489.29011857	4601.2699505063	121276.0985358
0.	142903.76139913	3445.1564434428	200.0024000288	3845.3314342286	379771.92319738	5557.4080248972	115934.2068341
0.	153353.73265407	3756.4019981391	244.44802968221	4000.9602304553	383073.56349119	5335.0405463082	126531.147799
0.	149868.96555435	4445.6299457633	155.55700742096	3378.462479507	395896.97669572	4934.7940323669	125155.0444871
0.	137751.41650041	4045.4261345198	444.45629661235	3645.2415372606	380608.83776222	5446.2235441355	116114.4684132
0.	154327.00998539	3823.0989862564	400.00960023041	3356.2312767859	405521.37324128	6068.8757374351	123012.3818286
0.	135650.70894578	3667.4735108391	444.45629661235	3867.5639415011	428799.8891302	5624.119425175	133031.2075667
0.	156341.82558802	4712.4431617115	355.56314090256	2844.9299791609	390914.26814335	5157.1508342136	136689.7029480
0.	153285.83378747	3956.4945635986	577.79780810179	2400.3456497736	381585.34195839	6224.5460527486	142745.5283601
0.	137457.73762712	4356.6941049483	311.11691862693	3022.7703512459	394662.67022088	5512.9340546385	138022.5138022
0.	156704.0908157	4156.5919324774	555.57407469138	3334.00013336	409042.9315214	5579.6450990042	142496.8824604
0.	148081.88558348	4112.1254353852	422.2329187895	3400.6937415233	391635.88211667	5579.6450990042	140462.7831889
0.	152131.63692206	3912.0291339479	333.34000013334	4667.9736993025	398319.5311725	6068.8757374351	132218.4249275
0.	146634.4030628	4401.1619067434	355.56314090256	3889.7965080741	394476.37532149	5068.2074017168	142044.8178518
0.	143197.63066083	4201.058666784	422.2329187895	6113.3526737582	367344.12063168	5490.6971584864	146973.6344185
0.	187985.5544394	4112.1254353852	311.11691862693	6491.4162136014	411259.22606483	5579.6450990042	149778.4713627
0.	170595.1365906	4490.09822201	400.00960023041	7514.4976447163	406477.41427916	5979.9225766753	152335.307211
0.	222030.06638384	3889.7965080741	555.57407469138	7558.9822941956	420223.58765461	5290.5677623922	153104.772823
0.	178037.29103022	4712.4431617115	400.00960023041	7247.5947322881	419055.82019441	6113.3526737582	142632.5065847
0.	206231.81382759	5001.500450135	466.67973369921	7203.1117442735	388307.65536399	5779.781435342	158787.4186881
0.	198650.95448703	4089.8922757939	377.78634093484	5624.119425175	396083.30262038	5890.9703650846	151656.4254291
0.	201063.34169973	4579.0354861913	200.0024000288	6647.0944194197	381562.09055837	6446.937260185	160372.9051457
0.	158810.06639109	4156.5919324774	400.00960023041	7158.6289936035	404402.24172725	6780.5351954239	144056.6920351
0.	195898.03499409	3800.8665975842	266.6709334016	8181.7923105381	403190.01481664	5935.4463522347	142858.5516554
0.	168644.92801445	3711.9376358914	177.7796740943	8915.8781339534	422863.33024355	5890.9703650846	130705.9554972
0.	157858.91536097	4490.09822201	666.69333440004	7714.6804365931	410535.95092695	5979.9225766753	128652.1420749
0.	148918.82511522	4490.09822201	377.78634093484	9138.3411442804	428940.17267019	5846.4946152228	129261.4628850
0.	171887.96568707	3889.7965080741	555.57407469138	9182.8344586197	416020.37167372	6313.5018238017	123553.6344558
0.	189735.6646412	4623.5044741297	666.69333440004	9383.0573113583	395011.98412308	6002.16077788	140304.5961015
0.	171933.33171683	4023.1931528364	644.46936392652	10695.748428881	419546.26308576	6024.3990384081	132940.894500
0.	178355.09036343	3489.6193825463	777.81407576798	11563.572966145	425690.86169639	6558.1350886904	140982.5617277
0.	224768.69994505	4112.1254353852	711.14145314645	18442.607450991	471528.88699988	7114.146480276	117331.3353662
0.	280325.85225296	4067.6591755055	755.58980896023	28626.86330606	439772.33382463	7225.3532086126	116880.6233275
0.	341570.76288521	3978.7273673761	866.71173567692	32396.18192627	448016.77330255	7069.6642042893	106791.0138996
0.	356765.7475829	4378.9279761929	1600.153614747	33890.998354884	491242.37445329	6825.0159287424	105755.7139170
0.	381585.34195839	3867.5639415011	1911.3302769829	41011.781363765	499654.38473617	7647.9523052351	99659.04000042
0.	555613.72859156	4378.9279761929	2178.0623779285	50061.027200568	486815.83335049	8115.0604405255	95499.6488884
0.	676739.71709436	4667.9736993025	2733.7816735278	62074.783273578	581207.36038076	8181.7923105381	104563.0267284
0.	888107.74043838	5001.500450135	3978.7273673761	86737.96022161	603440.57379125	8826.8945917595	96263.92273138
0.	980599.77176202	5312.8041246922	4712.4431617115	102673.07747346	605182.56805224	9538.7895209393	98557.16248363
0.	1193002.0579101	5157.1508342136	5001.500450135	117872.22176717	761688.84947757	12475.998713705	87995.4856238
0.	1232667.4781031	6157.8298473792	5824.2568292746	130728.52766576	732577.78854211	12720.812851046	88534.48287417
0.	1288872.5453581	7002.9412353188	6046.6373582597	127388.50650691	770781.71848611	12208.936941841	80699.9774022
0.	1327514.7348353	6202.3072583001	5979.9225766753	168486.20998958	810106.701527	11519.066946682	78007.85704781
0.	1521447.9097249	6224.5460527486	7136.387707272	168463.53623032	829309.25887046	12587.276976136	76415.42667400
0.	1507987.3969679	6913.9781073663	8604.4398909837	168939.69800065	936710.92859929	11118.523460085	76415.42667400
0.	1307384.5550655	6068.8757374351	7292.077957649	158878.0098656	869907.61265028	13677.882530342	75406.29662667
0.	1371970.6513776	7692.4376667992	6891.7374737114	161618.85414184	859457.77442522	12008.646225282	78927.56749032
0.	1475120.8363993	6580.3748323783	6535.8954043318	161279.03157192	903208.72777704	14679.584701204	75563.26442231
0.	1655707.4439653	7603.4671810346	9004.8626258179	171751.86906446	940281.45762994	14568.278518795	75540.84027130
0.	1522585.9587701	7692.4376667992	7091.9053126152	176289.60901884	934058.76483272	12253.446643245	79488.41612632
0.	1401538.6401821	6624.8544977427	7425.5290578293	160667.38553038	840802.01947484	12654.044646316	79510.85085318
0.	1479914.154575	6157.8298473792	6402.4585440809	149597.48590124	834428.90191593	12787.58159033	80946.79841455
0.	1279669.4811307	5957.6844347936	7381.0451204177	145888.14226201	857025.36496009	12654.044646316	83729.64771013
0.	1395533.7717391	6291.2627920491	6980.7003643303	158153.30775961	807956.6853016	12075.409262973	85839.84335736
0.	1568091.9926555	6958.4595526755	6091.1141759345	148873.58301047	843548.79303252	12609.532806802	84672.43538115
0.	1299608.478932	7158.6289936035	6491.4162136014	144327.99281655	850542.23936262	11986.39199816	85211.21884429
0.	1675845.2596346	5779.781435342	7069.6642042893	129035.78335604	823042.38852526	12208.936941841	82921.62845303
0.	1437494.538578	7447.7711155427	6535.8954043318	149190.28285617	863169.11383174	13299.493017989	80363.41501864
0.	1434269.9481975	6891.7374737114	6891.7374737114	153036.87596657	891313.29476196	13833.694966581	80453.16366491
0.	1635720.9896174	6691.5744407644	6246.7849065228	125200.15905256	843524.26445525	14167.588560773	74419.70930331
0.	1298618.0143647	7447.7711155427	5824.2568292746	150049.95685952	842518.65195148	13455.298385142	76236.01688577
0.	1580602.8119286	6869.4968993892	5957.6844347936	128065.43048481	853292.07032652	11808.360319106	105620.6842109
0.	1572854.7282919	6180.068523177	5112.6789993376	117331.33536621	738804.22094273	11875.121753355	122132.9207317
0.	1223445.1107517	5713.0687893496	5246.095215739	91027.79632296	676306.58491883	10784.751917351	103685.497312
0.	1029341.3970503	6535.8954043318	4734.6779818802	95229.921818044	637197.49384675	9383.0573113583	106273.347932
0.	1071050.6735839	5134.9148871186	4134.3586542796	91477.120888334	635928.03043411	9494.2943071144	112712.684226
0.	1064508.8535306	5134.9148871186	4245.525638307	88422.188920552	605492.82307229	9227.328010388	112915.4009268
0.	1049807.3864941	5357.2770272403	3845.3314342286	84829.576977816	626616.34551887	9449.7993307319	101593.2977041
0.	820155.26432614	4734.6779818802	4000.9602304553	89298.121678689	631282.90358307	8648.9303563226	92847.70964476
0.	830729.72075089	5068.2074017168	3022.7703512459	86558.329145027	628602.31627466	9538.7895209393	91746.72719358
0.	888625.48148315	5735.3062786932	3800.8665975842	103685.4973125	626879.52024475	8982.6164138194	97837.64717558
0.	870719.53323428	5735.3062786932	3578.5459723132	97770.195781799	565585.49218988	8070.5728239134	96016.65003808
0.	904295.42081986	4512.332449094	3845.3314342286	98354.792560801	590208.12711368	8938.1241678873	97500.39563434
0.	956739.47248211	5001.500450135	3289.5380243924	100671.09592661	567747.56316872	8115.0604405255	95522.12653619
0.	922987.80216095	5824.2568292746	4601.2699505063	103145.52485264	625826.86939925	9294.0687832241	98961.91698644
0.	968574.47056655	5357.2770272403	4712.4431617115	115889.14204442	667047.54614697	8515.4596725172	102695.5743640
0.	1277685.7431881	5290.5677623922	3845.3314342286	99973.888751775	635664.58023622	10161.747447	101008.4750537
0.	1104666.0411158	5357.2770272403	4045.4261345198	108974.56544379	642852.46104435	8737.9119992209	105035.5806072
0.	1168233.5220979	6313.5018238017	4801.3827982459	130073.95940832	689189.47688987	11897.375683543	108546.814700
0.	1278819.2540229	5490.6971584864	4356.6941049483	121456.4748881	636119.63561716	9449.7993307319	106340.8677683
0.	1355325.9313405	5290.5677623922	4623.5044741297	119585.25871643	682468.72182211	9583.2849722085	109875.164633
0.	1205514.3542209	6313.5018238017	4934.7940323669	123283.0037802	621211.07346196	8826.8945917595	108726.9176176
0.	1148940.3752014	5468.4603216522	4112.1254353852	134905.4228306	648319.24586079	9516.5418843464	106048.2857390
0.	1194431.1478494	5757.5438273573	4801.3827982459	131247.70428504	687165.4759624	9360.8100902862	98264.85194106
0.	1189659.9012617	5646.3566772391	4423.3958966001	126305.54163605	623961.12144706	9004.8626258179	109019.5931068
0.	1292690.5894884	5490.6971584864	4045.4261345198	127794.65434535	678376.18946522	10473.243863813	110888.4543129
0.	1183718.5446462	5979.9225766753	4645.7390570617	123395.76550148	646496.6006181	8760.1575583262	100761.0623663
0.	1033851.8877249	5735.3062786932	4201.058666784	118706.15660619	625204.90867817	10028.252544752	106858.5379032
0.	1115258.6464019	5157.1508342136	5223.8590313854	113929.05790603	642253.24288384	9116.0945761461	107893.9740410
0.	1059505.1041921	5223.8590313854	4378.9279761929	110865.93543469	652373.60910788	11007.264794765	107601.3378261
0.	1084224.4280663	5846.4946152228	4356.6941049483	112352.31107496	680687.02922173	9761.2691517657	109064.6210116
0.	1098427.6233478	5090.4431708704	4623.5044741297	117601.77420907	606304.31197841	9449.7993307319	105800.7243022
0.	1045163.2770947	4779.1478001472	4356.6941049483	110415.57056396	644794.21289404	9939.2571305832	96736.00904061
0.	1124648.325007	5335.0405463082	5290.5677623922	117691.92242672	632384.09981967	10050.50154671	87568.80406033
0.	1139144.5803384	4912.5586784017	4156.5919324774	99861.441411715	654509.51048047	10428.74366326	92915.12143322
0.	1043833.2511566	5045.9716918765	4423.3958966001	111654.13214248	666903.32767566	9939.2571305832	95409.73890048
0.	1140438.2257286	4979.2649182334	4823.6178556551	107781.42044237	618653.11866349	10050.50154671	95229.92181804
0.	1141782.8015018	5068.2074017168	4823.6178556551	120464.45291411	648990.84348031	10006.003602161	92420.78091090
0.	1119711.8132383	5979.9225766753	4556.8010811844	126711.63709465	699244.18925045	9405.3045917898	98557.16248363
0.	1356573.2197725	6224.5460527486	5157.1508342136	110708.30497957	624367.7245091	9027.1088971719	97095.71169547
0.	1238359.3457551	5713.0687893496	5045.9716918765	135582.9529304	705350.21059517	10896.007613863	95432.21630706
0.	1457733.4156906	5913.2083289985	4023.1931528364	137638.46187282	755494.60122067	10584.495404194	103752.9963149
0.	1419995.9389414	5957.6844347936	4890.3233837481	130593.09556476	743143.5524741	10406.493652039	103325.5118089
0.	1431937.424197	5535.1710101087	4312.2265403762	133324.73173774	712958.57299837	9961.5058950769	103528.0017530
0.	1489772.1149056	6091.1141759345	4490.09822201	149914.21301541	685479.16909597	10139.498148207	108141.5972748
0.	1370669.1755398	6246.7849065228	5446.2235441355	143016.78682228	741276.64749936	10896.007613863	103415.5067359
0.	1532119.4015074	5890.9703650846	5335.0405463082	131292.85159473	726839.85033236	10829.254017831	101120.9377798
0.	1379522.9164952	6068.8757374351	4645.7390570617	136780.05632515	692105.83203837	10495.494053146	107601.3378261
0.	1453555.936644	6046.6373582597	4868.088148406	145413.28351578	742367.64723633	11296.540412261	101098.4451139
0.	1623107.7399399	5535.1710101087	5246.095215739	145910.75525236	739070.821393	11229.783609853	105418.1437282
0.	1670033.2847778	6313.5018238017	5090.4431708704	161392.30423695	703974.17101512	11140.775371281	101818.2403554
0.	1517399.7269965	5846.4946152228	5557.4080248972	147245.02935933	744259.03743117	11852.867882553	93544.32427745
0.	1488559.0608858	6402.4585440809	4556.8010811844	142700.31946762	780298.04998765	10873.756355811	105845.73492
0.	1639607.5525341	6246.7849065228	5624.119425175	154870.2835214	695191.96891348	10117.248908782	106295.8544840
0.	1551322.5045606	6713.8145404327	5713.0687893496	153353.73265407	774163.57266338	11096.271608266	106655.9675232
0.	1799953.8088267	5824.2568292746	5379.5135674889	152516.35160973	782587.41261995	12275.701583032	108456.7646915
0.	1730051.9474276	5579.6450990042	4423.3958966001	147968.79203659	760230.98307221	11252.035817943	100153.8076331
0.	1730106.0978679	6046.6373582597	5134.9148871186	152901.0838978	742052.45548823	10940.510308095	109334.793516
0.	1513326.9048876	5935.4463522347	4779.1478001472	138564.73464764	812843.8511044	11118.523460085	115032.957020
0.	1657775.647256	7091.9053126152	5157.1508342136	144260.16680026	668778.35500957	10651.247040888	109312.2788087
0.	1581401.9577501	6469.1767072291	4845.8529723751	146272.57137093	742343.40131204	11185.27937181	110280.4658175
0.	1757384.2367751	6891.7374737114	5045.9716918765	146249.95740728	755980.26548397	10606.745890386	108569.327353
0.	1675037.8205947	7358.8032407191	5423.9868259363	143265.44810348	741882.74158192	11074.019815824	101795.7458187
0.	1528198.8878328	5890.9703650846	5023.7360413493	141298.96440521	761737.44922525	11341.045244099	103033.0349668
0.	1605809.5754597	6202.3072583001	4690.2084008523	146385.64210168	728994.15969681	10495.494053146	102605.5871637
0.	1520680.4686807	6113.3526737582	4712.4431617115	145187.16973113	699292.4413621	10517.744301851	104405.5146863
0.	1532013.419464	6558.1350886904	4201.058666784	132602.22915099	735218.0270532	9205.0812048251	113974.1121698
0.	1295916.5539814	6068.8757374351	4334.4602930095	142496.88246047	692925.4801316	9561.0372168932	125425.7355160
0.	1620110.9690432	7025.1821656413	4645.7390570617	138361.3977302	701826.05385066	10717.999211938	140281.9981893
0.	1458416.7087169	6936.2188003543	3689.7055437159	123711.506379	694806.14179462	10829.254017831	132782.848971
0.	1623696.5067845	6513.6557793022	4423.3958966001	138790.67032712	643643.49254664	10628.996435951	121501.5695818
0.	1511661.2761865	6180.068523177	3978.7273673761	151679.0539389	751319.00599504	11474.561164748	118345.5259661
0.	1479703.4060495	6402.4585440809	4556.8010811844	152403.19840403	684130.35954553	10473.243863813	123057.4848814
0.	1608000.1130593	6913.9781073663	4067.6591755055	123937.04284783	603893.93573049	10539.994609927	128787.5428787
0.	1583799.8152566	5890.9703650846	4512.332449094	119404.92257145	711557.16763683	9894.7597796915	119765.5987362
0.	1634461.5612863	6491.4162136014	4445.6299457633	129848.25804463	722702.16880208	9205.0812048251	121862.3358529
0.	1384109.444503	6669.3344004268	3578.5459723132	119945.94263097	710131.83197794	10873.756355811	118728.6965357
0.	1366869.9406913	5646.3566772391	3289.5380243924	123621.29348797	625659.41403454	10050.50154671	118931.558625
0.	1340683.2132603	6157.8298473792	3156.1531205464	122719.2178922	669667.93291255	10384.243700188	112442.402911
0.	1291916.5304209	5401.7501670541	3667.4735108391	133166.67898654	664836.4599365	9360.8100902862	122561.3646284
0.	1354468.5206811	5957.6844347936	3934.2618191226	118480.76064022	632072.87797515	10117.248908782	116475.003188
0.	1363488.4070911	6424.6978724691	3267.3070588502	132511.92069713	657270.16333008	9739.0209215515	117691.9224267
0.	1352909.801208	6269.0238196228	3956.4945635986	117579.23730596	677509.7832718	9828.0141985899	112960.449747
0.	1304309.4880045	6491.4162136014	4356.6941049483	116520.07112491	659071.06324587	8960.3702611759	121997.6272021
0.	1207354.373201	6091.1141759345	3511.8509410427	113884.00388414	668754.31363059	9672.2765870872	121884.8842597
0.	1151708.4970842	5935.4463522347	2644.8640962144	116880.62332752	638155.70279268	10339.743974598	110933.4922507
0.	1140615.7995707	6157.8298473792	3467.3878833464	110910.97325162	680157.40739456	10072.750608034	106048.2857390
0.	1010897.39329	5557.4080248972	3511.8509410427	119450.00624444	627214.48148102	10428.74366326	112194.6526887
0.	1023831.6959008	5601.8822324301	3534.0825588358	120960.44924586	649350.64935065	10117.248908782	122426.0641934
0.	1136431.0723399	6091.1141759345	3334.00013336	107443.76870872	644122.94076617	9427.5519315809	117353.8716035
0.	1062723.2721173	5157.1508342136	2978.3099024804	106318.36109598	602653.21225468	9894.7597796915	117489.0902987
0.	1161340.1336482	5979.9225766753	3956.4945635986	106700.98274043	574023.01609085	8938.1241678873	112532.4957157
0.	1106106.2982442	6402.4585440809	4734.6779818802	129487.1484789	649350.64935065	9249.5748753086	118300.4482257
0.	1307565.4741363	7069.6642042893	4401.1619067434	127208.00266194	667239.84117519	10206.246222688	122877.0741242
0.	1208990.2637255	6758.2949177622	4490.09822201	124929.4752962	655493.64230524	10384.243700188	124839.249316
0.	1344679.040221	7381.0451204177	4289.9928470482	110483.12375318	619752.707399	8849.1403882772	114537.3108814
0.	1122572.1246898	8181.7923105381	4868.088148406	125448.29349572	624248.13338811	9338.5629285733	105598.1794712
0.	1169633.2000605	7047.4231552981	5134.9148871186	120622.26674957	655493.64230524	9805.7657902847	104585.5286902
0.	1538931.3362521	8493.2147662765	5268.3314594078	127140.31472042	682516.88075559	10339.743974598	119359.8391406
0.	1345146.2006843	7358.8032407191	5112.6789993376	120036.11603148	686996.8305269	10006.003602161	109627.4902171
0.	1361694.1082355	6269.0238196228	2889.3897164397	98084.973596634	613228.93511607	9027.1088971719	108816.9705265
0.	1310383.1125033	6446.937260185	4023.1931528364	102763.06539809	669114.94131722	9138.3411442804	109650.0057710
0.	1412148.2887076	6046.6373582597	4601.2699505063	105575.67479204	680374.0669605	9516.5418843464	103528.0017530
0.	1180099.5706782	6691.5744407644	4201.058666784	124343.02376085	659815.54458058	9338.5629285733	113613.6848332
0.	1191471.1438685	6913.9781073663	3000.5400972175	101435.84143903	621832.74690743	10272.994831483	111856.8232662
0.	1124268.4960492	6402.4585440809	4334.4602930095	98017.520212621	564350.26659829	9583.2849722085	123508.5287373
0.	1141351.5003611	7114.146480276	4067.6591755055	111091.12693738	600220.00315869	9627.7806609238	127614.1417697
0.	1239026.1976999	7470.0132325949	3467.3878833464	101818.24035544	603416.71329589	9605.5327868852	134002.1343569
0.	1099488.0978607	6135.5912309063	3156.1531205464	97365.49881713	607569.43206458	8226.2805206124	124884.3621852
0.	1237897.7081203	6113.3526737582	3689.7055437159	107151.14820138	662337.65033489	9160.5877717715	124861.8057206
0.	1047296.7547074	5157.1508342136	3133.9225107654	101278.38813098	618629.21611414	8604.4398909837	112667.6367359
0.	1032197.7741908	5446.2235441355	3067.2310371775	116294.73386475	637772.40647989	9249.5748753086	104945.5682915
0.	1111591.5191545	6068.8757374351	3356.2312767859	102493.1045215	630253.65126457	7848.1383015384	116137.001382
0.	1132045.5609062	5802.0191026477	3000.5400972175	105755.71391704	631211.09130696	9383.0573113583	122922.1764500
0.	1193920.7323317	5668.5939886228	3912.0291339479	114672.48419757	626066.09697488	9227.328010388	120261.5537712
0.	1371710.3411851	6602.6146353956	3689.7055437159	128245.95276196	684009.9403183	10539.994609927	125606.2010505
0.	1419812.7494728	8804.6488545952	3912.0291339479	133437.6283808	656429.87148572	11185.27937181	121253.5517643
0.	1592143.9398034	6535.8954043318	4267.7592130252	115483.56982739	654749.53232176	9939.2571305832	125448.2934957
0.	1635345.8226267	6491.4162136014	4023.1931528364	132466.7668343	708706.73010763	10450.993733851	116858.0883610
0.	1694139.3286506	6669.3344004268	3978.7273673761	124004.70496999	672553.67875835	10384.243700188	108907.0244024
0.	1605809.5754597	5713.0687893496	4201.058666784	127930.04132367	671471.41149089	9872.5111932931	116317.2673184
0.	1801099.6939276	5779.781435342	4156.5919324774	147833.08178842	711315.56886477	9672.2765870872	123305.5560032
0.	1761132.479168	6357.9800652871	4334.4602930095	137638.46187282	685069.68688676	10450.993733851	121636.8551164
0.	1514490.3821679	5757.5438273573	4134.3586542796	128381.34701659	693383.55248661	10673.497705198	113118.1225255
0.	1700641.2884348	6002.16077788	3467.3878833464	135221.59674393	675175.73066963	10339.743974598	112239.6976396
0.	1715524.0787091	7047.4231552981	3623.0096229803	134273.11070072	678713.14858422	10985.013239832	115844.0774967
0.	1774236.1409239	6202.3072583001	3756.4019981391	146476.09978129	680181.4804124	10384.243700188	122719.217892
0.	1578578.622411	6113.3526737582	3578.5459723132	139197.36985987	663154.489579	9716.7727507005	119427.4643776
0.	1591023.8377276	6024.3990384081	4134.3586542796	131924.93941308	686057.29452987	10161.747447	111879.3448044
0.	1578844.9374787	6046.6373582597	3600.7777679979	132895.73833181	688081.03695312	10317.494200857	127884.9120883
0.	1638025.924326	6291.2627920491	4512.332449094	134792.5064596	688370.18154757	9716.7727507005	132015.2415560
0.	1563624.2012702	6780.5351954239	3467.3878833464	142655.11081826	678448.3938886	10117.248908782	135628.123546
0.	1779978.2575545	6357.9800652871	4556.8010811844	143401.0846304	676499.08543706	11229.783609853	126192.7408275
0.	1748345.8408098	6446.937260185	4267.7592130252	128584.44249172	670076.68850634	10673.497705198	128336.2153558
0.	1373428.5273077	6180.068523177	4156.5919324774	125876.9066254	713466.03412253	11007.264794765	111744.2164817
0.	1548189.953268	5401.7501670541	4201.058666784	130322.23791434	657822.39950179	10562.244977375	108907.0244024
0.	1582307.7409716	5957.6844347936	4667.9736993025	140892.16315075	693528.21193696	9917.0084254548	105665.6938713
0.	1625837.7967044	5624.119425175	4178.8252699788	148014.02927279	639401.53308689	10829.254017831	120171.3779487
0.	1513432.6693961	5423.9868259363	3845.3314342286	118976.63975592	675392.26581168	9583.2849722085	121095.7260595
0.	1412462.0639615	5913.2083289985	3867.5639415011	125155.04448713	677461.65213229	9739.0209215515	118728.6965357
0.	1463174.9075257	6269.0238196228	3534.0825588358	134024.71538509	699533.70594253	9182.8344586197	122132.9207317
0.	1394985.6999878	6402.4585440809	3467.3878833464	137638.46187282	693648.76332057	10117.248908782	120419.3637918
0.	1522903.5792709	6380.2192750204	4267.7592130252	123305.55600329	612798.96931443	10028.252544752	120441.9083226
0.	1449511.660297	6113.3526737582	3867.5639415011	122877.07412427	640863.21651443	9561.0372168932	115573.6952926
0.	1472014.4335532	5668.5939886228	3511.8509410427	138045.1056389	677870.7753332	9694.5246392125	117466.5536982
0.	1538851.7900879	6113.3526737582	3445.1564434428	148896.20403242	675680.98774613	10428.74366326	106430.8950616
0.	1491275.4719612	5446.2235441355	4000.9602304553	117872.22176717	623626.28622489	10317.494200857	101323.3744886
0.	1531986.9241461	6224.5460527486	3823.0989862564	141886.60098332	628554.45619443	10517.744301851	105980.7682588
0.	1517267.4638503	6402.4585440809	3600.7777679979	140191.60714798	625396.27644245	9672.2765870872	99951.399163
0.	1651652.9718909	5468.4603216522	4156.5919324774	141479.77128371	679411.17697995	10740.250054368	101210.9090470
0.	1661295.3519311	5868.7324604928	3956.4945635986	142926.36636217	645153.84437827	10183.99680516	102740.5683263
0.	1666806.0010589	5690.8313593262	4734.6779818802	125854.34749413	674333.70096254	10428.74366326	102155.6656484
0.	1644327.2540834	4979.2649182334	4000.9602304553	112082.04136968	645417.58363006	9583.2849722085	100851.0297715
0.	1598840.7491293	5535.1710101087	3867.5639415011	138022.51380225	674333.70096254	9694.5246392125	123215.3474744
0.	1595264.9489737	5802.0191026477	3756.4019981391	121929.98125497	642085.46923335	8181.7923105381	127456.1964491
0.	1568251.5971357	6713.8145404327	3445.1564434428	119247.13162305	648726.99534516	10228.495699585	147674.7559342
0.	1512507.2716696	5646.3566772391	3311.7690492289	115032.9570205	628195.51403559	9472.046789243	138700.2953263
0.	1371684.310579	5757.5438273573	2956.0797670342	107263.69334214	565846.81260538	9338.5629285733	136192.7767419
0.	1628193.7947736	5335.0405463082	2667.0934016109	97522.878648279	582825.8532634	9939.2571305832	132963.4726761
0.	1491908.5388884	5779.781435342	3067.2310371775	92465.719753341	655685.68106639	8893.6321593739	129013.215736
0.	1544925.8132569	5913.2083289985	3645.2415372606	95432.216307064	674045.02388625	10695.748428881	116745.4144361
0.	1604874.7498017	6246.7849065228	3711.9376358914	120441.90832269	668922.60468385	9449.7993307319	117128.511953
0.	1668069.8851708	6291.2627920491	3956.4945635986	128787.54287879	645393.60700238	10384.243700188	131812.0630995
0.	1698347.5405083	5512.9340546385	3445.1564434428	126508.58691028	621832.74690743	8515.4596725172	135808.8084401
0.	1515654.0083774	6891.7374737114	3912.0291339479	123531.08156633	658374.67088196	8804.6488545952	116587.6734829
0.	1701936.8345361	6024.3990384081	3511.8509410427	124365.57883166	661544.90941042	9783.5174413434	114785.1302911
0.	1863656.3539242	5913.2083289985	3934.2618191226	125606.20105052	729212.04091696	11252.035817943	102155.6656484
0.	1721878.887645	6135.5912309063	3534.0825588358	126869.5684106	699292.4413621	9093.8480673683	114379.6114315
0.	1672346.8704596	6224.5460527486	3845.3314342286	131428.29497992	657846.41056878	9360.8100902862	113073.0728580
0.	1658850.2228627	6713.8145404327	3823.0989862564	138045.1056389	700136.89672356	11563.572966145	114762.6009514
0.	1857971.8435374	6424.6978724691	4512.332449094	129780.54881831	700450.57248965	10896.007613863	114762.6009514
0.	1943607.3956733	6491.4162136014	4334.4602930095	130412.52282723	702115.65663724	10473.243863813	123801.7202394
0.	1594437.911027	6335.740914881	3711.9376358914	130141.67100024	669259.1965931	10250.745235849	115010.4270153
0.	1835816.3665564	6491.4162136014	3956.4945635986	136079.84306683	733280.15909583	11897.375683543	115393.4453300
0.	1837815.8591804	7892.6247312617	3711.9376358914	134905.4228306	636359.14806361	9316.3158262194	130863.9619506
0.	1868739.666511	6224.5460527486	4312.2265403762	154100.65636877	699919.74321534	10985.013239832	120261.5537712
0.	1787739.8765277	7002.9412353188	4534.5667354854	136599.35054257	715979.6117783	10940.510308095	119788.1415111
0.	1600223.676186	6913.9781073663	4890.3233837481	135989.49721972	743095.05637049	10139.498148207	122741.7686007
0.	1918234.3650184	6091.1141759345	3311.7690492289	133482.78746288	677991.10935969	11452.308362854	110753.3419502
0.	1906939.7927879	5824.2568292746	3667.4735108391	113253.27297932	698785.807563	10272.994831483	122922.1764500
0.	1870471.3771759	6335.740914881	3334.00013336	144079.30009916	714722.73207631	10651.247040888	121005.5412748
0.	1833379.2134471	6869.4968993892	3467.3878833464	134724.75736551	719557.8799006	10807.002937904	125628.7595150
0.	1933859.5050177	6513.6557793022	4667.9736993025	145435.89522877	684058.10780861	10339.743974598	124613.6886099
0.	1735717.7348678	5890.9703650846	3689.7055437159	132263.57745539	662649.96212967	9961.5058950769	123147.6917139
0.	1570087.2494939	6291.2627920491	4045.4261345198	148443.79515698	712112.87030703	9672.2765870872	110190.3971954
0.	1902883.7273792	6847.2563843996	4289.9928470482	156387.10788826	712161.19395791	10117.248908782	126824.4448743
0.	1982868.2885297	5890.9703650846	4401.1619067434	144508.86486908	753042.41025598	10807.002937904	105238.1118502
0.	1580459.3657712	6269.0238196228	4023.1931528364	154757.09864083	729744.66243308	11252.035817943	118322.9870657
0.	1611648.1330731	6647.0944194197	4134.3586542796	157541.88891446	686707.73169184	10317.494200857	130006.2483623
0.	1792154.656373	5668.5939886228	4067.6591755055	137864.37264653	752775.38163675	9739.0209215515	134792.506459
0.	1998713.8308479	6269.0238196228	4979.2649182334	135718.46550762	703515.5395966	9761.2691517657	124613.6886099
0.	1872423.375469	6202.3072583001	4579.0354861913	127772.09006119	705253.63930149	10740.250054368	126170.1808476
0.	1590969.8661074	6068.8757374351	4156.5919324774	114514.78220711	660848.31816829	9672.2765870872	111316.324485
0.	1763170.2071612	6269.0238196228	4289.9928470482	132173.27264248	690900.60779258	10695.748428881	123192.7954936
0.	1980559.1482544	6602.6146353956	4890.3233837481	136260.53767575	689767.84958868	10628.996435951	144870.6206505
0.	1967105.1814308	6691.5744407644	3867.5639415011	130231.95397202	702163.92470728	9850.2626662593	136486.4114021
0.	1674596.8905214	6802.7755324172	4112.1254353852	132331.30670222	667119.65628257	12253.446643245	124185.1399618
0.	1771271.2343585	5290.5677623922	4623.5044741297	128832.67696522	716366.38056512	10183.99680516	126756.7600246
0.	1661801.4988078	5846.4946152228	4801.3827982459	147312.8794635	746150.83864773	11274.288085412	126215.3008679
0.	1831243.809366	6602.6146353956	4000.9602304553	120689.90215881	705953.80550726	9805.7657902847	116790.4838245
0.	1910749.1404849	6202.3072583001	4423.3958966001	118863.93738415	713296.8771218	9316.3158262194	120960.4492458
0.	1926472.3163035	6024.3990384081	4690.2084008523	149891.58925444	737713.66777591	10985.013239832	136892.99941
0.	1661230.2759635	7425.5290578293	4445.6299457633	143355.87221155	692515.64640966	11519.066946682	141231.1628286
0.	1873990.7702135	6269.0238196228	4289.9928470482	136260.53767575	764508.08295194	10740.250054368	132805.4267222
0.	1972356.5888699	6091.1141759345	4000.9602304553	136531.58687612	711146.45372126	10384.243700188	126531.147799
0.	1876796.2434406	6313.5018238017	3334.00013336	130254.52486661	684828.82402669	10762.500956173	135040.9244792
0.	1780876.6370965	7047.4231552981	4267.7592130252	135086.09218114	707378.4558134	10384.243700188	139852.6494021
0.	1659709.9740938	6113.3526737582	4623.5044741297	126734.19852935	719001.70101379	8715.6664994682	130751.0998949
0.	1861953.3810038	5535.1710101087	4134.3586542796	135808.80844013	695650.1608908	10940.510308095	130028.8186503
0.	1797826.1137167	6046.6373582597	3867.5639415011	128945.51324256	659263.18133642	9049.3552278814	125403.1775969
0.	1831544.9262365	5624.119425175	3334.00013336	140417.58657441	736308.26748048	10473.243863813	136396.0611828
0.	1838966.4480535	6802.7755324172	3667.4735108391	138609.92129753	682444.64245563	11430.055620341	140349.7921084
0.	1856269.915244	6758.2949177622	3934.2618191226	116339.80083271	697000.76214924	10517.744301851	134950.5898039
0.	1820164.0546007	6402.4585440809	3889.7965080741	129893.39783212	696180.72918403	10028.252544752	141683.1836717
0.	1614618.4918638	7447.7711155427	3978.7273673761	142383.86402868	678207.71481511	10651.247040888	158379.770461
0.	1630603.9660676	7180.8703392706	4112.1254353852	138067.69753629	672337.21449596	11074.019815824	145345.4487417
0.	1902966.4865165	6024.3990384081	4245.525638307	127298.25409941	706050.38458563	10339.743974598	132421.6132142
0.	1698212.6320006	6091.1141759345	4089.8922757939	134882.83943498	679266.7527025	9472.046789243	128584.4424917
0.	1931617.8275716	6491.4162136014	4156.5919324774	152063.74792177	723137.62151995	10762.500956173	118458.2213765
0.	1875200.8702316	6024.3990384081	3912.0291339479	144327.99281655	686587.27668676	11563.572966145	122877.0741242
0.	1860882.3164673	6002.16077788	4556.8010811844	132105.54466995	675945.65796484	11140.775371281	112082.0413696
0.	1946544.8419565	6357.9800652871	3956.4945635986	141909.20321075	715472.00386393	10206.246222688	111023.5688518
0.	1755347.7879828	6046.6373582597	3912.0291339479	130254.52486661	701681.25607892	10406.493652039	112960.449747
0.	1986597.5053373	6780.5351954239	4045.4261345198	156907.87186268	679074.19074024	10183.99680516	130073.9594083
0.	1680125.8736743	6891.7374737114	3734.1697873657	125380.61973849	666182.27131501	10206.246222688	122358.4147936
0.	1680260.516581	6780.5351954239	3956.4945635986	133640.84616205	684684.30952034	10361.993807708	117015.8343974
0.	1840473.3879664	5868.7324604928	3867.5639415011	132873.16033839	697193.72233937	10339.743974598	109830.1323777
0.	1754587.6291698	6380.2192750204	4134.3586542796	143061.99741713	676523.14830231	11808.360319106	99321.71517402
0.	1784062.5061502	5779.781435342	4245.525638307	142677.71511254	751998.61765472	10094.999728725	102245.6480200
0.	1969494.3438009	6202.3072583001	4223.2921228934	137728.82545342	711508.84734501	11096.271608266	103730.4965871
0.	1670941.0643176	7470.0132325949	4312.2265403762	164337.92887083	750226.88406665	11430.055620341	107736.3994258
0.	1696405.0492081	6202.3072583001	5690.8313593262	159376.27877926	809789.05218889	11296.540412261	97455.42978738
0.	1611876.6222109	5713.0687893496	5268.3314594078	160418.20914945	766258.41080525	10139.498148207	97343.01622532
0.	1982534.4015596	6446.937260185	5935.4463522347	145481.11883723	736162.89419729	11452.308362854	95364.78426818
0.	1682822.4994802	6513.6557793022	5490.6971584864	167715.33643625	682444.64245563	11719.345904834	97477.91268071
0.	1802093.8293823	6068.8757374351	5646.3566772391	156930.51450598	769614.18857593	10717.999211938	97590.32805192
0.	1635982.2262428	6357.9800652871	4512.332449094	154168.5618141	737616.73633021	11585.826064951	111181.2052311
0.	1999159.7889318	6736.0546994319	4023.1931528364	147290.26270126	699099.43452435	10317.494200857	113185.6974802
0.	1603422.5241144	6780.5351954239	5290.5677623922	153059.50819121	687575.05709546	12030.900511791	110820.8978595
0.	1870883.7369329	6402.4585440809	3978.7273673761	143061.99741713	701029.69598195	10962.761744275	107511.29796
0.	1763931.0744793	6869.4968993892	4401.1619067434	126892.13026965	755251.77924246	10006.003602161	97365.4988171
0.	1828151.0853992	6335.740914881	4556.8010811844	148828.34114918	746927.08115663	11007.264794765	113275.7982666
0.	1907574.5755786	6335.740914881	5290.5677623922	127636.70562945	733304.37978151	11496.814026024	117804.6090605
0.	1872835.8220761	6113.3526737582	4112.1254353852	143581.93673788	721105.69539961	10873.756355811	112825.3040108
0.	1798153.4195123	6291.2627920491	3711.9376358914	124410.68915507	691165.74276711	10851.505157133	107151.1482013
0.	1870141.5025788	5802.0191026477	4089.8922757939	129712.84013788	649254.6996565	9783.5174413434	107331.2211515
0.	1801754.5492646	5979.9225766753	4423.3958966001	124974.58864957	728873.11693282	11541.319926723	116700.345289
0.	1709713.9508091	6113.3526737582	3578.5459723132	141185.96208148	667672.52058857	10428.74366326	111519.0074472
0.	1645480.7329352	6558.1350886904	3534.0825588358	125515.96779841	717478.43670641	9894.7597796915	100356.2209902
0.	1985567.6471773	6713.8145404327	5045.9716918765	126350.66238378	747776.17564904	10807.002937904	107106.1305679
0.	1808906.408659	6091.1141759345	4556.8010811844	115596.22681027	771170.9298692	9739.0209215515	103100.5287172
0.	1694220.2376144	6758.2949177622	4000.9602304553	127636.70562945	661665.01700949	10228.495699585	101975.7038022
0.	1880538.1953718	7425.5290578293	3689.7055437159	127591.57797059	665749.66629321	10517.744301851	117353.8716035
0.	1900125.5115151	7047.4231552981	4112.1254353852	127614.14176971	750129.81318976	10717.999211938	132263.5774553
0.	1819589.9107434	6958.4595526755	4756.9128613587	137661.05267686	741300.89045236	11051.768082761	130728.5276657
0.	1739804.1649671	6091.1141759345	3889.7965080741	109672.52138536	742100.94578353	11496.814026024	119675.4282419
0.	1701208.0673665	6224.5460527486	4267.7592130252	125944.58438287	703274.16436689	9516.5418843464	121343.739213
0.	1657426.4373174	6313.5018238017	4023.1931528364	123418.31802749	675680.98774613	9805.7657902847	116655.2763855
0.	1473514.8512457	5757.5438273573	3734.1697873657	97860.131094129	638035.9208709	9561.0372168932	111316.324485
0.	1656969.7982494	6647.0944194197	3267.3070588502	122629.01566374	642564.8311496	9894.7597796915	117601.7742090
0.	1700317.4304638	6091.1141759345	4601.2699505063	119472.54817174	653765.48504369	8782.4031767842	126869.568410
0.	1627256.677404	6024.3990384081	3645.2415372606	116429.93549473	669667.93291255	9138.3411442804	134137.6214362
0.	1647063.649736	5490.6971584864	3489.6193825463	106430.89506169	693721.09495438	10584.495404194	124252.8040835
0.	1462228.3264226	5979.9225766753	3845.3314342286	123937.04284783	678689.07964155	9516.5418843464	126824.4448743
0.	1627283.4508537	5423.9868259363	3978.7273673761	115528.63243904	652229.63470984	9828.0141985899	121929.9812549
0.	1794935.4163928	6402.4585440809	4334.4602930095	114987.89707073	626903.44561703	11096.271608266	118570.9183002
0.	1580016.8161435	5957.6844347936	3556.3142359259	120036.11603148	720041.54264148	10450.993733851	116137.001382
0.	1666779.1118008	5646.3566772391	4023.1931528364	116767.94910009	632168.63734998	10384.243700188	114717.5424535
0.	1524544.7952519	6002.16077788	4089.8922757939	107691.37865094	620971.98019528	10072.750608034	123237.8995157
0.	1410971.7285018	5068.2074017168	3000.5400972175	115461.03861232	641965.63290283	9894.7597796915	120825.174612
0.	1524147.6997109	6135.5912309063	3912.0291339479	118165.21645719	590541.66925525	8760.1575583262	132376.4598368
0.	1326893.0784294	6669.3344004268	3400.6937415233	107961.50692524	624750.42721328	8604.4398909837	138338.8050431
0.	1431518.1577882	6313.5018238017	3422.9250628351	117804.60906057	666879.29149709	9850.2626662593	144169.7329632
0.	1675441.5312285	6869.4968993892	3867.5639415011	127569.01423211	667936.94641943	10450.993733851	134905.422830
0.	1597639.7645609	6002.16077788	3912.0291339479	124343.02376085	680518.50967788	11096.271608266	127411.0697603
0.	1675387.7021172	6224.5460527486	4378.9279761929	139287.75020705	738149.87264316	10918.258931291	122200.5683143
0.	1608988.6983347	7803.6521091871	4223.2921228934	154485.46114179	673106.88976251	11007.264794765	112802.7799330
0.	1699318.9402777	6135.5912309063	3889.7965080741	135853.9802707	638419.22885768	8760.1575583262	114244.4428334
0.	1696162.266688	5757.5438273573	3734.1697873657	129351.73639478	699364.82003234	10495.494053146	119855.7701992
0.	1638213.560841	5468.4603216522	3756.4019981391	135176.42831348	663394.751071	10028.252544752	119224.5903011
0.	1849849.3249372	5134.9148871186	3445.1564434428	129622.56274646	668537.9442204	10740.250054368	113861.4769639
0.	1561205.0616126	5935.4463522347	3445.1564434428	122426.06419343	654605.51841875	10517.744301851	100918.5059589
0.	1596438.9379152	5557.4080248972	3734.1697873657	124117.47638544	620183.019335	9983.7547189362	104563.0267284
0.	1610378.2422259	5023.7360413493	3778.6342682119	128810.10989168	674429.92879052	9516.5418843464	103573.0001824
0.	1558281.6838297	4534.5667354854	3689.7055437159	131518.59178349	667071.58279217	10473.243863813	104720.5417292
0.	1616205.938277	6469.1767072291	3467.3878833464	130593.09556476	680614.80615916	10562.244977375	107871.4632004
0.	1542113.7529219	5223.8590313854	4223.2921228934	119833.22724265	671808.10238485	10651.247040888	99276.73955604
0.	1533152.7911243	6024.3990384081	3778.6342682119	137412.55717308	686418.64248896	11763.8529932	111496.4868763
0.	1486977.0600876	5957.6844347936	3245.0761526022	137548.09926407	631067.46854349	9160.5877717715	117736.9968986
0.	1406502.1960105	6135.5912309063	4334.4602930095	145255.00322789	749353.28512579	10406.493652039	127726.9616747
0.	1632693.2949193	6869.4968993892	4178.8252699788	158968.60201854	724565.09167034	10829.254017831	121907.4327270
0.	1713199.5867226	6469.1767072291	4779.1478001472	157496.60039741	744259.03743117	9961.5058950769	119224.5903011
0.	1778345.0643608	6669.3344004268	5312.8041246922	193418.90163961	769614.18857593	12097.663727646	113726.3167126
0.	1719309.3933216	7180.8703392706	5246.095215739	166989.87287223	732287.1690371	11140.775371281	114807.6596913
0.	1646473.3775779	6469.1767072291	4868.088148406	165244.48238731	798678.59526461	10873.756355811	124726.4682058
0.	1707688.0259965	6335.740914881	3956.4945635986	167488.62235558	765383.2029416	11452.308362854	139400.7270080
0.	1832475.7130926	7292.077957649	4312.2265403762	164156.62988571	749595.94270746	12186.682180224	145842.916463
0.	1769122.9529514	8026.0854446829	4334.4602930095	156115.41774332	802999.00585956	11808.360319106	137615.8711295
0.	1562560.7640914	7158.6289936035	3445.1564434428	151633.79698024	780882.51099545	11585.826064951	145164.5586871
0.	1639205.4177571	6513.6557793022	3156.1531205464	131947.51485781	732916.85690211	9894.7597796915	152697.3999057
0.	1331530.6338917	5512.9340546385	3511.8509410427	123463.42326127	652421.60110584	9961.5058950769	144915.8412179
0.	1261677.3280552	5757.5438273573	3133.9225107654	102515.60092924	617099.59044387	10495.494053146	139084.3957929
0.	1219323.7378572	6024.3990384081	2578.1765357486	103303.01322815	664524.06932661	9138.3411442804	141163.3617990
0.	1114499.8063038	5824.2568292746	2978.3099024804	107353.73054214	667985.02470997	9472.046789243	144893.2309038
0.	1030594.0805258	5090.4431708704	2600.4056632835	97927.583211622	597525.18960686	9049.3552278814	131112.2638120
0.	1008272.8143406	4957.0294456441	3000.5400972175	91297.388170754	576639.13715417	9449.7993307319	126260.4211307
0.	989797.85937732	5646.3566772391	2889.3897164397	89657.50520228	623913.28704991	10028.252544752	128133.1258839
0.	925314.76745981	6135.5912309063	2911.6196740142	70608.986890473	601842.06636357	9338.5629285733	143468.9037146
0.	841954.57843442	5757.5438273573	2333.6600457397	86154.173306368	585611.32411924	9627.7806609238	134498.9309978
0.	778155.361259	5713.0687893496	2155.8343768016	70810.687526473	549968.1836588	8626.6850939775	131089.690612
0.	765601.99666881	5512.9340546385	2022.4676149595	65187.303066079	574284.59247449	7581.224707945	143581.9367378
0.	768495.45244478	5868.7324604928	1711.2868032229	55763.731233531	533669.08388718	8426.4804036529	164201.9542658
0.	632120.75753005	4601.2699505063	1400.1176098792	52498.177611032	495765.45591429	8559.9496630493	155074.0201448
0.	538569.78145679	5446.2235441355	1244.5373699014	45903.860380957	526004.02904507	8115.0604405255	143084.6028057
0.	496001.09841074	5268.3314594078	1133.4104052409	39046.82099182	510222.31016789	7558.9822941956	139830.0527051
0.	433851.54743729	5090.4431708704	1266.7629406502	39671.985519391	518109.54630358	7736.9232657286	136802.6448212
0.	479404.13974734	4712.4431617115	1577.9271548818	38868.211149051	525483.81003728	7803.6521091871	143717.5783722
0.	460586.08088722	6135.5912309063	2111.3785523944	39716.641918944	526571.57659702	7981.5983028321	126689.0757205
0.	501399.08290482	4779.1478001472	1600.153614747	35051.338854253	504582.89203222	7403.2870594544	124861.8057206
0.	556088.31277625	4734.6779818802	1755.7404935542	39627.329358572	499772.25857693	7959.3548209234	135966.9109097
0.	580683.79535536	4045.4261345198	2511.4895088638	44496.25647669	528534.63411592	8470.9699193857	129058.3510360
0.	637101.67878853	4957.0294456441	2311.4316296304	52229.832663909	543425.88232702	7069.6642042893	116227.1338666
0.	660055.71349826	4667.9736993025	2667.0934016109	61291.237761826	623482.78938523	8359.7465751719	127050.0649804
0.	741228.16179594	5045.9716918765	3133.9225107654	64896.154997629	651677.75502532	9383.0573113583	127027.5026970
0.	919671.70292501	5357.2770272403	3489.6193825463	76998.535040919	675271.96784296	8604.4398909837	158764.7710462
0.	956118.32548767	5579.6450990042	3067.2310371775	83594.972420136	666542.7919964	10139.498148207	154485.4611417
0.	966808.15766866	5157.1508342136	3378.462479507	84156.13374929	650406.16617094	9650.0285943244	156002.2161062
0.	999005.54042589	5890.9703650846	3289.5380243924	91432.187347501	686177.74217745	10450.993733851	131067.1174730
0.	1193895.2123216	6491.4162136014	3222.845305648	105260.61562365	691310.36525812	10985.013239832	137186.6585470
0.	1248521.3998116	6357.9800652871	3289.5380243924	102695.57436407	743774.02640816	11741.599419325	147742.6095066
0.	1255970.6279041	5913.2083289985	3000.5400972175	116700.3452898	728873.11693282	10361.993807708	141253.7632933
0.	1540151.1311532	6736.0546994319	3711.9376358914	116069.40265543	799313.09794782	11185.27937181	132511.9206971
0.	1544050.2674062	6113.3526737582	3000.5400972175	122448.6141145	791360.74383301	11229.783609853	128403.9129379
0.	1365855.3474362	5957.6844347936	3267.3070588502	115573.69529269	740888.76943438	11496.814026024	125403.1775969
0.	1371580.1889061	6669.3344004268	3089.4614690812	131970.09036323	743313.29096441	12431.487824481	125922.0250697
0.	1540920.2162964	6602.6146353956	3178.3837896203	119021.72112839	775502.07864139	10072.750608034	128471.611065
0.	1544766.6168402	6113.3526737582	3711.9376358914	124027.2591319	753139.51360185	11674.839054004	130660.8113422
0.	1667451.3669185	5579.6450990042	3556.3142359259	130209.38313809	737253.25302469	11697.092449727	122223.1176296
0.	1931092.0802312	5957.6844347936	3156.1531205464	132128.12060012	779470.1305855	11674.839054004	126621.3919620
0.	1889018.201395	6380.2192750204	3956.4945635986	134250.52900488	780005.83416728	10784.751917351	124049.813354
0.	1978806.8090286	6869.4968993892	4534.5667354854	151022.85187652	776962.50131409	12097.663727646	130570.5237602
0.	1822488.3345758	6891.7374737114	3956.4945635986	142564.69424905	806881.87555013	12097.663727646	126847.0066121
0.	1722825.724497	6380.2192750204	4000.9602304553	115956.73931976	696084.25980972	8982.6164138194	116722.8798327
0.	1835487.7241906	6046.6373582597	3578.5459723132	127907.4766757	800509.01678898	11385.550313458	115956.7393197
0.	1594168.7140358	5935.4463522347	3689.7055437159	142677.71511254	802999.00585956	13299.493017989	114289.4987908
0.	1918759.3856402	6558.1350886904	4067.6591755055	120103.74671763	817807.12061023	11808.360319106	114987.8970707
0.	1960107.9061469	5913.2083289985	3845.3314342286	134160.20282854	809618.01502028	11719.345904834	127884.9120883
0.	1684570.1332887	6424.6978724691	3378.462479507	109132.16332202	805807.19800693	11051.768082761	119314.7559519
0.	1664897.0597149	6046.6373582597	3578.5459723132	116610.20772326	786168.79079309	11185.27937181	114897.7778971
0.	1698752.2779241	6135.5912309063	3934.2618191226	122538.81440451	764969.94088583	11074.019815824	117398.9442598
0.	1706661.727916	5757.5438273573	3400.6937415233	128449.04496254	782830.99719459	11741.599419325	121862.3358529
0.	1850096.1884108	6802.7755324172	3267.3070588502	153172.67022799	879630.99434167	12587.276976136	118863.9373841
0.	1812129.2845552	6446.937260185	4201.058666784	148104.50447542	747582.08960769	11274.288085412	117421.4806788
0.	1952089.7195668	6669.3344004268	3956.4945635986	147629.52052353	843058.23454347	12431.487824481	107736.3994258
0.	1618045.82893	6424.6978724691	3934.2618191226	147064.09842534	794848.15466711	12142.172835157	101323.3744886
0.	1661344.5205323	6135.5912309063	3912.0291339479	142248.24391663	850959.56885151	12631.788696862	92241.02795117
0.	1851218.9939971	5935.4463522347	3645.2415372606	170504.41919617	793506.6779343	13744.658932294	95634.5156790
0.	1732061.9086639	5557.4080248972	3845.3314342286	182987.24144206	944548.15493173	12542.765492984	93634.21425474
0.	1845735.2546913	5935.4463522347	3956.4945635986	166264.471832	928088.12579264	14078.548961991	98287.33700552
0.	1727606.3704779	6713.8145404327	4089.8922757939	157089.01471563	917197.81659982	13410.782268944	94690.49371806
0.	1712069.1091114	5423.9868259363	4134.3586542796	140417.58657441	872589.69692633	12253.446643245	99074.35226118
0.	1934136.2927955	5045.9716918765	3556.3142359259	151882.71326705	898024.08938788	12743.069038078	101525.8160855
0.	1712983.0656623	5824.2568292746	3400.6937415233	145277.61451512	899356.98984871	14189.848608994	121884.8842597
0.	1947542.6761773	5401.7501670541	4112.1254353852	149439.1268181	840238.05655617	13388.524299949	111203.7249556
0.	1575862.6527265	4979.2649182334	3378.462479507	141886.60098332	850812.27382015	12787.58159033	102988.0394350
0.	1631648.5708528	4667.9736993025	3289.5380243924	114559.83961622	793848.12518304	13054.661893153	92465.71975334
0.	1619442.1810305	5913.2083289985	3156.1531205464	133415.0489308	769857.4110807	11585.826064951	101278.3881309
0.	1830395.2600169	5246.095215739	3445.1564434428	118277.90944634	785949.48049379	12030.900511791	100018.8681101
0.	1936932.3111772	5068.2074017168	3200.6145179875	133234.41551576	734854.64393239	11318.79279849	100266.2588948
0.	1805438.9760444	4756.9128613587	3067.2310371775	109244.73504797	767279.5977268	10695.748428881	95994.17106407
0.	1737283.8517358	5757.5438273573	3045.0006645658	91611.922956607	665004.67492948	9761.2691517657	98512.19096745
0.	1660274.229682	5579.6450990042	3511.8509410427	91589.455794625	710494.18328502	10784.751917351	108096.5743249
0.	1185783.5464202	5201.6229063468	2378.1170558111	73881.619770811	621378.44268368	9605.5327868852	111699.174191
0.	1007123.2442857	4734.6779818802	2155.8343768016	59120.080890365	595307.96513541	8648.9303563226	124275.3589119
0.	922344.28214087	4645.7390570617	1355.6658163753	50508.157535523	550537.31450184	9761.2691517657	134566.6782707
0.	717986.16181635	4845.8529723751	1288.9885706717	40877.792109138	530924.01966854	8092.8166025467	130751.0998949
0.	597715.94519963	4823.6178556551	1355.6658163753	29942.585926317	520614.19550234	7825.8951756913	141434.569199
0.	528771.17732807	4690.2084008523	800.03840184329	27289.052949666	470542.05219674	7381.0451204177	128494.177229
0.	419406.13367232	4645.7390570617	888.93629882483	21828.551745683	491760.5232634	6091.1141759345	138903.6404450
0.	470870.98450355	5468.4603216522	600.02160077763	19378.059942502	482368.04846729	7002.9412353188	160350.2532353
0.	344556.65803404	4378.9279761929	666.69333440004	18999.411774652	485686.01863706	6157.8298473792	157111.6578465
0.	371755.65721057	5134.9148871186	644.46936392652	15458.769570913	414292.98264073	7736.9232657286	157790.9801166
0.	377191.95384432	4467.8640542332	644.46936392652	11674.839054004	458263.1211212	6958.4595526755	166944.5334755
0.	325086.21615413	4756.9128613587	555.57407469138	13143.690561496	453525.2986218	6535.8954043318	163522.1141948
0.	308103.3930981	4934.7940323669	511.12678566587	10250.745235849	451860.64697077	7002.9412353188	153308.466682
0.	329637.65692121	4623.5044741297	400.00960023041	11830.614071137	411072.56855118	7136.387707272	184304.6907262
0.	301536.27847038	4912.5586784017	666.69333440004	9205.0812048251	437852.89474608	6313.5018238017	184600.0093468
0.	284370.60120583	6046.6373582597	444.45629661235	8204.0363859019	408249.8711413	6002.16077788	171366.2739139
0.	296516.44071707	4801.3827982459	222.22518522469	8626.6850939775	434600.19518246	7136.387707272	185326.9915910
0.	255112.74643187	5357.2770272403	311.11691862693	6580.3748323783	417958.26431145	5646.3566772391	185213.396480
0.	269419.25483932	5112.6789993376	355.56314090256	5757.5438273573	420387.08783748	7047.4231552981	182964.5286057
0.	250715.6052701	4845.8529723751	266.6709334016	6269.0238196228	418448.64419359	6780.5351954239	171525.046248
0.	255937.4648856	4223.2921228934	533.35040054615	8337.5020843755	438297.60448396	5890.9703650846	156907.8718626
0.	361357.3741788	4579.0354861913	600.02160077763	8559.9496630493	426134.93923623	6135.5912309063	160644.7328271
0.	370942.83404959	5090.4431708704	355.56314090256	10784.751917351	455002.65500019	7047.4231552981	151814.826276
0.	315390.77072728	4556.8010811844	555.57407469138	8537.704638108	396851.94007656	6157.8298473792	158991.250209
0.	312276.72689437	4690.2084008523	555.57407469138	8426.4804036529	447220.08869101	6024.3990384081	148669.9965517
0.	307181.38616138	5246.095215739	488.9032300503	8804.6488545952	418682.16831757	6002.16077788	155685.2596272
0.	324670.47000757	4490.09822201	422.2329187895	9917.0084254548	447102.93544504	5646.3566772391	153195.3028180
0.	299118.095887	4912.5586784017	377.78634093484	8604.4398909837	419616.32865443	6602.6146353956	156839.9442984
0.	271301.07531253	4823.6178556551	400.00960023041	7536.7399397861	417888.21234052	6891.7374737114	147064.0984253
0.	283382.21727431	4267.7592130252	355.56314090256	7581.224707945	423283.89552435	6491.4162136014	144802.7902556
0.	235549.281453	4601.2699505063	355.56314090256	7514.4976447163	436682.71644973	5957.6844347936	139558.8970813
0.	265198.1547428	4289.9928470482	355.56314090256	6624.8544977427	396619.01232242	6357.9800652871	140711.3689138
0.	276145.24372348	5045.9716918765	400.00960023041	6180.068523177	397830.30609157	5757.5438273573	163567.435157
0.	261827.37450343	4823.6178556551	333.34000013334	7870.3814867284	443308.03794673	6869.4968993892	165720.462078
0.	288578.26880167	4312.2265403762	400.00960023041	5646.3566772391	410465.95980999	6602.6146353956	149959.4607199
0.	267469.02859476	5001.500450135	444.45629661235	6669.3344004268	412122.57014373	5913.2083289985	158787.4186881
0.	327350.0799172	5201.6229063468	444.45629661235	6913.9781073663	416020.37167372	6202.3072583001	176017.275653
0.	277959.65010024	4690.2084008523	511.12678566587	6046.6373582597	468357.32236692	6980.7003643303	167352.5968382
0.	279291.99332826	5290.5677623922	466.67973369921	6202.3072583001	431278.57066649	6847.2563843996	167375.2676051
0.	287198.47550845	4890.3233837481	400.00960023041	6624.8544977427	424101.72060741	5290.5677623922	182555.708022
0.	294283.79785984	5223.8590313854	377.78634093484	6691.5744407644	406943.81461792	5824.2568292746	189212.8663850
0.	271071.56262153	4467.8640542332	377.78634093484	5112.6789993376	443120.67920837	6513.6557793022	156613.523046
0.	262400.54173015	3667.4735108391	288.89389638309	5935.4463522347	407806.72242507	6402.4585440809	152606.8752705
0.	265794.48688095	4957.0294456441	333.34000013334	5957.6844347936	432892.43830137	6913.9781073663	151543.2837936
0.	314837.07945306	5090.4431708704	266.6709334016	5512.9340546385	424779.40640268	6491.4162136014	177855.69679
0.	298680.59363333	5045.9716918765	377.78634093484	6046.6373582597	421741.9240181	6357.9800652871	179853.4487522
0.	286738.59431405	5001.500450135	533.35040054615	6647.0944194197	410489.29011857	6380.2192750204	154168.561814
0.	294605.998682	4601.2699505063	288.89389638309	6224.5460527486	409089.58442618	6580.3748323783	151679.053938
0.	266115.60620038	4934.7940323669	311.11691862693	7625.7097134645	422139.07189101	6669.3344004268	136305.7119352
0.	316544.41019119	3912.0291339479	666.69333440004	7002.9412353188	427046.53911566	6602.6146353956	133550.5265412
0.	298680.59363333	3800.8665975842	377.78634093484	7269.8363153001	403469.74420742	5979.9225766753	129870.8279080
0.	274147.54952252	4289.9928470482	244.44802968221	7470.0132325949	411212.56130389	6535.8954043318	127117.752194
0.	271760.11935493	4756.9128613587	511.12678566587	6669.3344004268	426041.44731025	7158.6289936035	137886.9640579
0.	274147.54952252	3934.2618191226	466.67973369921	8248.52471467	424522.34684358	6402.4585440809	131337.9991471
0.	327072.83969919	4801.3827982459	311.11691862693	7848.1383015384	414292.98264073	6135.5912309063	154440.1890782
0.	347173.07112965	3667.4735108391	288.89389638309	7269.8363153001	437993.32690198	6469.1767072291	144802.7902556
0.	299417.45253568	5223.8590313854	355.56314090256	6602.6146353956	419406.13367232	6224.5460527486	127794.6543453
0.	309002.44630709	4467.8640542332	288.89389638309	6847.2563843996	400183.50277302	5824.2568292746	134250.5290048
0.	313683.67192152	4245.525638307	422.2329187895	7870.3814867284	457043.23302949	6180.068523177	133731.1667540
0.	329660.76690149	5023.7360413493	333.34000013334	6469.1767072291	415436.75522029	7114.146480276	141728.387093
0.	360313.60519291	5290.5677623922	355.56314090256	6580.3748323783	409929.38030627	5802.0191026477	163703.3995103
0.	377563.79314576	4423.3958966001	466.67973369921	7447.7711155427	385120.2923995	6091.1141759345	162751.6951712
0.	341802.19014652	5068.2074017168	333.34000013334	8448.7251318446	403120.08390142	5579.6450990042	152697.3999057
0.	371337.62418433	5512.9340546385	222.22518522469	7336.5614203583	423120.33989991	6580.3748323783	146860.5557789
0.	389354.85939698	5312.8041246922	377.78634093484	7647.9523052351	418705.52108107	5557.4080248972	159240.3843306
0.	469273.43157025	4645.7390570617	555.57407469138	7647.9523052351	376146.24278691	6113.3526737582	177015.8743847
0.	418985.75922261	5090.4431708704	333.34000013334	8426.4804036529	436940.14193713	5446.2235441355	169597.2990142
0.	419266.00655735	5246.095215739	644.46936392652	11252.035817943	429992.37261051	6269.0238196228	154938.1951808
0.	502224.4015268	4312.2265403762	555.57407469138	11452.308362854	424826.14533512	7292.077957649	150796.5871761
0.	552814.21419932	5268.3314594078	600.02160077763	10339.743974598	452141.97381233	6558.1350886904	166536.4898955
0.	480627.21600195	5401.7501670541	577.79780810179	11051.768082761	403982.605236	6535.8954043318	165901.7947557
0.	467229.93780624	5512.9340546385	488.9032300503	9071.6016179468	434249.25839028	6469.1767072291	162185.2555921
0.	475759.46661912	5112.6789993376	466.67973369921	8693.4210590677	379399.98754501	5979.9225766753	149235.5266650
0.	460140.21145898	4401.1619067434	488.9032300503	8715.6664994682	391612.60329357	5779.781435342	155187.2092903
0.	453197.03182651	3867.5639415011	577.79780810179	7381.0451204177	408413.14225636	5735.3062786932	159761.3249712
0.	434553.40277797	4245.525638307	488.9032300503	8893.6321593739	366090.73236315	5935.4463522347	158447.7104608
0.	421601.75858788	5179.3868406229	422.2329187895	10072.750608034	400766.07740786	5201.6229063468	151565.9119989
0.	483450.36573196	4868.088148406	377.78634093484	9004.8626258179	426859.53634152	6847.2563843996	155300.3999590
0.	481121.20010737	4445.6299457633	288.89389638309	8871.3862441486	429968.98898247	6958.4595526755	161958.6904367
0.	411935.89375743	4579.0354861913	333.34000013334	8559.9496630493	416347.21430709	6624.8544977427	159013.8984608
0.	434904.3520534	4023.1931528364	422.2329187895	8381.9911253168	391263.42857117	6269.0238196228	156115.4177433
0.	396572.4275347	4467.8640542332	444.45629661235	8715.6664994682	466525.39778703	6224.5460527486	137141.4795506
0.	430436.673697	4601.2699505063	400.00960023041	9405.3045917898	443097.25965458	6736.0546994319	137593.2804469
0.	396316.21574891	3934.2618191226	577.79780810179	7558.9822941956	408133.2508279	5468.4603216522	129599.9935502
0.	453056.3499107	4067.6591755055	377.78634093484	7870.3814867284	432611.74378441	6180.068523177	131360.5730143
0.	423377.35728674	3845.3314342286	355.56314090256	9383.0573113583	418985.75922261	5935.4463522347	132466.766834
0.	427911.48017166	4445.6299457633	377.78634093484	7848.1383015384	432752.08989096	6135.5912309063	127772.0900611
0.	448883.83789976	4712.4431617115	600.02160077763	9205.0812048251	433032.7890157	6113.3526737582	144961.0620286
0.	510245.91384152	4401.1619067434	533.35040054615	10228.495699585	387469.98471949	5601.8822324301	162004.002979
0.	505219.79556755	5179.3868406229	466.67973369921	8982.6164138194	427420.55693904	6558.1350886904	161301.6859829
0.	516621.27987544	4534.5667354854	377.78634093484	10206.246222688	437103.96219109	5913.2083289985	160327.6013860
0.	563613.96636006	3956.4945635986	444.45629661235	9049.3552278814	411212.56130389	6535.8954043318	143672.3642509
0.	480039.17679351	5446.2235441355	422.2329187895	9650.0285943244	419079.17397937	6246.7849065228	148398.5556083
0.	465304.33233283	4556.8010811844	444.45629661235	10339.743974598	433874.94168715	6068.8757374351	177696.8050509
0.	551248.78097159	5646.3566772391	488.9032300503	8604.4398909837	429150.60229704	6691.5744407644	186531.1939209
0.	543283.7136044	5401.7501670541	733.3656014198	8804.6488545952	408389.81762018	5624.119425175	177923.7941743
0.	518345.80277838	5179.3868406229	400.00960023041	10006.003602161	393288.84096937	6402.4585440809	158923.3058201
0.	503191.3042682	4667.9736993025	422.2329187895	10117.248908782	418962.40569302	6269.0238196228	151565.9119989
0.	497297.2478156	4734.6779818802	577.79780810179	8982.6164138194	409859.39416129	7358.8032407191	147742.6095066
0.	485850.77401307	4045.4261345198	577.79780810179	9249.5748753086	416977.58899212	6091.1141759345	142768.1328976
0.	478392.88155416	4756.9128613587	355.56314090256	9249.5748753086	417981.61509609	6491.4162136014	150117.8296033
0.	457770.45308521	4801.3827982459	511.12678566587	6980.7003643303	425807.72196971	6313.5018238017	143921.044928
0.	447102.93544504	4734.6779818802	577.79780810179	8982.6164138194	393591.53010499	5468.4603216522	148556.8950936
0.	478698.59819494	4312.2265403762	422.2329187895	8092.8166025467	428425.8109456	5690.8313593262	165856.4612201
0.	537456.81765005	5201.6229063468	422.2329187895	7803.6521091871	393824.3752107	6446.937260185	175699.5645237
0.	535041.94464628	5557.4080248972	422.2329187895	9093.8480673683	415716.88614113	6024.3990384081	195989.0262333
0.	534994.60097192	5423.9868259363	466.67973369921	8026.0854446829	379446.47861395	5913.2083289985	189826.5893875
0.	490347.46385017	4890.3233837481	466.67973369921	7114.146480276	424592.4532292	6291.2627920491	173090.2480743
0.	475500.87127924	4423.3958966001	466.67973369921	6446.937260185	432822.26380818	6313.5018238017	180080.4960041
0.	437852.89474608	4334.4602930095	422.2329187895	6647.0944194197	396735.47540458	6669.3344004268	160440.8612427
0.	419733.10587918	4401.1619067434	488.9032300503	7670.1949563466	441270.7319688	6002.16077788	172228.216868
0.	361032.63233701	5179.3868406229	400.00960023041	7514.4976447163	411912.55949608	5735.3062786932	154892.9206802
0.	349396.4969598	5223.8590313854	244.44802968221	6491.4162136014	400719.46997346	5913.2083289985	154915.5579001
0.	406337.49914635	5023.7360413493	422.2329187895	6491.4162136014	415810.26515648	6135.5912309063	159013.8984608
0.	392334.27635491	4579.0354861913	466.67973369921	5957.6844347936	409626.11115437	6424.6978724691	150864.4659469
0.	345760.57118204	4534.5667354854	377.78634093484	6446.937260185	403399.81100022	5935.4463522347	153014.2438028
0.	372011.13193616	5201.6229063468	444.45629661235	6802.7755324172	373056.33559621	7091.9053126152	152720.0312167
0.	357669.96303222	4378.9279761929	422.2329187895	6246.7849065228	410675.93488204	5824.2568292746	146815.3247490
0.	326864.91547191	4779.1478001472	377.78634093484	6157.8298473792	421695.20195254	5890.9703650846	145820.3036559
0.	336943.53985238	5557.4080248972	511.12678566587	5045.9716918765	408086.60314858	5846.4946152228	151950.6008058
0.	285175.18485418	4912.5586784017	311.11691862693	5223.8590313854	388354.19503485	6113.3526737582	155934.2958552
0.	257885.03580784	4512.332449094	377.78634093484	5001.500450135	390821.16111002	5335.0405463082	142406.4675934
0.	291016.45257026	4000.9602304553	400.00960023041	4423.3958966001	435302.11197913	6380.2192750204	132331.3067022
0.	296424.36135093	3978.7273673761	288.89389638309	4467.8640542332	424101.72060741	6313.5018238017	145277.6145151
0.	351736.35362335	4734.6779818802	400.00960023041	4067.6591755055	406407.4564261	5713.0687893496	165969.7955171
0.	359432.29991723	4890.3233837481	511.12678566587	4467.8640542332	420620.6649552	6135.5912309063	186394.8604903
0.	401535.13682781	5490.6971584864	377.78634093484	5490.6971584864	422115.70974042	6691.5744407644	182510.2847376
0.	376401.84919566	4890.3233837481	333.34000013334	6313.5018238017	425129.95462698	5779.781435342	167488.6223555
0.	387283.84686189	5090.4431708704	511.12678566587	5535.1710101087	405777.86154657	5646.3566772391	165539.1333074
0.	365324.86366459	5223.8590313854	444.45629661235	6135.5912309063	432401.22894421	6113.3526737582	169347.8580997
0.	393544.96184654	4845.8529723751	400.00960023041	5179.3868406229	404775.26926216	5468.4603216522	159013.8984608
0.	305913.79015373	4467.8640542332	400.00960023041	5201.6229063468	389657.40894879	5868.7324604928	152312.6769356
0.	386353.21851876	4823.6178556551	355.56314090256	4934.7940323669	389191.9525456	7492.255408986	149891.5892544
0.	331209.27875519	4601.2699505063	266.6709334016	5290.5677623922	408296.5197127	5246.095215739	151724.3111411
0.	361937.30113429	4934.7940323669	422.2329187895	4645.7390570617	403446.43307469	6068.8757374351	147448.5813146
0.	383724.74211851	5201.6229063468	644.46936392652	6202.3072583001	406803.8918407	6424.6978724691	165493.8017252
0.	447501.26302559	5779.781435342	488.9032300503	7714.6804365931	373613.82998253	5890.9703650846	174428.8398595
0.	470048.67741116	5557.4080248972	688.91736413994	7247.5947322881	432611.74378441	5601.8822324301	190963.2314862
0.	423657.74870752	5357.2770272403	466.67973369921	5490.6971584864	385329.64464549	5423.9868259363	175132.2530329
0.	439304.13823084	5090.4431708704	488.9032300503	5957.6844347936	409159.56426134	5957.6844347936	169370.5342411
0.	430249.59674074	4912.5586784017	511.12678566587	6424.6978724691	397341.1090604	6246.7849065228	151068.1055472
0.	349859.78382205	4957.0294456441	577.79780810179	5045.9716918765	430740.68248291	5335.0405463082	144667.1311077
0.	324924.53467961	5045.9716918765	377.78634093484	5512.9340546385	446634.33850018	5713.0687893496	158764.7710462
0.	361426.96332784	4645.7390570617	622.24545271912	6157.8298473792	442628.88204213	6002.16077788	154213.8324155
0.	343214.03283406	3623.0096229803	377.78634093484	5090.4431708704	377982.13175377	6424.6978724691	144621.9118783
0.	318113.61142174	4823.6178556551	311.11691862693	5735.3062786932	421858.73029978	6046.6373582597	156251.2617188
0.	341038.50408389	4756.9128613587	488.9032300503	4690.2084008523	417678.05987448	6758.2949177622	162479.7994145
0.	337868.78302848	4957.0294456441	600.02160077763	6113.3526737582	416393.90713284	5357.2770272403	161641.5094678
0.	364048.56887494	5379.5135674889	333.34000013334	4890.3233837481	406290.86127835	6068.8757374351	169619.9758275
0.	375751.22978088	5713.0687893496	688.91736413994	5624.119425175	406617.33170522	6180.068523177	170549.7777711
0.	413919.53905191	5690.8313593262	466.67973369921	5913.2083289985	403912.66782656	6669.3344004268	204728.7597004
0.	447056.07459575	5668.5939886228	311.11691862693	5802.0191026477	398529.20765158	5802.0191026477	199674.9968403
0.	384492.2665037	5579.6450990042	422.2329187895	5112.6789993376	392241.15381903	6380.2192750204	185781.3873474
0.	328597.77284991	5490.6971584864	333.34000013334	5023.7360413493	380887.82754603	5357.2770272403	188190.0940186
0.	332642.48140956	5935.4463522347	422.2329187895	5179.3868406229	419733.10587918	5490.6971584864	185054.3658989
0.	380074.13286639	5268.3314594078	333.34000013334	5735.3062786932	412635.95124884	5601.8822324301	195943.5304909
0.	446118.91149906	5668.5939886228	333.34000013334	4356.6941049483	413942.87879782	6113.3526737582	179898.8577130
0.	363445.29610142	5535.1710101087	266.6709334016	4690.2084008523	399484.46570659	5935.4463522347	177878.3958602
0.	307803.72985696	4423.3958966001	355.56314090256	3978.7273673761	411515.88680854	5713.0687893496	144734.9604080
0.	228855.47930794	3845.3314342286	222.22518522469	2956.0797670342	392939.59762075	6046.6373582597	126079.9415343
0.	195124.64910612	3934.2618191226	244.44802968221	2111.3785523944	383096.81901426	5601.8822324301	125019.7022453
0.	121952.52984345	3756.4019981391	66.6669333344	2066.9229651143	420480.51791827	5535.1710101087	98354.79256080
0.	103123.02675475	3645.2415372606	222.22518522469	1844.6485855546	408436.46695626	6269.0238196228	88983.67374112
0.	82584.976769905	3445.1564434428	111.11185185679	1489.0219081794	394033.94124022	5713.0687893496	85323.46976154
0.	66979.206548523	3245.0761526022	22.222251851891	1355.6658163753	409952.70914874	5802.0191026477	79308.94047542
0.	48116.288533703	3289.5380243924	155.55700742096	1133.4104052409	413522.77313045	5779.781435342	74531.81564324
