# Supplementary material for: LA-iMageS: a software for elemental distribution bioimaging using LA–ICP–MS data
Source: J Cheminform. 2016 Nov 18;8:65. doi: 10.1186/s13321-016-0178-7 (PMC5116144; doi:10.1186/s13321-016-0178-7)
Supplement: Supplementary file 1 — Additional file 1. Dataset corresponding to LA–ICP–MS analysis of a human tissue used to illustrate LA-iMageS features. [file 13321_2016_178_MOESM1_ESM.zip › Line 66.xl]

Intensity Vs Time	Counts Per Second
Time in Seconds	Na23	Ca44	Zn64	P31	C12	C13	Si28
0.	177.7796740943	2667.0934016109	0.	244.44802968221	378400.49089793	5512.9340546385	55472.91102573
0.	44.444562963279	2711.5521902674	0.	400.00960023041	400929.20543287	5913.2083289985	59433.40893530
0.	2467.0317873712	2800.4704790405	66.6669333344	955.61034388194	420714.09759036	6624.8544977427	58359.19022330
0.	7981.5983028321	2911.6196740142	22.222251851891	1044.5099003982	403469.74420742	6202.3072583001	60664.45419833
0.	18509.422007703	2778.2408179141	66.6669333344	866.71173567692	427350.42735043	5624.119425175	70989.98106189
0.	30567.069225841	3467.3878833464	155.55700742096	777.81407576798	388214.57678426	5713.0687893496	73321.14662220
0.	24814.668918904	3400.6937415233	44.444562963279	1222.3118584252	415600.16380755	6046.6373582597	74980.25601772
0.	22719.818134643	3022.7703512459	66.6669333344	1155.6356796293	392217.87334392	6024.3990384081	75585.68863339
0.	26196.666858078	3133.9225107654	111.11185185679	1422.3435955424	381771.35544175	5468.4603216522	71572.71158138
0.	25238.160098068	3378.462479507	200.0024000288	1200.0864062212	395314.73440865	6624.8544977427	77334.96218981
0.	29072.847741089	2822.700199456	155.55700742096	1555.7007542926	432728.69871321	5913.2083289985	77514.39553059
0.	31035.462357146	3289.5380243924	200.0024000288	1244.5373699014	423353.99175031	6068.8757374351	75608.11290454
0.	29206.647717964	2600.4056632835	133.33440000853	1266.7629406502	405171.628881	6313.5018238017	76751.8303905
0.	32753.128691963	3222.845305648	133.33440000853	1400.1176098792	389424.67757165	6113.3526737582	77850.84341018
0.	31236.210315207	3178.3837896203	88.889362965491	1466.7957446922	401838.11865933	5802.0191026477	79465.98145957
0.	43334.60329343	3022.7703512459	88.889362965491	1222.3118584252	401488.52519305	5802.0191026477	80004.43005272
0.	47199.959351876	2578.1765357486	177.7796740943	1244.5373699014	390239.2651794	5713.0687893496	80385.85209003
0.	70541.754425429	3445.1564434428	177.7796740943	2111.3785523944	402653.89244234	6357.9800652871	87681.086575
0.	155549.42479236	3600.7777679979	355.56314090256	4579.0354861913	366740.61436548	6046.6373582597	88040.4007368
0.	272770.10383649	3800.8665975842	377.78634093484	6691.5744407644	380167.12261265	5979.9225766753	84245.92305122
0.	205981.2862087	4045.4261345198	488.9032300503	5690.8313593262	391752.27718521	5134.9148871186	91499.5877491
0.	167556.6359386	3756.4019981391	444.45629661235	3734.1697873657	401255.47083798	6758.2949177622	96780.97102829
0.	163635.41705937	3445.1564434428	288.89389638309	3623.0096229803	388354.19503485	4912.5586784017	102493.104521
0.	157383.38017149	3867.5639415011	200.0024000288	3422.9250628351	425971.32903693	6491.4162136014	94151.10033651
0.	177220.14780398	3934.2618191226	244.44802968221	3400.6937415233	378563.19166702	6446.937260185	100738.5706658
0.	143921.0449282	3311.7690492289	222.22518522469	3200.6145179875	402141.11124766	5779.781435342	94690.49371806
0.	138519.54824074	3133.9225107654	133.33440000853	3422.9250628351	376959.56251966	5668.5939886228	101525.8160855
0.	134160.20282854	3422.9250628351	222.22518522469	2844.9299791609	394383.22939742	6269.0238196228	93094.88885373
0.	123463.42326127	3422.9250628351	200.0024000288	3222.845305648	388098.22998828	6024.3990384081	96893.37705269
0.	131676.61352567	3689.7055437159	333.34000013334	3489.6193825463	397900.19367146	6313.5018238017	86805.32286844
0.	128268.51831947	3511.8509410427	155.55700742096	2822.700199456	350207.26552449	5624.119425175	88107.77385790
0.	139626.68516703	3667.4735108391	400.00960023041	2778.2408179141	412402.59237499	5601.8822324301	98040.00461364
0.	128110.56069028	3711.9376358914	111.11185185679	2155.8343768016	407177.0243432	4934.7940323669	99973.88875177
0.	119923.39943221	3422.9250628351	155.55700742096	3045.0006645658	434413.02710088	5913.2083289985	92083.74727446
0.	148737.85815691	4045.4261345198	266.6709334016	3045.0006645658	369572.82197357	5401.7501670541	108794.4572087
0.	153104.7728232	3934.2618191226	133.33440000853	3000.5400972175	392730.05847506	5468.4603216522	115708.8853056
0.	150864.46594697	3623.0096229803	200.0024000288	2355.8885211332	432097.16110364	6246.7849065228	107871.4632004
0.	152244.78647383	3823.0989862564	400.00960023041	2578.1765357486	413732.82338093	5868.7324604928	122922.1764500
0.	155889.01599264	3645.2415372606	222.22518522469	2533.718458539	390541.8461085	5779.781435342	119111.8845997
0.	126463.4653139	3623.0096229803	266.6709334016	2911.6196740142	392148.03229984	5913.2083289985	110843.4166168
0.	114086.74888788	2644.8640962144	66.6669333344	2689.3227662952	380446.09793862	5179.3868406229	105260.6156236
0.	141954.40784797	3778.6342682119	222.22518522469	2089.1507291136	385515.73984645	6135.5912309063	112847.8281491
0.	127659.26954983	3934.2618191226	111.11185185679	2311.4316296304	408016.63210751	5601.8822324301	111406.4051971
0.	116114.46841324	3022.7703512459	133.33440000853	2400.3456497736	377912.40722636	5979.9225766753	105373.1353964
0.	101570.80377093	3267.3070588502	155.55700742096	2355.8885211332	375216.82956435	5890.9703650846	97387.98146923
0.	96713.528137222	3956.4945635986	222.22518522469	2511.4895088638	421344.79460438	6602.6146353956	95994.17106407
0.	123237.89951578	3689.7055437159	244.44802968221	2622.6348501053	391007.37619313	5690.8313593262	97095.71169547
0.	123914.48892829	3334.00013336	111.11185185679	2644.8640962144	440755.62799979	6780.5351954239	109604.9747237
0.	118954.0991605	3956.4945635986	66.6669333344	1777.9674276367	433804.7591296	6758.2949177622	110798.3791626
0.	103393.00791368	3689.7055437159	333.34000013334	2111.3785523944	383306.12157676	5868.7324604928	108074.0629406
0.	93993.783806252	3867.5639415011	200.0024000288	1844.6485855546	397620.64678654	6402.4585440809	99051.86508559
0.	85772.488474322	4356.6941049483	244.44802968221	1622.3801338886	375472.40809515	6291.2627920491	89635.0432804
0.	78142.442509489	3178.3837896203	222.22518522469	1577.9271548818	386539.33606185	6513.6557793022	91881.53359932
0.	73904.039477391	3511.8509410427	111.11185185679	1800.1944209975	443682.76773362	5957.6844347936	86423.60836546
0.	87478.97913193	4067.6591755055	266.6709334016	2244.746737005	393940.80014704	6469.1767072291	100513.6569801
0.	89679.967184371	3311.7690492289	222.22518522469	1777.9674276367	401721.58591271	6113.3526737582	105845.73492
0.	83954.111339366	3489.6193825463	311.11691862693	1933.557626018	408436.46695626	6558.1350886904	103235.5178478
0.	98399.763232555	3734.1697873657	333.34000013334	2155.8343768016	403259.94630484	5490.6971584864	106700.9827404
0.	99928.909634756	3578.5459723132	266.6709334016	2133.606434957	410699.26576434	5935.4463522347	104585.5286902
0.	109942.71347117	3689.7055437159	533.35040054615	2289.203272805	405824.49661191	5668.5939886228	109695.037060
0.	101278.38813098	3467.3878833464	200.0024000288	2000.2400288035	400416.52785439	6269.0238196228	111023.5688518
0.	117331.33536621	3734.1697873657	222.22518522469	2355.8885211332	411305.89108079	6180.068523177	108952.051702
0.	107083.62184184	3222.845305648	177.7796740943	2111.3785523944	405264.89264259	6002.16077788	102808.0597225
0.	108029.04035321	3623.0096229803	244.44802968221	1822.4214736367	392962.8800658	6313.5018238017	110212.914260
0.	121681.95077925	3823.0989862564	244.44802968221	2066.9229651143	414619.75917664	5312.8041246922	108074.0629406
0.	135786.22261592	3889.7965080741	377.78634093484	1889.1029872274	425503.88858275	5690.8313593262	126576.2697594
0.	136373.47377986	3578.5459723132	355.56314090256	2333.6600457397	422559.60152481	6024.3990384081	108997.079245
0.	120622.26674957	3445.1564434428	333.34000013334	2756.0112160766	417467.91257843	6513.6557793022	111428.9255262
0.	139106.9904848	4467.8640542332	422.2329187895	2756.0112160766	389261.76938656	6157.8298473792	120712.4474163
0.	173067.56191184	4000.9602304553	355.56314090256	2200.2904383379	401651.66702852	6847.2563843996	117601.7742090
0.	207006.21896088	3912.0291339479	222.22518522469	2778.2408179141	402607.27469696	5624.119425175	138316.2124167
0.	209352.64489975	3734.1697873657	511.12678566587	2733.7816735278	389098.86431343	5713.0687893496	131857.2134429
0.	190576.75597409	4067.6591755055	377.78634093484	2756.0112160766	384469.00717375	6024.3990384081	130299.6668377
0.	195784.29732593	3778.6342682119	511.12678566587	3778.6342682119	421882.09174773	7759.166154206	115686.3534855
0.	224471.9717454	3934.2618191226	511.12678566587	3600.7777679979	391961.79231143	6224.5460527486	125831.7884234
0.	192236.45263502	4134.3586542796	666.69333440004	2889.3897164397	386609.13118789	5290.5677623922	109807.6163403
0.	204797.07453318	4134.3586542796	555.57407469138	3245.0761526022	386888.31740531	6535.8954043318	111091.1269373
0.	248288.99585155	4312.2265403762	622.24545271912	4334.4602930095	409089.58442618	6558.1350886904	127185.4399541
0.	223148.23447387	3623.0096229803	466.67973369921	3845.3314342286	377401.11145502	5824.2568292746	128607.0089588
0.	236120.67057639	4267.7592130252	533.35040054615	3645.2415372606	410489.29011857	5979.9225766753	123080.0364986
0.	204888.16183735	3334.00013336	511.12678566587	4756.9128613587	391170.31772609	5423.9868259363	123237.8995157
0.	237880.79183605	4000.9602304553	444.45629661235	3422.9250628351	421438.23515875	6068.8757374351	126170.1808476
0.	242065.40838646	4401.1619067434	555.57407469138	4601.2699505063	404285.67396575	5846.4946152228	123440.8706140
0.	216532.65908589	4089.8922757939	422.2329187895	5246.095215739	416767.45892801	5802.0191026477	117353.8716035
0.	258480.85291911	4045.4261345198	600.02160077763	3889.7965080741	371384.07128539	5846.4946152228	116925.6934420
0.	244490.23234126	4045.4261345198	622.24545271912	4312.2265403762	415250.00637725	5446.2235441355	122200.5683143
0.	259924.73760398	4556.8010811844	511.12678566587	4556.8010811844	404985.10441477	5446.2235441355	134589.2608164
0.	263088.39363712	4490.09822201	600.02160077763	4045.4261345198	424312.03113748	6513.6557793022	137389.9670371
0.	254998.20855975	4267.7592130252	422.2329187895	4356.6941049483	426275.17904287	6602.6146353956	126170.1808476
0.	274928.20152095	3867.5639415011	666.69333440004	4645.7390570617	375100.66003901	6402.4585440809	130683.3833894
0.	237400.72241222	4112.1254353852	466.67973369921	3756.4019981391	433360.28297581	5312.8041246922	137774.0076081
0.	243323.48495507	3734.1697873657	444.45629661235	4401.1619067434	407363.59671049	5802.0191026477	139197.3698598
0.	210651.43297432	4223.2921228934	266.6709334016	3623.0096229803	392869.75066691	5512.9340546385	126508.5869102
0.	220022.29943567	3800.8665975842	400.00960023041	3689.7055437159	410582.61199032	6246.7849065228	130141.6710002
0.	221824.70466532	4067.6591755055	400.00960023041	4490.09822201	425737.60561397	5446.2235441355	125087.3730935
0.	209876.6932236	3756.4019981391	533.35040054615	4579.0354861913	393661.38296933	5557.4080248972	125155.0444871
0.	201882.80001727	4779.1478001472	466.67973369921	4979.2649182334	359849.74893834	6091.1141759345	131315.4253405
0.	216532.65908589	4023.1931528364	555.57407469138	3867.5639415011	435442.50225292	6068.8757374351	123125.1399149
0.	203931.79419489	4845.8529723751	444.45629661235	4245.525638307	376146.24278691	5335.0405463082	120216.4657388
0.	177946.49342319	4601.2699505063	488.9032300503	4201.058666784	399088.37012027	6291.2627920491	118480.7606402
0.	181715.41689861	2978.3099024804	511.12678566587	4089.8922757939	418098.36997674	6291.2627920491	123057.4848814
0.	193009.57359856	3912.0291339479	533.35040054615	4023.1931528364	388540.35625826	5713.0687893496	111789.2590141
0.	195329.36199603	4334.4602930095	466.67973369921	4112.1254353852	385027.24860688	5223.8590313854	120351.7305625
0.	191963.60334116	3667.4735108391	511.12678566587	3445.1564434428	381515.58794862	6135.5912309063	119517.6322079
0.	198878.50870802	4201.058666784	355.56314090256	4045.4261345198	409532.79973625	6180.068523177	131812.0630995
0.	178650.20048173	4112.1254353852	555.57407469138	5557.4080248972	404775.26926216	6513.6557793022	126801.8831971
0.	132331.30670222	3556.3142359259	577.79780810179	4667.9736993025	391612.60329357	5668.5939886228	108524.3021073
0.	158787.41868819	4156.5919324774	400.00960023041	4512.332449094	402047.88161322	5601.8822324301	105868.2403329
0.	127681.83353083	3445.1564434428	533.35040054615	4979.2649182334	407083.73968859	6269.0238196228	101278.3881309
0.	123846.82753322	3689.7055437159	577.79780810179	5157.1508342136	376657.46327164	5846.4946152228	99344.203073
0.	133437.6283808	3378.462479507	377.78634093484	3867.5639415011	423260.53024347	6224.5460527486	102808.0597225
0.	134386.02009047	3378.462479507	444.45629661235	4045.4261345198	428402.43160263	5913.2083289985	105035.5806072
0.	133369.89021288	3912.0291339479	533.35040054615	3556.3142359259	384841.16406779	5824.2568292746	103033.0349668
0.	124636.24440794	4334.4602930095	555.57407469138	4000.9602304553	398762.18756044	5957.6844347936	104675.5371413
0.	119337.29751603	3289.5380243924	600.02160077763	3467.3878833464	382422.43460083	5913.2083289985	97680.26143440
0.	114086.74888788	3800.8665975842	466.67973369921	4178.8252699788	428823.26956032	5913.2083289985	104675.5371413
0.	123869.38127099	3912.0291339479	400.00960023041	3578.5459723132	408926.30037471	5423.9868259363	117105.9763210
0.	132511.92069713	3400.6937415233	511.12678566587	4378.9279761929	413966.2186075	6402.4585440809	126418.3439
0.	141818.79466575	3912.0291339479	622.24545271912	4112.1254353852	400905.90123838	6291.2627920491	121862.3358529
0.	172114.79828038	4134.3586542796	644.46936392652	3934.2618191226	408623.06684953	6402.4585440809	136486.4114021
0.	168690.27657124	4534.5667354854	466.67973369921	4112.1254353852	368760.20705994	6825.0159287424	130954.2526872
0.	166060.4640536	4667.9736993025	333.34000013334	4734.6779818802	407060.41868421	5890.9703650846	142270.8471166
0.	173385.17374892	3823.0989862564	377.78634093484	4712.4431617115	417631.36002857	6869.4968993892	132602.2291509
0.	165652.46333135	4378.9279761929	488.9032300503	5512.9340546385	394010.65587158	5935.4463522347	141411.9682484
0.	164972.50607847	4201.058666784	533.35040054615	5468.4603216522	389122.13627621	6291.2627920491	138700.2953263
0.	151950.60080586	4267.7592130252	488.9032300503	4623.5044741297	424545.71557488	5512.9340546385	133347.3109449
0.	173453.23498703	4223.2921228934	533.35040054615	5935.4463522347	397527.46652688	5601.8822324301	127298.2540994
0.	177106.66195939	3534.0825588358	422.2329187895	8404.2357348103	427607.57198855	6313.5018238017	121050.6335460
0.	179558.29647379	3778.6342682119	266.6709334016	9872.5111932931	418238.47793997	5668.5939886228	130705.9554972
0.	199788.78700051	4401.1619067434	733.3656014198	9472.046789243	395128.42526911	5624.119425175	135244.1810502
0.	212543.00822625	4045.4261345198	488.9032300503	11875.121753355	427630.94915746	5713.0687893496	130277.0958218
0.	212360.66925568	4401.1619067434	555.57407469138	11274.288085412	426882.91146453	5957.6844347936	124884.3621852
0.	172908.760486	3845.3314342286	711.14145314645	10695.748428881	432120.55055359	5913.2083289985	112217.1751339
0.	210058.97853055	3334.00013336	444.45629661235	11296.540412261	418845.63900272	5957.6844347936	116767.9491000
0.	199424.66389253	4067.6591755055	666.69333440004	11029.516409074	399810.67587801	5268.3314594078	128697.2754336
0.	211380.66477903	3867.5639415011	400.00960023041	9605.5327868852	414222.96072397	6469.1767072291	115483.5698273
0.	237880.79183605	3978.7273673761	355.56314090256	8849.1403882772	412309.25061097	6180.068523177	118435.6821734
0.	229380.7395873	4334.4602930095	377.78634093484	8849.1403882772	414176.27976508	4868.088148406	113095.5976615
0.	221459.62949703	4178.8252699788	644.46936392652	10006.003602161	413826.18070615	6469.1767072291	109244.7350479
0.	222691.82145201	4223.2921228934	555.57407469138	9605.5327868852	429010.31530355	5690.8313593262	118075.0631553
0.	229129.52407471	4134.3586542796	733.3656014198	8871.3862441486	423237.16502649	5446.2235441355	117511.6269597
0.	208691.93470361	3378.462479507	355.56314090256	9694.5246392125	409766.08019366	5713.0687893496	109785.1003634
0.	223901.36989263	3978.7273673761	355.56314090256	8381.9911253168	395943.55779538	5601.8822324301	109132.1633220
0.	242477.12192845	3711.9376358914	466.67973369921	10539.994609927	420270.30167329	6202.3072583001	114920.3075997
0.	249502.21353709	3934.2618191226	688.91736413994	9805.7657902847	425340.29046385	6446.937260185	120351.7305625
0.	255296.01025245	4289.9928470482	644.46936392652	13188.205252064	433945.12482079	6113.3526737582	112127.0857159
0.	229837.51420433	3556.3142359259	933.3856029271	12475.998713705	405614.64082424	6157.8298473792	114109.2764129
0.	195147.39473732	3467.3878833464	533.35040054615	11719.345904834	376332.13759654	6513.6557793022	103393.0079136
0.	226663.44116684	3978.7273673761	666.69333440004	12965.634175188	415039.91880951	6669.3344004268	109559.9439181
0.	205799.08897684	3823.0989862564	1088.9600342778	15503.296619214	426672.53765891	6669.3344004268	98782.02368354
0.	311077.54799721	4201.058666784	1622.3801338886	19021.684720581	441013.17610691	6602.6146353956	127930.0413236
0.	315021.63919935	4178.8252699788	1622.3801338886	21405.233557354	491878.28872112	6869.4968993892	122583.9149129
0.	308771.91076442	4023.1931528364	2511.4895088638	29117.447495098	489028.81836602	7136.387707272	113861.4769639
0.	395454.46893352	4245.525638307	2333.6600457397	29429.652445154	485709.55492557	6602.6146353956	106836.0298416
0.	500055.16239948	4845.8529723751	2778.2408179141	53795.299632908	509254.61539906	8070.5728239134	119788.1415111
0.	579137.08436463	5624.119425175	3600.7777679979	67673.672330906	541412.044462	7403.2870594544	114627.4261835
0.	625157.06739892	5601.8822324301	3467.3878833464	64246.707356248	624128.54392139	7981.5983028321	111181.2052311
0.	712596.11890938	5401.7501670541	2889.3897164397	82225.896557053	589803.12898912	9227.328010388	112442.402911
0.	751003.49003663	4912.5586784017	4000.9602304553	80139.047611392	623171.88773685	9783.5174413434	111203.7249556
0.	798361.36121031	5779.781435342	4134.3586542796	94375.843359789	622884.9115236	9116.0945761461	104158.0017405
0.	860784.82786407	5624.119425175	3823.0989862564	97590.328051922	698303.32666518	10072.750608034	107556.3177762
0.	853586.7462787	5913.2083289985	4089.8922757939	88422.188920552	647335.9290486	10339.743974598	104203.0035509
0.	833301.83339003	6335.740914881	3711.9376358914	87074.778872951	693600.54256622	10272.994831483	101120.9377798
0.	775769.80449122	5423.9868259363	4712.4431617115	95117.538100653	670629.74146161	9739.0209215515	94061.20481475
0.	929202.66781533	5446.2235441355	4045.4261345198	95904.255770906	731875.47469022	11185.27937181	92465.71975334
0.	884336.54867712	5023.7360413493	4445.6299457633	95229.921818044	729744.66243308	9316.3158262194	91162.59116259
0.	1073165.2164945	5935.4463522347	4378.9279761929	94600.59241023	653813.4847559	10562.244977375	90960.39971632
0.	1083770.7041101	6202.3072583001	4667.9736993025	112104.56351257	657990.47836843	9338.5629285733	100716.0790257
0.	1114904.5129628	6691.5744407644	4801.3827982459	111473.96636587	678592.80453881	10028.252544752	101750.7569263
0.	1061994.0535708	5913.2083289985	4601.2699505063	107848.95242032	674502.10036236	10584.495404194	110257.9485713
0.	1279643.7154892	6157.8298473792	5246.095215739	103932.99631136	659599.39824723	9805.7657902847	105440.6479847
0.	1168258.9688274	5890.9703650846	4601.2699505063	128697.27543367	659959.64513221	10050.50154671	109987.7463316
0.	1159179.0984115	5646.3566772391	4423.3958966001	122403.51433294	678496.53050482	9872.5111932931	107061.1131761
0.	1166605.0824349	4957.0294456441	4023.1931528364	123621.29348797	616334.87912499	9961.5058950769	100018.8681101
0.	1347015.0848973	5757.5438273573	5268.3314594078	125290.38891068	672241.00989196	10117.248908782	110573.1955183
0.	1438386.0914571	5713.0687893496	4178.8252699788	138316.21241678	681144.45591713	10384.243700188	108659.3785703
0.	1344497.3732518	5779.781435342	4912.5586784017	139061.80116179	620637.26073219	10695.748428881	98894.45654545
0.	1364190.6212616	6269.0238196228	4201.058666784	152448.45950361	658542.76046489	9672.2765870872	102898.0490959
0.	1272226.2883713	5335.0405463082	4957.0294456441	136486.41140213	631618.03542227	10117.248908782	93139.8313114
0.	1386742.5391278	5913.2083289985	5379.5135674889	153964.84712289	666951.40023278	9872.5111932931	101818.2403554
0.	1529708.6153772	6335.740914881	4779.1478001472	128810.10989168	666999.47305655	9049.3552278814	98444.73414556
0.	1377152.3870289	5802.0191026477	4779.1478001472	117962.37289	645513.49080492	8871.3862441486	109154.6775463
0.	1413978.7979119	6046.6373582597	4623.5044741297	117060.90523818	640240.17371519	9783.5174413434	110257.9485713
0.	1113462.8295725	5446.2235441355	3156.1531205464	92285.965829613	587349.72326858	7692.4376667992	106025.7798519
0.	931085.32610277	5201.6229063468	3200.6145179875	79645.460476694	597572.87810987	8092.8166025467	108591.8400669
0.	860833.98185086	5223.8590313854	2889.3897164397	78680.80599153	526500.63110386	8337.5020843755	109762.5844469
0.	878374.96420812	5468.4603216522	2644.8640962144	64381.071697224	559506.09117469	7692.4376667992	113073.0728580
0.	746951.33985021	4645.7390570617	2511.4895088638	56680.999690507	497320.81598054	8337.5020843755	108839.4839049
0.	715133.61505755	4556.8010811844	3133.9225107654	62298.66690221	511072.08328867	7981.5983028321	104720.5417292
0.	711363.88808178	5290.5677623922	2444.8030155534	63798.841805641	525460.16446676	7625.7097134645	102223.1523366
0.	863365.78492941	4490.09822201	3267.3070588502	80542.913273124	594020.80580254	7803.6521091871	122132.9207317
0.	716052.12961482	6335.740914881	3289.5380243924	73702.264279981	550964.18732782	7603.4671810346	115258.2603990
0.	810961.96868009	5735.3062786932	3623.0096229803	73209.056495965	541814.77433027	7981.5983028321	114357.0831806
0.	834232.87957001	5490.6971584864	3089.4614690812	71079.629270078	538285.60679573	9761.2691517657	117827.1465689
0.	855625.19303725	5223.8590313854	3311.7690492289	86109.268305758	562212.79457938	7892.6247312617	111181.2052311
0.	672505.57512185	5201.6229063468	3711.9376358914	86513.42197776	573071.89614598	8404.2357348103	110663.2682507
0.	866242.60403444	5868.7324604928	3845.3314342286	91387.254047629	594878.89069483	8782.4031767842	90511.10285913
0.	831709.48402655	5223.8590313854	4245.525638307	104383.01320754	582873.46059354	8693.4210590677	91836.59788976
0.	832125.91664508	5179.3868406229	3867.5639415011	91140.125205395	575164.49856387	8671.1756780192	89949.51566676
0.	884336.54867712	4868.088148406	4623.5044741297	105485.65667896	626066.09697488	10183.99680516	99569.08538619
0.	742319.15545528	5090.4431708704	3400.6937415233	110235.4313856	623315.37941598	8582.1947473411	98512.19096745
0.	922839.29336153	5668.5939886228	3978.7273673761	105125.59388916	585206.5417263	9805.7657902847	97522.87864827
0.	880419.18350368	5535.1710101087	4245.525638307	110302.98312416	625468.04044607	9828.0141985899	101165.9232927
0.	1014022.9085159	5223.8590313854	4801.3827982459	112464.92602193	640887.18059486	8737.9119992209	99569.08538619
0.	1072233.7485655	5535.1710101087	4201.058666784	128110.56069028	610959.91268118	9516.5418843464	101930.7139442
0.	1211265.6717955	4957.0294456441	4957.0294456441	106993.58754151	644051.02184012	8871.3862441486	105215.6081372
0.	1089645.7023805	5290.5677623922	4156.5919324774	129532.28632548	612130.17615157	9538.7895209393	99928.90963475
0.	1249574.1906756	5535.1710101087	4979.2649182334	119607.801007	638347.3573167	10050.50154671	95364.78426818
0.	1341461.4820545	5557.4080248972	3156.1531205464	134227.94736974	643523.63464143	8381.9911253168	94780.39599030
0.	1300383.2012396	6113.3526737582	4979.2649182334	135266.76541723	668994.73042122	11074.019815824	90870.53841743
0.	1213183.6003153	5713.0687893496	4690.2084008523	138383.99047803	670317.14197741	9494.2943071144	89702.42922668
0.	1384578.6526454	5001.500450135	5512.9340546385	135470.02745245	682155.69527141	9739.0209215515	91364.78748805
0.	1307643.0119958	5601.8822324301	4690.2084008523	127004.94047427	672625.83471354	10896.007613863	88152.68957296
0.	1306014.8574167	5157.1508342136	4267.7592130252	145503.73073269	679675.96106833	9961.5058950769	85637.78033306
0.	1279772.5444366	5913.2083289985	4445.6299457633	147539.0504323	729478.34759817	9516.5418843464	96084.08732186
0.	1590783.8337335	6313.5018238017	4823.6178556551	149235.52666509	649158.75102567	10117.248908782	87613.71688572
0.	1595291.6288644	5312.8041246922	4512.332449094	148149.74244185	752702.5570705	10272.994831483	94600.5924102
0.	1448093.9648863	6135.5912309063	4934.7940323669	142180.43468127	641102.86030507	11274.288085412	89163.35683170
0.	1604741.2110874	5913.2083289985	4868.088148406	152697.39990572	721250.81723212	9027.1088971719	87029.86893694
0.	1505186.7315426	5935.4463522347	5246.095215739	152742.66258874	690755.99212945	10206.246222688	89006.13391669
0.	1641967.099141	5646.3566772391	4979.2649182334	147584.28535622	676065.96528031	10406.493652039	86401.15511285
0.	1551588.0245339	6157.8298473792	5179.3868406229	155889.01599264	681481.52260302	9316.3158262194	89073.51480470
0.	1493781.6203672	6091.1141759345	4712.4431617115	163703.39951035	706895.49732864	10339.743974598	89073.51480470
0.	1460440.6095542	6558.1350886904	5535.1710101087	165403.13929323	734806.19399626	11096.271608266	94802.87170905
0.	1521315.5876828	5579.6450990042	5134.9148871186	156522.95625163	766671.73395703	10606.745890386	97770.19578179
0.	1576128.8885127	7025.1821656413	4023.1931528364	159602.77440505	717381.73052407	11229.783609853	100536.148077
0.	1534504.3238702	5802.0191026477	3778.6342682119	146317.79948073	710421.71181466	10784.751917351	103145.5248526
0.	1395925.2719263	6068.8757374351	3956.4945635986	137638.46187282	706388.4198164	10539.994609927	95027.63221177
0.	1581854.838121	6891.7374737114	3734.1697873657	148127.12342821	719968.99151486	10228.495699585	100940.9981421
0.	1551455.2635798	6335.740914881	4156.5919324774	140394.98835831	672481.52340369	10228.495699585	100963.4903856
0.	1447437.699557	6180.068523177	3956.4945635986	151430.14368036	686033.205201	11296.540412261	107758.9099038
0.	1198209.1295708	5979.9225766753	3734.1697873657	123891.93506934	711484.68729986	9828.0141985899	105620.6842109
0.	1339801.2566114	6469.1767072291	4401.1619067434	131067.11747305	586611.45617667	9027.1088971719	105440.6479847
0.	1290910.3533812	6046.6373582597	3845.3314342286	138971.42324484	707378.4558134	9739.0209215515	101143.4305061
0.	1362812.2525454	5668.5939886228	3489.6193825463	145571.56678404	721903.89545713	11407.802937209	103100.5287172
0.	1462491.2557028	6558.1350886904	4201.058666784	120486.99756609	629487.77553927	10673.497705198	110663.2682507
0.	1357378.8519788	6424.6978724691	4579.0354861913	131766.9129989	745811.25431133	10651.247040888	117804.6090605
0.	1558255.1119691	6580.3748323783	4000.9602304553	121862.33585296	660560.08989827	9894.7597796915	133708.5865149
0.	1369263.792557	6068.8757374351	3267.3070588502	129261.46288503	705229.49664583	9805.7657902847	135944.324660
0.	1374287.7431199	5735.3062786932	3267.3070588502	117466.55369826	692877.2633952	9227.328010388	121276.0985358
0.	1353507.2784684	5779.781435342	3511.8509410427	121952.52984345	662073.39530091	8915.8781339534	114289.4987908
0.	1342577.1179831	6469.1767072291	3711.9376358914	132782.8489716	663851.26626007	10584.495404194	109942.7134711
0.	1485896.184767	6002.16077788	4579.0354861913	126598.83083047	686057.29452987	10117.248908782	109604.9747237
0.	1579617.2951417	5979.9225766753	4067.6591755055	132263.57745539	709914.42844718	11051.768082761	122854.5230522
0.	1320834.1787459	5735.3062786932	3956.4945635986	125312.94652672	685768.22699761	9917.0084254548	125403.1775969
0.	1225621.7570227	6780.5351954239	3867.5639415011	126959.81621055	727759.60253504	9049.3552278814	118142.6780409
0.	1377881.7143765	6224.5460527486	3267.3070588502	138090.28949443	681240.75934798	10317.494200857	112915.4009268
0.	1154350.4429354	6558.1350886904	3667.4735108391	124230.24931571	674333.70096254	9138.3411442804	116655.2763855
0.	1393837.4670215	5201.6229063468	4112.1254353852	129938.53786224	628530.52625365	10139.498148207	120599.7217342
0.	1282194.8729436	6291.2627920491	3200.6145179875	120239.00972477	607020.39492716	10206.246222688	116475.003188
0.	1159153.6775856	5512.9340546385	3400.6937415233	112014.47530379	612058.52281183	9338.5629285733	109965.2298711
0.	1157933.5631994	5690.8313593262	3422.9250628351	115415.97636367	622047.95197887	9405.3045917898	112487.4491927
0.	1300021.6558483	5890.9703650846	3956.4945635986	106948.57075379	678857.56364304	8893.6321593739	123012.3818286
0.	1223035.4483255	6869.4968993892	3800.8665975842	124072.36763748	591875.96676603	9917.0084254548	145232.3920014
0.	1236615.5062475	7180.8703392706	3623.0096229803	111564.04877051	664043.4903773	9872.5111932931	172250.9007698
0.	1313874.0729233	5601.8822324301	3133.9225107654	104855.556942	618437.9980991	9205.0812048251	148760.4788136
0.	1316176.2625514	7247.5947322881	3067.2310371775	108907.02440242	606041.76310596	8159.548294521	127681.8335308
0.	1335496.4732562	6202.3072583001	3334.00013336	91297.388170754	609742.05170023	8648.9303563226	119021.7211283
0.	1272818.4270564	6535.8954043318	3000.5400972175	96825.93325716	633820.65346017	9093.8480673683	114875.2482549
0.	1538109.3927421	5913.2083289985	3200.6145179875	94645.542943599	581730.95719408	8737.9119992209	115010.4270153
0.	1302707.769095	5357.2770272403	2756.0112160766	95724.428078391	574118.13385745	7870.3814867284	104022.9977585
0.	1195401.0177092	5668.5939886228	2978.3099024804	90084.293160028	600339.26213249	8493.2147662765	99951.399163
0.	1293671.1601037	5068.2074017168	3067.2310371775	84560.193188549	575640.16087302	8693.4210590677	102830.5569753
0.	1150286.2352874	6291.2627920491	2689.3227662952	82495.205273261	544041.97393518	7781.4091020254	120960.4492458
0.	1155824.1761375	5557.4080248972	2489.2606184746	72536.54726035	556539.19197904	8537.704638108	138203.2501962
0.	1157781.060645	6669.3344004268	2200.2904383379	75495.992149488	539730.25875668	8159.548294521	136508.9991087
0.	1082359.2667901	5624.119425175	2333.6600457397	71483.058091199	543046.77095294	8537.704638108	129193.7583895
0.	1084098.3913073	5335.0405463082	2066.9229651143	72603.795752332	531444.5679651	8048.3291046256	121952.5298434
0.	1052971.7960059	5423.9868259363	2000.2400288035	77761.122653603	575354.7603382	7180.8703392706	121185.9118131
0.	1171134.9170447	5312.8041246922	2178.0623779285	73590.16904981	563423.96361005	8315.2576529274	128336.2153558
0.	1069364.4352375	6068.8757374351	2000.2400288035	84807.127997788	581278.75807434	8337.5020843755	122268.2164420
0.	1233513.3375435	6113.3526737582	2111.3785523944	92398.311580067	590756.09601202	9650.0285943244	139332.9407451
0.	1076337.9763228	5446.2235441355	2467.0317873712	91544.521651385	618987.76129571	7403.2870594544	130638.2393557
0.	1260674.5365304	5579.6450990042	3200.6145179875	112059.51928726	595903.9372471	8003.8418440852	129915.9678168
0.	1227312.2241643	5802.0191026477	1978.012501928	98017.520212621	631402.59203495	8270.7689680748	127614.1417697
0.	1044686.4523735	6091.1141759345	2600.4056632835	100243.76852185	638467.14355001	8337.5020843755	156273.9025947
0.	1313511.9843884	5935.4463522347	2511.4895088638	96938.33988455	624080.70859788	9805.7657902847	151769.5685869
0.	1137115.711292	5646.3566772391	2889.3897164397	114086.74888788	657078.0894358	8626.6850939775	145119.3367817
0.	1461360.7139059	7470.0132325949	3289.5380243924	117376.40790148	636862.14578523	10072.750608034	148466.415022
0.	1358288.5232947	6291.2627920491	2533.718458539	130705.95549726	660872.33762363	9160.5877717715	135424.8576862
0.	1467751.4433788	7002.9412353188	4467.8640542332	149348.63725254	678303.98564299	10117.248908782	137118.8901435
0.	1344679.040221	6068.8757374351	4378.9279761929	122786.87019962	698906.43197673	10139.498148207	126666.5144071
0.	1586251.6099074	5868.7324604928	5201.6229063468	147629.52052353	765553.3753659	10250.745235849	114649.9551603
0.	1671997.1049363	6002.16077788	5179.3868406229	139717.07013192	742052.45548823	10784.751917351	105575.6747920
0.	1868135.0183692	5579.6450990042	4823.6178556551	164995.17043516	787557.88402669	11674.839054004	102380.6233882
0.	1614040.1678315	5846.4946152228	4534.5667354854	170708.53470834	738198.34120033	12520.509840498	100806.0459482
0.	1716983.9439647	6291.2627920491	4601.2699505063	168826.32370747	737956.0011139	11096.271608266	115303.3218007
0.	1544474.7639715	6224.5460527486	3623.0096229803	157723.04542092	748673.87986852	10651.247040888	102155.6656484
0.	1652834.2221955	6825.0159287424	5134.9148871186	135989.49721972	723669.87112601	12943.377394191	95724.42807839
0.	1581535.1555258	6202.3072583001	4312.2265403762	167511.29348885	680446.28801851	9917.0084254548	103550.5009375
0.	1701127.0968061	8181.7923105381	4712.4431617115	143401.0846304	740185.78449667	11941.883722078	109087.1350546
0.	1846969.7373631	9739.0209215515	5690.8313593262	150977.59844937	744622.81343223	11541.319926723	122719.217892
0.	1757710.1103645	9872.5111932931	4890.3233837481	163091.57722211	693986.31610184	11407.802937209	115078.0172122
0.	1723420.9289986	8248.52471467	3823.0989862564	136328.29915604	717019.09192261	9983.7547189362	110910.9732516
0.	1524227.1174322	7403.2870594544	4178.8252699788	129148.62236244	703901.75391787	9694.5246392125	120870.2659145
0.	1487451.6313775	7647.9523052351	3356.2312767859	131383.14694217	625468.04044607	8871.3862441486	130999.3984195
0.	1641859.8338269	6335.740914881	4423.3958966001	124297.91380101	743410.28587346	11318.79279849	112352.3110749
0.	1395951.3725422	6491.4162136014	4000.9602304553	119810.68434663	703201.75310608	10206.246222688	105193.1044846
0.	1542166.802626	6291.2627920491	3311.7690492289	140756.56710846	677654.17829314	10228.495699585	100041.3578797
0.	1680664.4571587	6002.16077788	4134.3586542796	139084.39579292	746854.30548145	11541.319926723	101143.4305061
0.	1426409.9090232	5535.1710101087	3756.4019981391	137231.83778637	673082.83637611	10361.993807708	90870.53841743
0.	1480203.9417906	5802.0191026477	4556.8010811844	140078.61971355	679555.60366241	10250.745235849	91477.12088833
0.	1777446.9313667	5446.2235441355	4356.6941049483	146295.18539541	671543.55843878	10139.498148207	91859.06571442
0.	1940144.6170991	6513.6557793022	4423.3958966001	168712.95094125	704601.81115161	10985.013239832	97208.12194087
0.	1756460.9908695	5179.3868406229	3912.0291339479	153082.14047675	708924.10341952	10628.996435951	100176.2977648
0.	1869124.4631417	5913.2083289985	4089.8922757939	144938.45159289	712088.70858237	10740.250054368	110550.6774864
0.	1725287.9567029	5779.781435342	4245.525638307	155617.34193558	752192.80215567	9650.0285943244	119878.3132163
0.	1609229.181196	5868.7324604928	4312.2265403762	145232.39200148	701729.52173458	10584.495404194	112847.8281491
0.	1645427.0795336	6513.6557793022	4534.5667354854	140620.973254	670653.7880427	10161.747447	113163.172434
0.	1715226.727175	5446.2235441355	4245.525638307	139197.36985987	751877.2545402	11140.775371281	103842.9958301
0.	1733843.2482641	6002.16077788	4401.1619067434	146702.24823886	728994.15969681	10517.744301851	101548.3098980
0.	1579484.1253622	6402.4585440809	4000.9602304553	135876.56627707	650478.13791282	9761.2691517657	95162.49140676
0.	1708255.2399152	7447.7711155427	4423.3958966001	129825.68824187	654317.49779677	10139.498148207	108321.6914914
0.	1674015.1665212	5246.095215739	4890.3233837481	140394.98835831	680349.99340813	9605.5327868852	108997.079245
0.	1840062.3800147	6802.7755324172	3934.2618191226	133573.10635537	749037.84037833	9805.7657902847	115551.1638356
0.	1815872.5089234	6335.740914881	4378.9279761929	134882.83943498	682998.48479591	10940.510308095	115686.3534855
0.	1623750.0329227	5935.4463522347	3889.7965080741	133121.52160386	694830.25548716	10450.993733851	118435.6821734
0.	1892847.7570456	6180.068523177	4934.7940323669	148964.06746341	667047.54614697	10406.493652039	121524.1170195
0.	1919698.9702658	6736.0546994319	4467.8640542332	155187.20929033	763049.74487543	10628.996435951	119923.3994322
0.	1902552.6982066	6068.8757374351	3623.0096229803	135040.92447924	707450.90190203	11140.775371281	108974.5654437
0.	1696971.566722	6157.8298473792	5223.8590313854	143830.61473971	688153.32219848	10562.244977375	115010.4270153
0.	1996679.4174647	6469.1767072291	4912.5586784017	154417.55313781	714408.54055051	11407.802937209	119337.2975160
0.	1951535.0831464	5268.3314594078	4779.1478001472	141886.60098332	692732.61479308	10495.494053146	113118.1225255
0.	1789129.4868501	6446.937260185	4312.2265403762	150706.08300069	736865.55423289	11496.814026024	105913.2513221
0.	1997208.879625	6224.5460527486	4667.9736993025	149846.34191514	688177.41741408	9961.5058950769	111564.0487705
0.	1986346.9888316	7114.146480276	4601.2699505063	158153.30775961	748625.35294992	11363.297749089	108051.551616
0.	1997599.0288609	7492.255408986	4134.3586542796	149145.0392907	730107.83216705	10117.248908782	109312.2788087
0.	1780631.6158161	5446.2235441355	4779.1478001472	137774.00760815	725678.19709562	10317.494200857	105778.2190794
0.	1845653.6527523	5890.9703650846	4556.8010811844	134273.11070072	684973.34094029	11051.768082761	93297.13181152
0.	1848395.7068755	5312.8041246922	4445.6299457633	136960.76599448	729720.4516566	10762.500956173	94420.79268769
0.	1770917.6852817	6291.2627920491	5468.4603216522	134995.75702018	786680.53625991	10117.248908782	99569.08538619
0.	1971828.5357847	5913.2083289985	5090.4431708704	124658.80026651	767376.85986376	10784.751917351	100491.1659434
0.	1972106.4547314	6713.8145404327	4490.09822201	128968.08067996	711073.97681022	10695.748428881	95836.81993405
0.	1894473.7297993	5890.9703650846	4645.7390570617	149801.09481932	744671.31804757	10428.74366326	95746.90632895
0.	1958276.1547589	5824.2568292746	4512.332449094	140688.76990775	708537.66573628	10562.244977375	106633.460005
0.	1790669.3724951	6424.6978724691	4579.0354861913	147109.33079378	763317.08858847	10473.243863813	102605.5871637
0.	1726920.9030647	6269.0238196228	4623.5044741297	134386.02009047	760522.53684108	11630.332440711	95971.69215034
0.	1917709.3740584	6558.1350886904	4445.6299457633	150457.2015409	781126.04797259	10295.244486485	90668.35401858
0.	1793982.4649924	6780.5351954239	4890.3233837481	136667.11475557	710397.5547922	10695.748428881	92061.27884735
0.	1746342.4797729	6802.7755324172	6224.5460527486	150411.95115782	741397.86293958	12320.211640776	89455.35007336
0.	1749655.5722702	6291.2627920491	5690.8313593262	131812.06309957	818516.38921178	10940.510308095	88781.53487054
0.	1823343.3191924	5935.4463522347	5290.5677623922	152244.78647383	765699.24008831	11274.288085412	92847.70964476
0.	1889605.169138	6491.4162136014	5624.119425175	184600.00934684	776086.21836466	10829.254017831	101840.734952
0.	1845735.2546913	6647.0944194197	5624.119425175	158221.24593006	814823.93108843	12208.936941841	95746.90632895
0.	1679166.6732763	5979.9225766753	5468.4603216522	143943.65262734	764824.0883679	12876.607407585	95342.30704245
0.	1626271.4378887	5490.6971584864	4912.5586784017	154259.10326075	776037.53856	11964.137830426	87681.086575
0.	1896117.1095637	5735.3062786932	5401.7501670541	149506.99463138	793018.9193153	11875.121753355	91005.3307271
0.	1914510.485152	6647.0944194197	5401.7501670541	163091.57722211	788142.83154247	11919.629673117	89477.81151348
0.	1729548.5281487	6091.1141759345	4623.5044741297	154938.19518086	773457.89767902	12008.646225282	84964.27212153
0.	1912911.0611878	6558.1350886904	6135.5912309063	151362.26034309	803365.24059961	12342.466758735	96151.5251482
0.	1795239.15525	6647.0944194197	5134.9148871186	151068.10554721	776573.03135597	11118.523460085	106138.3098916
0.	1734118.3109036	6424.6978724691	5890.9703650846	153829.04007001	789751.63939043	11185.27937181	112127.0857159
0.	1716753.1364351	6135.5912309063	4979.2649182334	163658.07781534	821133.8436973	11140.775371281	111361.3647203
0.	1697902.7825713	6535.8954043318	5512.9340546385	150773.96104094	738586.0993761	11252.035817943	116294.7338647
0.	1919194.5124758	6024.3990384081	5624.119425175	174678.4313567	825489.8503511	12208.936941841	120441.9083226
0.	1671855.0208685	6669.3344004268	4957.0294456441	166717.84015557	814237.19395599	13522.07300496	105125.5938891
0.	1700301.9185176	7269.8363153001	5624.119425175	162706.37860165	770976.32200584	11074.019815824	102065.6842425
0.	1762336.7194149	6135.5912309063	5579.6450990042	156296.54353155	802901.34585552	11897.375683543	110257.9485713
0.	1696417.6031759	8092.8166025467	4979.2649182334	152584.24426396	756878.81575646	10295.244486485	137412.5571730
0.	1765992.5456188	7781.4091020254	5201.6229063468	154372.28143976	743871.02645102	11563.572966145	123463.4232612
0.	1603308.2795455	6157.8298473792	4423.3958966001	145933.36830354	750251.15195494	11541.319926723	112419.8798617
0.	1620673.454014	6558.1350886904	4445.6299457633	143355.87221155	761081.37550012	10784.751917351	110663.2682507
0.	1631526.6880568	6669.3344004268	5268.3314594078	151611.16859225	790483.01372784	10851.505157133	117105.9763210
0.	1674368.4013837	6758.2949177622	4756.9128613587	146476.09978129	742391.89322815	12119.918251707	114109.2764129
0.	1731833.4195262	6380.2192750204	4401.1619067434	140033.42516514	745592.95708923	11875.121753355	104720.5417292
0.	1947542.6761773	6002.16077788	4000.9602304553	142203.03769893	683431.95129388	10473.243863813	111316.324485
0.	1995676.3083795	6224.5460527486	4512.332449094	145119.33678177	721468.504523	10495.494053146	111901.8664032
0.	1584457.9256817	5713.0687893496	4890.3233837481	133708.58651499	707523.34859482	10651.247040888	111316.324485
0.	1784688.9175254	6446.937260185	4245.525638307	128990.64817801	692226.36366835	9939.2571305832	102650.580643
0.	1831928.1800688	6469.1767072291	5068.2074017168	132466.7668343	674213.41767937	11274.288085412	93813.99710200
0.	1653961.9214284	6558.1350886904	3912.0291339479	137706.23446716	660704.20283467	10161.747447	89230.73898422
0.	1895576.246269	5023.7360413493	4089.8922757939	125606.20105052	754766.15559151	9983.7547189362	89477.81151348
0.	1964383.3942196	6513.6557793022	3912.0291339479	125854.34749413	721928.08448168	12431.487824481	90758.21314908
0.	1816801.719209	5512.9340546385	4868.088148406	116722.87983272	633341.77573745	10517.744301851	96196.48400062
0.	1439854.7229292	5134.9148871186	4334.4602930095	122042.72480306	695987.79150739	9093.8480673683	101143.4305061
0.	1694193.2678805	6246.7849065228	5512.9340546385	125831.78842348	655949.74131559	9605.5327868852	97905.09911214
0.	1817922.3617685	6002.16077788	5090.4431708704	128042.86547303	684997.4273266	11296.540412261	92308.43485920
0.	1712767.1879564	6335.740914881	5068.2074017168	143288.0540393	693166.56783135	10206.246222688	91162.59116259
0.	1998881.0626321	5490.6971584864	4334.4602930095	140259.40033784	683841.35620824	11452.308362854	98242.36693691
0.	1584919.0310988	6024.3990384081	4712.4431617115	150321.45112221	747460.78802874	10317.494200857	94825.34748807
0.	1724800.8694505	5935.4463522347	3645.2415372606	139897.84297828	743410.28587346	9338.5629285733	88736.61578385
0.	1848477.9810494	6180.068523177	5557.4080248972	142090.0232185	737544.03845449	9494.2943071144	87478.9791319
0.	1836528.4650687	6424.6978724691	4845.8529723751	137141.47955066	741931.23093178	11341.045244099	91679.32480400
0.	1874623.3027921	5535.1710101087	4912.5586784017	126689.07572057	749620.20883753	9739.0209215515	94600.5924102
0.	1612333.6004864	7558.9822941956	4556.8010811844	154304.37434959	720138.27841885	11563.572966145	109830.1323777
0.	1945186.8506014	6180.068523177	5379.5135674889	142090.0232185	716632.29409019	11207.531461142	106318.3610959
0.	1836720.1932642	5157.1508342136	5112.6789993376	141637.9804934	729260.45970709	10985.013239832	107128.6393544
0.	1806612.8429195	5624.119425175	4089.8922757939	151181.24078943	752702.5570705	11074.019815824	103438.0056186
0.	1666133.7932666	6269.0238196228	5535.1710101087	138542.14141382	716994.91655379	10517.744301851	103168.023010
0.	1966966.2954847	6046.6373582597	4912.5586784017	144101.90822396	748406.98516282	10006.003602161	97995.03587190
0.	1661752.2066194	5535.1710101087	3689.7055437159	146317.79948073	720283.38410323	10584.495404194	90106.75628635
0.	1777855.1627938	5268.3314594078	4957.0294456441	135266.76541723	758311.83090987	11363.297749089	102448.1118871
0.	1738611.6726766	7647.9523052351	3845.3314342286	127569.01423211	701681.25607892	11096.271608266	104135.5009259
0.	1674418.8321375	6224.5460527486	4445.6299457633	129261.46288503	748358.45973159	9894.7597796915	112036.997265
0.	1602017.4473241	5512.9340546385	4667.9736993025	129509.71737186	665365.14662437	9828.0141985899	109650.0057710
0.	1602551.4546439	4801.3827982459	4423.3958966001	110483.12375318	740428.18668204	10584.495404194	101278.3881309
0.	1679156.5030806	6224.5460527486	4579.0354861913	115348.38344443	675247.90844949	9939.2571305832	93903.88997199
0.	1542776.8964407	5357.2770272403	4289.9928470482	131812.06309957	714843.57799547	10295.244486485	90241.53630909
0.	1787440.1840883	5090.4431708704	4490.09822201	127501.32338044	699726.72243363	10628.996435951	91589.45579462
0.	1681822.5187338	5913.2083289985	4223.2921228934	118165.21645719	693817.53807038	10450.993733851	91117.65930843
0.	1897395.6848208	6202.3072583001	3734.1697873657	143061.99741713	690587.27690143	11118.523460085	90151.68271969
0.	1660301.0998624	6624.8544977427	4201.058666784	129712.84013788	698809.93231169	11140.775371281	86356.24878819
0.	1877236.3947092	5579.6450990042	3912.0291339479	121704.49870148	717720.20686957	9783.5174413434	85772.48847432
0.	1744033.3376046	5890.9703650846	3912.0291339479	127817.21869016	718759.89520528	11185.27937181	85682.68280610
0.	1721446.0804144	6357.9800652871	4512.332449094	140078.61971355	760425.35116752	11140.775371281	94038.73108498
0.	1598493.7818088	5179.3868406229	3978.7273673761	120982.99523007	668634.10773589	11252.035817943	92285.96582961
0.	1640733.6239084	5890.9703650846	3200.6145179875	102943.04414477	707209.41728946	11051.768082761	102493.104521
0.	1209050.2723693	5557.4080248972	3222.845305648	111338.84457258	664187.6612636	8915.8781339534	103235.5178478
0.	1695164.2282155	5690.8313593262	4223.2921228934	116362.33440745	664908.55167652	10384.243700188	112735.2080623
0.	1719877.3249785	5979.9225766753	4334.4602930095	125335.50420337	713852.69106057	9783.5174413434	126282.9813531
0.	1807104.2733527	6091.1141759345	3845.3314342286	114942.83736293	738392.21812855	10873.756355811	134769.9233675
0.	1727832.053812	7069.6642042893	4289.9928470482	124072.36763748	725363.60937964	10317.494200857	127162.8773069
0.	1757139.8391479	6558.1350886904	3934.2618191226	154304.37434959	699630.21365176	10651.247040888	129825.6882418
0.	1728590.0060287	5646.3566772391	3845.3314342286	130525.38033322	665269.01937294	10562.244977375	114830.1891520
0.	1911356.572211	6424.6978724691	4823.6178556551	144101.90822396	662073.39530091	11697.092449727	115325.8525923
0.	1890230.2638741	7069.6642042893	5357.2770272403	139061.80116179	728098.48313009	10339.743974598	111361.3647203
0.	1762816.968689	7247.5947322881	4245.525638307	152674.76865557	711629.64857841	10495.494053146	112352.3110749
0.	1837980.2202596	5913.2083289985	4067.6591755055	129554.85533974	720355.93785368	10962.761744275	123215.3474744
0.	1687049.0797936	6847.2563843996	4467.8640542332	136554.17470421	674381.81474304	11363.297749089	121411.3804366
0.	1687992.3331366	5335.0405463082	4378.9279761929	135131.26012588	676932.22722797	10896.007613863	118638.5371807
0.	1649559.311603	6335.740914881	3511.8509410427	128764.97592655	702670.75564029	11007.264794765	115415.9763636
0.	1530662.2566047	6313.5018238017	3511.8509410427	133279.57350536	678159.57980193	10028.252544752	116790.4838245
0.	1739478.9244725	6380.2192750204	4690.2084008523	140598.37449096	727227.10256228	9538.7895209393	119495.0901595
0.	1495180.0880293	6669.3344004268	4801.3827982459	135244.18105022	664572.12868745	10517.744301851	119878.3132163
0.	1623509.1677677	5401.7501670541	4423.3958966001	134137.62143621	712523.62990574	9939.2571305832	115618.7583883
0.	1575623.0471629	5423.9868259363	3422.9250628351	139084.39579292	707088.67750048	9828.0141985899	116114.4684132
0.	1596092.0618362	6291.2627920491	4089.8922757939	129284.03117149	746538.95125138	11007.264794765	109244.7350479
0.	1633898.8940114	6691.5744407644	4134.3586542796	156160.69882473	702163.92470728	11341.045244099	129261.4628850
0.	1628461.5602281	6713.8145404327	5023.7360413493	156024.85631178	722702.16880208	10896.007613863	118886.4777374
0.	1561072.1604585	6135.5912309063	4556.8010811844	154168.5618141	702236.32731536	9182.8344586197	106025.7798519
0.	1590410.5067288	6535.8954043318	4890.3233837481	173657.42200235	705881.37190317	10851.505157133	99681.5288048
0.	1435082.5415628	5624.119425175	4845.8529723751	159919.87852551	702429.40388799	11296.540412261	94465.74225669
0.	1621448.6918389	5957.6844347936	4490.09822201	163182.21475426	756223.10776963	11697.092449727	93791.52403516
0.	1691388.8480932	6380.2192750204	5846.4946152228	163544.77464571	744307.5400197	10495.494053146	87164.59946727
0.	1386898.9847638	5935.4463522347	6135.5912309063	167261.91438129	760862.6952348	10228.495699585	84784.67907792
0.	1409507.7785394	6091.1141759345	5001.500450135	164179.29204525	754401.95561948	11252.035817943	82136.12890950
0.	1574611.4486153	6491.4162136014	4756.9128613587	189576.54869544	779518.8295517	11585.826064951	87748.45680667
0.	1723069.2125907	5913.2083289985	6758.2949177622	170958.01594411	736405.1843519	11808.360319106	98534.67669538
0.	1764800.7140596	6335.740914881	5023.7360413493	163590.0957305	728752.0758533	12075.409262973	100985.9826895
0.	1566123.7670987	5846.4946152228	4779.1478001472	168985.04814547	763219.87174392	11897.375683543	106318.3610959
0.	1768089.7807051	7381.0451204177	5001.500450135	189394.70557855	754936.12078978	11697.092449727	111091.1269373
0.	1732164.0508436	7358.8032407191	5246.095215739	159127.14063357	775088.33667517	11096.271608266	96511.20272001
0.	1883263.0661995	6802.7755324172	5134.9148871186	192054.55212447	836732.49345023	11274.288085412	94870.29922695
0.	1712496.9490588	6469.1767072291	5446.2235441355	177197.45051273	878571.97665126	13967.250800226	87029.86893694
0.	1661001.7868257	6980.7003643303	6246.7849065228	173702.79756708	892102.53384745	13210.462686448	86962.50448438
0.	1698968.1451737	7492.255408986	4957.0294456441	176244.21951298	840556.81374135	13032.404874564	98871.96985243
0.	1748562.8754865	6202.3072583001	4823.6178556551	143288.0540393	793799.34618703	13277.235346002	90308.9271335
0.	1489930.3512938	6558.1350886904	4579.0354861913	136780.05632515	801314.52381119	11430.055620341	103685.497312
0.	1372829.7283204	6135.5912309063	4756.9128613587	147109.33079378	784877.37614407	11452.308362854	102763.0653980
0.	1461018.9499574	5935.4463522347	4401.1619067434	134679.59160632	786168.79079309	10428.74366326	98377.27786652
0.	1307953.1701238	6180.068523177	6269.0238196228	147629.52052353	779421.43189117	11941.883722078	90893.00365180
0.	1294058.2569284	6491.4162136014	5557.4080248972	152652.13746631	773433.56507739	11452.308362854	87501.43527373
0.	1372100.8092913	6669.3344004268	5713.0687893496	152584.24426396	773798.56123138	10117.248908782	86086.81589572
0.	1412174.4362294	6780.5351954239	5557.4080248972	148262.83842288	758724.77732673	11585.826064951	90466.17449850
0.	1295890.7416668	6936.2188003543	5624.119425175	135131.26012588	767620.01995412	10985.013239832	94285.94542723
0.	1205923.2145878	6558.1350886904	5868.7324604928	142835.9468748	813870.50324835	11786.10662646	94645.54294359
0.	1222779.4188363	6513.6557793022	5068.2074017168	125358.06194063	758044.64071639	11074.019815824	91881.53359932
0.	1047999.6598784	6402.4585440809	4556.8010811844	124906.91871043	733086.39603787	9739.0209215515	89230.73898422
0.	1167750.048034	6936.2188003543	4667.9736993025	145141.94770407	724226.34873332	11341.045244099	92083.74727446
0.	1112046.666515	5401.7501670541	5802.0191026477	134679.59160632	734951.54461404	10428.74366326	89208.27820650
0.	1102594.5016694	5535.1710101087	4289.9928470482	113861.47696391	784536.27965483	11808.360319106	92106.21576182
0.	1141275.3905638	5868.7324604928	5468.4603216522	121005.54127484	771000.64775122	10272.994831483	97747.71210448
0.	1131462.6787466	6513.6557793022	4645.7390570617	111203.72495567	749183.42884186	11007.264794765	96713.52813722
0.	1044811.9300741	6558.1350886904	5535.1710101087	107398.74950461	660127.7654719	10361.993807708	94263.4710947
0.	1209399.2831459	6558.1350886904	4423.3958966001	110235.4313856	709527.946713	10161.747447	91926.4695498
0.	1180430.8241742	5868.7324604928	4490.09822201	97747.712104488	702984.522946	10762.500956173	98354.79256080
0.	1247520.0794148	5624.119425175	3578.5459723132	94285.945427232	627621.23757002	9004.8626258179	97972.55159150
0.	1254660.1423479	6024.3990384081	3378.462479507	92825.239169122	607927.51856673	9449.7993307319	116069.4026554
0.	1239333.9922742	6091.1141759345	3356.2312767859	75316.602064934	650766.0308629	8226.2805206124	112532.4957157
0.	1248084.9130561	5690.8313593262	3400.6937415233	88242.521725532	574118.13385745	9494.2943071144	111901.8664032
0.	1165078.6903035	5779.781435342	3578.5459723132	74935.410899185	682179.77383581	8671.1756780192	119720.5133680
0.	1533762.2810428	5112.6789993376	4356.6941049483	71214.103382971	593758.63021265	8315.2576529274	118976.6397559
0.	1504394.2470906	5134.9148871186	3000.5400972175	69040.370095657	563756.47117258	7803.6521091871	123621.2934879
0.	1635238.6348828	6469.1767072291	3489.6193825463	93274.660130736	564065.23968637	9049.3552278814	135492.6124266
0.	1896678.8937236	5757.5438273573	2800.4704790405	85817.391669503	571431.46086216	9405.3045917898	162706.3786016
0.	1416359.0141231	5979.9225766753	2444.8030155534	74173.080640402	580255.44761282	8337.5020843755	143672.3642509
0.	1500828.9222654	5579.6450990042	2911.6196740142	68793.89990231	591947.45281265	8782.4031767842	128855.244099
0.	1427928.9842611	6024.3990384081	3133.9225107654	75809.934048036	599075.2008236	8604.4398909837	130231.9539720
0.	1320420.044042	5446.2235441355	3734.1697873657	82876.740780046	641150.78985956	9271.8217995872	136147.6030897
0.	1412095.9938908	6335.740914881	3000.5400972175	83886.771618934	676595.3372987	10584.495404194	138406.5832866
0.	1131817.4720362	5624.119425175	3489.6193825463	78703.23855454	615331.29820525	11051.768082761	134589.2608164
0.	1022630.0351993	6135.5912309063	3889.7965080741	71931.335146458	680831.47715103	9983.7547189362	138067.6975362
0.	1032298.0146953	5379.5135674889	3711.9376358914	77020.963096912	650670.06548262	9983.7547189362	128042.8654730
0.	893755.23300573	5735.3062786932	3578.5459723132	77402.24924194	632240.45757685	9049.3552278814	128245.9527619
0.	923977.92491375	5646.3566772391	3467.3878833464	87097.233931242	673996.91197463	10762.500956173	128810.1098916
0.	850689.52985284	5512.9340546385	3823.0989862564	81058.992188861	664932.5823898	9205.0812048251	127862.3475616
0.	891905.21742428	5201.6229063468	3689.7055437159	88017.943150238	763268.48003064	10717.999211938	133347.3109449
0.	923804.64538548	5223.8590313854	3245.0761526022	89230.738984226	655085.5740752	9338.5629285733	129915.9678168
0.	1002426.5554692	5023.7360413493	4178.8252699788	96084.087321862	682637.27925902	10183.99680516	125425.7355160
0.	915738.55010329	5468.4603216522	3578.5459723132	88714.156330831	712451.1415068	9894.7597796915	126282.9813531
0.	840728.45703358	5401.7501670541	3200.6145179875	79017.300747572	666350.51243332	9694.5246392125	133144.1002648
0.	746344.89278693	6068.8757374351	3356.2312767859	64896.154997629	627238.40778014	7225.3532086126	141863.9988166
0.	681987.14719199	5312.8041246922	2200.2904383379	62432.999955835	654797.53748827	9271.8217995872	150751.3349666
0.	766817.61739592	6180.068523177	3089.4614690812	54824.194704148	632503.80351095	7514.4976447163	161482.9234669
0.	787265.42497067	5468.4603216522	2711.5521902674	59075.320699377	649590.5282382	9583.2849722085	159081.8435815
0.	864545.90419449	5646.3566772391	2711.5521902674	68054.532878149	641845.79823167	7848.1383015384	159716.024504
0.	823189.21692085	5846.4946152228	2778.2408179141	77895.704149035	675223.84912278	9894.7597796915	151543.2837936
0.	1075078.8088334	5890.9703650846	2644.8640962144	78052.718627987	646664.45979406	11051.768082761	140078.6197135
0.	1103630.2110211	6313.5018238017	2178.0623779285	85121.419193618	674983.25952727	9872.5111932931	125809.2294134
0.	1024682.9710145	5357.2770272403	3311.7690492289	100693.58744603	683191.1338988	10851.505157133	112059.5192872
0.	1189557.8703571	5068.2074017168	2711.5521902674	97522.878648279	758627.61170311	11919.629673117	108929.5380224
0.	1361928.1269636	5890.9703650846	3000.5400972175	99591.573949259	692804.93879282	11074.019815824	115956.7393197
0.	1547075.2373251	5090.4431708704	3245.0761526022	104743.04411373	710180.14461244	10717.999211938	115956.7393197
0.	1539090.4306657	6068.8757374351	2756.0112160766	121388.83330177	779884.08046442	11674.839054004	112397.3568723
0.	1514675.4945567	5757.5438273573	3467.3878833464	117984.91082203	733183.27702742	10740.250054368	102650.580643
0.	1534530.8265188	5601.8822324301	3045.0006645658	131857.21344294	796433.80204295	10784.751917351	100288.749328
0.	1748942.698481	5935.4463522347	2733.7816735278	123012.38182864	818858.81533933	11852.867882553	97815.16331734
0.	1788530.0214376	5624.119425175	3133.9225107654	126282.98135311	777084.21424275	13099.176108526	98714.56469022
0.	1560009.0209894	5957.6844347936	3489.6193825463	124478.35509466	832199.40681177	11452.308362854	107128.6393544
0.	1544846.2147006	6847.2563843996	2844.9299791609	129442.01087492	726089.59820414	11964.137830426	115258.2603990
0.	1362604.2151955	7247.5947322881	3556.3142359259	132737.69365233	802681.6148386	11986.39199816	109537.4286060
0.	1450640.724615	4601.2699505063	3467.3878833464	118841.39709141	836046.25383601	10606.745890386	114762.6009514
0.	1433352.5917538	5579.6450990042	3489.6193825463	126237.86096908	791750.87443394	11430.055620341	113838.9501041
0.	1545350.350642	4957.0294456441	3289.5380243924	109537.42860607	718373.01990193	10784.751917351	116046.8698672
0.	1298110.8719001	4801.3827982459	2289.203272805	115596.22681027	710590.8128525	11185.27937181	129622.5627464
0.	1209169.2074188	5824.2568292746	2066.9229651143	88601.859968849	683335.62353364	10717.999211938	146815.3247490
0.	1016574.1479507	5379.5135674889	1955.7850343329	71393.40556141	656765.97844133	10250.745235849	126170.1808476
0.	877119.11388443	4445.6299457633	1800.1944209975	55450.540659494	581135.96327828	9071.6016179468	116339.8008327
0.	788435.32000322	4801.3827982459	1777.9674276367	60709.222895183	548996.00550718	8181.7923105381	108186.6204664
0.	673467.6985665	4779.1478001472	1866.8757567514	48831.542100545	543852.40258846	8893.6321593739	106520.9233214
0.	632767.15746314	4312.2265403762	1288.9885706717	44965.431431951	543876.09877842	7381.0451204177	109965.2298711
0.	701777.78765849	4534.5667354854	1222.3118584252	36970.71741009	531326.25876696	7470.0132325949	117038.3697875
0.	653021.52352291	3756.4019981391	1111.1851901238	37662.694599869	471058.9514911	7269.8363153001	124613.6886099
0.	662673.98658016	4467.8640542332	1200.0864062212	29942.585926317	515204.1229159	7625.7097134645	138519.5482407
0.	626090.02009649	4823.6178556551	955.61034388194	30344.034113551	521015.95246116	6535.8954043318	143288.054039
0.	582373.59673308	4467.8640542332	866.71173567692	28314.688378156	460985.03637	6647.0944194197	126643.9531542
0.	639784.90157475	4623.5044741297	733.3656014198	26910.045660271	486745.21557036	7336.5614203583	145910.7552523
0.	569292.23177631	4534.5667354854	933.3856029271	24502.636537103	475242.28374111	7091.9053126152	136260.5376757
0.	668345.62039004	4912.5586784017	755.58980896023	24079.182678656	468098.95030141	7759.166154206	144350.6016102
0.	556420.53726846	4756.9128613587	644.46936392652	25884.582804179	449024.45124812	5779.781435342	150095.2052945
0.	619107.2796617	4467.8640542332	688.91736413994	22185.046877872	484650.48588538	7647.9523052351	143084.6028057
0.	640288.0984918	5179.3868406229	800.03840184329	26865.457698812	436191.28930921	6380.2192750204	141321.5650522
0.	592805.33156596	4245.525638307	888.93629882483	29808.774153678	485827.237337	6313.5018238017	144802.7902556
0.	616239.29496805	4801.3827982459	977.83514410623	29585.759298811	487898.71212672	7002.9412353188	144983.6725251
0.	553620.76059484	4534.5667354854	777.81407576798	24458.061434912	471928.35244629	7091.9053126152	144327.9928165
0.	511072.08328867	4467.8640542332	600.02160077763	24368.911944773	448227.67282164	7180.8703392706	145481.1188372
0.	428940.17267019	4312.2265403762	822.26278718639	21115.607170495	464435.60327291	6936.2188003543	131608.8895578
0.	419966.66511748	3800.8665975842	844.48723179752	15993.109839077	431886.65893356	5824.2568292746	126689.0757205
0.	360499.15477149	4156.5919324774	511.12678566587	16549.750686014	462510.62579965	6224.5460527486	136418.6486465
0.	343260.32672668	3800.8665975842	511.12678566587	12876.607407585	407316.95323641	6469.1767072291	121185.9118131
0.	274629.70843803	3756.4019981391	400.00960023041	11697.092449727	413569.45051742	5668.5939886228	116880.6233275
0.	282141.15419121	4667.9736993025	311.11691862693	9494.2943071144	407876.69174576	6402.4585440809	134273.1107007
0.	271966.69729172	3845.3314342286	400.00960023041	8537.704638108	375844.17237023	5557.4080248972	131902.3640290
0.	243346.36080737	3645.2415372606	400.00960023041	6691.5744407644	418401.94013483	6535.8954043318	125899.4658172
0.	226206.8381451	4979.2649182334	400.00960023041	8315.2576529274	419452.84322141	6269.0238196228	159263.0332529
0.	236303.52325511	4601.2699505063	400.00960023041	5779.781435342	401744.89233474	6024.3990384081	161822.7542717
0.	239549.81675915	4579.0354861913	488.9032300503	5779.781435342	405964.40333658	6313.5018238017	163363.4927473
0.	234840.81258842	4023.1931528364	333.34000013334	5535.1710101087	385422.69173824	5846.4946152228	163658.0778153
0.	191145.10844743	4690.2084008523	422.2329187895	6469.1767072291	425527.25999825	6046.6373582597	157428.6680789
0.	194942.6862657	4979.2649182334	377.78634093484	5068.2074017168	399204.86691351	6491.4162136014	158040.0786947
0.	209307.07701834	4401.1619067434	444.45629661235	4467.8640542332	399088.37012027	5824.2568292746	155526.7858664
0.	221459.62949703	4156.5919324774	377.78634093484	5579.6450990042	403096.77372367	6558.1350886904	151724.3111411
0.	211859.25739887	4490.09822201	466.67973369921	5112.6789993376	394942.12019835	6157.8298473792	149552.2401445
0.	180852.50244064	4868.088148406	422.2329187895	4378.9279761929	409439.48933791	5735.3062786932	137593.2804469
0.	197285.75809987	4201.058666784	377.78634093484	4556.8010811844	419476.19809173	6869.4968993892	137977.3303111
0.	176403.08385378	3623.0096229803	355.56314090256	5846.4946152228	414409.68711112	5401.7501670541	130209.3831380
0.	218448.36149095	3711.9376358914	400.00960023041	4356.6941049483	419476.19809173	6157.8298473792	136870.4106739
0.	224129.60600754	5179.3868406229	266.6709334016	4423.3958966001	397317.81466329	5668.5939886228	144780.1802456
0.	244947.82428697	4089.8922757939	355.56314090256	4934.7940323669	409392.83452114	5624.119425175	142858.5516554
0.	246046.14599866	3934.2618191226	377.78634093484	5468.4603216522	393917.51503265	5913.2083289985	157428.6680789
0.	229426.41593766	4000.9602304553	222.22518522469	5001.500450135	422956.787406	5668.5939886228	149326.0150133
0.	201814.50878308	4178.8252699788	266.6709334016	4690.2084008523	369085.24372255	5401.7501670541	129171.1903456
0.	209831.12251212	3845.3314342286	177.7796740943	4979.2649182334	374148.12966833	5246.095215739	124140.0308503
0.	222166.97697084	3978.7273673761	533.35040054615	5668.5939886228	379330.25141709	7047.4231552981	119810.6843466
0.	224791.52562299	3623.0096229803	355.56314090256	5357.2770272403	375820.93662785	6891.7374737114	119697.9707747
0.	208418.55251369	4201.058666784	377.78634093484	5890.9703650846	379516.21569285	6024.3990384081	131089.690612
0.	255089.8387334	4690.2084008523	200.0024000288	6113.3526737582	429384.41906935	5757.5438273573	143514.1167415
0.	300062.256584	4712.4431617115	222.22518522469	6491.4162136014	386981.38150921	5802.0191026477	156704.090815
0.	325940.86935086	4512.332449094	333.34000013334	6202.3072583001	382375.92729743	5490.6971584864	151543.2837936
0.	295526.63991616	4579.0354861913	311.11691862693	5757.5438273573	381608.59342182	5824.2568292746	154825.0093863
0.	317282.82170884	4267.7592130252	466.67973369921	5423.9868259363	413242.71416612	6113.3526737582	155006.1073886
0.	308426.1191905	4089.8922757939	288.89389638309	6135.5912309063	412192.5748407	5201.6229063468	150909.7187652
0.	282807.6284386	4490.09822201	555.57407469138	6335.740914881	386934.84933029	6113.3526737582	140598.3744909
0.	283313.26455709	4134.3586542796	222.22518522469	7203.1117442735	398296.23410399	5735.3062786932	136463.8237562
0.	314329.56083521	4801.3827982459	311.11691862693	7581.224707945	408296.5197127	6847.2563843996	142406.4675934
0.	370153.30866402	4156.5919324774	377.78634093484	6758.2949177622	408972.95264219	5512.9340546385	161346.9949879
0.	372568.5579309	4645.7390570617	355.56314090256	6691.5744407644	434904.3520534	6068.8757374351	170186.9160137
0.	340992.22228421	4734.6779818802	511.12678566587	8671.1756780192	385957.73222832	5557.4080248972	158651.5337511
0.	342473.36482065	4845.8529723751	200.0024000288	6202.3072583001	395687.36489459	5824.2568292746	144644.5214626
0.	318621.3562594	4512.332449094	311.11691862693	7759.166154206	385306.38303097	5290.5677623922	155096.6578520
0.	372870.51224029	4423.3958966001	355.56314090256	8293.0132808272	395710.65484039	6624.8544977427	147064.0984253
0.	333336.05333377	4756.9128613587	422.2329187895	7914.8680351385	395524.33705426	6713.8145404327	157541.8889144
0.	329914.98083239	4267.7592130252	422.2329187895	6491.4162136014	406967.13530377	5913.2083289985	138881.0462999
0.	368435.18280027	3756.4019981391	488.9032300503	7158.6289936035	395920.26721376	5735.3062786932	158674.1810882
0.	311815.48419462	4823.6178556551	266.6709334016	6869.4968993892	403609.61234085	6446.937260185	138022.5138022
0.	343491.79996961	4579.0354861913	422.2329187895	7536.7399397861	407550.17315532	6002.16077788	130209.3831380
0.	328828.84720234	4645.7390570617	600.02160077763	7514.4976447163	417491.26202269	5757.5438273573	132308.7302259
0.	349535.48036966	4267.7592130252	355.56314090256	7914.8680351385	387190.77945679	5913.2083289985	146973.6344185
0.	406547.37270553	4868.088148406	355.56314090256	7381.0451204177	389098.86431343	6669.3344004268	166196.4686897
0.	422068.98563088	5223.8590313854	377.78634093484	7269.8363153001	392473.96206502	6580.3748323783	156477.6732200
0.	396921.81964287	5157.1508342136	288.89389638309	7136.387707272	385329.64464549	5690.8313593262	172341.6369851
0.	400999.11839817	5134.9148871186	511.12678566587	6802.7755324172	388144.76851618	6402.4585440809	167942.0566235
0.	453572.19490593	5490.6971584864	400.00960023041	7959.3548209234	402980.2237899	6024.3990384081	175654.1781980
0.	405521.37324128	4512.332449094	466.67973369921	8648.9303563226	416533.98714159	6135.5912309063	165629.7972044
0.	383817.7716972	4912.5586784017	377.78634093484	8559.9496630493	387307.11387188	6002.16077788	156138.0582535
0.	400672.86279361	5201.6229063468	311.11691862693	8493.2147662765	408249.8711413	6513.6557793022	153851.6744265
0.	365789.01829013	4356.6941049483	488.9032300503	9093.8480673683	400556.34595762	6002.16077788	123734.0597532
0.	398482.61243317	4067.6591755055	511.12678566587	8515.4596725172	398319.5311725	6558.1350886904	130593.0955647
0.	388935.96235215	3978.7273673761	555.57407469138	8915.8781339534	436799.72707429	5557.4080248972	131021.9713767
0.	422396.05976341	4156.5919324774	444.45629661235	8737.9119992209	378911.84663161	6402.4585440809	135063.5082998
0.	402793.7472063	3800.8665975842	400.00960023041	9316.3158262194	416370.56068806	5868.7324604928	128223.3872650
0.	403982.605236	4378.9279761929	644.46936392652	8893.6321593739	447079.50498831	6535.8954043318	128358.7811558
0.	415296.6932052	3556.3142359259	533.35040054615	8315.2576529274	409486.14440961	6024.3990384081	121704.4987014
0.	411445.88765881	4201.058666784	600.02160077763	9761.2691517657	399158.26800536	5757.5438273573	126170.1808476
0.	398762.18756044	4045.4261345198	511.12678566587	8404.2357348103	430951.15643728	6580.3748323783	128268.5183194
0.	447384.10593004	4045.4261345198	444.45629661235	7937.111398359	404682.01085009	5935.4463522347	149190.2828561
0.	475406.83854452	4712.4431617115	600.02160077763	8648.9303563226	378795.62672528	6535.8954043318	138835.8581920
0.	434038.70322843	4312.2265403762	422.2329187895	8893.6321593739	417608.01020136	5979.9225766753	142948.97138
0.	435582.89483165	4245.525638307	400.00960023041	7047.4231552981	410605.94261763	6758.2949177622	152312.6769356
0.	403283.25692824	5423.9868259363	244.44802968221	7514.4976447163	392031.63183053	5646.3566772391	142587.2983001
0.	442792.81128951	5468.4603216522	511.12678566587	7692.4376667992	403726.17086963	6446.937260185	156319.1845293
0.	500715.30758226	5268.3314594078	533.35040054615	8270.7689680748	397480.87677865	5535.1710101087	163975.3348063
0.	435325.51019803	4801.3827982459	555.57407469138	8226.2805206124	432494.79045548	6736.0546994319	152516.3516097
0.	424545.71557488	4534.5667354854	400.00960023041	8092.8166025467	416067.06271277	5379.5135674889	148783.0995313
0.	419266.00655735	4756.9128613587	555.57407469138	9182.8344586197	407923.33827813	5601.8822324301	147539.050432
0.	465680.02624219	4579.0354861913	333.34000013334	9872.5111932931	395850.3958504	7136.387707272	136712.2912012
0.	444853.9041189	4223.2921228934	666.69333440004	8671.1756780192	406920.49399579	5646.3566772391	133008.6292092
0.	402583.96591976	3978.7273673761	377.78634093484	9093.8480673683	431746.32703291	5957.6844347936	129645.1320033
0.	422793.2380425	4245.525638307	400.00960023041	8204.0363859019	399228.16646301	5535.1710101087	119743.0560218
0.	482885.66141936	4245.525638307	488.9032300503	8359.7465751719	392613.65006276	5802.0191026477	150796.5871761
0.	544895.09667849	5357.2770272403	444.45629661235	7225.3532086126	380608.83776222	5579.6450990042	168440.8625321
0.	520236.08846259	4912.5586784017	577.79780810179	9004.8626258179	394336.65681678	6135.5912309063	163431.4730016
0.	432915.8299271	4868.088148406	311.11691862693	8293.0132808272	384724.86329331	5423.9868259363	156545.5978588
0.	428145.26305041	5179.3868406229	400.00960023041	7514.4976447163	428051.74913159	6046.6373582597	157247.5179118
0.	478792.66704707	4712.4431617115	422.2329187895	9071.6016179468	378888.60252356	6980.7003643303	155413.5921511
0.	447009.21400309	5001.500450135	666.69333440004	9027.1088971719	407363.59671049	6246.7849065228	160780.6499612
0.	442956.74367822	4467.8640542332	600.02160077763	9093.8480673683	407153.70308399	6357.9800652871	142971.5764706
0.	438461.45074293	4556.8010811844	644.46936392652	9627.7806609238	406220.9049541	7114.146480276	147131.9470692
0.	503474.32079501	5312.8041246922	466.67973369921	9071.6016179468	372591.78480553	5779.781435342	162049.3157668
0.	453783.23136393	5335.0405463082	533.35040054615	9739.0209215515	438250.79184365	5935.4463522347	160644.7328271
0.	506187.0357319	4823.6178556551	577.79780810179	8648.9303563226	419125.8817408	6825.0159287424	158945.9538888
0.	472468.83533861	4868.088148406	511.12678566587	9627.7806609238	423587.64998977	6157.8298473792	164247.2788900
0.	514023.337333	4045.4261345198	666.69333440004	7692.4376667992	393801.09041411	6847.2563843996	149959.4607199
0.	524490.75207417	4267.7592130252	577.79780810179	9427.5519315809	394173.65478686	5601.8822324301	152176.8965600
0.	543070.46492449	4645.7390570617	511.12678566587	9472.046789243	379190.780873	6669.3344004268	161664.1648548
0.	523592.3699087	4868.088148406	777.81407576798	9004.8626258179	395803.8152594	5757.5438273573	154349.6456821
0.	433757.97107794	4045.4261345198	622.24545271912	8404.2357348103	415716.88614113	6491.4162136014	138248.4349022
0.	443284.61788004	4312.2265403762	555.57407469138	7692.4376667992	379934.65014919	5846.4946152228	133347.3109449
0.	409299.52565243	4645.7390570617	488.9032300503	7603.4671810346	389797.05082371	6046.6373582597	133979.5533895
0.	358249.63884478	4045.4261345198	444.45629661235	7892.6247312617	413056.01329212	6046.6373582597	127614.1417697
0.	374798.62668512	4579.0354861913	577.79780810179	7247.5947322881	401558.44274066	6624.8544977427	145752.4655973
0.	410069.35431723	5312.8041246922	288.89389638309	6847.2563843996	406663.97135687	6024.3990384081	154304.3743495
0.	312968.63793441	4756.9128613587	488.9032300503	7536.7399397861	419803.17298023	5001.500450135	150547.7030375
0.	391589.324534	4467.8640542332	400.00960023041	6580.3748323783	376587.74958142	5490.6971584864	145345.4487417
0.	333058.61777274	4490.09822201	466.67973369921	7158.6289936035	416253.82942134	6469.1767072291	138519.5482407
0.	310431.90644215	3756.4019981391	444.45629661235	6380.2192750204	398319.5311725	6580.3748323783	144147.1246559
0.	324647.37359595	4645.7390570617	400.00960023041	5379.5135674889	405707.90942627	6002.16077788	141457.1702111
0.	350879.10372444	4756.9128613587	355.56314090256	6558.1350886904	411375.8890829	6002.16077788	157406.0240947
0.	392823.18634877	5223.8590313854	511.12678566587	7714.6804365931	381794.60741258	5757.5438273573	152493.7208467
0.	351504.65594476	4801.3827982459	288.89389638309	6602.6146353956	416697.41672202	5068.2074017168	142270.8471166
0.	403796.10675094	5579.6450990042	422.2329187895	6647.0944194197	402863.67544769	5779.781435342	179603.7038434
0.	346524.68137695	4979.2649182334	400.00960023041	5357.2770272403	404239.04730689	5068.2074017168	171457.0005958
0.	383585.1996539	5223.8590313854	355.56314090256	4979.2649182334	440498.08764708	5979.9225766753	185781.3873474
0.	338562.78149323	4868.088148406	488.9032300503	4890.3233837481	404402.24172725	6513.6557793022	166672.5022242
0.	340737.67688834	5579.6450990042	355.56314090256	4445.6299457633	381957.37298434	5668.5939886228	175744.9510941
0.	317975.14082533	5068.2074017168	333.34000013334	4823.6178556551	385841.41622216	6002.16077788	170368.3449374
0.	301006.52237357	5201.6229063468	466.67973369921	4734.6779818802	407550.17315532	5601.8822324301	161913.3781377
0.	271232.22085213	4512.332449094	444.45629661235	4534.5667354854	392939.59762075	5624.119425175	163408.8128558
0.	305568.11500929	4423.3958966001	266.6709334016	5090.4431708704	421227.99534845	5890.9703650846	143355.8722115
0.	272884.88242144	4112.1254353852	88.889362965491	4378.9279761929	361473.35640987	5535.1710101087	139649.2813171
0.	280417.7569291	4000.9602304553	466.67973369921	5045.9716918765	419803.17298023	6469.1767072291	133776.327414
0.	383096.81901426	3956.4945635986	711.14145314645	8871.3862441486	410232.66023027	6269.0238196228	140281.9981893
0.	427911.48017166	4490.09822201	577.79780810179	7292.077957649	443846.7171769	5157.1508342136	126937.2541696
0.	381538.83922178	4467.8640542332	466.67973369921	8470.9699193857	455190.27405473	6291.2627920491	126756.7600246
0.	332966.14126468	4645.7390570617	755.58980896023	6558.1350886904	402327.57357192	5223.8590313854	135086.0921811
0.	337383.01780619	4712.4431617115	533.35040054615	4934.7940323669	392823.18634877	6669.3344004268	130863.9619506
0.	381050.5758037	5268.3314594078	466.67973369921	5134.9148871186	415203.31980449	5624.119425175	164360.591518
0.	343862.17026224	4245.525638307	311.11691862693	5068.2074017168	410769.25879374	5802.0191026477	149959.4607199
0.	386818.51999396	5868.7324604928	533.35040054615	6402.4585440809	396595.71989676	6558.1350886904	153806.405774
0.	378263.76753421	4378.9279761929	644.46936392652	7914.8680351385	381608.59342182	6113.3526737582	147516.4330616
0.	407223.66705276	4779.1478001472	444.45629661235	6224.5460527486	421625.11933324	5957.6844347936	141095.5613165
0.	378098.34056713	5646.3566772391	555.57407469138	6357.9800652871	433898.33600102	6202.3072583001	149235.5266650
0.	312276.72689437	5246.095215739	377.78634093484	5802.0191026477	405917.76750691	4779.1478001472	156092.7772940
0.	350554.76141856	4756.9128613587	555.57407469138	5468.4603216522	426275.17904287	6002.16077788	151543.2837936
0.	324023.79421601	4823.6178556551	533.35040054615	5757.5438273573	396758.76821179	6246.7849065228	131496.0174915
0.	306466.89967384	4623.5044741297	333.34000013334	5134.9148871186	397970.0818238	5312.8041246922	131766.912998
0.	306397.75901236	3667.4735108391	333.34000013334	5913.2083289985	417304.4682557	6002.16077788	127636.7056294
0.	352501.00072706	4601.2699505063	333.34000013334	5335.0405463082	413079.35067816	6847.2563843996	135695.8799262
0.	303632.59437862	6491.4162136014	422.2329187895	6513.6557793022	397480.87677865	6113.3526737582	131812.0630995
0.	329545.21762856	4979.2649182334	600.02160077763	6847.2563843996	405264.89264259	5757.5438273573	123328.1082869
0.	374124.89855049	4645.7390570617	333.34000013334	7558.9822941956	396595.71989676	6669.3344004268	135786.2226159
0.	386585.8660824	4734.6779818802	355.56314090256	5957.6844347936	389494.49631792	6380.2192750204	139762.2629789
0.	400789.38122052	3800.8665975842	533.35040054615	6958.4595526755	410629.27330869	5379.5135674889	131292.8515947
0.	326911.12041604	4223.2921228934	377.78634093484	7269.8363153001	406780.5716008	6157.8298473792	138090.2894944
0.	347728.87311163	4289.9928470482	400.00960023041	5290.5677623922	405544.69004148	5890.9703650846	131360.5730143
0.	303448.28210395	4623.5044741297	444.45629661235	6335.740914881	406570.69230839	5802.0191026477	144350.6016102
0.	337452.41113874	5001.500450135	400.00960023041	4912.5586784017	398086.56334982	6335.740914881	152697.3999057
0.	328343.59831953	4823.6178556551	800.03840184329	5624.119425175	431091.47528576	5668.5939886228	158787.4186881
0.	448438.5775385	5223.8590313854	666.69333440004	5735.3062786932	411329.2236844	5713.0687893496	168486.2099895
0.	423143.70479745	4801.3827982459	555.57407469138	7069.6642042893	405404.79019562	6380.2192750204	165879.1279574
0.	392450.68095447	4734.6779818802	288.89389638309	6269.0238196228	419966.66511748	5601.8822324301	160735.3440059
0.	407130.38188848	4579.0354861913	400.00960023041	5957.6844347936	429220.74665718	6068.8757374351	150389.326057
0.	309094.66227741	4067.6591755055	444.45629661235	5134.9148871186	417000.93709611	5423.9868259363	128313.649616
0.	222988.48711027	3356.2312767859	266.6709334016	3556.3142359259	370269.41074917	6113.3526737582	114131.8039984
0.	183804.94433278	3245.0761526022	111.11185185679	2822.700199456	398109.85984585	6002.16077788	105013.0774377
0.	136486.41140213	3378.462479507	133.33440000853	2844.9299791609	402980.2237899	6002.16077788	90960.39971632
0.	116520.07112491	2578.1765357486	177.7796740943	1755.7404935542	368713.77426349	6291.2627920491	84223.47563549
0.	91948.937615495	3178.3837896203	177.7796740943	1755.7404935542	377331.39168107	5713.0687893496	79196.77014717
0.	62477.778119796	2911.6196740142	200.0024000288	1311.2142599662	359942.51816739	4957.0294456441	72402.05189736
0.	52386.366169553	3133.9225107654	111.11185185679	1000.0600036002	386981.38150921	5335.0405463082	71752.0214430
