# Supplementary material for: LA-iMageS: a software for elemental distribution bioimaging using LA–ICP–MS data
Source: J Cheminform. 2016 Nov 18;8:65. doi: 10.1186/s13321-016-0178-7 (PMC5116144; doi:10.1186/s13321-016-0178-7)
Supplement: Supplementary file 1 — Additional file 1. Dataset corresponding to LA–ICP–MS analysis of a human tissue used to illustrate LA-iMageS features. [file 13321_2016_178_MOESM1_ESM.zip › Line 67.xl]

Intensity Vs Time	Counts Per Second
Time in Seconds	Na23	Ca44	Zn64	P31	C12	C13	Si28
0.	66.6669333344	3178.3837896203	22.222251851891	333.34000013334	389075.59241415	6157.8298473792	58560.59572137
0.	66.6669333344	3378.462479507	0.	222.22518522469	372150.48501561	4579.0354861913	60709.22289518
0.	200.0024000288	2822.700199456	22.222251851891	222.22518522469	406011.03942104	5824.2568292746	58896.28233107
0.	1600.153614747	2600.4056632835	22.222251851891	511.12678566587	379562.70739579	5913.2083289985	58269.67822560
0.	9116.0945761461	3089.4614690812	22.222251851891	777.81407576798	401814.81198271	6024.3990384081	64291.49523011
0.	19400.333899325	2889.3897164397	88.889362965491	1155.6356796293	405661.27499787	5846.4946152228	71236.51594519
0.	24257.476421288	3222.845305648	155.55700742096	1200.0864062212	401371.99721996	5379.5135674889	76348.14755284
0.	21561.190391319	2600.4056632835	88.889362965491	1022.2849223641	383980.57590266	5735.3062786932	74890.56602088
0.	26999.222297752	3156.1531205464	44.444562963279	866.71173567692	395687.36489459	6091.1141759345	77447.10757713
0.	25817.709167958	3133.9225107654	66.6669333344	1133.4104052409	380376.3532511	5890.9703650846	74060.97910489
0.	30031.794966324	3111.691960277	66.6669333344	1133.4104052409	380794.8299368	6224.5460527486	76011.76005732
0.	31080.07259735	2933.8496908789	66.6669333344	1133.4104052409	389168.68039229	4979.2649182334	76213.59093259
0.	42128.442067488	3156.1531205464	111.11185185679	933.3856029271	374891.55888449	6647.0944194197	86984.95924171
0.	47825.734256508	3422.9250628351	22.222251851891	1288.9885706717	403283.25692824	5201.6229063468	92960.06292681
0.	51983.857362715	3200.6145179875	133.33440000853	1088.9600342778	400323.31705825	5646.3566772391	88983.67374112
0.	54108.428207011	3734.1697873657	88.889362965491	1266.7629406502	407993.30855459	6669.3344004268	93409.49111939
0.	46328.422386856	3267.3070588502	133.33440000853	1311.2142599662	378075.09867769	6002.16077788	94398.31799360
0.	67136.01636432	3178.3837896203	66.6669333344	1533.4744129793	387307.11387188	5913.2083289985	106678.4751016
0.	71169.278438588	3067.2310371775	155.55700742096	1333.440008534	361032.63233701	5601.8822324301	102088.1795034
0.	75047.524146016	3067.2310371775	177.7796740943	1800.1944209975	385283.12147991	6180.068523177	106655.9675232
0.	97477.912680712	3667.4735108391	200.0024000288	1711.2868032229	389052.32057838	5690.8313593262	105598.1794712
0.	111023.56885184	3867.5639415011	155.55700742096	1200.0864062212	399088.37012027	5757.5438273573	109402.3380024
0.	115753.94912734	3645.2415372606	66.6669333344	1822.4214736367	368319.10571322	6224.5460527486	118818.856859
0.	106858.53790325	3000.5400972175	155.55700742096	1933.557626018	422933.42301955	6402.4585440809	106048.2857390
0.	103033.03496684	3534.0825588358	88.889362965491	1777.9674276367	363468.49811011	5757.5438273573	103573.0001824
0.	118458.22137655	3778.6342682119	155.55700742096	2222.51855803	413149.36321891	6180.068523177	107713.8890081
0.	130344.80905157	3600.7777679979	266.6709334016	2378.1170558111	397387.69804541	6357.9800652871	112937.9253070
0.	128607.00895882	3133.9225107654	244.44802968221	3000.5400972175	395687.36489459	6113.3526737582	113884.0038841
0.	147900.93663867	4245.525638307	244.44802968221	2311.4316296304	390565.12200924	5979.9225766753	108546.814700
0.	147177.17980276	3867.5639415011	333.34000013334	2178.0623779285	389890.14667729	5824.2568292746	112149.6079797
0.	137638.46187282	3934.2618191226	200.0024000288	3045.0006645658	433313.49735634	5423.9868259363	107601.3378261
0.	147833.08178842	4134.3586542796	288.89389638309	2733.7816735278	365835.43514409	6202.3072583001	108456.7646915
0.	154553.36969408	3689.7055437159	155.55700742096	3245.0761526022	393917.51503265	5913.2083289985	110190.3971954
0.	131970.09036323	3867.5639415011	177.7796740943	2644.8640962144	393940.80014704	6180.068523177	99816.46289800
0.	120689.90215881	3311.7690492289	288.89389638309	3045.0006645658	409112.91097417	5713.0687893496	101188.4161397
0.	134363.43809112	4000.9602304553	222.22518522469	2178.0623779285	424896.25421307	5357.2770272403	103033.0349668
0.	106881.04602527	3734.1697873657	177.7796740943	2467.0317873712	414899.86330192	5913.2083289985	92061.27884735
0.	107331.22115152	3489.6193825463	44.444562963279	2467.0317873712	388098.22998828	5824.2568292746	93431.9631617
0.	109447.36796192	3556.3142359259	200.0024000288	2222.51855803	405334.84113251	6357.9800652871	100491.1659434
0.	109717.55279528	3245.0761526022	133.33440000853	2378.1170558111	397760.41908413	5357.2770272403	92533.12846887
0.	114334.55499022	3734.1697873657	155.55700742096	2600.4056632835	406174.26772309	5957.6844347936	101998.1988218
0.	113298.32361438	3289.5380243924	111.11185185679	1800.1944209975	408226.54695118	5802.0191026477	98826.99664734
0.	119923.39943221	3600.7777679979	177.7796740943	2222.51855803	398785.48590121	5735.3062786932	105778.2190794
0.	100536.1480772	3912.0291339479	155.55700742096	2667.0934016109	378725.8955422	5268.3314594078	100716.0790257
0.	99434.15527466	3534.0825588358	266.6709334016	2333.6600457397	402467.42298862	6046.6373582597	92712.88769472
0.	100648.60446753	2933.8496908789	155.55700742096	2422.5743030209	410675.93488204	6113.3526737582	91364.78748805
0.	97298.051222629	3645.2415372606	177.7796740943	2178.0623779285	398389.42275969	5423.9868259363	101930.7139442
0.	97792.679519419	3089.4614690812	111.11185185679	2155.8343768016	407130.38188848	6113.3526737582	98062.48907498
0.	100536.1480772	3267.3070588502	111.11185185679	1733.5136187497	390634.95009261	5468.4603216522	96758.49000430
0.	111946.90978207	3823.0989862564	244.44802968221	1600.153614747	385562.26428136	5624.119425175	110055.2960755
0.	109650.00577105	2889.3897164397	133.33440000853	2044.6952603964	389843.59862347	6357.9800652871	119337.2975160
0.	94173.574367625	3623.0096229803	111.11185185679	1866.8757567514	403726.17086963	6291.2627920491	100041.3578797
0.	85323.469761541	3200.6145179875	200.0024000288	2000.2400288035	379957.89711021	5535.1710101087	94825.34748807
0.	80026.866162212	3467.3878833464	155.55700742096	1533.4744129793	397224.63771084	5846.4946152228	99344.203073
0.	89185.817488999	3645.2415372606	133.33440000853	1489.0219081794	408809.67082124	6002.16077788	112307.2655194
0.	83168.514955146	3645.2415372606	200.0024000288	1644.6067123067	369549.60332874	6246.7849065228	97725.22848748
0.	73365.983093013	3667.4735108391	155.55700742096	1644.6067123067	402863.67544769	5379.5135674889	100108.8275508
0.	74643.923484621	3534.0825588358	155.55700742096	1644.6067123067	400556.34595762	6313.5018238017	93724.10519625
0.	72334.805026343	3133.9225107654	200.0024000288	1533.4744129793	400206.80499481	6202.3072583001	96286.40242888
0.	68009.724855145	3200.6145179875	355.56314090256	1311.2142599662	386120.57730279	6869.4968993892	97972.55159150
0.	79667.895624339	3178.3837896203	311.11691862693	2066.9229651143	360290.41177993	6002.16077788	95859.29848605
0.	76572.413392805	3289.5380243924	133.33440000853	1644.6067123067	407596.81790366	6091.1141759345	98444.73414556
0.	92757.828103723	4356.6941049483	133.33440000853	1822.4214736367	383236.35348495	6402.4585440809	114379.6114315
0.	85480.623572996	3578.5459723132	333.34000013334	1044.5099003982	421648.48014247	6713.8145404327	111676.6531366
0.	82495.205273261	3534.0825588358	244.44802968221	1600.153614747	383747.99941801	5312.8041246922	109920.1971316
0.	79219.204092605	3111.691960277	133.33440000853	1733.5136187497	392380.8380041	6357.9800652871	113793.8965661
0.	71326.166794322	4267.7592130252	377.78634093484	1466.7957446922	394639.38313597	6068.8757374351	106160.816080
0.	86423.608365466	4467.8640542332	355.56314090256	1600.153614747	372196.93654864	5757.5438273573	113343.3744913
0.	79196.770147172	3400.6937415233	288.89389638309	1155.6356796293	369758.57341064	5468.4603216522	104788.0490638
0.	85143.86901603	3511.8509410427	288.89389638309	1555.7007542926	391286.70644127	6024.3990384081	103775.4961032
0.	97612.811307082	3489.6193825463	400.00960023041	1622.3801338886	410839.25239688	6357.9800652871	109514.9133543
0.	86962.504484388	2956.0797670342	333.34000013334	1622.3801338886	428542.70861968	6357.9800652871	104022.9977585
0.	112464.92602193	3734.1697873657	355.56314090256	1822.4214736367	406337.49914635	5690.8313593262	105283.1194574
0.	91611.922956607	3689.7055437159	577.79780810179	1777.9674276367	430974.54275208	6669.3344004268	110550.6774864
0.	169370.53424113	4356.6941049483	355.56314090256	2756.0112160766	369224.54894639	5802.0191026477	131857.2134429
0.	179195.04632837	4000.9602304553	400.00960023041	2400.3456497736	373335.07822951	5512.9340546385	124388.1339630
0.	170141.55939375	3889.7965080741	511.12678566587	4467.8640542332	394848.96918872	6180.068523177	110122.8463635
0.	214571.79500684	3689.7055437159	666.69333440004	4156.5919324774	392916.31523926	6157.8298473792	113636.2110881
0.	197467.77151481	4000.9602304553	711.14145314645	4000.9602304553	395803.8152594	5690.8313593262	111676.6531366
0.	211882.04820063	4356.6941049483	444.45629661235	3978.7273673761	404192.42090274	6091.1141759345	126553.7087491
0.	224996.95950055	4201.058666784	555.57407469138	3289.5380243924	397201.34363172	6157.8298473792	129509.7173718
0.	206049.61118513	4156.5919324774	666.69333440004	3600.7777679979	423494.18592728	6847.2563843996	116858.0883610
0.	193760.02352367	4423.3958966001	666.69333440004	3178.3837896203	404099.16885855	5957.6844347936	124478.3550946
0.	218676.45025961	3556.3142359259	377.78634093484	3978.7273673761	365255.24265266	6246.7849065228	118120.1396852
0.	191076.90412709	3689.7055437159	577.79780810179	3867.5639415011	390751.33150205	6113.3526737582	100671.0959266
0.	188917.38606299	3578.5459723132	644.46936392652	3556.3142359259	446118.91149906	6269.0238196228	100738.5706658
0.	196080.01845459	3489.6193825463	822.26278718639	4512.332449094	420106.80372537	5535.1710101087	106633.460005
0.	218060.6247259	3778.6342682119	644.46936392652	4556.8010811844	412519.2710148	5913.2083289985	108974.5654437
0.	206254.58943458	4378.9279761929	777.81407576798	4712.4431617115	372220.16241013	6135.5912309063	117917.2972075
0.	201473.06090613	3556.3142359259	777.81407576798	4334.4602930095	378795.62672528	5979.9225766753	102223.1523366
0.	226457.96675253	4023.1931528364	955.61034388194	3734.1697873657	379074.55716301	5090.4431708704	130006.2483623
0.	212109.95960346	4934.7940323669	644.46936392652	4401.1619067434	421882.09174773	6936.2188003543	127208.0026619
0.	200972.29569016	3934.2618191226	422.2329187895	3156.1531205464	387795.7357477	5868.7324604928	119382.3808257
0.	195488.58656918	3889.7965080741	711.14145314645	3334.00013336	394825.68159525	6402.4585440809	116610.2077232
0.	206277.36510306	4267.7592130252	711.14145314645	3000.5400972175	408693.04286097	6491.4162136014	124275.3589119
0.	219931.04864421	4089.8922757939	533.35040054615	3845.3314342286	378865.3584789	5957.6844347936	127140.3147204
0.	212497.42311428	3889.7965080741	577.79780810179	3045.0006645658	416954.24095194	6380.2192750204	117511.6269597
0.	188508.2765651	3289.5380243924	466.67973369921	4112.1254353852	400276.71204198	5690.8313593262	127681.8335308
0.	174928.030252	4134.3586542796	466.67973369921	3845.3314342286	407083.73968859	5868.7324604928	112397.3568723
0.	202793.40264657	3756.4019981391	644.46936392652	4067.6591755055	444080.93611759	6202.3072583001	124771.5804683
0.	201951.09180442	4579.0354861913	377.78634093484	3823.0989862564	399903.88107468	6246.7849065228	124681.3561856
0.	191031.4348868	4445.6299457633	555.57407469138	3734.1697873657	407316.95323641	5601.8822324301	132873.1603383
0.	197080.99770428	3845.3314342286	533.35040054615	4067.6591755055	411679.22038945	6513.6557793022	115123.0776459
0.	220797.97098238	3734.1697873657	466.67973369921	4957.0294456441	406057.67576028	6380.2192750204	124861.8057206
0.	222714.64151725	4245.525638307	622.24545271912	3356.2312767859	361937.30113429	6246.7849065228	116249.6671388
0.	184577.29216237	3978.7273673761	444.45629661235	4556.8010811844	390029.79236315	5357.2770272403	115573.6952926
0.	214617.39132392	3600.7777679979	333.34000013334	3645.2415372606	403889.35548409	5401.7501670541	111473.9663658
0.	210127.33653587	3689.7055437159	555.57407469138	4289.9928470482	432494.79045548	6469.1767072291	114492.2535932
0.	203909.02485823	4223.2921228934	400.00960023041	5735.3062786932	374380.44433053	5201.6229063468	126418.3439
0.	213409.17213806	5112.6789993376	422.2329187895	4779.1478001472	375727.99429193	5802.0191026477	133821.4883171
0.	211198.35092007	3756.4019981391	533.35040054615	4467.8640542332	388447.27513856	5646.3566772391	126756.7600246
0.	200380.52058454	4201.058666784	511.12678566587	4823.6178556551	414129.59906133	6180.068523177	115393.4453300
0.	182510.28473761	4334.4602930095	555.57407469138	5601.8822324301	403562.98937503	5957.6844347936	113951.585007
0.	184827.18456026	4401.1619067434	400.00960023041	3800.8665975842	394243.5124183	5312.8041246922	116722.8798327
0.	175790.33790909	3623.0096229803	511.12678566587	3978.7273673761	445088.15063455	5401.7501670541	111856.8232662
0.	163567.4351576	3045.0006645658	355.56314090256	4756.9128613587	401325.38647623	5290.5677623922	114717.5424535
0.	183032.66729842	3845.3314342286	400.00960023041	4712.4431617115	377656.75550623	5868.7324604928	125538.5260205
0.	196421.24803039	4023.1931528364	466.67973369921	5223.8590313854	391379.81855697	5357.2770272403	125222.7164261
0.	162207.91244318	3823.0989862564	400.00960023041	4579.0354861913	400253.40962929	6246.7849065228	112960.449747
0.	167329.92613242	3578.5459723132	311.11691862693	4601.2699505063	394848.96918872	4957.0294456441	112442.402911
0.	167942.05662354	3667.4735108391	355.56314090256	4623.5044741297	417608.01020136	6002.16077788	109514.9133543
0.	158493.00409861	3400.6937415233	600.02160077763	5223.8590313854	406360.8181759	5713.0687893496	113546.106431
0.	200585.36111437	3956.4945635986	355.56314090256	6113.3526737582	404821.89885029	5935.4463522347	116993.2990678
0.	187644.66617227	3778.6342682119	466.67973369921	6046.6373582597	387912.0784165	5157.1508342136	111361.3647203
0.	213705.51177912	3267.3070588502	577.79780810179	6157.8298473792	446821.7741987	6202.3072583001	114695.0132953
0.	182646.5553264	4334.4602930095	355.56314090256	5246.095215739	397993.37800179	6802.7755324172	113410.9512603
0.	187076.54970169	3200.6145179875	533.35040054615	5090.4431708704	447220.08869101	5890.9703650846	122223.1176296
0.	183191.65972453	3734.1697873657	466.67973369921	5023.7360413493	383561.94279853	5179.3868406229	119562.716486
0.	180580.02150158	3600.7777679979	466.67973369921	6913.9781073663	379934.65014919	6157.8298473792	111519.0074472
0.	169733.36081034	3267.3070588502	400.00960023041	5112.6789993376	405544.69004148	5779.781435342	112892.8766071
0.	177333.63517782	3600.7777679979	444.45629661235	5335.0405463082	403469.74420742	5112.6789993376	116091.9355040
0.	207803.47497089	4045.4261345198	444.45629661235	5535.1710101087	401535.13682781	5935.4463522347	121839.7875067
0.	210195.69509495	4223.2921228934	422.2329187895	5690.8313593262	406873.85294264	6380.2192750204	121095.7260595
0.	221299.91407403	4334.4602930095	333.34000013334	5246.095215739	412309.25061097	5890.9703650846	119292.2144484
0.	186303.972762	3889.7965080741	422.2329187895	5201.6229063468	442254.19841512	5913.2083289985	105485.6566789
0.	171910.64867139	3467.3878833464	333.34000013334	6002.16077788	420363.73047693	6157.8298473792	105148.0973606
0.	212337.87716136	3956.4945635986	488.9032300503	5957.6844347936	413802.84127917	6068.8757374351	123237.8995157
0.	227188.56515757	3445.1564434428	511.12678566587	7714.6804365931	390006.51792338	5290.5677623922	118097.6013900
0.	225887.2307158	3711.9376358914	466.67973369921	7603.4671810346	401721.58591271	6491.4162136014	121095.7260595
0.	223034.1289058	4156.5919324774	400.00960023041	7692.4376667992	423494.18592728	5757.5438273573	118728.6965357
0.	255800.00622747	4089.8922757939	555.57407469138	7647.9523052351	408902.97433656	7558.9822941956	118909.0181512
0.	248838.35588508	3667.4735108391	288.89389638309	7937.111398359	403259.94630484	6024.3990384081	126034.8222414
0.	272058.51132546	4156.5919324774	666.69333440004	8559.9496630493	412542.60693407	5913.2083289985	121388.8333017
0.	254517.16642819	3889.7965080741	266.6709334016	7381.0451204177	384655.08359013	5290.5677623922	120532.087051
0.	216030.99933415	4378.9279761929	511.12678566587	8048.3291046256	364675.08968705	6335.740914881	120825.174612
0.	282302.02248654	3845.3314342286	488.9032300503	7781.4091020254	432752.08989096	6558.1350886904	127275.691149
0.	243071.85466463	3689.7055437159	577.79780810179	8270.7689680748	419125.8817408	6780.5351954239	129058.3510360
0.	228627.11545973	4178.8252699788	444.45629661235	8893.6321593739	421298.0747104	5913.2083289985	119697.9707747
0.	243597.99926767	4067.6591755055	533.35040054615	8248.52471467	438929.600208	5624.119425175	119179.5078389
0.	253967.43748051	3422.9250628351	533.35040054615	8604.4398909837	433383.67588154	5690.8313593262	117894.7594570
0.	208213.521684	3956.4945635986	577.79780810179	8181.7923105381	398971.87491752	5446.2235441355	107196.1660764
0.	200926.77305395	3912.0291339479	644.46936392652	8493.2147662765	393917.51503265	6091.1141759345	104495.5212052
0.	193373.41976464	4045.4261345198	444.45629661235	6869.4968993892	404495.49708265	6046.6373582597	117263.727017
0.	205503.02686724	4245.525638307	911.16092124147	6602.6146353956	413569.45051742	5446.2235441355	114762.6009514
0.	175631.4851269	3556.3142359259	733.3656014198	7581.224707945	438648.70745395	6046.6373582597	109334.793516
0.	166740.50921281	4401.1619067434	644.46936392652	7269.8363153001	433477.24814452	6046.6373582597	113771.3698878
0.	180852.50244064	3711.9376358914	822.26278718639	8003.8418440852	390262.54025435	5468.4603216522	118322.9870657
0.	198559.93451795	3912.0291339479	733.3656014198	9027.1088971719	430132.67572204	6135.5912309063	119765.5987362
0.	199492.93577771	4178.8252699788	1066.7349377027	10183.99680516	429244.12823848	6180.068523177	127591.5779705
0.	173929.67905865	3800.8665975842	955.61034388194	9672.2765870872	432284.27849495	5713.0687893496	114019.1666756
0.	179898.85771301	4067.6591755055	777.81407576798	11029.516409074	407013.77686657	6113.3526737582	107668.8683541
0.	207803.47497089	4289.9928470482	955.61034388194	11697.092449727	397341.1090604	7247.5947322881	106610.9525477
0.	258962.12044277	4534.5667354854	1200.0864062212	19533.978889064	424989.73361172	6736.0546994319	129126.0544398
0.	267446.0874297	4890.3233837481	1489.0219081794	21449.79235533	440732.21492002	6691.5744407644	118863.9373841
0.	466595.8491816	8982.6164138194	3178.3837896203	35274.499743458	491948.94877169	6980.7003643303	121569.2120766
0.	551201.34804428	6713.8145404327	3889.7965080741	49904.537234045	566298.20290047	6958.4595526755	131924.9394130
0.	616526.05061072	6913.9781073663	4134.3586542796	50687.016366958	607139.7478577	8671.1756780192	126463.465313
0.	702574.21413449	7314.319659335	4112.1254353852	60619.685741126	549825.9068271	9338.5629285733	123869.3812709
0.	828868.47276575	6424.6978724691	4378.9279761929	75137.215824621	631641.97390769	9828.0141985899	120126.2904007
0.	841807.43479844	5935.4463522347	4423.3958966001	83258.293669511	611986.87006637	10272.994831483	106610.9525477
0.	870596.51013139	5713.0687893496	4556.8010811844	93049.946637062	679050.12079557	9004.8626258179	109852.6484755
0.	837786.46621034	6135.5912309063	4667.9736993025	82427.877282287	675945.65796484	11385.550313458	109199.7061762
0.	902813.59999588	5246.095215739	5001.500450135	100985.98268952	674814.85078233	9138.3411442804	110460.6059629
0.	838767.01994966	5779.781435342	4912.5586784017	108096.57432495	675705.04834128	10584.495404194	102178.1611508
0.	835801.1812999	5357.2770272403	5290.5677623922	118300.44822576	645201.7963718	9516.5418843464	108929.5380224
0.	815532.95767583	7336.5614203583	4845.8529723751	126328.1019796	638179.65937602	10651.247040888	109897.6808524
0.	909236.62930733	7136.387707272	5045.9716918765	105080.58712744	669932.41962522	10272.994831483	102785.5625301
0.	806539.91835586	6469.1767072291	4957.0294456441	112532.49571571	671663.80468625	9894.7597796915	106588.4451505
0.	917865.69731346	5802.0191026477	5179.3868406229	115258.26039909	698472.1919297	9894.7597796915	100041.3578797
0.	1108456.6926894	6647.0944194197	5312.8041246922	118773.77657639	656525.90071362	10361.993807708	102965.5417597
0.	1072913.4587593	6558.1350886904	5779.781435342	113253.27297932	715302.80781382	10339.743974598	101120.9377798
0.	1113437.5389681	5713.0687893496	5468.4603216522	122178.01905959	703998.31018171	9983.7547189362	102133.1702064
0.	1206485.4281383	6068.8757374351	6469.1767072291	121591.759696	744477.30120768	9650.0285943244	108569.327353
0.	1331763.8701905	5846.4946152228	6291.2627920491	122989.83039313	732359.82300318	10784.751917351	99074.35226118
0.	1274569.3266104	5913.2083289985	5579.6450990042	137277.01726863	705905.51637075	10473.243863813	96196.48400062
0.	1381034.1284428	6713.8145404327	4601.2699505063	125042.25913413	739482.85633521	10584.495404194	92623.00759977
0.	1488717.2761308	6535.8954043318	4934.7940323669	135718.46550762	710228.45751558	9761.2691517657	97118.1936239
0.	1418687.5241439	6335.740914881	7047.4231552981	140417.58657441	708223.69777513	10695.748428881	107173.6571087
0.	1405796.6823777	6780.5351954239	6313.5018238017	133347.31094496	772971.25854659	11430.055620341	105440.6479847
0.	1219349.330586	6357.9800652871	5557.4080248972	120441.90832269	658926.97747396	9160.5877717715	97545.36172252
0.	1201580.0294945	6357.9800652871	5401.7501670541	125312.94652672	732505.13275568	9316.3158262194	95971.69215034
0.	1195426.5420226	5624.119425175	5579.6450990042	113884.00388414	748504.03683657	11474.561164748	96646.08578882
0.	1174470.142025	5512.9340546385	4334.4602930095	113658.73740357	702670.75564029	8826.8945917595	103325.5118089
0.	989772.91935339	5468.4603216522	4957.0294456441	107601.33782615	691382.67740736	9071.6016179468	104113.0001717
0.	1061541.4653333	5090.4431708704	4378.9279761929	97995.035871905	641174.75473635	9761.2691517657	110550.6774864
0.	993365.00836615	6291.2627920491	4045.4261345198	106655.96752327	633030.51943379	8804.6488545952	110595.7136107
0.	970589.99210321	5246.095215739	4134.3586542796	100648.60446753	601913.63499471	8960.3702611759	114131.8039984
0.	896740.74677735	5890.9703650846	4601.2699505063	106723.49043961	571859.37040306	9227.328010388	103325.5118089
0.	894001.93120526	5535.1710101087	4134.3586542796	108209.13215292	651557.78583499	8960.3702611759	101953.208843
0.	922220.53368905	4957.0294456441	3956.4945635986	113951.5850077	592495.53217821	8070.5728239134	103573.0001824
0.	867127.96911434	5512.9340546385	4356.6941049483	109920.19713161	645297.70115579	8270.7689680748	103730.4965871
0.	919671.70292501	5446.2235441355	3156.1531205464	101615.79169769	625372.35524027	9182.8344586197	105845.73492
0.	902492.57175947	5935.4463522347	4756.9128613587	124297.91380101	593234.30292553	10295.244486485	113658.7374035
0.	948717.62351085	4779.1478001472	4534.5667354854	114492.25359329	587421.17182403	8671.1756780192	105598.1794712
0.	811059.71882766	5246.095215739	4045.4261345198	108614.35284097	644434.59635128	9694.5246392125	112397.3568723
0.	905283.44024108	5246.095215739	3956.4945635986	101885.72432768	629679.23811211	8915.8781339534	107871.4632004
0.	957733.39875511	5579.6450990042	4134.3586542796	109762.58444695	611628.61525291	9627.7806609238	103280.5147076
0.	984462.29954201	5846.4946152228	3734.1697873657	112667.63673591	634802.43567775	10117.248908782	107758.9099038
0.	1017850.0437869	5535.1710101087	4112.1254353852	106430.89506169	655133.58110436	9271.8217995872	97477.91268071
0.	1024107.0994726	5601.8822324301	4023.1931528364	103010.53717077	602677.07064037	9071.6016179468	98647.10623978
0.	1147467.7801688	6224.5460527486	4556.8010811844	123305.55600329	688972.59706546	10317.494200857	95994.17106407
0.	1045087.987274	5223.8590313854	4312.2265403762	128719.84220398	637149.586185	9894.7597796915	99051.86508559
0.	1250473.0124875	5624.119425175	3912.0291339479	126237.86096908	669523.67083429	9783.5174413434	101210.9090470
0.	1346937.2069787	6224.5460527486	4312.2265403762	142542.09025873	633126.28941124	9850.2626662593	119089.3436411
0.	1477332.8223983	6402.4585440809	4490.09822201	136915.58821276	671206.87781885	10450.993733851	122696.6672442
0.	1391697.967832	5935.4463522347	5290.5677623922	133437.6283808	690466.76803233	11229.783609853	112757.7319587
0.	1300047.4800366	5557.4080248972	4467.8640542332	134408.60215054	649734.45876088	8648.9303563226	115551.1638356
0.	1418138.0463781	5779.781435342	5068.2074017168	139129.58523743	676499.08543706	9338.5629285733	115776.4811289
0.	1398901.2280732	6024.3990384081	4134.3586542796	150479.82682375	664476.01023231	9338.5629285733	127343.380181
0.	1573999.2197859	6202.3072583001	5246.095215739	152131.63692206	684997.4273266	11029.516409074	109672.5213853
0.	1534557.3292446	7314.319659335	5045.9716918765	158810.06639109	754814.71673833	10695.748428881	106813.5218404
0.	1573999.2197859	5535.1710101087	4712.4431617115	151882.71326705	694323.88201008	11385.550313458	100558.6392345
0.	1419812.7494728	5468.4603216522	4667.9736993025	141863.99881668	736502.10230279	11185.27937181	89590.11961733
0.	1401329.7081705	5868.7324604928	4356.6941049483	140846.96422689	689165.37886393	10072.750608034	91072.72769522
0.	1249266.0439566	5979.9225766753	4734.6779818802	139016.61208181	690105.25146491	10807.002937904	86782.86859264
0.	1368925.4923236	6024.3990384081	5001.500450135	135763.63685243	678713.14858422	10450.993733851	83415.40873550
0.	1410736.4348372	5846.4946152228	4490.09822201	143627.15037279	733304.37978151	11541.319926723	84896.92427891
0.	1489482.0220237	5246.095215739	5335.0405463082	135492.61242661	738925.40195314	10717.999211938	86311.34270427
0.	1402609.4925858	6224.5460527486	4979.2649182334	140259.40033784	699195.93740695	11430.055620341	88399.73031045
0.	1517637.8055084	6469.1767072291	5735.3062786932	163476.79347619	818125.06148818	12587.276976136	96556.1635017
0.	1501436.2490958	6180.068523177	4957.0294456441	151973.23010725	752411.26489447	11274.288085412	93926.36334015
0.	1502624.6146899	6469.1767072291	4823.6178556551	140101.2170789	751683.07707457	9805.7657902847	96825.9332571
0.	1612543.1450282	7314.319659335	4890.3233837481	157632.46668004	729696.24094751	11140.775371281	100940.9981421
0.	1493834.3888217	6002.16077788	5312.8041246922	155956.93587799	747703.39287655	11608.079223139	105598.1794712
0.	1469172.2174424	6380.2192750204	5579.6450990042	157360.73630917	717816.9168178	9939.2571305832	98871.96985243
0.	1617864.0352545	6713.8145404327	5401.7501670541	156047.49657826	723597.28971577	10384.243700188	95881.77709833
0.	1551720.787423	6691.5744407644	4823.6178556551	151158.61361921	759915.1441643	9427.5519315809	96960.82139092
0.	1521289.1235054	6513.6557793022	4957.0294456441	166128.46609696	729599.39878504	10384.243700188	101750.7569263
0.	1474067.6992856	5401.7501670541	4556.8010811844	169846.7473203	720186.6467112	10584.495404194	94600.5924102
0.	1368821.4024973	5512.9340546385	4823.6178556551	150321.45112221	681746.3699024	9650.0285943244	93431.9631617
0.	1568358.0016747	6580.3748323783	5201.6229063468	171048.73822651	754401.95561948	9783.5174413434	104000.4973061
0.	1582201.1735725	5601.8822324301	5112.6789993376	155866.37615274	752314.16966738	10406.493652039	92690.4175806
0.	1336792.8781195	6180.068523177	4289.9928470482	159489.52582994	699292.4413621	9650.0285943244	97905.09911214
0.	1043005.2227003	6335.740914881	4245.525638307	128065.43048481	757194.54461229	9650.0285943244	110145.3632470
0.	1366635.7936529	6891.7374737114	3845.3314342286	142948.971386	653549.48963096	8915.8781339534	114221.9149455
0.	1130778.4744884	6446.937260185	3823.0989862564	139491.10954254	641462.33843439	10206.246222688	110483.1237531
0.	1046719.410045	5446.2235441355	3400.6937415233	108254.15570705	604204.14445633	8359.7465751719	98714.56469022
0.	938347.24129432	6313.5018238017	4178.8252699788	119517.63220799	640000.55381335	9627.7806609238	101930.7139442
0.	962679.8487167	6046.6373582597	3778.6342682119	90398.782409282	623291.46397072	8671.1756780192	96601.12452470
0.	751488.90393818	6535.8954043318	3467.3878833464	109222.22058191	642612.76880157	8715.6664994682	107848.9524203
0.	784414.46271146	5935.4463522347	3689.7055437159	91072.727695225	548284.72519658	8159.548294521	112194.6526887
0.	722557.02274232	5668.5939886228	3623.0096229803	88242.521725532	610816.62600699	9160.5877717715	109042.1070290
0.	691696.03701636	6113.3526737582	3289.5380243924	97995.035871905	592042.76846268	8782.4031767842	107961.5069252
0.	682131.61677384	5490.6971584864	2822.700199456	82136.128909506	596499.95051226	8693.4210590677	118615.997493
0.	678087.37778308	5979.9225766753	2711.5521902674	71214.103382971	563590.21578714	8092.8166025467	111969.4315621
0.	621928.39294441	5735.3062786932	2422.5743030209	72155.482678444	549351.66770422	8293.0132808272	112555.0190679
0.	664163.63261598	5646.3566772391	2244.746737005	71796.849508715	566512.02760985	8582.1947473411	112262.2202057
0.	739192.00611572	5579.6450990042	2622.6348501053	80004.430052727	551984.02476547	8804.6488545952	110775.8605262
0.	644938.0636947	4734.6779818802	2444.8030155534	72514.13121643	573119.44965086	7914.8680351385	100333.730375
0.	548830.03484417	5134.9148871186	2311.4316296304	63933.198953155	567581.23075509	7047.4231552981	99928.90963475
0.	650861.99730678	4979.2649182334	2622.6348501053	71572.711581389	596452.2679365	8137.3043378502	106655.9675232
0.	654149.49019064	4734.6779818802	2333.6600457397	73612.587975748	581897.56284687	8270.7689680748	116497.537126
0.	633150.23207128	5557.4080248972	2178.0623779285	81687.305104988	565680.51687851	7269.8363153001	127884.9120883
0.	656309.836448	4979.2649182334	2467.0317873712	79937.122084974	526098.61770167	8715.6664994682	120036.1160314
0.	692298.68344978	5312.8041246922	2289.203272805	88264.979914188	569529.89767674	8426.4804036529	136734.8795151
0.	802413.06221322	5535.1710101087	2444.8030155534	90758.213149082	583444.76905321	9249.5748753086	145481.1188372
0.	739967.62830198	7647.9523052351	2800.4704790405	106363.37450106	578827.77545538	8626.6850939775	138496.9551284
0.	766866.24575145	5601.8822324301	2311.4316296304	86895.140573553	596666.84160178	7447.7711155427	127185.4399541
0.	743749.77656632	5201.6229063468	2444.8030155534	85637.780333063	592829.16274876	8426.4804036529	118728.6965357
0.	879852.66538647	5557.4080248972	2555.9474675006	97995.035871905	573404.77618939	8982.6164138194	116137.001382
0.	911485.79919656	4801.3827982459	3045.0006645658	103528.00175304	638011.96468553	9850.2626662593	100738.5706658
0.	987902.6183374	4401.1619067434	3133.9225107654	110595.71361079	630445.13079384	9227.328010388	100985.9826895
0.	1116675.3212264	5423.9868259363	3045.0006645658	118503.29996442	604251.86986478	8293.0132808272	108186.6204664
0.	1074046.4248442	5201.6229063468	3489.6193825463	120261.55377122	678472.46216331	8760.1575583262	111226.2447406
0.	1230514.7420276	4690.2084008523	3289.5380243924	121411.38043665	691045.22586549	9027.1088971719	107083.6218418
0.	1254634.4484684	5023.7360413493	3823.0989862564	147380.73011526	699340.69374189	9472.046789243	102718.0713150
0.	1318090.8916075	6513.6557793022	3556.3142359259	135470.02745245	723790.84148946	11274.288085412	99973.88875177
0.	1347118.9231695	5446.2235441355	3311.7690492289	123237.89951578	669259.1965931	9316.3158262194	102268.1437638
0.	1322853.3585474	6602.6146353956	3978.7273673761	118255.37072745	671711.90365225	9427.5519315809	96601.12452470
0.	1475805.4410967	5957.6844347936	5090.4431708704	140236.80254712	689141.28090491	10695.748428881	99456.64347576
0.	1560460.8401102	7203.1117442735	4334.4602930095	153150.03769882	717212.49729391	10940.510308095	107961.5069252
0.	1686510.1214099	6335.740914881	4245.525638307	155798.45699864	738586.0993761	10206.246222688	104698.039405
0.	1455289.750753	5979.9225766753	4312.2265403762	154938.19518086	752702.5570705	11363.297749089	96016.65003808
0.	1451323.4829444	6624.8544977427	5601.8822324301	151090.73247388	734031.03170825	9627.7806609238	89275.66072031
0.	1472856.7427511	6380.2192750204	5246.095215739	155277.76170348	729768.87327694	10006.003602161	82023.92070321
0.	1710470.410604	6669.3344004268	6091.1141759345	164745.86586845	806246.8228419	11496.814026024	87703.5432588
0.	1990773.7713205	7069.6642042893	4801.3827982459	165947.12853563	715278.63721841	12231.191762848	82540.09090129
0.	1683034.6001967	6335.740914881	4801.3827982459	167806.02377836	771122.27749614	12164.427477996	90421.24637879
0.	1749349.6690765	5868.7324604928	5690.8313593262	172659.22143938	867127.96911434	11808.360319106	102898.0490959
0.	1902635.4543933	7425.5290578293	4845.8529723751	174201.94491823	857000.79861194	12186.682180224	99344.203073
0.	1959552.7919213	6446.937260185	4534.5667354854	160191.69157042	748382.7224134	11919.629673117	109492.3981631
0.	1616927.9758013	6913.9781073663	5246.095215739	154123.29145629	742100.94578353	10006.003602161	113208.2225861
0.	1780549.9435023	5846.4946152228	4490.09822201	130412.52282723	759380.67363058	10050.50154671	112239.6976396
0.	1612035.2822817	6357.9800652871	4890.3233837481	139604.08907772	694275.65750518	10206.246222688	103213.0195085
0.	1623750.0329227	5846.4946152228	5112.6789993376	136237.9506371	770903.34517693	9805.7657902847	97972.55159150
0.	1631193.2156415	6224.5460527486	4134.3586542796	143875.82971234	711774.61227539	10361.993807708	102740.5683263
0.	1566176.9567974	6980.7003643303	3578.5459723132	126892.13026965	727420.73514371	11074.019815824	95499.6488884
0.	1528913.9907033	5735.3062786932	4267.7592130252	143581.93673788	753819.26733617	10450.993733851	94825.34748807
0.	1670651.9772519	6202.3072583001	4089.8922757939	122132.92073179	711025.65920538	10473.243863813	110640.7499769
0.	1552464.2953617	5913.2083289985	4356.6941049483	129961.10796828	688562.94996325	11318.79279849	105530.6656147
0.	1358912.3509825	5246.095215739	3867.5639415011	143649.75728144	705277.78202425	10695.748428881	112059.5192872
0.	1670113.9814285	5357.2770272403	4734.6779818802	129419.44216391	700788.38983314	11296.540412261	100896.0138361
0.	1533974.2871052	5557.4080248972	4801.3827982459	110438.08823325	650070.30595211	9761.2691517657	104113.0001717
0.	1564554.8105873	5890.9703650846	4734.6779818802	134476.34869495	733328.60053462	10829.254017831	94555.64211795
0.	1559902.7138633	7025.1821656413	4579.0354861913	145797.6909089	693841.64901682	11029.516409074	101390.8544778
0.	1635319.025573	5935.4463522347	4512.332449094	135176.42831348	747024.11633646	11852.867882553	103213.0195085
0.	1556448.4072026	5579.6450990042	4712.4431617115	141728.3870933	721662.00891303	10673.497705198	110730.8234346
0.	1649478.7957647	6335.740914881	6002.16077788	139219.96485553	731657.52674702	10072.750608034	112960.449747
0.	1771135.2523398	6357.9800652871	4868.088148406	146566.55843428	719823.89107804	10250.745235849	106993.5875415
0.	1696998.5446183	6513.6557793022	4490.09822201	137932.14706309	723234.39175227	10985.013239832	101300.8812796
0.	1770265.0149142	6224.5460527486	5268.3314594078	139943.03679751	747679.13208758	10851.505157133	104203.0035509
0.	1925117.2521839	6424.6978724691	4067.6591755055	136531.58687612	659359.24197944	11185.27937181	114244.4428334
0.	1798371.6298228	6157.8298473792	4134.3586542796	140937.36231771	737786.36706873	12475.998713705	105058.0838371
0.	1738340.6732503	6269.0238196228	4534.5667354854	142044.81785184	733328.60053462	9939.2571305832	97612.81130708
0.	1719174.1766698	5624.119425175	3445.1564434428	133527.94678774	732141.86292523	10784.751917351	105643.1890109
0.	1944965.1565437	7314.319659335	4534.5667354854	139445.91815378	708537.66573628	12364.721936084	115506.1011029
0.	1777964.0275597	5979.9225766753	4201.058666784	137005.94401912	723476.32204504	10762.500956173	111361.3647203
0.	1747260.7441584	5979.9225766753	4000.9602304553	124636.24440794	644578.44117547	10295.244486485	103752.9963149
0.	1558706.8441381	5713.0687893496	4423.3958966001	146046.43447189	653093.51700593	9961.5058950769	98107.45817859
0.	1820164.0546007	6113.3526737582	5223.8590313854	177220.14780398	705784.79470395	10962.761744275	91701.79220695
0.	1587771.018179	6469.1767072291	4801.3827982459	143943.65262734	704891.50651248	11318.79279849	92847.70964476
0.	1933001.515253	6157.8298473792	4289.9928470482	146860.55577899	724516.69901427	10139.498148207	90668.35401858
0.	1778562.8067442	6402.4585440809	4823.6178556551	161777.44270476	759672.19894838	11318.79279849	90533.56712979
0.	1624672.0139245	5068.2074017168	4845.8529723751	153761.13736593	759817.96526507	11007.264794765	86109.26830575
0.	1637238.9165004	5802.0191026477	5401.7501670541	146340.41362688	701826.05385066	11563.572966145	87523.89147573
0.	1736174.7131433	6180.068523177	6046.6373582597	196011.77419659	789849.15242797	12142.172835157	93139.8313114
0.	1651633.7321782	6068.8757374351	4979.2649182334	158470.35724926	788094.08441867	10606.745890386	91252.45559374
0.	1850397.9193732	6068.8757374351	4801.3827982459	148534.27498459	772022.39034669	10606.745890386	88467.10632137
0.	1874100.7727792	6980.7003643303	5268.3314594078	186417.58257562	783269.46656709	12453.743239397	90735.7482761
0.	1619645.2528942	6669.3344004268	5690.8313593262	174383.46038222	748261.40968038	11741.599419325	88309.89647211
0.	1827913.1019473	7892.6247312617	6113.3526737582	185372.43006404	849241.28093134	11897.375683543	83258.29366951
0.	1611419.6439354	6535.8954043318	5824.2568292746	180216.72729298	841169.84095414	11229.783609853	85682.68280610
0.	1761993.9857083	6647.0944194197	6446.937260185	185576.90622468	818565.30640887	13700.141271587	81844.39070033
0.	1655746.5366576	6091.1141759345	5601.8822324301	171593.09245192	810424.36241242	11830.614071137	88691.69693801
0.	1866527.7662259	6580.3748323783	5490.6971584864	170186.91601373	861104.33370632	11118.523460085	84717.33267935
0.	1723722.0551363	6669.3344004268	5979.9225766753	187076.54970169	815753.01210436	12008.646225282	82427.87728228
0.	1792040.3073216	7269.8363153001	5713.0687893496	189962.9783462	849609.45710754	13588.848159412	86962.50448438
0.	1741429.9633114	7225.3532086126	6335.740914881	170232.27287809	847228.85804264	12698.556723408	91477.12088833
0.	1806892.1012749	6580.3748323783	6091.1141759345	196716.9915004	887762.59670735	13299.493017989	93162.30263066
0.	1737431.4034009	7180.8703392706	7225.3532086126	192259.19047484	859040.03993057	13099.176108526	91769.19477726
0.	1782329.5189675	7158.6289936035	6758.2949177622	212337.87716136	922591.78426845	12342.466758735	82831.85334764
0.	1865842.2988127	7136.387707272	7158.6289936035	212907.69798615	919523.25011548	13789.176830624	80699.9774022
0.	2053888.8591755	8582.1947473411	7892.6247312617	223330.80658971	932968.38730085	14902.201522249	75294.17857466
0.	2124948.9810137	7447.7711155427	9939.2571305832	242248.38970766	975468.96324931	14434.713060591	74173.08064040
0.	1946955.9427116	8293.0132808272	8204.0363859019	236646.38269101	922245.28324011	12787.58159033	76056.61094241
0.	2094102.9474183	7803.6521091871	8982.6164138194	262813.24616683	1067401.7556255	13477.556532345	71236.51594519
0.	1791811.8181838	7781.4091020254	9227.328010388	239984.2745604	1015098.3412618	13321.750749376	71774.43544585
0.	1885606.6092275	7803.6521091871	8381.9911253168	267491.96982197	997108.32227581	14724.107590077	70855.51055021
0.	1929705.012812	6736.0546994319	8270.7689680748	243552.24626329	925834.70554844	15013.512160945	71617.53868663
0.	1910397.6806726	8537.704638108	7714.6804365931	242888.8555207	987428.87164908	14123.068642562	69847.05057997
0.	1776388.8013861	7759.166154206	8337.5020843755	260291.47770539	982667.88282348	15013.512160945	68435.41076196
0.	2008762.2544712	8537.704638108	8493.2147662765	266597.30801743	988875.1254132	13989.510313761	67808.09172098
0.	2211660.6087873	8003.8418440852	8470.9699193857	255800.00622747	968226.15550872	14991.249914367	66844.80047407
0.	2148254.8730635	6847.2563843996	7492.255408986	218243.08686768	1049631.6191043	14879.939572766	70026.32347073
0.	1914624.7297209	7381.0451204177	8782.4031767842	247602.34598656	1035456.1719041	14635.062049994	66799.99892905
0.	2135802.2150565	8248.52471467	9227.328010388	252478.76760042	1017599.8536214	14501.49552233	68188.95838688
0.	1990140.3897451	7336.5614203583	8293.0132808272	247945.66395041	1003025.9937671	15636.879190317	67852.89866422
0.	2139343.7966915	7870.3814867284	7981.5983028321	247487.90976231	950380.99801749	16171.230868678	69286.84754885
0.	2085877.3384596	7136.387707272	7336.5614203583	225293.70614566	960641.27676237	14034.029519058	79914.68621595
0.	2032639.3693654	7047.4231552981	7470.0132325949	240373.01888945	944126.35438739	12765.325284507	82270.7807416
0.	1911197.3926548	6224.5460527486	6602.6146353956	225864.40207647	966061.93460656	14056.289210819	82719.6358192
0.	2080050.8654471	7247.5947322881	6469.1767072291	217855.35953001	886037.0816079	14323.410145956	81260.94477069
0.	1981686.2916486	7736.9232657286	6380.2192750204	227439.72295468	885913.84350962	13099.176108526	86872.6860569
0.	2004877.9391295	7403.2870594544	7470.0132325949	222235.43309675	919300.57560043	13989.510313761	88803.99450420
0.	2018473.0428253	7603.4671810346	6713.8145404327	241036.21224172	868603.77630232	14790.892369012	111001.0496108
0.	1923535.8060929	6780.5351954239	5890.9703650846	210332.41387442	840017.38530438	13522.07300496	91072.72769522
0.	1940101.2685793	7269.8363153001	6380.2192750204	202155.97048361	823066.85975332	13099.176108526	91993.87392750
0.	1769534.1272538	6713.8145404327	6402.4585440809	215164.56634177	826860.72819723	14479.234642336	91589.45579462
0.	1750226.7951145	7892.6247312617	7069.6642042893	181601.87047231	862185.82453385	11941.883722078	91140.12520539
0.	1672540.4882818	7114.146480276	6091.1141759345	177764.90114565	875001.81263908	12008.646225282	96174.00454429
0.	1611076.9102288	7603.4671810346	5579.6450990042	162026.65934282	801802.74604339	11452.308362854	99659.04000042
0.	1651633.7321782	6624.8544977427	5512.9340546385	164881.84926204	716994.91655379	11274.288085412	108411.7400498
0.	1750869.1849086	6691.5744407644	5223.8590313854	137593.28044697	719727.15879898	10651.247040888	117173.5833991
0.	1975025.1041449	7002.9412353188	4779.1478001472	147719.99158832	712064.54692489	10606.745890386	119697.9707747
0.	1976304.0385149	6291.2627920491	5312.8041246922	136441.23617104	724831.25609282	11496.814026024	124861.8057206
0.	1874485.7920385	6669.3344004268	4734.6779818802	121050.63354607	725678.19709562	11051.768082761	124839.249316
0.	1877786.6131795	5979.9225766753	5045.9716918765	137751.41650041	698689.30923855	10473.243863813	121433.9276320
0.	1845927.8216156	6246.7849065228	5001.500450135	141366.7665288	695626.04492065	10628.996435951	121118.272407
0.	1938039.8775761	7381.0451204177	4467.8640542332	138677.70172799	741810.00806361	11608.079223139	124906.9187104
0.	1718444.041116	6024.3990384081	4534.5667354854	120261.55377122	660704.20283467	10361.993807708	120599.7217342
0.	1519780.7926866	6647.0944194197	4712.4431617115	127749.52583765	730616.29526947	11096.271608266	122831.9720407
0.	1702449.7053594	5802.0191026477	4289.9928470482	127839.78309559	729018.36845174	9583.2849722085	125673.87662
0.	1797962.4897214	6335.740914881	5112.6789993376	130073.95940832	754183.44294532	12231.191762848	126350.6623837
0.	1622387.1225471	5957.6844347936	4556.8010811844	137164.06901849	708102.9438883	10873.756355811	128155.6911382
0.	1604100.2524289	6402.4585440809	4378.9279761929	131586.31502324	674574.27253494	9761.2691517657	112352.3110749
0.	1762327.8916198	6713.8145404327	4579.0354861913	143694.97128118	721758.76272311	11363.297749089	102155.6656484
0.	1767138.2771323	5846.4946152228	4201.058666784	129419.44216391	740258.50444341	10228.495699585	109695.037060
0.	1698887.1943605	6691.5744407644	4512.332449094	142609.90241206	728001.65875557	10762.500956173	116565.1393030
0.	1829929.9595541	5290.5677623922	4579.0354861913	111091.12693738	726234.80324222	11118.523460085	115596.2268102
0.	1759692.7564261	6113.3526737582	4089.8922757939	123057.48488141	728776.28393445	11140.775371281	114221.9149455
0.	1674176.6306355	5890.9703650846	4467.8640542332	129554.85533974	726065.39760017	10517.744301851	113050.5481150
0.	1631434.2832243	6602.6146353956	3511.8509410427	122493.71413835	674598.3300593	11652.585717666	109042.1070290
0.	1728644.147863	6357.9800652871	4312.2265403762	119540.17431692	709189.78929805	9716.7727507005	103010.5371707
0.	1645883.1434688	5979.9225766753	4378.9279761929	134227.94736974	718759.89520528	11519.066946682	101210.9090470
0.	1745850.309674	6269.0238196228	4534.5667354854	139468.51381778	796897.35336195	11007.264794765	98759.5372921
0.	1758850.7587137	5423.9868259363	4779.1478001472	133144.10026485	731391.15334277	10896.007613863	100918.5059589
0.	1602444.6506824	5690.8313593262	4756.9128613587	128787.54287879	752289.89602973	9894.7597796915	110415.5705639
0.	1750706.3676471	6558.1350886904	4245.525638307	132286.15381032	741567.56739192	10228.495699585	121997.6272021
0.	1605593.1709229	6736.0546994319	4868.088148406	134363.43809112	713804.35800248	10918.258931291	127343.380181
0.	1873220.7888005	6469.1767072291	4823.6178556551	158334.47743341	768422.49637931	11608.079223139	122268.2164420
0.	1888164.3433544	6380.2192750204	4423.3958966001	141796.19268146	713103.55886714	10940.510308095	113884.0038841
0.	1775542.0902842	6691.5744407644	4289.9928470482	144893.23090386	770222.25756098	11296.540412261	118255.3707274
0.	1779678.8171515	6068.8757374351	4490.09822201	128313.6496164	748576.82630175	10406.493652039	113726.3167126
0.	1579324.3241928	6469.1767072291	4334.4602930095	146227.34350446	749110.63430583	9316.3158262194	107713.8890081
0.	1827685.8978342	5846.4946152228	4112.1254353852	144124.51640957	759210.62169954	11741.599419325	102785.5625301
0.	1558813.1373147	5335.0405463082	4445.6299457633	129035.78335604	741373.61971649	11074.019815824	110753.3419502
0.	1565778.0416215	6424.6978724691	3356.2312767859	111271.28449208	691527.30351334	10028.252544752	125267.8313552
0.	1517399.7269965	6002.16077788	3823.0989862564	118661.07692872	708271.99979984	10183.99680516	119359.8391406
0.	1417039.1910073	6847.2563843996	4868.088148406	121929.98125497	686250.01156861	9650.0285943244	119991.0292101
0.	1444918.0825096	6691.5744407644	4089.8922757939	114807.65969139	680662.95480072	10295.244486485	113005.4988104
0.	1394020.1306823	5401.7501670541	3356.2312767859	109920.19713161	621402.35283704	9360.8100902862	106273.347932
0.	1333733.6622366	5668.5939886228	3689.7055437159	106678.47510165	665965.96610477	9427.5519315809	121231.0050533
0.	1283483.6119915	5690.8313593262	3756.4019981391	118322.98706571	675608.80636124	9160.5877717715	114447.1965471
0.	1286164.7820981	5312.8041246922	3600.7777679979	120509.54227862	667287.9155989	9739.0209215515	108456.7646915
0.	1238308.051509	5979.9225766753	3600.7777679979	118322.98706571	671399.26514341	9672.2765870872	111924.3880624
0.	1271505.4766435	5357.2770272403	4178.8252699788	113456.0027421	613635.03357678	8426.4804036529	115528.6324390
0.	1188767.1703804	6202.3072583001	3556.3142359259	116272.20047153	622071.86398419	9316.3158262194	113185.6974802
0.	1151962.4962997	5868.7324604928	3178.3837896203	110100.32954044	576567.77786668	9739.0209215515	119134.4256189
0.	1019501.4764413	5802.0191026477	3645.2415372606	94825.347488078	596857.57822678	9249.5748753086	105350.6313210
0.	1125104.1411651	5490.6971584864	3422.9250628351	106003.27402517	553573.31459771	8982.6164138194	114109.2764129
0.	1038941.4784797	5423.9868259363	3156.1531205464	104180.50261558	626353.17880291	8381.9911253168	110708.3049795
0.	970341.13735655	4890.3233837481	3311.7690492289	96848.414462041	585754.19302837	9160.5877717715	115618.7583883
0.	944424.09385068	5557.4080248972	2266.9749752633	110122.84636353	598765.17631459	8003.8418440852	116091.9355040
0.	915713.81886022	5468.4603216522	3178.3837896203	103707.99691962	573809.0049533	9383.0573113583	119810.6843466
0.	856632.31165491	5446.2235441355	2911.6196740142	91274.921852132	630229.71662149	10250.745235849	119900.85629
0.	798825.01486896	5935.4463522347	2622.6348501053	89949.515666766	592042.76846268	8826.8945917595	123959.5968279
0.	784292.64746875	5068.2074017168	2956.0797670342	95836.819934059	607927.51856673	8582.1947473411	127659.2695498
0.	744913.84517808	5423.9868259363	2733.7816735278	89432.888693476	570908.48916101	9583.2849722085	124861.8057206
0.	684780.6522571	5446.2235441355	2711.5521902674	79623.025389161	585016.06246673	8448.7251318446	121546.6645177
0.	771462.84980888	5268.3314594078	2422.5743030209	82181.012612999	604418.91087153	8248.52471467	119900.85629
0.	704456.96709446	4934.7940323669	2622.6348501053	81418.022368295	607259.1024376	8982.6164138194	121546.6645177
0.	662361.67391944	4801.3827982459	2711.5521902674	79959.558014109	596404.58562414	8448.7251318446	122719.217892
0.	554024.06212674	5757.5438273573	2000.2400288035	70115.961356331	549233.11200573	8693.4210590677	123395.7655014
0.	504771.59926534	4934.7940323669	2311.4316296304	50217.520097038	509891.86554831	7336.5614203583	132557.0748026
0.	439702.1028517	4756.9128613587	1133.4104052409	38354.729124737	488251.85433233	7425.5290578293	130367.3802494
0.	358713.40791812	4512.332449094	1222.3118584252	34984.391750364	523237.77121658	6491.4162136014	129735.4096373
0.	369828.23124384	5134.9148871186	1022.2849223641	35899.381960516	467347.36677619	6580.3748323783	137231.8377863
0.	409112.91097417	4401.1619067434	1155.6356796293	33422.445008833	455846.9731277	7736.9232657286	136870.4106739
0.	404961.78914308	4378.9279761929	888.93629882483	28894.451107828	466948.11484548	7180.8703392706	135582.952930
0.	343144.5924676	5201.6229063468	822.26278718639	27222.168059827	452587.42688937	7158.6289936035	141592.7775581
0.	296010.01657367	4890.3233837481	711.14145314645	24056.896228653	452751.54702476	7314.319659335	138022.5138022
0.	287773.36208806	3978.7273673761	644.46936392652	19266.691050377	453736.33392364	6558.1350886904	152063.7479217
0.	323284.79643999	4779.1478001472	555.57407469138	19645.351349211	410489.29011857	6380.2192750204	168055.4190072
0.	308034.23910337	5312.8041246922	777.81407576798	18064.001736992	403912.66782656	6269.0238196228	159353.6295520
0.	342033.62370586	5246.095215739	800.03840184329	14724.107590077	444736.78326605	6313.5018238017	194465.0524943
0.	328990.60298779	4556.8010811844	533.35040054615	16371.621573526	424639.19113914	5913.2083289985	165675.1295192
0.	322407.32007098	4623.5044741297	511.12678566587	12921.120672592	433477.24814452	6180.068523177	172228.216868
0.	291522.57858538	4779.1478001472	466.67973369921	12498.254247405	434880.9549869	5512.9340546385	161279.0315719
0.	259695.53311045	4957.0294456441	555.57407469138	11407.802937209	435325.51019803	6335.740914881	160214.3430538
0.	239869.94139518	4512.332449094	622.24545271912	10473.243863813	420947.68364857	6847.2563843996	152244.7864738
0.	239915.6744757	4112.1254353852	688.91736413994	9672.2765870872	432822.26380818	5957.6844347936	142971.5764706
0.	216418.64288808	4045.4261345198	1111.1851901238	10139.498148207	438812.56043936	6135.5912309063	143853.2221956
0.	259099.63047667	4890.3233837481	800.03840184329	13254.977733417	419079.17397937	5579.6450990042	136757.4678897
0.	277086.84916219	4356.6941049483	977.83514410623	19066.230790828	433336.89013407	6558.1350886904	134702.1744555
0.	298404.28804609	4534.5667354854	1422.3435955424	26062.915120363	485309.44680532	7247.5947322881	130435.0942071
0.	445556.66290654	4823.6178556551	1533.4744129793	30009.492616952	440451.26296149	7536.7399397861	131947.5148578
0.	416090.408328	5557.4080248972	1689.0600469736	35676.20437254	543970.88419077	7047.4231552981	142383.8640286
0.	451391.78944879	5446.2235441355	2022.4676149595	40029.243400521	460750.35442335	7959.3548209234	124816.6929733
0.	540938.26874975	5223.8590313854	2133.606434957	43133.564329612	488628.55537775	7603.4671810346	127591.5779705
0.	617625.36873156	6113.3526737582	2889.3897164397	49569.211457263	527139.16162086	7647.9523052351	131270.2779095
0.	603464.43435255	6380.2192750204	2644.8640962144	46529.538234445	536793.84382194	7292.077957649	146837.940233
0.	614471.17874872	6313.5018238017	3178.3837896203	46641.271352365	548711.48632984	8715.6664994682	150389.326057
0.	659263.18133642	6246.7849065228	2555.9474675006	53213.806251809	547478.67855958	7870.3814867284	173385.1737489
0.	670509.50955671	6847.2563843996	3156.1531205464	62656.893172785	536438.70028933	8871.3862441486	166083.1313403
0.	638491.10099567	6446.937260185	3289.5380243924	73052.132841052	573713.8905976	9004.8626258179	160463.5133970
0.	716487.24934071	7292.077957649	3334.00013336	78501.347651122	594426.00192588	8493.2147662765	155707.8989796
0.	850542.23936262	6647.0944194197	4134.3586542796	79600.590361742	678857.56364304	9805.7657902847	154168.561814
0.	731318.50746629	6669.3344004268	4356.6941049483	78703.23855454	661472.84565017	10628.996435951	134047.2964739
0.	623506.70535977	5601.8822324301	3845.3314342286	70698.631017418	642229.27502036	9894.7597796915	119021.7211283
0.	673251.21148226	5557.4080248972	4556.8010811844	87501.435273734	663586.96506128	9894.7597796915	116091.9355040
0.	654269.49529101	6135.5912309063	4623.5044741297	71057.217128003	692467.43194988	10050.50154671	113658.7374035
0.	589874.59786507	5779.781435342	3956.4945635986	85166.318898614	685406.90612528	9850.2626662593	108771.9439512
0.	745374.66534057	5979.9225766753	4934.7940323669	75204.485214249	672794.20094447	10762.500956173	104720.5417292
0.	801387.75540625	5757.5438273573	4979.2649182334	78007.857047811	712282.00426085	11630.332440711	106881.0460252
0.	966161.42736568	6046.6373582597	5357.2770272403	88377.271760557	771657.46853196	11140.775371281	119968.4858902
0.	977411.34556562	6291.2627920491	4823.6178556551	83954.111339366	714021.85888086	11519.066946682	116272.2004715
0.	1026110.2925253	5846.4946152228	5357.2770272403	77940.565128261	713103.55886714	11118.523460085	114695.0132953
0.	972605.97439812	6402.4585440809	4223.2921228934	92735.357869098	672216.95890777	10094.999728725	114740.0716722
0.	908791.80674307	6269.0238196228	5268.3314594078	88534.482874174	672000.50305253	9561.0372168932	115956.7393197
0.	941571.17132346	5001.500450135	4534.5667354854	84201.028279932	670725.92818621	9516.5418843464	114131.8039984
0.	923433.34360595	5846.4946152228	4356.6941049483	76931.251233445	664331.83454858	8626.6850939775	114695.0132953
0.	902986.46621332	5935.4463522347	3867.5639415011	76325.721299274	599361.38717572	9650.0285943244	109785.1003634
0.	807468.11902355	5401.7501670541	3689.7055437159	83886.771618934	660584.10855453	9627.7806609238	115911.6744090
0.	1048150.2896727	6624.8544977427	3511.8509410427	99748.995579926	699437.19930591	9783.5174413434	119495.0901595
0.	1102089.3214041	6113.3526737582	5913.2083289985	95994.171064071	736914.01563723	10517.744301851	116069.4026554
0.	1208530.1392502	6469.1767072291	4601.2699505063	120013.57259053	776865.13219406	11674.839054004	113208.2225861
0.	1251859.9430621	6291.2627920491	5179.3868406229	114176.85935102	762685.19848314	11986.39199816	111676.6531366
0.	1091764.6813688	6713.8145404327	4000.9602304553	113591.15863877	742901.0746578	10094.999728725	143039.3920893
0.	886850.49646027	6157.8298473792	3867.5639415011	102650.5806432	729502.55770077	10006.003602161	117173.5833991
0.	905950.41616643	5735.3062786932	3645.2415372606	88399.730310451	677942.97554873	9138.3411442804	131225.1307211
0.	965390.38784883	6024.3990384081	3511.8509410427	92241.027951177	708296.1509129	10896.007613863	112059.5192872
0.	892299.8547054	6713.8145404327	3334.00013336	88983.673741126	696952.52277181	10539.994609927	107106.1305679
0.	991593.72627907	6180.068523177	3267.3070588502	89859.665209072	688996.69455606	9271.8217995872	110415.5705639
0.	947004.92431288	5979.9225766753	3378.462479507	83437.853985542	728994.15969681	9761.2691517657	119450.0062444
0.	883548.00755923	5890.9703650846	2822.700199456	81664.864546194	663442.80416884	10695.748428881	133279.5735053
0.	952913.90274179	6847.2563843996	3111.691960277	83056.292915582	697314.32463606	9805.7657902847	143785.4000103
0.	883843.70217486	6691.5744407644	3445.1564434428	71617.538686638	598860.56728537	9672.2765870872	144780.1802456
0.	951548.03030709	6380.2192750204	2733.7816735278	84717.332679359	669932.41962522	11252.035817943	165221.817359
0.	894816.08444498	6046.6373582597	2711.5521902674	73612.587975748	616788.91830917	9093.8480673683	146792.7093253
0.	836389.3669168	5446.2235441355	2355.8885211332	64470.649123511	582587.8205544	7514.4976447163	145503.7307326
0.	624559.07374362	5201.6229063468	2111.3785523944	56546.758996643	555162.89784148	8159.548294521	136486.4114021
0.	651413.82500057	5779.781435342	1489.0219081794	44719.669836482	530332.52576225	8092.8166025467	142858.5516554
0.	624367.7245091	5668.5939886228	1355.6658163753	40743.80500358	499913.70932264	7492.255408986	139830.0527051
0.	530592.77806822	4178.8252699788	1222.3118584252	31191.599240715	518794.70797777	7269.8363153001	134047.2964739
0.	506446.5577296	4178.8252699788	1266.7629406502	36390.393648741	479733.41234394	8204.0363859019	130209.3831380
0.	497910.04114006	4512.332449094	1177.8610132894	27824.151363383	465046.05232802	6269.0238196228	139965.6337982
0.	448063.63941317	4823.6178556551	1022.2849223641	26820.869975538	474560.59035301	6958.4595526755	139920.4398575
0.	440872.6943599	4934.7940323669	1000.0600036002	25126.712967476	504347.01382335	6224.5460527486	131676.6135256
0.	461384.01043943	4000.9602304553	466.67973369921	22898.082836318	465445.21561791	7025.1821656413	136463.8237562
0.	481544.6377086	4801.3827982459	577.79780810179	22652.969853303	438789.15267782	7002.9412353188	145209.780835
0.	434413.02710088	5579.6450990042	533.35040054615	19222.143909784	438999.82483798	7136.387707272	147810.463626
0.	399298.06549326	4000.9602304553	377.78634093484	16950.555097312	455119.91642742	6380.2192750204	143875.8297123
0.	416720.7640602	4067.6591755055	555.57407469138	17574.06690603	444455.69976049	6357.9800652871	152833.1886856
0.	388889.41950619	4645.7390570617	422.2329187895	15035.774466942	434062.09799037	6313.5018238017	160531.4702259
0.	441013.17610691	4667.9736993025	444.45629661235	14301.149741267	406920.49399579	5935.4463522347	142361.2605246
0.	364535.85885629	4868.088148406	644.46936392652	13944.991346099	440006.44123265	6647.0944194197	141886.6009833
0.	402910.29459359	4601.2699505063	644.46936392652	13254.977733417	409042.9315214	5446.2235441355	136328.2991560
0.	392986.1625744	5068.2074017168	377.78634093484	11118.523460085	443823.2956355	6024.3990384081	156160.6988247
0.	327511.8075552	4067.6591755055	444.45629661235	10873.756355811	414316.32340723	5423.9868259363	149597.4859012
0.	299578.648953	4112.1254353852	133.33440000853	11118.523460085	415670.19701629	5957.6844347936	141185.9620814
0.	353427.93782718	4401.1619067434	422.2329187895	11430.055620341	430062.52387843	6380.2192750204	140688.7699077
0.	343283.47376748	4756.9128613587	466.67973369921	12297.956582209	400393.22505991	5624.119425175	143514.1167415
0.	360916.65610957	5690.8313593262	377.78634093484	13165.94787708	424405.50414561	6180.068523177	154915.5579001
0.	327696.64291081	4289.9928470482	488.9032300503	11897.375683543	420410.44526189	6113.3526737582	151294.3775538
0.	341894.76281448	4801.3827982459	466.67973369921	15436.5061359	394872.25684577	6135.5912309063	149190.2828561
0.	381817.85944684	4601.2699505063	444.45629661235	15347.452990084	391286.70644127	5490.6971584864	139468.5138177
0.	427046.53911566	4734.6779818802	644.46936392652	16928.287680344	452376.4199105	6669.3344004268	145435.8952287
0.	482344.52134823	4534.5667354854	533.35040054615	16839.218606869	409836.06557377	5735.3062786932	158945.9538888
0.	431231.79643744	5001.500450135	488.9032300503	15792.728227166	404751.95456362	5624.119425175	153512.1654746
0.	414129.59906133	4334.4602930095	533.35040054615	12921.120672592	412332.58595633	6402.4585440809	150706.0830006
0.	350670.59653709	4156.5919324774	511.12678566587	11674.839054004	417748.11012204	6046.6373582597	137457.7376271
0.	295365.52048561	4534.5667354854	466.67973369921	11385.550313458	431325.34515147	6024.3990384081	135899.1523441
0.	288486.27559493	4934.7940323669	377.78634093484	10740.250054368	373637.05970695	6335.740914881	140553.177147
0.	268983.28293284	3689.7055437159	444.45629661235	8626.6850939775	408902.97433656	5979.9225766753	144282.7754115
0.	267216.67919774	4134.3586542796	311.11691862693	8604.4398909837	400766.07740786	5979.9225766753	152946.347677
0.	243414.98873563	3645.2415372606	177.7796740943	7336.5614203583	405941.0853899	6936.2188003543	147177.1798027
0.	224928.48098614	4401.1619067434	177.7796740943	8315.2576529274	406360.8181759	6313.5018238017	143604.5435249
0.	204136.72099065	4156.5919324774	288.89389638309	5446.2235441355	408459.79171988	5157.1508342136	134431.1842713
0.	196648.74208661	4067.6591755055	177.7796740943	5290.5677623922	405428.10667737	6113.3526737582	132602.2291509
0.	195738.80268827	4623.5044741297	155.55700742096	4934.7940323669	398645.69681083	5646.3566772391	130457.6656476
0.	179739.92742119	4245.525638307	244.44802968221	4801.3827982459	406897.17343736	5979.9225766753	134002.1343569
0.	171298.22954412	4134.3586542796	333.34000013334	4756.9128613587	407713.43088951	6802.7755324172	121163.3652839
0.	163590.0957305	4023.1931528364	311.11691862693	4378.9279761929	397434.28728483	6135.5912309063	130073.9594083
0.	186008.59441498	3734.1697873657	200.0024000288	3778.6342682119	394802.39406534	5735.3062786932	132895.7383318
0.	203362.57921603	4067.6591755055	333.34000013334	4801.3827982459	399507.76601956	5957.6844347936	138135.4735929
0.	187644.66617227	3778.6342682119	400.00960023041	4000.9602304553	404145.7947533	5735.3062786932	133798.9078353
0.	201495.82366788	4289.9928470482	288.89389638309	5335.0405463082	416440.60021383	5846.4946152228	149597.4859012
0.	200221.20361212	3556.3142359259	466.67973369921	5357.2770272403	420130.16038351	6424.6978724691	127659.2695498
0.	208623.58832572	3689.7055437159	400.00960023041	5557.4080248972	391193.59534207	6891.7374737114	132534.4977195
0.	223239.52003841	4267.7592130252	377.78634093484	5179.3868406229	399694.17081379	5868.7324604928	134024.7153850
0.	219976.67391667	4312.2265403762	111.11185185679	4312.2265403762	389959.96923439	7269.8363153001	133279.5735053
0.	217718.5188387	3934.2618191226	444.45629661235	5802.0191026477	410722.59671039	5512.9340546385	136012.0835904
0.	235503.57199198	3823.0989862564	200.0024000288	5579.6450990042	387749.19912463	5624.119425175	121231.0050533
0.	229335.06348391	3889.7965080741	311.11691862693	6269.0238196228	395384.60138498	7091.9053126152	122561.3646284
0.	274285.30641213	3934.2618191226	311.11691862693	7292.077957649	403819.41883872	5490.6971584864	128065.4304848
0.	246046.14599866	4223.2921228934	511.12678566587	6602.6146353956	384887.6848218	5646.3566772391	121185.9118131
0.	297345.19999891	4334.4602930095	355.56314090256	5979.9225766753	404985.10441477	5401.7501670541	134769.9233675
0.	273734.29229555	4401.1619067434	333.34000013334	6246.7849065228	426719.28694599	6246.7849065228	132308.7302259
0.	315875.28021194	3778.6342682119	288.89389638309	7781.4091020254	396129.8847374	5423.9868259363	147923.5550437
0.	302273.38546192	4623.5044741297	266.6709334016	7514.4976447163	372080.80819096	5868.7324604928	138361.397730
0.	286439.68491635	3756.4019981391	400.00960023041	8359.7465751719	446587.48021708	5913.2083289985	125087.3730935
0.	279131.18216597	3089.4614690812	377.78634093484	7714.6804365931	386306.68976776	6135.5912309063	123959.5968279
0.	321345.23309591	3600.7777679979	177.7796740943	7069.6642042893	412285.91532938	5868.7324604928	135357.103492
0.	337475.54237546	4534.5667354854	377.78634093484	7914.8680351385	374891.55888449	5068.2074017168	148104.5044754
0.	324462.60456341	4134.3586542796	377.78634093484	7269.8363153001	375123.89381737	5979.9225766753	134566.6782707
0.	320675.72477063	4201.058666784	422.2329187895	7381.0451204177	389936.69498518	5846.4946152228	143559.3300116
0.	317536.66549815	4089.8922757939	488.9032300503	7292.077957649	431652.77371218	5890.9703650846	127614.1417697
0.	338493.37909762	4490.09822201	622.24545271912	7314.319659335	387772.46740442	5690.8313593262	131834.6382409
0.	309302.15187381	3934.2618191226	577.79780810179	7314.319659335	419896.59667555	5646.3566772391	133302.152591
0.	313660.60536904	3889.7965080741	244.44802968221	7625.7097134645	418658.8156179	6402.4585440809	124252.8040835
0.	356510.7298222	3667.4735108391	555.57407469138	7136.387707272	375147.12765909	5646.3566772391	124478.3550946
0.	348539.48276496	4267.7592130252	355.56314090256	7759.166154206	408576.41649387	6046.6373582597	131405.7209307
0.	399251.46607614	4823.6178556551	488.9032300503	8003.8418440852	415366.72392564	5690.8313593262	149552.2401445
0.	399251.46607614	4067.6591755055	333.34000013334	8048.3291046256	406174.26772309	6091.1141759345	155187.2092903
0.	392334.27635491	4312.2265403762	422.2329187895	7470.0132325949	409509.47204106	5646.3566772391	137661.0526768
0.	399344.66516486	3800.8665975842	333.34000013334	8648.9303563226	405311.52490551	6313.5018238017	139468.5138177
0.	440591.73778724	4534.5667354854	466.67973369921	8181.7923105381	425246.80723056	6313.5018238017	145051.5043797
0.	429127.22097157	4868.088148406	600.02160077763	9049.3552278814	426275.17904287	5579.6450990042	143898.4372898
0.	422816.60204563	4601.2699505063	555.57407469138	9605.5327868852	413382.74250026	6558.1350886904	145232.3920014
0.	369154.89604969	4734.6779818802	577.79780810179	9516.5418843464	421695.20195254	5868.7324604928	140010.8279820
0.	407013.77686657	4667.9736993025	666.69333440004	9316.3158262194	424919.62396687	6469.1767072291	138971.4232448
0.	430226.21240906	4401.1619067434	533.35040054615	9116.0945761461	400463.13363426	6224.5460527486	147652.1381984
0.	411609.21990079	4957.0294456441	511.12678566587	9783.5174413434	395547.62655499	6335.740914881	158651.5337511
0.	413942.87879782	5601.8822324301	644.46936392652	9472.046789243	421765.28514669	6180.068523177	152199.5264704
0.	364605.47398712	4645.7390570617	377.78634093484	7892.6247312617	414409.68711112	5690.8313593262	146295.1853954
0.	397410.99263332	4579.0354861913	377.78634093484	8693.4210590677	387912.0784165	6046.6373582597	149145.039290
0.	400719.46997346	4534.5667354854	422.2329187895	7848.1383015384	389657.40894879	5423.9868259363	150751.3349666
0.	402514.0399701	4356.6941049483	466.67973369921	7714.6804365931	350925.43934885	5268.3314594078	142112.6259930
0.	397550.76149639	3912.0291339479	466.67973369921	8470.9699193857	389168.68039229	5624.119425175	147697.3737308
0.	374914.79209271	4490.09822201	644.46936392652	7447.7711155427	395081.84861998	6091.1141759345	139219.9648555
0.	456879.03059726	4667.9736993025	577.79780810179	8359.7465751719	422489.51181521	5824.2568292746	136396.0611828
0.	398063.2669174	4156.5919324774	644.46936392652	8048.3291046256	398785.48590121	5890.9703650846	138700.2953263
0.	389703.95598638	4023.1931528364	400.00960023041	8426.4804036529	404075.85600669	6313.5018238017	135876.5662770
0.	469531.83905682	4334.4602930095	600.02160077763	7625.7097134645	406290.86127835	5624.119425175	139513.7053280
0.	430226.21240906	4579.0354861913	555.57407469138	7692.4376667992	407666.78550403	6357.9800652871	150140.4539730
0.	381236.57761751	4645.7390570617	488.9032300503	8470.9699193857	396269.63261451	6825.0159287424	140553.177147
0.	400346.61966184	4134.3586542796	577.79780810179	7914.8680351385	386260.16127067	6513.6557793022	142383.8640286
0.	398389.42275969	4734.6779818802	377.78634093484	6958.4595526755	414386.34608946	5335.0405463082	166287.1396681
0.	367576.24981376	4445.6299457633	644.46936392652	7514.4976447163	416323.86798994	6669.3344004268	126531.147799
0.	411702.55401319	4801.3827982459	622.24545271912	8715.6664994682	398785.48590121	6068.8757374351	134589.2608164
0.	366021.10508987	4490.09822201	422.2329187895	7047.4231552981	384050.35008532	5379.5135674889	126486.0260817
0.	357113.51138845	3845.3314342286	577.79780810179	7403.2870594544	402257.64972291	6046.6373582597	129080.9187766
0.	335463.3601831	4201.058666784	466.67973369921	7803.6521091871	369596.04068169	5446.2235441355	121433.9276320
0.	359200.3926392	3067.2310371775	400.00960023041	8293.0132808272	406220.9049541	6313.5018238017	123531.0815663
0.	375193.59553258	4556.8010811844	266.6709334016	7803.6521091871	373520.9117182	5624.119425175	151181.2407894
0.	434717.17731399	4712.4431617115	644.46936392652	8092.8166025467	415880.30008796	6113.3526737582	141140.7615774
0.	355189.39651846	4512.332449094	422.2329187895	7225.3532086126	372963.42341163	6024.3990384081	127794.6543453
0.	396875.23320174	4401.1619067434	488.9032300503	7069.6642042893	420573.94902079	5913.2083289985	123125.1399149
0.	330284.76012542	3823.0989862564	311.11691862693	6024.3990384081	411842.55709459	5268.3314594078	122831.9720407
0.	313453.00921681	3756.4019981391	288.89389638309	5979.9225766753	395175.00217254	5668.5939886228	121524.1170195
0.	352361.96887015	4023.1931528364	377.78634093484	7225.3532086126	381957.37298434	6135.5912309063	118863.9373841
0.	358319.20259506	3845.3314342286	533.35040054615	6202.3072583001	386469.54150711	5913.2083289985	125448.2934957
0.	354656.28502137	3711.9376358914	400.00960023041	7336.5614203583	387074.44662884	5690.8313593262	139084.3957929
0.	394453.08874512	4423.3958966001	355.56314090256	6513.6557793022	390448.74314077	5713.0687893496	142948.97138
0.	354841.71131976	3956.4945635986	400.00960023041	6980.7003643303	407573.49549764	6046.6373582597	131834.6382409
0.	353335.23957355	4067.6591755055	444.45629661235	6825.0159287424	400789.38122052	5401.7501670541	131089.690612
0.	343399.20991646	3556.3142359259	511.12678566587	7158.6289936035	397853.60188793	4868.088148406	119134.4256189
0.	338377.70969714	3845.3314342286	355.56314090256	6958.4595526755	415296.6932052	6135.5912309063	115663.82172
0.	347566.76044912	3800.8665975842	333.34000013334	6157.8298473792	414222.96072397	5468.4603216522	118255.3707274
0.	319752.35159985	3800.8665975842	444.45629661235	7203.1117442735	404495.49708265	6558.1350886904	119923.3994322
0.	340876.51888699	3467.3878833464	400.00960023041	5624.119425175	409976.03805496	5379.5135674889	123147.6917139
0.	286048.81929988	3600.7777679979	177.7796740943	6558.1350886904	396758.76821179	5423.9868259363	121005.5412748
0.	324416.41293316	4178.8252699788	377.78634093484	7269.8363153001	421601.75858788	6558.1350886904	124906.9187104
0.	329452.77934142	3823.0989862564	266.6709334016	6980.7003643303	391822.11498877	6091.1141759345	121929.9812549
0.	322822.95547349	3778.6342682119	444.45629661235	6202.3072583001	420503.87559811	5779.781435342	118255.3707274
0.	346918.34069001	4534.5667354854	533.35040054615	5579.6450990042	384678.34342773	5957.6844347936	125222.7164261
0.	309025.50020575	4178.8252699788	577.79780810179	7047.4231552981	408739.6938539	6469.1767072291	119697.9707747
0.	301328.97866693	3934.2618191226	288.89389638309	7069.6642042893	387283.84686189	6402.4585440809	118773.7765763
0.	323608.10005686	4378.9279761929	288.89389638309	4957.0294456441	383468.91601149	6113.3526737582	123711.50637
0.	350855.93600685	3956.4945635986	622.24545271912	5668.5939886228	400882.59710753	5268.3314594078	124343.0237608
0.	329152.36185232	4289.9928470482	577.79780810179	7091.9053126152	408763.01944595	6224.5460527486	121321.1922605
0.	353358.41404229	4979.2649182334	511.12678566587	6558.1350886904	358180.07566296	6002.16077788	180875.2095834
0.	361496.55304568	4801.3827982459	444.45629661235	6535.8954043318	392939.59762075	5490.6971584864	152267.4165668
0.	328643.98721771	4134.3586542796	422.2329187895	6246.7849065228	381934.12056952	5779.781435342	149258.1486608
0.	327465.59934453	4445.6299457633	511.12678566587	6469.1767072291	374705.69549931	5957.6844347936	154598.6423668
0.	341501.3359349	4979.2649182334	533.35040054615	5979.9225766753	379004.82369776	5890.9703650846	158764.7710462
0.	352709.55277164	4423.3958966001	688.91736413994	5624.119425175	402117.80374357	6246.7849065228	150615.5797993
0.	294536.95461815	3978.7273673761	400.00960023041	5890.9703650846	383399.14658737	4979.2649182334	140259.4003378
0.	295227.42055275	4089.8922757939	466.67973369921	6380.2192750204	399997.08728939	5935.4463522347	136034.6700218
0.	333867.83013791	3978.7273673761	488.9032300503	5935.4463522347	364373.42576419	5868.7324604928	132918.3163859
0.	277316.52490201	4023.1931528364	400.00960023041	5535.1710101087	384469.00717375	5646.3566772391	118097.6013900
0.	241219.17128816	4178.8252699788	355.56314090256	5601.8822324301	383980.57590266	5401.7501670541	126508.5869102
0.	262515.17983306	3956.4945635986	400.00960023041	4023.1931528364	401511.83097861	5401.7501670541	131450.8690898
0.	259512.17398487	4267.7592130252	422.2329187895	4334.4602930095	378051.85685164	6157.8298473792	133324.7317377
0.	292903.07583279	4089.8922757939	311.11691862693	3889.7965080741	389750.50327802	5690.8313593262	141253.7632933
0.	228809.80604444	3867.5639415011	244.44802968221	4156.5919324774	425433.77471974	6002.16077788	129577.4244146
0.	270130.62561368	4356.6941049483	400.00960023041	4267.7592130252	392450.68095447	5401.7501670541	141931.8054989
0.	222121.33986186	4667.9736993025	288.89389638309	4579.0354861913	372220.16241013	5246.095215739	134769.9233675
0.	206254.58943458	4312.2265403762	422.2329187895	4223.2921228934	408296.5197127	6380.2192750204	133279.5735053
0.	216692.28434998	4223.2921228934	222.22518522469	4156.5919324774	402047.88161322	5446.2235441355	128877.8112942
0.	206186.26279806	3956.4945635986	355.56314090256	3867.5639415011	382213.15373361	5535.1710101087	122223.1176296
0.	235092.19796782	4267.7592130252	288.89389638309	4134.3586542796	396083.30262038	5957.6844347936	135176.4283134
0.	225453.49711933	3978.7273673761	311.11691862693	4089.8922757939	385794.890264	6002.16077788	138406.5832866
0.	165924.46161518	4134.3586542796	266.6709334016	3667.4735108391	360452.76699772	6002.16077788	126125.0610697
0.	244810.5441031	5112.6789993376	511.12678566587	4112.1254353852	370246.19020555	4957.0294456441	139830.0527051
0.	250486.65011041	4156.5919324774	377.78634093484	4890.3233837481	366276.40787494	5468.4603216522	134521.5133614
0.	244993.58484354	3889.7965080741	733.3656014198	4534.5667354854	411352.55635177	5535.1710101087	136667.1147555
0.	222007.24816848	5423.9868259363	622.24545271912	4356.6941049483	407293.63159493	6002.16077788	121817.2392211
0.	237080.69127762	3578.5459723132	355.56314090256	4000.9602304553	362122.88610283	6157.8298473792	123982.1508686
0.	240030.00825948	4156.5919324774	533.35040054615	4401.1619067434	392264.43435769	5868.7324604928	121433.9276320
0.	247876.99924268	4401.1619067434	355.56314090256	4112.1254353852	372522.10437162	6113.3526737582	117128.511953
0.	238841.01249114	4312.2265403762	511.12678566587	3845.3314342286	392613.65006276	6091.1141759345	123688.9530653
0.	219611.67864016	4045.4261345198	333.34000013334	3867.5639415011	429571.47709218	5624.119425175	144599.3023548
0.	208646.37039017	3089.4614690812	355.56314090256	3534.0825588358	399833.97708174	6246.7849065228	106025.7798519
0.	187440.13983066	4000.9602304553	222.22518522469	3222.845305648	386190.36900109	5979.9225766753	112509.9724239
0.	195192.8861838	4312.2265403762	355.56314090256	4445.6299457633	371035.72420003	5957.6844347936	112937.9253070
0.	259191.30507392	3534.0825588358	244.44802968221	3823.0989862564	403679.54726711	5601.8822324301	116024.3371396
0.	263042.53510432	4000.9602304553	355.56314090256	4667.9736993025	398529.20765158	5223.8590313854	127591.5779705
0.	297874.72749292	3845.3314342286	511.12678566587	5868.7324604928	384399.22956464	6446.937260185	129126.0544398
0.	338470.24509164	5335.0405463082	444.45629661235	5624.119425175	396176.46710875	6068.8757374351	146363.0278338
0.	364860.73433588	4579.0354861913	444.45629661235	6936.2188003543	413592.78930657	7336.5614203583	140620.97325
0.	338123.24255496	4378.9279761929	444.45629661235	6469.1767072291	375704.75886635	5090.4431708704	131292.8515947
0.	338423.9772685	4067.6591755055	466.67973369921	6580.3748323783	391123.76268474	5890.9703650846	139491.1095425
0.	317790.51687553	5134.9148871186	511.12678566587	5601.8822324301	399740.7726486	5735.3062786932	140914.7627038
0.	352570.51750735	4134.3586542796	400.00960023041	6091.1141759345	398482.61243317	5757.5438273573	139626.6851670
0.	387027.91394205	4779.1478001472	488.9032300503	6535.8954043318	404728.63992876	5490.6971584864	136486.4114021
0.	383515.42927812	4289.9928470482	466.67973369921	7247.5947322881	395058.56039077	5979.9225766753	144169.7329632
0.	334492.13231707	4134.3586542796	377.78634093484	5601.8822324301	395314.73440865	5401.7501670541	147471.1985027
0.	367715.53035981	4979.2649182334	555.57407469138	5379.5135674889	382980.54203329	5802.0191026477	146317.7994807
0.	385887.94243421	4245.525638307	355.56314090256	7603.4671810346	412052.56602064	6135.5912309063	142700.3194676
0.	367994.098285	4979.2649182334	711.14145314645	6335.740914881	376448.3239119	5201.6229063468	142768.1328976
0.	370548.06220991	5179.3868406229	577.79780810179	6402.4585440809	400300.0145183	5890.9703650846	152425.8289233
0.	396502.55083004	3956.4945635986	400.00960023041	5646.3566772391	378493.46238565	6357.9800652871	151294.3775538
0.	372847.28460578	4779.1478001472	511.12678566587	6180.068523177	393265.55763459	5802.0191026477	146634.403062
0.	351481.4865239	4000.9602304553	644.46936392652	5735.3062786932	385445.95367009	5935.4463522347	130254.5248666
0.	348076.26779118	4289.9928470482	644.46936392652	5601.8822324301	377819.44207715	6291.2627920491	144034.0840319
0.	373172.47725181	4267.7592130252	511.12678566587	4890.3233837481	383631.71355499	5512.9340546385	135944.324660
0.	401838.11865933	3889.7965080741	444.45629661235	6068.8757374351	396735.47540458	6402.4585440809	132782.848971
0.	376518.03646151	4156.5919324774	533.35040054615	6024.3990384081	384027.09196098	5001.500450135	125831.7884234
0.	341871.61955302	5201.6229063468	355.56314090256	7091.9053126152	414806.49423944	5579.6450990042	144734.9604080
0.	427864.72436322	4779.1478001472	422.2329187895	5957.6844347936	385003.98781738	5268.3314594078	160576.7750834
0.	426579.03985188	5201.6229063468	533.35040054615	7091.9053126152	407363.59671049	5802.0191026477	151475.39954
0.	380353.10514875	4823.6178556551	422.2329187895	5090.4431708704	379818.41629517	5401.7501670541	133798.9078353
0.	251104.84326474	4134.3586542796	333.34000013334	4289.9928470482	377958.89018125	5468.4603216522	119111.8845997
0.	197900.06912224	3623.0096229803	422.2329187895	3756.4019981391	412986.00151667	5579.6450990042	103078.0307400
0.	165901.79475578	3823.0989862564	222.22518522469	2689.3227662952	396036.72075771	5579.6450990042	90937.93430125
0.	131902.36402902	3489.6193825463	288.89389638309	2022.4676149595	371639.53486787	5957.6844347936	87119.68904972
0.	94308.419819965	3467.3878833464	200.0024000288	1911.3302769829	391868.67384217	5246.095215739	79847.37896959
0.	75652.96162705	3222.845305648	88.889362965491	1844.6485855546	385771.62738012	5335.0405463082	71864.09205745
0.	53549.278266305	3222.845305648	111.11185185679	1288.9885706717	369851.45064816	5179.3868406229	69555.74032345
