# Supplementary material for: LA-iMageS: a software for elemental distribution bioimaging using LA–ICP–MS data
Source: J Cheminform. 2016 Nov 18;8:65. doi: 10.1186/s13321-016-0178-7 (PMC5116144; doi:10.1186/s13321-016-0178-7)
Supplement: Supplementary file 1 — Additional file 1. Dataset corresponding to LA–ICP–MS analysis of a human tissue used to illustrate LA-iMageS features. [file 13321_2016_178_MOESM1_ESM.zip › Line 68.xl]

Intensity Vs Time	Counts Per Second
Time in Seconds	Na23	Ca44	Zn64	P31	C12	C13	Si28
0.	111.11185185679	2800.4704790405	44.444562963279	311.11691862693	369967.54861915	4690.2084008523	58515.8385248
0.	66.6669333344	2667.0934016109	0.	400.00960023041	398342.82830462	5646.3566772391	56949.48754380
0.	66.6669333344	2555.9474675006	66.6669333344	422.2329187895	369201.33125087	4868.088148406	55920.3309199
0.	5379.5135674889	2511.4895088638	88.889362965491	1200.0864062212	398389.42275969	5868.7324604928	57240.3591135
0.	6847.2563843996	3289.5380243924	177.7796740943	1111.1851901238	379585.95334236	6113.3526737582	58694.86874828
0.	12498.254247405	3022.7703512459	111.11185185679	1044.5099003982	371941.45625122	6335.740914881	65075.32184063
0.	24012.323507197	2644.8640962144	111.11185185679	1622.3801338886	373079.56380067	5690.8313593262	72245.14337212
0.	19177.597007049	3156.1531205464	155.55700742096	1466.7957446922	382631.7206061	5601.8822324301	68278.57659249
0.	17551.797824645	3200.6145179875	88.889362965491	1200.0864062212	379609.19935233	5157.1508342136	62746.45213759
0.	15904.050750604	2711.5521902674	88.889362965491	1355.6658163753	353798.74093944	6335.740914881	66486.39483101
0.	18064.001736992	2778.2408179141	222.22518522469	1733.5136187497	392380.8380041	5512.9340546385	64201.91972216
0.	19288.964709871	3222.845305648	177.7796740943	1466.7957446922	401884.73220353	6291.2627920491	66822.39967157
0.	37350.181672887	3133.9225107654	177.7796740943	1444.56964048	425200.06599739	5268.3314594078	85301.01945774
0.	31771.561802701	2689.3227662952	200.0024000288	1466.7957446922	353914.62022544	6157.8298473792	76482.70633587
0.	35810.110209623	2978.3099024804	88.889362965491	1577.9271548818	363166.87692834	5446.2235441355	75473.56817868
0.	46216.693451848	2889.3897164397	88.889362965491	1489.0219081794	387423.44987416	6469.1767072291	77447.10757713
0.	54264.996892136	2689.3227662952	177.7796740943	1666.8333500017	388866.14817847	5490.6971584864	79712.76609996
0.	69354.069932467	3267.3070588502	177.7796740943	1622.3801338886	386376.48298948	5490.6971584864	88983.67374112
0.	60776.376389772	2956.0797670342	133.33440000853	1777.9674276367	384934.20582965	6135.5912309063	82248.33861929
0.	80834.60614343	3222.845305648	88.889362965491	1489.0219081794	405451.42322282	5112.6789993376	84807.12799778
0.	99186.789043984	3245.0761526022	111.11185185679	2066.9229651143	379911.40325158	5779.781435342	88826.45419807
0.	125651.31804023	3267.3070588502	44.444562963279	2333.6600457397	369363.8564485	5423.9868259363	84537.74493052
0.	181283.94862049	3111.691960277	288.89389638309	3934.2618191226	415880.30008796	5646.3566772391	89882.12773316
0.	264808.26797784	3756.4019981391	333.34000013334	8181.7923105381	384724.86329331	5802.0191026477	102178.1611508
0.	380074.13286639	4623.5044741297	577.79780810179	9472.046789243	389959.96923439	5624.119425175	97657.77799832
0.	472633.33689831	5401.7501670541	844.48723179752	10339.743974598	400556.34595762	6269.0238196228	104270.5067193
0.	387819.00415447	4334.4602930095	488.9032300503	7981.5983028321	388842.87691425	5490.6971584864	107578.8277709
0.	364257.40402393	3511.8509410427	355.56314090256	7314.319659335	410559.28142676	5601.8822324301	98939.43011245
0.	296493.42078182	3578.5459723132	333.34000013334	6113.3526737582	402653.89244234	5490.6971584864	92375.84230947
0.	281428.77416008	3556.3142359259	333.34000013334	5512.9340546385	377633.51482104	6513.6557793022	93836.470229
0.	232578.6806331	4000.9602304553	466.67973369921	4868.088148406	388354.19503485	5779.781435342	88938.7535706
0.	257930.866404	3578.5459723132	244.44802968221	4267.7592130252	372452.42450761	6180.068523177	105260.6156236
0.	221094.57011191	3800.8665975842	288.89389638309	4334.4602930095	395803.8152594	6157.8298473792	99726.50659455
0.	197831.81013183	3956.4945635986	200.0024000288	4089.8922757939	371987.90664453	5423.9868259363	108209.1321529
0.	228124.73672283	3956.4945635986	200.0024000288	4934.7940323669	407806.72242507	5246.095215739	111473.9663658
0.	178196.18919791	3800.8665975842	400.00960023041	3467.3878833464	386492.80629521	6269.0238196228	111113.6464201
0.	140846.96422689	3378.462479507	177.7796740943	2800.4704790405	395943.55779538	5246.095215739	96601.12452470
0.	143762.79273682	3756.4019981391	311.11691862693	3511.8509410427	366531.7183136	5223.8590313854	105148.0973606
0.	146883.17138522	3133.9225107654	222.22518522469	3222.845305648	384189.90016382	5868.7324604928	105125.5938891
0.	130954.25268728	4579.0354861913	200.0024000288	2733.7816735278	357298.99122789	5446.2235441355	104315.5091334
0.	139445.91815378	3511.8509410427	111.11185185679	3356.2312767859	392497.24323911	5668.5939886228	111766.7377177
0.	130006.24836232	3912.0291339479	155.55700742096	3222.845305648	377145.4750724	6202.3072583001	112172.1303040
0.	145548.9547061	3778.6342682119	311.11691862693	3334.00013336	403935.9802327	4957.0294456441	105980.7682588
0.	134544.09578572	3378.462479507	311.11691862693	3600.7777679979	408926.30037471	6847.2563843996	117962.3728
0.	145752.46559731	3778.6342682119	266.6709334016	3178.3837896203	379423.23304778	5713.0687893496	129396.8735135
0.	111473.96636587	3623.0096229803	200.0024000288	3267.3070588502	377098.99655398	5423.9868259363	112352.3110749
0.	108389.22781957	5290.5677623922	133.33440000853	2355.8885211332	351991.22835681	4957.0294456441	104585.5286902
0.	95724.428078391	2956.0797670342	333.34000013334	2578.1765357486	388610.1677648	5624.119425175	97905.09911214
0.	87770.913670862	3467.3878833464	266.6709334016	2978.3099024804	357159.8809694	5134.9148871186	94083.6786047
0.	79129.468671518	3000.5400972175	244.44802968221	2622.6348501053	416744.11146219	5446.2235441355	96691.04729412
0.	77290.1044555	3178.3837896203	133.33440000853	2444.8030155534	400393.22505991	5357.2770272403	84717.33267935
0.	70340.060271077	3311.7690492289	222.22518522469	1933.557626018	388168.03787538	5979.9225766753	85592.87810073
0.	64381.071697224	3222.845305648	466.67973369921	2111.3785523944	394313.37062181	6091.1141759345	82921.62845303
0.	83011.404520805	2889.3897164397	200.0024000288	2289.203272805	362795.66552501	5824.2568292746	99006.89091537
0.	91611.922956607	3756.4019981391	177.7796740943	2489.2606184746	395221.57933027	5735.3062786932	106588.4451505
0.	97455.429787386	3534.0825588358	244.44802968221	2000.2400288035	390332.36586035	5668.5939886228	104473.0194849
0.	90848.073243299	3978.7273673761	222.22518522469	1555.7007542926	386539.33606185	5802.0191026477	108614.3528409
0.	67404.84002897	3823.0989862564	155.55700742096	1955.7850343329	366601.34976158	5979.9225766753	102380.6233882
0.	75428.720417276	3156.1531205464	288.89389638309	1800.1944209975	376215.95286529	5335.0405463082	95140.01472357
0.	68928.337289628	3156.1531205464	133.33440000853	1800.1944209975	361055.82777208	6202.3072583001	99726.50659455
0.	80026.866162212	3156.1531205464	266.6709334016	1222.3118584252	365835.43514409	5446.2235441355	107443.7687087
0.	79376.243393686	3311.7690492289	66.6669333344	1889.1029872274	364210.99577044	5401.7501670541	108456.7646915
0.	89949.515666766	3623.0096229803	222.22518522469	1889.1029872274	357832.26828068	6291.2627920491	105305.6233515
0.	72446.883444883	3711.9376358914	177.7796740943	1333.440008534	384189.90016382	5713.0687893496	105485.6566789
0.	78052.718627987	3823.0989862564	333.34000013334	1711.2868032229	414899.86330192	6469.1767072291	100333.730375
0.	73814.361011375	2933.8496908789	333.34000013334	1733.5136187497	361426.96332784	5668.5939886228	101278.3881309
0.	85188.76884137	3467.3878833464	244.44802968221	1444.56964048	379446.47861395	5713.0687893496	106070.7916866
0.	81956.596501101	3467.3878833464	222.22518522469	1400.1176098792	352014.39916568	5401.7501670541	105058.0838371
0.	63866.020109654	3156.1531205464	266.6709334016	1644.6067123067	365116.00233631	5802.0191026477	96533.68308074
0.	67696.075412625	3245.0761526022	422.2329187895	1444.56964048	372800.82952672	6068.8757374351	98984.40392074
0.	65657.640581642	3800.8665975842	333.34000013334	1733.5136187497	413709.48420908	6113.3526737582	103752.9963149
0.	63216.652435113	4023.1931528364	355.56314090256	1466.7957446922	393358.69135503	5713.0687893496	99883.93075906
0.	65344.079299915	3311.7690492289	288.89389638309	1666.8333500017	384957.46642876	5624.119425175	103730.4965871
0.	87501.435273734	3711.9376358914	466.67973369921	1400.1176098792	333197.33442132	6335.740914881	108997.079245
0.	98017.520212621	3623.0096229803	466.67973369921	1555.7007542926	392660.21323704	5979.9225766753	108186.6204664
0.	73769.522138669	3978.7273673761	600.02160077763	1911.3302769829	372452.42450761	5468.4603216522	100558.6392345
0.	88107.773857905	3311.7690492289	355.56314090256	2111.3785523944	372731.14738307	6269.0238196228	96668.56651132
0.	98062.489074985	3378.462479507	311.11691862693	2000.2400288035	430062.52387843	5624.119425175	95477.17130106
0.	109942.71347117	2800.4704790405	488.9032300503	2311.4316296304	361844.51016693	5068.2074017168	93634.21425474
0.	137299.60710086	3178.3837896203	600.02160077763	2333.6600457397	366949.51554124	5913.2083289985	99569.08538619
0.	127275.6911491	3912.0291339479	488.9032300503	2778.2408179141	382492.19603168	5601.8822324301	103235.5178478
0.	140733.96798078	4000.9602304553	755.58980896023	2911.6196740142	389052.32057838	5890.9703650846	105193.1044846
0.	162751.69517121	3045.0006645658	422.2329187895	3667.4735108391	395431.17968709	5223.8590313854	99141.81414989
0.	182124.19670581	4045.4261345198	511.12678566587	3511.8509410427	383817.7716972	5246.095215739	104203.0035509
0.	174043.12209694	3289.5380243924	466.67973369921	3534.0825588358	374775.39379364	5690.8313593262	110302.9831241
0.	194010.188345	3511.8509410427	844.48723179752	3912.0291339479	417187.72422559	5957.6844347936	101458.3350101
0.	184236.5417453	3600.7777679979	711.14145314645	4089.8922757939	376866.60776422	5112.6789993376	125312.9465267
0.	171298.22954412	3623.0096229803	577.79780810179	3600.7777679979	391333.26237205	5290.5677623922	117736.9968986
0.	154983.46992513	4000.9602304553	1022.2849223641	3445.1564434428	397224.63771084	6580.3748323783	108119.085769
0.	138045.1056389	4623.5044741297	755.58980896023	3267.3070588502	388703.25066254	5557.4080248972	105958.2625528
0.	120847.72023316	3556.3142359259	600.02160077763	2511.4895088638	409462.81684189	5646.3566772391	105575.6747920
0.	116475.0031888	3511.8509410427	600.02160077763	2644.8640962144	394080.51216818	5112.6789993376	117263.727017
0.	111631.6112088	3289.5380243924	555.57407469138	2511.4895088638	399134.96864671	6736.0546994319	106138.3098916
0.	109852.64847555	3334.00013336	733.3656014198	1866.8757567514	376703.93938196	5646.3566772391	108501.7895749
0.	94330.894272968	3600.7777679979	533.35040054615	2355.8885211332	386609.13118789	6135.5912309063	108389.2278195
0.	115731.41718625	3400.6937415233	711.14145314645	2133.606434957	371755.65721057	5757.5438273573	111136.1659633
0.	119495.09015959	3778.6342682119	511.12678566587	2489.2606184746	369131.67854403	5401.7501670541	115100.5473988
0.	110280.46581753	3534.0825588358	800.03840184329	2933.8496908789	413406.08077918	5624.119425175	113005.4988104
0.	115055.48708613	3045.0006645658	755.58980896023	2155.8343768016	393381.97494402	6046.6373582597	104495.5212052
0.	119562.7164864	3889.7965080741	377.78634093484	2444.8030155534	384422.48870422	5690.8313593262	99051.86508559
0.	127952.60603227	3000.5400972175	444.45629661235	2689.3227662952	373358.30719394	5290.5677623922	102988.0394350
0.	153625.33360246	6180.068523177	600.02160077763	3267.3070588502	376239.18968482	6180.068523177	100963.4903856
0.	162094.62879791	3356.2312767859	688.91736413994	3556.3142359259	403539.67798763	4890.3233837481	99276.73955604
0.	202338.08904315	3578.5459723132	688.91736413994	4000.9602304553	378121.58251996	6068.8757374351	98669.59232961
0.	234726.54897889	3511.8509410427	622.24545271912	4934.7940323669	390332.36586035	6002.16077788	101345.8677580
0.	288532.27207352	3689.7055437159	777.81407576798	4890.3233837481	393451.82609234	5957.6844347936	105373.1353964
0.	317698.20640578	3734.1697873657	777.81407576798	7470.0132325949	386702.19224467	6024.3990384081	107061.1131761
0.	448063.63941317	3711.9376358914	1155.6356796293	11674.839054004	416440.60021383	5045.9716918765	114875.2482549
0.	683046.64667054	3467.3878833464	1066.7349377027	14234.36888367	442582.04569128	5601.8822324301	114830.1891520
0.	591995.11050606	3978.7273673761	1422.3435955424	13566.589715191	439093.45857487	5824.2568292746	118435.6821734
0.	494822.95063211	3689.7055437159	800.03840184329	10317.494200857	404542.12514243	5890.9703650846	114469.7250399
0.	448532.31463669	4223.2921228934	1244.5373699014	8070.5728239134	396199.75838981	5557.4080248972	114086.7488878
0.	390797.8845105	3800.8665975842	733.3656014198	8404.2357348103	397574.05652951	5957.6844347936	117939.8350185
0.	398505.91001057	3378.462479507	533.35040054615	6224.5460527486	363932.55156071	5913.2083289985	116722.8798327
0.	365324.86366459	4312.2265403762	800.03840184329	6624.8544977427	413172.70086005	5690.8313593262	112262.2202057
0.	312392.04148505	3578.5459723132	577.79780810179	6068.8757374351	385864.67929645	5735.3062786932	122809.4210899
0.	270291.2659947	4289.9928470482	600.02160077763	5423.9868259363	408972.95264219	5624.119425175	114492.2535932
0.	265129.34989128	3667.4735108391	622.24545271912	4534.5667354854	331879.6176551	6113.3526737582	106318.3610959
0.	249891.39569724	4134.3586542796	755.58980896023	6002.16077788	414012.89841824	6024.3990384081	115348.3834444
0.	242934.60493535	4823.6178556551	511.12678566587	4934.7940323669	392287.71495988	6157.8298473792	117669.3852815
0.	216829.10840735	4067.6591755055	400.00960023041	5913.2083289985	376843.36923378	6469.1767072291	117218.6550871
0.	191122.37361266	3222.845305648	488.9032300503	4868.088148406	364930.35212259	5846.4946152228	101908.219105
0.	193578.09013442	3489.6193825463	688.91736413994	5290.5677623922	399903.88107468	5890.9703650846	109537.4286060
0.	174791.88448286	3711.9376358914	600.02160077763	4734.6779818802	388284.38562381	5601.8822324301	106138.3098916
0.	188462.82118011	3511.8509410427	555.57407469138	6046.6373582597	411025.90481031	6291.2627920491	99231.76417936
0.	207530.12156621	3422.9250628351	444.45629661235	6357.9800652871	393544.96184654	5690.8313593262	99164.30156677
0.	186031.31545869	2733.7816735278	488.9032300503	5935.4463522347	407596.81790366	5557.4080248972	104000.4973061
0.	221048.93879847	3578.5459723132	622.24545271912	5757.5438273573	389098.86431343	6736.0546994319	101930.7139442
0.	203772.41012892	3534.0825588358	555.57407469138	5668.5939886228	364559.06383667	4890.3233837481	105283.1194574
0.	223536.20493806	3245.0761526022	533.35040054615	6269.0238196228	391915.23294972	5913.2083289985	118029.9868676
0.	231870.46077129	3778.6342682119	600.02160077763	6647.0944194197	351921.71630875	4690.2084008523	113726.3167126
0.	224586.09674229	3845.3314342286	866.71173567692	6357.9800652871	414059.57848412	6357.9800652871	121433.9276320
0.	238932.46776666	4134.3586542796	644.46936392652	6224.5460527486	399950.48405477	6091.1141759345	126508.5869102
0.	257449.65752358	3867.5639415011	555.57407469138	5535.1710101087	393195.70801158	5979.9225766753	122606.4652580
0.	232464.44760796	3645.2415372606	644.46936392652	6157.8298473792	397713.82806385	5468.4603216522	122989.8303931
0.	223262.34158373	3734.1697873657	444.45629661235	5446.2235441355	379307.00616792	5579.6450990042	117624.311172
0.	204000.10257365	3200.6145179875	600.02160077763	5201.6229063468	402327.57357192	5779.781435342	114334.5549902
0.	203499.18730788	3889.7965080741	355.56314090256	5468.4603216522	418098.36997674	5957.6844347936	121140.8188152
0.	239161.1102846	3800.8665975842	555.57407469138	5935.4463522347	405847.81424012	5913.2083289985	113681.2637794
0.	187758.29406252	3934.2618191226	533.35040054615	5112.6789993376	364976.76429659	5512.9340546385	114109.2764129
0.	250234.80659245	3289.5380243924	666.69333440004	5357.2770272403	371035.72420003	6558.1350886904	111924.3880624
0.	234246.65868944	3489.6193825463	733.3656014198	5579.6450990042	403842.73099017	5935.4463522347	110190.3971954
0.	197080.99770428	4089.8922757939	511.12678566587	6758.2949177622	402467.42298862	6024.3990384081	103505.5026288
0.	216076.60353421	3378.462479507	600.02160077763	6491.4162136014	390937.5450605	6269.0238196228	101165.9232927
0.	241996.79141202	3823.0989862564	577.79780810179	5757.5438273573	392148.03229984	5112.6789993376	105598.1794712
0.	234589.43468679	3289.5380243924	755.58980896023	6869.4968993892	410885.91511773	6157.8298473792	101390.8544778
0.	290188.31152682	3378.462479507	622.24545271912	7114.146480276	426999.78803854	5512.9340546385	118458.2213765
0.	273206.2707344	3756.4019981391	800.03840184329	7581.224707945	400835.98903675	5579.6450990042	128426.4789199
0.	256143.65705993	4423.3958966001	533.35040054615	7736.9232657286	413569.45051742	6713.8145404327	119111.8845997
0.	287244.46500012	4156.5919324774	866.71173567692	6758.2949177622	412565.94291711	6424.6978724691	122583.9149129
0.	295549.65722753	3956.4945635986	1000.0600036002	9027.1088971719	407666.78550403	6135.5912309063	120013.5725905
0.	323515.72633936	4067.6591755055	800.03840184329	8293.0132808272	396549.13523622	6180.068523177	116813.0186095
0.	287957.33402779	4556.8010811844	755.58980896023	8915.8781339534	388098.22998828	5490.6971584864	123283.003780
0.	376030.0605902	4245.525638307	733.3656014198	11051.768082761	386283.42548748	5601.8822324301	129126.0544398
0.	421111.19768919	4000.9602304553	933.3856029271	11029.516409074	403656.23556135	6402.4585440809	112217.1751339
0.	478439.91417388	4223.2921228934	800.03840184329	15347.452990084	416277.17554706	5824.2568292746	120081.2030950
0.	591852.13821542	4690.2084008523	888.93629882483	16037.639739892	408763.01944595	6002.16077788	128110.5606902
0.	653285.50255342	4178.8252699788	1066.7349377027	17774.491313635	438414.63720579	6202.3072583001	119134.4256189
0.	659695.46261849	4579.0354861913	977.83514410623	15748.199633788	417351.16631451	6669.3344004268	124455.7997208
0.	522504.980276	4000.9602304553	1022.2849223641	12053.154857688	413242.71416612	6491.4162136014	115100.5473988
0.	470847.48892003	4178.8252699788	844.48723179752	13588.848159412	429407.80109834	6825.0159287424	117849.6841377
0.	415670.19701629	4401.1619067434	888.93629882483	11964.137830426	389843.59862347	5824.2568292746	123147.6917139
0.	368876.29015845	4089.8922757939	1133.4104052409	11163.027341856	403726.17086963	6446.937260185	139445.9181537
0.	330099.86846769	4623.5044741297	777.81407576798	10473.243863813	432237.49876318	6313.5018238017	141411.9682484
0.	250486.65011041	3978.7273673761	1200.0864062212	7981.5983028321	411935.89375743	6246.7849065228	116407.4017384
0.	249090.15782627	3934.2618191226	844.48723179752	8448.7251318446	425270.17794302	5913.2083289985	122854.5230522
0.	231459.26357517	3511.8509410427	822.26278718639	7447.7711155427	420573.94902079	6647.0944194197	113726.3167126
0.	235526.42669158	3867.5639415011	733.3656014198	8893.6321593739	432377.83872637	6958.4595526755	122877.0741242
0.	227850.72454954	3978.7273673761	911.16092124147	8315.2576529274	429571.47709218	6246.7849065228	118841.3970914
0.	253830.01082461	4067.6591755055	711.14145314645	9138.3411442804	427560.81784254	5979.9225766753	135582.952930
0.	220410.12630182	3400.6937415233	666.69333440004	9783.5174413434	386027.52259368	6046.6373582597	124027.259131
0.	198810.24179697	3934.2618191226	666.69333440004	8381.9911253168	435512.69825416	5979.9225766753	123531.0815663
0.	200426.04027232	4734.6779818802	888.93629882483	7603.4671810346	416860.84942943	5802.0191026477	131789.4880188
0.	225636.11907677	4201.058666784	977.83514410623	8715.6664994682	371244.73074194	6024.3990384081	144463.6464910
0.	239961.40780365	3511.8509410427	844.48723179752	6913.9781073663	406757.25142461	6113.3526737582	142881.1564968
0.	203499.18730788	4223.2921228934	511.12678566587	5757.5438273573	410932.57809358	6335.740914881	141999.6127283
0.	169892.10235191	4223.2921228934	555.57407469138	6758.2949177622	407783.3994456	5179.3868406229	124117.4763854
0.	145639.40338282	3734.1697873657	600.02160077763	7091.9053126152	400276.71204198	5713.0687893496	124523.4660240
0.	178854.51354402	4223.2921228934	688.91736413994	8537.704638108	416043.71716134	6135.5912309063	117376.4079014
0.	201837.27246637	4267.7592130252	1000.0600036002	14034.029519058	411235.89365249	6691.5744407644	126440.9046066
0.	218881.73542012	4089.8922757939	1222.3118584252	19600.802186746	426228.43218496	5423.9868259363	119359.8391406
0.	287796.35836219	3534.0825588358	1866.8757567514	30968.54744377	451040.16316142	6113.3526737582	109267.2495744
0.	333220.45408285	3867.5639415011	2378.1170558111	29318.149336902	459929.0182533	6780.5351954239	105620.6842109
0.	385352.90632348	4356.6941049483	2911.6196740142	43066.552416651	512394.11972202	7425.5290578293	109199.7061762
0.	552743.05196818	4890.3233837481	3222.845305648	65926.416748656	529126.00434893	8315.2576529274	101188.4161397
0.	616143.71186836	5535.1710101087	4067.6591755055	82427.877282287	545274.28949108	8359.7465751719	109942.7134711
0.	817611.47043245	4712.4431617115	4089.8922757939	98040.004613647	590136.65547505	8871.3862441486	105530.6656147
0.	760571.13008434	5223.8590313854	4579.0354861913	105170.60089244	581112.16437547	8537.704638108	95904.25577090
0.	1009622.5004549	5735.3062786932	3912.0291339479	99838.952124696	605636.02145635	9894.7597796915	97432.94695436
0.	1062094.6318729	6469.1767072291	6269.0238196228	116790.48382455	687888.27924266	10985.013239832	100401.2023999
0.	1036057.8534479	4645.7390570617	5201.6229063468	109402.33800245	659743.49520359	8849.1403882772	104855.55694
0.	930119.17481867	6802.7755324172	4579.0354861913	110460.60596299	653861.48473415	8915.8781339534	99209.27658151
0.	1205105.51256	7492.255408986	5423.9868259363	126170.18084766	632982.63484269	10962.761744275	96623.60512661
0.	1103352.3259296	6446.937260185	5890.9703650846	118841.39709141	697772.62864271	9850.2626662593	93926.36334015
0.	1071679.9491406	11252.035817943	5757.5438273573	122606.46525807	672385.31719831	8826.8945917595	92465.71975334
0.	1043306.3149986	7870.3814867284	5512.9340546385	132918.31638591	685912.75955988	8626.6850939775	96780.97102829
0.	989024.75139609	5446.2235441355	5335.0405463082	136328.29915604	615713.60100284	9227.328010388	99479.13173719
0.	956590.39321011	6335.740914881	4512.332449094	115618.75838835	639066.09959242	9872.5111932931	98894.45654545
0.	938570.39841356	5312.8041246922	5824.2568292746	129284.03117149	636646.57175223	8693.4210590677	94263.4710947
0.	912721.8518831	5335.0405463082	4378.9279761929	132963.47267619	649686.48165413	9516.5418843464	93499.37965038
0.	862751.2024012	5868.7324604928	4690.2084008523	125628.75951507	651677.75502532	9004.8626258179	101300.8812796
0.	906938.62172323	4890.3233837481	4201.058666784	125764.11157518	653429.49450722	9627.7806609238	97747.71210448
0.	872048.29273472	4979.2649182334	3489.6193825463	123959.59682796	634084.04750832	9716.7727507005	94398.31799360
0.	1039869.4532505	5868.7324604928	5646.3566772391	126666.51440711	657750.36670016	8982.6164138194	94263.4710947
0.	1144244.1548153	4957.0294456441	4156.5919324774	113681.26377946	614972.90469337	9338.5629285733	96646.08578882
0.	988625.75441065	4890.3233837481	4112.1254353852	121817.23922112	607402.33011068	8270.7689680748	93724.10519625
0.	1104842.9022249	5045.9716918765	4134.3586542796	97320.533693826	578566.06119804	8760.1575583262	93049.94663706
0.	1178749.2029048	6046.6373582597	3645.2415372606	120126.29040077	571098.6570172	8804.6488545952	105305.6233515
0.	1218223.319798	5757.5438273573	4779.1478001472	98669.592329613	657006.06282349	8404.2357348103	98422.24865890
0.	1229182.355361	5935.4463522347	4734.6779818802	116520.07112491	630445.13079384	9004.8626258179	121839.7875067
0.	1266152.6881535	5802.0191026477	4045.4261345198	109897.68085248	631977.11966049	9338.5629285733	133256.9944802
0.	1283122.7464039	5223.8590313854	3734.1697873657	118120.13968523	626903.44561703	8760.1575583262	124726.4682058
0.	1191649.7369827	5468.4603216522	3734.1697873657	99479.131737196	605278.02994817	8871.3862441486	116722.8798327
0.	1114600.9812415	6046.6373582597	3978.7273673761	101908.2191058	628243.37212928	9338.5629285733	112600.065953
0.	1337674.5400851	5312.8041246922	3978.7273673761	118706.15660619	548948.5849912	8760.1575583262	108344.2035403
0.	1272638.2067967	6313.5018238017	4734.6779818802	118909.01815125	691527.30351334	8982.6164138194	116362.3344074
0.	1341772.8084089	5490.6971584864	4334.4602930095	111023.56885184	673900.6889523	10139.498148207	107578.8277709
0.	1251140.7670733	5312.8041246922	3511.8509410427	116159.53441307	654941.55458431	8493.2147662765	105013.0774377
0.	1286319.4894266	6246.7849065228	4512.332449094	121997.62720211	678231.78242189	10606.745890386	101885.7243276
0.	1409455.4989974	6002.16077788	4934.7940323669	113388.42561021	678448.3938886	10562.244977375	102110.6748247
0.	1306144.0652581	5846.4946152228	4734.6779818802	124568.5771958	680614.80615916	9538.7895209393	101795.7458187
0.	1479940.4984849	6046.6373582597	5957.6844347936	136644.52662384	736284.03843128	10695.748428881	100626.1130687
0.	1359380.2500862	5868.7324604928	4401.1619067434	119044.26190543	705808.93890309	9694.5246392125	94668.01830069
0.	1235487.3205011	5935.4463522347	5045.9716918765	131044.54439456	681866.75771177	10851.505157133	91611.92295660
0.	1361122.0880314	5446.2235441355	5423.9868259363	128471.6110658	695433.11957116	11585.826064951	91297.38817075
0.	1515442.428897	6002.16077788	4378.9279761929	138067.69753629	685117.86026122	11029.516409074	89365.50491510
0.	1427798.0194523	6135.5912309063	5713.0687893496	149461.74936166	771633.14095401	8893.6321593739	94330.89427296
0.	1642798.4479433	7269.8363153001	7692.4376667992	161573.54367287	759599.31670449	12297.956582209	91117.65930843
0.	1663741.1335817	7047.4231552981	5979.9225766753	156953.15721022	809227.08549161	12542.765492984	89522.73457436
0.	1708984.566413	6068.8757374351	6046.6373582597	165561.79919017	795457.98496395	11608.079223139	94690.49371806
0.	1759991.5483061	7002.9412353188	6202.3072583001	146543.94367978	820693.46942696	12208.936941841	95027.63221177
0.	1496394.0270169	7292.077957649	6469.1767072291	148850.96204939	791628.95674812	11163.027341856	93724.10519625
0.	1651706.6617818	7091.9053126152	6313.5018238017	164564.5580949	775380.38779019	10183.99680516	89702.42922668
0.	1797007.8999909	8804.6488545952	6313.5018238017	174928.030252	785535.24274384	12720.812851046	85974.55474830
0.	1764882.2469778	7647.9523052351	7136.387707272	175404.55777886	763560.13544448	11541.319926723	82315.66516685
0.	1813194.719589	8137.3043378502	7581.224707945	191781.70871838	867865.84165522	13032.404874564	77133.10427815
0.	1659038.2865515	7692.4376667992	7158.6289936035	191304.25400781	855797.13192313	12743.069038078	84178.5809845
0.	1658312.9193061	7158.6289936035	6491.4162136014	183668.65500623	832836.34744773	13032.404874564	79667.89562433
0.	1830504.7458809	6913.9781073663	6046.6373582597	156998.44280156	815581.8581812	11274.288085412	81305.82378363
0.	1767083.9084664	5690.8313593262	6380.2192750204	154983.46992513	807248.27311123	12565.021204863	78770.53660418
0.	1717281.3523526	8849.1403882772	6802.7755324172	189985.71005389	821060.44644535	12320.211640776	88107.77385790
0.	1715632.2089249	7937.111398359	7425.5290578293	172318.95283961	809569.14787272	13210.462686448	85076.5197293
0.	1565006.8551092	8181.7923105381	8048.3291046256	172999.50379117	843107.28915547	11385.550313458	84582.64150673
0.	1794989.9494741	10673.497705198	8204.0363859019	182601.13155189	821305.10634785	12565.021204863	83886.77161893
0.	1673342.4299778	11563.572966145	7492.255408986	174383.46038222	794531.0597457	11363.297749089	89387.96611434
0.	1475858.1051367	9360.8100902862	6780.5351954239	177696.80505097	774869.30475712	12431.487824481	91544.52165138
0.	1501673.9097784	10473.243863813	7158.6289936035	177401.72833617	847425.17162642	11964.137830426	95409.73890048
0.	1439356.4105461	9294.0687832241	7136.387707272	174156.56666361	740040.34642596	10940.510308095	94937.72728735
0.	1346495.9114924	7470.0132325949	6202.3072583001	170005.49100001	744162.03306479	9961.5058950769	106093.2976945
0.	1312322.3675883	7314.319659335	5134.9148871186	145775.07822269	669259.1965931	11652.585717666	99231.76417936
0.	1298885.4650539	6869.4968993892	5824.2568292746	131292.85159473	675584.74603313	10450.993733851	100063.847709
0.	1204083.4902385	7025.1821656413	4890.3233837481	138564.73464764	700691.86925111	10361.993807708	100985.9826895
0.	1204492.2851398	6380.2192750204	5979.9225766753	129825.68824187	671904.30218494	10028.252544752	118773.7765763
0.	1063326.8086957	6513.6557793022	7470.0132325949	133482.78746288	645969.06439746	10495.494053146	111271.2844920
0.	943878.24585823	6313.5018238017	4712.4431617115	117782.07161275	660007.67918207	9939.2571305832	111406.4051971
0.	986331.87166505	6602.6146353956	4823.6178556551	98062.489074985	626520.6476045	9627.7806609238	119585.2587164
0.	816388.75601767	5423.9868259363	3489.6193825463	86154.173306368	607784.28218438	9093.8480673683	119743.0560218
0.	729889.92850711	5624.119425175	2756.0112160766	72536.54726035	545297.98959663	8248.52471467	113748.8432700
0.	642397.05145869	5379.5135674889	2511.4895088638	66531.194696781	502813.96341207	7091.9053126152	118142.6780409
0.	509372.62111856	4734.6779818802	1600.153614747	53772.933754956	507390.3402112	7492.255408986	119788.1415111
0.	531184.2898778	5157.1508342136	2111.3785523944	42619.820065491	505762.380291	7025.1821656413	134905.422830
0.	473314.87700121	5579.6450990042	1466.7957446922	40140.889621909	516007.14982513	7314.319659335	146951.0185689
0.	416510.64031393	5157.1508342136	1266.7629406502	31793.868859642	506021.88945368	7069.6642042893	135515.1974614
0.	410629.27330869	4734.6779818802	1133.4104052409	28782.955148008	456245.70785663	6535.8954043318	155866.3761527
0.	387330.38094536	5312.8041246922	1244.5373699014	23789.463470823	406244.22366515	6713.8145404327	199879.820234
0.	334584.62542843	5045.9716918765	1088.9600342778	24034.609838167	476323.70171562	6380.2192750204	136621.9385528
0.	328990.60298779	4712.4431617115	1133.4104052409	22341.018287592	452493.64536769	6469.1767072291	135650.7089457
0.	298726.64543957	4000.9602304553	733.3656014198	24970.689484803	485944.92136328	7269.8363153001	129870.8279080
0.	328898.17073337	4490.09822201	866.71173567692	22719.818134643	454439.82250663	7114.146480276	127659.2695498
0.	336388.44227531	4223.2921228934	977.83514410623	25996.040055268	485921.38442883	7247.5947322881	122087.8226462
0.	353381.58857415	4957.0294456441	933.3856029271	23789.463470823	457160.52240915	6357.9800652871	127004.9404742
0.	458708.89281935	4556.8010811844	1511.2481309416	26709.401709402	487168.93097297	6802.7755324172	133121.5216038
0.	419079.17397937	4178.8252699788	1311.2142599662	28693.759452357	455073.01166379	6891.7374737114	122764.319369
0.	466572.36531903	4245.525638307	1911.3302769829	31660.027411973	467652.68963122	7647.9523052351	127817.2186901
0.	412029.23144047	4957.0294456441	1444.56964048	31927.712452877	469484.85529777	7314.319659335	125109.9301641
0.	466995.08469512	4289.9928470482	1444.56964048	39850.612550025	488393.11528566	7047.4231552981	121095.7260595
0.	538688.19033619	5068.2074017168	2000.2400288035	53840.031568317	476394.23371432	7536.7399397861	120622.2667495
0.	763146.95982219	6313.5018238017	2311.4316296304	60798.761007787	525649.33085214	8404.2357348103	138429.1761559
0.	700547.09038963	5134.9148871186	3156.1531205464	73635.006961733	586111.37565371	8181.7923105381	120667.3569618
0.	813748.27643109	5001.500450135	3000.5400972175	79847.378969594	600816.31450211	7825.8951756913	109424.8529519
0.	884755.48996784	4779.1478001472	3089.4614690812	90870.538417436	611724.14841723	8559.9496630493	108209.1321529
0.	863464.12213312	4378.9279761929	3311.7690492289	105530.66561471	597811.32457679	9850.2626662593	96106.56653703
0.	933389.65351356	5557.4080248972	3734.1697873657	123192.79549369	664644.21822847	9538.7895209393	90982.86519163
0.	1141300.760424	5335.0405463082	4201.058666784	147290.26270126	714336.03642687	9516.5418843464	87681.086575
0.	1229207.9763106	5557.4080248972	4023.1931528364	143355.87221155	705688.21857851	10317.494200857	82831.85334764
0.	1420781.0786968	6558.1350886904	4712.4431617115	144282.77541154	759963.73402036	10873.756355811	86535.875531
0.	1597239.4714669	5735.3062786932	4067.6591755055	149122.41759927	672577.73067668	10361.993807708	99973.88875177
0.	1475858.1051367	5535.1710101087	4378.9279761929	128561.87608525	676932.22722797	9983.7547189362	101098.4451139
0.	1706175.6267344	5668.5939886228	4490.09822201	154847.64642343	711098.13571339	10206.246222688	104203.0035509
0.	1820000.0098596	6535.8954043318	4957.0294456441	166831.18605235	798214.94937979	11363.297749089	102448.1118871
0.	1815189.3256685	7180.8703392706	4645.7390570617	172568.4818015	835923.71671007	11363.297749089	112487.4491927
0.	1802900.6578614	6847.2563843996	5223.8590313854	161505.57842691	723573.09604699	11163.027341856	128922.945865
0.	1891525.1418959	6847.2563843996	5379.5135674889	174723.81242374	764192.08899313	11007.264794765	119179.5078389
0.	1872148.4212592	6091.1141759345	5557.4080248972	176039.96976397	761956.15144404	12676.300655165	117263.727017
0.	1971800.7443458	8737.9119992209	5268.3314594078	161822.75427174	799435.12297999	12186.682180224	111068.6075150
0.	1881694.1034019	6758.2949177622	5446.2235441355	160236.99459834	749911.40767286	12119.918251707	104270.5067193
0.	1815080.0210347	7114.146480276	6402.4585440809	166989.87287223	738052.93633864	10450.993733851	100378.7116649
0.	1762246.3812986	5868.7324604928	5757.5438273573	147041.48233238	773238.9067086	10762.500956173	99344.203073
0.	1716362.1211564	6402.4585440809	5624.119425175	155594.7028269	792555.57386834	11719.345904834	97050.74801942
0.	1595505.0707964	6269.0238196228	6780.5351954239	158900.65781238	725073.23081946	9627.7806609238	91387.25404762
0.	1684381.5452072	6446.937260185	5490.6971584864	172341.63698511	809251.51807476	12075.409262973	97680.26143440
0.	1510736.0587804	5668.5939886228	5913.2083289985	155798.45699864	787728.48966886	11207.531461142	90061.83009392
0.	1614762.0342989	5868.7324604928	5890.9703650846	154689.18844359	768665.68563863	10406.493652039	90848.07324329
0.	1761784.5030977	5601.8822324301	5668.5939886228	157134.30103837	763146.95982219	11585.826064951	90511.10285913
0.	1715118.6017295	5846.4946152228	4890.3233837481	150819.21337219	765018.5589342	10406.493652039	91162.59116259
0.	1450929.5776281	6002.16077788	4667.9736993025	151452.77158124	719848.07431599	10295.244486485	96556.1635017
0.	1619522.4330092	5624.119425175	4423.3958966001	134589.26081642	728437.37692964	11341.045244099	111406.4051971
0.	1842172.4145249	6068.8757374351	4912.5586784017	149031.93144217	714021.85888086	10562.244977375	126531.147799
0.	1485421.6947951	6224.5460527486	4601.2699505063	149145.0392907	764119.16893732	10562.244977375	128449.0449625
0.	1580043.451499	6068.8757374351	4245.525638307	150389.3260576	704577.67030768	10495.494053146	125606.2010505
0.	1415443.4721895	6535.8954043318	4378.9279761929	158357.12391697	653597.48814601	9360.8100902862	117579.2373059
0.	1852400.564955	6958.4595526755	5201.6229063468	157451.31212418	725581.39966319	10339.743974598	109830.1323777
0.	1633282.6790735	5957.6844347936	5134.9148871186	140620.973254	730422.59153536	10918.258931291	107601.3378261
0.	1413612.6664169	6113.3526737582	4134.3586542796	166468.48455549	761567.35129417	11852.867882553	112127.0857159
0.	1671378.3216923	6469.1767072291	4356.6941049483	144712.35058046	740234.26439365	12654.044646316	109537.4286060
0.	1435554.4034498	6580.3748323783	4267.7592130252	160304.94959761	779299.68634479	10807.002937904	107173.6571087
0.	1722311.7152503	6113.3526737582	3734.1697873657	156975.79997542	737956.0011139	10873.756355811	110753.3419502
0.	1515601.1130457	6002.16077788	3356.2312767859	137389.96703716	701319.27221192	10517.744301851	101390.8544778
0.	1383953.0472094	6024.3990384081	4312.2265403762	150366.70101826	758263.25026521	11430.055620341	105350.6313210
0.	1424812.5360925	5446.2235441355	4734.6779818802	159716.0245046	719727.15879898	11608.079223139	95252.39874236
0.	1592624.0256234	6291.2627920491	4223.2921228934	148647.3761384	667215.80406334	11452.308362854	106475.9090707
0.	1635962.1765193	6535.8954043318	4267.7592130252	152312.67693566	785413.41185373	10606.745890386	106791.0138996
0.	1563969.8450688	5935.4463522347	4467.8640542332	150683.45710903	781101.69396893	9672.2765870872	108704.4045414
0.	1516579.7265046	5490.6971584864	4112.1254353852	131360.57301431	754571.91371144	10962.761744275	112149.6079797
0.	1667881.6360675	5979.9225766753	4934.7940323669	153783.77153971	775015.32542458	11274.288085412	123328.1082869
0.	1663579.8531527	5557.4080248972	4490.09822201	151882.71326705	703974.17101512	9805.7657902847	108681.8915256
0.	1731135.0168058	6958.4595526755	4712.4431617115	144667.13110778	718324.66169966	10473.243863813	113726.3167126
0.	1732380.7042567	5890.9703650846	5023.7360413493	161913.37813774	765480.44392009	10807.002937904	107781.4204423
0.	1894005.1999578	5757.5438273573	4490.09822201	157609.82214721	730422.59153536	10606.745890386	101143.4305061
0.	1763740.8517601	7025.1821656413	5090.4431708704	166083.13134034	752314.16966738	8760.1575583262	105260.6156236
0.	1687992.3331366	6446.937260185	4312.2265403762	154010.11662784	749231.95887061	9983.7547189362	101683.2740404
0.	1620860.0696974	6980.7003643303	4245.525638307	162411.82684808	724419.91451006	10851.505157133	101728.2625707
0.	1977777.8109235	5890.9703650846	4712.4431617115	154440.18907821	704239.70553766	9694.5246392125	92106.21576182
0.	1573892.749402	6224.5460527486	4756.9128613587	149280.77071747	695216.08367779	11163.027341856	96713.52813722
0.	1839651.390318	6780.5351954239	4000.9602304553	146249.95740728	729187.83162297	10117.248908782	108321.6914914
0.	1787086.0146636	6091.1141759345	3934.2618191226	133234.41551576	728146.89572157	11207.531461142	104293.0078962
0.	1526662.9309697	6024.3990384081	4178.8252699788	138835.85819203	693311.22366549	11185.27937181	118458.2213765
0.	1387915.9474925	5468.4603216522	3378.462479507	132624.80641616	731221.64724134	10072.750608034	124455.7997208
0.	1518669.5511035	6091.1141759345	3823.0989862564	124997.14541715	751319.00599504	10562.244977375	113523.5804182
0.	1631086.0765324	5290.5677623922	4267.7592130252	133166.67898654	674093.13606485	10094.999728725	113163.172434
0.	1709984.1078724	5868.7324604928	4178.8252699788	127726.96167475	691141.6392529	9472.046789243	107848.9524203
0.	1388098.491392	5713.0687893496	4156.5919324774	134498.93099784	635233.49721693	9338.5629285733	101683.2740404
0.	1664063.7029542	5335.0405463082	4912.5586784017	134860.25610007	692371.0038338	11296.540412261	102740.5683263
0.	1483075.9699827	5802.0191026477	4267.7592130252	136531.58687612	701077.95801637	9828.0141985899	111541.5280786
0.	1655922.3004963	6246.7849065228	4890.3233837481	141999.61272833	674478.043105	10161.747447	99479.13173719
0.	1648217.4733763	6091.1141759345	4356.6941049483	129351.73639478	675680.98774613	9583.2849722085	100985.9826895
0.	1590543.8360493	6380.2192750204	4556.8010811844	131067.11747305	727251.3063992	10295.244486485	93858.94341646
0.	1753691.8082455	5802.0191026477	4401.1619067434	149665.35499277	669836.24170506	11452.308362854	94600.5924102
0.	1670356.0756424	5868.7324604928	4490.09822201	168123.43717032	753042.41025598	11763.8529932	100851.0297715
0.	1941169.4652852	5557.4080248972	5246.095215739	145232.39200148	689141.28090491	10628.996435951	100513.6569801
0.	1670571.2758659	6091.1141759345	4512.332449094	157949.49654019	738901.16561607	12186.682180224	102268.1437638
0.	1680537.6081028	6380.2192750204	4601.2699505063	149552.24014457	769516.90147394	12186.682180224	102515.6009292
0.	1725666.8201813	5201.6229063468	5312.8041246922	154892.92068029	698785.807563	11585.826064951	103685.497312
0.	1947570.3953217	5401.7501670541	4934.7940323669	161664.16485482	704191.42592973	10762.500956173	95679.47175812
0.	1858850.3805141	5779.781435342	4667.9736993025	163204.87428984	738683.04161967	11452.308362854	94600.5924102
0.	1954585.9924482	6580.3748323783	5601.8822324301	171388.95549275	770781.71848611	10317.494200857	90421.24637879
0.	1627870.8618529	5824.2568292746	6291.2627920491	184486.42403702	790361.11374906	11674.839054004	89545.19619513
0.	1900870.1490453	6380.2192750204	6291.2627920491	197991.08196898	858794.32305921	12275.701583032	83796.98616724
0.	1686821.0593907	6736.0546994319	5624.119425175	186213.08601395	899406.36041741	11964.137830426	85929.650710
0.	1739830.5393472	6224.5460527486	5757.5438273573	196989.99468008	834992.49062144	11363.297749089	81440.46226562
0.	1972162.0395153	8381.9911253168	5979.9225766753	204455.50590197	833571.33657018	11964.137830426	80587.78843796
0.	1658602.6508794	6758.2949177622	5868.7324604928	212223.91761301	832052.42709567	12720.812851046	79107.03496651
0.	1926859.5137619	6068.8757374351	5735.3062786932	213135.63708875	859924.67772104	13188.205252064	79802.50777259
0.	1816419.091894	7670.1949563466	4756.9128613587	213773.89932775	721154.06907462	11697.092449727	84627.53832361
0.	1965716.4151295	6068.8757374351	5512.9340546385	195989.02623335	899381.67509837	13967.250800226	84694.88400017
0.	1826345.1940114	5490.6971584864	6180.068523177	185804.10777852	851131.41618551	13188.205252064	82360.54983259
0.	1841021.4269674	6246.7849065228	5668.5939886228	206755.66834501	844112.96927722	12475.998713705	84964.27212153
0.	1858905.291842	6313.5018238017	5312.8041246922	188212.820945	927493.76111071	12297.956582209	81350.70303710
0.	1892544.6410896	5913.2083289985	5045.9716918765	183668.65500623	815655.2094522	12565.021204863	76527.55974418
0.	1797880.6638768	6157.8298473792	5713.0687893496	176039.96976397	803755.90791457	11496.814026024	80251.23056352
0.	1914808.6430122	6046.6373582597	5868.7324604928	190508.55625262	789361.5981343	12297.956582209	82742.07920460
0.	1792808.8774818	6936.2188003543	5668.5939886228	190440.35708297	847327.01428441	12965.634175188	88669.23760540
0.	1803582.9328983	6402.4585440809	5512.9340546385	186531.19392098	839674.12996987	11229.783609853	88759.07529709
0.	1720499.3856235	5802.0191026477	5624.119425175	184281.97433803	746611.72429069	12876.607407585	85121.41919361
0.	1932863.1372199	5757.5438273573	5512.9340546385	162774.35354751	799654.77233465	12498.254247405	81956.59650110
0.	1679614.2486513	6113.3526737582	4667.9736993025	160327.60138601	792238.56220561	12186.682180224	83168.51495514
0.	1860799.9320165	6357.9800652871	4801.3827982459	153398.99886969	751367.5479263	11674.839054004	83078.73720319
0.	1848121.4649098	4934.7940323669	5490.6971584864	154168.5618141	768811.60245064	11474.561164748	80520.47578088
0.	1376397.0744255	6002.16077788	4690.2084008523	145435.89522877	724323.13108308	9761.2691517657	87815.82757984
0.	1725937.4465082	6224.5460527486	4623.5044741297	156002.21610625	748916.51851811	12053.154857688	108636.8656754
0.	1691955.0561358	6736.0546994319	4667.9736993025	140756.56710846	753309.44706209	10473.243863813	113816.4233049
0.	1528437.2492108	6224.5460527486	4445.6299457633	135831.39432506	730277.31656546	10896.007613863	107488.7881544
0.	1498954.3868522	5601.8822324301	4645.7390570617	123147.69171394	806979.58006401	12297.956582209	96960.82139092
0.	1567214.2179537	5824.2568292746	3889.7965080741	137774.00760815	696108.3770528	9917.0084254548	102920.5465901
0.	1537870.7778823	5557.4080248972	4401.1619067434	138903.64044505	760741.20856982	11074.019815824	106543.4305374
0.	1792890.658381	5979.9225766753	5090.4431708704	138045.1056389	743701.27708531	11719.345904834	98647.10623978
0.	1484762.7220948	6446.937260185	4512.332449094	139784.85949358	775063.99952372	10829.254017831	100671.0959266
0.	1518166.8911887	6068.8757374351	4623.5044741297	127726.96167475	724710.27125447	11496.814026024	100491.1659434
0.	1714794.233025	6513.6557793022	4534.5667354854	146317.79948073	852138.01828216	11074.019815824	110798.3791626
0.	1510709.6253812	6313.5018238017	4801.3827982459	151724.31114113	725073.23081946	11318.79279849	107646.3581177
0.	1619923.7034686	5068.2074017168	4423.3958966001	146204.72966248	719944.80794054	12364.721936084	104225.504546
0.	1552995.4096169	6046.6373582597	4556.8010811844	135831.39432506	733013.7360037	10183.99680516	102763.0653980
0.	1402452.7745494	6624.8544977427	4312.2265403762	141276.36381891	716704.81737262	11185.27937181	104315.5091334
0.	1470856.3861251	6024.3990384081	3667.4735108391	122967.2790182	683022.5656998	10606.745890386	104563.0267284
0.	1390263.221886	5401.7501670541	3800.8665975842	136508.99910876	724807.05899049	11096.271608266	106250.8414413
0.	1512771.6614067	6535.8954043318	4490.09822201	118007.44881458	655853.71847532	9672.2765870872	109199.7061762
0.	1272174.7998982	5290.5677623922	4312.2265403762	140327.19407462	757631.72653423	10517.744301851	113546.106431
0.	1245877.1295029	5846.4946152228	3778.6342682119	115844.07749671	669980.50898547	10584.495404194	102830.5569753
0.	1315917.5601613	6357.9800652871	4579.0354861913	121569.21207661	712185.35588413	11029.516409074	114131.8039984
0.	1325882.9783763	7581.224707945	5312.8041246922	135560.36771338	736065.98002445	10006.003602161	129690.2706990
0.	1498532.0097443	9294.0687832241	4245.525638307	129645.13200333	769930.37915532	10250.745235849	136554.1747042
0.	1254069.2017579	5890.9703650846	4378.9279761929	131608.88955783	737859.0669689	10784.751917351	127253.1282594
0.	1381920.1289872	7002.9412353188	4000.9602304553	139491.10954254	732044.99353232	10183.99680516	124546.0215796
0.	1487847.1264067	7136.387707272	5201.6229063468	136215.36365917	658782.89409854	9427.5519315809	115168.138321
0.	1185885.534196	6535.8954043318	5201.6229063468	118435.68217342	749450.34734704	10584.495404194	140033.4251651
0.	1175896.2676213	6825.0159287424	3578.5459723132	116542.60518373	687550.96355244	9538.7895209393	135582.952930
0.	983814.27363799	5468.4603216522	3133.9225107654	86446.06167826	687261.84625437	10094.999728725	119382.3808257
0.	1001902.0803208	4979.2649182334	3133.9225107654	98916.943298796	612464.56626155	8849.1403882772	116542.6051837
0.	891831.22490891	5579.6450990042	3111.691960277	90556.03146068	653909.48497844	9071.6016179468	108952.051702
0.	771657.46853196	5690.8313593262	2711.5521902674	78389.188141643	597930.55028026	8671.1756780192	108006.5291501
0.	811841.75937268	5446.2235441355	2733.7816735278	68995.556793251	584301.8027032	8359.7465751719	113861.4769639
0.	735387.61103671	4467.8640542332	2889.3897164397	72312.389522738	599170.59522017	8092.8166025467	118007.4488145
0.	867792.05160648	5312.8041246922	2933.8496908789	76236.016885775	627860.51479581	8693.4210590677	119517.6322079
0.	851573.32481246	4823.6178556551	2689.3227662952	67091.213259919	610768.86431039	9160.5877717715	108659.3785703
0.	806539.91835586	4957.0294456441	2511.4895088638	72424.467641105	535539.06896158	8582.1947473411	109830.1323777
0.	748479.77381672	4134.3586542796	1800.1944209975	60015.335022059	528108.87273344	7937.111398359	118751.2365257
0.	658062.51316679	5023.7360413493	1978.012501928	48876.247480968	512464.94884513	8493.2147662765	119630.3433581
0.	543994.58070699	4957.0294456441	1333.440008534	40922.454955226	511473.39426763	7937.111398359	125448.2934957
0.	456714.83131414	4156.5919324774	933.3856029271	30611.676963322	500550.26652677	7358.8032407191	123643.8466198
0.	409719.42359228	4267.7592130252	1222.3118584252	27155.283705939	491807.6292525	7069.6642042893	132647.3837420
0.	387609.59077923	3867.5639415011	1066.7349377027	20491.830634686	446564.05117175	6936.2188003543	146114.2749028
0.	334977.73237961	4112.1254353852	511.12678566587	18353.522207762	442582.04569128	6825.0159287424	144531.4741493
0.	264005.61646835	4334.4602930095	555.57407469138	14301.149741267	459553.57652566	6647.0944194197	130231.9539720
0.	286439.68491635	4645.7390570617	733.3656014198	13766.917851756	457817.37262923	6691.5744407644	139423.3225505
0.	224449.14693109	4445.6299457633	733.3656014198	13611.106663037	417094.33015029	6135.5912309063	137593.2804469
0.	219839.79883893	4667.9736993025	444.45629661235	9383.0573113583	413242.71416612	6113.3526737582	132015.2415560
0.	229312.22552482	4868.088148406	355.56314090256	9138.3411442804	437618.84627717	6980.7003643303	136350.8864375
0.	218174.66310239	4134.3586542796	400.00960023041	8671.1756780192	423587.64998977	6936.2188003543	151769.5685869
0.	189531.08754839	3623.0096229803	488.9032300503	7336.5614203583	409066.25794192	6602.6146353956	131654.0388090
0.	177469.82204507	3956.4945635986	488.9032300503	6847.2563843996	402560.65720622	6780.5351954239	126756.7600246
0.	156704.0908157	4178.8252699788	400.00960023041	6580.3748323783	433126.35743857	6335.740914881	126508.5869102
0.	183282.5138866	3778.6342682119	822.26278718639	6469.1767072291	473855.44734934	6113.3526737582	137367.3769619
0.	199379.14960947	3556.3142359259	644.46936392652	6602.6146353956	426929.66190234	5045.9716918765	141841.3967108
0.	164451.24271998	4556.8010811844	422.2329187895	5779.781435342	428238.77799234	6157.8298473792	132173.2726424
0.	173203.67980356	4401.1619067434	222.22518522469	6157.8298473792	421321.43462546	5957.6844347936	133776.327414
0.	162185.25559212	3400.6937415233	600.02160077763	6335.740914881	406547.37270553	6669.3344004268	118368.064927
0.	160418.20914945	3956.4945635986	244.44802968221	6068.8757374351	409742.7518611	5134.9148871186	125718.9939793
0.	186303.972762	4823.6178556551	511.12678566587	5935.4463522347	383468.91601149	5601.8822324301	135718.4655076
0.	191531.61002087	4178.8252699788	622.24545271912	6958.4595526755	425083.21403292	6491.4162136014	131766.912998
0.	196785.24146664	5157.1508342136	555.57407469138	5824.2568292746	375379.46956063	6157.8298473792	135063.5082998
0.	185440.58823292	4000.9602304553	288.89389638309	6624.8544977427	381120.32600824	6469.1767072291	142293.4503774
0.	193646.31469527	4645.7390570617	400.00960023041	5601.8822324301	409556.12749518	5690.8313593262	137096.3007972
0.	175744.95109413	4289.9928470482	444.45629661235	4334.4602930095	381190.07678355	5512.9340546385	138022.5138022
0.	177424.42617796	4156.5919324774	511.12678566587	5201.6229063468	423984.88366052	6269.0238196228	143107.2082551
0.	182260.46104955	4045.4261345198	377.78634093484	5268.3314594078	444971.02657506	6402.4585440809	139965.6337982
0.	143265.44810348	3845.3314342286	400.00960023041	4378.9279761929	404308.98739069	5957.6844347936	129329.1679263
0.	171910.64867139	3823.0989862564	355.56314090256	5090.4431708704	433524.03466003	6091.1141759345	126689.0757205
0.	167874.03992614	4289.9928470482	511.12678566587	4556.8010811844	409182.89100053	6669.3344004268	143717.5783722
0.	166151.13356684	3645.2415372606	577.79780810179	4112.1254353852	411469.22064496	6113.3526737582	124906.9187104
0.	155798.45699864	4178.8252699788	533.35040054615	4912.5586784017	387888.80975575	5846.4946152228	131924.9394130
0.	163884.6887313	3511.8509410427	466.67973369921	4979.2649182334	404425.55547058	7047.4231552981	124749.0243068
0.	152063.74792177	4467.8640542332	666.69333440004	4601.2699505063	410652.60406349	6091.1141759345	134973.1733817
0.	175971.88761514	4156.5919324774	755.58980896023	5312.8041246922	434389.63137875	6691.5744407644	146182.1158813
0.	184213.82554081	4490.09822201	666.69333440004	5512.9340546385	394429.80223232	6602.6146353956	149733.2246321
0.	208350.20835021	3845.3314342286	466.67973369921	5112.6789993376	400300.0145183	5735.3062786932	143039.3920893
0.	212087.1681862	4467.8640542332	733.3656014198	6802.7755324172	444807.05558537	5779.781435342	138632.514713
0.	175472.63534119	3912.0291339479	533.35040054615	5846.4946152228	368272.67532132	6024.3990384081	132060.3929916
0.	204227.80116459	4401.1619067434	466.67973369921	5068.2074017168	443003.58208056	6580.3748323783	142632.5065847
0.	166695.17115938	4000.9602304553	644.46936392652	5690.8313593262	396153.17589128	5868.7324604928	146996.2503289
0.	176539.25567403	4445.6299457633	622.24545271912	5023.7360413493	398901.97855927	6024.3990384081	131924.9394130
0.	176811.6059201	4267.7592130252	577.79780810179	4934.7940323669	440404.43853224	6269.0238196228	135921.7384719
0.	145277.61451512	4579.0354861913	600.02160077763	4690.2084008523	400066.99261852	5401.7501670541	131947.5148578
0.	156477.67322007	3578.5459723132	755.58980896023	4912.5586784017	430647.14016651	6202.3072583001	122110.3716587
0.	137864.37264653	4023.1931528364	622.24545271912	4734.6779818802	408972.95264219	6246.7849065228	118458.2213765
0.	151249.12266539	3600.7777679979	711.14145314645	5045.9716918765	412589.27896391	5890.9703650846	126959.8162105
0.	175835.72496867	4912.5586784017	822.26278718639	5157.1508342136	408902.97433656	5935.4463522347	139061.8011617
0.	165992.46255968	4423.3958966001	800.03840184329	4023.1931528364	394918.83235059	6246.7849065228	153421.6320688
0.	178536.6953664	3912.0291339479	688.91736413994	4312.2265403762	432939.22161682	5601.8822324301	148036.6479821
0.	197422.26779274	4289.9928470482	800.03840184329	4823.6178556551	383329.37773425	6291.2627920491	164111.3057497
0.	187485.58969982	4957.0294456441	688.91736413994	4089.8922757939	418939.05222728	6380.2192750204	157904.2058286
0.	190849.56037845	4378.9279761929	733.3656014198	4467.8640542332	419055.82019441	6269.0238196228	159625.42430
0.	185440.58823292	4289.9928470482	1044.5099003982	5535.1710101087	436682.71644973	6402.4585440809	146815.3247490
0.	191008.70035864	4890.3233837481	866.71173567692	7247.5947322881	428682.98793889	7002.9412353188	144961.0620286
0.	237880.79183605	4912.5586784017	1511.2481309416	11763.8529932	415553.47532075	6024.3990384081	132015.2415560
0.	303955.15049321	5157.1508342136	1933.557626018	21427.512926598	458497.73491159	5824.2568292746	131812.0630995
0.	353242.54232965	4000.9602304553	1866.8757567514	21895.393422837	481968.09622259	7047.4231552981	131179.9837755
0.	317975.14082533	4467.8640542332	1689.0600469736	20380.446874672	477358.22920053	6624.8544977427	126801.8831971
0.	289130.24900605	4267.7592130252	1666.8333500017	20246.78832539	495576.946576	6847.2563843996	133166.6789865
0.	302803.22066963	4445.6299457633	1933.557626018	16037.639739892	470048.67741116	7425.5290578293	122471.1640961
0.	260979.15823106	3823.0989862564	1377.8916834903	16549.750686014	438367.82392488	7091.9053126152	119720.5133680
0.	232784.3039702	4512.332449094	1222.3118584252	16059.904779445	437057.15608402	7047.4231552981	134318.2742745
0.	250349.27998925	4467.8640542332	1177.8610132894	14546.017460559	432260.88859707	6002.16077788	134634.4260899
0.	242705.8603376	4156.5919324774	933.3856029271	10829.254017831	430156.05979785	6647.0944194197	127614.1417697
0.	216418.64288808	4178.8252699788	777.81407576798	14256.629110124	441973.19646421	6357.9800652871	132241.0011611
0.	267400.20528605	4356.6941049483	711.14145314645	13366.266390356	428332.2939574	6936.2188003543	129035.7833560
0.	260635.31098388	4156.5919324774	888.93629882483	13143.690561496	464130.39505902	6357.9800652871	131744.3380395
0.	292511.91212703	4734.6779818802	866.71173567692	15280.663754666	419849.88470019	6202.3072583001	148104.5044754
0.	317213.59290137	4645.7390570617	933.3856029271	15659.143160157	436050.8867417	6535.8954043318	145458.5070025
0.	337776.25417969	5112.6789993376	977.83514410623	13922.73195138	400789.38122052	6313.5018238017	139491.1095425
0.	294813.13424627	4045.4261345198	933.3856029271	12164.427477996	411959.22808254	5802.0191026477	130886.5345438
0.	321668.46289997	4690.2084008523	933.3856029271	13944.991346099	436050.8867417	6669.3344004268	146476.0997812
0.	335671.49487731	5290.5677623922	888.93629882483	12386.977172825	426976.41259587	5601.8822324301	157021.0856886
0.	312922.50877732	4690.2084008523	777.81407576798	13744.658932294	429103.83971006	6180.068523177	167352.5968382
0.	332688.71777716	4312.2265403762	711.14145314645	11608.079223139	425410.40355989	6113.3526737582	143875.8297123
0.	276673.44852094	4067.6591755055	755.58980896023	12208.936941841	431442.28248356	6224.5460527486	133889.2301268
0.	388470.54532323	5134.9148871186	755.58980896023	14813.154080824	460539.14616997	7002.9412353188	150909.7187652
0.	344232.55668372	4267.7592130252	777.81407576798	14434.713060591	423237.16502649	5913.2083289985	147041.4823323
0.	397457.58199994	4334.4602930095	777.81407576798	14857.677682701	460985.03637	6825.0159287424	127433.6330744
0.	420013.37773136	4112.1254353852	755.58980896023	18665.324721032	456409.89814281	5868.7324604928	140078.6197135
0.	364210.99577044	4667.9736993025	933.3856029271	14434.713060591	436706.11844656	6157.8298473792	146023.8211165
0.	396292.92414991	4667.9736993025	511.12678566587	16527.48433893	414129.59906133	6936.2188003543	149326.0150133
0.	424569.08437009	4423.3958966001	622.24545271912	15035.774466942	436916.73929988	6180.068523177	151973.2301072
0.	408413.14225636	4201.058666784	377.78634093484	14902.201522249	425246.80723056	7114.146480276	147606.9029094
0.	368388.75177562	4467.8640542332	666.69333440004	15792.728227166	418822.28585618	5423.9868259363	149506.9946313
0.	402980.2237899	4423.3958966001	577.79780810179	14278.88939599	398855.3813052	6535.8954043318	142700.3194676
0.	392054.91179731	4556.8010811844	688.91736413994	14635.062049994	430951.15643728	5335.0405463082	130051.38899
0.	391659.1610033	4334.4602930095	666.69333440004	15080.299257195	445462.95839973	6513.6557793022	119630.3433581
0.	369758.57341064	4534.5667354854	444.45629661235	12542.765492984	425106.58429799	6780.5351954239	129487.148478
0.	383747.99941801	4667.9736993025	644.46936392652	13010.147915374	431722.93860675	5868.7324604928	141231.1628286
0.	381631.84494868	3912.0291339479	688.91736413994	12186.682180224	453290.8210549	6380.2192750204	138519.5482407
0.	376006.82434094	4534.5667354854	666.69333440004	13032.404874564	413102.68812797	6491.4162136014	148850.9620493
0.	345922.64942724	4334.4602930095	311.11691862693	10562.244977375	439468.00377339	7025.1821656413	146453.4852701
0.	346709.93054913	4490.09822201	466.67973369921	12208.936941841	449774.42812829	6647.0944194197	148715.2375609
0.	378911.84663161	4512.332449094	400.00960023041	12342.466758735	378935.09080306	7047.4231552981	156636.1648970
0.	354354.97590277	4089.8922757939	600.02160077763	9805.7657902847	408413.14225636	6424.6978724691	143830.6147397
0.	374868.32573963	4667.9736993025	555.57407469138	9716.7727507005	409882.72281254	5802.0191026477	137209.2481363
0.	348493.16013262	4156.5919324774	377.78634093484	9472.046789243	401232.16575251	6380.2192750204	142587.2983001
0.	310570.25407001	4267.7592130252	555.57407469138	10272.994831483	426088.1931454	5735.3062786932	150389.326057
0.	353173.02005936	4423.3958966001	555.57407469138	10406.493652039	399274.76575289	6202.3072583001	148104.5044754
0.	363630.91394114	4445.6299457633	422.2329187895	9627.7806609238	421041.11986002	6402.4585440809	146951.0185689
0.	318829.07880636	4579.0354861913	488.9032300503	11296.540412261	420270.30167329	5713.0687893496	134092.4588336
0.	293685.45737999	4089.8922757939	400.00960023041	9160.5877717715	433009.39706998	6113.3526737582	136508.9991087
0.	326033.26944078	4312.2265403762	400.00960023041	9049.3552278814	421157.91656129	6580.3748323783	137570.6898251
0.	280601.56927185	4045.4261345198	444.45629661235	6847.2563843996	441926.36370314	6224.5460527486	136870.4106739
0.	288164.30723239	4356.6941049483	333.34000013334	8070.5728239134	413709.48420908	6157.8298473792	140643.5720778
0.	255112.74643187	4467.8640542332	155.55700742096	7736.9232657286	378493.46238565	5957.6844347936	122065.2736943
0.	234452.32261938	3867.5639415011	377.78634093484	7581.224707945	409416.16189766	6068.8757374351	126869.568410
0.	205411.93292381	4178.8252699788	400.00960023041	7603.4671810346	387237.31303237	5379.5135674889	120870.2659145
0.	231961.84064368	3756.4019981391	466.67973369921	6891.7374737114	406897.17343736	5957.6844347936	121862.3358529
0.	217992.20243941	3600.7777679979	400.00960023041	6891.7374737114	402280.95760893	5802.0191026477	124185.1399618
0.	183645.94033282	3734.1697873657	333.34000013334	6002.16077788	399554.36683637	5913.2083289985	120036.1160314
0.	189690.20263588	3889.7965080741	400.00960023041	5890.9703650846	408902.97433656	6224.5460527486	122854.5230522
0.	161732.13138178	3356.2312767859	288.89389638309	5446.2235441355	391170.31772609	5757.5438273573	119292.2144484
0.	175132.25303298	4067.6591755055	311.11691862693	5957.6844347936	389378.13205836	5379.5135674889	126779.3215806
0.	223239.52003841	3867.5639415011	400.00960023041	5979.9225766753	392986.1625744	5957.6844347936	125786.67046
0.	177764.90114565	4067.6591755055	377.78634093484	5268.3314594078	415716.88614113	5557.4080248972	118638.5371807
0.	165040.49933167	3689.7055437159	177.7796740943	4823.6178556551	414713.12619769	6335.740914881	124749.0243068
0.	181261.2403759	3467.3878833464	155.55700742096	5690.8313593262	382143.3945863	5935.4463522347	125922.0250697
0.	180943.33137901	3711.9376358914	466.67973369921	5357.2770272403	392520.52447675	6046.6373582597	123576.1874059
0.	180716.26086937	3467.3878833464	288.89389638309	5201.6229063468	423751.21455903	5935.4463522347	120960.4492458
0.	191986.34044499	3867.5639415011	377.78634093484	6313.5018238017	400113.59648943	5490.6971584864	129712.8401378
0.	221801.88700489	4601.2699505063	422.2329187895	5290.5677623922	436916.73929988	5446.2235441355	141457.1702111
0.	235046.49097899	4868.088148406	422.2329187895	6246.7849065228	407596.81790366	5979.9225766753	145978.5945883
0.	302780.18366824	4156.5919324774	444.45629661235	6580.3748323783	422629.69180935	6691.5744407644	155164.5713393
0.	293570.39674291	4134.3586542796	311.11691862693	6046.6373582597	401441.91381288	6825.0159287424	147652.1381984
0.	284508.52440698	4289.9928470482	266.6709334016	6291.2627920491	409532.79973625	6068.8757374351	139445.9181537
0.	271599.45110984	4267.7592130252	400.00960023041	6269.0238196228	397807.01035882	6269.0238196228	125967.1437565
0.	256670.61544537	4023.1931528364	466.67973369921	5535.1710101087	410419.29938409	6202.3072583001	129803.1184997
0.	290970.44261242	4023.1931528364	355.56314090256	7314.319659335	398668.99483353	6446.937260185	138496.9551284
0.	276030.42095147	3956.4945635986	511.12678566587	6891.7374737114	387935.34714074	5446.2235441355	139762.2629789
0.	316475.18740331	4245.525638307	266.6709334016	6380.2192750204	371128.61536337	6691.5744407644	144441.0373932
0.	318275.16330455	4445.6299457633	288.89389638309	6669.3344004268	406687.29127825	6802.7755324172	137118.8901435
0.	351805.86415719	4245.525638307	400.00960023041	7203.1117442735	392171.31258433	6491.4162136014	156251.2617188
0.	317121.28870266	4089.8922757939	355.56314090256	6113.3526737582	403003.53364933	5268.3314594078	147561.6678638
0.	361751.72021083	4423.3958966001	488.9032300503	8159.548294521	394057.22667242	6691.5744407644	149778.4713627
0.	378516.70541605	5001.500450135	422.2329187895	6558.1350886904	416790.80645764	5824.2568292746	142926.3663621
0.	342056.7674082	4223.2921228934	444.45629661235	6713.8145404327	413639.46707623	5868.7324604928	124252.8040835
0.	336504.08461503	4868.088148406	333.34000013334	6024.3990384081	405428.10667737	5935.4463522347	115506.1011029
0.	349929.27902725	3956.4945635986	311.11691862693	8671.1756780192	369944.32889836	6624.8544977427	128810.1098916
0.	328251.17310253	3845.3314342286	466.67973369921	7136.387707272	398226.34328012	5913.2083289985	125403.1775969
0.	358017.76378273	4289.9928470482	422.2329187895	6647.0944194197	433687.7894805	6869.4968993892	138067.6975362
0.	413522.77313045	4712.4431617115	377.78634093484	7447.7711155427	400369.92232905	6269.0238196228	152855.8203621
0.	355560.27638649	4000.9602304553	466.67973369921	8026.0854446829	415226.66305897	6091.1141759345	151973.2301072
0.	419452.84322141	4267.7592130252	422.2329187895	8559.9496630493	417911.56293366	6380.2192750204	157089.0147156
0.	364999.97047844	4490.09822201	488.9032300503	8671.1756780192	391519.48863652	6024.3990384081	150660.8312782
0.	382143.3945863	4445.6299457633	400.00960023041	7114.146480276	415273.34975933	6135.5912309063	144712.3505804
0.	424639.19113914	4401.1619067434	422.2329187895	6380.2192750204	387749.19912463	5646.3566772391	150253.5767347
0.	389634.13552527	4356.6941049483	533.35040054615	7358.8032407191	385911.20563544	6135.5912309063	151724.3111411
0.	391147.04017365	4623.5044741297	288.89389638309	7425.5290578293	401581.74871715	5646.3566772391	152946.347677
0.	349211.18927827	4512.332449094	844.48723179752	7158.6289936035	450219.75799918	5824.2568292746	135853.980270
0.	403493.05540382	4601.2699505063	555.57407469138	7336.5614203583	374124.89855049	5335.0405463082	132444.1899939
0.	398529.20765158	4201.058666784	600.02160077763	8715.6664994682	408506.4414383	6291.2627920491	146657.0180606
0.	377470.83179936	3623.0096229803	400.00960023041	7937.111398359	405288.20874221	5779.781435342	120644.8118254
0.	356394.81518403	4178.8252699788	622.24545271912	7892.6247312617	413802.84127917	5312.8041246922	116745.4144361
0.	343005.71343555	3689.7055437159	733.3656014198	7180.8703392706	432190.71928737	5779.781435342	124568.577195
0.	351481.4865239	4556.8010811844	577.79780810179	8359.7465751719	403026.84357242	6446.937260185	133573.1063553
0.	403353.18918043	4267.7592130252	755.58980896023	7981.5983028321	414619.75917664	5979.9225766753	154485.4611417
0.	389401.40478325	4756.9128613587	466.67973369921	6869.4968993892	384120.12483904	6291.2627920491	148421.1753522
0.	399787.37473792	3889.7965080741	711.14145314645	7069.6642042893	421438.23515875	6157.8298473792	144486.2556496
0.	329267.9057836	4623.5044741297	555.57407469138	7670.1949563466	410419.29938409	6402.4585440809	129712.8401378
0.	334260.90394159	4112.1254353852	555.57407469138	7870.3814867284	417748.11012204	6558.1350886904	128133.1258839
0.	378261.03556799	4534.5667354854	333.34000013334	7381.0451204177	407433.56239946	6357.9800652871	108771.9439512
0.	394266.79842257	4245.525638307	600.02160077763	9294.0687832241	418285.18110505	6424.6978724691	112127.0857159
0.	453431.5068243	4534.5667354854	777.81407576798	11229.783609853	428121.88447479	6202.3072583001	132557.0748026
0.	452235.75148101	4178.8252699788	622.24545271912	10673.497705198	416720.7640602	6135.5912309063	141434.569199
0.	494493.09823917	5379.5135674889	911.16092124147	8381.9911253168	385376.16806493	5668.5939886228	138135.4735929
0.	449586.92774659	4645.7390570617	622.24545271912	8893.6321593739	419266.00655735	6424.6978724691	146385.6421016
0.	378354.0055344	4201.058666784	377.78634093484	8381.9911253168	417024.28526393	5157.1508342136	140462.7831889
0.	349442.82451082	4890.3233837481	666.69333440004	7759.166154206	405684.59218023	6602.6146353956	124771.5804683
0.	392078.19182763	4178.8252699788	866.71173567692	8048.3291046256	421438.23515875	6002.16077788	145820.3036559
0.	382073.63600985	4178.8252699788	600.02160077763	7203.1117442735	407969.98506538	5446.2235441355	140507.9800465
0.	365023.17672354	4201.058666784	644.46936392652	7736.9232657286	441036.58995573	6335.740914881	133550.5265412
0.	350160.93381089	4423.3958966001	444.45629661235	7492.255408986	361705.32561199	5690.8313593262	128449.0449625
0.	344278.85612052	4023.1931528364	400.00960023041	6558.1350886904	424218.55915178	6402.4585440809	121997.6272021
0.	328436.02454183	4156.5919324774	444.45629661235	6068.8757374351	433126.35743857	6535.8954043318	124275.3589119
0.	329059.92783841	3623.0096229803	488.9032300503	6357.9800652871	380794.8299368	6713.8145404327	124726.4682058
0.	291660.6181966	4156.5919324774	644.46936392652	6024.3990384081	376866.60776422	6513.6557793022	129803.1184997
0.	358411.95514641	4534.5667354854	533.35040054615	5468.4603216522	394732.53185704	6313.5018238017	137367.3769619
0.	333705.98150178	4556.8010811844	600.02160077763	6713.8145404327	418355.23633141	5779.781435342	143220.2364142
0.	365905.06089939	3889.7965080741	688.91736413994	6913.9781073663	386167.10503818	6113.3526737582	137344.7869475
0.	333197.33442132	4334.4602930095	577.79780810179	7736.9232657286	409229.54467009	6091.1141759345	131179.9837755
0.	321275.9711667	4045.4261345198	644.46936392652	7736.9232657286	385283.12147991	5379.5135674889	122516.2642411
0.	307803.72985696	4356.6941049483	466.67973369921	6491.4162136014	434459.81873718	5979.9225766753	118165.2164571
0.	302688.03628817	4089.8922757939	355.56314090256	6135.5912309063	405941.0853899	5312.8041246922	123982.1508686
0.	313499.14125641	3823.0989862564	400.00960023041	7047.4231552981	429758.53920849	5890.9703650846	135244.1810502
0.	345112.28908229	4089.8922757939	488.9032300503	6224.5460527486	399903.88107468	5935.4463522347	132579.651946
0.	283290.28044269	4579.0354861913	444.45629661235	5913.2083289985	393242.27436337	6046.6373582597	131699.1883029
0.	310454.96422355	4490.09822201	555.57407469138	5423.9868259363	398226.34328012	5802.0191026477	134769.9233675
0.	292949.09627861	4201.058666784	311.11691862693	4690.2084008523	414059.57848412	6446.937260185	134995.7570201
0.	312184.47634959	4178.8252699788	555.57407469138	5668.5939886228	372615.01174347	6624.8544977427	138135.4735929
0.	302296.42108731	4112.1254353852	266.6709334016	5824.2568292746	379911.40325158	5668.5939886228	143581.9367378
0.	331186.16456369	4223.2921228934	377.78634093484	5379.5135674889	396036.72075771	5713.0687893496	144802.7902556
0.	283658.03375329	4023.1931528364	444.45629661235	4467.8640542332	423330.62627776	5690.8313593262	132173.2726424
0.	306443.85272409	4401.1619067434	200.0024000288	5535.1710101087	388656.70908667	6869.4968993892	130818.8169463
0.	285956.85353883	4178.8252699788	466.67973369921	4934.7940323669	382538.70396942	5957.6844347936	133121.5216038
0.	271851.93114921	4289.9928470482	377.78634093484	5646.3566772391	397923.48965863	6713.8145404327	124252.8040835
0.	257724.63067593	4401.1619067434	355.56314090256	5624.119425175	405381.47377756	5779.781435342	128471.611065
0.	300062.256584	3045.0006645658	422.2329187895	4801.3827982459	399973.78564027	5557.4080248972	122268.2164420
0.	257358.00179169	3311.7690492289	355.56314090256	5957.6844347936	399228.16646301	6157.8298473792	117241.1910219
0.	263409.41032319	3222.845305648	422.2329187895	5201.6229063468	378842.11449764	6068.8757374351	113816.4233049
0.	268707.94381972	4378.9279761929	622.24545271912	5668.5939886228	382399.18091741	6402.4585440809	121704.4987014
0.	267446.0874297	3756.4019981391	333.34000013334	4957.0294456441	396968.40633839	6068.8757374351	116587.6734829
0.	259237.14274495	3778.6342682119	511.12678566587	6291.2627920491	400812.68509681	6313.5018238017	130931.6799121
0.	260406.0872462	4267.7592130252	400.00960023041	4779.1478001472	385190.07591032	5779.781435342	130028.8186503
0.	291591.59811008	3823.0989862564	533.35040054615	5312.8041246922	389913.42079948	5535.1710101087	142722.923883
0.	323423.3536263	4223.2921228934	622.24545271912	4756.9128613587	378028.61508896	5868.7324604928	134453.7664527
0.	283795.94535894	4245.525638307	266.6709334016	4801.3827982459	395081.84861998	6424.6978724691	121140.8188152
0.	287888.34408252	4445.6299457633	555.57407469138	6736.0546994319	400066.99261852	6157.8298473792	137164.0690184
0.	300246.49531442	3956.4945635986	466.67973369921	5268.3314594078	389820.32469183	6002.16077788	128245.9527619
0.	296562.48077501	4756.9128613587	488.9032300503	5535.1710101087	384422.48870422	6113.3526737582	127253.1282594
0.	249341.96726414	3912.0291339479	466.67973369921	5134.9148871186	399507.76601956	6246.7849065228	121276.0985358
0.	282761.66301463	3912.0291339479	333.34000013334	5846.4946152228	404588.75345693	5802.0191026477	139332.9407451
0.	290602.37193757	3445.1564434428	400.00960023041	4356.6941049483	400043.69077852	6580.3748323783	138361.397730
0.	293639.43293782	3934.2618191226	288.89389638309	4601.2699505063	400369.92232905	6180.068523177	134973.1733817
0.	234406.61909127	3378.462479507	333.34000013334	4423.3958966001	416930.89297559	5979.9225766753	123891.9350693
0.	268019.63520428	4178.8252699788	311.11691862693	4556.8010811844	400136.89852033	5868.7324604928	127456.1964491
0.	252341.36512483	4156.5919324774	600.02160077763	4023.1931528364	405614.64082424	6624.8544977427	132308.7302259
0.	274354.18569708	4000.9602304553	400.00960023041	4667.9736993025	400486.43661965	6313.5018238017	140056.0224089
0.	274354.18569708	3867.5639415011	444.45629661235	4868.088148406	388237.84633395	6046.6373582597	140033.4251651
0.	224951.30709592	3756.4019981391	422.2329187895	3467.3878833464	417864.8618112	5646.3566772391	130277.0958218
0.	244947.82428697	3800.8665975842	511.12678566587	3645.2415372606	397597.35162622	6313.5018238017	128291.0839376
0.	243758.13673273	4512.332449094	422.2329187895	3889.7965080741	367506.61039484	5646.3566772391	135673.2944056
0.	215620.57262017	4289.9928470482	266.6709334016	3756.4019981391	393591.53010499	5713.0687893496	139581.4930491
0.	227302.72686686	4957.0294456441	422.2329187895	3734.1697873657	392310.99562562	6180.068523177	156160.6988247
0.	215734.57803901	4912.5586784017	422.2329187895	3600.7777679979	414059.57848412	5557.4080248972	146340.4136268
0.	202747.87018018	3534.0825588358	200.0024000288	3889.7965080741	402817.05655643	6580.3748323783	138745.4827052
0.	163544.77464571	3400.6937415233	177.7796740943	3400.6937415233	394872.25684577	5201.6229063468	118503.2999644
0.	197968.3286652	4289.9928470482	377.78634093484	4134.3586542796	361914.10329764	5290.5677623922	125809.2294134
0.	186440.30472215	4556.8010811844	377.78634093484	3912.0291339479	406174.26772309	6224.5460527486	130728.5276657
0.	215916.98991187	4067.6591755055	444.45629661235	3912.0291339479	403726.17086963	6046.6373582597	127975.1708015
0.	203977.33305261	4112.1254353852	288.89389638309	3334.00013336	420433.80275016	6291.2627920491	138338.8050431
0.	213021.66676794	4045.4261345198	244.44802968221	3045.0006645658	387097.71306746	4779.1478001472	142248.2439166
0.	195488.58656918	3800.8665975842	377.78634093484	2444.8030155534	394266.79842257	5446.2235441355	141570.176181
0.	194169.38800561	3934.2618191226	333.34000013334	2822.700199456	377819.44207715	5579.6450990042	154417.5531378
0.	239344.02875194	4601.2699505063	333.34000013334	2733.7816735278	343468.65236182	6469.1767072291	173158.3069284
0.	222166.97697084	5157.1508342136	333.34000013334	3245.0761526022	373776.43938351	5735.3062786932	165788.4613744
0.	284462.54975721	4734.6779818802	288.89389638309	3489.6193825463	350809.60076093	5868.7324604928	176221.5248517
0.	304139.47377829	5423.9868259363	377.78634093484	4245.525638307	416417.25364143	5557.4080248972	185099.8029017
0.	398901.97855927	4845.8529723751	355.56314090256	5624.119425175	406454.0949311	6068.8757374351	174610.3602147
0.	337059.18974299	4667.9736993025	666.69333440004	5335.0405463082	434670.38426932	5890.9703650846	182124.1967058
0.	298404.28804609	5090.4431708704	600.02160077763	4423.3958966001	375495.64288717	5379.5135674889	179013.4271300
0.	295503.62266725	4401.1619067434	355.56314090256	4445.6299457633	378818.87057976	6224.5460527486	172818.018158
0.	294398.86817679	4845.8529723751	488.9032300503	5068.2074017168	398249.6401578	4890.3233837481	156658.8068090
0.	279154.15500229	4912.5586784017	666.69333440004	3667.4735108391	389587.58886877	5824.2568292746	164383.254227
0.	340992.22228421	4623.5044741297	488.9032300503	4734.6779818802	413709.48420908	5646.3566772391	161369.6495819
0.	301927.858586	3867.5639415011	511.12678566587	4512.332449094	379702.18402623	5557.4080248972	161505.5784269
0.	281382.81621445	3711.9376358914	577.79780810179	4445.6299457633	396875.23320174	5312.8041246922	163884.688731
0.	277684.01903732	5068.2074017168	644.46936392652	4623.5044741297	410349.30922332	6046.6373582597	152131.6369220
0.	288325.28988515	4579.0354861913	466.67973369921	4779.1478001472	376494.79888161	6335.740914881	160531.4702259
0.	289590.25996429	4756.9128613587	555.57407469138	4912.5586784017	392031.63183053	6046.6373582597	149733.2246321
0.	221094.57011191	4823.6178556551	1133.4104052409	4779.1478001472	390239.2651794	5468.4603216522	131834.6382409
0.	213842.2874305	4623.5044741297	711.14145314645	4356.6941049483	395570.91611931	5490.6971584864	124884.3621852
0.	221870.34017116	3756.4019981391	422.2329187895	5090.4431708704	402793.7472063	5690.8313593262	122200.5683143
0.	236212.09642123	3978.7273673761	577.79780810179	4534.5667354854	382306.16681806	6113.3526737582	122786.8701996
0.	259397.57654869	4623.5044741297	755.58980896023	5646.3566772391	391891.95336418	6602.6146353956	120486.9975660
0.	327927.69275949	4223.2921228934	600.02160077763	6024.3990384081	375542.11266127	5824.2568292746	132489.3437353
0.	399461.16545725	4690.2084008523	555.57407469138	7937.111398359	415553.47532075	6157.8298473792	142745.5283601
0.	433032.7890157	4890.3233837481	622.24545271912	9182.8344586197	410162.67159937	6269.0238196228	137954.7386567
0.	482956.2474247	5268.3314594078	866.71173567692	8604.4398909837	379562.70739579	5935.4463522347	136847.8219956
0.	415740.23079926	4934.7940323669	577.79780810179	7269.8363153001	415156.63348693	6713.8145404327	140033.4251651
0.	395384.60138498	4490.09822201	266.6709334016	6624.8544977427	415903.64519274	5757.5438273573	133505.3670949
0.	441247.31747909	4312.2265403762	688.91736413994	6624.8544977427	410442.62956517	6046.6373582597	143740.1855241
0.	447032.64426734	4957.0294456441	733.3656014198	6691.5744407644	440334.20236898	6669.3344004268	157156.9442911
0.	392357.55714773	5401.7501670541	844.48723179752	6513.6557793022	412332.58595633	5601.8822324301	180330.2550500
0.	448790.09695108	4823.6178556551	733.3656014198	7425.5290578293	393684.66738457	6002.16077788	179830.7443636
0.	466149.66680099	5268.3314594078	800.03840184329	8092.8166025467	419382.77899355	6269.0238196228	171661.1392049
0.	415039.91880951	5246.095215739	644.46936392652	6269.0238196228	391216.87302157	6624.8544977427	153625.3336024
0.	407526.85087673	4712.4431617115	577.79780810179	7514.4976447163	410815.92113209	6958.4595526755	145074.1151196
0.	529102.34875863	6291.2627920491	1133.4104052409	10361.993807708	420457.16030228	6180.068523177	153919.577861
0.	520283.35093277	4934.7940323669	844.48723179752	9205.0812048251	416067.06271277	6535.8954043318	144395.8193801
0.	549351.66770422	4756.9128613587	888.93629882483	8470.9699193857	409882.72281254	5735.3062786932	145639.4033828
0.	478557.49685214	4356.6941049483	444.45629661235	7714.6804365931	428682.98793889	5957.6844347936	135063.5082998
0.	386958.11538801	5023.7360413493	533.35040054615	6224.5460527486	380353.10514875	6380.2192750204	126012.2626858
0.	265014.67638139	3445.1564434428	600.02160077763	4890.3233837481	416043.71716134	5335.0405463082	108366.7156497
0.	229700.47922603	4201.058666784	377.78634093484	3823.0989862564	347427.80919714	5134.9148871186	94555.64211795
0.	165697.79576821	3667.4735108391	377.78634093484	2933.8496908789	401045.72735991	5957.6844347936	86266.43686109
0.	119923.39943221	3267.3070588502	200.0024000288	2422.5743030209	373056.33559621	5668.5939886228	81552.6626542
0.	110438.08823325	3378.462479507	133.33440000853	1644.6067123067	383817.7716972	5601.8822324301	76191.16503948
0.	79308.940475425	2400.3456497736	111.11185185679	1800.1944209975	405311.52490551	6024.3990384081	72245.14337212
0.	103393.00791368	2889.3897164397	133.33440000853	1377.8916834903	401838.11865933	5913.2083289985	69847.05057997
