# Supplementary material for: LA-iMageS: a software for elemental distribution bioimaging using LA–ICP–MS data
Source: J Cheminform. 2016 Nov 18;8:65. doi: 10.1186/s13321-016-0178-7 (PMC5116144; doi:10.1186/s13321-016-0178-7)
Supplement: Supplementary file 1 — Additional file 1. Dataset corresponding to LA–ICP–MS analysis of a human tissue used to illustrate LA-iMageS features. [file 13321_2016_178_MOESM1_ESM.zip › Line 69.xl]

Intensity Vs Time	Counts Per Second
Time in Seconds	Na23	Ca44	Zn64	P31	C12	C13	Si28
0.	111.11185185679	2844.9299791609	22.222251851891	377.78634093484	374821.85963994	5312.8041246922	55875.58785310
0.	66.6669333344	2600.4056632835	22.222251851891	288.89389638309	371175.06132487	5001.500450135	57866.88609254
0.	200.0024000288	2444.8030155534	22.222251851891	288.89389638309	364210.99577044	5646.3566772391	58560.59572137
0.	2644.8640962144	3067.2310371775	44.444562963279	644.46936392652	381655.09653896	5468.4603216522	58717.24779570
0.	14123.068642562	2800.4704790405	66.6669333344	1200.0864062212	368644.12554343	5379.5135674889	65747.23167789
0.	13366.266390356	3045.0006645658	177.7796740943	1088.9600342778	402933.60426203	5423.9868259363	66553.5947196
0.	16148.965531968	2511.4895088638	111.11185185679	1155.6356796293	355374.83443228	5690.8313593262	68300.98129387
0.	20536.384555037	2844.9299791609	133.33440000853	1244.5373699014	385515.73984645	5579.6450990042	68413.00570063
0.	20135.407836567	2578.1765357486	133.33440000853	1044.5099003982	373567.3707237	5824.2568292746	63306.21739328
0.	23388.33040256	2844.9299791609	177.7796740943	1155.6356796293	353775.56527158	5357.2770272403	71908.92072342
0.	30187.913080182	2956.0797670342	88.889362965491	1555.7007542926	388237.84633395	5379.5135674889	72379.63621365
0.	37439.469887397	2844.9299791609	222.22518522469	2266.9749752633	383120.07460077	5290.5677623922	72043.40816206
0.	53504.54788657	3222.845305648	333.34000013334	3334.00013336	352153.42534388	5535.1710101087	69421.292856
0.	66195.201550668	3645.2415372606	466.67973369921	3600.7777679979	376657.46327164	5201.6229063468	72715.87777304
0.	58896.282331071	3267.3070588502	288.89389638309	3534.0825588358	379214.02580519	5290.5677623922	73791.94154499
0.	63910.805945378	3245.0761526022	0.	2333.6600457397	368226.24518253	5935.4463522347	76505.13300998
0.	60865.915221296	3022.7703512459	266.6709334016	2244.746737005	366903.09261493	5179.3868406229	74621.50179622
0.	66643.1954107	3000.5400972175	200.0024000288	2089.1507291136	347937.30821706	5890.9703650846	74442.13045118
0.	88264.979914188	3045.0006645658	200.0024000288	2289.203272805	388796.33457634	5690.8313593262	84245.92305122
0.	98377.277866521	3734.1697873657	66.6669333344	2533.718458539	394196.94060044	5112.6789993376	95072.58503565
0.	121140.81881524	3022.7703512459	88.889362965491	2778.2408179141	379678.93776266	6691.5744407644	88287.43816304
0.	114447.19654712	3511.8509410427	222.22518522469	2444.8030155534	386841.78573426	5246.095215739	99231.76417936
0.	133979.55338954	3245.0761526022	88.889362965491	3267.3070588502	403073.46360959	5935.4463522347	90241.53630909
0.	136125.01635472	3934.2618191226	155.55700742096	3045.0006645658	343352.91526788	5490.6971584864	106273.347932
0.	155345.67665311	3623.0096229803	177.7796740943	3045.0006645658	373613.82998253	5090.4431708704	108299.1795028
0.	175608.79211692	4356.6941049483	200.0024000288	3289.5380243924	392217.87334392	5201.6229063468	111203.7249556
0.	158334.47743341	3245.0761526022	133.33440000853	2978.3099024804	419849.88470019	5846.4946152228	115776.4811289
0.	183441.51102783	4156.5919324774	244.44802968221	2911.6196740142	378470.21941864	6024.3990384081	124117.4763854
0.	158470.35724926	3578.5459723132	400.00960023041	3089.4614690812	409929.38030627	5690.8313593262	104945.5682915
0.	168100.76438823	3467.3878833464	266.6709334016	3222.845305648	385259.85999232	6157.8298473792	100108.8275508
0.	176698.12558053	3667.4735108391	155.55700742096	3356.2312767859	403376.50005849	5802.0191026477	102290.6395680
0.	164088.64377325	3311.7690492289	266.6709334016	2756.0112160766	368969.15777634	5557.4080248972	102560.5939257
0.	162842.32904248	3912.0291339479	244.44802968221	3578.5459723132	368411.96725631	6135.5912309063	93387.019137
0.	159013.89846083	3133.9225107654	333.34000013334	2622.6348501053	364048.56887494	5246.095215739	88309.89647211
0.	125809.22941343	3467.3878833464	288.89389638309	2822.700199456	390844.43777306	6269.0238196228	90263.99985700
0.	125922.02506977	3334.00013336	200.0024000288	2644.8640962144	406803.8918407	5446.2235441355	93701.63237048
0.	134069.87762344	3245.0761526022	200.0024000288	2400.3456497736	402420.80626176	5690.8313593262	87434.06702891
0.	140982.56172777	3222.845305648	177.7796740943	2778.2408179141	395617.49543868	5935.4463522347	95544.60424419
0.	142745.52836017	3111.691960277	133.33440000853	3378.462479507	387493.25223739	5468.4603216522	101345.8677580
0.	136667.11475557	3067.2310371775	288.89389638309	2422.5743030209	397480.87677865	7447.7711155427	94443.26744205
0.	111023.56885184	3222.845305648	200.0024000288	2822.700199456	384213.15873232	5690.8313593262	95634.5156790
0.	122403.51433294	3356.2312767859	177.7796740943	2355.8885211332	385864.67929645	5290.5677623922	98264.85194106
0.	113996.6393925	3489.6193825463	222.22518522469	2600.4056632835	375356.23508539	6669.3344004268	91724.2596701
0.	102425.61566045	3400.6937415233	222.22518522469	2800.4704790405	382654.97492386	6046.6373582597	89230.73898422
0.	111901.86640322	3378.462479507	222.22518522469	2355.8885211332	378354.0055344	5713.0687893496	92712.88769472
0.	103213.01950851	3378.462479507	311.11691862693	2800.4704790405	396991.69978154	5846.4946152228	88983.67374112
0.	116880.62332752	3045.0006645658	288.89389638309	2266.9749752633	366670.98177887	5957.6844347936	94847.8233273
0.	108434.25234046	3311.7690492289	244.44802968221	2578.1765357486	340112.91594615	5335.0405463082	97657.77799832
0.	94802.871709053	3445.1564434428	444.45629661235	2711.5521902674	406360.8181759	6469.1767072291	95814.34144235
0.	108591.84006692	3889.7965080741	400.00960023041	4023.1931528364	398668.99483353	4979.2649182334	89455.35007336
0.	91904.00154447	3667.4735108391	666.69333440004	3934.2618191226	343352.91526788	5379.5135674889	90600.9603031
0.	102650.5806432	3534.0825588358	400.00960023041	3334.00013336	374217.82340191	6113.3526737582	89028.59415248
0.	92533.128468875	3689.7055437159	555.57407469138	3489.6193825463	373195.70577292	5824.2568292746	87029.86893694
0.	98197.397109559	3889.7965080741	511.12678566587	3111.691960277	385003.98781738	5646.3566772391	88017.94315023
0.	105238.11185027	3356.2312767859	422.2329187895	3445.1564434428	414736.46811244	5624.119425175	91297.38817075
0.	117444.01715828	4045.4261345198	422.2329187895	4134.3586542796	393335.40782959	5824.2568292746	103617.9988533
0.	149665.35499277	4023.1931528364	333.34000013334	3645.2415372606	395058.56039077	5846.4946152228	108997.079245
0.	151317.00508935	4712.4431617115	600.02160077763	2756.0112160766	380794.8299368	6313.5018238017	127794.6543453
0.	123914.48892829	4312.2265403762	511.12678566587	2489.2606184746	382817.75692436	5268.3314594078	114312.0268603
0.	98040.004613647	3711.9376358914	288.89389638309	2689.3227662952	409626.11115437	5979.9225766753	109672.5213853
0.	88377.271760557	3467.3878833464	288.89389638309	2600.4056632835	398762.18756044	5045.9716918765	104090.4994778
0.	78321.893157149	3867.5639415011	288.89389638309	1889.1029872274	400602.95250111	5668.5939886228	95342.30704245
0.	73567.750183919	3600.7777679979	200.0024000288	1866.8757567514	373474.45296603	5179.3868406229	103303.0132281
0.	89949.515666766	3067.2310371775	288.89389638309	1489.0219081794	368620.90942996	5335.0405463082	110393.0529551
0.	83056.292915582	3889.7965080741	222.22518522469	1866.8757567514	397154.75566428	5646.3566772391	102785.5625301
0.	64605.017061435	3156.1531205464	222.22518522469	1689.0600469736	385678.57647931	5601.8822324301	99726.50659455
0.	64425.86029047	3245.0761526022	222.22518522469	1155.6356796293	377819.44207715	5624.119425175	85390.82103397
0.	65097.71796581	3267.3070588502	377.78634093484	1844.6485855546	400952.50969099	6269.0238196228	95005.15589025
0.	66889.602258985	3556.3142359259	266.6709334016	1155.6356796293	375170.36156416	5624.119425175	86895.14057355
0.	61156.923043982	3556.3142359259	355.56314090256	2022.4676149595	374031.97471251	5379.5135674889	92196.09031373
0.	69264.440207651	3311.7690492289	288.89389638309	1600.153614747	383468.91601149	6091.1141759345	99119.32679333
0.	88287.438163049	3711.9376358914	377.78634093484	1466.7957446922	362494.06817568	5935.4463522347	111091.1269373
0.	80610.226110568	3534.0825588358	355.56314090256	1822.4214736367	416930.89297559	6024.3990384081	108141.5972748
0.	88107.773857905	3978.7273673761	377.78634093484	1511.2481309416	371105.39247757	5357.2770272403	103910.4961005
0.	74285.183677259	2978.3099024804	377.78634093484	1733.5136187497	380120.6276127	5446.2235441355	90308.9271335
0.	68256.171951109	3245.0761526022	222.22518522469	2178.0623779285	380283.36122214	5601.8822324301	89365.50491510
0.	69264.440207651	3267.3070588502	266.6709334016	1933.557626018	405311.52490551	5535.1710101087	91140.12520539
0.	68793.89990231	3511.8509410427	466.67973369921	1955.7850343329	404728.63992876	5312.8041246922	94735.44473363
0.	101998.19882181	3623.0096229803	533.35040054615	2000.2400288035	375123.89381737	5868.7324604928	100401.2023999
0.	94420.792687696	3311.7690492289	533.35040054615	2044.6952603964	394359.94307532	5846.4946152228	98422.24865890
0.	93139.83131143	3356.2312767859	466.67973369921	2511.4895088638	390681.50246581	5023.7360413493	106430.8950616
0.	123824.27385604	3222.845305648	400.00960023041	2400.3456497736	379237.27080078	6491.4162136014	112036.997265
0.	121636.85511649	3978.7273673761	244.44802968221	2800.4704790405	382771.24746418	6246.7849065228	110370.5354067
0.	120126.29040077	3645.2415372606	555.57407469138	2489.2606184746	379632.44542571	5802.0191026477	106115.8037629
0.	117939.83501851	3823.0989862564	733.3656014198	1711.2868032229	410442.62956517	6291.2627920491	117466.5536982
0.	129780.54881831	3623.0096229803	488.9032300503	2222.51855803	375635.05296975	5846.4946152228	125155.0444871
0.	98782.023683543	4067.6591755055	688.91736413994	2044.6952603964	363074.07256032	5913.2083289985	126711.6370946
0.	114582.36841151	3711.9376358914	577.79780810179	2266.9749752633	381027.32586235	6068.8757374351	126666.5144071
0.	111991.95340276	4134.3586542796	555.57407469138	1889.1029872274	353543.8120642	5246.095215739	123914.4889282
0.	109897.68085248	3378.462479507	755.58980896023	1511.2481309416	389634.13552527	5401.7501670541	112847.8281491
0.	80969.237049165	3578.5459723132	1000.0600036002	1866.8757567514	405824.49661191	5512.9340546385	107984.0180074
0.	67315.231181076	3445.1564434428	1044.5099003982	1355.6658163753	383515.42927812	5357.2770272403	94510.69206677
0.	68771.493881078	3534.0825588358	666.69333440004	1955.7850343329	393358.69135503	6024.3990384081	95814.34144235
0.	93611.74167003	3667.4735108391	911.16092124147	1755.7404935542	379771.92319738	6357.9800652871	104788.0490638
0.	94218.522610658	3467.3878833464	377.78634093484	1955.7850343329	387144.24613515	5401.7501670541	105440.6479847
0.	117511.62695978	4156.5919324774	533.35040054615	2578.1765357486	399018.47280776	5446.2235441355	113478.5285736
0.	141027.76138094	4178.8252699788	422.2329187895	2422.5743030209	366624.56037075	5468.4603216522	117691.9224267
0.	152176.89656008	4267.7592130252	488.9032300503	2711.5521902674	419102.52782816	6091.1141759345	117105.9763210
0.	235046.49097899	4623.5044741297	533.35040054615	2978.3099024804	390355.64118939	5624.119425175	135040.9244792
0.	251173.53418193	3667.4735108391	911.16092124147	3600.7777679979	411165.89679797	5690.8313593262	120622.2667495
0.	233995.29846118	4401.1619067434	644.46936392652	3734.1697873657	385794.890264	5957.6844347936	129532.2863254
0.	276903.11305337	3912.0291339479	577.79780810179	4089.8922757939	375100.66003901	5779.781435342	144373.2104648
0.	301582.34578124	4401.1619067434	1022.2849223641	4868.088148406	383771.25678096	5535.1710101087	144531.4741493
0.	294605.998682	4201.058666784	933.3856029271	4623.5044741297	367692.3167773	5446.2235441355	134227.9473697
0.	285772.92501009	4023.1931528364	688.91736413994	4201.058666784	400999.11839817	6491.4162136014	125493.4096369
0.	309671.03479153	5023.7360413493	755.58980896023	5624.119425175	395221.57933027	6535.8954043318	129103.4865779
0.	318552.11653944	4089.8922757939	800.03840184329	5001.500450135	385911.20563544	6558.1350886904	138587.3279422
0.	335255.2305846	4067.6591755055	1088.9600342778	5357.2770272403	370037.20816126	5690.8313593262	137909.5555301
0.	281819.42676152	3311.7690492289	955.61034388194	5824.2568292746	413126.02564155	5312.8041246922	124884.3621852
0.	264303.73528812	3467.3878833464	800.03840184329	4067.6591755055	389122.13627621	6246.7849065228	124094.9219811
0.	301513.24490875	3711.9376358914	422.2329187895	4890.3233837481	354563.57338715	6202.3072583001	127253.1282594
0.	318298.24239583	4023.1931528364	511.12678566587	4912.5586784017	383817.7716972	5957.6844347936	142542.0902587
0.	290119.30342428	3623.0096229803	844.48723179752	4979.2649182334	383654.9706007	6113.3526737582	126621.3919620
0.	258320.43649316	3800.8665975842	1022.2849223641	5557.4080248972	384422.48870422	6068.8757374351	117624.311172
0.	254402.63661846	3489.6193825463	977.83514410623	5045.9716918765	388377.46496553	6380.2192750204	121050.6335460
0.	287083.50287084	3689.7055437159	1466.7957446922	5001.500450135	345019.68138699	6246.7849065228	109042.1070290
0.	267285.50101468	3556.3142359259	1066.7349377027	5068.2074017168	384213.15873232	6068.8757374351	102403.1194941
0.	226138.34982071	3378.462479507	1022.2849223641	4601.2699505063	406267.5424399	5468.4603216522	108321.6914914
0.	219702.92598006	3222.845305648	1489.0219081794	4645.7390570617	381283.07870516	5379.5135674889	109109.6491581
0.	208691.93470361	3912.0291339479	888.93629882483	3711.9376358914	384724.86329331	6002.16077788	92870.18018066
0.	201791.74516123	3311.7690492289	822.26278718639	4534.5667354854	368133.38566424	5690.8313593262	90870.53841743
0.	217399.2325179	3467.3878833464	866.71173567692	4690.2084008523	400043.69077852	5824.2568292746	89051.05444848
0.	207439.0057327	3800.8665975842	800.03840184329	4890.3233837481	423517.55184706	6224.5460527486	82809.40972166
0.	195920.78271185	3445.1564434428	1044.5099003982	4779.1478001472	370013.9882506	5090.4431708704	81350.70303710
0.	200676.40294688	3334.00013336	600.02160077763	4512.332449094	393707.95186336	6224.5460527486	85301.01945774
0.	229038.17483135	3489.6193825463	600.02160077763	5268.3314594078	407340.2749416	6224.5460527486	102808.0597225
0.	227850.72454954	3578.5459723132	888.93629882483	4423.3958966001	400043.69077852	5979.9225766753	110550.6774864
0.	224700.22328135	3222.845305648	977.83514410623	5357.2770272403	390495.29449759	6002.16077788	106610.9525477
0.	211836.46665866	3689.7055437159	777.81407576798	4845.8529723751	383445.65947334	5735.3062786932	111856.8232662
0.	212041.58553634	3400.6937415233	577.79780810179	5268.3314594078	391077.20789751	5535.1710101087	111338.8445725
0.	251196.43127829	3467.3878833464	844.48723179752	5846.4946152228	384794.64356762	6202.3072583001	115145.6079535
0.	232532.98723772	3978.7273673761	844.48723179752	6002.16077788	400509.73966867	5357.2770272403	109424.8529519
0.	277729.95692508	3756.4019981391	666.69333440004	6002.16077788	392869.75066691	5357.2770272403	118390.6039487
0.	240693.17470172	3956.4945635986	755.58980896023	5446.2235441355	381771.35544175	6024.3990384081	113726.3167126
0.	252547.46967513	3222.845305648	1000.0600036002	5201.6229063468	384422.48870422	6202.3072583001	115461.0386123
0.	231938.99558293	3178.3837896203	822.26278718639	5179.3868406229	372220.16241013	5868.7324604928	111879.3448044
0.	267560.79387658	3445.1564434428	822.26278718639	6224.5460527486	406710.61126333	6669.3344004268	108186.6204664
0.	205503.02686724	3711.9376358914	622.24545271912	6469.1767072291	383678.22770986	6380.2192750204	101638.2857515
0.	213979.06529839	3600.7777679979	622.24545271912	5490.6971584864	348122.58815362	4645.7390570617	99793.97373165
0.	265381.63708073	3422.9250628351	777.81407576798	6046.6373582597	404402.24172725	5112.6789993376	119247.1316230
0.	247213.26914178	3912.0291339479	777.81407576798	6513.6557793022	412915.99031519	6091.1141759345	117173.5833991
0.	248884.13749862	3623.0096229803	711.14145314645	5846.4946152228	384794.64356762	5846.4946152228	110325.5004912
0.	277706.98795007	3222.845305648	1111.1851901238	7025.1821656413	401605.05475729	5246.095215739	113320.8490226
0.	256143.65705993	3556.3142359259	977.83514410623	6847.2563843996	376448.3239119	5423.9868259363	106093.2976945
0.	260910.38766408	3734.1697873657	1244.5373699014	6535.8954043318	419663.03935278	5890.9703650846	105553.1701731
0.	318482.87738398	3133.9225107654	955.61034388194	7025.1821656413	375333.0006735	5690.8313593262	101795.7458187
0.	308426.1191905	3578.5459723132	1177.8610132894	7558.9822941956	404472.18314828	6157.8298473792	94128.6263656
0.	311999.97826731	3111.691960277	822.26278718639	9004.8626258179	376401.84919566	6647.0944194197	99838.95212469
0.	342172.48686464	3378.462479507	844.48723179752	8782.4031767842	396269.63261451	6713.8145404327	101390.8544778
0.	338840.39674075	3778.6342682119	1088.9600342778	8248.52471467	407620.1403734	6246.7849065228	106273.347932
0.	314121.94832588	3133.9225107654	844.48723179752	8181.7923105381	388470.54532323	5690.8313593262	103415.5067359
0.	306328.61891416	4201.058666784	977.83514410623	8315.2576529274	408926.30037471	6224.5460527486	101030.9674782
0.	341154.20968511	3378.462479507	1266.7629406502	10962.761744275	418308.53278333	6046.6373582597	103617.9988533
0.	347173.07112965	3689.7055437159	1200.0864062212	8559.9496630493	379957.89711021	5268.3314594078	116407.4017384
0.	327881.48228715	3556.3142359259	911.16092124147	7781.4091020254	409836.06557377	5713.0687893496	111991.9534027
0.	396688.88998094	4156.5919324774	1000.0600036002	8315.2576529274	383399.14658737	5512.9340546385	112532.4957157
0.	339164.29265266	3489.6193825463	1355.6658163753	7981.5983028321	383096.81901426	6825.0159287424	113163.172434
0.	275502.25624511	3534.0825588358	977.83514410623	8315.2576529274	411469.22064496	5468.4603216522	100716.0790257
0.	316867.45732944	3711.9376358914	822.26278718639	8315.2576529274	395617.49543868	6291.2627920491	122313.3154967
0.	316913.60792386	4356.6941049483	911.16092124147	8515.4596725172	385306.38303097	6091.1141759345	120239.0097247
0.	278855.5129884	4378.9279761929	1088.9600342778	7536.7399397861	397480.87677865	6024.3990384081	120486.9975660
0.	282164.1351893	4356.6941049483	1044.5099003982	8270.7689680748	413476.0959986	5601.8822324301	124027.259131
0.	204637.67411748	3978.7273673761	822.26278718639	7470.0132325949	376146.24278691	5512.9340546385	132647.3837420
0.	238841.01249114	3489.6193825463	933.3856029271	6936.2188003543	425550.63147767	6180.068523177	120802.6290519
0.	197877.31606404	3445.1564434428	777.81407576798	5112.6789993376	395431.17968709	6113.3526737582	117669.3852815
0.	196921.74305647	3956.4945635986	822.26278718639	5512.9340546385	393288.84096937	6602.6146353956	118818.856859
0.	165017.8348529	3756.4019981391	555.57407469138	6424.6978724691	404821.89885029	5846.4946152228	123485.9759690
0.	156704.0908157	3978.7273673761	822.26278718639	4934.7940323669	450313.514609	4912.5586784017	118052.5249812
0.	165833.79454385	3667.4735108391	688.91736413994	4445.6299457633	372336.29266737	5423.9868259363	111924.3880624
0.	155639.98110519	4023.1931528364	377.78634093484	4934.7940323669	386446.27678248	6068.8757374351	117331.3353662
0.	163340.83278468	4423.3958966001	688.91736413994	4623.5044741297	425129.95462698	5134.9148871186	125809.2294134
0.	168576.90563734	4312.2265403762	466.67973369921	4045.4261345198	367320.90806144	5601.8822324301	115100.5473988
0.	145548.9547061	3645.2415372606	622.24545271912	3889.7965080741	398133.15640549	5223.8590313854	118615.997493
0.	133098.94300355	3734.1697873657	511.12678566587	3556.3142359259	401581.74871715	5668.5939886228	111744.2164817
0.	132828.00453362	3978.7273673761	488.9032300503	5201.6229063468	396525.84300134	6469.1767072291	111586.5695228
0.	127117.7521945	3467.3878833464	422.2329187895	4845.8529723751	379771.92319738	6580.3748323783	110956.0113103
0.	139513.70532805	3356.2312767859	466.67973369921	3912.0291339479	374821.85963994	5824.2568292746	110640.7499769
0.	142835.9468748	3711.9376358914	577.79780810179	4112.1254353852	400766.07740786	6736.0546994319	98782.02368354
0.	139242.55991195	3334.00013336	644.46936392652	5045.9716918765	377610.27419924	6113.3526737582	103393.0079136
0.	146476.09978129	4000.9602304553	555.57407469138	5490.6971584864	415693.54154681	5379.5135674889	105080.5871274
0.	148760.47881368	3356.2312767859	355.56314090256	5779.781435342	390937.5450605	6046.6373582597	108186.6204664
0.	149461.74936166	3912.0291339479	577.79780810179	5379.5135674889	417234.42164617	5713.0687893496	119179.5078389
0.	185281.55336315	3823.0989862564	733.3656014198	6113.3526737582	430109.29171021	5690.8313593262	122809.4210899
0.	246114.79584243	4423.3958966001	577.79780810179	7091.9053126152	383492.17261308	6313.5018238017	142067.4205047
0.	229015.33767485	4267.7592130252	911.16092124147	7447.7711155427	410489.29011857	6736.0546994319	142722.923883
0.	220729.52650893	3756.4019981391	555.57407469138	8359.7465751719	385632.05140972	5690.8313593262	131179.9837755
0.	222805.9223949	4178.8252699788	333.34000013334	8404.2357348103	398552.5053562	6246.7849065228	120351.7305625
0.	212406.253629	3756.4019981391	666.69333440004	8537.704638108	418962.40569302	5935.4463522347	126959.8162105
0.	197263.00669925	4000.9602304553	422.2329187895	6669.3344004268	419032.4664733	5868.7324604928	118435.6821734
0.	183873.08982281	3645.2415372606	555.57407469138	7314.319659335	393102.57607065	5557.4080248972	113456.002742
0.	166785.84751047	3623.0096229803	555.57407469138	8381.9911253168	400416.52785439	5579.6450990042	110775.8605262
0.	187440.13983066	3978.7273673761	577.79780810179	7447.7711155427	397201.34363172	6202.3072583001	111068.6075150
0.	202201.49975484	4089.8922757939	844.48723179752	7247.5947322881	375611.81779759	5335.0405463082	123937.0428478
0.	218950.16491619	4045.4261345198	511.12678566587	10028.252544752	377029.27925164	5668.5939886228	138271.0273463
0.	215620.57262017	4112.1254353852	844.48723179752	11229.783609853	412682.62378885	6335.740914881	126914.6921893
0.	241745.20060365	4201.058666784	1022.2849223641	16883.753024728	432775.4811327	6380.2192750204	116925.6934420
0.	274147.54952252	3845.3314342286	1200.0864062212	28336.986200133	431325.34515147	6491.4162136014	107151.1482013
0.	338053.84374702	3800.8665975842	1933.557626018	37818.955448469	459717.83025606	6068.8757374351	107803.9310412
0.	443612.50464829	4490.09822201	2733.7816735278	63194.261345411	496802.33130255	6847.2563843996	107691.3786509
0.	694733.80111891	5045.9716918765	3467.3878833464	78075.149508218	521228.65492573	8315.2576529274	129103.4865779
0.	662722.03568098	6980.7003643303	3689.7055437159	92690.41758061	521559.53589039	7803.6521091871	121636.8551164
0.	672481.52340369	5624.119425175	3667.4735108391	90870.538417436	585873.2522602	7803.6521091871	112104.5635125
0.	741785.76369256	6002.16077788	4267.7592130252	102245.64802008	581231.15954627	9316.3158262194	99838.95212469
0.	1023381.0540061	11274.288085412	4845.8529723751	110956.01131035	615904.75874452	9983.7547189362	102538.0973973
0.	962331.76646795	9338.5629285733	5045.9716918765	123531.08156633	632934.75051668	10495.494053146	109042.1070290
0.	971062.83546962	7069.6642042893	4556.8010811844	133708.58651499	642828.49152135	11519.066946682	98871.96985243
0.	1126775.6669219	7180.8703392706	6157.8298473792	135018.34071935	664019.46212945	10985.013239832	93656.68689972
0.	1076438.7174432	8626.6850939775	6847.2563843996	139378.13152635	711001.50050372	10183.99680516	97995.03587190
0.	1207482.1663659	9650.0285943244	5312.8041246922	143672.36425091	712547.79283976	10117.248908782	96196.48400062
0.	1142594.7191503	8715.6664994682	6580.3748323783	147493.81575177	750857.8711419	10651.247040888	100513.6569801
0.	1377412.8543135	7625.7097134645	6224.5460527486	170164.23767319	722242.54792499	10539.994609927	102290.6395680
0.	1166961.2782003	7647.9523052351	5690.8313593262	145300.22586317	637724.49563468	10695.748428881	97657.77799832
0.	1149981.4944414	6491.4162136014	6113.3526737582	144780.18024561	680012.97069059	10117.248908782	91207.52325769
0.	1289749.5199651	7180.8703392706	6602.6146353956	145820.30365593	679796.32014447	10562.244977375	85637.78033306
0.	1412305.1749731	8226.2805206124	5090.4431708704	157813.62513712	726985.06789786	12720.812851046	83617.41815141
0.	1434636.9168122	6157.8298473792	6068.8757374351	166377.81162342	766768.98931168	10406.493652039	89769.81571494
0.	1305523.884562	7403.2870594544	6224.5460527486	151950.60080586	745762.74334451	10206.246222688	95701.94988811
0.	1353533.2566394	6180.068523177	5646.3566772391	134634.42608996	675031.37691233	11363.297749089	92083.74727446
0.	1408227.0168087	6913.9781073663	4823.6178556551	147674.75593423	713683.52653331	12142.172835157	92802.76875373
0.	1456839.9563876	6825.0159287424	5935.4463522347	152244.78647383	783391.26752567	11118.523460085	103123.0267547
0.	1606317.0923054	7447.7711155427	7091.9053126152	160169.04014793	713538.53098798	10896.007613863	109762.5844469
0.	1330934.6130348	6402.4585440809	6402.4585440809	144893.23090386	724468.30662751	10473.243863813	100491.1659434
0.	1357430.8307234	6491.4162136014	5490.6971584864	149642.73190139	665629.50206393	10517.744301851	97073.22982729
0.	1410945.5844588	6202.3072583001	4890.3233837481	157292.80508792	671086.63790911	11185.27937181	90308.9271335
0.	1375485.5744573	5312.8041246922	5446.2235441355	129532.28632548	635688.52992269	10006.003602161	90466.17449850
0.	1423346.3436707	6713.8145404327	6246.7849065228	136531.58687612	694492.66988705	11385.550313458	91072.72769522
0.	1628756.1112811	6913.9781073663	4623.5044741297	146204.72966248	677365.39065467	10985.013239832	106205.8286402
0.	1531960.4289052	7025.1821656413	5401.7501670541	130638.23935577	685166.03390317	10740.250054368	103100.5287172
0.	1429788.8891623	6246.7849065228	5868.7324604928	139174.77492497	735823.69931467	10139.498148207	99928.90963475
0.	1351818.8580028	6024.3990384081	6313.5018238017	139468.51381778	693263.00478625	10028.252544752	97815.16331734
0.	1492436.1283824	6135.5912309063	5112.6789993376	147448.58131463	701150.35157093	9739.0209215515	99231.76417936
0.	1566043.9831326	6558.1350886904	5023.7360413493	139061.80116179	719799.70790736	11207.531461142	95432.21630706
0.	1633898.8940114	6580.3748323783	6180.068523177	131044.54439456	712958.57299837	11719.345904834	98399.76323255
0.	1331349.2320607	5913.2083289985	5690.8313593262	141750.98889524	753625.04657025	9205.0812048251	111789.2590141
0.	1566895.048105	6669.3344004268	5312.8041246922	137502.91832412	672673.93901731	10695.748428881	121975.078492
0.	1617008.2057133	5979.9225766753	5757.5438273573	129261.46288503	722944.08428628	10740.250054368	109469.883032
0.	1688827.8670671	7114.146480276	6469.1767072291	142203.03769893	739701.00037876	10985.013239832	106093.2976945
0.	1687291.6213936	6624.8544977427	6335.740914881	140846.96422689	748091.57469352	10896.007613863	103887.9959500
0.	1616874.4895845	8115.0604405255	6669.3344004268	138135.47359293	741446.34958833	11274.288085412	97792.67951941
0.	1461991.696591	7002.9412353188	7670.1949563466	166740.50921281	721637.82062874	10673.497705198	93184.77401016
0.	1655949.157917	8559.9496630493	7269.8363153001	178082.6902008	758166.08978854	11496.814026024	90151.68271969
0.	1490431.4513864	6469.1767072291	6825.0159287424	158470.35724926	782684.84563373	11140.775371281	83370.51841588
0.	1623321.8325886	6713.8145404327	7403.2870594544	168327.49495736	840164.49885412	11563.572966145	78905.13432627
0.	1709497.8308775	7047.4231552981	6980.7003643303	156160.69882473	757971.77208573	12208.936941841	78254.59871354
0.	1607839.8120114	7158.6289936035	8026.0854446829	173997.74469822	902196.24841529	12676.300655165	75877.20884381
0.	1660381.7108764	6291.2627920491	6180.068523177	179285.85739609	807394.83643812	12987.891015582	74935.41089918
0.	1613024.3041897	6713.8145404327	7781.4091020254	163658.07781534	855428.69558513	11341.045244099	72626.212036
0.	1611313.6311328	5868.7324604928	7180.8703392706	190622.22276166	775842.8220585	11118.523460085	71348.57965666
0.	1567879.191028	6113.3526737582	6913.9781073663	167987.40139382	821109.3778782	12297.956582209	81889.27284022
0.	1405822.81153	6291.2627920491	7091.9053126152	156251.26171884	729357.29809595	12431.487824481	90870.53841743
0.	1246724.2379166	7470.0132325949	5112.6789993376	153489.53203186	787362.91023369	10072.750608034	98084.97359663
0.	1161009.5884374	6491.4162136014	5713.0687893496	133031.20756676	696856.04482104	11274.288085412	97950.06737140
0.	952839.3951482	6046.6373582597	4801.3827982459	113996.6393925	670701.881405	9650.0285943244	96196.48400062
0.	815973.07207277	4957.0294456441	4579.0354861913	93769.051028599	623937.2042154	9516.5418843464	100288.749328
0.	596094.65701425	4845.8529723751	3022.7703512459	70698.631017418	554000.33798429	7981.5983028321	96915.85843847
0.	577210.03271738	4667.9736993025	2600.4056632835	55249.210056694	523686.93203072	7647.9523052351	111361.3647203
0.	464200.82675851	4289.9928470482	2133.606434957	45278.229371667	497462.22632941	7381.0451204177	109740.068590
0.	440076.67470456	4890.3233837481	2022.4676149595	36211.840603762	506210.62831666	7581.224707945	115393.4453300
0.	395011.98412308	4779.1478001472	2222.51855803	34337.264081618	490135.52501187	7536.7399397861	135492.6124266
0.	396106.5936471	4579.0354861913	1311.2142599662	31905.405038338	442558.62761201	6380.2192750204	134544.0957857
0.	359942.51816739	4245.525638307	1333.440008534	26709.401709402	467676.1764554	6736.0546994319	129487.148478
0.	371523.41410798	3889.7965080741	1155.6356796293	24703.227443283	430015.75630252	6046.6373582597	130277.0958218
0.	380283.36122214	4645.7390570617	866.71173567692	23566.609385786	447618.42172519	6002.16077788	135334.5188825
0.	263111.32299669	4378.9279761929	977.83514410623	21583.470176984	419639.68397168	5824.2568292746	128471.611065
0.	260497.77599629	4067.6591755055	688.91736413994	17618.605247141	422302.60873369	6046.6373582597	133166.6789865
0.	262561.03550894	4445.6299457633	1022.2849223641	16950.555097312	417514.61153077	6135.5912309063	131789.4880188
0.	227211.397376	4267.7592130252	666.69333440004	13989.510313761	428285.53584698	5779.781435342	128990.6481780
0.	207211.22045384	3889.7965080741	600.02160077763	11964.137830426	418588.75790193	6068.8757374351	111766.7377177
0.	195966.27833147	4134.3586542796	555.57407469138	13277.235346002	394150.36903685	5468.4603216522	104113.0001717
0.	233858.19603347	3889.7965080741	666.69333440004	14123.068642562	412682.62378885	6847.2563843996	121749.5947276
0.	259695.53311045	3956.4945635986	777.81407576798	14189.848608994	417164.37561103	6224.5460527486	122944.7277038
0.	267377.26430746	4267.7592130252	800.03840184329	16215.761720392	431605.99743571	5846.4946152228	119652.8857697
0.	348493.16013262	3823.0989862564	644.46936392652	20402.72350772	390890.99128973	6802.7755324172	120847.7202331
0.	417304.4682557	4445.6299457633	800.03840184329	29764.17070609	463520.01125567	7180.8703392706	126418.3439
0.	377006.04027761	3534.0825588358	866.71173567692	27378.233636497	481803.41542649	6558.1350886904	116204.6006549
0.	426205.0588519	4467.8640542332	911.16092124147	27311.348032047	428308.91487021	6446.937260185	114244.4428334
0.	435957.28631069	4334.4602930095	1044.5099003982	24547.211877379	451860.64697077	6469.1767072291	115078.0172122
0.	452024.75317129	4334.4602930095	1088.9600342778	21761.710603961	430857.61181781	6313.5018238017	109537.4286060
0.	439046.64157829	3823.0989862564	977.83514410623	23232.339416468	415926.99036132	6891.7374737114	122741.7686007
0.	423143.70479745	4645.7390570617	977.83514410623	22296.454730186	399764.07366145	6202.3072583001	127027.5026970
0.	455706.24765709	4623.5044741297	1200.0864062212	24547.211877379	477710.93756429	6469.1767072291	142135.2288283
0.	456902.48789478	5446.2235441355	733.3656014198	22563.839644533	430015.75630252	5824.2568292746	157949.4965401
0.	421414.87492436	5446.2235441355	711.14145314645	19756.725296084	442277.61566103	5935.4463522347	152833.1886856
0.	366740.61436548	4756.9128613587	888.93629882483	19467.156126592	434483.21465135	5913.2083289985	143423.6909310
0.	335393.98308408	4267.7592130252	888.93629882483	15748.199633788	428940.17267019	6246.7849065228	144192.3413312
0.	317790.51687553	4112.1254353852	1244.5373699014	19333.512207255	452939.11674704	6380.2192750204	121298.6453678
0.	324093.07855349	4223.2921228934	888.93629882483	17729.952140252	433921.7303789	5890.9703650846	115731.4171862
0.	302964.4814307	4134.3586542796	977.83514410623	18643.052726469	443916.98218583	6424.6978724691	112262.2202057
0.	317282.82170884	4579.0354861913	977.83514410623	20090.85605736	409859.39416129	5979.9225766753	118120.1396852
0.	372731.14738307	4378.9279761929	844.48723179752	20202.235951436	424358.76751374	5935.4463522347	144870.6206505
0.	324462.60456341	4289.9928470482	977.83514410623	20558.66160443	462041.18472192	6291.2627920491	137028.5331225
0.	317698.20640578	4312.2265403762	844.48723179752	19600.802186746	437057.15608402	5957.6844347936	126260.4211307
0.	318875.24006233	3956.4945635986	755.58980896023	18286.708899621	432260.88859707	6313.5018238017	117060.9052381
0.	359316.34548852	3845.3314342286	1177.8610132894	18531.69364552	435161.72401024	6580.3748323783	114897.7778971
0.	340830.2379689	3645.2415372606	1022.2849223641	21271.558591129	408576.41649387	6402.4585440809	121862.3358529
0.	381608.59342182	4445.6299457633	977.83514410623	20313.617332388	457183.9804779	6135.5912309063	120689.9021588
0.	466267.08096385	3467.3878833464	1466.7957446922	21962.23563543	413382.74250026	7069.6642042893	142316.053699
0.	458896.59310895	4579.0354861913	1177.8610132894	25082.134531934	461031.97353108	6713.8145404327	139468.5138177
0.	468968.05095178	4134.3586542796	1155.6356796293	27110.694434428	441996.6129409	6224.5460527486	156387.1078882
0.	447876.17651072	5446.2235441355	1711.2868032229	28091.71343425	480274.38763701	6825.0159287424	151520.6556491
0.	376866.60776422	4890.3233837481	1155.6356796293	23566.609385786	448157.37240442	6780.5351954239	142270.8471166
0.	415600.16380755	5134.9148871186	1377.8916834903	22764.383953045	445814.35559188	7158.6289936035	152516.3516097
0.	403399.81100022	4312.2265403762	1311.2142599662	19578.527694717	418728.87390841	6647.0944194197	148511.654936
0.	344510.35708502	4823.6178556551	755.58980896023	19222.143909784	433079.57309914	5690.8313593262	146747.4786604
0.	285910.87103248	4223.2921228934	1088.9600342778	21316.116675255	450243.19705534	7158.6289936035	139897.8429782
0.	315552.27081703	4223.2921228934	1044.5099003982	19400.333899325	435512.69825416	6980.7003643303	123711.50637
0.	279958.24351622	4134.3586542796	733.3656014198	17017.357704859	428051.74913159	5824.2568292746	119066.8027430
0.	272356.91380928	3645.2415372606	644.46936392652	18464.878910439	433921.7303789	5957.6844347936	122223.1176296
0.	281061.11757384	4089.8922757939	911.16092124147	16193.496264819	440896.10782418	6113.3526737582	123418.3180274
0.	301098.65149251	3889.7965080741	777.81407576798	18509.422007703	406547.37270553	6202.3072583001	109807.6163403
0.	272678.28208843	4134.3586542796	1000.0600036002	16794.684426767	451204.25363116	6913.9781073663	106363.3745010
0.	250326.38518595	3756.4019981391	644.46936392652	17863.570373791	438953.00835393	6113.3526737582	101210.9090470
0.	226161.17920047	3667.4735108391	600.02160077763	14768.630716617	420644.0230182	6135.5912309063	109334.793516
0.	199333.63557206	3800.8665975842	622.24545271912	11897.375683543	417748.11012204	6113.3526737582	108794.4572087
0.	174859.95709228	3556.3142359259	600.02160077763	10139.498148207	415950.33559371	5668.5939886228	104968.0712798
0.	200767.4457622	3600.7777679979	666.69333440004	11519.066946682	430389.90407411	6313.5018238017	111856.8232662
0.	198650.95448703	3845.3314342286	533.35040054615	11697.092449727	427888.10223547	5357.2770272403	112600.065953
0.	200243.96299535	3912.0291339479	622.24545271912	13433.040297342	410839.25239688	6113.3526737582	111946.9097820
0.	209512.13442259	3089.4614690812	422.2329187895	11763.8529932	424709.29848333	6624.8544977427	109987.7463316
0.	255318.91850913	4534.5667354854	800.03840184329	13611.106663037	420106.80372537	6402.4585440809	123373.2130360
0.	245382.55957326	3956.4945635986	533.35040054615	11630.332440711	397410.99263332	5446.2235441355	128832.6769652
0.	226480.79699617	3711.9376358914	733.3656014198	9561.0372168932	400696.16635172	5045.9716918765	130435.0942071
0.	224335.02378478	3867.5639415011	666.69333440004	10740.250054368	406034.35755881	5468.4603216522	141547.5748660
0.	222714.64151725	3912.0291339479	755.58980896023	9427.5519315809	402607.27469696	6024.3990384081	133686.0063366
0.	235869.25460267	3823.0989862564	355.56314090256	10272.994831483	436729.52050743	6313.5018238017	130457.6656476
0.	241173.43115533	4045.4261345198	555.57407469138	8070.5728239134	423821.31461857	6046.6373582597	126598.8308304
0.	240052.87520181	4512.332449094	711.14145314645	10495.494053146	447501.26302559	5824.2568292746	125448.2934957
0.	236897.82178414	3867.5639415011	488.9032300503	11541.319926723	389098.86431343	6602.6146353956	114019.1666756
0.	305775.51840627	3756.4019981391	666.69333440004	10206.246222688	400626.2558683	5690.8313593262	117398.9442598
0.	279291.99332826	4000.9602304553	488.9032300503	10740.250054368	425013.10362116	6402.4585440809	119202.049039
0.	282508.85763913	3734.1697873657	644.46936392652	11207.531461142	402397.49799382	6068.8757374351	118390.6039487
0.	287819.3546987	4334.4602930095	466.67973369921	10584.495404194	458239.66009573	7158.6289936035	121479.0222046
0.	309048.55416702	3978.7273673761	622.24545271912	10361.993807708	407083.73968859	6113.3526737582	127997.7356313
0.	252455.86703284	3756.4019981391	622.24545271912	9049.3552278814	376308.90052356	6802.7755324172	131699.1883029
0.	292695.98691732	4245.525638307	600.02160077763	10317.494200857	418191.77503023	6180.068523177	128042.8654730
0.	256189.47822547	4623.5044741297	733.3656014198	9093.8480673683	462956.61865804	6380.2192750204	133369.8902128
0.	252707.77668591	4334.4602930095	711.14145314645	8381.9911253168	401045.72735991	7247.5947322881	125200.1590525
0.	238338.02616264	4112.1254353852	666.69333440004	6647.0944194197	433219.92688544	6335.740914881	136418.6486465
0.	221368.36317111	4823.6178556551	688.91736413994	7603.4671810346	417981.61509609	6535.8954043318	122155.4698654
0.	183577.79668001	3956.4945635986	666.69333440004	9160.5877717715	435114.92853279	6269.0238196228	118954.099160
0.	205411.93292381	3667.4735108391	600.02160077763	7803.6521091871	428028.37081174	6157.8298473792	121749.5947276
0.	202838.93535875	3934.2618191226	644.46936392652	6091.1141759345	423681.11507455	6535.8954043318	126260.4211307
0.	222874.38370065	3645.2415372606	555.57407469138	8115.0604405255	464224.30412037	7225.3532086126	124388.1339630
0.	212201.125888	4089.8922757939	533.35040054615	7447.7711155427	486486.28868436	5690.8313593262	134544.0957857
0.	202338.08904315	4601.2699505063	488.9032300503	6669.3344004268	458990.4447967	5757.5438273573	126598.8308304
0.	197263.00669925	3511.8509410427	422.2329187895	7203.1117442735	479545.2550259	6513.6557793022	120644.8118254
0.	191804.44533157	3845.3314342286	555.57407469138	6802.7755324172	438227.38561957	6780.5351954239	132557.0748026
0.	212087.1681862	4378.9279761929	488.9032300503	8048.3291046256	470189.63873679	5913.2083289985	139287.7502070
0.	201951.09180442	3800.8665975842	400.00960023041	5979.9225766753	480650.73840921	7225.3532086126	144373.2104648
0.	202520.2115351	4445.6299457633	333.34000013334	7114.146480276	489782.30525029	6513.6557793022	135695.8799262
0.	166559.1584644	4267.7592130252	711.14145314645	5601.8822324301	457887.75242735	7025.1821656413	133415.048930
0.	224837.17716395	4378.9279761929	377.78634093484	5423.9868259363	447735.58202887	6780.5351954239	139897.8429782
0.	196102.76666334	4156.5919324774	377.78634093484	5290.5677623922	466126.18416153	6224.5460527486	147810.463626
0.	167307.25548765	4823.6178556551	466.67973369921	5357.2770272403	477405.25614386	6246.7849065228	136938.1770732
0.	153738.50325307	4378.9279761929	355.56314090256	4756.9128613587	462463.68053395	6825.0159287424	128155.6911382
0.	163363.49274738	3823.0989862564	488.9032300503	5446.2235441355	469390.88855257	6758.2949177622	144644.5214626
0.	173884.30227127	3867.5639415011	311.11691862693	4245.525638307	448438.5775385	6535.8954043318	134544.0957857
0.	170096.20301814	3934.2618191226	444.45629661235	5335.0405463082	469837.23977076	7403.2870594544	141118.1614165
0.	165584.4651339	4201.058666784	488.9032300503	4890.3233837481	458732.35513054	6647.0944194197	128764.9759265
0.	186894.76051988	4178.8252699788	444.45629661235	4734.6779818802	474325.5362388	7136.387707272	148059.266752
0.	174111.18865354	4289.9928470482	466.67973369921	4601.2699505063	468357.32236692	7025.1821656413	150547.7030375
0.	161414.95895294	4201.058666784	755.58980896023	4490.09822201	481497.58805354	7803.6521091871	128471.611065
0.	162547.77253005	4512.332449094	422.2329187895	4934.7940323669	464670.38622257	6602.6146353956	140372.3902029
0.	145119.33678177	4067.6591755055	466.67973369921	4979.2649182334	443940.40398371	7403.2870594544	133256.9944802
0.	155255.12350879	4267.7592130252	400.00960023041	4467.8640542332	498970.74838059	7069.6642042893	134521.5133614
0.	180580.02150158	4779.1478001472	622.24545271912	4845.8529723751	479004.32573849	6958.4595526755	135018.3407193
0.	201154.38869217	4356.6941049483	377.78634093484	5890.9703650846	495364.87852028	6357.9800652871	154055.3863764
0.	202224.26448262	3711.9376358914	466.67973369921	6269.0238196228	479074.87979692	7002.9412353188	145865.5293324
0.	213796.69530043	4378.9279761929	466.67973369921	6357.9800652871	451649.65790757	6602.6146353956	150773.9610409
0.	248746.79340146	4801.3827982459	400.00960023041	7358.8032407191	464013.01018019	6647.0944194197	156138.0582535
0.	211676.93320047	5068.2074017168	511.12678566587	8359.7465751719	474208.01159912	6624.8544977427	140824.3648561
0.	241470.74644242	4690.2084008523	355.56314090256	8137.3043378502	448555.74907167	6402.4585440809	148873.5830104
0.	256326.94321095	4779.1478001472	755.58980896023	7781.4091020254	469038.52243612	7203.1117442735	167284.5849039
0.	233949.59740479	5023.7360413493	666.69333440004	7959.3548209234	446962.35366706	6046.6373582597	164224.6165474
0.	275226.70512251	5535.1710101087	622.24545271912	7558.9822941956	446892.06364418	6958.4595526755	161845.4101467
0.	252639.07330932	4934.7940323669	666.69333440004	8448.7251318446	494917.19650197	8026.0854446829	162185.2555921
0.	259901.81687529	5201.6229063468	755.58980896023	9761.2691517657	471411.40070655	6802.7755324172	156228.6209039
0.	276926.07984905	5557.4080248972	933.3856029271	12386.977172825	491336.58100019	8181.7923105381	148715.2375609
0.	317744.36151523	4534.5667354854	1000.0600036002	15547.823905213	496354.57428842	7158.6289936035	173566.6716064
0.	350369.42850894	5045.9716918765	1111.1851901238	20135.407836567	520496.03526531	7558.9822941956	152878.4520995
0.	364837.52853345	5401.7501670541	1489.0219081794	21382.954247598	510151.49953623	7269.8363153001	147041.4823323
0.	334515.25550056	4712.4431617115	1333.440008534	19890.375994853	558865.15440278	7336.5614203583	144418.4283563
0.	318367.48004598	4134.3586542796	1111.1851901238	20558.66160443	505502.87897146	7381.0451204177	135537.7825570
0.	269717.56434019	4934.7940323669	2133.606434957	20670.047743583	510765.21107399	7047.4231552981	132331.3067022
0.	316682.85745988	4401.1619067434	1377.8916834903	18464.878910439	479851.01276478	7292.077957649	133753.7470537
0.	275249.66737371	3667.4735108391	955.61034388194	19756.725296084	516007.14982513	8582.1947473411	122719.217892
0.	271140.41577574	5023.7360413493	911.16092124147	16705.616779824	498051.46119812	7069.6642042893	117060.9052381
0.	251494.0991711	4579.0354861913	777.81407576798	18308.97994288	494445.97750384	6758.2949177622	128561.8760852
0.	247350.58833718	4267.7592130252	777.81407576798	16349.355701921	518960.10001576	8426.4804036529	113028.0234325
0.	261162.54914149	4756.9128613587	888.93629882483	15080.299257195	507626.3020404	7603.4671810346	127704.3975724
0.	239755.60977633	4534.5667354854	888.93629882483	14345.670610058	462463.68053395	6691.5744407644	131563.7405493
0.	254585.88505822	3956.4945635986	733.3656014198	12075.409262973	481403.48951796	7180.8703392706	125335.5042033
0.	233675.39625669	4601.2699505063	377.78634093484	13611.106663037	516668.52246687	8515.4596725172	127952.6060322
0.	258526.6867422	4490.09822201	577.79780810179	10606.745890386	483426.83564311	7002.9412353188	126756.7600246
0.	223650.31729023	3778.6342682119	600.02160077763	10740.250054368	488275.39766299	6357.9800652871	132308.7302259
0.	215415.36674635	4223.2921228934	555.57407469138	10094.999728725	484650.48588538	7025.1821656413	125831.7884234
0.	214024.65841358	3800.8665975842	577.79780810179	9627.7806609238	494210.37770862	6046.6373582597	116475.003188
0.	202656.80598479	3934.2618191226	555.57407469138	9627.7806609238	474772.1445677	6558.1350886904	117128.511953
0.	238475.20128389	3867.5639415011	488.9032300503	9516.5418843464	462440.2079976	6491.4162136014	127772.0900611
0.	272861.92658002	4645.7390570617	577.79780810179	10807.002937904	476323.70171562	7848.1383015384	132602.2291509
0.	256968.47600635	3912.0291339479	1177.8610132894	10117.248908782	484321.02441249	7736.9232657286	131405.7209307
0.	257678.80119671	3956.4945635986	466.67973369921	8671.1756780192	468874.08987431	6446.937260185	127839.7830955
0.	264166.14068213	4823.6178556551	533.35040054615	9160.5877717715	476159.12930902	6157.8298473792	139513.7053280
0.	263225.97072618	4245.525638307	333.34000013334	9027.1088971719	459154.68772549	6558.1350886904	135899.1523441
0.	244993.58484354	4223.2921228934	644.46936392652	9249.5748753086	485686.01863706	7002.9412353188	155436.2307723
0.	225910.05941682	3422.9250628351	600.02160077763	8493.2147662765	473479.39480201	7180.8703392706	120689.9021588
0.	205411.93292381	3600.7777679979	422.2329187895	7692.4376667992	462416.73552558	7203.1117442735	126847.0066121
0.	179444.77912053	3934.2618191226	222.22518522469	6825.0159287424	473761.43266554	7180.8703392706	119517.6322079
0.	204045.64180014	4490.09822201	355.56314090256	6580.3748323783	435114.92853279	6669.3344004268	145345.4487417
0.	201996.61996971	4734.6779818802	533.35040054615	5802.0191026477	432237.49876318	6669.3344004268	138248.4349022
0.	205799.08897684	3711.9376358914	488.9032300503	5913.2083289985	472139.84169227	7180.8703392706	134973.1733817
0.	191281.51874379	3867.5639415011	222.22518522469	5535.1710101087	473784.93623981	6847.2563843996	140349.7921084
0.	184668.16126772	4534.5667354854	577.79780810179	5446.2235441355	445181.85103657	6402.4585440809	131902.3640290
0.	191577.08195939	4423.3958966001	355.56314090256	5401.7501670541	439070.05004454	6647.0944194197	134115.0401045
0.	197649.78885876	4245.525638307	400.00960023041	4934.7940323669	448626.05276166	7025.1821656413	140869.5636584
0.	209193.15839142	4467.8640542332	355.56314090256	5001.500450135	462463.68053395	7336.5614203583	133550.5265412
0.	211449.03349158	4378.9279761929	288.89389638309	4779.1478001472	456738.28816179	6647.0944194197	131270.2779095
0.	197900.06912224	3534.0825588358	200.0024000288	6135.5912309063	445556.66290654	5957.6844347936	127365.9433140
0.	214959.37155333	3912.0291339479	311.11691862693	5802.0191026477	460234.07677784	8048.3291046256	136057.2565139
0.	221345.54674377	4000.9602304553	266.6709334016	5846.4946152228	440615.15048249	6869.4968993892	126824.4448743
0.	200471.56020579	3467.3878833464	155.55700742096	6402.4585440809	449024.45124812	6980.7003643303	117421.4806788
0.	188462.82118011	3511.8509410427	200.0024000288	5890.9703650846	462581.04418067	5579.6450990042	121817.2392211
0.	195625.06716813	3600.7777679979	177.7796740943	5824.2568292746	445603.51554479	6624.8544977427	109402.3380024
0.	162955.62275437	3711.9376358914	488.9032300503	5979.9225766753	469578.82307352	7603.4671810346	98669.59232961
0.	189121.94825947	3178.3837896203	288.89389638309	5890.9703650846	500479.53561725	6269.0238196228	98871.96985243
0.	182646.5553264	4067.6591755055	311.11691862693	6647.0944194197	479709.89245335	6380.2192750204	105958.2625528
0.	198036.58876073	3711.9376358914	311.11691862693	6068.8757374351	475641.92231563	7091.9053126152	110933.4922507
0.	236463.5225943	4356.6941049483	400.00960023041	6024.3990384081	503214.88862241	7625.7097134645	127162.8773069
0.	255387.64365132	4690.2084008523	311.11691862693	7269.8363153001	450055.68640339	7091.9053126152	128336.2153558
0.	265702.74074104	4156.5919324774	511.12678566587	7225.3532086126	505903.92977106	7269.8363153001	141615.3789953
0.	248449.22217531	3912.0291339479	511.12678566587	7558.9822941956	484438.68777122	7002.9412353188	127997.7356313
0.	256120.7465702	3889.7965080741	377.78634093484	8159.548294521	497155.84018513	7625.7097134645	122967.279018
0.	241722.32908324	4423.3958966001	422.2329187895	6713.8145404327	441879.53119846	7314.319659335	121095.7260595
0.	238612.37863137	4067.6591755055	400.00960023041	6736.0546994319	471904.85396337	7292.077957649	120464.4529141
0.	259007.95687248	4845.8529723751	400.00960023041	6669.3344004268	482909.19002325	6535.8954043318	130976.825523
0.	250097.44056126	4201.058666784	488.9032300503	7803.6521091871	493032.47576021	7292.077957649	137231.8377863
0.	278740.65347817	4512.332449094	622.24545271912	7470.0132325949	482720.96299985	6847.2563843996	146521.3289861
0.	297091.95940459	4645.7390570617	577.79780810179	7425.5290578293	458450.81163923	7136.387707272	146159.5021610
0.	263019.60593108	5001.500450135	555.57407469138	8181.7923105381	477358.22920053	7314.319659335	148149.7424418
0.	266023.85658056	4156.5919324774	511.12678566587	7736.9232657286	505078.25736553	7136.387707272	157949.4965401
0.	270612.55589867	4756.9128613587	577.79780810179	7492.255408986	454041.17187821	6491.4162136014	150683.4571090
0.	267927.86494954	4512.332449094	577.79780810179	7002.9412353188	450852.6350481	6091.1141759345	150479.8268237
0.	255822.91584875	4712.4431617115	377.78634093484	6869.4968993892	456292.61904566	6580.3748323783	153263.2009537
0.	227097.23690103	4356.6941049483	466.67973369921	6513.6557793022	469578.82307352	6402.4585440809	155481.5081975
0.	222030.06638384	4490.09822201	511.12678566587	6157.8298473792	481027.1057025	6936.2188003543	147561.6678638
0.	232053.22150436	4801.3827982459	333.34000013334	6335.740914881	475759.46661912	7225.3532086126	152448.4595036
0.	195033.667195	4245.525638307	466.67973369921	5090.4431708704	472962.3494912	5935.4463522347	147787.8455258
0.	206459.57266446	4734.6779818802	422.2329187895	5690.8313593262	468568.72348893	7314.319659335	130186.8123648
0.	168667.60226231	3934.2618191226	600.02160077763	5023.7360413493	475030.71792171	6913.9781073663	117331.3353662
0.	184713.5961879	4245.525638307	400.00960023041	5268.3314594078	463989.53339747	6669.3344004268	117601.7742090
0.	173385.17374892	4779.1478001472	355.56314090256	5112.6789993376	440287.37858054	7047.4231552981	129645.1320033
0.	174451.52968999	4267.7592130252	666.69333440004	5112.6789993376	468991.54138216	6602.6146353956	136418.6486465
0.	179921.56228521	4445.6299457633	400.00960023041	5379.5135674889	447852.74393667	7180.8703392706	134566.6782707
0.	190622.22276166	4845.8529723751	511.12678566587	5246.095215739	471176.43295219	6958.4595526755	130344.8090515
0.	222098.52139987	4445.6299457633	688.91736413994	5134.9148871186	456855.57336402	7425.5290578293	135650.7089457
0.	203749.64122248	4401.1619067434	577.79780810179	5468.4603216522	512417.72936483	6558.1350886904	137548.0992640
0.	200608.12148036	3623.0096229803	577.79780810179	5579.6450990042	461876.8864236	6736.0546994319	128313.649616
0.	225955.71700398	4623.5044741297	555.57407469138	5134.9148871186	462721.88267968	6825.0159287424	132782.848971
0.	183714.08453679	4423.3958966001	511.12678566587	4912.5586784017	457301.27178568	5957.6844347936	135311.9343333
0.	182146.90727671	3778.6342682119	844.48723179752	5134.9148871186	450383.8327404	6936.2188003543	121929.9812549
0.	153398.99886969	4023.1931528364	666.69333440004	5646.3566772391	477663.90894395	8270.7689680748	116767.9491000
0.	177288.24004477	3934.2618191226	533.35040054615	4623.5044741297	481544.6377086	6736.0546994319	135582.952930
0.	157134.30103837	3534.0825588358	666.69333440004	4623.5044741297	443706.1888903	7136.387707272	121727.0466842
0.	164723.20218314	4112.1254353852	911.16092124147	5045.9716918765	456081.52071921	6780.5351954239	117015.8343974
0.	157315.44876739	4112.1254353852	822.26278718639	5023.7360413493	464506.03748209	7381.0451204177	114785.1302911
0.	160622.08018495	5379.5135674889	555.57407469138	6024.3990384081	447899.60914895	6669.3344004268	132511.9206971
0.	147041.48233238	4334.4602930095	644.46936392652	5379.5135674889	487592.66730892	5579.6450990042	136125.0163547
0.	143581.93673788	3422.9250628351	688.91736413994	4423.3958966001	458873.13034774	8559.9496630493	110910.9732516
0.	131947.51485781	3489.6193825463	466.67973369921	4312.2265403762	461031.97353108	6780.5351954239	111834.3017884
0.	137186.65854704	3956.4945635986	355.56314090256	4823.6178556551	466196.63227301	6135.5912309063	125831.7884234
0.	145390.67186361	4534.5667354854	644.46936392652	4156.5919324774	501422.66233573	7158.6289936035	125786.67046
0.	129351.73639478	4423.3958966001	777.81407576798	3422.9250628351	480768.35141359	6691.5744407644	131360.5730143
0.	153127.40523055	4423.3958966001	688.91736413994	4423.3958966001	448977.57987529	6913.9781073663	142564.6942490
0.	171275.54820972	4801.3827982459	511.12678566587	3756.4019981391	454697.78280613	7025.1821656413	142677.7151125
0.	193100.53366783	4601.2699505063	622.24545271912	3734.1697873657	482462.15758906	6424.6978724691	154711.8251150
0.	169574.62226209	4089.8922757939	444.45629661235	4023.1931528364	443331.45807754	7269.8363153001	149687.9781450
0.	142090.0232185	4645.7390570617	688.91736413994	4045.4261345198	452399.8648735	6157.8298473792	128313.649616
0.	134295.69245726	3800.8665975842	355.56314090256	2800.4704790405	425877.83890072	7069.6642042893	118886.4777374
0.	135695.87992628	4112.1254353852	488.9032300503	2933.8496908789	480627.21600195	6958.4595526755	121929.9812549
0.	128561.87608525	4067.6591755055	733.3656014198	3756.4019981391	466102.70158645	7247.5947322881	129193.7583895
0.	148149.74244185	3756.4019981391	400.00960023041	2978.3099024804	484179.83051305	7358.8032407191	125177.6017395
0.	137435.14736973	4245.525638307	355.56314090256	3534.0825588358	466783.72239972	6491.4162136014	128629.5754865
0.	138316.21241678	4156.5919324774	622.24545271912	3534.0825588358	497061.56972593	6936.2188003543	126237.8609690
0.	175586.09916808	4645.7390570617	600.02160077763	3578.5459723132	418075.01887294	6491.4162136014	139581.4930491
0.	175563.4062804	4512.332449094	444.45629661235	4178.8252699788	450336.95392194	6780.5351954239	149054.5528901
0.	181215.82407037	4490.09822201	644.46936392652	3912.0291339479	448321.40760964	7136.387707272	144712.3505804
0.	193236.97561204	4801.3827982459	488.9032300503	4979.2649182334	471951.85099365	7447.7711155427	150389.326057
0.	187644.66617227	4712.4431617115	755.58980896023	5601.8822324301	453337.71605446	7025.1821656413	151927.9715653
0.	184145.67729481	3912.0291339479	422.2329187895	5201.6229063468	442488.37375884	6357.9800652871	127050.0649804
0.	176879.69485782	4289.9928470482	422.2329187895	4801.3827982459	490653.606972	7470.0132325949	136689.7029480
0.	212520.21563949	4045.4261345198	555.57407469138	5201.6229063468	482626.85103758	6802.7755324172	143898.4372898
0.	207484.56352645	3956.4945635986	333.34000013334	5179.3868406229	502672.46486695	7180.8703392706	140214.2048171
0.	242865.98090621	4690.2084008523	577.79780810179	5957.6844347936	474748.63828597	6913.9781073663	150819.2133721
0.	250898.77385997	4645.7390570617	577.79780810179	6869.4968993892	451157.37031879	6669.3344004268	155821.0966557
0.	327165.2521001	4868.088148406	511.12678566587	7803.6521091871	451977.86536437	6780.5351954239	159059.1951470
0.	306743.46795284	4779.1478001472	777.81407576798	8671.1756780192	473103.35875504	8226.2805206124	153308.466682
0.	261735.67134884	5023.7360413493	688.91736413994	9650.0285943244	474443.06249009	7047.4231552981	144124.5164095
0.	296677.58201325	4601.2699505063	866.71173567692	10361.993807708	477687.42322187	6825.0159287424	146634.403062
0.	350276.76356795	4667.9736993025	688.91736413994	11363.297749089	485756.62769636	8092.8166025467	124771.5804683
0.	307457.97772542	4779.1478001472	1000.0600036002	13254.977733417	489900.0435548	5713.0687893496	144554.0834903
0.	339071.74970455	4534.5667354854	666.69333440004	12097.663727646	510104.29277279	7225.3532086126	146973.6344185
0.	374589.53294234	4245.525638307	822.26278718639	11986.39199816	477640.39473053	8003.8418440852	146091.6613650
0.	321737.72802969	4734.6779818802	755.58980896023	11697.092449727	538569.78145679	7714.6804365931	137051.122286
0.	340251.74774432	4401.1619067434	600.02160077763	10918.258931291	463778.24524859	6313.5018238017	142270.8471166
0.	401232.16575251	4734.6779818802	577.79780810179	11074.019815824	442722.55551312	7870.3814867284	139355.5361053
0.	328066.32568434	5045.9716918765	866.71173567692	14078.548961991	493998.3434238	7403.2870594544	150366.7010182
0.	400929.20543287	5023.7360413493	600.02160077763	11741.599419325	481732.83891068	6669.3344004268	158357.1239169
0.	395384.60138498	4779.1478001472	555.57407469138	14145.328571962	508711.80997344	8248.52471467	146430.8708198
0.	351736.35362335	4823.6178556551	400.00960023041	12743.069038078	500149.46574579	6847.2563843996	150072.5810465
0.	324300.93495631	4245.525638307	555.57407469138	11229.783609853	488722.73322409	7158.6289936035	142338.657081
0.	346339.43623888	4490.09822201	644.46936392652	10272.994831483	464811.2590814	7670.1949563466	142858.5516554
0.	335370.85751023	4890.3233837481	688.91736413994	12431.487824481	502719.63078952	6647.0944194197	131563.7405493
0.	365997.89612527	4756.9128613587	466.67973369921	12186.682180224	515133.27120394	7647.9523052351	137141.4795506
0.	386795.25431714	5246.095215739	733.3656014198	12542.765492984	453830.12906115	7047.4231552981	142564.6942490
0.	374845.09265811	4156.5919324774	600.02160077763	12520.509840498	449704.11500375	6580.3748323783	150457.201540
0.	384817.90378598	4356.6941049483	711.14145314645	12253.446643245	485497.7306543	6558.1350886904	150049.9568595
0.	329984.31322426	5223.8590313854	822.26278718639	12876.607407585	462627.99008968	6491.4162136014	145548.954706
0.	352941.28326029	5268.3314594078	488.9032300503	11029.516409074	494233.93739703	6691.5744407644	141479.7712837
0.	314329.56083521	5157.1508342136	733.3656014198	11519.066946682	502177.23832507	6758.2949177622	153217.9354690
0.	368551.26146924	5134.9148871186	1066.7349377027	11697.092449727	452892.22393113	7091.9053126152	146001.2078220
0.	346501.52551408	4823.6178556551	688.91736413994	10940.510308095	477052.56035732	6335.740914881	135718.4655076
0.	370757.05678732	4645.7390570617	733.3656014198	11630.332440711	468098.95030141	8337.5020843755	144327.9928165
0.	317259.74537698	4534.5667354854	577.79780810179	10896.007613863	478769.14973726	7603.4671810346	131789.4880188
0.	318505.95703974	4490.09822201	422.2329187895	9983.7547189362	465351.2931704	7714.6804365931	122831.9720407
0.	318782.91780129	4356.6941049483	800.03840184329	9805.7657902847	470142.65137058	7336.5614203583	142044.8178518
0.	290533.36046485	4667.9736993025	733.3656014198	10250.745235849	491053.96446293	7492.255408986	138496.9551284
0.	253142.91102842	4690.2084008523	666.69333440004	8604.4398909837	509632.23940921	7870.3814867284	132624.8064161
0.	264601.86460674	4378.9279761929	688.91736413994	8293.0132808272	488605.01107773	7025.1821656413	137999.9220263
0.	323561.91307255	4957.0294456441	488.9032300503	7937.111398359	467605.71617603	7514.4976447163	153738.5032530
0.	285221.16336964	4000.9602304553	555.57407469138	7848.1383015384	472750.83994572	7470.0132325949	151271.7500791
0.	319336.86642207	5001.500450135	622.24545271912	7203.1117442735	461008.50491838	6535.8954043318	163091.5772221
0.	266528.49179417	4334.4602930095	400.00960023041	6024.3990384081	455964.24612024	6647.0944194197	146905.7870522
0.	235092.19796782	4289.9928470482	488.9032300503	6558.1350886904	507649.89857994	7425.5290578293	140756.5671084
0.	270474.85873295	4445.6299457633	600.02160077763	6380.2192750204	467394.33881486	6913.9781073663	152357.9375480
0.	246412.28493893	4801.3827982459	466.67973369921	6269.0238196228	462393.26311789	7247.5947322881	141547.5748660
0.	249021.48382612	4823.6178556551	422.2329187895	7292.077957649	466595.8491816	7047.4231552981	138022.5138022
0.	314952.42882437	4534.5667354854	266.6709334016	6091.1141759345	468921.07028424	7203.1117442735	151837.4552123
0.	282508.85763913	4000.9602304553	400.00960023041	6313.5018238017	466337.53023404	7114.146480276	147131.9470692
0.	280210.97280953	4690.2084008523	466.67973369921	6424.6978724691	474137.49758886	7625.7097134645	143107.2082551
0.	314444.90331181	4801.3827982459	466.67973369921	6157.8298473792	483332.71593336	7625.7097134645	151679.053938
0.	286991.52588349	4601.2699505063	511.12678566587	6980.7003643303	462205.4861722	6202.3072583001	156205.9801499
0.	297966.82260558	4178.8252699788	466.67973369921	6758.2949177622	483262.12682898	7647.9523052351	157768.335157
0.	314260.35610136	4556.8010811844	377.78634093484	6402.4585440809	428823.26956032	6780.5351954239	146363.0278338
0.	323977.6049716	4378.9279761929	355.56314090256	7069.6642042893	461548.29928244	6602.6146353956	147471.1985027
0.	313360.74588959	4779.1478001472	466.67973369921	6736.0546994319	481309.39201508	6357.9800652871	143378.4783905
0.	363004.46994808	5045.9716918765	377.78634093484	6825.0159287424	441036.58995573	6091.1141759345	155481.5081975
0.	325201.70480548	5068.2074017168	666.69333440004	6446.937260185	461571.76937444	7203.1117442735	150751.3349666
0.	332087.66461594	3845.3314342286	422.2329187895	6357.9800652871	463801.72145219	7536.7399397861	137435.1473697
0.	313060.89700052	4378.9279761929	377.78634093484	6758.2949177622	492208.04060293	7381.0451204177	142429.0712190
0.	304531.17405389	3467.3878833464	422.2329187895	6624.8544977427	479498.21634162	7047.4231552981	139830.0527051
0.	350809.60076093	4579.0354861913	488.9032300503	6802.7755324172	490394.56208088	7381.0451204177	135424.8576862
0.	343306.62087128	4156.5919324774	400.00960023041	7736.9232657286	464388.64745522	6936.2188003543	140101.217078
0.	361658.93126596	4556.8010811844	466.67973369921	7314.319659335	500243.7701282	7002.9412353188	145503.7307326
0.	393661.38296933	4823.6178556551	444.45629661235	7558.9822941956	443846.7171769	7536.7399397861	163794.0436326
0.	394732.53185704	4756.9128613587	444.45629661235	6691.5744407644	488887.54694331	6802.7755324172	173816.2375487
0.	397480.87677865	4756.9128613587	666.69333440004	8582.1947473411	492490.69516093	7470.0132325949	155390.9535908
0.	338956.07243579	4423.3958966001	577.79780810179	7025.1821656413	508546.61513187	7047.4231552981	144689.7408137
0.	392869.75066691	5290.5677623922	466.67973369921	8470.9699193857	505880.33802899	7803.6521091871	159512.1754230
0.	386143.84113875	4801.3827982459	444.45629661235	7203.1117442735	481027.1057025	7447.7711155427	161482.9234669
0.	413079.35067816	5201.6229063468	511.12678566587	7336.5614203583	507791.47917883	6891.7374737114	167806.0237783
0.	354401.33045745	4779.1478001472	622.24545271912	7158.6289936035	488605.01107773	6135.5912309063	168690.2765712
0.	426485.54306768	5112.6789993376	688.91736413994	8470.9699193857	494987.88158367	6580.3748323783	168962.3730425
0.	462275.90204437	5068.2074017168	644.46936392652	9116.0945761461	496590.23296261	7492.255408986	183986.6668643
0.	449985.37096806	4957.0294456441	866.71173567692	10250.745235849	469390.88855257	6647.0944194197	173657.4220023
0.	473761.43266554	5090.4431708704	644.46936392652	8559.9496630493	454697.78280613	7825.8951756913	165652.4633313
0.	409579.45531784	3823.0989862564	488.9032300503	8315.2576529274	473455.89206568	6736.0546994319	156953.1572102
0.	406617.33170522	4690.2084008523	488.9032300503	7692.4376667992	480697.78341736	6736.0546994319	148783.0995313
0.	401092.33657621	5023.7360413493	755.58980896023	7514.4976447163	480909.48914856	6513.6557793022	152131.6369220
0.	360452.76699772	4023.1931528364	533.35040054615	7959.3548209234	476229.65995351	6624.8544977427	157972.1419873
0.	369619.25945309	4445.6299457633	600.02160077763	7714.6804365931	490818.45779373	7803.6521091871	147267.6459998
0.	325548.1801791	4579.0354861913	600.02160077763	7425.5290578293	457301.27178568	6913.9781073663	141524.9736111
0.	362679.66528025	4645.7390570617	444.45629661235	6736.0546994319	480203.82370639	6380.2192750204	144305.3840836
0.	321275.9711667	4089.8922757939	644.46936392652	7225.3532086126	486957.07065509	7937.111398359	138519.5482407
0.	358667.02987379	4667.9736993025	800.03840184329	6491.4162136014	497273.67971538	7759.166154206	155889.0159926
0.	458920.05593445	5357.2770272403	511.12678566587	6091.1141759345	442113.69628584	6691.5744407644	194510.540259
0.	380725.08239573	5913.2083289985	577.79780810179	6513.6557793022	495930.40498237	6713.8145404327	173385.1737489
0.	364860.73433588	5290.5677623922	422.2329187895	6357.9800652871	459201.61485521	7336.5614203583	170912.6551695
0.	406733.93131212	4556.8010811844	822.26278718639	6357.9800652871	479756.93229906	5846.4946152228	170073.5249219
0.	403679.54726711	4667.9736993025	511.12678566587	5757.5438273573	459741.29533189	7114.146480276	163272.8532626
0.	332041.43151787	4845.8529723751	600.02160077763	5557.4080248972	506894.84147429	6535.8954043318	159398.9280674
0.	312161.41387003	4534.5667354854	533.35040054615	4979.2649182334	502979.0479958	7336.5614203583	135853.980270
0.	318113.61142174	4267.7592130252	511.12678566587	6157.8298473792	466478.43051253	6802.7755324172	132331.3067022
0.	286968.53179259	3956.4945635986	577.79780810179	4957.0294456441	509443.42532858	6913.9781073663	140553.177147
0.	303056.63181312	4334.4602930095	644.46936392652	5957.6844347936	460797.29029818	7381.0451204177	133279.5735053
0.	291269.51180137	3800.8665975842	555.57407469138	5535.1710101087	461243.19393955	7314.319659335	135515.1974614
0.	304369.88351533	4134.3586542796	377.78634093484	5735.3062786932	481356.44063743	7425.5290578293	134363.4380911
0.	338354.57600587	4023.1931528364	511.12678566587	6246.7849065228	461313.60190006	7470.0132325949	147199.7962607
0.	299878.02185472	5179.3868406229	466.67973369921	5068.2074017168	471552.38445184	7114.146480276	144237.5582497
0.	282187.1162497	3667.4735108391	488.9032300503	5157.1508342136	465069.53200665	6713.8145404327	146973.6344185
0.	306628.2300746	3889.7965080741	400.00960023041	4712.4431617115	449540.05329302	6869.4968993892	136350.8864375
0.	285543.01996157	5268.3314594078	622.24545271912	5535.1710101087	457864.29243036	6847.2563843996	121636.8551164
0.	297391.24455567	4645.7390570617	866.71173567692	4223.2921228934	482415.10289906	6869.4968993892	139852.6494021
0.	304830.72175932	4378.9279761929	488.9032300503	5045.9716918765	495671.2007275	7025.1821656413	143717.5783722
0.	299118.095887	4067.6591755055	377.78634093484	6669.3344004268	462017.71334347	6513.6557793022	143649.7572814
0.	309809.37001882	5290.5677623922	555.57407469138	5624.119425175	472609.83648216	6091.1141759345	133776.327414
0.	294675.04330796	4356.6941049483	600.02160077763	5557.4080248972	472539.33562039	7091.9053126152	133415.048930
0.	303978.19068488	4067.6591755055	688.91736413994	6380.2192750204	466149.66680099	6758.2949177622	137480.3279452
0.	311285.08606916	4801.3827982459	333.34000013334	5223.8590313854	459717.83025606	7714.6804365931	145481.1188372
0.	251883.37299041	4267.7592130252	533.35040054615	5713.0687893496	453783.23136393	6691.5744407644	129216.3264940
0.	270153.57405297	4067.6591755055	377.78634093484	5624.119425175	458005.05337646	7447.7711155427	132557.0748026
0.	314098.88058265	4490.09822201	488.9032300503	5468.4603216522	475571.39650728	7180.8703392706	162094.6287979
0.	311100.60753242	4023.1931528364	422.2329187895	4112.1254353852	464529.51568053	6802.7755324172	152991.6117000
0.	322592.04440584	4601.2699505063	777.81407576798	5401.7501670541	476347.21231737	7247.5947322881	152878.4520995
0.	287152.48626628	4223.2921228934	711.14145314645	6135.5912309063	482485.68503089	7314.319659335	143446.2972924
0.	283244.31240087	4868.088148406	466.67973369921	5290.5677623922	455471.71034638	6847.2563843996	140033.4251651
0.	315021.63919935	4801.3827982459	533.35040054615	4801.3827982459	497556.50118982	6669.3344004268	163748.7214494
0.	334353.39453701	4912.5586784017	466.67973369921	5557.4080248972	474936.69034493	6424.6978724691	186099.4789574
0.	340969.08147882	4845.8529723751	555.57407469138	4756.9128613587	463919.10343539	7336.5614203583	179036.129315
0.	270084.72892165	5001.500450135	377.78634093484	4579.0354861913	464200.82675851	6602.6146353956	155934.2958552
0.	276489.7213777	4134.3586542796	711.14145314645	4334.4602930095	500008.01111485	6869.4968993892	149348.6372525
0.	281221.96536755	3867.5639415011	466.67973369921	4223.2921228934	442675.71864941	6424.6978724691	153829.0400700
0.	320814.23940479	4779.1478001472	511.12678566587	5134.9148871186	460539.14616997	7670.1949563466	167375.2676051
0.	300292.55562222	5201.6229063468	422.2329187895	5246.095215739	466431.46349554	6580.3748323783	187417.41498
0.	303379.16603312	4467.8640542332	355.56314090256	4467.8640542332	483591.54762101	7825.8951756913	161460.2685679
0.	315298.48634084	5045.9716918765	377.78634093484	4756.9128613587	466572.36531903	6736.0546994319	149439.126818
0.	299970.13871922	4445.6299457633	222.22518522469	4067.6591755055	434366.23572064	6713.8145404327	167216.5735191
0.	308771.91076442	4957.0294456441	688.91736413994	4512.332449094	511591.43047707	7091.9053126152	151294.3775538
0.	322361.13961492	4756.9128613587	466.67973369921	5713.0687893496	454603.97816148	7269.8363153001	160236.9945983
0.	293524.3729252	4979.2649182334	577.79780810179	3912.0291339479	487121.85045007	6736.0546994319	166400.4797648
0.	342288.20789569	4823.6178556551	466.67973369921	5601.8822324301	485568.3381634	7180.8703392706	188190.0940186
0.	311446.50807751	4890.3233837481	333.34000013334	4801.3827982459	487027.69017958	6847.2563843996	168440.8625321
0.	288877.25361786	4579.0354861913	511.12678566587	4623.5044741297	449821.30386559	6980.7003643303	160123.7374859
0.	257197.60664968	4712.4431617115	333.34000013334	4289.9928470482	476370.7229836	6246.7849065228	150570.3285639
0.	278097.46899447	4734.6779818802	555.57407469138	4378.9279761929	473197.36621993	6913.9781073663	145096.7259202
0.	337776.25417969	5468.4603216522	177.7796740943	5201.6229063468	484226.89488789	7670.1949563466	191349.7247198
0.	306397.75901236	4712.4431617115	511.12678566587	4601.2699505063	514401.17106158	7225.3532086126	181624.5796351
0.	314767.87058245	5423.9868259363	488.9032300503	4534.5667354854	465304.33233283	7514.4976447163	162049.3157668
0.	304024.2712559	5579.6450990042	555.57407469138	5512.9340546385	475336.31467049	7981.5983028321	178445.8923754
0.	342681.67117981	5757.5438273573	1022.2849223641	5868.7324604928	481685.78822288	7180.8703392706	204250.5713617
0.	343052.00619426	5312.8041246922	866.71173567692	4912.5586784017	479568.77446482	7603.4671810346	178014.5915366
0.	326749.40421083	4890.3233837481	911.16092124147	4823.6178556551	470142.65137058	7403.2870594544	179626.4076200
0.	302388.5642143	4756.9128613587	555.57407469138	5379.5135674889	491619.20684794	7625.7097134645	165040.4993316
0.	295940.96107873	4823.6178556551	711.14145314645	4356.6941049483	456151.88624969	7692.4376667992	154598.6423668
0.	271897.83741959	5201.6229063468	488.9032300503	4267.7592130252	476159.12930902	7203.1117442735	149710.6013581
0.	280624.54609505	5001.500450135	466.67973369921	5134.9148871186	463003.56662574	7625.7097134645	144780.1802456
0.	262996.67681995	5068.2074017168	622.24545271912	5001.500450135	523710.57272378	7180.8703392706	158583.5921056
0.	309348.26136182	4934.7940323669	577.79780810179	4912.5586784017	482556.26774373	6736.0546994319	160916.5692910
0.	249570.89144061	4178.8252699788	466.67973369921	4890.3233837481	467582.22954502	7536.7399397861	150909.7187652
0.	311677.11627132	4334.4602930095	444.45629661235	3600.7777679979	489852.94803908	6736.0546994319	158289.1846491
0.	308495.27637827	4223.2921228934	600.02160077763	4423.3958966001	452540.5360001	6291.2627920491	157066.3716456
0.	291453.55962249	4690.2084008523	533.35040054615	3511.8509410427	485262.37648896	7558.9822941956	161279.0315719
0.	237194.98672033	4579.0354861913	711.14145314645	4112.1254353852	467676.1764554	6513.6557793022	160055.7839502
0.	248815.46517125	5312.8041246922	555.57407469138	3711.9376358914	463449.58515426	6669.3344004268	157496.6003974
0.	273481.75613775	4734.6779818802	422.2329187895	3267.3070588502	459670.90029731	6869.4968993892	160803.3030304
0.	235823.543411	4023.1931528364	600.02160077763	3689.7055437159	472633.33689831	6602.6146353956	146566.5584342
0.	224540.44655847	4756.9128613587	533.35040054615	3934.2618191226	460351.40987329	6513.6557793022	158470.3572492
0.	203385.3470777	4734.6779818802	533.35040054615	4267.7592130252	496755.1978851	7625.7097134645	146724.8634192
0.	198241.37236278	4312.2265403762	666.69333440004	3422.9250628351	453525.2986218	7314.319659335	143310.6600359
0.	212930.49161939	4378.9279761929	355.56314090256	3934.2618191226	482462.15758906	6535.8954043318	149031.9314421
0.	201973.85585634	4378.9279761929	533.35040054615	3467.3878833464	515936.29149026	7603.4671810346	139016.6120818
0.	205457.47977257	4534.5667354854	466.67973369921	3956.4945635986	497014.43488466	7358.8032407191	140169.0095395
0.	172182.84925009	4245.525638307	355.56314090256	2756.0112160766	488793.36728742	7314.319659335	132850.5824056
0.	192350.14244745	4156.5919324774	733.3656014198	4134.3586542796	475688.93984359	6602.6146353956	136825.233378
0.	191326.98933316	4801.3827982459	466.67973369921	3823.0989862564	484391.62223399	6402.4585440809	128155.6911382
0.	224974.13326739	4378.9279761929	711.14145314645	4045.4261345198	491878.28872112	6113.3526737582	148715.2375609
0.	231847.61595761	4378.9279761929	511.12678566587	3978.7273673761	494398.85702727	7136.387707272	136057.2565139
0.	215483.76815	4690.2084008523	511.12678566587	3445.1564434428	493809.87290265	7203.1117442735	141977.0102577
0.	251310.91768975	4734.6779818802	533.35040054615	3645.2415372606	433430.46188502	6936.2188003543	133098.9430035
0.	250738.50112692	4690.2084008523	488.9032300503	3578.5459723132	478816.18442139	6847.2563843996	144011.4760896
0.	256281.12130098	4490.09822201	555.57407469138	3778.6342682119	468639.19168878	7647.9523052351	154145.9266047
0.	256556.05648295	5223.8590313854	555.57407469138	4112.1254353852	480533.12701823	6535.8954043318	169234.478309
0.	240898.99555534	5045.9716918765	422.2329187895	3511.8509410427	476206.14967419	7447.7711155427	184145.6772948
0.	246595.36035396	5312.8041246922	622.24545271912	3200.6145179875	474960.19714242	6758.2949177622	149665.3549927
0.	216395.83983331	4490.09822201	444.45629661235	4579.0354861913	499206.47890406	7069.6642042893	167715.3364362
0.	204797.07453318	5001.500450135	244.44802968221	3689.7055437159	466220.11510559	6580.3748323783	142903.7613991
0.	204227.80116459	4467.8640542332	511.12678566587	3823.0989862564	478510.4635873	6869.4968993892	134227.9473697
0.	215004.96996413	4979.2649182334	533.35040054615	3778.6342682119	510599.97673053	6491.4162136014	137051.122286
0.	232784.3039702	4467.8640542332	422.2329187895	4201.058666784	457254.35506975	7692.4376667992	136621.9385528
0.	239023.92403169	4089.8922757939	511.12678566587	4534.5667354854	484462.2206367	6380.2192750204	134092.4588336
0.	244375.83822401	4801.3827982459	755.58980896023	3356.2312767859	498923.60305282	7736.9232657286	138271.0273463
0.	254059.05649131	4000.9602304553	488.9032300503	5023.7360413493	529599.12982309	6847.2563843996	138067.6975362
0.	290004.2911682	4979.2649182334	511.12678566587	5512.9340546385	509514.23012235	8026.0854446829	131383.1469421
0.	270865.00651756	4512.332449094	666.69333440004	5201.6229063468	449399.43147275	6758.2949177622	140643.5720778
0.	299970.13871922	4912.5586784017	666.69333440004	5979.9225766753	485097.63241619	7314.319659335	142112.6259930
0.	293064.14848584	5112.6789993376	533.35040054615	6624.8544977427	498546.4497533	7425.5290578293	137615.8711295
0.	332503.77381584	4000.9602304553	688.91736413994	6091.1141759345	459530.11196422	6958.4595526755	148443.7951569
0.	378842.11449764	4601.2699505063	733.3656014198	5779.781435342	477616.88058161	7292.077957649	146204.7296624
0.	371523.41410798	4601.2699505063	622.24545271912	5846.4946152228	485050.56326239	7803.6521091871	155345.6766531
0.	341894.76281448	5068.2074017168	600.02160077763	5624.119425175	511874.7239981	6891.7374737114	151294.3775538
0.	354980.78369481	4112.1254353852	644.46936392652	6002.16077788	495647.63709257	7425.5290578293	141344.1657601
0.	354239.09062066	4223.2921228934	466.67973369921	6313.5018238017	500055.16239948	7736.9232657286	200539.8405666
0.	348168.90876827	4734.6779818802	422.2329187895	6513.6557793022	480533.12701823	7381.0451204177	141999.6127283
0.	371151.83831247	4378.9279761929	622.24545271912	6335.740914881	498852.88554672	7180.8703392706	143242.8422284
0.	313752.87195496	4467.8640542332	733.3656014198	5179.3868406229	487286.63341087	7425.5290578293	139852.6494021
0.	354911.24722321	4934.7940323669	422.2329187895	5468.4603216522	479851.01276478	7136.387707272	163114.2365136
0.	363306.08537693	5490.6971584864	711.14145314645	5179.3868406229	470119.1577841	7425.5290578293	169279.8300422
0.	331579.11436873	4334.4602930095	644.46936392652	5668.5939886228	473925.95903901	7269.8363153001	146724.8634192
0.	339788.98389829	5601.8822324301	733.3656014198	6602.6146353956	506493.7443901	6357.9800652871	158696.8284862
0.	481356.44063743	4467.8640542332	622.24545271912	7203.1117442735	485121.16708997	7848.1383015384	153217.9354690
0.	464881.69637962	5913.2083289985	622.24545271912	8826.8945917595	453923.92522639	6936.2188003543	146973.6344185
0.	522623.16813738	4690.2084008523	955.61034388194	7803.6521091871	486062.60700444	7358.8032407191	135808.8084401
0.	455964.24612024	4957.0294456441	555.57407469138	7136.387707272	460163.67769223	7670.1949563466	142609.9024120
0.	377215.19332534	4556.8010811844	400.00960023041	6357.9800652871	477029.04782085	7002.9412353188	122877.0741242
0.	240510.22703859	3689.7055437159	444.45629661235	4178.8252699788	459999.4154098	6446.937260185	108997.079245
0.	218836.11606419	3845.3314342286	288.89389638309	3556.3142359259	479827.49255156	6513.6557793022	94488.21713159
0.	183577.79668001	3334.00013336	311.11691862693	2822.700199456	493833.43149139	7114.146480276	86243.98402978
0.	121163.36528393	3534.0825588358	88.889362965491	2578.1765357486	467840.58602756	6446.937260185	83774.53995471
0.	107353.73054214	3711.9376358914	266.6709334016	2489.2606184746	445228.70162239	6758.2949177622	73096.96787081
0.	73433.238249566	3756.4019981391	66.6669333344	1777.9674276367	450079.12501021	6380.2192750204	74576.6585996
0.	62030.007266946	3267.3070588502	200.0024000288	1489.0219081794	486086.14432646	6736.0546994319	69443.70061731
