# Supplementary material for: LA-iMageS: a software for elemental distribution bioimaging using LA–ICP–MS data
Source: J Cheminform. 2016 Nov 18;8:65. doi: 10.1186/s13321-016-0178-7 (PMC5116144; doi:10.1186/s13321-016-0178-7)
Supplement: Supplementary file 1 — Additional file 1. Dataset corresponding to LA–ICP–MS analysis of a human tissue used to illustrate LA-iMageS features. [file 13321_2016_178_MOESM1_ESM.zip › Line 70.xl]

Intensity Vs Time	Counts Per Second
Time in Seconds	Na23	Ca44	Zn64	P31	C12	C13	Si28
0.	133.33440000853	2911.6196740142	0.	333.34000013334	424452.24103309	6380.2192750204	60351.08003008
0.	133.33440000853	3178.3837896203	0.	244.44802968221	465938.32536325	7825.8951756913	59769.13058216
0.	377.78634093484	2711.5521902674	22.222251851891	288.89389638309	463379.15963193	7047.4231552981	59858.65863079
0.	7714.6804365931	2667.0934016109	133.33440000853	1066.7349377027	464975.61367827	6224.5460527486	64179.5259950
0.	18108.542693893	2844.9299791609	111.11185185679	1733.5136187497	468709.66046823	7892.6247312617	68726.68201860
0.	38287.755535688	3267.3070588502	200.0024000288	1666.8333500017	476276.68070559	7247.5947322881	74531.81564324
0.	48272.745020954	3178.3837896203	133.33440000853	2044.6952603964	453150.13759767	7091.9053126152	80094.17485136
0.	63082.306795936	3578.5459723132	177.7796740943	1577.9271548818	411002.5730355	6180.068523177	85031.62050568
0.	85480.623572996	3689.7055437159	400.00960023041	1955.7850343329	448251.10642238	7047.4231552981	83729.64771013
0.	93836.4702291	3045.0006645658	288.89389638309	2667.0934016109	485027.02878237	6402.4585440809	91072.72769522
0.	99411.667133881	3200.6145179875	288.89389638309	2889.3897164397	476347.21231737	6758.2949177622	85637.78033306
0.	102470.60817413	3267.3070588502	244.44802968221	2622.6348501053	500833.19599333	7892.6247312617	81979.03784166
0.	93679.159604974	3689.7055437159	400.00960023041	2467.0317873712	457207.43861091	5846.4946152228	84492.8485949
0.	126237.86096908	3289.5380243924	311.11691862693	2756.0112160766	443471.98020882	7492.255408986	91971.40574137
0.	124794.13669055	3623.0096229803	377.78634093484	2555.9474675006	462182.01434347	6691.5744407644	95409.73890048
0.	130796.24453523	3311.7690492289	200.0024000288	3289.5380243924	489499.73991252	6847.2563843996	90129.21947291
0.	124388.13396307	3556.3142359259	266.6709334016	3178.3837896203	488251.85433233	7447.7711155427	93993.78380625
0.	113005.49881043	3756.4019981391	311.11691862693	2733.7816735278	496778.76456147	6713.8145404327	90893.00365180
0.	122899.62525688	3667.4735108391	488.9032300503	3133.9225107654	481991.6223088	6780.5351954239	96556.1635017
0.	126847.00661217	3734.1697873657	444.45629661235	2800.4704790405	448016.77330255	7558.9822941956	99074.35226118
0.	125042.25913413	3400.6937415233	244.44802968221	2889.3897164397	458755.81750602	6802.7755324172	93971.31025728
0.	159716.0245046	3356.2312767859	222.22518522469	2956.0797670342	458122.35593257	7002.9412353188	109830.1323777
0.	145684.62808613	3578.5459723132	266.6709334016	2867.1598181554	418471.99631872	6469.1767072291	110257.9485713
0.	171593.09245192	4623.5044741297	155.55700742096	3467.3878833464	468380.81112288	7114.146480276	121231.0050533
0.	154055.38637647	4223.2921228934	288.89389638309	2822.700199456	464552.99394331	5935.4463522347	110212.914260
0.	156681.44878188	3645.2415372606	244.44802968221	2978.3099024804	460069.81314502	6624.8544977427	105958.2625528
0.	145639.40338282	3978.7273673761	400.00960023041	3089.4614690812	467793.61154214	6224.5460527486	117353.8716035
0.	185486.02731846	3978.7273673761	288.89389638309	3000.5400972175	489546.83348911	6758.2949177622	116903.1583545
0.	166400.47976486	3978.7273673761	244.44802968221	2844.9299791609	432611.74378441	6758.2949177622	126689.0757205
0.	161913.37813774	3467.3878833464	355.56314090256	3133.9225107654	465656.54489011	6624.8544977427	115866.6097403
0.	178150.78941553	3889.7965080741	222.22518522469	3156.1531205464	434740.57393235	7069.6642042893	108231.6438997
0.	154236.46780771	3867.5639415011	200.0024000288	3689.7055437159	449001.01552962	7336.5614203583	104022.9977585
0.	138994.01763295	3289.5380243924	155.55700742096	3200.6145179875	465468.69639069	6736.0546994319	97725.22848748
0.	170050.84688689	3356.2312767859	288.89389638309	3156.1531205464	472351.33615784	7358.8032407191	94151.10033651
0.	153398.99886969	3778.6342682119	266.6709334016	3467.3878833464	469813.74702168	6246.7849065228	104653.0349380
0.	182623.84340854	4267.7592130252	400.00960023041	2689.3227662952	488605.01107773	6736.0546994319	108389.2278195
0.	157338.0925078	3934.2618191226	222.22518522469	3022.7703512459	448438.5775385	6535.8954043318	104968.0712798
0.	158674.18108823	3200.6145179875	244.44802968221	2711.5521902674	478439.91417388	6513.6557793022	105485.6566789
0.	155617.34193558	4045.4261345198	400.00960023041	3133.9225107654	497933.61098791	6469.1767072291	102650.580643
0.	152357.93754805	3956.4945635986	200.0024000288	2511.4895088638	447571.55805287	6647.0944194197	104495.5212052
0.	146747.47866041	3489.6193825463	333.34000013334	3178.3837896203	499277.19932362	6424.6978724691	103640.4982793
0.	136283.12477512	3934.2618191226	244.44802968221	3178.3837896203	492914.69445878	6402.4585440809	100761.0623663
0.	176516.56021775	3422.9250628351	488.9032300503	2711.5521902674	449258.81196307	7425.5290578293	105553.1701731
0.	136463.82375622	3334.00013336	355.56314090256	2222.51855803	470283.61424222	8159.548294521	102155.6656484
0.	110820.89785955	4112.1254353852	266.6709334016	2622.6348501053	459694.36524454	6802.7755324172	97185.63977118
0.	141479.77128371	4401.1619067434	466.67973369921	2333.6600457397	460867.69459277	6380.2192750204	95994.17106407
0.	128381.34701659	3445.1564434428	333.34000013334	2733.7816735278	491430.78858158	7314.319659335	90308.9271335
0.	113365.90002054	4112.1254353852	333.34000013334	2600.4056632835	456386.44219486	6535.8954043318	85233.66890740
0.	108884.51084282	4000.9602304553	333.34000013334	2867.1598181554	452399.8648735	6802.7755324172	89882.12773316
0.	92623.007599779	4156.5919324774	488.9032300503	3489.6193825463	475265.79137674	6713.8145404327	84133.68657421
0.	98489.705299846	3889.7965080741	400.00960023041	2622.6348501053	475054.22497709	7091.9053126152	85211.21884429
0.	104810.55162954	3889.7965080741	577.79780810179	2467.0317873712	476746.90241375	7269.8363153001	93521.85193379
0.	94555.642117957	3623.0096229803	422.2329187895	1822.4214736367	448555.74907167	6335.740914881	98961.91698644
0.	102718.07131505	3133.9225107654	244.44802968221	2111.3785523944	457019.77534637	6602.6146353956	102358.1273426
0.	88961.213625766	3600.7777679979	355.56314090256	2778.2408179141	466760.23802214	6402.4585440809	92960.06292681
0.	109942.71347117	3534.0825588358	200.0024000288	2222.51855803	481756.3643514	7781.4091020254	100581.1304523
0.	97995.035871905	3489.6193825463	422.2329187895	2066.9229651143	488181.22472805	6847.2563843996	103055.5328232
0.	88040.40073685	3489.6193825463	422.2329187895	2555.9474675006	468827.10972199	6691.5744407644	103258.016247
0.	101345.86775806	3778.6342682119	355.56314090256	3133.9225107654	435091.53089011	6535.8954043318	98512.19096745
0.	123824.27385604	4667.9736993025	288.89389638309	2222.51855803	441785.86695829	7492.255408986	121163.3652839
0.	106408.38814774	4289.9928470482	333.34000013334	2800.4704790405	515204.1229159	6180.068523177	117038.3697875
0.	105080.58712744	4289.9928470482	511.12678566587	2200.2904383379	442628.88204213	6580.3748323783	108366.7156497
0.	86715.506126377	4312.2265403762	422.2329187895	2066.9229651143	468051.97439936	6780.5351954239	109334.793516
0.	87950.570751621	3956.4945635986	355.56314090256	1889.1029872274	452493.64536769	7091.9053126152	107398.7495046
0.	111158.685567	4156.5919324774	377.78634093484	2000.2400288035	475124.74653004	7203.1117442735	115889.1420444
0.	94353.368786243	4089.8922757939	333.34000013334	2022.4676149595	493150.25867852	6847.2563843996	119923.3994322
0.	83168.514955146	3778.6342682119	333.34000013334	1911.3302769829	469390.88855257	6469.1767072291	114199.3871180
0.	87726.000002681	3889.7965080741	288.89389638309	1800.1944209975	478863.21936357	6980.7003643303	101323.3744886
0.	69667.781529692	3667.4735108391	333.34000013334	1777.9674276367	488934.63715903	6758.2949177622	102515.6009292
0.	73074.550325912	3711.9376358914	377.78634093484	2889.3897164397	466032.25424742	6469.1767072291	107151.1482013
0.	74688.767041584	3734.1697873657	288.89389638309	2044.6952603964	481873.99252324	6825.0159287424	93139.8313114
0.	59836.276528791	3289.5380243924	222.22518522469	1889.1029872274	472633.33689831	6624.8544977427	86850.23160061
0.	65254.492520831	2933.8496908789	311.11691862693	1355.6658163753	430997.92913086	6802.7755324172	89635.0432804
0.	75271.755144463	3067.2310371775	288.89389638309	2133.606434957	483003.3050844	7470.0132325949	97140.67561272
0.	72133.067655104	3334.00013336	244.44802968221	1555.7007542926	502413.05692489	7358.8032407191	94847.8233273
0.	71438.231706256	2956.0797670342	466.67973369921	2355.8885211332	467934.53577111	7425.5290578293	97972.55159150
0.	73904.039477391	3800.8665975842	333.34000013334	2044.6952603964	497226.54370911	6202.3072583001	95724.42807839
0.	84515.296732671	3756.4019981391	355.56314090256	1866.8757567514	461970.77077955	6558.1350886904	95926.73450376
0.	89994.441256955	3400.6937415233	311.11691862693	2644.8640962144	458990.4447967	7336.5614203583	95859.29848605
0.	97230.604170858	4223.2921228934	377.78634093484	2689.3227662952	471951.85099365	7447.7711155427	104383.0132075
0.	104450.51782501	3867.5639415011	422.2329187895	2266.9749752633	486392.13539115	6491.4162136014	104608.0307124
0.	124613.68860996	4156.5919324774	555.57407469138	3045.0006645658	491501.44494653	6647.0944194197	115821.5453136
0.	126869.5684106	3711.9376358914	288.89389638309	2667.0934016109	452681.20943856	6980.7003643303	117579.2373059
0.	130164.2416522	4312.2265403762	377.78634093484	2333.6600457397	436706.11844656	7269.8363153001	117173.5833991
0.	135131.26012588	4201.058666784	533.35040054615	1911.3302769829	463590.43793616	6736.0546994319	120239.0097247
0.	121479.02220467	3845.3314342286	488.9032300503	2511.4895088638	519338.1509142	6869.4968993892	113388.4256102
0.	120622.26674957	3823.0989862564	533.35040054615	3156.1531205464	457395.10598881	7314.319659335	114086.7488878
0.	117038.36978754	3511.8509410427	644.46936392652	2378.1170558111	453079.79673611	7358.8032407191	107938.9959034
0.	119314.75595197	3823.0989862564	555.57407469138	2600.4056632835	462017.71334347	7136.387707272	111744.2164817
0.	113861.47696391	3956.4945635986	666.69333440004	2756.0112160766	480180.30252525	6558.1350886904	107781.4204423
0.	121614.30737596	3178.3837896203	555.57407469138	2467.0317873712	456456.8102315	7647.9523052351	99614.06257265
0.	126102.50127177	4312.2265403762	533.35040054615	2733.7816735278	486909.99129513	6357.9800652871	109469.883032
0.	140801.76554612	3756.4019981391	2000.2400288035	2644.8640962144	485474.19494712	8204.0363859019	111564.0487705
0.	131992.66592932	3711.9376358914	866.71173567692	2911.6196740142	475007.21093081	6869.4968993892	119968.4858902
0.	159580.12456807	3978.7273673761	666.69333440004	2444.8030155534	449469.74209406	7136.387707272	120847.7202331
0.	179172.34371441	3645.2415372606	622.24545271912	3467.3878833464	455049.55937834	7314.319659335	140259.4003378
0.	177901.09498674	3889.7965080741	711.14145314645	3467.3878833464	468098.95030141	6046.6373582597	137367.3769619
0.	158923.30582013	3178.3837896203	688.91736413994	3178.3837896203	461689.12079921	7025.1821656413	115168.138321
0.	158832.71415496	3978.7273673761	377.78634093484	3578.5459723132	452939.11674704	6535.8954043318	118390.6039487
0.	186576.63888803	3867.5639415011	622.24545271912	3734.1697873657	472492.33536809	7247.5947322881	117376.4079014
0.	176062.6639359	3778.6342682119	466.67973369921	4223.2921228934	496566.66680397	7225.3532086126	112352.3110749
0.	160916.56929105	3356.2312767859	333.34000013334	3711.9376358914	470941.47164069	6936.2188003543	105193.1044846
0.	185395.1493924	3778.6342682119	466.67973369921	3445.1564434428	478251.78524321	6825.0159287424	103752.9963149
0.	188644.64419112	3800.8665975842	666.69333440004	4134.3586542796	437852.89474608	6847.2563843996	113028.0234325
0.	208737.49926311	3845.3314342286	400.00960023041	3756.4019981391	421508.31624516	6736.0546994319	104878.0596888
0.	212087.1681862	3645.2415372606	600.02160077763	4556.8010811844	469813.74702168	7047.4231552981	114514.7822071
0.	215050.56862125	4178.8252699788	577.79780810179	3978.7273673761	474631.10784436	6936.2188003543	115889.1420444
0.	223216.69855477	4289.9928470482	666.69333440004	3422.9250628351	459858.62167551	6736.0546994319	112172.1303040
0.	270727.30524707	4089.8922757939	600.02160077763	3978.7273673761	459342.39778741	6180.068523177	117444.0171582
0.	209603.27264627	4912.5586784017	600.02160077763	4223.2921228934	490088.42820333	6936.2188003543	121862.3358529
0.	259168.38633151	3912.0291339479	555.57407469138	4467.8640542332	458474.27324327	6469.1767072291	121231.0050533
0.	257885.03580784	3845.3314342286	555.57407469138	4067.6591755055	476229.65995351	7647.9523052351	129261.4628850
0.	291430.55342637	4579.0354861913	822.26278718639	4934.7940323669	444362.00731074	6847.2563843996	131112.2638120
0.	273435.84128163	4623.5044741297	688.91736413994	5401.7501670541	456151.88624969	6602.6146353956	130863.9619506
0.	244398.71692365	3956.4945635986	555.57407469138	3823.0989862564	494728.70579739	6713.8145404327	119540.1743169
0.	253234.5211104	4223.2921228934	1155.6356796293	4045.4261345198	494822.95063211	7781.4091020254	123102.5881765
0.	275961.52803531	3934.2618191226	777.81407576798	4045.4261345198	498098.60173533	7180.8703392706	133798.9078353
0.	222783.10208299	4245.525638307	733.3656014198	4912.5586784017	467911.04823863	6046.6373582597	112104.5635125
0.	221710.61697971	4156.5919324774	577.79780810179	4423.3958966001	464130.39505902	7180.8703392706	114357.0831806
0.	214207.03333725	4356.6941049483	911.16092124147	4734.6779818802	477875.53976734	6780.5351954239	113523.5804182
0.	218425.552953	3889.7965080741	888.93629882483	3578.5459723132	483262.12682898	6602.6146353956	119585.2587164
0.	242843.1063536	4312.2265403762	955.61034388194	4579.0354861913	461806.47383203	6424.6978724691	126079.9415343
0.	252272.66472392	3978.7273673761	1444.56964048	5312.8041246922	455706.24765709	6135.5912309063	123305.5560032
0.	252890.988418	4223.2921228934	977.83514410623	4690.2084008523	486651.05943464	7781.4091020254	120013.5725905
0.	223216.69855477	3623.0096229803	844.48723179752	5112.6789993376	457770.45308521	7603.4671810346	113501.0544657
0.	251310.91768975	4423.3958966001	777.81407576798	4134.3586542796	405591.32383296	7091.9053126152	114649.9551603
0.	222669.00144843	4023.1931528364	711.14145314645	4289.9928470482	454463.27312174	6380.2192750204	120667.3569618
0.	211335.08594504	4023.1931528364	1066.7349377027	4556.8010811844	445978.34588717	6958.4595526755	110865.9354346
0.	214548.99694067	4156.5919324774	977.83514410623	5201.6229063468	453525.2986218	7447.7711155427	100176.2977648
0.	262492.25208827	3311.7690492289	1111.1851901238	5335.0405463082	508051.04967295	8003.8418440852	103528.0017530
0.	264234.93770557	4178.8252699788	1333.440008534	5579.6450990042	502200.81989354	8159.548294521	106971.0791174
0.	236006.38966115	4023.1931528364	1111.1851901238	4912.5586784017	467793.61154214	7447.7711155427	100648.6044675
0.	239069.65253527	4023.1931528364	1133.4104052409	5490.6971584864	479780.4523187	7447.7711155427	96578.6439830
0.	263432.34055233	3667.4735108391	1000.0600036002	5802.0191026477	472186.84001132	6469.1767072291	138338.8050431
0.	243140.48036478	3711.9376358914	822.26278718639	6958.4595526755	473126.86052459	6913.9781073663	97657.77799832
0.	267836.09568942	3156.1531205464	666.69333440004	6224.5460527486	488251.85433233	7025.1821656413	95724.42807839
0.	276099.31442792	3734.1697873657	866.71173567692	6535.8954043318	444479.12303324	6647.0944194197	108614.3528409
0.	282600.78599403	3556.3142359259	555.57407469138	7492.255408986	447946.47461789	6847.2563843996	111811.7803710
0.	303471.32091934	4845.8529723751	1088.9600342778	7514.4976447163	492325.81220375	7358.8032407191	130209.3831380
0.	373335.07822951	4957.0294456441	644.46936392652	8515.4596725172	447337.24354095	6736.0546994319	139084.3957929
0.	326333.5766731	4534.5667354854	777.81407576798	8359.7465751719	457395.10598881	6380.2192750204	143966.2603872
0.	343792.72460384	4890.3233837481	688.91736413994	7736.9232657286	469766.76171675	6713.8145404327	144169.7329632
0.	330053.64618177	4245.525638307	888.93629882483	7247.5947322881	484674.01933208	7447.7711155427	139016.6120818
0.	273917.95968502	4089.8922757939	600.02160077763	6202.3072583001	468192.90287825	7069.6642042893	124997.1454171
0.	339326.24523549	4289.9928470482	1088.9600342778	7069.6642042893	501375.50353868	7225.3532086126	134611.8434228
0.	333636.61874395	3956.4945635986	1422.3435955424	7603.4671810346	480556.64916735	6780.5351954239	130277.0958218
0.	305176.36686698	4378.9279761929	1200.0864062212	8159.548294521	478439.91417388	6513.6557793022	121118.272407
0.	313337.68021445	3800.8665975842	1311.2142599662	8137.3043378502	468404.29994325	6758.2949177622	113568.6325047
0.	294099.68860033	4645.7390570617	955.61034388194	5979.9225766753	500880.35181111	6647.0944194197	122087.8226462
0.	303770.83121203	3889.7965080741	911.16092124147	6558.1350886904	484650.48588538	7647.9523052351	125876.906625
0.	288440.27936591	4023.1931528364	844.48723179752	7314.319659335	439702.1028517	7247.5947322881	128584.4424917
0.	308933.28498682	4690.2084008523	644.46936392652	6713.8145404327	486203.83190553	6713.8145404327	118796.3166875
0.	300154.37544906	4823.6178556551	733.3656014198	8048.3291046256	445814.35559188	6246.7849065228	131450.8690898
0.	273298.09820662	4112.1254353852	733.3656014198	7114.146480276	470025.18408234	7625.7097134645	117105.9763210
0.	259122.54903288	3534.0825588358	533.35040054615	7247.5947322881	483285.65646588	6135.5912309063	112825.3040108
0.	226229.66770997	3689.7055437159	822.26278718639	6825.0159287424	471599.37954907	5824.2568292746	104945.5682915
0.	253257.42378589	3867.5639415011	600.02160077763	6002.16077788	425083.21403292	6135.5912309063	103213.0195085
0.	262836.17478109	4490.09822201	933.3856029271	7180.8703392706	485709.55492557	6535.8954043318	104045.4982712
0.	227485.38881103	4023.1931528364	577.79780810179	6513.6557793022	442628.88204213	7091.9053126152	103258.016247
0.	226754.7647332	4156.5919324774	400.00960023041	6024.3990384081	450079.12501021	6891.7374737114	110573.1955183
0.	254929.48658072	3734.1697873657	600.02160077763	5512.9340546385	469320.41416995	6602.6146353956	114762.6009514
0.	221573.71379161	3489.6193825463	755.58980896023	5646.3566772391	444455.69976049	6380.2192750204	105193.1044846
0.	234452.32261938	3689.7055437159	666.69333440004	6246.7849065228	492231.59479376	7581.224707945	95274.87572696
0.	213705.51177912	3511.8509410427	755.58980896023	5201.6229063468	464623.4291178	6580.3748323783	91005.3307271
0.	202451.91513979	3756.4019981391	466.67973369921	5935.4463522347	450758.87253224	7336.5614203583	93274.66013073
0.	217034.34865158	4423.3958966001	555.57407469138	6580.3748323783	468968.05095178	6469.1767072291	102178.1611508
0.	259855.97560414	4756.9128613587	511.12678566587	5624.119425175	457723.53379829	6669.3344004268	132466.766834
0.	239092.51687984	4156.5919324774	533.35040054615	5935.4463522347	450594.79060112	6869.4968993892	123643.8466198
0.	230956.71639975	5045.9716918765	688.91736413994	5957.6844347936	463332.20960541	5913.2083289985	113410.9512603
0.	219725.73796912	3600.7777679979	400.00960023041	6068.8757374351	432845.65524191	6046.6373582597	105553.1701731
0.	258641.27238598	3689.7055437159	600.02160077763	7470.0132325949	473690.9223295	7447.7711155427	125267.8313552
0.	203203.20590508	4201.058666784	577.79780810179	5913.2083289985	452048.19717108	6980.7003643303	108231.6438997
0.	227005.90963192	4156.5919324774	400.00960023041	6135.5912309063	444924.1774002	7002.9412353188	118007.4488145
0.	242682.9862182	4000.9602304553	422.2329187895	6357.9800652871	461712.59127713	6402.4585440809	122538.8144045
0.	249525.10610963	4089.8922757939	711.14145314645	7514.4976447163	504606.48020954	7670.1949563466	129396.8735135
0.	269855.24919269	4957.0294456441	577.79780810179	6669.3344004268	463120.93767087	6958.4595526755	141140.7615774
0.	274997.08603383	4467.8640542332	555.57407469138	6224.5460527486	505597.24218021	7292.077957649	133640.8461620
0.	253142.91102842	4490.09822201	422.2329187895	7225.3532086126	513527.45578276	6180.068523177	140779.166296
0.	273573.5865967	3978.7273673761	400.00960023041	5824.2568292746	434646.98784302	7069.6642042893	154689.1884435
0.	221003.30773163	5134.9148871186	555.57407469138	6091.1141759345	433360.28297581	6402.4585440809	147765.2274858
0.	240647.43741476	5023.7360413493	600.02160077763	5846.4946152228	469790.25433701	7314.319659335	139988.230859
0.	235572.13627622	5045.9716918765	488.9032300503	6224.5460527486	454111.52064013	6758.2949177622	154145.9266047
0.	238109.40590757	4490.09822201	555.57407469138	5846.4946152228	427023.16354513	6380.2192750204	147448.5813146
0.	210765.37129	4534.5667354854	400.00960023041	6402.4585440809	454111.52064013	7336.5614203583	130593.0955647
0.	202793.40264657	4223.2921228934	622.24545271912	6269.0238196228	468028.48654492	6802.7755324172	136621.9385528
0.	186644.80679813	4112.1254353852	577.79780810179	5401.7501670541	464341.69189493	6847.2563843996	121276.0985358
0.	183918.52045571	3778.6342682119	511.12678566587	4623.5044741297	419219.29802979	6758.2949177622	121524.1170195
0.	192236.45263502	4512.332449094	511.12678566587	5979.9225766753	495576.946576	6246.7849065228	138158.065733
0.	225499.1522385	4178.8252699788	488.9032300503	6535.8954043318	467770.12439601	7047.4231552981	146159.5021610
0.	224814.35136262	4890.3233837481	622.24545271912	5690.8313593262	443050.42073935	6335.740914881	156477.6732200
0.	217650.09932481	4890.3233837481	466.67973369921	6091.1141759345	497155.84018513	7692.4376667992	148127.1234282
0.	181692.70749092	4445.6299457633	622.24545271912	6780.5351954239	475218.77616995	6847.2563843996	120802.6290519
0.	169121.10004588	4089.8922757939	688.91736413994	5735.3062786932	487898.71212672	6825.0159287424	126621.3919620
0.	163544.77464571	4289.9928470482	422.2329187895	6291.2627920491	458802.74244984	7470.0132325949	115956.7393197
0.	150072.58104659	4067.6591755055	666.69333440004	5579.6450990042	487239.55224188	6802.7755324172	114424.6681147
0.	167012.54266215	3823.0989862564	444.45629661235	5824.2568292746	461384.01043943	6802.7755324172	122786.8701996
0.	150389.3260576	4000.9602304553	666.69333440004	7692.4376667992	459764.76047201	6469.1767072291	116520.0711249
0.	168962.37304252	4645.7390570617	488.9032300503	6269.0238196228	452446.75499216	6980.7003643303	119743.0560218
0.	197331.26108527	3934.2618191226	733.3656014198	7781.4091020254	449891.61795294	6402.4585440809	123959.5968279
0.	198514.42490182	3800.8665975842	644.46936392652	7091.9053126152	480133.26035655	7447.7711155427	125786.67046
0.	234086.70131546	4579.0354861913	600.02160077763	7536.7399397861	430366.51935863	7247.5947322881	128200.8218288
0.	204774.30286081	4023.1931528364	488.9032300503	7425.5290578293	485332.98206038	7091.9053126152	125267.8313552
0.	221071.75442436	4178.8252699788	577.79780810179	7803.6521091871	455495.16378832	7047.4231552981	126305.5416360
0.	217672.90576783	4112.1254353852	400.00960023041	5890.9703650846	475312.80684143	7002.9412353188	116137.001382
0.	235526.42669158	4000.9602304553	644.46936392652	8559.9496630493	460093.27918537	6913.9781073663	129983.6781349
0.	216350.23390857	4067.6591755055	422.2329187895	9138.3411442804	465750.47068461	7336.5614203583	120239.0097247
0.	275548.18230365	4601.2699505063	666.69333440004	10206.246222688	473667.41901306	7269.8363153001	126170.1808476
0.	306582.13536143	4490.09822201	800.03840184329	12142.172835157	459811.69094516	7203.1117442735	146249.9574072
0.	332919.90338795	4957.0294456441	755.58980896023	15035.774466942	494469.53783916	7136.387707272	140914.7627038
0.	387330.38094536	4579.0354861913	1088.9600342778	17974.920536614	476746.90241375	7136.387707272	142813.3421549
0.	408786.34510174	4378.9279761929	1444.56964048	30656.284939148	487380.79652418	6758.2949177622	132399.0364951
0.	664668.24820875	5090.4431708704	2289.203272805	42195.44645634	523876.05939585	7292.077957649	128787.5428787
0.	754110.6066054	5713.0687893496	2822.700199456	55987.445969105	536130.92108824	8026.0854446829	130051.38899
0.	776816.44804168	5846.4946152228	2956.0797670342	69981.504887994	586944.85929795	8426.4804036529	128584.4424917
0.	838154.16098927	5157.1508342136	3378.462479507	88826.454198078	581397.75554387	9049.3552278814	108006.5291501
0.	940777.47899901	5557.4080248972	3133.9225107654	99074.352261184	617577.56938357	8671.1756780192	116317.2673184
0.	977386.44052166	6869.4968993892	5757.5438273573	121636.85511649	680831.47715103	10517.744301851	109244.7350479
0.	1136025.3852147	6825.0159287424	5045.9716918765	137706.23446716	701512.3283966	11719.345904834	104788.0490638
0.	1159153.6775856	6513.6557793022	5112.6789993376	136215.36365917	714601.88783752	10117.248908782	120982.9952300
0.	1071302.3784488	6980.7003643303	4734.6779818802	150411.95115782	741422.10623019	10606.745890386	115889.1420444
0.	1168106.2895397	6958.4595526755	5446.2235441355	149212.90473019	786997.34611221	10139.498148207	101413.3479282
0.	1123281.0166552	6313.5018238017	6424.6978724691	155255.12350879	775063.99952372	11585.826064951	98849.4832197
0.	1144904.014633	6180.068523177	7047.4231552981	191713.49924677	787801.60739362	11296.540412261	95454.69377392
0.	1227952.6360444	6291.2627920491	6424.6978724691	178513.99452689	875912.68192824	12965.634175188	92510.65883677
0.	1160348.5347857	6291.2627920491	7403.2870594544	194010.188345	827056.58543048	11630.332440711	87389.15516668
0.	1234795.095095	6891.7374737114	8804.6488545952	207325.11232454	829848.02760623	13254.977733417	83841.87877277
0.	1245158.4336754	6602.6146353956	7759.166154206	193123.27383851	906543.32616346	13766.917851756	81418.02236829
0.	1222523.3966754	6157.8298473792	7803.6521091871	200016.371927	883819.06057632	12987.891015582	80116.6112013
0.	1314391.3675578	6402.4585440809	8315.2576529274	188076.46030618	933290.53023743	13165.94787708	81462.9022230
0.	1479123.872844	6758.2949177622	8515.4596725172	190576.75597409	922245.28324011	14367.931133572	81485.3422406
0.	1370747.2587941	7292.077957649	8226.2805206124	188735.55716768	873500.31572301	12320.211640776	76617.26728174
0.	1488743.6456064	8159.548294521	8582.1947473411	198537.17967918	947228.30097309	14612.800813513	76774.25778558
0.	1406763.5113349	8337.5020843755	9160.5877717715	215757.37930755	918978.94458927	13188.205252064	80296.10416521
0.	1456761.1259723	8582.1947473411	8226.2805206124	204478.27671377	905752.78839152	13076.91897114	95432.21630706
0.	1342136.0360944	8070.5728239134	8915.8781339534	193623.57311364	883819.06057632	12676.300655165	91589.45579462
0.	1427640.8641841	7603.4671810346	9694.5246392125	187326.51623017	907679.8488325	12453.743239397	89994.44125695
0.	1488796.3847874	7203.1117442735	8871.3862441486	201268.19881493	889611.73939179	11964.137830426	92510.65883677
0.	1409350.9408206	7180.8703392706	7581.224707945	187917.37568284	866242.60403444	12876.607407585	94353.36878624
0.	1398483.4908614	6580.3748323783	7558.9822941956	164020.65821003	863267.44882895	13989.510313761	90848.07324329
0.	1373897.180332	6936.2188003543	7536.7399397861	180443.78433722	888650.13658036	13633.365226067	86872.6860569
0.	1361772.1138032	6802.7755324172	7425.5290578293	174315.39162469	850910.4702325	11630.332440711	95072.58503565
0.	1470645.8479339	6891.7374737114	8026.0854446829	168282.14835496	858180.06102385	14256.629110124	95881.77709833
0.	1379887.668621	7581.224707945	7959.3548209234	170481.74000031	866439.34410287	13522.07300496	99591.57394925
0.	1184508.7975353	6513.6557793022	7047.4231552981	184849.90241848	822063.59555236	13522.07300496	91027.7963229
0.	1293748.5781338	7536.7399397861	9093.8480673683	201450.29820582	959323.91400397	12609.532806802	93589.26914557
0.	1489191.9384115	6958.4595526755	7603.4671810346	183100.8065422	871211.64290635	13188.205252064	95814.34144235
0.	1342239.8181245	6113.3526737582	7425.5290578293	196716.9915004	908075.19552486	13344.008540165	91948.93761549
0.	1328395.488278	7314.319659335	6958.4595526755	195170.14042987	880591.60932223	10873.756355811	92600.53772667
0.	1376423.118635	6580.3748323783	6736.0546994319	211289.50735721	938942.33951783	12832.094380165	87231.96554504
0.	1395142.2885227	6647.0944194197	7603.4671810346	190417.62414905	888798.06861799	11808.360319106	90600.9603031
0.	1281602.1151197	7825.8951756913	7447.7711155427	182442.15026979	737253.25302469	12520.509840498	88871.37376645
0.	1076237.2363464	5223.8590313854	5357.2770272403	150185.7028951	747218.18994044	11897.375683543	91274.92185213
0.	807174.99236976	5757.5438273573	5045.9716918765	122561.36462845	746393.40699754	10117.248908782	97140.67561272
0.	699099.43452435	6558.1350886904	3222.845305648	96825.93325716	646448.64145138	10673.497705198	122223.1176296
0.	603130.39249413	5246.095215739	2956.0797670342	80094.174851367	652733.55557588	9049.3552278814	136892.99941
0.	494493.09823917	5201.6229063468	2689.3227662952	59455.789959153	603201.97180452	8737.9119992209	127681.8335308
0.	409696.0953872	4623.5044741297	2044.6952603964	44764.353225284	577733.38685995	8003.8418440852	124365.5788316
0.	424382.13579773	4868.088148406	1755.7404935542	39538.017753127	534639.53172081	8826.8945917595	127636.7056294
0.	410162.67159937	4801.3827982459	1489.0219081794	36591.27038744	492396.47594025	7091.9053126152	123688.9530653
0.	341455.05161625	4645.7390570617	1266.7629406502	33243.955411684	533834.76235099	7981.5983028321	127704.3975724
0.	357113.51138845	4667.9736993025	1288.9885706717	27645.781414022	507012.81477065	8003.8418440852	125944.5843828
0.	355096.67907667	4445.6299457633	1244.5373699014	23544.324304597	527210.11238376	7536.7399397861	127253.1282594
0.	351829.03446132	4490.09822201	1244.5373699014	23276.907972096	493880.54886294	7403.2870594544	128742.4090349
0.	353057.150871	4067.6591755055	777.81407576798	16928.287680344	460046.34716898	7603.4671810346	123598.7404166
0.	274721.55134325	4957.0294456441	822.26278718639	17128.696572926	474113.9930477	6847.2563843996	120667.3569618
0.	280302.87623967	4579.0354861913	1022.2849223641	16972.822573721	461548.29928244	7470.0132325949	127162.8773069
0.	255433.4607229	5001.500450135	644.46936392652	13455.298385142	471176.43295219	7447.7711155427	130886.5345438
0.	216418.64288808	4267.7592130252	577.79780810179	11630.332440711	477099.58562374	6558.1350886904	119968.4858902
0.	236052.10184181	4801.3827982459	622.24545271912	13099.176108526	467018.56971651	8404.2357348103	132241.0011611
0.	248723.90293543	4779.1478001472	422.2329187895	11697.092449727	509396.22245704	7714.6804365931	136576.7625930
0.	283129.39338714	4423.3958966001	755.58980896023	10295.244486485	463989.53339747	7470.0132325949	136192.7767419
0.	249456.42857787	4223.2921228934	822.26278718639	10272.994831483	498216.45421119	7825.8951756913	128223.3872650
0.	261781.52280194	4712.4431617115	488.9032300503	13344.008540165	488793.36728742	6513.6557793022	126576.2697594
0.	290487.35312844	4134.3586542796	688.91736413994	14256.629110124	514684.55726407	8092.8166025467	127208.0026619
0.	304185.55522519	4134.3586542796	911.16092124147	16816.951487099	478839.70186022	6958.4595526755	113163.172434
0.	318829.07880636	4245.525638307	933.3856029271	15748.199633788	500998.24248892	7981.5983028321	112036.997265
0.	379934.65014919	4756.9128613587	933.3856029271	19355.786045146	505219.79556755	7581.224707945	115461.0386123
0.	421508.31624516	4467.8640542332	800.03840184329	20580.938713302	458075.43471729	6869.4968993892	126282.9813531
0.	383422.40299863	3778.6342682119	800.03840184329	20536.384555037	472374.83586511	7759.166154206	119788.1415111
0.	425246.80723056	4067.6591755055	933.3856029271	18375.793429386	505691.60642603	7981.5983028321	120126.2904007
0.	366229.98861748	4134.3586542796	1000.0600036002	19801.275291123	507862.27035365	7447.7711155427	108749.4307542
0.	320306.36345599	4223.2921228934	755.58980896023	21137.885766415	467135.9957892	7002.9412353188	103955.4965825
0.	405194.94472586	3934.2618191226	844.48723179752	20714.602615602	501682.04035066	7269.8363153001	100221.2782091
0.	374543.06836297	3889.7965080741	955.61034388194	17039.625359589	487592.66730892	7492.255408986	108929.5380224
0.	401814.81198271	4356.6941049483	711.14145314645	15236.137894833	491383.68466157	7781.4091020254	115461.0386123
0.	360939.85122867	4089.8922757939	733.3656014198	16438.419544947	530474.48058901	6958.4595526755	136328.2991560
0.	273252.18434607	4623.5044741297	844.48723179752	14790.892369012	477546.33852186	7047.4231552981	115145.6079535
0.	275731.88902774	4089.8922757939	777.81407576798	13165.94787708	469531.83905682	6224.5460527486	114559.8396162
0.	314214.2199255	3978.7273673761	422.2329187895	13032.404874564	483850.38712147	6713.8145404327	122403.5143329
0.	305498.98167006	4201.058666784	733.3656014198	13900.472616069	461900.3574161	6157.8298473792	121253.5517643
0.	304784.63680868	4067.6591755055	977.83514410623	12809.83795555	445416.10653116	6180.068523177	130728.5276657
0.	286370.70732141	5201.6229063468	866.71173567692	12320.211640776	470307.10827963	6157.8298473792	131518.5917834
0.	336781.63264843	4112.1254353852	533.35040054615	12253.446643245	437314.59284315	6691.5744407644	129487.148478
0.	272632.37158769	4312.2265403762	400.00960023041	11385.550313458	455401.35040609	6936.2188003543	134973.1733817
0.	290510.35676544	4601.2699505063	622.24545271912	10807.002937904	485568.3381634	7225.3532086126	139671.8775279
0.	258641.27238598	3756.4019981391	600.02160077763	11852.867882553	480815.39706709	7203.1117442735	129622.5627464
0.	326425.9810339	4534.5667354854	555.57407469138	12676.300655165	452235.75148101	6669.3344004268	137412.5571730
0.	305637.24891174	4712.4431617115	777.81407576798	10695.748428881	456879.03059726	6535.8954043318	136034.6700218
0.	361751.72021083	4801.3827982459	733.3656014198	14145.328571962	488840.45698611	6936.2188003543	133392.4695414
0.	394895.54456639	4712.4431617115	511.12678566587	14011.769886705	478016.62988561	5802.0191026477	133347.3109449
0.	470236.62636067	4556.8010811844	933.3856029271	17529.528802706	455260.63226027	7447.7711155427	138135.4735929
0.	450266.6361757	4912.5586784017	933.3856029271	16549.750686014	442183.94706202	6580.3748323783	130525.3803332
0.	393125.85896055	4112.1254353852	844.48723179752	12898.86401039	479568.77446482	6891.7374737114	118796.3166875
0.	337429.27996496	4201.058666784	688.91736413994	14367.931133572	500078.73813892	6847.2563843996	139174.7749249
0.	357275.80602693	5179.3868406229	622.24545271912	13566.589715191	458497.73491159	7403.2870594544	124749.0243068
0.	269717.56434019	4667.9736993025	800.03840184329	11541.319926723	495671.2007275	6713.8145404327	121817.2392211
0.	254333.91947679	3867.5639415011	866.71173567692	10028.252544752	488228.31106628	7670.1949563466	129396.8735135
0.	263088.39363712	4445.6299457633	511.12678566587	9561.0372168932	474490.07344186	6936.2188003543	149077.1743989
0.	236486.37989003	4134.3586542796	466.67973369921	11051.768082761	465985.28967659	7581.224707945	139265.1550291
0.	239687.01154726	4223.2921228934	644.46936392652	10072.750608034	477146.61114814	7514.4976447163	141072.9612772
0.	247236.1555195	4467.8640542332	577.79780810179	9939.2571305832	445509.81052486	6758.2949177622	135763.6368524
0.	200949.53434134	4312.2265403762	600.02160077763	10028.252544752	506540.93130992	7381.0451204177	139943.0367975
0.	227120.06887259	4957.0294456441	355.56314090256	11296.540412261	437431.61211372	6602.6146353956	132444.1899939
0.	200972.29569016	4089.8922757939	377.78634093484	9271.8217995872	483544.48673305	7848.1383015384	123237.8995157
0.	206436.79650407	3912.0291339479	377.78634093484	8248.52471467	487992.88195993	6424.6978724691	119517.6322079
0.	189099.21888133	4401.1619067434	622.24545271912	9205.0812048251	470988.46338757	7825.8951756913	117466.5536982
0.	174020.43336701	4467.8640542332	577.79780810179	8181.7923105381	484179.83051305	6357.9800652871	118683.6167371
0.	169597.29901429	4201.058666784	311.11691862693	7558.9822941956	446095.48373672	7358.8032407191	121050.6335460
0.	160214.34305389	4112.1254353852	377.78634093484	6913.9781073663	484509.28656139	7136.387707272	113681.2637794
0.	143265.44810348	3667.4735108391	400.00960023041	5846.4946152228	453595.64314434	7581.224707945	112307.2655194
0.	158560.94501246	3734.1697873657	444.45629661235	6847.2563843996	448251.10642238	6891.7374737114	127975.1708015
0.	164111.30574971	4000.9602304553	600.02160077763	5246.095215739	461454.41955767	6802.7755324172	122967.279018
0.	153353.73265407	3778.6342682119	333.34000013334	5690.8313593262	481191.7715887	6091.1141759345	130502.808710
0.	167919.38433001	3912.0291339479	333.34000013334	5557.4080248972	471364.40664023	6825.0159287424	126824.4448743
0.	198582.68941811	4490.09822201	355.56314090256	6402.4585440809	456714.83131414	6736.0546994319	141592.7775581
0.	208509.67892614	4023.1931528364	511.12678566587	6535.8954043318	465633.06360241	6669.3344004268	134386.0200904
0.	180352.96078508	4445.6299457633	422.2329187895	5913.2083289985	447594.98985695	6402.4585440809	131473.4432603
0.	194988.17660762	4556.8010811844	422.2329187895	5290.5677623922	459670.90029731	6869.4968993892	113636.2110881
0.	181919.80432276	3756.4019981391	200.0024000288	6269.0238196228	459835.15627819	6758.2949177622	112735.2080623
0.	216988.73927719	4201.058666784	377.78634093484	6580.3748323783	422419.42268054	6669.3344004268	117782.0716127
0.	208600.80632278	4267.7592130252	577.79780810179	6958.4595526755	481474.06332282	6357.9800652871	114469.7250399
0.	217992.20243941	3623.0096229803	377.78634093484	6091.1141759345	453759.78261167	6246.7849065228	110415.5705639
0.	238886.74000521	4067.6591755055	400.00960023041	7581.224707945	461994.24202935	6246.7849065228	120216.4657388
0.	221505.2630299	3534.0825588358	488.9032300503	8159.548294521	485309.44680532	6269.0238196228	115686.3534855
0.	252639.07330932	3578.5459723132	333.34000013334	6913.9781073663	431793.10407718	6736.0546994319	121794.6909960
0.	258549.60374684	3689.7055437159	288.89389638309	6713.8145404327	458098.89529279	6891.7374737114	132037.8172435
0.	245611.37659629	4067.6591755055	577.79780810179	6580.3748323783	477757.96644265	6669.3344004268	134295.6924572
0.	238498.06402054	4289.9928470482	288.89389638309	6713.8145404327	464271.25903714	6535.8954043318	141457.1702111
0.	245863.08247316	4579.0354861913	266.6709334016	6491.4162136014	420223.58765461	6446.937260185	139445.9181537
0.	223581.8496939	3867.5639415011	422.2329187895	6246.7849065228	443799.87415822	6180.068523177	142677.7151125
0.	209648.84212724	3934.2618191226	488.9032300503	5713.0687893496	459717.83025606	6713.8145404327	127591.5779705
0.	221824.70466532	3867.5639415011	644.46936392652	8693.4210590677	470612.53662808	6936.2188003543	136870.4106739
0.	207142.88606939	4067.6591755055	533.35040054615	8226.2805206124	450454.15144955	6046.6373582597	134024.7153850
0.	202360.85413959	4134.3586542796	511.12678566587	6602.6146353956	465022.57271374	7625.7097134645	129577.4244146
0.	191395.19567714	4512.332449094	311.11691862693	7358.8032407191	481215.29554489	6647.0944194197	127659.2695498
0.	154327.00998539	4334.4602930095	400.00960023041	5979.9225766753	475853.50322257	7002.9412353188	128539.3097394
0.	195465.84001748	3934.2618191226	577.79780810179	6024.3990384081	437735.86971098	6335.740914881	133640.8461620
0.	227462.55585199	4623.5044741297	400.00960023041	5890.9703650846	440966.34860155	7803.6521091871	145729.8530327
0.	222942.84556141	4534.5667354854	555.57407469138	4823.6178556551	433056.18102542	6246.7849065228	153602.6998550
0.	234886.51846483	3956.4945635986	511.12678566587	5023.7360413493	446306.33590712	6424.6978724691	165267.1474764
0.	214708.58469701	4423.3958966001	400.00960023041	4601.2699505063	439842.56537424	6691.5744407644	146091.6613650
0.	240555.9635832	4556.8010811844	400.00960023041	5868.7324604928	443518.82143217	7603.4671810346	150140.4539730
0.	233995.29846118	5023.7360413493	511.12678566587	4712.4431617115	436776.32482129	6802.7755324172	154349.6456821
0.	218630.8320129	4334.4602930095	355.56314090256	5068.2074017168	443729.6101111	7558.9822941956	145662.0157040
0.	247579.45861783	4312.2265403762	488.9032300503	4801.3827982459	449282.24838756	6558.1350886904	143762.7927368
0.	245588.49461536	4579.0354861913	311.11691862693	4690.2084008523	417514.61153077	6624.8544977427	148217.599847
0.	217216.78861333	4934.7940323669	333.34000013334	3556.3142359259	437946.51592713	7470.0132325949	144373.2104648
0.	191281.51874379	4067.6591755055	466.67973369921	3511.8509410427	466548.88152084	6580.3748323783	154168.561814
0.	204068.41150557	4890.3233837481	622.24545271912	4334.4602930095	454557.0762246	6691.5744407644	153670.6012799
0.	186485.74919903	4378.9279761929	377.78634093484	4000.9602304553	440521.50008599	6602.6146353956	144305.3840836
0.	207621.23838374	4512.332449094	400.00960023041	4223.2921228934	461806.47383203	7647.9523052351	147629.5205235
0.	211175.56196463	4512.332449094	533.35040054615	4134.3586542796	445954.9185097	6602.6146353956	162298.5404575
0.	196353.00101043	4601.2699505063	600.02160077763	4134.3586542796	436659.31451694	6380.2192750204	158402.4170669
0.	208281.86474031	4490.09822201	333.34000013334	3311.7690492289	483497.42610337	6402.4585440809	174360.7707352
0.	195989.02623335	5246.095215739	377.78634093484	3689.7055437159	446938.92359528	7269.8363153001	159353.6295520
0.	210218.48140437	4490.09822201	600.02160077763	3934.2618191226	439819.15479363	6291.2627920491	150751.3349666
0.	192350.14244745	4601.2699505063	488.9032300503	3600.7777679979	439304.13823084	6713.8145404327	149190.2828561
0.	168871.67324151	4134.3586542796	355.56314090256	4912.5586784017	453243.92631225	7069.6642042893	144056.6920351
0.	179331.26329711	3800.8665975842	333.34000013334	5335.0405463082	436682.71644973	6224.5460527486	152290.0467208
0.	183850.37459823	4667.9736993025	622.24545271912	5001.500450135	470330.60238145	7470.0132325949	154689.1884435
0.	185985.87343253	4378.9279761929	266.6709334016	4912.5586784017	454932.29891481	5890.9703650846	136554.1747042
0.	187803.74564761	4845.8529723751	288.89389638309	4490.09822201	449586.92774659	6936.2188003543	153670.6012799
0.	207985.71549426	4601.2699505063	422.2329187895	4579.0354861913	442722.55551312	6113.3526737582	176221.5248517
0.	182510.28473761	4868.088148406	666.69333440004	3889.7965080741	445064.72569438	6246.7849065228	157473.9562303
0.	191326.98933316	4534.5667354854	444.45629661235	4245.525638307	489711.66304324	6380.2192750204	165584.465133
0.	194237.61735189	4490.09822201	488.9032300503	4156.5919324774	460633.01586171	6736.0546994319	165969.7955171
0.	202793.40264657	4000.9602304553	511.12678566587	4512.332449094	429431.1831913	6002.16077788	144034.0840319
0.	250372.17485451	4267.7592130252	511.12678566587	5023.7360413493	431980.21481372	5935.4463522347	149258.1486608
0.	251242.22565693	4556.8010811844	444.45629661235	7025.1821656413	456409.89814281	5846.4946152228	141050.3612986
0.	264418.39916816	3867.5639415011	511.12678566587	8248.52471467	432775.4811327	6936.2188003543	127027.5026970
0.	232121.75779845	4112.1254353852	644.46936392652	9516.5418843464	475924.0313522	7492.255408986	121005.5412748
0.	242774.48306711	3889.7965080741	377.78634093484	8270.7689680748	486180.29426052	6847.2563843996	119562.716486
0.	231596.32708368	4534.5667354854	400.00960023041	6291.2627920491	461454.41955767	7091.9053126152	124523.4660240
0.	268134.34942139	3623.0096229803	466.67973369921	6469.1767072291	463191.36107	6380.2192750204	126282.9813531
0.	245336.79691164	4401.1619067434	333.34000013334	7603.4671810346	469555.33103297	7358.8032407191	138700.2953263
0.	266115.60620038	4334.4602930095	422.2329187895	7047.4231552981	452165.41813318	6624.8544977427	154100.6563687
0.	241676.58622804	4045.4261345198	577.79780810179	5579.6450990042	443823.2956355	6357.9800652871	148511.654936
0.	247190.38282599	3934.2618191226	533.35040054615	6958.4595526755	467441.31111108	7225.3532086126	144802.7902556
0.	235892.11029122	4579.0354861913	466.67973369921	6291.2627920491	498687.88029843	6491.4162136014	137525.5087637
0.	217604.48662361	4156.5919324774	355.56314090256	6180.068523177	492584.91541633	7336.5614203583	129013.215736
0.	239412.62419769	4356.6941049483	355.56314090256	6180.068523177	445041.30081835	6469.1767072291	137661.0526768
0.	231801.92651554	3711.9376358914	355.56314090256	5468.4603216522	464599.95066195	7203.1117442735	135921.7384719
0.	203112.13679366	4156.5919324774	355.56314090256	6091.1141759345	465562.62012548	6958.4595526755	136599.3505425
0.	240533.09527996	4556.8010811844	488.9032300503	5979.9225766753	425457.14594349	6202.3072583001	149461.7493616
0.	235777.83246658	5157.1508342136	422.2329187895	6958.4595526755	449024.45124812	6246.7849065228	144327.9928165
0.	259695.53311045	5512.9340546385	266.6709334016	7136.387707272	490724.25693628	7069.6642042893	169506.59237
0.	276328.9633959	4868.088148406	311.11691862693	6335.740914881	458544.65844109	7314.319659335	147335.4962865
0.	278442.02603853	4378.9279761929	400.00960023041	6491.4162136014	427023.16354513	6091.1141759345	151905.3423857
0.	270268.31718227	4756.9128613587	400.00960023041	7292.077957649	487074.77018561	6780.5351954239	152222.1564416
0.	225887.2307158	4690.2084008523	355.56314090256	5357.2770272403	463144.41207291	6091.1141759345	132308.7302259
0.	204592.1316948	3956.4945635986	355.56314090256	6113.3526737582	479215.98965577	7558.9822941956	135515.1974614
0.	259855.97560414	4312.2265403762	288.89389638309	6446.937260185	428659.60789248	6913.9781073663	125380.6197384
0.	251814.67630885	4423.3958966001	533.35040054615	6024.3990384081	439070.05004454	6046.6373582597	141773.5907579
0.	245313.91567371	4623.5044741297	422.2329187895	6980.7003643303	459670.90029731	6335.740914881	136192.7767419
0.	303240.93558042	3978.7273673761	422.2329187895	6713.8145404327	408343.168539	6624.8544977427	148375.9359252
0.	245062.22614274	4445.6299457633	355.56314090256	5446.2235441355	460562.61349644	6558.1350886904	141909.2032107
0.	265175.21973016	4312.2265403762	288.89389638309	5446.2235441355	465327.81271943	6024.3990384081	154711.8251150
0.	268134.34942139	4845.8529723751	333.34000013334	6091.1141759345	447337.24354095	6335.740914881	167851.3678158
0.	273550.62888863	4490.09822201	266.6709334016	5957.6844347936	446423.47824698	7314.319659335	156047.4965782
0.	253875.81946187	4134.3586542796	333.34000013334	6624.8544977427	471481.89228925	6424.6978724691	138248.4349022
0.	265656.86804392	4312.2265403762	488.9032300503	6869.4968993892	425106.58429799	7114.146480276	134544.0957857
0.	275318.55450079	4445.6299457633	177.7796740943	7114.146480276	437127.36534069	6513.6557793022	153082.1404767
0.	294536.95461815	4534.5667354854	377.78634093484	7225.3532086126	446118.91149906	6825.0159287424	148308.0772412
0.	296493.42078182	4934.7940323669	244.44802968221	6624.8544977427	419406.13367232	6558.1350886904	157745.6902585
0.	291131.4785572	5557.4080248972	222.22518522469	9160.5877717715	450266.6361757	7225.3532086126	168259.4751453
0.	370966.05649225	4356.6941049483	400.00960023041	7336.5614203583	460022.88125724	6535.8954043318	163816.7048157
0.	334122.16993535	5023.7360413493	266.6709334016	6869.4968993892	419943.30890632	6269.0238196228	162004.002979
0.	346524.68137695	4756.9128613587	377.78634093484	6624.8544977427	444924.1774002	7203.1117442735	161233.7229328
0.	379771.92319738	4645.7390570617	333.34000013334	7581.224707945	413289.39002239	6758.2949177622	159398.9280674
0.	286968.53179259	4556.8010811844	688.91736413994	7447.7711155427	458497.73491159	5446.2235441355	145955.9814155
0.	306213.38666891	4779.1478001472	444.45629661235	8693.4210590677	435746.68908679	6891.7374737114	142655.1108182
0.	371407.29493088	4245.525638307	400.00960023041	8159.548294521	443753.03139602	6802.7755324172	143536.7233461
0.	328089.43139172	4356.6941049483	333.34000013334	8048.3291046256	480274.38763701	6958.4595526755	134905.422830
0.	377006.04027761	4912.5586784017	511.12678566587	7403.2870594544	460257.54326832	7247.5947322881	172318.9528396
0.	328366.70478086	4490.09822201	311.11691862693	8248.52471467	432214.10899328	7069.6642042893	143288.054039
0.	337961.31288425	3978.7273673761	400.00960023041	8204.0363859019	436144.48819724	6580.3748323783	147018.8663002
0.	331787.15397381	4667.9736993025	355.56314090256	8826.8945917595	466431.46349554	7870.3814867284	136825.233378
0.	382189.90062108	4267.7592130252	444.45629661235	7158.6289936035	481262.3436509	7091.9053126152	141321.5650522
0.	377633.51482104	4579.0354861913	400.00960023041	8715.6664994682	457840.83249766	7136.387707272	136441.2361710
0.	352964.45665622	4267.7592130252	422.2329187895	8871.3862441486	446329.7642468	7714.6804365931	131360.5730143
0.	327419.39138513	3778.6342682119	400.00960023041	8448.7251318446	431395.50735878	6558.1350886904	125628.7595150
0.	357832.26828068	4401.1619067434	511.12678566587	7625.7097134645	438882.78410835	6713.8145404327	128268.5183194
0.	340043.50089705	3267.3070588502	488.9032300503	8737.9119992209	430951.15643728	7025.1821656413	115506.1011029
0.	337915.04783049	4178.8252699788	555.57407469138	8159.548294521	465914.84330313	6913.9781073663	117939.8350185
0.	365116.00233631	4378.9279761929	488.9032300503	8448.7251318446	436682.71644973	7114.146480276	138948.8289174
0.	312276.72689437	4579.0354861913	533.35040054615	9472.046789243	455917.33673045	7069.6642042893	134069.8776234
0.	337660.59453476	4112.1254353852	444.45629661235	9116.0945761461	454463.27312174	7114.146480276	123621.2934879
0.	326518.38639965	4401.1619067434	466.67973369921	9538.7895209393	430249.59674074	6380.2192750204	131179.9837755
0.	343839.02164644	4067.6591755055	488.9032300503	7959.3548209234	431746.32703291	5935.4463522347	116137.001382
0.	316290.59606104	4267.7592130252	666.69333440004	8938.1241678873	455002.65500019	6713.8145404327	115010.4270153
0.	342612.23515986	3956.4945635986	511.12678566587	8137.3043378502	440029.85232587	6513.6557793022	121073.1797725
0.	332642.48140956	3667.4735108391	444.45629661235	9449.7993307319	467699.66334397	7848.1383015384	118728.6965357
0.	349072.21116577	4356.6941049483	577.79780810179	7136.387707272	449165.06690693	6558.1350886904	118773.7765763
0.	339997.22451245	3867.5639415011	400.00960023041	6891.7374737114	447290.38140849	6958.4595526755	125764.1115751
0.	350994.94325858	4667.9736993025	666.69333440004	6891.7374737114	435021.33834618	7158.6289936035	130412.5228272
0.	338632.18445534	4067.6591755055	711.14145314645	8915.8781339534	420410.44526189	8270.7689680748	133866.6494629
0.	353984.14855442	3867.5639415011	533.35040054615	9182.8344586197	448555.74907167	5979.9225766753	133844.0688596
0.	384724.86329331	4312.2265403762	577.79780810179	8938.1241678873	433828.15325144	7447.7711155427	140846.9642268
0.	412425.92797542	4000.9602304553	666.69333440004	8960.3702611759	441294.14652261	6847.2563843996	128155.6911382
0.	325155.50915655	3889.7965080741	555.57407469138	8448.7251318446	459295.46988616	6802.7755324172	117263.727017
0.	377029.27925164	4334.4602930095	755.58980896023	9027.1088971719	459623.97059576	6802.7755324172	120329.1862738
0.	370548.06220991	4267.7592130252	844.48723179752	9494.2943071144	460562.61349644	6535.8954043318	128133.1258839
0.	342056.7674082	4579.0354861913	466.67973369921	9294.0687832241	442582.04569128	6780.5351954239	122764.319369
0.	317559.74258254	3978.7273673761	422.2329187895	9516.5418843464	446025.20083455	5735.3062786932	133889.2301268
0.	341987.33649014	4312.2265403762	688.91736413994	9449.7993307319	453548.74673175	6513.6557793022	138045.105638
0.	342380.78585428	3800.8665975842	577.79780810179	7492.255408986	434880.9549869	6936.2188003543	124681.3561856
0.	335694.621269	4245.525638307	555.57407469138	7759.166154206	469249.94036701	6802.7755324172	148443.7951569
0.	296953.83135809	4890.3233837481	600.02160077763	7403.2870594544	443050.42073935	6891.7374737114	141344.1657601
0.	322961.50512702	4601.2699505063	533.35040054615	7514.4976447163	463613.91362501	6669.3344004268	133640.8461620
0.	280555.61581235	3934.2618191226	555.57407469138	6669.3344004268	437993.32690198	7002.9412353188	138090.2894944
0.	243277.73343615	4245.525638307	555.57407469138	7203.1117442735	481850.46675977	6402.4585440809	141592.7775581
0.	303333.08896534	4067.6591755055	644.46936392652	7759.166154206	462346.3184955	6958.4595526755	133460.2078914
0.	278878.4850773	4067.6591755055	533.35040054615	9271.8217995872	475924.0313522	6891.7374737114	132376.4598368
0.	259580.93319142	4067.6591755055	311.11691862693	7203.1117442735	444315.16147063	6291.2627920491	134250.5290048
0.	301236.84704679	5246.095215739	733.3656014198	7692.4376667992	482438.63021178	7203.1117442735	146498.7143532
0.	273252.18434607	4134.3586542796	466.67973369921	6602.6146353956	439538.23282412	6958.4595526755	127772.0900611
0.	266253.23249441	4089.8922757939	533.35040054615	6869.4968993892	431325.34515147	6691.5744407644	140259.4003378
0.	236212.09642123	3912.0291339479	711.14145314645	6713.8145404327	409066.25794192	6869.4968993892	129554.8553397
0.	261804.44862164	4156.5919324774	733.3656014198	7025.1821656413	472586.33613046	7225.3532086126	144757.5702964
0.	239892.80790452	3934.2618191226	533.35040054615	7536.7399397861	449610.36506965	5979.9225766753	146611.7881257
0.	229631.96257042	4267.7592130252	533.35040054615	5668.5939886228	416954.24095194	6624.8544977427	134747.3403361
0.	241447.87566449	3845.3314342286	733.3656014198	6269.0238196228	469390.88855257	6535.8954043318	138112.8815133
0.	246938.63743996	4423.3958966001	688.91736413994	6113.3526737582	433524.03466003	6402.4585440809	136847.8219956
0.	278740.65347817	4512.332449094	777.81407576798	6469.1767072291	440451.26296149	6825.0159287424	156862.5867589
0.	223330.80658971	4156.5919324774	711.14145314645	6758.2949177622	470589.04175321	7381.0451204177	160418.2091494
0.	247899.88741664	4023.1931528364	622.24545271912	5846.4946152228	438063.54384467	6135.5912309063	158447.7104608
0.	206755.66834501	4401.1619067434	555.57407469138	5601.8822324301	461055.4422081	7002.9412353188	138542.1414138
0.	188576.46010229	4334.4602930095	600.02160077763	5023.7360413493	453009.45645257	6780.5351954239	138135.4735929
0.	164768.5296148	4378.9279761929	644.46936392652	5045.9716918765	453619.09144698	7002.9412353188	142090.023218
0.	151679.0539389	3800.8665975842	488.9032300503	3978.7273673761	441223.90305346	6669.3344004268	121163.3652839
0.	133347.31094496	4112.1254353852	533.35040054615	3200.6145179875	422886.69443833	6135.5912309063	115731.4171862
0.	127930.04132367	3556.3142359259	244.44802968221	3734.1697873657	465609.58237907	6736.0546994319	116745.4144361
0.	136983.35497643	3623.0096229803	355.56314090256	3889.7965080741	446001.77332879	7047.4231552981	118796.3166875
0.	148466.4150226	4223.2921228934	422.2329187895	4356.6941049483	437829.48961096	6580.3748323783	127749.5258376
0.	132918.31638591	4690.2084008523	400.00960023041	4201.058666784	444455.69976049	6847.2563843996	123869.3812709
0.	136170.1898855	4512.332449094	533.35040054615	4201.058666784	444315.16147063	6980.7003643303	121501.5695818
0.	123531.08156633	3934.2618191226	577.79780810179	3667.4735108391	458075.43471729	6558.1350886904	124974.5886495
0.	142067.42050477	3934.2618191226	622.24545271912	3823.0989862564	433032.7890157	6869.4968993892	122155.4698654
0.	157541.88891446	3467.3878833464	444.45629661235	4067.6591755055	424849.51489719	6980.7003643303	118390.6039487
0.	153829.04007001	3689.7055437159	222.22518522469	4156.5919324774	429267.50988373	7025.1821656413	123170.2435735
0.	170753.89438313	4289.9928470482	644.46936392652	4690.2084008523	463566.96231166	6357.9800652871	125673.87662
0.	164043.32000341	4134.3586542796	488.9032300503	4579.0354861913	464388.64745522	6691.5744407644	134634.4260899
0.	190258.49532838	4378.9279761929	577.79780810179	5401.7501670541	420550.59114937	6736.0546994319	135831.3943250
0.	203043.83560535	4534.5667354854	666.69333440004	5957.6844347936	458075.43471729	7136.387707272	137751.4165004
0.	188553.73219527	3711.9376358914	644.46936392652	5757.5438273573	434623.59148073	7114.146480276	122922.1764500
0.	171252.86693643	3800.8665975842	777.81407576798	6869.4968993892	435582.89483165	6913.9781073663	112735.2080623
0.	217102.76317519	4223.2921228934	911.16092124147	7959.3548209234	464177.349461	6802.7755324172	130209.3831380
0.	245794.4346728	3934.2618191226	911.16092124147	7069.6642042893	461266.66319541	7136.387707272	125831.7884234
0.	250715.6052701	3934.2618191226	1000.0600036002	9494.2943071144	452868.77761952	6135.5912309063	120126.2904007
0.	262973.74777093	4378.9279761929	577.79780810179	9516.5418843464	463707.81702385	7492.255408986	120577.1767795
0.	289199.24905861	3689.7055437159	1577.9271548818	10807.002937904	442371.28528568	6202.3072583001	136192.7767419
0.	307965.0856721	4690.2084008523	711.14145314645	8782.4031767842	459506.64746708	7292.077957649	141547.5748660
0.	304254.67786476	3867.5639415011	533.35040054615	8671.1756780192	497627.20801476	6669.3344004268	135944.324660
0.	316867.45732944	4845.8529723751	777.81407576798	9383.0573113583	473784.93623981	7025.1821656413	144350.6016102
0.	340922.80005696	4445.6299457633	600.02160077763	9716.7727507005	462698.40943568	6913.9781073663	156273.9025947
0.	266712.00296582	4534.5667354854	688.91736413994	9805.7657902847	443354.87827246	6002.16077788	149167.66104
0.	343954.76535549	4779.1478001472	711.14145314645	9338.5629285733	450688.55131943	7336.5614203583	157972.1419873
0.	308633.59244432	4934.7940323669	577.79780810179	10673.497705198	481191.7715887	7470.0132325949	160304.9495976
0.	295365.52048561	5023.7360413493	755.58980896023	9561.0372168932	466431.46349554	7603.4671810346	158651.5337511
0.	334006.55999311	4178.8252699788	511.12678566587	7314.319659335	477240.6629709	6380.2192750204	165652.4633313
0.	337729.99013292	5379.5135674889	511.12678566587	9627.7806609238	511308.14629954	7336.5614203583	162910.3050865
0.	313060.89700052	5045.9716918765	755.58980896023	8381.9911253168	440615.15048249	5713.0687893496	151633.7969802
0.	342959.42092883	4912.5586784017	644.46936392652	9027.1088971719	445650.36843959	6313.5018238017	155187.2092903
0.	270956.80860847	4667.9736993025	622.24545271912	10339.743974598	440053.26348317	5735.3062786932	153172.6702279
0.	294421.88242754	4445.6299457633	444.45629661235	9093.8480673683	496213.18219015	7002.9412353188	147946.1735097
0.	285359.1004125	4556.8010811844	288.89389638309	9605.5327868852	453923.92522639	6802.7755324172	135289.3498449
0.	288187.30456705	4801.3827982459	733.3656014198	9071.6016179468	430249.59674074	7292.077957649	136192.7767419
0.	289429.25328971	4289.9928470482	555.57407469138	8559.9496630493	445814.35559188	7047.4231552981	128020.3005218
0.	290671.38397201	4289.9928470482	711.14145314645	8359.7465751719	475101.23928125	7047.4231552981	140349.7921084
0.	283198.34460838	4156.5919324774	600.02160077763	8137.3043378502	403889.35548409	7425.5290578293	130593.0955647
0.	255868.73527739	4178.8252699788	644.46936392652	8559.9496630493	489994.23536194	7803.6521091871	129915.9678168
0.	246847.09552121	3845.3314342286	844.48723179752	9294.0687832241	448977.57987529	6936.2188003543	135650.7089457
0.	219794.1743061	4579.0354861913	711.14145314645	8426.4804036529	471881.35554489	6446.937260185	141886.6009833
0.	275548.18230365	5023.7360413493	888.93629882483	8470.9699193857	481474.06332282	6802.7755324172	152629.5063379
0.	250715.6052701	4667.9736993025	622.24545271912	8003.8418440852	454486.7238011	7025.1821656413	155798.4569986
0.	261506.41780898	4645.7390570617	466.67973369921	7536.7399397861	459553.57652566	6513.6557793022	150457.201540
0.	270842.05615033	5090.4431708704	711.14145314645	7425.5290578293	461219.72474801	6669.3344004268	150728.7089532
0.	242454.2484279	4823.6178556551	533.35040054615	7358.8032407191	476088.5992449	7002.9412353188	141298.9644052
0.	256533.14487658	4289.9928470482	555.57407469138	6913.9781073663	456104.97583178	7002.9412353188	141208.5624246
0.	245931.73083081	4134.3586542796	688.91736413994	6224.5460527486	418845.63900272	6224.5460527486	137615.8711295
0.	256166.56761168	4156.5919324774	577.79780810179	7091.9053126152	474208.01159912	6802.7755324172	121591.75969
0.	248220.3283563	4201.058666784	800.03840184329	5890.9703650846	472492.33536809	6780.5351954239	122967.279018
0.	279475.78125106	4201.058666784	488.9032300503	6246.7849065228	439889.38672768	6691.5744407644	127433.6330744
0.	300430.73804611	4267.7592130252	755.58980896023	5846.4946152228	454627.42922628	6580.3748323783	133731.1667540
0.	296723.6229459	4423.3958966001	844.48723179752	9138.3411442804	453009.45645257	6291.2627920491	142609.9024120
0.	302895.36930066	4512.332449094	577.79780810179	7091.9053126152	453032.90314952	6446.937260185	132376.4598368
0.	322615.13523015	4401.1619067434	866.71173567692	7470.0132325949	500408.80529057	6647.0944194197	134250.5290048
0.	338956.07243579	4378.9279761929	600.02160077763	8938.1241678873	486086.14432646	7025.1821656413	124568.577195
0.	314375.69763782	4156.5919324774	533.35040054615	7225.3532086126	476206.14967419	7158.6289936035	129442.0108749
0.	334769.61467038	4023.1931528364	533.35040054615	8204.0363859019	442675.71864941	7470.0132325949	126079.9415343
0.	325155.50915655	4112.1254353852	711.14145314645	7603.4671810346	442441.53817726	7025.1821656413	131473.4432603
0.	322869.13844025	4089.8922757939	555.57407469138	7336.5614203583	465820.91570633	6558.1350886904	127614.1417697
0.	295503.62266725	4667.9736993025	444.45629661235	7269.8363153001	469155.97619811	6113.3526737582	133731.1667540
0.	348747.93773175	4423.3958966001	622.24545271912	6135.5912309063	471716.86841972	6847.2563843996	148081.8855834
0.	320814.23940479	4423.3958966001	511.12678566587	7492.255408986	459131.22425707	6535.8954043318	150117.8296033
0.	366253.19821459	4601.2699505063	511.12678566587	5979.9225766753	448415.14342439	6869.4968993892	155889.0159926
0.	340760.81706403	4178.8252699788	466.67973369921	5757.5438273573	438742.33734695	6647.0944194197	142135.2288283
0.	317098.21280974	4267.7592130252	400.00960023041	6224.5460527486	512346.90063109	8026.0854446829	131383.1469421
0.	314491.04074119	3912.0291339479	466.67973369921	7180.8703392706	487451.41953758	6847.2563843996	127298.2540994
0.	267354.32339103	4556.8010811844	466.67973369921	7225.3532086126	473808.43987853	6936.2188003543	136260.5376757
0.	340737.67688834	4089.8922757939	355.56314090256	4734.6779818802	443776.45274506	5979.9225766753	141502.3724170
0.	339465.06419021	4579.0354861913	377.78634093484	7180.8703392706	480180.30252525	6780.5351954239	140620.97325
0.	330793.23292594	4623.5044741297	444.45629661235	6224.5460527486	450313.514609	6647.0944194197	142022.2152596
0.	309901.59475619	4312.2265403762	577.79780810179	6313.5018238017	477005.53534888	6891.7374737114	134769.9233675
0.	323400.26060497	3934.2618191226	577.79780810179	6335.740914881	498522.87822236	6580.3748323783	133866.6494629
0.	353984.14855442	4378.9279761929	600.02160077763	6024.3990384081	494540.21923327	7225.3532086126	156070.1369056
0.	333451.65415685	4534.5667354854	533.35040054615	6691.5744407644	498192.88358655	6624.8544977427	141434.569199
0.	319890.85117601	4445.6299457633	577.79780810179	6402.4585440809	442488.37375884	6224.5460527486	132715.1160837
0.	308356.96256623	4245.525638307	533.35040054615	6068.8757374351	440661.97606525	7091.9053126152	132489.3437353
0.	331856.50164047	4467.8640542332	511.12678566587	6958.4595526755	452212.30696752	7136.387707272	124230.2493157
0.	308748.85755454	4023.1931528364	422.2329187895	5068.2074017168	490488.75931805	6513.6557793022	131496.0174915
0.	307504.07719581	4601.2699505063	288.89389638309	5601.8822324301	486321.52109955	5935.4463522347	134295.6924572
0.	333752.22365479	4000.9602304553	511.12678566587	6558.1350886904	480744.82868364	7091.9053126152	132805.4267222
0.	302181.24358578	4000.9602304553	377.78634093484	5201.6229063468	484744.62005965	6758.2949177622	133302.152591
0.	309325.2065865	4512.332449094	511.12678566587	5713.0687893496	506257.81368064	6847.2563843996	119743.0560218
0.	286416.69232233	4779.1478001472	622.24545271912	6513.6557793022	465656.54489011	7492.255408986	123869.3812709
0.	257793.37536015	3978.7273673761	533.35040054615	5535.1710101087	435840.28721266	6736.0546994319	121298.6453678
0.	228421.5932744	4178.8252699788	355.56314090256	4645.7390570617	433219.92688544	6491.4162136014	112577.5424805
0.	276765.31358678	4067.6591755055	400.00960023041	6068.8757374351	442113.69628584	7781.4091020254	130796.2445352
0.	269143.9015501	4334.4602930095	466.67973369921	5335.0405463082	512771.88179447	7492.255408986	129712.8401378
0.	322107.15159423	4512.332449094	400.00960023041	5112.6789993376	447876.17651072	7203.1117442735	146702.2482388
0.	308287.80650544	5268.3314594078	466.67973369921	5579.6450990042	462393.26311789	7470.0132325949	161754.7870127
0.	315552.27081703	4957.0294456441	377.78634093484	5179.3868406229	493927.66649323	6825.0159287424	161120.4524027
0.	307135.28844374	4556.8010811844	555.57407469138	4512.332449094	507980.25694188	7158.6289936035	139287.7502070
0.	334746.49079498	5001.500450135	577.79780810179	5090.4431708704	452657.76370493	7025.1821656413	143152.419336
0.	314583.31635208	4512.332449094	533.35040054615	4823.6178556551	463778.24524859	6469.1767072291	157858.9153609
0.	291798.66005513	4423.3958966001	822.26278718639	5713.0687893496	472891.84572935	7381.0451204177	145571.5667840
0.	339627.02250182	4845.8529723751	577.79780810179	5579.6450990042	452587.42688937	6513.6557793022	162955.6227543
0.	355954.35395522	4245.525638307	422.2329187895	5045.9716918765	439233.91110223	7314.319659335	160078.4350678
0.	316129.08192818	4245.525638307	488.9032300503	5268.3314594078	468897.58004707	6913.9781073663	134815.0896123
0.	297138.00258664	4868.088148406	555.57407469138	6758.2949177622	465961.80748774	7292.077957649	144124.5164095
0.	337036.05963901	4112.1254353852	577.79780810179	4979.2649182334	511945.54883834	7581.224707945	152561.6133183
0.	295158.37142959	4223.2921228934	422.2329187895	5134.9148871186	473103.35875504	7425.5290578293	133347.3109449
0.	317075.13697954	4512.332449094	355.56314090256	4645.7390570617	449165.06690693	6847.2563843996	130525.3803332
0.	298795.72361769	4868.088148406	555.57407469138	5601.8822324301	461219.72474801	6357.9800652871	142609.9024120
0.	306075.11003994	4734.6779818802	377.78634093484	4445.6299457633	436214.68996125	6002.16077788	148036.6479821
0.	294698.0583082	3711.9376358914	266.6709334016	5068.2074017168	447993.3403435	6380.2192750204	136396.0611828
0.	287543.40277778	4445.6299457633	555.57407469138	5423.9868259363	449891.61795294	7069.6642042893	139897.8429782
0.	290993.44756013	4401.1619067434	333.34000013334	5068.2074017168	514495.63209038	6913.9781073663	131225.1307211
0.	298081.94290254	4890.3233837481	711.14145314645	4089.8922757939	475383.33052204	6780.5351954239	137909.5555301
0.	271760.11935493	4356.6941049483	688.91736413994	6024.3990384081	464999.09316383	6891.7374737114	131157.4103936
0.	265289.89541469	4512.332449094	511.12678566587	5023.7360413493	499395.06798447	7114.146480276	133008.6292092
0.	254150.67649428	4178.8252699788	377.78634093484	4957.0294456441	459764.76047201	7180.8703392706	117489.0902987
0.	304369.88351533	4423.3958966001	822.26278718639	6869.4968993892	461524.82925477	7425.5290578293	135741.0511496
0.	333798.46605936	4579.0354861913	888.93629882483	7158.6289936035	507036.40962442	7825.8951756913	125335.5042033
0.	283749.97457438	4334.4602930095	888.93629882483	6291.2627920491	468639.19168878	8092.8166025467	134950.5898039
0.	274767.47316929	3578.5459723132	600.02160077763	5557.4080248972	509443.42532858	6335.740914881	128336.2153558
0.	242019.66367496	3534.0825588358	511.12678566587	5223.8590313854	471035.45539216	7158.6289936035	129306.5995186
0.	252410.06608366	3956.4945635986	466.67973369921	4979.2649182334	470941.47164069	7536.7399397861	123395.7655014
0.	257449.65752358	3667.4735108391	555.57407469138	4423.3958966001	480697.78341736	6713.8145404327	132037.8172435
0.	250372.17485451	4556.8010811844	377.78634093484	4556.8010811844	487592.66730892	6958.4595526755	130412.5228272
0.	263386.48015617	3489.6193825463	577.79780810179	5668.5939886228	471434.89783635	6958.4595526755	130480.2371488
0.	285290.13161047	4289.9928470482	866.71173567692	6446.937260185	482062.20095475	7158.6289936035	125109.9301641
0.	228923.98966621	4423.3958966001	711.14145314645	4756.9128613587	473455.89206568	6691.5744407644	127478.7598844
0.	282623.76823857	3934.2618191226	777.81407576798	5401.7501670541	485262.37648896	7002.9412353188	132986.0509123
0.	243094.72983612	4756.9128613587	511.12678566587	5379.5135674889	433570.82143157	6469.1767072291	139174.7749249
0.	254631.69778832	4378.9279761929	466.67973369921	4601.2699505063	473314.87700121	6958.4595526755	119833.2272426
0.	267377.26430746	3889.7965080741	333.34000013334	4801.3827982459	461477.88939238	6891.7374737114	131766.912998
0.	219634.49038269	3756.4019981391	555.57407469138	3956.4945635986	484321.02441249	6936.2188003543	140327.1940746
0.	268065.52070463	4490.09822201	466.67973369921	4890.3233837481	490418.1112932	7292.077957649	153172.6702279
0.	306789.56354228	4267.7592130252	577.79780810179	4356.6941049483	460562.61349644	6380.2192750204	170549.7777711
0.	265817.42357128	4112.1254353852	466.67973369921	4245.525638307	459131.22425707	6780.5351954239	158945.9538888
0.	273711.33415189	4334.4602930095	533.35040054615	4334.4602930095	479286.54545621	6624.8544977427	161256.377221
0.	266803.76004324	5045.9716918765	622.24545271912	4579.0354861913	501516.98070708	7247.5947322881	150389.326057
0.	264349.60065376	3934.2618191226	555.57407469138	4801.3827982459	484226.89488789	7158.6289936035	147245.0293593
0.	290418.3425919	4890.3233837481	466.67973369921	5045.9716918765	540322.3993242	7447.7711155427	149439.126818
0.	300177.40532162	4734.6779818802	688.91736413994	5179.3868406229	482697.43491245	7381.0451204177	151407.5158403
0.	332665.59956192	4712.4431617115	822.26278718639	5246.095215739	459835.15627819	6535.8954043318	156251.2617188
0.	354308.62160057	5601.8822324301	666.69333440004	4957.0294456441	512346.90063109	7225.3532086126	169551.9455709
0.	299693.79112646	4779.1478001472	755.58980896023	5446.2235441355	467394.33881486	7247.5947322881	145074.1151196
0.	314883.21901354	4245.525638307	933.3856029271	5290.5677623922	490794.90748239	7848.1383015384	149461.7493616
0.	302089.10271029	4356.6941049483	733.3656014198	5512.9340546385	484085.70253827	7314.319659335	155775.8174024
0.	308495.27637827	4312.2265403762	622.24545271912	5735.3062786932	480909.48914856	7358.8032407191	145096.7259202
0.	324324.03042611	4779.1478001472	911.16092124147	5868.7324604928	464717.34358475	6669.3344004268	140507.9800465
0.	288601.26725933	4378.9279761929	733.3656014198	5624.119425175	471082.44765446	6847.2563843996	129848.2580446
0.	301467.1779731	4645.7390570617	800.03840184329	5045.9716918765	489499.73991252	6402.4585440809	136147.6030897
0.	307918.98369761	4245.525638307	666.69333440004	5890.9703650846	521890.42959475	7781.4091020254	131044.5443945
0.	292120.76646483	5068.2074017168	777.81407576798	4667.9736993025	478510.4635873	7647.9523052351	138948.8289174
0.	307895.93280427	4267.7592130252	822.26278718639	4690.2084008523	471834.35890123	7025.1821656413	127591.5779705
0.	287152.48626628	4112.1254353852	688.91736413994	5446.2235441355	485568.3381634	6869.4968993892	127884.9120883
0.	251265.12293923	3934.2618191226	888.93629882483	5068.2074017168	510293.12138339	7269.8363153001	116835.5534550
0.	259901.81687529	4134.3586542796	711.14145314645	4801.3827982459	483756.26276277	7670.1949563466	121862.3358529
0.	237469.30208908	3956.4945635986	600.02160077763	5045.9716918765	474231.51639813	7025.1821656413	115596.2268102
0.	249525.10610963	4178.8252699788	711.14145314645	4378.9279761929	493173.81545621	6713.8145404327	116520.0711249
0.	235137.90520386	3778.6342682119	288.89389638309	4623.5044741297	482979.77622227	7203.1117442735	125606.2010505
0.	257862.12060284	4378.9279761929	377.78634093484	5690.8313593262	476253.17029731	7203.1117442735	129735.4096373
0.	241905.30297906	4000.9602304553	644.46936392652	5001.500450135	471223.42598762	7603.4671810346	124500.9105290
0.	246183.44624352	4000.9602304553	333.34000013334	4289.9928470482	482085.72729917	8092.8166025467	124185.1399618
0.	227348.3919826	4223.2921228934	666.69333440004	4401.1619067434	493456.50183339	6913.9781073663	132105.5446699
0.	204273.34162034	4289.9928470482	466.67973369921	4690.2084008523	494139.69903149	6091.1141759345	128133.1258839
0.	220638.26807403	4201.058666784	688.91736413994	5246.095215739	502130.07538246	8003.8418440852	119810.6843466
0.	256853.9130113	4690.2084008523	377.78634093484	4534.5667354854	468733.15019018	6624.8544977427	142903.7613991
0.	268088.46354805	4979.2649182334	533.35040054615	3889.7965080741	470636.03156737	7225.3532086126	144508.8648690
0.	201063.34169973	4201.058666784	288.89389638309	4112.1254353852	509726.64800623	7959.3548209234	123508.5287373
0.	216509.85572313	3845.3314342286	644.46936392652	3845.3314342286	486368.59722935	7381.0451204177	136576.7625930
0.	196625.99240477	4312.2265403762	355.56314090256	3823.0989862564	456480.26637224	5868.7324604928	141457.1702111
0.	249021.48382612	4756.9128613587	355.56314090256	4356.6941049483	485709.55492557	7381.0451204177	152448.4595036
0.	259260.06167356	4845.8529723751	333.34000013334	3600.7777679979	473808.43987853	6291.2627920491	148896.2040324
0.	262813.24616683	5001.500450135	466.67973369921	4112.1254353852	481968.09622259	6980.7003643303	171956.0148233
0.	270061.78066891	4579.0354861913	666.69333440004	4156.5919324774	457770.45308521	6802.7755324172	166649.8333501
0.	267583.73535244	4512.332449094	555.57407469138	4223.2921228934	504724.42206821	6558.1350886904	164904.5133745
0.	268524.38938475	5201.6229063468	488.9032300503	3756.4019981391	519456.29523101	6713.8145404327	167375.2676051
0.	245291.03449769	4067.6591755055	488.9032300503	4779.1478001472	441060.00386863	6313.5018238017	152267.4165668
0.	265014.67638139	4890.3233837481	466.67973369921	4245.525638307	490606.50731906	6713.8145404327	153670.6012799
0.	254975.30117138	4467.8640542332	555.57407469138	4823.6178556551	452048.19717108	7114.146480276	145616.791122
0.	276260.06805183	4201.058666784	688.91736413994	3667.4735108391	477546.33852186	6691.5744407644	146928.4027802
0.	233538.29901916	4201.058666784	755.58980896023	4112.1254353852	498287.1664735	7336.5614203583	132511.9206971
0.	251494.0991711	4801.3827982459	333.34000013334	3578.5459723132	499253.62578568	7225.3532086126	139468.5138177
0.	234703.69644237	4423.3958966001	400.00960023041	3556.3142359259	500668.15267117	7025.1821656413	122426.0641934
0.	225111.09159172	4490.09822201	555.57407469138	4312.2265403762	488605.01107773	7203.1117442735	119292.2144484
0.	223353.62838172	4623.5044741297	577.79780810179	4356.6941049483	475829.99397498	7870.3814867284	138293.6198511
0.	248380.55337915	4334.4602930095	555.57407469138	4979.2649182334	478439.91417388	7069.6642042893	153534.7989784
0.	239504.08565793	4934.7940323669	511.12678566587	4378.9279761929	487875.16982996	6558.1350886904	143265.4481034
0.	236074.95802486	5001.500450135	377.78634093484	4067.6591755055	480909.48914856	6936.2188003543	160055.7839502
0.	260245.63432363	4667.9736993025	511.12678566587	3356.2312767859	495906.84063567	7292.077957649	158742.123465
0.	238589.51558552	5023.7360413493	533.35040054615	4334.4602930095	447173.22720014	6691.5744407644	158221.2459300
0.	250189.01766751	4223.2921228934	422.2329187895	3534.0825588358	497155.84018513	6580.3748323783	163590.095730
0.	227531.05491425	4845.8529723751	600.02160077763	3556.3142359259	546577.89222673	7358.8032407191	159693.3743627
0.	234223.80745063	5134.9148871186	577.79780810179	3867.5639415011	488510.8345239	5935.4463522347	157632.4666800
0.	277844.80273426	5001.500450135	400.00960023041	4067.6591755055	499442.21590204	7848.1383015384	154711.8251150
0.	314629.4545336	4934.7940323669	444.45629661235	4579.0354861913	457277.81339558	7047.4231552981	167103.2224324
0.	336619.7285278	5090.4431708704	488.9032300503	4979.2649182334	488134.1386483	6602.6146353956	165153.8226410
0.	343746.42781325	4957.0294456441	688.91736413994	4690.2084008523	472116.34262941	6891.7374737114	161573.5436728
0.	330654.55550872	4690.2084008523	822.26278718639	5957.6844347936	493103.14531717	6802.7755324172	146566.5584342
0.	342311.35229086	5223.8590313854	422.2329187895	6980.7003643303	472374.83586511	6647.0944194197	137005.9440191
0.	379562.70739579	4823.6178556551	911.16092124147	5512.9340546385	474560.59035301	8693.4210590677	122313.3154967
0.	383794.51420735	4912.5586784017	488.9032300503	5690.8313593262	494304.61685043	7848.1383015384	127298.2540994
0.	313983.54280663	4045.4261345198	444.45629661235	5802.0191026477	523072.29683333	6602.6146353956	130006.2483623
0.	350462.09445913	4579.0354861913	533.35040054615	6068.8757374351	508405.02208256	7492.255408986	129216.3264940
0.	372011.13193616	4623.5044741297	644.46936392652	6180.068523177	475054.22497709	7047.4231552981	147380.7301152
0.	368086.95628473	5379.5135674889	1000.0600036002	5868.7324604928	514212.25212001	6980.7003643303	144961.0620286
0.	327835.27206611	4067.6591755055	444.45629661235	5423.9868259363	476629.34456836	7603.4671810346	141479.7712837
0.	299924.08016194	4401.1619067434	777.81407576798	6669.3344004268	461196.25562079	6180.068523177	123801.7202394
0.	338956.07243579	4023.1931528364	511.12678566587	6380.2192750204	507885.86754161	7670.1949563466	124252.8040835
0.	442371.28528568	4512.332449094	644.46936392652	7892.6247312617	523663.29140268	7581.224707945	135899.1523441
0.	467229.93780624	4756.9128613587	688.91736413994	8960.3702611759	484674.01933208	7536.7399397861	135808.8084401
0.	474842.66379969	3889.7965080741	800.03840184329	10072.750608034	484532.81962061	6958.4595526755	139219.9648555
0.	481732.83891068	4801.3827982459	888.93629882483	10094.999728725	503238.47304142	7336.5614203583	126756.7600246
0.	453712.88529985	4823.6178556551	711.14145314645	8737.9119992209	517920.54580082	6847.2563843996	132286.1538103
0.	580445.82176052	5668.5939886228	844.48723179752	9271.8217995872	452798.43907	7336.5614203583	142790.7374958
0.	602700.92909198	6046.6373582597	800.03840184329	11185.27937181	490159.07351311	7558.9822941956	159919.8785255
0.	525010.9109847	5290.5677623922	1111.1851901238	9205.0812048251	495600.51001681	7825.8951756913	138451.7690860
0.	417351.16631451	4423.3958966001	511.12678566587	6647.0944194197	477264.17608783	7047.4231552981	118818.856859
0.	304001.23093911	4134.3586542796	444.45629661235	5468.4603216522	520590.56332496	7091.9053126152	120937.903322
0.	235914.96604159	4112.1254353852	400.00960023041	3623.0096229803	501658.46020726	8159.548294521	93252.18851020
0.	174701.12185965	4000.9602304553	244.44802968221	2689.3227662952	475853.50322257	7292.077957649	87950.57075162
0.	140191.60714798	4467.8640542332	111.11185185679	2089.1507291136	497697.91542225	6402.4585440809	78187.30481081
0.	112622.58948731	3156.1531205464	177.7796740943	2111.3785523944	466666.30115556	7114.146480276	76684.54856576
0.	96308.882186679	3378.462479507	111.11185185679	1511.2481309416	485709.55492557	7114.146480276	79578.15539443
0.	64761.782383457	3067.2310371775	66.6669333344	1422.3435955424	467370.85276333	6669.3344004268	70496.93308214
