# Supplementary material for: LA-iMageS: a software for elemental distribution bioimaging using LA–ICP–MS data
Source: J Cheminform. 2016 Nov 18;8:65. doi: 10.1186/s13321-016-0178-7 (PMC5116144; doi:10.1186/s13321-016-0178-7)
Supplement: Supplementary file 1 — Additional file 1. Dataset corresponding to LA–ICP–MS analysis of a human tissue used to illustrate LA-iMageS features. [file 13321_2016_178_MOESM1_ESM.zip › Line 71.xl]

Intensity Vs Time	Counts Per Second
Time in Seconds	Na23	Ca44	Zn64	P31	C12	C13	Si28
0.	66.6669333344	2911.6196740142	22.222251851891	222.22518522469	428098.50596311	7225.3532086126	58941.04156380
0.	66.6669333344	3334.00013336	0.	266.6709334016	436518.90426503	5846.4946152228	56994.23635750
0.	666.69333440004	2800.4704790405	44.444562963279	311.11691862693	470354.09654769	6535.8954043318	57553.61673528
0.	29964.888096949	3311.7690492289	111.11185185679	955.61034388194	463684.34107762	6291.2627920491	63709.27157281
0.	49300.960521788	2978.3099024804	177.7796740943	1489.0219081794	435559.49590846	6825.0159287424	61358.39592960
0.	60351.080030082	3489.6193825463	133.33440000853	1866.8757567514	448860.40256632	7180.8703392706	63597.31013046
0.	88175.147520797	2956.0797670342	466.67973369921	2555.9474675006	418588.75790193	7203.1117442735	73657.42600776
0.	84829.576977816	3378.462479507	200.0024000288	2622.6348501053	479404.13974734	6446.937260185	73522.91263228
0.	98377.277866521	3667.4735108391	133.33440000853	2244.746737005	469931.21141124	7002.9412353188	81305.82378363
0.	119765.59873623	3534.0825588358	466.67973369921	2378.1170558111	453197.03182651	7225.3532086126	87276.87656453
0.	191758.97216651	4201.058666784	888.93629882483	5446.2235441355	473056.3554093	6446.937260185	94061.20481475
0.	215552.17010794	4067.6591755055	1133.4104052409	7136.387707272	507555.51281082	7069.6642042893	93364.54721546
0.	237172.12750814	4023.1931528364	933.3856029271	6446.937260185	448696.35702921	6602.6146353956	91701.79220695
0.	272016.31848353	3956.4945635986	800.03840184329	5157.1508342136	479027.84369345	7069.6642042893	96443.76199959
0.	168191.45588302	3445.1564434428	755.58980896023	4690.2084008523	475289.29907685	6002.16077788	85750.03696
0.	153715.86920112	3600.7777679979	555.57407469138	5112.6789993376	458544.65844109	6869.4968993892	90488.63864870
0.	197467.77151481	3400.6937415233	333.34000013334	4356.6941049483	456621.00456621	7358.8032407191	87748.45680667
0.	178173.48927613	3711.9376358914	400.00960023041	3867.5639415011	429337.65520323	6402.4585440809	105418.1437282
0.	175881.11227287	3334.00013336	755.58980896023	4112.1254353852	482062.20095475	6869.4968993892	98871.96985243
0.	156885.22928034	3556.3142359259	311.11691862693	4334.4602930095	466478.43051253	6580.3748323783	104135.5009259
0.	163318.17288299	3133.9225107654	555.57407469138	3867.5639415011	456104.97583178	6335.740914881	106948.5707537
0.	194214.87417511	4334.4602930095	488.9032300503	5446.2235441355	455049.55937834	7069.6642042893	105913.2513221
0.	292903.07583279	4490.09822201	666.69333440004	6469.1767072291	471481.89228925	7425.5290578293	120396.8193215
0.	244352.95958627	5134.9148871186	555.57407469138	5846.4946152228	487074.77018561	6913.9781073663	120982.9952300
0.	239046.78825256	5134.9148871186	511.12678566587	4690.2084008523	494752.26690903	6558.1350886904	135899.1523441
0.	269304.52321402	4401.1619067434	533.35040054615	4223.2921228934	463261.78504818	7447.7711155427	143649.7572814
0.	252295.56479556	3978.7273673761	422.2329187895	3445.1564434428	456879.03059726	6647.0944194197	134973.1733817
0.	225476.32464807	3778.6342682119	400.00960023041	3823.0989862564	496189.61706693	7180.8703392706	122380.9645330
0.	215118.96706881	3978.7273673761	311.11691862693	3356.2312767859	480180.30252525	7848.1383015384	112352.3110749
0.	222030.06638384	4556.8010811844	355.56314090256	3623.0096229803	473573.40639189	6713.8145404327	124388.1339630
0.	216350.23390857	4201.058666784	422.2329187895	3133.9225107654	470236.62636067	6402.4585440809	127952.6060322
0.	193828.24955691	4045.4261345198	311.11691862693	3289.5380243924	445931.49119637	6825.0159287424	123914.4889282
0.	228056.23284622	3934.2618191226	422.2329187895	3800.8665975842	457840.83249766	7603.4671810346	150796.5871761
0.	207074.5522384	4023.1931528364	711.14145314645	3222.845305648	482932.71869169	7314.319659335	127569.0142321
0.	239778.47597639	4512.332449094	488.9032300503	3534.0825588358	447220.08869101	7381.0451204177	141683.1836717
0.	211243.92901556	4023.1931528364	511.12678566587	2933.8496908789	464670.38622257	6357.9800652871	134589.2608164
0.	239458.35480411	4245.525638307	466.67973369921	3334.00013336	474184.50686457	7025.1821656413	122764.319369
0.	227759.3891336	4490.09822201	400.00960023041	3867.5639415011	469555.33103297	7492.255408986	131134.8370725
0.	238589.51558552	4423.3958966001	288.89389638309	2867.1598181554	431769.71552305	6913.9781073663	133437.628380
0.	250646.91807148	4223.2921228934	333.34000013334	3311.7690492289	437174.17183203	7625.7097134645	146566.5584342
0.	231504.95116428	4045.4261345198	466.67973369921	2800.4704790405	446962.35366706	6246.7849065228	150525.077572
0.	217627.2929434	4467.8640542332	466.67973369921	2689.3227662952	444104.35836434	6980.7003643303	140462.7831889
0.	191190.57830093	4556.8010811844	377.78634093484	3511.8509410427	475054.22497709	6046.6373582597	128494.177229
0.	167035.21251314	4868.088148406	377.78634093484	3000.5400972175	456714.83131414	6091.1141759345	130796.2445352
0.	214457.80529176	4823.6178556551	400.00960023041	2889.3897164397	478392.88155416	6580.3748323783	137796.5987766
0.	194328.59067259	4156.5919324774	266.6709334016	2400.3456497736	447688.71771491	6869.4968993892	135921.7384719
0.	191122.37361266	4512.332449094	444.45629661235	3022.7703512459	458755.81750602	6847.2563843996	140959.9619923
0.	196921.74305647	5090.4431708704	555.57407469138	3534.0825588358	443471.98020882	7069.6642042893	139649.2813171
0.	200243.96299535	4579.0354861913	311.11691862693	3978.7273673761	463261.78504818	8448.7251318446	124185.1399618
0.	196853.49198533	4645.7390570617	488.9032300503	4134.3586542796	449422.86828233	8092.8166025467	131247.7042850
0.	165947.12853563	4645.7390570617	555.57407469138	4334.4602930095	469484.85529777	6535.8954043318	131315.4253405
0.	177469.82204507	4112.1254353852	511.12678566587	3267.3070588502	465562.62012548	6491.4162136014	128358.7811558
0.	186849.31383719	4423.3958966001	688.91736413994	3245.0761526022	462487.15313464	7225.3532086126	132895.7383318
0.	193987.44578176	4289.9928470482	355.56314090256	2911.6196740142	464599.95066195	6135.5912309063	145006.2830825
0.	172681.90650165	3378.462479507	511.12678566587	3467.3878833464	447759.0142821	7514.4976447163	132669.9611285
0.	157111.65784652	4378.9279761929	333.34000013334	2467.0317873712	440661.97606525	7536.7399397861	121884.8842597
0.	144667.13110778	4178.8252699788	444.45629661235	2956.0797670342	461384.01043943	7447.7711155427	122448.614114
0.	143898.43728987	3912.0291339479	466.67973369921	2756.0112160766	499536.51251416	7158.6289936035	119156.9666987
0.	144124.51640957	3978.7273673761	422.2329187895	2844.9299791609	460116.74529002	6780.5351954239	121433.9276320
0.	130728.52766576	4734.6779818802	288.89389638309	2311.4316296304	460891.16281959	6602.6146353956	129464.5796465
0.	146385.64210168	4445.6299457633	422.2329187895	3067.2310371775	470001.69081794	6357.9800652871	148579.5152635
0.	143265.44810348	4467.8640542332	333.34000013334	2422.5743030209	461078.91094943	6491.4162136014	142745.5283601
0.	139536.30117433	3934.2618191226	333.34000013334	2066.9229651143	485709.55492557	6469.1767072291	125967.1437565
0.	150321.45112221	3667.4735108391	488.9032300503	2111.3785523944	466384.49673604	7203.1117442735	142971.5764706
0.	153466.89864995	4801.3827982459	311.11691862693	2155.8343768016	433196.53442772	6869.4968993892	148783.0995313
0.	141524.97361114	4423.3958966001	266.6709334016	1889.1029872274	471528.88699988	6380.2192750204	155572.0637791
0.	111901.86640322	4112.1254353852	311.11691862693	1800.1944209975	451298.02102634	7158.6289936035	130051.38899
0.	104518.02298591	4645.7390570617	200.0024000288	1978.012501928	475688.93984359	6780.5351954239	128155.6911382
0.	93836.4702291	4312.2265403762	333.34000013334	2111.3785523944	468427.78882801	6980.7003643303	118638.5371807
0.	100828.5378297	4134.3586542796	400.00960023041	1755.7404935542	466337.53023404	6936.2188003543	123891.9350693
0.	131473.44326036	4334.4602930095	377.78634093484	1666.8333500017	459647.43541439	6825.0159287424	141050.3612986
0.	127523.88693703	4957.0294456441	288.89389638309	1777.9674276367	473972.96715442	6647.0944194197	156794.6595604
0.	116542.60518373	4423.3958966001	377.78634093484	1978.012501928	459060.83423757	6558.1350886904	131812.0630995
0.	129893.39783212	4134.3586542796	355.56314090256	1844.6485855546	490206.17070951	7091.9053126152	139039.2065914
0.	137277.01726863	4667.9736993025	311.11691862693	1800.1944209975	438157.1673317	6869.4968993892	134273.1107007
0.	147471.19850278	4356.6941049483	377.78634093484	1933.557626018	479639.33316873	5979.9225766753	149461.7493616
0.	146340.41362688	4267.7592130252	422.2329187895	1889.1029872274	472774.34074854	6891.7374737114	147923.5550437
0.	181420.19937352	4601.2699505063	488.9032300503	1911.3302769829	474208.01159912	6691.5744407644	151724.3111411
0.	180216.72729298	4512.332449094	511.12678566587	2400.3456497736	434413.02710088	5824.2568292746	157089.0147156
0.	162729.03685593	4579.0354861913	644.46936392652	2222.51855803	462933.1447707	6113.3526737582	146702.2482388
0.	144237.55824978	3778.6342682119	466.67973369921	2422.5743030209	493550.73269552	7025.1821656413	139762.2629789
0.	171706.50401247	3823.0989862564	444.45629661235	2178.0623779285	440521.50008599	7492.255408986	129509.7173718
0.	156953.15721022	4334.4602930095	622.24545271912	2044.6952603964	476817.43789487	6891.7374737114	129599.9935502
0.	181488.32557644	4623.5044741297	488.9032300503	2467.0317873712	453103.24362574	6380.2192750204	135831.3943250
0.	203157.67122647	4445.6299457633	555.57407469138	2066.9229651143	407736.75367783	6157.8298473792	164405.9169972
0.	192441.09540142	4957.0294456441	711.14145314645	2355.8885211332	454721.2341279	6313.5018238017	160304.9495976
0.	169619.97582758	4490.09822201	511.12678566587	2311.4316296304	455706.24765709	6513.6557793022	149371.2595526
0.	181738.12636753	4156.5919324774	400.00960023041	2644.8640962144	462909.67094769	6002.16077788	141796.1926814
0.	179989.67636899	4490.09822201	800.03840184329	2155.8343768016	440989.76232219	6758.2949177622	155639.9811051
0.	168848.99844395	4423.3958966001	444.45629661235	2244.746737005	456362.98631117	7002.9412353188	151384.8880612
0.	189031.03111472	5401.7501670541	488.9032300503	2266.9749752633	501092.55619694	6691.5744407644	168848.9984439
0.	170164.23767319	4801.3827982459	844.48723179752	2000.2400288035	433477.24814452	7336.5614203583	155549.4247923
0.	147380.73011526	4601.2699505063	444.45629661235	1800.1944209975	487898.71212672	6424.6978724691	156002.2161062
0.	133189.25776893	4423.3958966001	800.03840184329	2400.3456497736	470025.18408234	7247.5947322881	138813.264229
0.	137864.37264653	3778.6342682119	533.35040054615	2133.606434957	484038.63893832	5935.4463522347	139943.0367975
0.	178695.60295616	4423.3958966001	777.81407576798	2222.51855803	448836.96729706	6180.068523177	151181.2407894
0.	157972.14198739	4712.4431617115	622.24545271912	2066.9229651143	462017.71334347	6691.5744407644	152380.5679455
0.	172318.95283961	4178.8252699788	555.57407469138	2133.606434957	444385.43032699	7180.8703392706	151022.8518765
0.	172046.7478607	5312.8041246922	622.24545271912	1844.6485855546	457582.7774802	7225.3532086126	139287.7502070
0.	194214.87417511	5090.4431708704	488.9032300503	2578.1765357486	448508.88026588	6246.7849065228	171184.8234831
0.	216532.65908589	4601.2699505063	466.67973369921	2311.4316296304	446587.48021708	6780.5351954239	154802.3724102
0.	220638.26807403	4667.9736993025	622.24545271912	2733.7816735278	424241.92705236	6224.5460527486	166989.8728722
0.	247259.04195916	5312.8041246922	733.3656014198	2733.7816735278	467441.31111108	6736.0546994319	166151.1335668
0.	253715.49031658	4512.332449094	644.46936392652	2711.5521902674	450594.79060112	7225.3532086126	177447.1240809
0.	236600.66729592	4734.6779818802	511.12678566587	3000.5400972175	447079.50498831	6446.937260185	157179.5876049
0.	206117.93671491	4289.9928470482	600.02160077763	3200.6145179875	447618.42172519	6736.0546994319	140259.4003378
0.	227439.72295468	4623.5044741297	888.93629882483	3378.462479507	489947.13932909	6869.4968993892	140281.9981893
0.	219269.50989809	4156.5919324774	488.9032300503	3133.9225107654	455823.51872196	7803.6521091871	132782.848971
0.	242499.99549089	4178.8252699788	600.02160077763	3511.8509410427	454439.82250663	5913.2083289985	144350.6016102
0.	245268.15338358	4801.3827982459	711.14145314645	3467.3878833464	440240.55504843	6024.3990384081	144327.9928165
0.	262240.05099438	4156.5919324774	644.46936392652	3845.3314342286	475947.54085771	6780.5351954239	144870.6206505
0.	297805.65681461	4534.5667354854	711.14145314645	4067.6591755055	438367.82392488	6313.5018238017	163431.4730016
0.	294076.67522393	4756.9128613587	844.48723179752	4067.6591755055	468780.12982728	6936.2188003543	169733.3608103
0.	295618.70953647	4378.9279761929	755.58980896023	4556.8010811844	484273.95952104	6580.3748323783	170368.3449374
0.	314006.61023649	5201.6229063468	822.26278718639	4601.2699505063	442605.46383465	6869.4968993892	173226.3663327
0.	261047.92935681	4490.09822201	555.57407469138	4000.9602304553	452915.67030697	6469.1767072291	160667.3855303
0.	348284.71140828	4823.6178556551	777.81407576798	4756.9128613587	455823.51872196	6669.3344004268	171683.8215781
0.	295020.27486979	5268.3314594078	577.79780810179	3889.7965080741	444338.58435862	6936.2188003543	146498.7143532
0.	292972.10659517	4156.5919324774	688.91736413994	3422.9250628351	478063.66044107	8381.9911253168	138180.6579344
0.	319960.10181105	5068.2074017168	666.69333440004	3623.0096229803	467300.39499505	6068.8757374351	181760.8358976
0.	261231.32175736	4845.8529723751	666.69333440004	3045.0006645658	452352.97501171	6091.1141759345	165879.1279574
0.	246366.51670444	4601.2699505063	511.12678566587	3222.845305648	439748.92343625	6891.7374737114	165244.4823873
0.	269947.04033805	4823.6178556551	533.35040054615	3467.3878833464	451954.42155723	8048.3291046256	170368.3449374
0.	233538.29901916	4267.7592130252	688.91736413994	3067.2310371775	424358.76751374	6313.5018238017	154960.8325225
0.	223673.1399457	4801.3827982459	688.91736413994	3711.9376358914	435255.3157334	6602.6146353956	152154.2667106
0.	246366.51670444	4734.6779818802	644.46936392652	3689.7055437159	462299.37413042	6758.2949177622	175903.8060167
0.	272884.88242144	4623.5044741297	644.46936392652	3222.845305648	431278.57066649	6602.6146353956	183986.6668643
0.	230134.43094953	4890.3233837481	644.46936392652	3667.4735108391	471599.37954907	5957.6844347936	168939.6980006
0.	236212.09642123	4201.058666784	488.9032300503	2822.700199456	485262.37648896	7136.387707272	163907.3501585
0.	250051.65237993	5045.9716918765	555.57407469138	2911.6196740142	454744.68551392	7180.8703392706	156726.7329104
0.	233378.35505327	4734.6779818802	644.46936392652	3156.1531205464	448297.97381639	6713.8145404327	164156.6298857
0.	228901.15281838	4334.4602930095	577.79780810179	3422.9250628351	465374.77368573	7002.9412353188	158221.2459300
0.	198377.89752709	4467.8640542332	600.02160077763	3778.6342682119	465586.10122009	6135.5912309063	159217.7354692
0.	253646.77875585	4890.3233837481	688.91736413994	3400.6937415233	475030.71792171	7269.8363153001	153331.0996376
0.	261277.17047839	5090.4431708704	666.69333440004	4045.4261345198	462252.43002266	7959.3548209234	155866.3761527
0.	279452.8075427	4823.6178556551	555.57407469138	4112.1254353852	457254.35506975	7002.9412353188	174587.6699563
0.	301950.89327328	4756.9128613587	577.79780810179	3667.4735108391	455307.53805188	7091.9053126152	162819.6704831
0.	263478.20119694	5112.6789993376	466.67973369921	4023.1931528364	476018.06976113	7314.319659335	173566.6716064
0.	282554.82169193	4957.0294456441	422.2329187895	4067.6591755055	481497.58805354	7358.8032407191	160803.3030304
0.	283405.20163805	5157.1508342136	622.24545271912	4779.1478001472	461501.35929141	6469.1767072291	164904.5133745
0.	268662.05483795	4734.6779818802	600.02160077763	3889.7965080741	464693.86487148	6224.5460527486	171388.9554927
0.	267010.21710328	4601.2699505063	822.26278718639	3556.3142359259	503262.05752521	6446.937260185	144915.8412179
0.	213021.66676794	4445.6299457633	444.45629661235	3400.6937415233	464013.01018019	6535.8954043318	146091.6613650
0.	245680.02291059	4512.332449094	466.67973369921	3289.5380243924	437291.18918118	6491.4162136014	143378.4783905
0.	210218.48140437	4890.3233837481	311.11691862693	4690.2084008523	469155.97619811	6736.0546994319	156658.8068090
0.	249341.96726414	5068.2074017168	311.11691862693	4512.332449094	473385.3842434	6224.5460527486	160644.7328271
0.	235686.41131944	4579.0354861913	511.12678566587	4023.1931528364	464576.47227046	6802.7755324172	164111.3057497
0.	221528.07988882	5001.500450135	466.67973369921	3311.7690492289	449375.99472735	6246.7849065228	162479.7994145
0.	227462.55585199	4178.8252699788	377.78634093484	3645.2415372606	463566.96231166	7825.8951756913	155323.0382756
0.	205184.20236863	5312.8041246922	622.24545271912	3734.1697873657	437408.20813151	6758.2949177622	141027.7613809
0.	182532.99634934	5001.500450135	533.35040054615	4223.2921228934	460961.56788593	7959.3548209234	142790.7374958
0.	209967.83538486	4690.2084008523	466.67973369921	3289.5380243924	454346.02068858	6624.8544977427	163136.8958661
0.	195101.9035363	5401.7501670541	644.46936392652	3289.5380243924	473526.40046804	6602.6146353956	174542.2896229
0.	232898.54131966	4734.6779818802	511.12678566587	3045.0006645658	454650.88035532	6291.2627920491	186985.6546205
0.	231710.54837262	4445.6299457633	622.24545271912	3133.9225107654	474654.61380375	7002.9412353188	184486.4240370
0.	258480.85291911	5579.6450990042	644.46936392652	3311.7690492289	468263.36798702	6224.5460527486	193850.9916906
0.	229129.52407471	5290.5677623922	644.46936392652	3045.0006645658	475265.79137674	7225.3532086126	186258.5292654
0.	213477.55728558	5179.3868406229	600.02160077763	3200.6145179875	450618.2306844	6624.8544977427	185417.8687820
0.	232898.54131966	4267.7592130252	555.57407469138	3267.3070588502	463144.41207291	6869.4968993892	178241.5892250
0.	203954.56359302	4756.9128613587	822.26278718639	2711.5521902674	476817.43789487	7403.2870594544	161596.1988768
0.	180489.19648052	4779.1478001472	822.26278718639	3645.2415372606	484344.55695508	7536.7399397861	149416.5043354
0.	209717.19681014	4801.3827982459	822.26278718639	3267.3070588502	488463.74663474	7180.8703392706	159783.9752960
0.	208236.30264126	4645.7390570617	933.3856029271	3511.8509410427	500173.04174426	7203.1117442735	145368.0602722
0.	193214.23513464	4868.088148406	777.81407576798	3823.0989862564	449516.61616252	6046.6373582597	159580.1245680
0.	202747.87018018	4490.09822201	444.45629661235	4334.4602930095	407783.3994456	6558.1350886904	143039.3920893
0.	218744.87809183	4556.8010811844	777.81407576798	4579.0354861913	442371.28528568	6602.6146353956	145548.954706
0.	218197.47096254	4334.4602930095	511.12678566587	5246.095215739	463778.24524859	7558.9822941956	142948.97138
0.	246480.93775511	4712.4431617115	600.02160077763	4156.5919324774	465233.89155918	6736.0546994319	147539.050432
0.	241287.78195141	4534.5667354854	733.3656014198	4467.8640542332	492655.58128691	6891.7374737114	147606.9029094
0.	279544.7027499	4645.7390570617	644.46936392652	4667.9736993025	482579.79544379	7447.7711155427	150909.7187652
0.	242568.6165495	4245.525638307	622.24545271912	4779.1478001472	417701.40989317	5913.2083289985	151769.5685869
0.	241699.4576247	4690.2084008523	622.24545271912	4579.0354861913	453970.82369441	6558.1350886904	157609.8221472
0.	245634.25863914	4712.4431617115	511.12678566587	3734.1697873657	457981.59305808	6602.6146353956	162230.5693552
0.	236212.09642123	4312.2265403762	377.78634093484	4112.1254353852	460633.01586171	7002.9412353188	158379.770461
0.	270428.96017524	4445.6299457633	577.79780810179	3623.0096229803	461853.41549542	6291.2627920491	165448.4703871
0.	261208.39748998	5134.9148871186	600.02160077763	3734.1697873657	465891.36130737	6780.5351954239	171003.376963
0.	232898.54131966	4934.7940323669	577.79780810179	3467.3878833464	471270.41928077	6291.2627920491	179104.236239
0.	242888.8555207	4868.088148406	488.9032300503	4000.9602304553	470565.54694276	6357.9800652871	164519.2317618
0.	254769.13746704	5223.8590313854	333.34000013334	4957.0294456441	469273.43157025	7091.9053126152	169506.59237
0.	299210.20449989	5446.2235441355	488.9032300503	4334.4602930095	467887.56077055	6847.2563843996	223878.5466203
0.	347196.22882058	5668.5939886228	488.9032300503	5068.2074017168	451509.00142149	6713.8145404327	211904.8390639
0.	308771.91076442	6002.16077788	600.02160077763	5112.6789993376	458685.43057245	7514.4976447163	212634.1791888
0.	293708.46969475	4823.6178556551	466.67973369921	5624.119425175	438133.76136386	6958.4595526755	189417.435753
0.	299854.99279488	4957.0294456441	511.12678566587	4690.2084008523	435582.89483165	6602.6146353956	194510.540259
0.	290096.30084825	5134.9148871186	355.56314090256	5802.0191026477	477170.12400709	7025.1821656413	187076.5497016
0.	279912.29354548	4845.8529723751	466.67973369921	5646.3566772391	456386.44219486	6246.7849065228	182237.7501725
0.	320421.78714136	5068.2074017168	400.00960023041	5312.8041246922	466196.63227301	6691.5744407644	183464.225150
0.	295825.86983662	4223.2921228934	422.2329187895	5490.6971584864	443987.24777185	6446.937260185	175631.485126
0.	292903.07583279	4912.5586784017	355.56314090256	5401.7501670541	460093.27918537	6713.8145404327	173952.3675440
0.	303356.12746795	4890.3233837481	466.67973369921	6402.4585440809	441856.11504227	5757.5438273573	179739.9274211
0.	316867.45732944	5001.500450135	266.6709334016	6002.16077788	500644.57531277	7136.387707272	170209.5944153
0.	299002.96152729	5468.4603216522	377.78634093484	4912.5586784017	452939.11674704	7381.0451204177	159466.8762978
0.	278648.76699107	4223.2921228934	511.12678566587	5401.7501670541	471176.43295219	6157.8298473792	155662.6203357
0.	290142.30606271	5112.6789993376	622.24545271912	5290.5677623922	441223.90305346	5846.4946152228	162978.2816797
0.	289199.24905861	5023.7360413493	488.9032300503	5490.6971584864	475547.88803345	7091.9053126152	154960.8325225
0.	317675.12894512	5979.9225766753	444.45629661235	5490.6971584864	481756.3643514	6891.7374737114	174655.7409148
0.	303517.39873778	4868.088148406	333.34000013334	8582.1947473411	458826.20501818	7136.387707272	174383.4603822
0.	303724.75201733	5779.781435342	488.9032300503	5846.4946152228	483473.89588538	7091.9053126152	185849.5488244
0.	332966.14126468	5179.3868406229	333.34000013334	5868.7324604928	462299.37413042	6847.2563843996	184940.7744639
0.	335417.10872084	5468.4603216522	355.56314090256	5490.6971584864	444455.69976049	7558.9822941956	172046.747860
0.	303333.08896534	4156.5919324774	466.67973369921	5490.6971584864	495223.50272805	7314.319659335	178672.9016883
0.	332596.24529347	5201.6229063468	688.91736413994	6424.6978724691	464693.86487148	7047.4231552981	166876.5248384
0.	286370.70732141	4534.5667354854	400.00960023041	5423.9868259363	462698.40943568	6313.5018238017	169665.3296374
0.	283497.13971636	4957.0294456441	511.12678566587	6335.740914881	458075.43471729	7492.255408986	146182.1158813
0.	362749.26523747	4645.7390570617	555.57407469138	7358.8032407191	446938.92359528	6535.8954043318	167624.650071
0.	351388.8094713	5201.6229063468	511.12678566587	7136.387707272	476088.5992449	7514.4976447163	170844.6144658
0.	378632.9215189	4912.5586784017	400.00960023041	7025.1821656413	461407.48008119	7381.0451204177	167443.2802722
0.	397224.63771084	5134.9148871186	533.35040054615	7514.4976447163	450899.51669122	6958.4595526755	163884.688731
0.	297897.75117734	4178.8252699788	644.46936392652	5913.2083289985	443706.1888903	5935.4463522347	161528.233447
0.	330469.65580572	5357.2770272403	511.12678566587	6357.9800652871	442160.53007253	6491.4162136014	172976.8178731
0.	363770.12997629	5335.0405463082	688.91736413994	8248.52471467	495765.45591429	6758.2949177622	169688.0066339
0.	394942.12019835	5112.6789993376	777.81407576798	7514.4976447163	458685.43057245	5535.1710101087	178809.1102129
0.	380213.61786622	5490.6971584864	488.9032300503	8871.3862441486	480956.53557652	7180.8703392706	173203.6798035
0.	346177.3500522	4979.2649182334	355.56314090256	8137.3043378502	476652.85600846	7180.8703392706	150683.4571090
0.	327581.12034239	4512.332449094	400.00960023041	7581.224707945	475829.99397498	7425.5290578293	149552.2401445
0.	402001.26717791	5157.1508342136	577.79780810179	8515.4596725172	479192.47118467	7447.7711155427	163567.435157
0.	390844.43777306	4934.7940323669	622.24545271912	9761.2691517657	480039.17679351	7358.8032407191	155594.702826
0.	453079.79673611	5157.1508342136	733.3656014198	10317.494200857	452095.08536328	6491.4162136014	184009.3824564
0.	386888.31740531	4645.7390570617	444.45629661235	9627.7806609238	519598.07055535	6491.4162136014	158764.7710462
0.	374264.28620766	4378.9279761929	600.02160077763	8737.9119992209	490111.97657528	7558.9822941956	159738.6747074
0.	449774.42812829	5090.4431708704	533.35040054615	11919.629673117	480180.30252525	7381.0451204177	174360.7707352
0.	388726.52154574	5068.2074017168	600.02160077763	10228.495699585	457160.52240915	5913.2083289985	166604.4957851
0.	460750.35442335	5045.9716918765	844.48723179752	14323.410145956	476723.39071569	7470.0132325949	158221.2459300
0.	512134.41793412	5713.0687893496	1311.2142599662	26887.751649768	466149.66680099	6913.9781073663	161143.1063867
0.	620876.34474035	5646.3566772391	1911.3302769829	37751.986155378	513598.29425167	8226.2805206124	161324.3404549
0.	723524.70891138	4623.5044741297	1822.4214736367	49725.695145604	572477.49946903	6891.7374737114	154757.0986408
0.	812843.8511044	5335.0405463082	2400.3456497736	53795.299632908	511001.26565057	8026.0854446829	150095.2052945
0.	825196.11876555	5868.7324604928	2978.3099024804	67091.213259919	552909.09808913	10117.248908782	136215.3636591
0.	867570.68518656	5290.5677623922	2756.0112160766	72357.220589981	588159.50821445	7603.4671810346	139445.9181537
0.	1094060.8127309	5201.6229063468	3133.9225107654	85884.746913622	649902.38072809	9694.5246392125	155617.3419355
0.	1137217.1437633	5868.7324604928	4223.2921228934	104270.50671933	710614.97041228	8938.1241678873	146589.1732496
0.	1218479.2188913	6357.9800652871	5090.4431708704	120396.81932151	738198.34120033	9983.7547189362	160123.7374859
0.	1199077.2700572	6335.740914881	5379.5135674889	118931.5586256	779737.97826411	11563.572966145	153919.577861
0.	1073114.8643758	7336.5614203583	6736.0546994319	126621.39196206	711943.73964524	11007.264794765	144441.0373932
0.	1086442.9680169	6936.2188003543	6780.5351954239	140485.38158734	786461.21309943	11118.523460085	127050.0649804
0.	987503.67206743	7358.8032407191	6891.7374737114	147267.64599988	807565.83009361	11318.79279849	131654.0388090
0.	1067603.036107	7536.7399397861	8181.7923105381	154281.73877471	779348.38435944	10985.013239832	129374.3049238
0.	936586.97791097	6802.7755324172	7670.1949563466	153150.03769882	736962.47731147	11074.019815824	133482.7874628
0.	958901.4053923	6135.5912309063	6580.3748323783	133663.426219	781247.81901069	11674.839054004	134950.5898039
0.	980923.66075967	7225.3532086126	7069.6642042893	129690.27069905	731560.66274719	11763.8529932	155164.5713393
0.	749935.67468202	7603.4671810346	6046.6373582597	101930.71394427	682059.38168215	10117.248908782	157179.5876049
0.	702501.80870941	6869.4968993892	4623.5044741297	104067.99884438	682757.67943353	10873.756355811	162162.5988020
0.	683696.85814991	6135.5912309063	4445.6299457633	71953.749629519	658566.77352871	10940.510308095	154892.9206802
0.	535941.52397677	5735.3062786932	3623.0096229803	56569.132295958	622478.37819521	9004.8626258179	145752.4655973
0.	437408.20813151	5535.1710101087	2600.4056632835	54757.088991863	592638.51512905	9383.0573113583	134950.5898039
0.	431933.43674567	5979.9225766753	2222.51855803	43982.428418264	552505.84877893	7892.6247312617	144893.2309038
0.	379981.14413463	5401.7501670541	1889.1029872274	34002.562550687	576448.84703333	7136.387707272	136757.4678897
0.	311492.62921511	5268.3314594078	1600.153614747	27957.931326773	554261.3071465	7981.5983028321	126801.8831971
0.	309740.20212336	5335.0405463082	1577.9271548818	25215.870552893	551059.0508304	8159.548294521	136012.0835904
0.	276397.85930027	4601.2699505063	1777.9674276367	29942.585926317	527895.99994865	8159.548294521	115010.4270153
0.	302941.44399147	4512.332449094	1266.7629406502	34783.553658865	529102.34875863	7603.4671810346	128358.7811558
0.	297483.33441904	4201.058666784	1244.5373699014	25639.382090892	522552.25522552	7158.6289936035	138881.0462999
0.	297644.49408579	4289.9928470482	955.61034388194	19912.651319463	494681.5837682	7914.8680351385	145888.1422620
0.	254562.97878619	4223.2921228934	977.83514410623	17329.110280322	494799.38932639	7047.4231552981	150547.7030375
0.	267927.86494954	4912.5586784017	866.71173567692	15213.875054049	490959.76101943	6535.8954043318	148873.5830104
0.	231642.01541396	4289.9928470482	577.79780810179	12943.377394191	493527.17488297	6491.4162136014	138655.1081904
0.	216236.22017466	4201.058666784	666.69333440004	12921.120672592	463942.58002507	7492.255408986	135966.9109097
0.	241699.4576247	4601.2699505063	822.26278718639	11252.035817943	486227.36961513	6869.4968993892	146001.2078220
0.	252410.06608366	5624.119425175	688.91736413994	10873.756355811	501257.60767951	7470.0132325949	183168.9463370
0.	291223.5004703	4712.4431617115	444.45629661235	10717.999211938	493644.96459256	7136.387707272	173090.2480743
0.	279062.26403072	4223.2921228934	533.35040054615	10339.743974598	459741.29533189	7336.5614203583	162932.9638899
0.	221550.89680939	4823.6178556551	711.14145314645	9205.0812048251	504818.77672169	6624.8544977427	135289.3498449
0.	241425.00494843	4356.6941049483	533.35040054615	7759.166154206	509632.23940921	6669.3344004268	147154.5634055
0.	254929.48658072	4868.088148406	644.46936392652	9694.5246392125	519834.3679607	7781.4091020254	184009.3824564
0.	251013.25624285	5312.8041246922	555.57407469138	8938.1241678873	464294.73659205	7069.6642042893	158198.5998122
0.	271209.26948974	4823.6178556551	555.57407469138	8849.1403882772	474231.51639813	7247.5947322881	161211.0687048
0.	239595.54810778	5157.1508342136	488.9032300503	6825.0159287424	482956.2474247	7914.8680351385	158017.4330646
0.	256968.47600635	4467.8640542332	777.81407576798	7180.8703392706	508924.2080106	7091.9053126152	173317.1130609
0.	281313.87976334	5357.2770272403	600.02160077763	7848.1383015384	499748.68367927	8003.8418440852	168463.5362303
0.	292465.89405381	6202.3072583001	577.79780810179	7158.6289936035	479568.77446482	7603.4671810346	210833.7350178
0.	319729.26855673	6424.6978724691	488.9032300503	8693.4210590677	471528.88699988	6847.2563843996	207439.005732
0.	340112.91594615	5312.8041246922	555.57407469138	8181.7923105381	510481.95414572	7558.9822941956	204364.4232694
0.	339511.33767875	5668.5939886228	711.14145314645	8248.52471467	498735.02433138	6313.5018238017	204910.9338170
0.	355560.27638649	4801.3827982459	800.03840184329	9316.3158262194	480956.53557652	6469.1767072291	212725.3511363
0.	388656.70908667	5535.1710101087	466.67973369921	8826.8945917595	498004.32091984	7247.5947322881	210104.5504725
0.	380794.8299368	6091.1141759345	511.12678566587	9138.3411442804	461313.60190006	7403.2870594544	215073.3680421
0.	353033.97722265	6002.16077788	1022.2849223641	8204.0363859019	467206.4522054	6558.1350886904	199106.0690696
0.	323076.96489783	5246.095215739	955.61034388194	8982.6164138194	485874.31075373	7292.077957649	187076.5497016
0.	300684.07833577	5846.4946152228	644.46936392652	9182.8344586197	467934.53577111	6558.1350886904	173022.1897702
0.	304485.09073004	4623.5044741297	577.79780810179	10183.99680516	509561.43364251	6980.7003643303	164881.8492620
0.	286623.62791371	5290.5677623922	822.26278718639	11474.561164748	494799.38932639	8448.7251318446	163997.9964776
0.	321945.5268078	4556.8010811844	1111.1851901238	10317.494200857	532769.74220109	8003.8418440852	180693.5541550
0.	316452.11326608	5157.1508342136	955.61034388194	8470.9699193857	465914.84330313	7336.5614203583	174519.5995480
0.	275157.81874236	4823.6178556551	711.14145314645	7158.6289936035	475312.80684143	7959.3548209234	158991.250209
0.	258732.94201809	4801.3827982459	733.3656014198	8270.7689680748	491501.44494653	6891.7374737114	165357.8084434
0.	231527.79505149	4579.0354861913	466.67973369921	6402.4585440809	509726.64800623	8270.7689680748	147380.7301152
0.	267927.86494954	5090.4431708704	800.03840184329	5824.2568292746	493008.91937057	7625.7097134645	168826.3237074
0.	243369.23672156	4401.1619067434	555.57407469138	6913.9781073663	489287.82201727	6936.2188003543	191508.874143
0.	233058.47620361	4601.2699505063	400.00960023041	7247.5947322881	463590.43793616	7158.6289936035	176607.3424098
0.	234109.55218351	5668.5939886228	466.67973369921	6558.1350886904	468004.99875488	7558.9822941956	177560.6145133
0.	294099.68860033	5646.3566772391	555.57407469138	6380.2192750204	482791.54764943	6936.2188003543	190849.5603784
0.	257312.17429803	6002.16077788	377.78634093484	7425.5290578293	482815.07599507	6202.3072583001	178809.1102129
0.	306351.66555097	5179.3868406229	222.22518522469	6402.4585440809	527706.78412029	7581.224707945	172318.9528396
0.	320491.0421055	4334.4602930095	533.35040054615	8070.5728239134	469884.22546217	6157.8298473792	190622.2227616
0.	301927.858586	4779.1478001472	466.67973369921	7870.3814867284	467182.96666895	6713.8145404327	166128.4660969
0.	328066.32568434	5068.2074017168	444.45629661235	9249.5748753086	456104.97583178	6936.2188003543	161369.6495819
0.	339441.92754037	5624.119425175	400.00960023041	9561.0372168932	511969.15724819	8115.0604405255	176221.5248517
0.	316429.03919155	5512.9340546385	444.45629661235	9894.7597796915	477334.7158256	6825.0159287424	194556.028269
0.	431021.31557362	6068.8757374351	688.91736413994	9650.0285943244	509349.01984494	7002.9412353188	197194.7528657
0.	361148.61014431	5268.3314594078	422.2329187895	10272.994831483	494469.53783916	6913.9781073663	177242.8451564
0.	450946.39859115	4957.0294456441	488.9032300503	10985.013239832	479521.7356515	6980.7003643303	172954.1320163
0.	398086.56334982	4845.8529723751	600.02160077763	11474.561164748	501375.50353868	7581.224707945	163091.5772221
0.	448883.83789976	5446.2235441355	422.2329187895	11474.561164748	517471.68626804	7492.255408986	185372.4300640
0.	462604.51710301	5846.4946152228	577.79780810179	11986.39199816	475618.41364837	6558.1350886904	175018.7953209
0.	480603.69365921	5379.5135674889	666.69333440004	10539.994609927	495364.87852028	7180.8703392706	163794.0436326
0.	471763.86441902	5068.2074017168	511.12678566587	11252.035817943	477146.61114814	7336.5614203583	160440.8612427
0.	399041.77184832	5179.3868406229	466.67973369921	12053.154857688	474983.70400438	7002.9412353188	161437.6137299
0.	379655.69156248	4756.9128613587	422.2329187895	10584.495404194	459670.90029731	6624.8544977427	151520.6556491
0.	443471.98020882	4934.7940323669	555.57407469138	10473.243863813	479545.2550259	7025.1821656413	152878.4520995
0.	361009.43696513	4245.525638307	600.02160077763	11074.019815824	483356.24576394	7692.4376667992	159308.3312805
0.	372615.01174347	5735.3062786932	466.67973369921	9828.0141985899	472750.83994572	6469.1767072291	160757.9969531
0.	318667.51638632	4823.6178556551	466.67973369921	9761.2691517657	466807.20684169	6669.3344004268	148964.0674634
0.	327488.70341845	4756.9128613587	377.78634093484	7781.4091020254	465280.85201058	6535.8954043318	168803.6490320
0.	415320.03671488	5557.4080248972	444.45629661235	9405.3045917898	496896.59891407	7625.7097134645	171615.7746418
0.	371221.50753961	5268.3314594078	355.56314090256	8604.4398909837	464905.17560775	7403.2870594544	190690.4234028
0.	429781.92226085	5290.5677623922	444.45629661235	7581.224707945	474560.59035301	6469.1767072291	199288.1217802
0.	367436.97154532	5824.2568292746	377.78634093484	8537.704638108	473314.87700121	6624.8544977427	178627.499336
0.	378539.94850984	5446.2235441355	800.03840184329	7825.8951756913	487051.23015029	7736.9232657286	189281.0556228
0.	372452.42450761	5068.2074017168	555.57407469138	9405.3045917898	493786.31437858	7892.6247312617	190008.4418228
0.	341964.19297675	5624.119425175	444.45629661235	7892.6247312617	519267.2651038	8026.0854446829	186076.757729
0.	302365.52833874	5223.8590313854	377.78634093484	7581.224707945	444244.89319141	7247.5947322881	159217.7354692
0.	373729.97923798	4667.9736993025	533.35040054615	8293.0132808272	462440.2079976	7403.2870594544	178695.6029561
0.	366601.34976158	5601.8822324301	488.9032300503	9093.8480673683	480533.12701823	7247.5947322881	182419.4389029
0.	293915.58333774	5157.1508342136	266.6709334016	8181.7923105381	493503.61713509	6891.7374737114	172681.9065016
0.	330423.43150853	4845.8529723751	511.12678566587	7180.8703392706	462674.93625601	7114.146480276	177923.7941743
0.	318990.64429995	5023.7360413493	533.35040054615	7892.6247312617	466102.70158645	6602.6146353956	168146.1100134
0.	350925.43934885	5090.4431708704	422.2329187895	6891.7374737114	480556.64916735	7536.7399397861	177537.9163045
0.	346987.81187163	5557.4080248972	533.35040054615	7692.4376667992	489523.2866685	7558.9822941956	195283.8698131
0.	296148.12925032	4534.5667354854	311.11691862693	7803.6521091871	472233.83858812	6202.3072583001	176925.087788
0.	319336.86642207	5468.4603216522	355.56314090256	7425.5290578293	449750.99035593	7025.1821656413	175676.8713303
0.	345529.0361888	5446.2235441355	311.11691862693	7781.4091020254	488816.91210445	6246.7849065228	169461.2394173
0.	346825.71333037	5490.6971584864	444.45629661235	7825.8951756913	486721.67643952	7447.7711155427	182669.267305
0.	366810.2475214	5535.1710101087	333.34000013334	7114.146480276	478228.26941716	7514.4976447163	182169.6179088
0.	368017.31269002	4934.7940323669	222.22518522469	7670.1949563466	457019.77534637	7558.9822941956	200676.4029468
0.	432845.65524191	5045.9716918765	466.67973369921	6913.9781073663	526879.01383324	8404.2357348103	207347.8908831
0.	410349.30922332	5535.1710101087	311.11691862693	9027.1088971719	468568.72348893	7069.6642042893	197240.2553600
0.	376239.18968482	5045.9716918765	244.44802968221	7759.166154206	453079.79673611	7403.2870594544	192873.135334
0.	411865.89116466	5045.9716918765	355.56314090256	8092.8166025467	523899.7006091	7358.8032407191	181420.1993735
0.	387167.51276423	5357.2770272403	311.11691862693	7914.8680351385	442558.62761201	6869.4968993892	200312.2415135
0.	437478.42027028	5890.9703650846	577.79780810179	6691.5744407644	471223.42598762	6535.8954043318	186054.0365636
0.	409742.7518611	5913.2083289985	222.22518522469	8715.6664994682	484979.96001608	7381.0451204177	188303.7292633
0.	423727.84800031	6046.6373582597	466.67973369921	8181.7923105381	474255.0212616	6847.2563843996	205343.6131117
0.	379144.29119882	5802.0191026477	288.89389638309	7247.5947322881	488793.36728742	7292.077957649	186303.97276
0.	382910.77660598	4912.5586784017	533.35040054615	7870.3814867284	495435.56728986	7381.0451204177	178945.3209403
0.	423353.99175031	4890.3233837481	311.11691862693	9739.0209215515	463120.93767087	6291.2627920491	181261.240375
0.	395524.33705426	5223.8590313854	400.00960023041	7603.4671810346	451954.42155723	7247.5947322881	154508.0972649
0.	391682.43995347	4289.9928470482	288.89389638309	9449.7993307319	469790.25433701	6180.068523177	158945.9538888
0.	439678.69265554	5201.6229063468	577.79780810179	9116.0945761461	472891.84572935	8448.7251318446	170050.8468868
0.	513716.35966468	5690.8313593262	911.16092124147	10406.493652039	479051.36171293	7558.9822941956	175949.1936878
0.	579065.70440079	5246.095215739	755.58980896023	12565.021204863	472468.83533861	7403.2870594544	168395.5153190
0.	604323.45847202	5201.6229063468	666.69333440004	13833.694966581	466384.49673604	7025.1821656413	164496.5686868
0.	645609.39904242	5112.6789993376	800.03840184329	13878.213340166	474607.60194944	8404.2357348103	151317.0050893
0.	836953.08189734	5379.5135674889	755.58980896023	20803.713073409	485380.05276427	6847.2563843996	162275.8833624
0.	1043607.4175351	4979.2649182334	777.81407576798	24747.80385496	496637.36547402	6936.2188003543	172341.6369851
0.	1132805.8993623	6046.6373582597	1022.2849223641	25527.929602561	508782.60873548	7225.3532086126	184054.8138242
0.	1061440.8933075	5179.3868406229	733.3656014198	23410.615067179	460891.16281959	7514.4976447163	198741.9754385
0.	970515.33494184	5957.6844347936	688.91736413994	21026.493381661	519668.95909469	6535.8954043318	182601.1315518
0.	850836.82282003	5201.6229063468	733.3656014198	17551.797824645	470001.69081794	7292.077957649	174020.4333670
0.	695095.51052609	4801.3827982459	577.79780810179	16349.355701921	520732.35736407	7136.387707272	172137.4818758
0.	726646.23068357	5512.9340546385	688.91736413994	16037.639739892	430974.54275208	7470.0132325949	162026.6593428
0.	593687.1291613	4890.3233837481	755.58980896023	12854.350864177	493809.87290265	6780.5351954239	162207.9124431
0.	599933.78834279	5290.5677623922	488.9032300503	11318.79279849	480344.95214841	6758.2949177622	168395.5153190
0.	601078.70454151	4868.088148406	733.3656014198	11585.826064951	472562.8358432	7937.111398359	170141.5593937
0.	470424.57943293	5935.4463522347	511.12678566587	10139.498148207	458474.27324327	7625.7097134645	185213.396480
0.	460562.61349644	5290.5677623922	800.03840184329	9427.5519315809	495199.94032247	6424.6978724691	164315.2662840
0.	419919.95275901	4823.6178556551	511.12678566587	8070.5728239134	492561.36025548	7114.146480276	172976.8178731
0.	406034.35755881	5023.7360413493	844.48723179752	8559.9496630493	447056.07459575	6847.2563843996	179172.3437144
0.	404262.36060448	5134.9148871186	666.69333440004	7114.146480276	482368.04846729	7247.5947322881	169030.3985346
0.	330007.42414724	4845.8529723751	866.71173567692	7625.7097134645	482509.21253728	7047.4231552981	159285.6822362
0.	374543.06836297	5601.8822324301	711.14145314645	7781.4091020254	471035.45539216	7381.0451204177	185349.7107969
0.	336596.5996194	4912.5586784017	577.79780810179	7225.3532086126	495199.94032247	7692.4376667992	173203.6798035
0.	317467.43462127	5246.095215739	444.45629661235	7714.6804365931	456691.37453076	7647.9523052351	180602.7279098
0.	299578.648953	4756.9128613587	422.2329187895	6424.6978724691	477029.04782085	6602.6146353956	159874.5772051
0.	270015.88435001	4512.332449094	555.57407469138	6513.6557793022	430670.52564965	7025.1821656413	169279.8300422
0.	311400.38719048	4756.9128613587	733.3656014198	7536.7399397861	510481.95414572	6980.7003643303	180284.8437636
0.	339788.98389829	5290.5677623922	466.67973369921	6558.1350886904	427677.70368709	7670.1949563466	178332.3900133
0.	308794.96403692	4623.5044741297	555.57407469138	7959.3548209234	512205.24491574	6736.0546994319	178196.1891979
0.	366763.82535419	5045.9716918765	622.24545271912	6780.5351954239	497344.38421021	8048.3291046256	179785.3357
0.	360545.54279801	4779.1478001472	422.2329187895	7670.1949563466	472233.83858812	8559.9496630493	163159.555279
0.	309647.9791395	4601.2699505063	644.46936392652	8003.8418440852	466948.11484548	7358.8032407191	162117.2854049
0.	323354.07475065	4512.332449094	400.00960023041	8737.9119992209	460421.81050224	7158.6289936035	166377.8116234
0.	369085.24372255	4556.8010811844	422.2329187895	7069.6642042893	448602.61813415	7158.6289936035	173090.2480743
0.	339742.7088988	4845.8529723751	355.56314090256	8493.2147662765	488487.29054701	7225.3532086126	155549.4247923
0.	348284.71140828	5379.5135674889	555.57407469138	7269.8363153001	502979.0479958	7314.319659335	166627.1645371
0.	327534.91175478	5045.9716918765	511.12678566587	7114.146480276	482368.04846729	6958.4595526755	169665.3296374
0.	327742.85237795	4801.3827982459	422.2329187895	6913.9781073663	462369.79077453	7292.077957649	165312.4778378
0.	361960.49903414	4912.5586784017	577.79780810179	7670.1949563466	439023.2331761	7225.3532086126	186144.9215962
0.	342403.93050139	4756.9128613587	288.89389638309	8337.5020843755	440217.1433785	7336.5614203583	178831.8118479
0.	378051.85685164	5223.8590313854	622.24545271912	8137.3043378502	484062.17070601	8270.7689680748	172069.4312728
0.	318713.67676414	4623.5044741297	488.9032300503	7781.4091020254	492702.69219066	7492.255408986	167556.635938
0.	343399.20991646	5312.8041246922	444.45629661235	6491.4162136014	471928.35244629	7492.255408986	196807.9915781
0.	324023.79421601	6313.5018238017	333.34000013334	7247.5947322881	484603.41918573	6202.3072583001	206391.2443677
0.	383934.06009814	5157.1508342136	400.00960023041	6202.3072583001	448391.70937444	7647.9523052351	191054.1694762
0.	335347.73199929	4779.1478001472	400.00960023041	6157.8298473792	479803.97240287	6202.3072583001	164269.9412936
0.	295020.27486979	4734.6779818802	377.78634093484	6891.7374737114	453994.27302478	7203.1117442735	153195.3028180
0.	280578.59251094	4178.8252699788	288.89389638309	5868.7324604928	474936.69034493	7114.146480276	142316.053699
0.	330793.23292594	5290.5677623922	555.57407469138	6825.0159287424	464294.73659205	7736.9232657286	168939.6980006
0.	358713.40791812	4734.6779818802	511.12678566587	7069.6642042893	438789.15267782	6958.4595526755	169189.1268206
0.	404005.91783316	5401.7501670541	511.12678566587	6380.2192750204	447782.4465995	6825.0159287424	194533.2842335
0.	308195.59930091	4512.332449094	422.2329187895	7292.077957649	455612.43196177	6491.4162136014	158832.7141549
0.	353242.54232965	4756.9128613587	377.78634093484	7002.9412353188	447360.67470341	7269.8363153001	173657.4220023
0.	324416.41293316	4779.1478001472	444.45629661235	6380.2192750204	441434.63519141	6891.7374737114	166015.1296632
0.	365487.31490591	5223.8590313854	200.0024000288	7247.5947322881	492655.58128691	7136.387707272	187871.9234848
0.	339650.1596553	5357.2770272403	355.56314090256	8270.7689680748	442839.6487943	6647.0944194197	182919.1031167
0.	373474.45296603	5134.9148871186	266.6709334016	7091.9053126152	437899.7052085	6246.7849065228	183759.514312
0.	381236.57761751	5357.2770272403	422.2329187895	6068.8757374351	517637.0528415	7403.2870594544	181965.2244237
0.	403423.12200562	5001.500450135	444.45629661235	7292.077957649	463801.72145219	7114.146480276	189758.3957358
0.	340945.94073641	6024.3990384081	488.9032300503	8493.2147662765	483615.07816184	6958.4595526755	195602.3202482
0.	443589.08374809	5001.500450135	333.34000013334	7736.9232657286	450758.87253224	6736.0546994319	188644.6441911
0.	470659.52657108	5446.2235441355	488.9032300503	7825.8951756913	456456.8102315	7247.5947322881	208874.1944179
0.	473949.46306449	5735.3062786932	311.11691862693	7203.1117442735	446587.48021708	7114.146480276	190554.0226722
0.	467229.93780624	5090.4431708704	488.9032300503	8893.6321593739	484179.83051305	6825.0159287424	207370.669503
0.	440872.6943599	5468.4603216522	511.12678566587	9672.2765870872	459342.39778741	7358.8032407191	204227.8011645
0.	484674.01933208	5579.6450990042	577.79780810179	9850.2626662593	451532.44400865	6913.9781073663	216806.3042437
0.	518676.57275679	5868.7324604928	400.00960023041	8226.2805206124	440708.80190435	7447.7711155427	213067.2547115
0.	557986.91110058	5223.8590313854	444.45629661235	9449.7993307319	480556.64916735	7025.1821656413	207165.6641360
0.	535917.84963106	5045.9716918765	644.46936392652	9605.5327868852	472069.344697	7158.6289936035	181579.161370
0.	486933.53094281	5157.1508342136	266.6709334016	8938.1241678873	471881.35554489	6825.0159287424	178763.707126
0.	510812.42147029	5312.8041246922	333.34000013334	10606.745890386	485803.70072553	7492.255408986	171207.5045731
0.	448954.14428514	5157.1508342136	400.00960023041	11318.79279849	481803.41542649	7381.0451204177	182396.7275973
0.	483968.04402271	5045.9716918765	600.02160077763	9360.8100902862	477828.51024395	6580.3748323783	166967.2031433
0.	475077.73209693	5090.4431708704	577.79780810179	8982.6164138194	466924.63001723	7514.4976447163	152244.7864738
0.	491313.02926648	4779.1478001472	600.02160077763	8938.1241678873	489829.40037817	6535.8954043318	170254.9514019
0.	519361.77964762	5157.1508342136	533.35040054615	9672.2765870872	460914.63111072	6669.3344004268	187599.2154451
0.	517400.8158537	4779.1478001472	444.45629661235	9716.7727507005	466713.26946009	7492.255408986	199401.906720
0.	591613.85632827	6091.1141759345	600.02160077763	11252.035817943	492985.36304561	7047.4231552981	221687.7996275
0.	576210.99028835	5357.2770272403	466.67973369921	9672.2765870872	496142.48701462	6691.5744407644	213933.4724294
0.	500786.04043462	5335.0405463082	444.45629661235	9316.3158262194	504323.42635889	6958.4595526755	181170.4080096
0.	613420.03789638	5713.0687893496	488.9032300503	10183.99680516	466384.49673604	7536.7399397861	228079.0674100
0.	644170.88704886	5335.0405463082	488.9032300503	10250.745235849	470565.54694276	7025.1821656413	237355.0029367
0.	695987.79150739	7069.6642042893	755.58980896023	9828.0141985899	475312.80684143	7848.1383015384	248815.4651712
0.	660415.97935906	6380.2192750204	666.69333440004	11096.271608266	488134.1386483	6180.068523177	252868.086734
0.	684371.20301455	6446.937260185	488.9032300503	10339.743974598	490700.70688354	6313.5018238017	250028.7583822
0.	642516.89376315	6335.740914881	733.3656014198	10807.002937904	469743.26916091	6424.6978724691	248884.1374986
0.	582968.67604219	6135.5912309063	755.58980896023	10161.747447	478416.39783176	6602.6146353956	216008.197326
0.	585682.75827802	5090.4431708704	644.46936392652	10228.495699585	486180.29426052	6869.4968993892	199219.8515532
0.	606423.65501355	5646.3566772391	733.3656014198	10851.505157133	463707.81702385	7002.9412353188	206687.3376502
0.	609765.92967709	5802.0191026477	644.46936392652	11719.345904834	482109.25370814	6291.2627920491	197991.0819689
0.	663635.01922508	5802.0191026477	555.57407469138	10606.745890386	478792.66704707	7581.224707945	203977.3330526
0.	562260.2881963	4712.4431617115	711.14145314645	11051.768082761	474302.03118194	7492.255408986	175540.7134538
0.	565704.27321442	5090.4431708704	955.61034388194	10072.750608034	485380.05276427	6558.1350886904	179285.8573960
0.	586206.62685164	5134.9148871186	688.91736413994	10562.244977375	494092.58023685	7647.9523052351	178582.0972289
0.	560289.52311651	5335.0405463082	711.14145314645	9739.0209215515	488016.42457978	6847.2563843996	174564.9797590
0.	602271.48704899	4979.2649182334	777.81407576798	10695.748428881	475829.99397498	7069.6642042893	170391.023827
0.	589707.83807539	4979.2649182334	711.14145314645	11363.297749089	472022.34702235	7069.6642042893	175744.9510941
0.	552482.12881944	5290.5677623922	733.3656014198	9961.5058950769	450829.19432283	7136.387707272	193077.793558
0.	506942.03059833	6246.7849065228	888.93629882483	11919.629673117	472022.34702235	6913.9781073663	171411.6371326
0.	642133.40423018	4979.2649182334	1000.0600036002	11808.360319106	432494.79045548	7025.1821656413	191031.434886
0.	571978.23793467	5379.5135674889	1000.0600036002	10361.993807708	468169.41463745	6691.5744407644	182396.7275973
0.	561595.40138635	5201.6229063468	711.14145314645	8915.8781339534	498570.02134898	6780.5351954239	183418.796966
0.	567201.05443696	6113.3526737582	777.81407576798	10851.505157133	458779.27994578	6068.8757374351	204910.9338170
0.	588421.51373597	5223.8590313854	1177.8610132894	10161.747447	486133.2191643	6758.2949177622	197945.5754228
0.	597358.28192107	5668.5939886228	1066.7349377027	12075.409262973	500927.50788794	6424.6978724691	201951.0918044
0.	566226.92917648	5179.3868406229	955.61034388194	10873.756355811	480039.17679351	7714.6804365931	194578.7723664
0.	624774.34669478	5312.8041246922	844.48723179752	10896.007613863	451321.46303564	6802.7755324172	181806.2551415
0.	583040.0883185	5890.9703650846	888.93629882483	11941.883722078	477452.2833452	7292.077957649	187576.4901735
0.	549233.11200573	5312.8041246922	911.16092124147	12008.646225282	458239.66009573	6647.0944194197	191258.7835410
0.	589612.54821404	4934.7940323669	800.03840184329	9983.7547189362	467887.56077055	7225.3532086126	193828.2495569
0.	543710.226819	9405.3045917898	622.24545271912	10873.756355811	439772.33382463	6869.4968993892	193350.6789191
0.	518936.47238686	5468.4603216522	777.81407576798	11608.079223139	470377.59077835	6691.5744407644	191963.6033411
0.	490677.15689545	6068.8757374351	733.3656014198	10495.494053146	479168.95277808	6825.0159287424	171774.5516821
0.	550987.90310547	5134.9148871186	777.81407576798	9316.3158262194	493998.3434238	6691.5744407644	188099.186926
0.	442230.78123332	4645.7390570617	622.24545271912	8404.2357348103	496307.44333015	7558.9822941956	183168.9463370
0.	461313.60190006	5446.2235441355	622.24545271912	9894.7597796915	492749.80335309	6847.2563843996	204000.1025736
0.	466783.72239972	6291.2627920491	511.12678566587	9850.2626662593	448438.5775385	6891.7374737114	177810.2988479
0.	424054.98563696	4845.8529723751	644.46936392652	8026.0854446829	475900.52191117	6869.4968993892	174406.1500903
0.	452517.09065178	4979.2649182334	600.02160077763	9672.2765870872	439374.36593608	6602.6146353956	164269.9412936
0.	415833.61006984	4845.8529723751	644.46936392652	7447.7711155427	449563.49048771	7825.8951756913	173498.6094514
0.	458075.43471729	5913.2083289985	688.91736413994	7158.6289936035	466901.14525336	6825.0159287424	187735.568361
0.	397108.16795123	5535.1710101087	755.58980896023	7314.319659335	498593.59300939	7825.8951756913	195761.5499764
0.	446282.9076316	5846.4946152228	488.9032300503	8715.6664994682	451954.42155723	7336.5614203583	179853.4487522
0.	439983.0302035	4845.8529723751	911.16092124147	7714.6804365931	478839.70186022	6713.8145404327	200039.1307574
0.	436963.54463842	5979.9225766753	577.79780810179	8537.704638108	447009.21400309	7692.4376667992	164609.8846720
0.	434530.00667175	5112.6789993376	733.3656014198	9049.3552278814	470870.98450355	7091.9053126152	173816.2375487
0.	502059.33145439	4979.2649182334	844.48723179752	9538.7895209393	442886.48655554	7336.5614203583	194556.028269
0.	513669.13330475	6291.2627920491	822.26278718639	8648.9303563226	512370.51014411	7470.0132325949	210377.9872931
0.	531941.48437289	6246.7849065228	733.3656014198	7514.4976447163	488016.42457978	7336.5614203583	215346.9658969
0.	473056.3554093	6246.7849065228	555.57407469138	7492.255408986	453619.09144698	6424.6978724691	235366.4450922
0.	458685.43057245	6357.9800652871	622.24545271912	7470.0132325949	505691.60642603	6758.2949177622	239709.8775617
0.	458826.20501818	6157.8298473792	822.26278718639	7247.5947322881	481873.99252324	6313.5018238017	214617.3913239
0.	418355.23633141	5601.8822324301	600.02160077763	6224.5460527486	467488.28366484	7025.1821656413	219155.4567322
0.	448110.50578046	5512.9340546385	800.03840184329	6691.5744407644	476535.29945288	6691.5744407644	204387.1938353
0.	405964.40333658	5379.5135674889	600.02160077763	6469.1767072291	476112.10920179	6758.2949177622	192895.8748921
0.	401045.72735991	5735.3062786932	1044.5099003982	7025.1821656413	473643.91576109	7336.5614203583	210833.7350178
0.	414829.83640937	6024.3990384081	822.26278718639	6958.4595526755	464552.99394331	7381.0451204177	190690.4234028
0.	377633.51482104	5379.5135674889	555.57407469138	6535.8954043318	493362.27200614	6446.937260185	202429.1497975
0.	394406.51578309	5157.1508342136	622.24545271912	6691.5744407644	490041.33165335	6580.3748323783	185554.1864062
0.	345529.0361888	5112.6789993376	466.67973369921	7114.146480276	492584.91541633	7047.4231552981	171048.7382265
0.	345251.20251577	4845.8529723751	466.67973369921	5824.2568292746	448063.63941317	7447.7711155427	163204.8742898
0.	299970.13871922	4423.3958966001	488.9032300503	6202.3072583001	456175.34155504	7492.255408986	150457.201540
0.	332550.0094289	5134.9148871186	755.58980896023	6558.1350886904	487380.79652418	6869.4968993892	151498.0275656
0.	354795.35436641	5312.8041246922	622.24545271912	7381.0451204177	442909.90553232	6980.7003643303	182101.4861961
0.	445369.25491914	5401.7501670541	577.79780810179	7292.077957649	430951.15643728	7269.8363153001	187508.3147263
0.	356603.46266933	5423.9868259363	777.81407576798	7536.7399397861	464435.60327291	6602.6146353956	173226.3663327
0.	375704.75886635	4868.088148406	755.58980896023	8515.4596725172	477875.53976734	7069.6642042893	164904.5133745
0.	334422.763144	4979.2649182334	444.45629661235	8715.6664994682	471787.36251532	7114.146480276	156296.5435315
0.	358922.11224449	4289.9928470482	844.48723179752	7203.1117442735	485709.55492557	7136.387707272	168055.4190072
0.	343283.47376748	4734.6779818802	800.03840184329	9294.0687832241	496873.03191411	7002.9412353188	171502.3643034
0.	383678.22770986	5157.1508342136	800.03840184329	7825.8951756913	474537.08465149	7558.9822941956	177242.8451564
0.	379957.89711021	5624.119425175	533.35040054615	8537.704638108	452048.19717108	6647.0944194197	188144.6403497
0.	395244.8680045	5579.6450990042	511.12678566587	7870.3814867284	467370.85276333	6802.7755324172	202861.7018070
0.	372359.51890878	5535.1710101087	288.89389638309	9271.8217995872	477099.58562374	5490.6971584864	207279.5553917
0.	483497.42610337	6469.1767072291	488.9032300503	7781.4091020254	457395.10598881	7136.387707272	235846.3989759
0.	494752.26690903	5779.781435342	666.69333440004	8782.4031767842	506753.27565812	6535.8954043318	243003.2295214
0.	441013.17610691	5957.6844347936	577.79780810179	7803.6521091871	471199.92943769	7603.4671810346	222098.5213998
0.	434132.28266025	5579.6450990042	711.14145314645	7002.9412353188	484062.17070601	7336.5614203583	202224.2644826
0.	469555.33103297	5401.7501670541	511.12678566587	8270.7689680748	476746.90241375	6936.2188003543	230614.0877360
0.	452845.33137212	6580.3748323783	733.3656014198	7114.146480276	471975.34960545	6825.0159287424	214229.8304797
0.	459835.15627819	6713.8145404327	577.79780810179	6958.4595526755	433945.12482079	6380.2192750204	232852.8461945
0.	494658.02285065	5423.9868259363	600.02160077763	7069.6642042893	486839.37273974	7736.9232657286	208737.4992631
0.	468897.58004707	5423.9868259363	644.46936392652	8404.2357348103	477922.56954874	7203.1117442735	214571.7950068
0.	435653.0919854	6135.5912309063	444.45629661235	8048.3291046256	461055.4422081	6602.6146353956	216943.1301492
0.	424241.92705236	5357.2770272403	444.45629661235	7047.4231552981	482320.99429373	6780.5351954239	190963.2314862
0.	427584.19488358	5201.6229063468	577.79780810179	6469.1767072291	490300.36587804	6402.4585440809	191781.7087183
0.	433874.94168715	4934.7940323669	400.00960023041	8003.8418440852	455424.80365527	7025.1821656413	209512.1344225
0.	434085.49281632	4979.2649182334	777.81407576798	7625.7097134645	471223.42598762	6780.5351954239	198673.7096328
0.	376378.61193259	4712.4431617115	577.79780810179	7848.1383015384	485944.92136328	7158.6289936035	177764.9011456
0.	352269.28222751	5001.500450135	600.02160077763	6469.1767072291	467441.31111108	6780.5351954239	169665.3296374
0.	326264.27406199	5201.6229063468	533.35040054615	7114.146480276	437033.75312656	7647.9523052351	161845.4101467
0.	359710.59699019	4823.6178556551	622.24545271912	6046.6373582597	457981.59305808	6847.2563843996	146883.1713852
0.	339997.22451245	5490.6971584864	600.02160077763	6602.6146353956	443893.56045207	7180.8703392706	157134.3010383
0.	351574.1645859	5179.3868406229	600.02160077763	6402.4585440809	474419.5571109	6535.8954043318	167148.5626839
0.	309417.4260635	5157.1508342136	866.71173567692	5957.6844347936	489923.59140963	7581.224707945	163748.7214494
0.	365881.85225104	4801.3827982459	822.26278718639	6669.3344004268	494233.93739703	6891.7374737114	174678.431356
0.	331278.62170687	4645.7390570617	822.26278718639	6202.3072583001	501752.78116949	6691.5744407644	161528.233447
0.	379190.780873	4356.6941049483	777.81407576798	6113.3526737582	465938.32536325	7647.9523052351	164677.8749956
0.	424101.72060741	5401.7501670541	644.46936392652	7670.1949563466	472727.33920735	7803.6521091871	184509.1409764
0.	378144.82453617	5068.2074017168	755.58980896023	7358.8032407191	465656.54489011	5779.781435342	194032.930969
0.	414829.83640937	5668.5939886228	711.14145314645	6402.4585440809	467770.12439601	6558.1350886904	179036.129315
0.	422349.3341208	5312.8041246922	644.46936392652	7114.146480276	470330.60238145	6669.3344004268	200972.2956901
0.	464905.17560775	4556.8010811844	688.91736413994	6291.2627920491	470377.59077835	7114.146480276	203886.2555830
0.	417608.01020136	5646.3566772391	777.81407576798	7069.6642042893	484979.96001608	7136.387707272	205275.2938529
0.	446728.05583622	5268.3314594078	511.12678566587	7069.6642042893	462651.46314068	7425.5290578293	177583.3127833
0.	383887.54454741	5935.4463522347	511.12678566587	6357.9800652871	461290.13251558	6913.9781073663	186712.9752596
0.	408716.36832557	5379.5135674889	600.02160077763	7358.8032407191	448321.40760964	6780.5351954239	176561.9511914
0.	377912.40722636	5112.6789993376	555.57407469138	6180.068523177	532604.08425349	6936.2188003543	175064.1782223
0.	407853.36857514	5290.5677623922	911.16092124147	6269.0238196228	482368.04846729	6068.8757374351	199083.3127571
0.	431816.4926953	5890.9703650846	733.3656014198	6180.068523177	457864.29243036	6691.5744407644	208714.716952
0.	387679.39466622	5423.9868259363	377.78634093484	6246.7849065228	482768.01936834	6758.2949177622	191145.1084474
0.	368272.67532132	4890.3233837481	488.9032300503	5112.6789993376	457090.14858855	5957.6844347936	169257.1541452
0.	367831.59922141	5490.6971584864	377.78634093484	5802.0191026477	456362.98631117	6424.6978724691	204045.6418001
0.	420573.94902079	5690.8313593262	422.2329187895	5735.3062786932	470213.13251652	7292.077957649	208281.8647403
0.	402397.49799382	6091.1141759345	488.9032300503	5957.6844347936	461689.12079921	6535.8954043318	231002.4012714
0.	389541.04246632	6491.4162136014	488.9032300503	6513.6557793022	492514.25012778	6335.740914881	222007.2481684
0.	455917.33673045	6202.3072583001	533.35040054615	4979.2649182334	449563.49048771	7336.5614203583	219908.2361004
0.	420644.0230182	5201.6229063468	533.35040054615	5179.3868406229	503049.7995035	7425.5290578293	229198.0366554
0.	447735.58202887	6424.6978724691	422.2329187895	5601.8822324301	469578.82307352	6647.0944194197	222532.0827219
0.	410605.94261763	6891.7374737114	488.9032300503	5868.7324604928	495506.25664176	7425.5290578293	211836.4666586
0.	378818.87057976	5490.6971584864	444.45629661235	5579.6450990042	489264.27590763	6113.3526737582	207507.3425155
0.	479733.41234394	6580.3748323783	600.02160077763	5045.9716918765	450852.6350481	6936.2188003543	224403.4974875
0.	377168.71442667	5601.8822324301	400.00960023041	4467.8640542332	472539.33562039	7269.8363153001	193123.2738385
0.	390215.99016796	5379.5135674889	377.78634093484	4957.0294456441	446657.76773796	6535.8954043318	199561.2082156
0.	387260.57991539	5246.095215739	377.78634093484	5401.7501670541	463003.56662574	6024.3990384081	201108.8650730
0.	387725.93090834	4779.1478001472	666.69333440004	5179.3868406229	485309.44680532	6802.7755324172	188553.7321952
0.	351574.1645859	5090.4431708704	244.44802968221	5868.7324604928	440638.56324183	6269.0238196228	180784.3813795
0.	337174.84120679	5268.3314594078	400.00960023041	5357.2770272403	447759.0142821	7247.5947322881	153104.772823
0.	307688.4775814	5290.5677623922	355.56314090256	4712.4431617115	470518.55751514	7047.4231552981	151452.7715812
0.	296148.12925032	4623.5044741297	488.9032300503	5357.2770272403	505408.51679978	6936.2188003543	157904.2058286
0.	303540.43774084	4267.7592130252	466.67973369921	5935.4463522347	494540.21923327	7581.224707945	156545.5978588
0.	321183.6228063	4823.6178556551	600.02160077763	5045.9716918765	454861.94340764	7514.4976447163	147561.6678638
0.	337544.9364632	4356.6941049483	355.56314090256	5913.2083289985	482391.5756509	6802.7755324172	163771.3825105
0.	350693.76375003	5134.9148871186	644.46936392652	5201.6229063468	472280.83742269	6647.0944194197	162434.4843092
0.	366949.51554124	4556.8010811844	511.12678566587	6091.1141759345	501587.72016569	6513.6557793022	157700.4006442
0.	401838.11865933	4912.5586784017	444.45629661235	5290.5677623922	505408.51679978	7937.111398359	184418.2735861
0.	357043.95749066	5045.9716918765	533.35040054615	5290.5677623922	474208.01159912	7558.9822941956	171570.4103231
0.	323169.33384439	4512.332449094	444.45629661235	5312.8041246922	481521.11284879	7047.4231552981	154078.0213421
0.	319752.35159985	4779.1478001472	444.45629661235	5601.8822324301	419733.10587918	6535.8954043318	160916.5692910
0.	388354.19503485	5490.6971584864	466.67973369921	6269.0238196228	466971.59973811	6535.8954043318	192054.5521244
0.	395384.60138498	5846.4946152228	755.58980896023	6424.6978724691	487545.58446002	6958.4595526755	170821.9343535
0.	413779.50191597	4868.088148406	577.79780810179	7536.7399397861	449657.23990833	7225.3532086126	175813.0314083
0.	453689.43674028	4912.5586784017	533.35040054615	7025.1821656413	491148.16894088	7069.6642042893	191622.5541432
0.	449399.43147275	4912.5586784017	755.58980896023	6669.3344004268	470823.99340092	6691.5744407644	174587.6699563
0.	407433.56239946	5824.2568292746	600.02160077763	6068.8757374351	465374.77368573	7848.1383015384	190826.8263408
0.	418939.05222728	5246.095215739	511.12678566587	5624.119425175	457043.23302949	6891.7374737114	211357.8753312
0.	496401.70550555	5223.8590313854	444.45629661235	5512.9340546385	470894.48015151	6958.4595526755	210400.7740948
0.	377494.0720409	5935.4463522347	622.24545271912	5535.1710101087	459670.90029731	7381.0451204177	185417.8687820
0.	362215.68010404	4334.4602930095	400.00960023041	4890.3233837481	472985.85087405	6357.9800652871	180307.5493762
0.	374333.98089136	4979.2649182334	666.69333440004	5401.7501670541	462698.40943568	5802.0191026477	186213.0860139
0.	401488.52519305	4601.2699505063	488.9032300503	5246.095215739	447009.21400309	7492.255408986	180080.4960041
0.	311907.73072977	4823.6178556551	266.6709334016	6091.1141759345	461172.78655789	6402.4585440809	162751.6951712
0.	372545.3311196	4823.6178556551	644.46936392652	5401.7501670541	461829.94463156	7002.9412353188	169393.2104435
0.	388028.42267265	5090.4431708704	733.3656014198	4868.088148406	490724.25693628	7603.4671810346	176970.4809644
0.	365556.93781512	5112.6789993376	533.35040054615	5557.4080248972	490724.25693628	7914.8680351385	173816.2375487
0.	377098.99655398	5512.9340546385	355.56314090256	4934.7940323669	417888.21234052	5757.5438273573	189235.5960696
0.	390239.2651794	5935.4463522347	400.00960023041	5646.3566772391	459506.64746708	6491.4162136014	202770.6363826
0.	401232.16575251	5312.8041246922	533.35040054615	6068.8757374351	455518.6172945	6469.1767072291	194874.4512130
0.	342403.93050139	5735.3062786932	377.78634093484	5579.6450990042	493904.10764574	7025.1821656413	167828.6957665
0.	395757.23492273	4667.9736993025	511.12678566587	5824.2568292746	470518.55751514	7047.4231552981	177061.2680497
0.	325317.19502674	4934.7940323669	711.14145314645	4979.2649182334	471270.41928077	6825.0159287424	181897.0943640
0.	398342.82830462	6269.0238196228	400.00960023041	5379.5135674889	451954.42155723	6669.3344004268	217444.8441101
0.	389983.24354713	5713.0687893496	666.69333440004	4823.6178556551	474019.97552767	8293.0132808272	206983.4413246
0.	352663.20743114	5335.0405463082	422.2329187895	5312.8041246922	459178.1512582	6825.0159287424	196853.4919853
0.	348029.94768094	5401.7501670541	600.02160077763	4490.09822201	479404.13974734	7714.6804365931	185486.0273184
0.	354888.0685256	5290.5677623922	688.91736413994	6180.068523177	445603.51554479	6002.16077788	187644.6661722
0.	361867.70781396	5312.8041246922	777.81407576798	5290.5677623922	449563.49048771	6958.4595526755	196466.7463505
0.	315759.91830321	5646.3566772391	688.91736413994	4623.5044741297	463214.83566505	7981.5983028321	187281.0672189
0.	309117.71642654	4289.9928470482	555.57407469138	4423.3958966001	493786.31437858	7647.9523052351	177787.5999662
0.	301075.61911898	4223.2921228934	800.03840184329	4423.3958966001	441294.14652261	6647.0944194197	181079.5766228
0.	314560.24735534	8559.9496630493	666.69333440004	3823.0989862564	419849.88470019	6291.2627920491	179989.6763689
0.	334908.35924373	4934.7940323669	800.03840184329	4156.5919324774	460046.34716898	6802.7755324172	174111.1886535
0.	325594.37796317	5045.9716918765	711.14145314645	4556.8010811844	441715.61945118	7581.224707945	179762.63156
0.	324093.07855349	4423.3958966001	800.03840184329	5068.2074017168	461337.07134887	7381.0451204177	173543.9841603
0.	297022.89510016	4979.2649182334	733.3656014198	4645.7390570617	467112.51044589	6802.7755324172	160712.6911197
0.	346154.19513479	5223.8590313854	1066.7349377027	4979.2649182334	473056.3554093	6758.2949177622	202178.735088
0.	301674.48115338	5312.8041246922	822.26278718639	4890.3233837481	473855.44734934	7447.7711155427	181533.7433511
0.	278533.91028352	4445.6299457633	800.03840184329	4845.8529723751	494516.65870388	6135.5912309063	158289.1846491
0.	303263.97383282	5557.4080248972	555.57407469138	4690.2084008523	476394.23371432	7091.9053126152	168327.4949573
0.	300154.37544906	4934.7940323669	666.69333440004	4734.6779818802	444268.31588702	6713.8145404327	166763.1783311
0.	302043.0326478	5268.3314594078	844.48723179752	4490.09822201	429618.24223749	7425.5290578293	168939.6980006
0.	323030.78080119	4667.9736993025	644.46936392652	4823.6178556551	445298.97798215	6446.937260185	190735.8908035
0.	267537.85246289	4890.3233837481	911.16092124147	4601.2699505063	468310.34504817	8204.0363859019	174701.1218596
0.	311238.96605913	4712.4431617115	866.71173567692	5268.3314594078	458990.4447967	7114.146480276	169960.135357
0.	367553.03661085	5735.3062786932	911.16092124147	5312.8041246922	490017.78347532	7959.3548209234	192077.2894736
0.	400066.99261852	5779.781435342	1244.5373699014	5201.6229063468	461829.94463156	6713.8145404327	202064.9126784
0.	365719.39348355	5201.6229063468	577.79780810179	5601.8822324301	464834.73811645	6936.2188003543	213067.2547115
0.	356510.7298222	5935.4463522347	1177.8610132894	5535.1710101087	500856.77386984	8003.8418440852	192259.1904748
0.	437618.84627717	5490.6971584864	1266.7629406502	6024.3990384081	491501.44494653	7158.6289936035	205115.8844008
0.	375356.23508539	6357.9800652871	911.16092124147	5045.9716918765	474654.61380375	7981.5983028321	199015.0441880
0.	437150.76855434	7002.9412353188	955.61034388194	5624.119425175	486274.44522814	6980.7003643303	222577.7220507
0.	475383.33052204	6068.8757374351	1377.8916834903	5601.8822324301	448790.09695108	6847.2563843996	218699.2594753
0.	441083.41784562	6736.0546994319	866.71173567692	5824.2568292746	444853.9041189	6758.2949177622	243117.6050695
0.	454932.29891481	4623.5044741297	911.16092124147	6024.3990384081	498075.03143436	6558.1350886904	217102.7631751
0.	408179.8987621	6002.16077788	933.3856029271	5068.2074017168	461689.12079921	7180.8703392706	203726.872377
0.	442277.61566103	5557.4080248972	800.03840184329	5090.4431708704	492490.69516093	7625.7097134645	205707.9918364
0.	403353.18918043	5802.0191026477	1200.0864062212	5579.6450990042	478345.84919247	7314.319659335	193077.793558
0.	397760.41908413	5112.6789993376	711.14145314645	6269.0238196228	511308.14629954	6513.6557793022	206391.2443677
0.	452024.75317129	5802.0191026477	777.81407576798	5179.3868406229	462839.24986468	8204.0363859019	191554.3459594
0.	453337.71605446	6446.937260185	711.14145314645	5557.4080248972	458943.51882424	6113.3526737582	234155.2541049
0.	465280.85201058	5401.7501670541	711.14145314645	6224.5460527486	453126.69057959	7225.3532086126	224289.3749580
0.	460257.54326832	5490.6971584864	555.57407469138	5268.3314594078	431489.05786426	6602.6146353956	225795.9165287
0.	497697.91542225	5512.9340546385	755.58980896023	6157.8298473792	494398.85702727	6580.3748323783	214321.0196656
0.	384306.19364085	5512.9340546385	577.79780810179	5468.4603216522	479686.37262729	6913.9781073663	205184.2023686
0.	368620.90942996	5535.1710101087	666.69333440004	4979.2649182334	477123.09835369	7781.4091020254	176085.3581689
0.	385864.67929645	5112.6789993376	755.58980896023	4934.7940323669	474255.0212616	7047.4231552981	185599.6261043
0.	384864.42441306	5468.4603216522	955.61034388194	5246.095215739	467723.15029693	7314.319659335	205890.1871009
0.	441387.80537877	5668.5939886228	666.69333440004	5557.4080248972	467323.88085343	7959.3548209234	203225.9733365
0.	429197.36513985	5824.2568292746	955.61034388194	4979.2649182334	457019.77534637	6335.740914881	206755.6683450
0.	482462.15758906	6825.0159287424	844.48723179752	4623.5044741297	470424.57943293	6513.6557793022	221391.1796601
0.	465891.36130737	6313.5018238017	711.14145314645	5157.1508342136	463520.01125567	6580.3748323783	235115.0515549
0.	499395.06798447	5913.2083289985	844.48723179752	5045.9716918765	452517.09065178	6891.7374737114	240350.151081
0.	429103.83971006	6113.3526737582	844.48723179752	5423.9868259363	467112.51044589	7025.1821656413	202087.6770375
0.	418075.01887294	5868.7324604928	444.45629661235	4579.0354861913	497980.7508778	6736.0546994319	213363.5823475
0.	442230.78123332	5535.1710101087	533.35040054615	3845.3314342286	484462.2206367	7091.9053126152	218608.0229819
0.	393964.08532499	6002.16077788	577.79780810179	4156.5919324774	500597.42079024	7002.9412353188	220296.0577272
0.	399810.67587801	5423.9868259363	488.9032300503	4356.6941049483	477687.42322187	6869.4968993892	197035.4960694
0.	387725.93090834	5023.7360413493	511.12678566587	4512.332449094	472821.34254752	7447.7711155427	178968.0229424
0.	427911.48017166	5535.1710101087	688.91736413994	4334.4602930095	474654.61380375	6936.2188003543	198423.406406
0.	360800.68146195	5201.6229063468	533.35040054615	5001.500450135	451298.02102634	6980.7003643303	191918.1293174
0.	383980.57590266	4823.6178556551	488.9032300503	4779.1478001472	467042.05480228	5935.4463522347	191781.7087183
0.	363422.09415595	5268.3314594078	600.02160077763	5357.2770272403	457582.7774802	6513.6557793022	191486.1383276
0.	418028.31685685	6002.16077788	622.24545271912	6024.3990384081	482109.25370814	7114.146480276	223673.139945
0.	441645.37252095	6246.7849065228	755.58980896023	5045.9716918765	466267.08096385	6847.2563843996	210241.2677753
0.	498805.74086637	6291.2627920491	777.81407576798	5957.6844347936	468592.21282448	7203.1117442735	243643.7525196
0.	411749.22145195	6246.7849065228	622.24545271912	4779.1478001472	473902.455078	6936.2188003543	211813.6759799
0.	424872.88452318	4267.7592130252	488.9032300503	4512.332449094	451415.23171492	7225.3532086126	178741.0056753
0.	382282.9134518	4556.8010811844	533.35040054615	5112.6789993376	507767.88225024	6647.0944194197	185849.5488244
0.	411445.88765881	4868.088148406	733.3656014198	5312.8041246922	462463.68053395	7892.6247312617	196762.4914165
0.	353196.19408635	5023.7360413493	888.93629882483	5957.6844347936	492632.02593205	5757.5438273573	197968.328665
0.	370873.16710146	4734.6779818802	622.24545271912	6424.6978724691	416160.44555657	7047.4231552981	175790.3379090
0.	354401.33045745	4423.3958966001	644.46936392652	5957.6844347936	470424.57943293	7825.8951756913	161913.3781377
0.	385864.67929645	4934.7940323669	466.67973369921	5935.4463522347	470683.02163922	6869.4968993892	171479.6824190
0.	361658.93126596	5290.5677623922	711.14145314645	4023.1931528364	451930.9778143	6224.5460527486	168032.7464083
0.	317859.75038634	4423.3958966001	733.3656014198	4445.6299457633	479121.91615847	6246.7849065228	191668.0265723
0.	309578.81255916	5179.3868406229	777.81407576798	4356.6941049483	475477.36299884	6669.3344004268	188758.2855650
0.	312299.7896872	5134.9148871186	511.12678566587	3778.6342682119	465257.3717527	7091.9053126152	204592.131694
0.	278304.20153942	5134.9148871186	244.44802968221	3689.7055437159	484768.15376467	6580.3748323783	190804.0923645
0.	326495.284964	5201.6229063468	488.9032300503	3711.9376358914	480133.26035655	6380.2192750204	230979.5588047
0.	320744.98180535	5579.6450990042	511.12678566587	3823.0989862564	485709.55492557	6624.8544977427	216965.934682
0.	355676.17965971	6269.0238196228	711.14145314645	3645.2415372606	452141.97381233	6758.2949177622	223627.4946964
0.	331186.16456369	5890.9703650846	488.9032300503	4156.5919324774	457676.61476849	6869.4968993892	198127.60308
0.	368574.47739287	6068.8757374351	533.35040054615	4690.2084008523	491689.8647647	7180.8703392706	198150.3568145
0.	359988.90316101	6135.5912309063	777.81407576798	4223.2921228934	471622.87719433	8159.548294521	188576.4601022
0.	379051.31261119	4712.4431617115	622.24545271912	6424.6978724691	463848.67405243	7358.8032407191	167465.9512833
0.	477146.61114814	5134.9148871186	622.24545271912	7025.1821656413	482626.85103758	7225.3532086126	186144.9215962
0.	482179.83332236	5179.3868406229	488.9032300503	6624.8544977427	488039.96726425	7158.6289936035	191054.1694762
0.	464717.34358475	5557.4080248972	600.02160077763	6980.7003643303	456972.86017293	6357.9800652871	212315.0851285
0.	457043.23302949	5312.8041246922	866.71173567692	6802.7755324172	477452.2833452	6869.4968993892	194965.4314059
0.	460938.09946617	5045.9716918765	844.48723179752	6780.5351954239	498664.30837906	6847.2563843996	185054.3658989
0.	409112.91097417	5090.4431708704	533.35040054615	7002.9412353188	456691.37453076	7914.8680351385	213842.287430
0.	496001.09841074	5757.5438273573	688.91736413994	7025.1821656413	476605.83319276	7358.8032407191	252478.7676004
0.	483191.53830569	6780.5351954239	822.26278718639	5601.8822324301	482768.01936834	6580.3748323783	246824.2101963
0.	430226.21240906	6157.8298473792	711.14145314645	4934.7940323669	445228.70162239	6535.8954043318	270933.8579924
0.	514519.24750987	6624.8544977427	666.69333440004	5979.9225766753	448227.67282164	6736.0546994319	271943.743938
0.	536391.34892619	7536.7399397861	533.35040054615	6202.3072583001	459131.22425707	7892.6247312617	257403.8295335
0.	470189.63873679	6180.068523177	422.2329187895	5468.4603216522	487969.3394047	6535.8954043318	219839.7988389
0.	497014.43488466	5757.5438273573	488.9032300503	6002.16077788	498522.87822236	7247.5947322881	201131.6268519
0.	434249.25839028	5824.2568292746	755.58980896023	5779.781435342	447360.67470341	6113.3526737582	229220.8743058
0.	512724.66062685	6291.2627920491	777.81407576798	7203.1117442735	474090.488571	6958.4595526755	233401.204005
0.	618772.63240186	5579.6450990042	733.3656014198	8204.0363859019	453079.79673611	5979.9225766753	246114.7958424
0.	706219.40055667	6446.937260185	733.3656014198	8092.8166025467	488864.0019324	7225.3532086126	231367.8891380
0.	460844.22643026	7225.3532086126	644.46936392652	9249.5748753086	429173.98368647	6958.4595526755	200995.0571004
0.	503568.66171065	7292.077957649	755.58980896023	6357.9800652871	479286.54545621	7292.077957649	203271.5083839
0.	389820.32469183	5401.7501670541	444.45629661235	5179.3868406229	510623.58144211	7136.387707272	168531.5576913
0.	286140.78605873	4667.9736993025	511.12678566587	4401.1619067434	481497.58805354	7136.387707272	148353.3163030
0.	218630.8320129	4045.4261345198	177.7796740943	3289.5380243924	441013.17610691	7069.6642042893	125967.1437565
0.	181442.90804661	3645.2415372606	311.11691862693	3178.3837896203	438391.2305333	6847.2563843996	112825.3040108
0.	135266.76541723	4445.6299457633	177.7796740943	1911.3302769829	484674.01933208	6202.3072583001	95207.44495400
0.	109064.62101163	3311.7690492289	133.33440000853	2089.1507291136	459717.83025606	6580.3748323783	88669.23760540
0.	97275.568811736	3467.3878833464	133.33440000853	1444.56964048	437220.97857955	7625.7097134645	87568.80406033
0.	60597.301602383	2978.3099024804	111.11185185679	1333.440008534	461266.66319541	6446.937260185	81148.74829060
