# Supplementary material for: LA-iMageS: a software for elemental distribution bioimaging using LA–ICP–MS data
Source: J Cheminform. 2016 Nov 18;8:65. doi: 10.1186/s13321-016-0178-7 (PMC5116144; doi:10.1186/s13321-016-0178-7)
Supplement: Supplementary file 1 — Additional file 1. Dataset corresponding to LA–ICP–MS analysis of a human tissue used to illustrate LA-iMageS features. [file 13321_2016_178_MOESM1_ESM.zip › Line 72.xl]

Intensity Vs Time	Counts Per Second
Time in Seconds	Na23	Ca44	Zn64	P31	C12	C13	Si28
0.	66.6669333344	2489.2606184746	22.222251851891	355.56314090256	467018.56971651	6647.0944194197	62209.11273165
0.	22.222251851891	2578.1765357486	22.222251851891	444.45629661235	449797.86596485	6135.5912309063	57643.12106839
0.	25594.800916962	3222.845305648	200.0024000288	1288.9885706717	448766.66187435	6691.5744407644	58717.24779570
0.	55651.876110362	3067.2310371775	155.55700742096	1177.8610132894	439491.41339289	7292.077957649	60082.48294540
0.	62836.012061302	3067.2310371775	133.33440000853	1533.4744129793	450126.00241643	6780.5351954239	74800.87698503
0.	68838.712124762	3289.5380243924	222.22518522469	1555.7007542926	461571.76937444	6802.7755324172	75047.52414601
0.	80946.798414559	3178.3837896203	133.33440000853	2311.4316296304	460234.07677784	6847.2563843996	81103.87011947
0.	86019.459026727	3422.9250628351	355.56314090256	1822.4214736367	424849.51489719	6980.7003643303	85256.11903067
0.	90219.072821404	3222.845305648	266.6709334016	2044.6952603964	465116.491557	8204.0363859019	87164.59946727
0.	99344.2030735	3133.9225107654	333.34000013334	2622.6348501053	451016.72192255	6736.0546994319	92375.84230947
0.	100491.16594344	4000.9602304553	311.11691862693	2378.1170558111	456691.37453076	7047.4231552981	92690.4175806
0.	138158.0657333	3422.9250628351	400.00960023041	2133.606434957	448766.66187435	8871.3862441486	105058.0838371
0.	143898.43728987	3645.2415372606	266.6709334016	2467.0317873712	461407.48008119	7381.0451204177	108524.3021073
0.	152968.97965811	4223.2921228934	355.56314090256	2711.5521902674	465046.05232802	7225.3532086126	113208.2225861
0.	140846.96422689	4067.6591755055	377.78634093484	2422.5743030209	467676.1764554	6913.9781073663	115190.668750
0.	139739.66652504	3623.0096229803	355.56314090256	3000.5400972175	446306.33590712	6091.1141759345	115753.9491273
0.	146973.63441855	4000.9602304553	355.56314090256	2978.3099024804	457019.77534637	7136.387707272	113636.2110881
0.	160214.34305389	4134.3586542796	400.00960023041	2889.3897164397	448063.63941317	6869.4968993892	120780.0835522
0.	160123.73748592	4601.2699505063	511.12678566587	3156.1531205464	480909.48914856	6402.4585440809	118435.6821734
0.	146363.02783386	3445.1564434428	311.11691862693	3400.6937415233	454557.0762246	6802.7755324172	117759.5342254
0.	145842.9164638	3756.4019981391	333.34000013334	2822.700199456	467464.79735577	7225.3532086126	117669.3852815
0.	166695.17115938	4756.9128613587	466.67973369921	3378.462479507	479074.87979692	7047.4231552981	111879.3448044
0.	173884.30227127	4000.9602304553	333.34000013334	2956.0797670342	475453.85478293	7603.4671810346	111924.3880624
0.	160440.86124277	4334.4602930095	333.34000013334	3045.0006645658	463355.6845865	6869.4968993892	114244.4428334
0.	215506.56874106	4156.5919324774	422.2329187895	2978.3099024804	458263.1211212	6580.3748323783	140666.170962
0.	203658.5662113	3845.3314342286	355.56314090256	2178.0623779285	454416.37195576	7225.3532086126	134882.8394349
0.	208669.15251614	4645.7390570617	600.02160077763	3178.3837896203	454815.04005742	7002.9412353188	140530.5785664
0.	233378.35505327	4623.5044741297	444.45629661235	3800.8665975842	477358.22920053	6469.1767072291	159081.8435815
0.	192759.43846871	4334.4602930095	466.67973369921	2667.0934016109	439655.28252345	5890.9703650846	127433.6330744
0.	181624.57963513	3823.0989862564	533.35040054615	2956.0797670342	485803.70072553	7759.166154206	123508.5287373
0.	167420.60932213	4045.4261345198	355.56314090256	3222.845305648	484862.28923058	7625.7097134645	120757.5381130
0.	176334.99876934	3823.0989862564	133.33440000853	2511.4895088638	448813.53209198	6602.6146353956	122741.7686007
0.	203544.72383014	4267.7592130252	577.79780810179	3756.4019981391	462839.24986468	6202.3072583001	131089.690612
0.	205229.74798786	4734.6779818802	488.9032300503	3534.0825588358	461149.3175593	6402.4585440809	125515.9677984
0.	215164.56634177	4112.1254353852	577.79780810179	3311.7690492289	472515.83546202	6357.9800652871	131721.7631409
0.	201313.72329405	4000.9602304553	400.00960023041	2889.3897164397	433687.7894805	6691.5744407644	128990.6481780
0.	192850.39583898	3867.5639415011	266.6709334016	2800.4704790405	452774.99301527	7091.9053126152	122155.4698654
0.	186281.25098309	4045.4261345198	266.6709334016	3511.8509410427	449071.32287767	6980.7003643303	126598.8308304
0.	229768.99643733	4289.9928470482	222.22518522469	3422.9250628351	437010.35023313	6869.4968993892	133211.83661
0.	208737.49926311	4445.6299457633	311.11691862693	3089.4614690812	493079.58873351	7403.2870594544	134815.0896123
0.	203317.04367706	4201.058666784	488.9032300503	2778.2408179141	446400.04965071	6602.6146353956	135718.4655076
0.	229038.17483135	4467.8640542332	444.45629661235	3334.00013336	461712.59127713	8070.5728239134	138700.2953263
0.	242454.2484279	4512.332449094	422.2329187895	3022.7703512459	474302.03118194	7025.1821656413	141773.5907579
0.	241036.21224172	4378.9279761929	377.78634093484	3267.3070588502	443682.76773362	6535.8954043318	147652.1381984
0.	228649.95156676	4868.088148406	400.00960023041	3422.9250628351	462135.07087898	7358.8032407191	141570.176181
0.	230751.13753417	4579.0354861913	422.2329187895	3245.0761526022	502578.13379924	7558.9822941956	129442.0108749
0.	185008.92914118	4445.6299457633	444.45629661235	3578.5459723132	456292.61904566	7002.9412353188	122877.0741242
0.	185849.54882444	4112.1254353852	377.78634093484	3912.0291339479	465257.3717527	6669.3344004268	117038.3697875
0.	183214.37317319	3956.4945635986	333.34000013334	4023.1931528364	492679.13670645	7714.6804365931	114492.2535932
0.	164360.5915186	4223.2921228934	422.2329187895	3756.4019981391	483473.89588538	6847.2563843996	113636.2110881
0.	187621.94077807	4289.9928470482	333.34000013334	3489.6193825463	476723.39071569	7381.0451204177	120780.0835522
0.	207461.78459883	4512.332449094	511.12678566587	3245.0761526022	454181.86998017	6691.5744407644	134882.8394349
0.	206436.79650407	4801.3827982459	488.9032300503	3111.691960277	458028.51375912	6980.7003643303	133686.0063366
0.	211813.67597999	4245.525638307	511.12678566587	2622.6348501053	462228.95806527	7470.0132325949	142994.1816160
0.	186576.63888803	4756.9128613587	311.11691862693	2355.8885211332	445908.06394718	6446.937260185	134047.2964739
0.	141276.36381891	4067.6591755055	444.45629661235	2155.8343768016	454322.57039466	6068.8757374351	120193.9218135
0.	176085.35816898	4245.525638307	511.12678566587	2778.2408179141	482297.46730378	7180.8703392706	137051.122286
0.	172568.4818015	3956.4945635986	466.67973369921	2155.8343768016	481003.58226263	7558.9822941956	133956.9724828
0.	144554.08349035	4201.058666784	844.48723179752	2089.1507291136	482909.19002325	7247.5947322881	117398.9442598
0.	146543.94367978	4045.4261345198	400.00960023041	2622.6348501053	458779.27994578	6558.1350886904	122831.9720407
0.	137254.42749713	4490.09822201	466.67973369921	2333.6600457397	447407.53722083	6246.7849065228	123846.8275332
0.	152380.56794559	3956.4945635986	488.9032300503	2555.9474675006	469062.01305971	6669.3344004268	125561.0843032
0.	176493.86482263	3645.2415372606	288.89389638309	2444.8030155534	477099.58562374	6647.0944194197	138632.514713
0.	204797.07453318	5335.0405463082	377.78634093484	3045.0006645658	455002.65500019	7136.387707272	149506.9946313
0.	197240.25536002	5179.3868406229	755.58980896023	2978.3099024804	496873.03191411	7381.0451204177	154508.0972649
0.	192441.09540142	5601.8822324301	622.24545271912	3111.691960277	474184.50686457	7114.146480276	157700.4006442
0.	181261.2403759	4957.0294456441	466.67973369921	2400.3456497736	478486.94705165	6869.4968993892	146905.7870522
0.	199242.60823416	5001.500450135	666.69333440004	2800.4704790405	495836.14798379	6402.4585440809	166581.8270942
0.	186531.19392098	5246.095215739	377.78634093484	2533.718458539	449797.86596485	7358.8032407191	157994.7874955
0.	184304.69072626	4801.3827982459	311.11691862693	2622.6348501053	489358.46073398	7381.0451204177	142135.2288283
0.	158538.29798021	5290.5677623922	444.45629661235	2200.2904383379	450641.67083188	6847.2563843996	141886.6009833
0.	174950.72142752	4868.088148406	377.78634093484	2266.9749752633	461970.77077955	6469.1767072291	148918.8251152
0.	193327.93813506	5246.095215739	466.67973369921	2378.1170558111	468169.41463745	7803.6521091871	151860.0842092
0.	208532.46068304	4756.9128613587	377.78634093484	2200.2904383379	507366.74438489	7403.2870594544	167556.635938
0.	185985.87343253	4556.8010811844	577.79780810179	2711.5521902674	484532.81962061	7180.8703392706	156930.5145059
0.	187894.64955322	5157.1508342136	511.12678566587	2333.6600457397	477099.58562374	6157.8298473792	158085.3701378
0.	185781.38734745	4623.5044741297	355.56314090256	2467.0317873712	475500.87127924	6758.2949177622	162207.9124431
0.	195238.37787574	4667.9736993025	444.45629661235	2289.203272805	483473.89588538	6780.5351954239	167533.9646831
0.	188167.36715357	3934.2618191226	355.56314090256	2266.9749752633	435536.0970493	6669.3344004268	153693.2352100
0.	186849.31383719	4089.8922757939	355.56314090256	2089.1507291136	459952.48390783	6046.6373582597	148217.599847
0.	160508.81788868	4289.9928470482	400.00960023041	2178.0623779285	475077.73209693	6224.5460527486	126779.3215806
0.	173158.30692849	4378.9279761929	444.45629661235	1711.2868032229	459248.5422421	7002.9412353188	138564.7346476
0.	165335.14311017	4023.1931528364	555.57407469138	1733.5136187497	493079.58873351	5512.9340546385	145842.916463
0.	160236.99459834	4423.3958966001	533.35040054615	2400.3456497736	458427.35009949	6491.4162136014	141524.9736111
0.	160033.13289369	4112.1254353852	577.79780810179	2178.0623779285	487074.77018561	7425.5290578293	126237.8609690
0.	146227.34350446	4045.4261345198	644.46936392652	2711.5521902674	446681.19703989	6558.1350886904	134205.3657953
0.	183191.65972453	3756.4019981391	622.24545271912	2489.2606184746	449469.74209406	6825.0159287424	157541.8889144
0.	171615.77464182	4356.6941049483	422.2329187895	2756.0112160766	427140.04203709	6469.1767072291	158787.4186881
0.	178559.3962671	4556.8010811844	777.81407576798	2289.203272805	451133.92875891	7403.2870594544	141366.766528
0.	162593.08824546	4023.1931528364	666.69333440004	1955.7850343329	471505.38961235	6802.7755324172	140078.6197135
0.	131902.36402902	4445.6299457633	755.58980896023	2667.0934016109	490677.15689545	7447.7711155427	133573.1063553
0.	134250.52900488	3978.7273673761	866.71173567692	2467.0317873712	491972.50225121	6713.8145404327	122922.1764500
0.	108096.57432495	4645.7390570617	711.14145314645	2311.4316296304	492867.58239093	7759.166154206	112352.3110749
0.	102943.04414477	3800.8665975842	511.12678566587	2089.1507291136	461313.60190006	7002.9412353188	103055.5328232
0.	114785.13029119	4556.8010811844	666.69333440004	2444.8030155534	434296.04913038	6825.0159287424	119878.3132163
0.	154598.64236689	4023.1931528364	511.12678566587	2089.1507291136	429384.41906935	6091.1141759345	134724.7573655
0.	141118.16141659	4601.2699505063	555.57407469138	2155.8343768016	450641.67083188	6691.5744407644	128268.5183194
0.	146973.63441855	3711.9376358914	800.03840184329	2311.4316296304	446423.47824698	7558.9822941956	130660.8113422
0.	144395.81938015	3800.8665975842	666.69333440004	2400.3456497736	462980.09260972	6246.7849065228	116813.0186095
0.	146566.55843428	4712.4431617115	644.46936392652	2644.8640962144	472891.84572935	7625.7097134645	119269.6730054
0.	159738.67470744	4223.2921228934	888.93629882483	2533.718458539	478792.66704707	6602.6146353956	116858.0883610
0.	162049.31576685	3867.5639415011	733.3656014198	2266.9749752633	484462.2206367	6491.4162136014	111631.611208
0.	183441.51102783	4000.9602304553	622.24545271912	2844.9299791609	464599.95066195	7759.166154206	135040.9244792
0.	177288.24004477	3889.7965080741	955.61034388194	2600.4056632835	486368.59722935	7759.166154206	135221.5967439
0.	198787.48628276	4845.8529723751	533.35040054615	3089.4614690812	456667.91781165	6424.6978724691	138655.1081904
0.	224152.42995828	4912.5586784017	622.24545271912	3178.3837896203	446821.7741987	6647.0944194197	151271.7500791
0.	239458.35480411	4467.8640542332	955.61034388194	3089.4614690812	432401.22894421	7203.1117442735	163884.688731
0.	251700.18307929	3711.9376358914	511.12678566587	3422.9250628351	483662.1394372	7269.8363153001	144260.1668002
0.	234589.43468679	4667.9736993025	644.46936392652	3000.5400972175	460445.27750717	6958.4595526755	141750.9888952
0.	233972.44790209	4378.9279761929	600.02160077763	3623.0096229803	454134.9703559	7292.077957649	142203.0376989
0.	206277.36510306	3956.4945635986	711.14145314645	4000.9602304553	462933.1447707	7492.255408986	124884.3621852
0.	217079.95827238	4779.1478001472	777.81407576798	4045.4261345198	484838.75526723	6736.0546994319	125267.8313552
0.	278166.3792823	4623.5044741297	800.03840184329	3912.0291339479	473714.42571039	8003.8418440852	132692.5385758
0.	254562.97878619	4067.6591755055	755.58980896023	3800.8665975842	455706.24765709	7314.319659335	138316.2124167
0.	243323.48495507	5001.500450135	888.93629882483	4134.3586542796	451907.53413558	6402.4585440809	145978.5945883
0.	218516.78747453	4289.9928470482	533.35040054615	3867.5639415011	455166.82144804	6958.4595526755	132015.2415560
0.	253074.20411795	4089.8922757939	622.24545271912	3667.4735108391	479498.21634162	7025.1821656413	145435.8952287
0.	259558.01339383	4378.9279761929	600.02160077763	4112.1254353852	473479.39480201	5957.6844347936	159353.6295520
0.	253555.16420962	4156.5919324774	822.26278718639	3356.2312767859	477005.53534888	6713.8145404327	135018.3407193
0.	219451.99816819	3912.0291339479	711.14145314645	2956.0797670342	505526.46967643	6780.5351954239	129735.4096373
0.	234680.84396766	4534.5667354854	800.03840184329	3467.3878833464	473925.95903901	7247.5947322881	137028.5331225
0.	233172.71725983	5357.2770272403	600.02160077763	3200.6145179875	484415.15497031	7114.146480276	158810.0663910
0.	245542.73083926	4645.7390570617	777.81407576798	2933.8496908789	463684.34107762	6291.2627920491	180670.8475019
0.	215688.97568671	4779.1478001472	688.91736413994	3200.6145179875	452446.75499216	6980.7003643303	161075.1446176
0.	223992.66359842	4134.3586542796	577.79780810179	3089.4614690812	432845.65524191	6624.8544977427	164904.5133745
0.	209443.78140082	4979.2649182334	533.35040054615	3089.4614690812	490559.40792472	7358.8032407191	162071.9722518
0.	228124.73672283	4512.332449094	466.67973369921	2933.8496908789	457911.21248861	6980.7003643303	153398.9988696
0.	235000.78423737	5134.9148871186	600.02160077763	2689.3227662952	496731.63127345	7314.319659335	156817.3018989
0.	207826.25482104	4223.2921228934	777.81407576798	2311.4316296304	487828.0854303	7114.146480276	155889.0159926
0.	229494.93092624	4112.1254353852	711.14145314645	2555.9474675006	478228.26941716	6869.4968993892	167987.4013938
0.	270819.10584528	4734.6779818802	422.2329187895	3111.691960277	452095.08536328	7625.7097134645	187871.9234848
0.	244261.44565437	4890.3233837481	555.57407469138	3578.5459723132	504842.36554708	7447.7711155427	172749.9620551
0.	276535.65278996	5023.7360413493	444.45629661235	3156.1531205464	415997.0262499	7002.9412353188	165629.7972044
0.	284991.27328649	5335.0405463082	533.35040054615	3045.0006645658	469743.26916091	6291.2627920491	191349.7247198
0.	259741.37351256	4579.0354861913	466.67973369921	3422.9250628351	418261.82949059	6825.0159287424	167420.6093221
0.	257701.7159053	4089.8922757939	555.57407469138	3311.7690492289	461829.94463156	6736.0546994319	173521.2967753
0.	258687.10707791	4890.3233837481	733.3656014198	3511.8509410427	448251.10642238	5824.2568292746	184486.4240370
0.	223262.34158373	4556.8010811844	377.78634093484	3334.00013336	455284.08512395	7714.6804365931	171910.6486713
0.	235594.99116124	5246.095215739	555.57407469138	3156.1531205464	441060.00386863	5913.2083289985	166219.1363427
0.	263294.76010922	4756.9128613587	777.81407576798	2711.5521902674	466783.72239972	7114.146480276	158945.9538888
0.	215324.16573703	5290.5677623922	400.00960023041	3022.7703512459	474795.65091389	6736.0546994319	181034.1612967
0.	191440.66687975	5335.0405463082	577.79780810179	3289.5380243924	495694.76442714	7203.1117442735	167738.0081801
0.	223444.91616649	5535.1710101087	444.45629661235	3267.3070588502	447524.69463719	7002.9412353188	192304.6663384
0.	216418.64288808	4890.3233837481	733.3656014198	2956.0797670342	482697.43491245	6535.8954043318	179240.4517398
0.	213340.78754463	5045.9716918765	711.14145314645	2889.3897164397	465773.95229415	7180.8703392706	171797.2343608
0.	150230.95206063	4845.8529723751	555.57407469138	2822.700199456	477005.53534888	7381.0451204177	145639.4033828
0.	154327.00998539	4445.6299457633	688.91736413994	2533.718458539	484885.82325851	6313.5018238017	149416.5043354
0.	150095.20529454	4868.088148406	666.69333440004	2133.606434957	465093.01174965	8026.0854446829	142632.5065847
0.	171298.22954412	4245.525638307	466.67973369921	3245.0761526022	458779.27994578	7158.6289936035	159738.6747074
0.	167964.72897815	4623.5044741297	777.81407576798	2422.5743030209	461290.13251558	5779.781435342	162706.3786016
0.	167239.24391971	4712.4431617115	555.57407469138	2711.5521902674	498310.73735708	7714.6804365931	166241.8040568
0.	146317.79948073	4868.088148406	955.61034388194	2022.4676149595	465773.95229415	6691.5744407644	158900.6578123
0.	196603.24278432	5357.2770272403	533.35040054615	2978.3099024804	496731.63127345	7781.4091020254	187190.1699318
0.	207188.44226419	4979.2649182334	911.16092124147	1911.3302769829	501186.87094123	7514.4976447163	177878.3958602
0.	203021.06866548	5290.5677623922	688.91736413994	2022.4676149595	483685.67017174	5913.2083289985	198195.8644658
0.	183441.51102783	5023.7360413493	577.79780810179	2333.6600457397	436472.10136004	6002.16077788	184463.7071588
0.	169597.29901429	3867.5639415011	711.14145314645	2066.9229651143	460327.94312559	7314.319659335	170368.3449374
0.	140010.82798209	4623.5044741297	488.9032300503	1866.8757567514	476676.36751304	7114.146480276	148421.1753522
0.	111676.65313661	4223.2921228934	511.12678566587	2289.203272805	488746.27784724	6780.5351954239	147064.0984253
0.	136079.84306683	4223.2921228934	444.45629661235	1800.1944209975	486580.4430112	6624.8544977427	143016.7868222
0.	156522.95625163	4556.8010811844	600.02160077763	1933.557626018	472445.33537357	7336.5614203583	148669.9965517
0.	134837.67282587	4667.9736993025	577.79780810179	1889.1029872274	493220.92920563	6669.3344004268	147267.6459998
0.	141796.19268146	4112.1254353852	288.89389638309	1689.0600469736	479803.97240287	6913.9781073663	150796.5871761
0.	124906.91871043	4134.3586542796	333.34000013334	1711.2868032229	489641.02141793	7025.1821656413	143152.419336
0.	135402.27289428	4178.8252699788	422.2329187895	2244.746737005	454650.88035532	5957.6844347936	144983.6725251
0.	131789.48801889	5023.7360413493	488.9032300503	2289.203272805	481944.57020093	6291.2627920491	147403.3471208
0.	148466.4150226	4201.058666784	622.24545271912	2711.5521902674	500479.53561725	7047.4231552981	155843.7363737
0.	178582.09722898	5001.500450135	755.58980896023	3089.4614690812	493762.7559192	8026.0854446829	160282.297870
0.	161279.03157192	4934.7940323669	422.2329187895	3045.0006645658	490135.52501187	6624.8544977427	168259.4751453
0.	200426.04027232	5401.7501670541	488.9032300503	3178.3837896203	457700.07425125	7091.9053126152	174723.8124237
0.	193441.64266911	5201.6229063468	622.24545271912	3222.845305648	514353.94093669	6246.7849065228	182419.4389029
0.	177946.49342319	4712.4431617115	666.69333440004	2600.4056632835	499182.90556036	6246.7849065228	168100.7643882
0.	194669.7493686	5357.2770272403	600.02160077763	2644.8640962144	456621.00456621	7603.4671810346	188644.6441911
0.	178082.6902008	4912.5586784017	444.45629661235	2289.203272805	502224.4015268	6847.2563843996	169483.9158641
0.	154440.18907821	4534.5667354854	466.67973369921	2089.1507291136	453243.92631225	7581.224707945	151701.6825095
0.	126486.02608178	4356.6941049483	422.2329187895	2155.8343768016	445814.35559188	5868.7324604928	144554.0834903
0.	117646.84819685	4156.5919324774	400.00960023041	2000.2400288035	483685.67017174	7581.224707945	133708.5865149
0.	117466.55369826	4445.6299457633	488.9032300503	1933.557626018	486039.06974702	6446.937260185	135447.4425390
0.	117939.83501851	3889.7965080741	377.78634093484	2066.9229651143	462581.04418067	6825.0159287424	126824.4448743
0.	122155.46986541	4023.1931528364	422.2329187895	2444.8030155534	494940.75813117	6513.6557793022	126215.3008679
0.	117579.23730596	3845.3314342286	333.34000013334	2311.4316296304	500503.11252233	7625.7097134645	135311.9343333
0.	141434.5691994	4112.1254353852	400.00960023041	2622.6348501053	500149.46574579	6469.1767072291	128223.3872650
0.	153104.7728232	4334.4602930095	311.11691862693	2956.0797670342	483073.89205816	7581.224707945	142203.0376989
0.	187349.24082771	4868.088148406	533.35040054615	3178.3837896203	473056.3554093	6691.5744407644	159308.3312805
0.	170322.98733993	4334.4602930095	422.2329187895	3623.0096229803	479545.2550259	6891.7374737114	152538.9824335
0.	232007.53095049	5068.2074017168	377.78634093484	3400.6937415233	463543.4867515	7136.387707272	169279.8300422
0.	222030.06638384	5223.8590313854	644.46936392652	4534.5667354854	452821.88518895	7114.146480276	164133.9677871
0.	260566.54321071	4512.332449094	644.46936392652	4490.09822201	451344.90510916	6335.740914881	158108.0159507
0.	221413.99621077	5179.3868406229	688.91736413994	4934.7940323669	443987.24777185	6936.2188003543	150298.826265
0.	223079.77094801	4067.6591755055	555.57407469138	4423.3958966001	490206.17070951	6046.6373582597	151181.2407894
0.	275410.40487498	4445.6299457633	600.02160077763	4779.1478001472	454205.31988865	7314.319659335	160984.5297793
0.	234338.06426258	4667.9736993025	511.12678566587	4534.5667354854	481685.78822288	6847.2563843996	146973.6344185
0.	254540.07257618	4356.6941049483	755.58980896023	4779.1478001472	439397.7752993	7492.255408986	150004.7086679
0.	278878.4850773	5001.500450135	466.67973369921	4645.7390570617	491713.41753294	7825.8951756913	176879.6948578
0.	266987.27718134	5068.2074017168	622.24545271912	4957.0294456441	478698.59819494	7470.0132325949	171162.1424543
0.	323053.87281812	5357.2770272403	355.56314090256	6357.9800652871	459553.57652566	6713.8145404327	168372.8418040
0.	364048.56887494	5246.095215739	422.2329187895	4823.6178556551	446540.62219058	6980.7003643303	171184.8234831
0.	340136.05442177	4445.6299457633	488.9032300503	6624.8544977427	489287.82201727	6224.5460527486	167171.2329013
0.	362656.46542094	5023.7360413493	622.24545271912	7536.7399397861	470424.57943293	6669.3344004268	190417.6241490
0.	373427.99446719	5045.9716918765	577.79780810179	7447.7711155427	476159.12930902	6535.8954043318	173952.3675440
0.	385957.73222832	4734.6779818802	533.35040054615	7047.4231552981	493362.27200614	7203.1117442735	171547.7282554
0.	404565.43926784	4556.8010811844	377.78634093484	7114.146480276	485756.62769636	6380.2192750204	170527.0984531
0.	418145.07237582	4912.5586784017	666.69333440004	8448.7251318446	475453.85478293	6780.5351954239	173929.6790586
0.	401278.77598708	5246.095215739	533.35040054615	7647.9523052351	475594.90504558	6713.8145404327	159240.3843306
0.	361774.91760505	4579.0354861913	488.9032300503	7470.0132325949	441715.61945118	7292.077957649	157224.8744152
0.	420363.73047693	4378.9279761929	466.67973369921	6958.4595526755	474043.47981099	8115.0604405255	157541.8889144
0.	389750.50327802	4890.3233837481	444.45629661235	7492.255408986	490606.50731906	7002.9412353188	144961.0620286
0.	380818.07924398	5023.7360413493	400.00960023041	9049.3552278814	479310.06418539	8115.0604405255	156862.5867589
0.	403236.63574511	4756.9128613587	488.9032300503	7581.224707945	504229.07714906	6802.7755324172	140711.3689138
0.	424335.39929366	4690.2084008523	577.79780810179	8915.8781339534	483991.57559667	6736.0546994319	145232.3920014
0.	419382.77899355	4445.6299457633	444.45629661235	8448.7251318446	475406.83854452	7069.6642042893	145548.954706
0.	416183.79142705	4579.0354861913	666.69333440004	9872.5111932931	489546.83348911	7002.9412353188	134724.7573655
0.	368504.82981182	4756.9128613587	600.02160077763	10161.747447	432190.71928737	7536.7399397861	141366.766528
0.	439468.00377339	4267.7592130252	866.71173567692	9093.8480673683	451368.34724687	6513.6557793022	163363.4927473
0.	408483.11654723	4490.09822201	622.24545271912	8537.704638108	473385.3842434	6291.2627920491	133844.0688596
0.	379446.47861395	4089.8922757939	622.24545271912	10006.003602161	454533.62535253	6936.2188003543	135831.3943250
0.	524821.75864801	4823.6178556551	555.57407469138	13321.750749376	485921.38442883	8070.5728239134	130570.5237602
0.	544800.30108593	4667.9736993025	555.57407469138	12253.446643245	470847.48892003	7558.9822941956	132308.7302259
0.	482038.67467488	4957.0294456441	600.02160077763	11830.614071137	491336.58100019	6647.0944194197	121839.7875067
0.	539588.15108468	4690.2084008523	666.69333440004	13254.977733417	496778.76456147	7825.8951756913	135379.6881629
0.	473902.455078	4556.8010811844	555.57407469138	12787.58159033	476629.34456836	7091.9053126152	129058.3510360
0.	493856.99014483	3889.7965080741	444.45629661235	11652.585717666	483850.38712147	7203.1117442735	120644.8118254
0.	491807.6292525	3667.4735108391	555.57407469138	13544.331330374	482368.04846729	7047.4231552981	117489.0902987
0.	496519.53468085	4490.09822201	688.91736413994	12520.509840498	449938.49433212	6669.3344004268	121298.6453678
0.	611318.13976461	4423.3958966001	666.69333440004	12475.998713705	476958.51059842	6869.4968993892	153625.3336024
0.	542075.37429014	5023.7360413493	711.14145314645	12765.325284507	470683.02163922	6446.937260185	151384.8880612
0.	551485.94952831	5335.0405463082	733.3656014198	12698.556723408	481685.78822288	6647.0944194197	160304.9495976
0.	607593.30403619	5646.3566772391	644.46936392652	12008.646225282	446142.33932555	7136.387707272	157043.7286366
0.	425924.58384098	5535.1710101087	533.35040054615	11318.79279849	468310.34504817	7336.5614203583	143830.6147397
0.	486156.75668011	4868.088148406	866.71173567692	12431.487824481	503521.49112324	7625.7097134645	150547.7030375
0.	447102.93544504	4534.5667354854	800.03840184329	12565.021204863	478463.43058051	7425.5290578293	141185.9620814
0.	461736.06181937	4601.2699505063	666.69333440004	11608.079223139	474560.59035301	7069.6642042893	141954.4078479
0.	459178.1512582	4156.5919324774	644.46936392652	10673.497705198	497179.40796174	7581.224707945	137751.4165004
0.	443448.55969331	4534.5667354854	1022.2849223641	10807.002937904	489099.45494987	6936.2188003543	138609.9212975
0.	427630.94915746	4312.2265403762	688.91736413994	10807.002937904	496095.35722115	6513.6557793022	145571.5667840
0.	408179.8987621	4912.5586784017	777.81407576798	10450.993733851	460304.47644219	7514.4976447163	151520.6556491
0.	433383.67588154	4979.2649182334	688.91736413994	10851.505157133	488487.29054701	7492.255408986	158493.0040986
0.	406477.41427916	5401.7501670541	511.12678566587	10339.743974598	499866.55881506	7403.2870594544	152403.1984040
0.	378446.97651502	4579.0354861913	755.58980896023	8515.4596725172	506847.65260957	7759.166154206	159240.3843306
0.	331278.62170687	4756.9128613587	711.14145314645	7870.3814867284	473079.85704994	6335.740914881	153534.7989784
0.	344927.07469995	5579.6450990042	711.14145314645	9116.0945761461	497910.04114006	6024.3990384081	172568.481801
0.	354795.35436641	5312.8041246922	333.34000013334	7825.8951756913	486321.52109955	7269.8363153001	160622.0801849
0.	315644.55796176	5068.2074017168	377.78634093484	7647.9523052351	455190.27405473	6624.8544977427	157655.1112738
0.	338169.50874162	4823.6178556551	466.67973369921	8248.52471467	430366.51935863	7625.7097134645	172523.1123492
0.	296999.87379032	5779.781435342	466.67973369921	7536.7399397861	463144.41207291	7247.5947322881	175744.9510941
0.	285749.93422462	4512.332449094	600.02160077763	7180.8703392706	475994.56006217	7803.6521091871	161868.0660827
0.	274606.74786732	4112.1254353852	422.2329187895	7091.9053126152	475218.77616995	7492.255408986	162004.002979
0.	259970.57924758	5068.2074017168	422.2329187895	4957.0294456441	483450.36573196	7247.5947322881	160214.3430538
0.	251723.08160123	5401.7501670541	644.46936392652	5335.0405463082	490300.36587804	7914.8680351385	183327.9413350
0.	230956.71639975	4556.8010811844	511.12678566587	5601.8822324301	507390.3402112	7091.9053126152	163408.8128558
0.	281750.48675854	5646.3566772391	622.24545271912	5268.3314594078	467300.39499505	7536.7399397861	191440.6668797
0.	223330.80658971	5490.6971584864	533.35040054615	5646.3566772391	489900.0435548	7470.0132325949	176788.9097298
0.	214708.58469701	4690.2084008523	444.45629661235	6313.5018238017	462909.67094769	8070.5728239134	155639.9811051
0.	218220.2788843	4934.7940323669	511.12678566587	6446.937260185	498051.46119812	7269.8363153001	151656.4254291
0.	184849.90241848	5090.4431708704	600.02160077763	6180.068523177	495082.12926504	6335.740914881	156998.4428015
0.	236189.2398673	4334.4602930095	511.12678566587	5779.781435342	517235.45382685	8293.0132808272	161641.5094678
0.	229837.51420433	5646.3566772391	466.67973369921	5802.0191026477	474302.03118194	7714.6804365931	171729.1865079
0.	224700.22328135	4690.2084008523	377.78634093484	5913.2083289985	483756.26276277	7203.1117442735	167239.2439197
0.	248952.81038357	4779.1478001472	266.6709334016	7136.387707272	471787.36251532	7781.4091020254	182192.3286021
0.	250921.67021259	5246.095215739	422.2329187895	6091.1141759345	466995.08469512	6313.5018238017	185985.8734325
0.	228604.27941444	4868.088148406	377.78634093484	6113.3526737582	484838.75526723	7225.3532086126	172250.9007698
0.	225590.46321722	4667.9736993025	444.45629661235	5690.8313593262	489923.59140963	7403.2870594544	159240.3843306
0.	247213.26914178	5001.500450135	488.9032300503	5357.2770272403	479286.54545621	6891.7374737114	179217.7490035
0.	257518.399974	4667.9736993025	466.67973369921	5379.5135674889	459248.5422421	7581.224707945	162230.5693552
0.	236760.67226057	4890.3233837481	644.46936392652	6402.4585440809	493668.52272852	7425.5290578293	164995.1704351
0.	249708.24892062	4623.5044741297	511.12678566587	6691.5744407644	462792.30279767	7714.6804365931	169756.0379901
0.	239435.48946998	5312.8041246922	600.02160077763	5045.9716918765	473949.46306449	7536.7399397861	176925.087788
0.	205707.99183647	4556.8010811844	511.12678566587	4845.8529723751	501375.50353868	6113.3526737582	154598.6423668
0.	211768.09480729	5335.0405463082	511.12678566587	4690.2084008523	488510.8345239	7158.6289936035	152629.5063379
0.	211608.56264158	3934.2618191226	622.24545271912	4645.7390570617	453243.92631225	5935.4463522347	158538.2979802
0.	207621.23838374	4534.5667354854	400.00960023041	5023.7360413493	495035.00529496	6780.5351954239	155481.5081975
0.	190895.02863763	5068.2074017168	555.57407469138	4267.7592130252	456527.17884651	7025.1821656413	143039.3920893
0.	165720.4620782	4801.3827982459	333.34000013334	5401.7501670541	493739.19752451	6602.6146353956	148262.8384228
0.	179876.15320201	5068.2074017168	533.35040054615	4445.6299457633	463285.25983625	7069.6642042893	148647.376138
0.	186076.7577299	4667.9736993025	377.78634093484	5268.3314594078	466173.14950482	7425.5290578293	148489.0349490
0.	248609.45153458	4801.3827982459	600.02160077763	5335.0405463082	493291.60031483	7714.6804365931	170708.5347083
0.	219520.43228639	5045.9716918765	755.58980896023	4979.2649182334	496071.79242148	7403.2870594544	162706.3786016
0.	240784.65001801	4667.9736993025	511.12678566587	5001.500450135	478698.59819494	6913.9781073663	180716.2608693
0.	256922.6506222	6380.2192750204	488.9032300503	5557.4080248972	464200.82675851	6869.4968993892	194305.8472503
0.	238795.28522445	5824.2568292746	377.78634093484	4623.5044741297	438063.54384467	7180.8703392706	182260.4610495
0.	237080.69127762	5001.500450135	622.24545271912	5045.9716918765	474819.15732456	6758.2949177622	189371.975464
0.	270704.355253	5179.3868406229	688.91736413994	4556.8010811844	514944.33616211	6780.5351954239	200744.6849662
0.	244833.42397897	5179.3868406229	577.79780810179	4112.1254353852	471011.95935765	6913.9781073663	173770.8613726
0.	242843.1063536	4801.3827982459	422.2329187895	3867.5639415011	469672.79187984	6780.5351954239	170277.6299868
0.	276558.61858947	5557.4080248972	622.24545271912	4823.6178556551	512299.68179973	6847.2563843996	183327.9413350
0.	267147.8579402	5068.2074017168	355.56314090256	4801.3827982459	464106.91795456	6647.0944194197	181942.5143426
0.	296286.24417605	4734.6779818802	533.35040054615	4756.9128613587	524419.8237524	7091.9053126152	182487.5731871
0.	293846.5448947	5112.6789993376	422.2329187895	5779.781435342	482815.07599507	8070.5728239134	173317.1130609
0.	282577.80381182	4667.9736993025	333.34000013334	5735.3062786932	500125.88981208	7180.8703392706	168123.4371703
0.	290878.42344573	4845.8529723751	600.02160077763	4934.7940323669	459670.90029731	7247.5947322881	164995.1704351
0.	326656.99633261	4045.4261345198	644.46936392652	7069.6642042893	477804.99557901	7314.319659335	164201.9542658
0.	298312.18818369	4467.8640542332	266.6709334016	7603.4671810346	479498.21634162	6446.937260185	151656.4254291
0.	322961.50512702	4289.9928470482	466.67973369921	8804.6488545952	429665.00763864	6068.8757374351	162797.0119848
0.	341362.48373465	4712.4431617115	822.26278718639	12075.409262973	515227.74028307	7136.387707272	146679.6331193
0.	434670.38426932	5001.500450135	622.24545271912	12030.900511791	465562.62012548	6958.4595526755	157972.1419873
0.	390239.2651794	4645.7390570617	644.46936392652	11741.599419325	525129.13330885	7403.2870594544	153715.8692011
0.	398016.67424339	5290.5677623922	888.93629882483	10295.244486485	471223.42598762	7892.6247312617	156636.1648970
0.	446985.783803	5490.6971584864	533.35040054615	11741.599419325	471693.37051672	7870.3814867284	162774.3535475
0.	416090.408328	4934.7940323669	422.2329187895	11608.079223139	489829.40037817	7492.255408986	163250.1935440
0.	406220.9049541	4112.1254353852	622.24545271912	11897.375683543	486156.75668011	7470.0132325949	138293.6198511
0.	437618.84627717	4690.2084008523	488.9032300503	12765.325284507	504111.14209483	7180.8703392706	143808.0073446
0.	512134.41793412	4934.7940323669	444.45629661235	11763.8529932	449750.99035593	7403.2870594544	160055.7839502
0.	510954.05421624	5134.9148871186	444.45629661235	11719.345904834	495035.00529496	7025.1821656413	168010.0738705
0.	511520.60855675	5290.5677623922	777.81407576798	13677.882530342	488675.64417167	7892.6247312617	165063.1638714
0.	470048.67741116	5201.6229063468	711.14145314645	13433.040297342	483473.89588538	6869.4968993892	163046.2588221
0.	626640.27016296	5735.3062786932	755.58980896023	14746.369123639	481779.88985667	7314.319659335	181238.5321925
0.	563186.46606523	5023.7360413493	777.81407576798	13588.848159412	436074.28700953	7203.1117442735	151249.1226653
0.	508051.04967295	4267.7592130252	577.79780810179	13099.176108526	482156.30671973	7558.9822941956	147425.9641873
0.	483756.26276277	4601.2699505063	511.12678566587	12186.682180224	441692.20374367	7647.9523052351	148149.7424418
0.	503898.86307962	4890.3233837481	488.9032300503	12809.83795555	461689.12079921	7002.9412353188	163952.6731960
0.	595379.47961606	6580.3748323783	511.12678566587	13433.040297342	472257.33797318	6847.2563843996	193623.5731136
0.	533716.42026545	5713.0687893496	622.24545271912	12075.409262973	515487.53560715	6847.2563843996	209580.4879980
0.	566915.93320539	5846.4946152228	488.9032300503	13633.365226067	469508.34714509	6446.937260185	176539.2556740
0.	606829.43366885	5379.5135674889	622.24545271912	12876.607407585	497697.91542225	8159.548294521	210013.4068346
0.	544966.19405818	4868.088148406	400.00960023041	11496.814026024	492349.36671791	6313.5018238017	173997.7446982
0.	544752.90368122	5913.2083289985	688.91736413994	12142.172835157	519645.3295166	7091.9053126152	198082.0957980
0.	613085.61080468	5646.3566772391	533.35040054615	12854.350864177	469508.34714509	6825.0159287424	218562.4051050
0.	506021.88945368	5824.2568292746	511.12678566587	12987.891015582	498287.1664735	7269.8363153001	184191.1093975
0.	534994.60097192	6202.3072583001	622.24545271912	11163.027341856	461923.82847292	8070.5728239134	203271.5083839
0.	601842.06636357	6002.16077788	377.78634093484	12475.998713705	487239.55224188	6513.6557793022	214776.9803734
0.	544136.76117463	6936.2188003543	688.91736413994	13299.493017989	488157.68165587	8359.7465751719	194055.6736555
0.	557868.23644188	5690.8313593262	422.2329187895	12453.743239397	471364.40664023	7514.4976447163	198400.6519360
0.	522977.74147325	5690.8313593262	466.67973369921	11229.783609853	495105.69134713	6491.4162136014	185099.8029017
0.	503356.39610831	5134.9148871186	577.79780810179	12609.532806802	478110.69125456	7536.7399397861	182056.0653604
0.	499748.68367927	5379.5135674889	844.48723179752	10985.013239832	509183.81274567	6913.9781073663	177220.1478039
0.	523616.01034167	5846.4946152228	666.69333440004	11185.27937181	460163.67769223	6958.4595526755	183600.5111697
0.	455049.55937834	5112.6789993376	355.56314090256	9650.0285943244	474795.65091389	7314.319659335	174156.5666636
0.	482720.96299985	5490.6971584864	688.91736413994	13032.404874564	473620.41257357	6847.2563843996	161165.760431
0.	481591.68762184	5201.6229063468	488.9032300503	10250.745235849	500503.11252233	7047.4231552981	166740.5092128
0.	459553.57652566	4645.7390570617	422.2329187895	10940.510308095	463120.93767087	7937.111398359	159806.6256818
0.	429150.60229704	5157.1508342136	400.00960023041	10317.494200857	500338.07554672	7203.1117442735	136689.7029480
0.	454721.2341279	5045.9716918765	466.67973369921	11964.137830426	493503.61713509	7603.4671810346	143581.9367378
0.	462581.04418067	4845.8529723751	711.14145314645	10606.745890386	488605.01107773	7781.4091020254	164813.8572905
0.	516881.11734301	4979.2649182334	644.46936392652	10050.50154671	552363.53000221	7314.319659335	156024.8563117
0.	475900.52191117	4890.3233837481	622.24545271912	9716.7727507005	481168.24769705	7714.6804365931	165199.1523921
0.	502130.07538246	4779.1478001472	533.35040054615	9449.7993307319	495435.56728986	7314.319659335	163272.8532626
0.	498711.45228254	4601.2699505063	600.02160077763	11363.297749089	494257.49715014	6758.2949177622	156522.9562516
0.	455987.70091152	4734.6779818802	755.58980896023	9516.5418843464	521984.97299319	7002.9412353188	158560.9450124
0.	514353.94093669	5423.9868259363	688.91736413994	11118.523460085	531420.90599525	7203.1117442735	160486.1656123
0.	477123.09835369	5335.0405463082	666.69333440004	10829.254017831	435068.13331144	6913.9781073663	166876.5248384
0.	645009.98999154	4756.9128613587	555.57407469138	10829.254017831	495176.37798158	7937.111398359	176947.7843460
0.	546364.56190311	4979.2649182334	622.24545271912	11452.308362854	480956.53557652	6491.4162136014	174020.4333670
0.	491736.97036584	5223.8590313854	466.67973369921	10339.743974598	518393.05485288	7870.3814867284	172591.1666192
0.	582254.5857982	5246.095215739	622.24545271912	10228.495699585	496708.06472652	8181.7923105381	198241.3723627
0.	609145.12372936	6246.7849065228	600.02160077763	12364.721936084	469508.34714509	6825.0159287424	228558.6075090
0.	631067.46854349	6002.16077788	466.67973369921	10829.254017831	487427.8784685	7381.0451204177	204751.5312499
0.	529953.99101465	6113.3526737582	422.2329187895	10094.999728725	470870.98450355	6980.7003643303	207097.3301205
0.	569054.57243002	5179.3868406229	711.14145314645	10873.756355811	472210.3392675	7825.8951756913	180988.7462154
0.	563115.2180785	5512.9340546385	688.91736413994	9427.5519315809	497839.33198489	7025.1821656413	201928.3278139
0.	630971.72135949	5179.3868406229	777.81407576798	10450.993733851	483379.7756591	8048.3291046256	197308.5095618
0.	539635.52004787	5735.3062786932	377.78634093484	10896.007613863	498098.60173533	7425.5290578293	180216.7272929
0.	532769.74220109	5557.4080248972	533.35040054615	11385.550313458	436027.4865379	6580.3748323783	191258.7835410
0.	649086.79025035	4890.3233837481	577.79780810179	11674.839054004	486392.13539115	6224.5460527486	185145.2401495
0.	690924.71063738	5601.8822324301	644.46936392652	13410.782268944	497367.9525046	7358.8032407191	178899.9171198
0.	641773.89822545	5357.2770272403	666.69333440004	13922.73195138	485991.99542596	6691.5744407644	172749.9620551
0.	615976.44398788	5023.7360413493	688.91736413994	12743.069038078	478698.59819494	7647.9523052351	182442.1502697
0.	654725.52983829	6091.1141759345	622.24545271912	13076.91897114	474231.51639813	6869.4968993892	192441.0954014
0.	679001.98110664	5557.4080248972	733.3656014198	12342.466758735	475312.80684143	7158.6289936035	180352.9607850
0.	578066.44694577	5557.4080248972	911.16092124147	13522.07300496	478839.70186022	7736.9232657286	176471.1694886
0.	598192.8526244	5802.0191026477	955.61034388194	12186.682180224	509750.25031765	7358.8032407191	179285.8573960
0.	614542.85210004	4823.6178556551	711.14145314645	14256.629110124	453126.69057959	7158.6289936035	193737.2816352
0.	661785.12627358	5601.8822324301	888.93629882483	11274.288085412	481544.6377086	6291.2627920491	188281.0020918
0.	552814.21419932	4623.5044741297	466.67973369921	11252.035817943	489546.83348911	7736.9232657286	166808.5167508
0.	523852.41824762	5090.4431708704	822.26278718639	9694.5246392125	480627.21600195	6980.7003643303	165879.1279574
0.	467887.56077055	4623.5044741297	800.03840184329	9160.5877717715	477757.96644265	7425.5290578293	143649.7572814
0.	473455.89206568	4690.2084008523	555.57407469138	10028.252544752	453079.79673611	6535.8954043318	145775.0782226
0.	471622.87719433	5090.4431708704	800.03840184329	10651.247040888	492302.25775425	7670.1949563466	168440.8625321
0.	493574.29057276	5335.0405463082	755.58980896023	10807.002937904	514188.63754443	7692.4376667992	185122.5214950
0.	539872.36877605	5246.095215739	755.58980896023	9160.5877717715	470283.61424222	7358.8032407191	171683.8215781
0.	458779.27994578	5157.1508342136	711.14145314645	9850.2626662593	482768.01936834	6802.7755324172	173770.8613726
0.	474466.56793374	5268.3314594078	933.3856029271	11363.297749089	447665.28565417	7002.9412353188	192213.7148565
0.	446329.7642468	5090.4431708704	577.79780810179	9650.0285943244	464717.34358475	6691.5744407644	184145.6772948
0.	444549.39323628	5468.4603216522	666.69333440004	10829.254017831	452212.30696752	7536.7399397861	175790.3379090
0.	464459.08127828	5535.1710101087	800.03840184329	8181.7923105381	511308.14629954	7470.0132325949	170640.495654
0.	446774.91488915	5423.9868259363	733.3656014198	9427.5519315809	497462.22632941	6736.0546994319	172545.7970448
0.	478439.91417388	4601.2699505063	733.3656014198	9917.0084254548	502931.88064794	6402.4585440809	175699.5645237
0.	433173.14203401	5490.6971584864	800.03840184329	8181.7923105381	498357.87931843	7247.5947322881	171774.5516821
0.	400952.50969099	5713.0687893496	733.3656014198	9449.7993307319	467300.39499505	7158.6289936035	172863.3892001
0.	478792.66704707	5157.1508342136	644.46936392652	8515.4596725172	444807.05558537	7425.5290578293	171457.0005958
0.	435606.29381887	5490.6971584864	733.3656014198	8381.9911253168	457864.29243036	6691.5744407644	182260.4610495
0.	430156.05979785	5157.1508342136	488.9032300503	8582.1947473411	489546.83348911	8181.7923105381	176970.4809644
0.	392310.99562562	5290.5677623922	733.3656014198	7203.1117442735	482320.99429373	7425.5290578293	154576.0060000
0.	406967.13530377	4957.0294456441	600.02160077763	8938.1241678873	452962.56325132	7114.146480276	164179.2920452
0.	354378.15314855	4601.2699505063	666.69333440004	8248.52471467	457183.9804779	7069.6642042893	141977.0102577
0.	338470.24509164	4201.058666784	355.56314090256	7959.3548209234	485568.3381634	7825.8951756913	134092.4588336
0.	377679.99625479	4223.2921228934	555.57407469138	7514.4976447163	499489.36407861	7803.6521091871	138858.4522156
0.	337683.72633788	4712.4431617115	400.00960023041	8048.3291046256	457254.35506975	8092.8166025467	141592.7775581
0.	331093.70842631	4067.6591755055	444.45629661235	8159.548294521	445181.85103657	7403.2870594544	145300.2258631
0.	397084.8741901	4490.09822201	711.14145314645	8426.4804036529	468874.08987431	7558.9822941956	154915.5579001
0.	360012.09575259	5090.4431708704	466.67973369921	8404.2357348103	428986.93436181	6758.2949177622	162842.3290424
0.	363422.09415595	4623.5044741297	400.00960023041	7736.9232657286	446868.63376487	6091.1141759345	160259.6462037
0.	369549.60332874	4979.2649182334	400.00960023041	8181.7923105381	455588.97819857	6958.4595526755	180125.9061889
0.	374612.76532704	4467.8640542332	600.02160077763	6647.0944194197	484462.2206367	6758.2949177622	161936.0342567
0.	352964.45665622	4601.2699505063	466.67973369921	7803.6521091871	471998.84828168	6602.6146353956	174270.0127586
0.	397830.30609157	5179.3868406229	311.11691862693	8871.3862441486	474866.1703393	6624.8544977427	158130.6618247
0.	440498.08764708	4712.4431617115	488.9032300503	8426.4804036529	472374.83586511	6958.4595526755	160554.1226242
0.	446329.7642468	5312.8041246922	666.69333440004	8337.5020843755	491572.1018934	6758.2949177622	181374.7822109
0.	425036.4736945	4756.9128613587	355.56314090256	9294.0687832241	473338.37935082	6357.9800652871	175154.9447588
0.	393242.27436337	4312.2265403762	488.9032300503	8070.5728239134	493173.81545621	6535.8954043318	151746.9398335
0.	431489.05786426	4890.3233837481	555.57407469138	8248.52471467	453314.26852256	6246.7849065228	162819.6704831
0.	465609.58237907	4512.332449094	622.24545271912	8426.4804036529	469437.87179635	7425.5290578293	181715.4168986
0.	489382.00710215	5512.9340546385	400.00960023041	8315.2576529274	520590.56332496	7158.6289936035	195374.8544243
0.	468263.36798702	5624.119425175	533.35040054615	8293.0132808272	452282.64070064	7136.387707272	196353.0010104
0.	464036.48702726	5468.4603216522	600.02160077763	8270.7689680748	508405.02208256	6113.3526737582	200380.5205845
0.	550632.17330061	5223.8590313854	711.14145314645	10094.999728725	504087.55527838	7203.1117442735	195738.8026882
0.	513126.04882635	5802.0191026477	577.79780810179	8493.2147662765	466173.14950482	6713.8145404327	202611.2742557
0.	544587.0148205	5646.3566772391	444.45629661235	8181.7923105381	470847.48892003	7892.6247312617	199743.2707522
0.	489711.66304324	4756.9128613587	577.79780810179	8648.9303563226	435419.10371389	6602.6146353956	185372.4300640
0.	485380.05276427	5223.8590313854	555.57407469138	8604.4398909837	461689.12079921	7492.255408986	199015.0441880
0.	470401.08507343	4957.0294456441	466.67973369921	8337.5020843755	448883.83789976	6936.2188003543	163023.5997136
0.	456128.43100861	4467.8640542332	733.3656014198	8381.9911253168	463449.58515426	6825.0159287424	149393.8819135
0.	492372.92129675	4890.3233837481	644.46936392652	9227.328010388	501564.14028138	7647.9523052351	153353.7326540
0.	476488.27728207	4512.332449094	555.57407469138	10673.497705198	484885.82325851	6424.6978724691	146430.8708198
0.	488958.18236383	4312.2265403762	644.46936392652	10406.493652039	471599.37954907	7180.8703392706	145707.2405290
0.	514920.71957404	4445.6299457633	755.58980896023	9383.0573113583	479121.91615847	7047.4231552981	151384.8880612
0.	540630.3285263	5179.3868406229	800.03840184329	9294.0687832241	439585.05251163	6869.4968993892	166604.4957851
0.	486839.37273974	4556.8010811844	577.79780810179	10050.50154671	489382.00710215	6402.4585440809	167828.6957665
0.	535397.03051096	5312.8041246922	511.12678566587	9405.3045917898	474795.65091389	7447.7711155427	164791.1934221
0.	512771.88179447	5357.2770272403	622.24545271912	9449.7993307319	480133.26035655	7114.146480276	180466.4903782
0.	553146.31238853	5957.6844347936	488.9032300503	10117.248908782	500951.0860235	7136.387707272	193623.5731136
0.	484838.75526723	4912.5586784017	777.81407576798	10450.993733851	469813.74702168	7002.9412353188	162230.5693552
0.	462909.67094769	4601.2699505063	511.12678566587	8782.4031767842	488322.48451819	7225.3532086126	147878.318294
0.	507248.76622592	4868.088148406	800.03840184329	10584.495404194	481779.88985667	7825.8951756913	142112.6259930
0.	519739.84821882	5045.9716918765	688.91736413994	11719.345904834	488487.29054701	7937.111398359	175835.7249686
0.	560337.00613052	5201.6229063468	822.26278718639	9561.0372168932	430717.29680785	6758.2949177622	178559.396267
0.	598145.16069626	4289.9928470482	844.48723179752	7937.111398359	468968.05095178	7892.6247312617	175154.9447588
0.	528345.40423181	5023.7360413493	511.12678566587	11630.332440711	495247.06519834	7381.0451204177	174360.7707352
0.	481262.3436509	4356.6941049483	600.02160077763	10295.244486485	504818.77672169	6825.0159287424	160169.0401479
0.	511638.64541504	5112.6789993376	444.45629661235	10117.248908782	452493.64536769	7492.255408986	158742.123465
0.	575878.00186955	5157.1508342136	844.48723179752	10094.999728725	445252.12701151	7358.8032407191	181034.1612967
0.	529859.35993154	4890.3233837481	777.81407576798	9561.0372168932	479215.98965577	7247.5947322881	161596.1988768
0.	576020.70961705	5001.500450135	511.12678566587	10028.252544752	501516.98070708	7002.9412353188	162955.6227543
0.	505573.6512808	4957.0294456441	666.69333440004	9850.2626662593	446892.06364418	6446.937260185	160848.609351
0.	565585.49218988	5512.9340546385	711.14145314645	9739.0209215515	482556.26774373	7647.9523052351	175540.7134538
0.	515770.95764827	5779.781435342	800.03840184329	9227.328010388	477640.39473053	8003.8418440852	189508.3570668
0.	583349.54834858	6002.16077788	555.57407469138	11074.019815824	456902.48789478	6869.4968993892	184509.1409764
0.	665269.01937294	5246.095215739	733.3656014198	15993.109839077	504582.89203222	7447.7711155427	191122.3736126
0.	720138.27841885	6135.5912309063	733.3656014198	17128.696572926	460421.81050224	7670.1949563466	164065.9818578
0.	841145.31904136	6157.8298473792	955.61034388194	15881.78612706	512134.41793412	6357.9800652871	174406.1500903
0.	721807.14003193	5045.9716918765	955.61034388194	15592.351428913	508688.21051581	7514.4976447163	171910.6486713
0.	633796.70894439	4779.1478001472	800.03840184329	14679.584701204	484462.2206367	7492.255408986	185804.1077785
0.	685888.6706323	5713.0687893496	844.48723179752	11585.826064951	478769.14973726	7759.166154206	211790.8853628
0.	717164.14554763	6002.16077788	666.69333440004	11140.775371281	488181.22472805	7047.4231552981	190372.1584651
0.	587230.64365779	5045.9716918765	800.03840184329	11541.319926723	500809.61818159	7069.6642042893	185531.4666490
0.	650214.24445063	5890.9703650846	888.93629882483	11252.035817943	496731.63127345	7647.9523052351	177061.2680497
0.	601818.21028502	5001.500450135	822.26278718639	10873.756355811	482697.43491245	7225.3532086126	160418.2091494
0.	628674.10689166	4823.6178556551	1066.7349377027	11541.319926723	458122.35593257	7825.8951756913	164043.3200034
0.	607450.07319619	4979.2649182334	822.26278718639	10829.254017831	478181.2379586	7558.9822941956	179830.7443636
0.	546340.85886022	5201.6229063468	844.48723179752	11407.802937209	486533.36571857	7425.5290578293	168304.8216256
0.	567700.03929436	4623.5044741297	555.57407469138	9583.2849722085	500220.19393547	6825.0159287424	166989.8728722
0.	547099.38861293	4334.4602930095	933.3856029271	10317.494200857	473878.95118144	6535.8954043318	165289.8126266
0.	521394.09381564	5045.9716918765	844.48723179752	11363.297749089	490747.80705366	6624.8544977427	150230.9520606
0.	494045.46170095	5401.7501670541	911.16092124147	10183.99680516	495082.12926504	6958.4595526755	145775.0782226
0.	465186.93136523	4756.9128613587	488.9032300503	8715.6664994682	473573.40639189	7047.4231552981	138316.2124167
0.	526004.02904507	4979.2649182334	1177.8610132894	9027.1088971719	479851.01276478	6224.5460527486	160599.4276037
0.	562117.80813107	5290.5677623922	933.3856029271	11029.516409074	481332.91629398	6802.7755324172	178082.690200
0.	599409.08582345	5423.9868259363	911.16092124147	10384.243700188	468756.63997653	5957.6844347936	195716.055461
0.	569268.46554674	5846.4946152228	622.24545271912	9004.8626258179	479709.89245335	7292.077957649	195647.8141494
0.	527304.71431185	5090.4431708704	777.81407576798	9917.0084254548	511520.60855675	7536.7399397861	177197.4505127
0.	456621.00456621	4979.2649182334	800.03840184329	8671.1756780192	497603.63900839	7091.9053126152	170640.495654
0.	493904.10764574	4779.1478001472	911.16092124147	8559.9496630493	492302.25775425	6780.5351954239	160735.3440059
0.	456644.4611568	4823.6178556551	800.03840184329	10517.744301851	498876.45798401	7180.8703392706	173702.7975670
0.	532817.07362938	5157.1508342136	555.57407469138	8626.6850939775	462792.30279767	6424.6978724691	175381.8653803
0.	501611.30011478	5357.2770272403	822.26278718639	9205.0812048251	449844.74183052	6869.4968993892	189371.975464
0.	516432.31210739	5379.5135674889	777.81407576798	9605.5327868852	502082.91269897	7247.5947322881	190872.2944773
0.	523946.98323067	5357.2770272403	533.35040054615	9627.7806609238	466948.11484548	7047.4231552981	190303.9603991
0.	507555.51281082	4957.0294456441	577.79780810179	9071.6016179468	459577.0411514	7759.166154206	164405.9169972
0.	398878.67990043	3956.4945635986	777.81407576798	8960.3702611759	481662.2629758	7358.8032407191	145413.2835157
0.	496708.06472652	4868.088148406	688.91736413994	8070.5728239134	489523.2866685	6580.3748323783	151792.1974011
0.	427023.16354513	5512.9340546385	600.02160077763	9182.8344586197	464693.86487148	6357.9800652871	157066.3716456
0.	460116.74529002	5290.5677623922	977.83514410623	9205.0812048251	468545.23421778	7269.8363153001	168259.4751453
0.	493880.54886294	5379.5135674889	733.3656014198	9583.2849722085	484838.75526723	7514.4976447163	169937.4576278
0.	492773.35903131	5379.5135674889	755.58980896023	7736.9232657286	476699.87908212	6713.8145404327	184009.3824564
0.	467652.68963122	5246.095215739	933.3856029271	8893.6321593739	456081.52071921	7425.5290578293	173634.7343116
0.	496401.70550555	5023.7360413493	711.14145314645	10072.750608034	474607.60194944	7870.3814867284	198810.2417969
0.	496495.96871636	5557.4080248972	822.26278718639	9449.7993307319	448719.79191341	6380.2192750204	196898.9926380
0.	521795.88723635	5579.6450990042	644.46936392652	9093.8480673683	483520.95638593	7247.5947322881	203544.7238301
0.	480321.43058008	4690.2084008523	933.3856029271	9160.5877717715	496260.31263072	8204.0363859019	195283.8698131
0.	486368.59722935	4779.1478001472	1066.7349377027	8559.9496630493	484438.68777122	7314.319659335	174133.8776280
0.	461008.50491838	4957.0294456441	844.48723179752	7759.166154206	466407.9800836	6380.2192750204	173339.7998958
0.	439514.82307647	5246.095215739	644.46936392652	7447.7711155427	486580.4430112	6758.2949177622	175835.7249686
0.	501516.98070708	5668.5939886228	977.83514410623	8404.2357348103	437969.92138253	6936.2188003543	189258.3258155
0.	445439.53243337	5068.2074017168	755.58980896023	8048.3291046256	472092.84363099	7180.8703392706	216076.6035342
0.	458873.13034774	5312.8041246922	955.61034388194	7136.387707272	457113.60646448	6869.4968993892	178059.9905849
0.	454627.42922628	4934.7940323669	911.16092124147	8448.7251318446	476887.97395643	7470.0132325949	175790.3379090
0.	451227.69538365	4467.8640542332	733.3656014198	9338.5629285733	494233.93739703	7247.5947322881	174315.3916246
0.	512039.9828671	5779.781435342	1222.3118584252	9538.7895209393	487239.55224188	7492.255408986	182146.9072767
0.	483450.36573196	5246.095215739	1066.7349377027	7625.7097134645	462909.67094769	7603.4671810346	185940.4316514
0.	414129.59906133	5068.2074017168	933.3856029271	8248.52471467	509537.83185	7136.387707272	182101.4861961
0.	449446.3051561	5312.8041246922	844.48723179752	8181.7923105381	455448.2569687	6647.0944194197	168395.5153190
0.	504134.72897607	6113.3526737582	600.02160077763	8359.7465751719	444385.43032699	7358.8032407191	217718.518838
0.	452352.97501171	5624.119425175	755.58980896023	8826.8945917595	448883.83789976	6558.1350886904	214412.2098367
0.	460210.61035167	5579.6450990042	622.24545271912	7692.4376667992	482132.78018166	7625.7097134645	207962.9352135
0.	424545.71557488	5668.5939886228	733.3656014198	7047.4231552981	476206.14967419	7025.1821656413	210241.2677753
0.	446845.20394971	5868.7324604928	644.46936392652	7625.7097134645	430880.99787671	7002.9412353188	179921.5622852
0.	396455.96667822	4979.2649182334	488.9032300503	7647.9523052351	466243.59800253	8248.52471467	177651.407960
0.	372405.97158155	4401.1619067434	466.67973369921	7447.7711155427	471105.94388225	7403.2870594544	186690.252377
0.	393638.09861766	5779.781435342	711.14145314645	7937.111398359	469461.36351485	6469.1767072291	202907.234887
0.	480627.21600195	5312.8041246922	733.3656014198	7536.7399397861	478628.04723323	7781.4091020254	199652.2389925
0.	488581.46684234	5579.6450990042	533.35040054615	8337.5020843755	496825.89810835	7470.0132325949	207598.4590871
0.	463825.19772014	5512.9340546385	955.61034388194	7714.6804365931	472821.34254752	6758.2949177622	210172.9088470
0.	473808.43987853	5557.4080248972	644.46936392652	7892.6247312617	472844.84354368	6091.1141759345	197149.2506169
0.	457137.06440468	4690.2084008523	755.58980896023	8315.2576529274	467488.28366484	7047.4231552981	193532.6074005
0.	453525.2986218	5401.7501670541	533.35040054615	8559.9496630493	475524.37962411	7492.255408986	190099.36951
0.	434927.74918391	5646.3566772391	844.48723179752	7803.6521091871	492537.80515929	7870.3814867284	169053.0738208
0.	474960.19714242	5112.6789993376	555.57407469138	8493.2147662765	479498.21634162	7314.319659335	173543.9841603
0.	476558.81063502	4690.2084008523	600.02160077763	9116.0945761461	477099.58562374	7247.5947322881	178355.0903634
0.	447852.74393667	4490.09822201	711.14145314645	7714.6804365931	458779.27994578	6624.8544977427	177560.6145133
0.	471904.85396337	5802.0191026477	555.57407469138	9338.5629285733	485497.7306543	7091.9053126152	161686.820302
0.	497320.81598054	4912.5586784017	377.78634093484	7937.111398359	452939.11674704	6624.8544977427	185758.6669776
0.	479521.7356515	5090.4431708704	577.79780810179	7759.166154206	478651.56415595	6157.8298473792	189644.7408757
0.	496378.13986463	5757.5438273573	444.45629661235	7959.3548209234	500927.50788794	7736.9232657286	198332.3888933
0.	449586.92774659	5068.2074017168	555.57407469138	7647.9523052351	480674.26088102	7225.3532086126	216920.3256776
0.	511780.29178623	5690.8313593262	555.57407469138	8315.2576529274	479545.2550259	7025.1821656413	211380.6647790
0.	599289.83969826	5246.095215739	555.57407469138	7714.6804365931	435536.0970493	7759.166154206	217923.7807074
0.	472562.8358432	5957.6844347936	644.46936392652	8270.7689680748	483756.26276277	7247.5947322881	201632.4015284
0.	524159.75824655	6380.2192750204	666.69333440004	8293.0132808272	454791.58847867	7158.6289936035	210377.9872931
0.	528179.83149967	5423.9868259363	800.03840184329	8404.2357348103	453384.61131092	7336.5614203583	219588.8669592
0.	541364.66571678	5423.9868259363	977.83514410623	7714.6804365931	454228.76986138	6980.7003643303	204136.7209906
0.	484674.01933208	5735.3062786932	488.9032300503	8782.4031767842	473220.86824728	7025.1821656413	208259.0836600
0.	491948.94877169	5735.3062786932	511.12678566587	8760.1575583262	474560.59035301	6825.0159287424	189962.978346
0.	498122.17210104	5646.3566772391	711.14145314645	8404.2357348103	469696.28424245	7158.6289936035	212178.3342245
0.	530805.71763218	5401.7501670541	755.58980896023	9160.5877717715	451930.9778143	6780.5351954239	202565.7427725
0.	528203.4845519	4868.088148406	466.67973369921	9538.7895209393	434366.23572064	6958.4595526755	190394.8912764
0.	547644.62316725	6291.2627920491	844.48723179752	8737.9119992209	453431.5068243	6669.3344004268	203043.8356053
0.	559577.30931581	5246.095215739	533.35040054615	10339.743974598	507555.51281082	7314.319659335	184372.8402584
0.	589231.39929228	5624.119425175	666.69333440004	11051.768082761	490865.55861036	7314.319659335	191463.4025730
0.	582064.17171824	5624.119425175	688.91736413994	9294.0687832241	487310.17409228	7848.1383015384	198514.4249018
0.	583944.69499999	4823.6178556551	600.02160077763	8092.8166025467	479945.09426293	7136.387707272	182305.8829872
0.	595355.64139	5579.6450990042	488.9032300503	8760.1575583262	457137.06440468	6936.2188003543	190985.965891
0.	573119.44965086	6002.16077788	711.14145314645	7714.6804365931	493739.19752451	6602.6146353956	204933.7058582
0.	538640.82658885	5268.3314594078	666.69333440004	9271.8217995872	473643.91576109	7091.9053126152	209124.8079534
0.	536841.19740085	5824.2568292746	600.02160077763	6269.0238196228	475077.73209693	6913.9781073663	223262.3415837
0.	481921.04424381	6469.1767072291	488.9032300503	8003.8418440852	463332.20960541	6624.8544977427	236006.3896611
0.	505573.6512808	6380.2192750204	555.57407469138	6891.7374737114	462275.90204437	6736.0546994319	227713.7217959
0.	451673.10087997	5735.3062786932	688.91736413994	6002.16077788	457113.60646448	6713.8145404327	216350.2339085
0.	433453.85498277	5535.1710101087	733.3656014198	6113.3526737582	476535.29945288	6691.5744407644	210355.2005530
0.	414806.49423944	5913.2083289985	466.67973369921	5490.6971584864	475077.73209693	7848.1383015384	195579.5733896
0.	439116.86716926	5868.7324604928	444.45629661235	6402.4585440809	478298.81708882	5824.2568292746	207689.5766426
0.	427677.70368709	6180.068523177	688.91736413994	6269.0238196228	484650.48588538	6269.0238196228	224357.8482906
0.	406780.5716008	5824.2568292746	600.02160077763	5357.2770272403	473784.93623981	6446.937260185	201677.9279735
0.	402047.88161322	6046.6373582597	800.03840184329	5423.9868259363	469320.41416995	6535.8954043318	200471.5602057
0.	420457.16030228	5735.3062786932	422.2329187895	5557.4080248972	452962.56325132	6647.0944194197	210788.1591377
0.	392450.68095447	5979.9225766753	488.9032300503	5490.6971584864	469813.74702168	6891.7374737114	205821.8634156
0.	338794.12690336	6002.16077788	600.02160077763	5068.2074017168	465562.62012548	6380.2192750204	193896.476142
0.	368249.46022029	4690.2084008523	288.89389638309	4756.9128613587	481191.7715887	6446.937260185	174428.8398595
0.	297667.51714529	4645.7390570617	511.12678566587	4868.088148406	459577.0411514	6691.5744407644	186463.0269299
0.	301075.61911898	4779.1478001472	577.79780810179	4201.058666784	413569.45051742	7091.9053126152	177696.8050509
0.	337891.91539801	5246.095215739	422.2329187895	4712.4431617115	477405.25614386	6913.9781073663	167329.9261324
0.	342149.34284738	4467.8640542332	755.58980896023	5023.7360413493	460867.69459277	7114.146480276	166264.47183
0.	321714.63959036	4801.3827982459	533.35040054615	5668.5939886228	487851.62759782	6891.7374737114	182056.0653604
0.	334746.49079498	4579.0354861913	377.78634093484	5045.9716918765	463332.20960541	7047.4231552981	173385.1737489
0.	301029.55455951	4912.5586784017	622.24545271912	4356.6941049483	450852.6350481	6980.7003643303	168418.1888950
0.	366137.15086159	4734.6779818802	533.35040054615	4823.6178556551	461031.97353108	6802.7755324172	173430.5478465
0.	368806.6401095	6202.3072583001	555.57407469138	4734.6779818802	462862.72349468	7069.6642042893	185576.9062246
0.	364535.85885629	5268.3314594078	466.67973369921	4979.2649182334	486603.98175441	7381.0451204177	197422.2677927
0.	372615.01174347	5335.0405463082	555.57407469138	5446.2235441355	493244.48617735	7358.8032407191	202838.9353587
0.	406710.61126333	5601.8822324301	577.79780810179	5846.4946152228	463566.96231166	7536.7399397861	193146.0140705
0.	393288.84096937	5223.8590313854	822.26278718639	4845.8529723751	479168.95277808	6513.6557793022	197627.0364758
0.	423611.01616512	5957.6844347936	377.78634093484	6335.740914881	425270.17794302	7136.387707272	220364.4986870
0.	435372.30682791	5713.0687893496	444.45629661235	5068.2074017168	476652.85600846	7047.4231552981	199743.2707522
0.	448438.5775385	5134.9148871186	822.26278718639	6091.1141759345	459248.5422421	7180.8703392706	205047.5669863
0.	465046.05232802	6380.2192750204	533.35040054615	6669.3344004268	488699.18866556	6469.1767072291	215210.1658610
0.	486133.2191643	6602.6146353956	533.35040054615	5713.0687893496	458802.74244984	6535.8954043318	241813.8155361
0.	417257.77045219	6669.3344004268	666.69333440004	5357.2770272403	488369.57163188	6157.8298473792	205685.2177050
0.	420083.44713109	5713.0687893496	533.35040054615	6046.6373582597	467911.04823863	6424.6978724691	207211.2204538
0.	513645.52022214	5201.6229063468	1088.9600342778	7314.319659335	470800.49794625	6624.8544977427	209922.2641811
0.	491524.9971975	6357.9800652871	622.24545271912	6913.9781073663	475877.01253463	8048.3291046256	210241.2677753
0.	480674.26088102	6491.4162136014	711.14145314645	6291.2627920491	444619.66401647	7647.9523052351	209443.7814008
0.	429922.22191828	5846.4946152228	755.58980896023	5757.5438273573	453548.74673175	6024.3990384081	201814.5087830
0.	540464.51912492	5868.7324604928	866.71173567692	7492.255408986	454158.42013592	7047.4231552981	209033.6748975
0.	428238.77799234	4912.5586784017	600.02160077763	6980.7003643303	461665.65038562	7225.3532086126	219657.3021868
0.	492302.25775425	6313.5018238017	822.26278718639	7470.0132325949	462534.09852899	7336.5614203583	219041.4051070
0.	561334.20989402	6269.0238196228	777.81407576798	6424.6978724691	478581.01358132	6869.4968993892	237949.3754082
0.	525956.73510706	5423.9868259363	711.14145314645	5802.0191026477	497485.79494742	7803.6521091871	236737.8142230
0.	567866.37400132	5779.781435342	844.48723179752	6535.8954043318	502389.47477339	7247.5947322881	216646.6768236
0.	501799.94203926	5157.1508342136	733.3656014198	6357.9800652871	442699.13704921	7759.166154206	196785.2414666
0.	485615.41015909	5335.0405463082	822.26278718639	7136.387707272	488087.05282703	6624.8544977427	190417.6241490
0.	479968.61479878	4690.2084008523	977.83514410623	6024.3990384081	495930.40498237	8359.7465751719	182396.7275973
0.	446634.33850018	5357.2770272403	1200.0864062212	6891.7374737114	493644.96459256	7047.4231552981	170300.3086328
0.	479004.32573849	4845.8529723751	844.48723179752	6091.1141759345	481615.21267528	7114.146480276	192009.0776101
0.	456316.07473657	5423.9868259363	666.69333440004	6558.1350886904	435419.10371389	6802.7755324172	185849.5488244
0.	437174.17183203	5068.2074017168	666.69333440004	5890.9703650846	468662.68121753	6513.6557793022	207188.4422641
0.	424942.99378458	5001.500450135	688.91736413994	5668.5939886228	481403.48951796	6535.8954043318	201427.5355669
0.	394802.39406534	4957.0294456441	577.79780810179	6202.3072583001	453970.82369441	7180.8703392706	181011.4537254
0.	345320.66008325	5246.095215739	844.48723179752	4979.2649182334	480721.30601823	6046.6373582597	195625.0671681
0.	429945.6054184	6513.6557793022	577.79780810179	4957.0294456441	454228.76986138	6580.3748323783	210560.283429
0.	375100.66003901	5890.9703650846	688.91736413994	5090.4431708704	469696.28424245	6602.6146353956	218288.703019
0.	412215.90986722	5512.9340546385	844.48723179752	6091.1141759345	470894.48015151	6825.0159287424	184327.4071757
0.	370013.9882506	6202.3072583001	666.69333440004	5401.7501670541	458755.81750602	6980.7003643303	172364.3211917
0.	329383.45128592	5423.9868259363	688.91736413994	5157.1508342136	483826.85593494	7425.5290578293	202702.3379595
0.	327604.22473043	4934.7940323669	777.81407576798	6002.16077788	446610.90932655	7203.1117442735	179739.9274211
0.	332734.95439627	5446.2235441355	844.48723179752	6135.5912309063	499560.08682906	6736.0546994319	193464.3837599
0.	311354.26655402	4801.3827982459	555.57407469138	4823.6178556551	486768.7547658	6647.0944194197	184963.4926284
0.	283956.84506859	4645.7390570617	866.71173567692	5268.3314594078	458591.58222773	6313.5018238017	194237.6173518
0.	271071.56262153	5023.7360413493	644.46936392652	3912.0291339479	451251.13720034	5557.4080248972	189781.1268917
0.	198400.65193604	4756.9128613587	533.35040054615	4334.4602930095	449633.8024569	7247.5947322881	151950.6008058
0.	181965.22442378	4957.0294456441	511.12678566587	4134.3586542796	450547.91062714	7158.6289936035	146182.1158813
0.	202884.46831673	4490.09822201	666.69333440004	2711.5521902674	449774.42812829	6825.0159287424	165017.834852
0.	192145.50188909	4356.6941049483	533.35040054615	3111.691960277	447430.96857578	6068.8757374351	149710.6013581
0.	221961.61192274	4667.9736993025	688.91736413994	2511.4895088638	459318.93380464	6891.7374737114	165176.4874860
0.	236120.67057639	4801.3827982459	822.26278718639	3111.691960277	460961.56788593	6958.4595526755	190531.289431
0.	235594.99116124	4957.0294456441	755.58980896023	3022.7703512459	439023.2331761	6002.16077788	179830.7443636
0.	245039.34564776	5268.3314594078	933.3856029271	3645.2415372606	434857.55798443	6936.2188003543	165471.1360256
0.	260910.38766408	4067.6591755055	888.93629882483	3800.8665975842	515345.82809282	8070.5728239134	161868.0660827
0.	276328.9633959	4289.9928470482	888.93629882483	5201.6229063468	474560.59035301	6936.2188003543	154010.1166278
0.	254311.01388693	5246.095215739	1066.7349377027	4289.9928470482	446165.76721619	7247.5947322881	153150.0376988
0.	235960.67772775	4890.3233837481	777.81407576798	4089.8922757939	486674.59837167	6802.7755324172	155821.0966557
0.	246801.32493343	4957.0294456441	777.81407576798	4223.2921228934	471270.41928077	7247.5947322881	172069.4312728
0.	226298.15677482	4734.6779818802	622.24545271912	3667.4735108391	466901.14525336	6847.2563843996	156070.1369056
0.	210400.77409483	4378.9279761929	733.3656014198	3912.0291339479	497980.7508778	7403.2870594544	149755.8479669
0.	201928.32781393	4423.3958966001	800.03840184329	3400.6937415233	459741.29533189	7470.0132325949	144893.2309038
0.	236212.09642123	4378.9279761929	666.69333440004	4134.3586542796	471881.35554489	6157.8298473792	159489.5258299
0.	266115.60620038	3867.5639415011	600.02160077763	3556.3142359259	468709.66046823	7091.9053126152	155549.4247923
0.	250097.44056126	4645.7390570617	688.91736413994	4223.2921228934	466854.17591877	6624.8544977427	173884.3022712
0.	280509.66260206	4756.9128613587	622.24545271912	3912.0291339479	467958.02336797	7292.077957649	160304.9495976
0.	291637.61143867	4623.5044741297	644.46936392652	4601.2699505063	453478.40259459	7336.5614203583	177560.6145133
0.	302780.18366824	4534.5667354854	733.3656014198	4556.8010811844	433102.96523685	6291.2627920491	172387.0054594
0.	305222.45394508	4801.3827982459	688.91736413994	4089.8922757939	458427.35009949	6446.937260185	155821.0966557
0.	265588.05946427	4556.8010811844	844.48723179752	5223.8590313854	460257.54326832	6891.7374737114	163114.2365136
0.	328412.91789201	4934.7940323669	600.02160077763	4690.2084008523	462158.54257906	7314.319659335	174360.7707352
0.	328805.73948433	4690.2084008523	711.14145314645	3667.4735108391	447290.38140849	7069.6642042893	176062.663935
0.	386492.80629521	5223.8590313854	688.91736413994	5668.5939886228	438999.82483798	6825.0159287424	183895.8051086
0.	382027.13060936	5179.3868406229	688.91736413994	5735.3062786932	479874.53304253	6624.8544977427	180443.7843372
0.	352663.20743114	4712.4431617115	644.46936392652	4645.7390570617	471787.36251532	6024.3990384081	169801.3925330
0.	386516.07114679	4356.6941049483	622.24545271912	4868.088148406	469273.43157025	7358.8032407191	152131.6369220
0.	362958.06852267	4667.9736993025	800.03840184329	5201.6229063468	489334.91443044	7670.1949563466	166309.8075654
0.	371453.74241179	4890.3233837481	644.46936392652	4690.2084008523	468498.25586868	6513.6557793022	166763.1783311
0.	337383.01780619	4667.9736993025	666.69333440004	5957.6844347936	461149.3175593	6847.2563843996	155934.2958552
0.	340506.27859473	4512.332449094	711.14145314645	5890.9703650846	476253.17029731	6825.0159287424	145978.5945883
0.	332966.14126468	4623.5044741297	533.35040054615	4912.5586784017	457254.35506975	6335.740914881	144486.2556496
0.	372824.05703458	4667.9736993025	1022.2849223641	4690.2084008523	440404.43853224	7403.2870594544	154349.6456821
0.	353288.89082538	4868.088148406	955.61034388194	5312.8041246922	503262.05752521	7247.5947322881	153557.4325430
0.	343399.20991646	5068.2074017168	800.03840184329	5068.2074017168	480768.35141359	7158.6289936035	179240.4517398
0.	327142.14890564	4756.9128613587	711.14145314645	4623.5044741297	474654.61380375	6624.8544977427	174043.1220969
0.	372568.5579309	4934.7940323669	711.14145314645	5535.1710101087	476793.92600334	6869.4968993892	179558.2964737
0.	450618.2306844	5624.119425175	622.24545271912	4445.6299457633	476065.08935249	7314.319659335	192918.6145107
0.	386399.74752367	5090.4431708704	511.12678566587	5045.9716918765	448860.40256632	7247.5947322881	184259.2580110
0.	349628.13723755	4779.1478001472	600.02160077763	5068.2074017168	466525.39778703	7314.319659335	174928.03025
0.	390169.44033564	5045.9716918765	511.12678566587	4979.2649182334	439397.7752993	6402.4585440809	191258.7835410
0.	333497.89492629	4934.7940323669	355.56314090256	5201.6229063468	465022.57271374	6202.3072583001	172568.481801
0.	384655.08359013	5579.6450990042	755.58980896023	4690.2084008523	482203.35998954	6869.4968993892	188781.0140237
0.	377982.13175377	5935.4463522347	644.46936392652	4868.088148406	449024.45124812	7714.6804365931	195943.5304909
0.	416533.98714159	5490.6971584864	533.35040054615	5601.8822324301	459741.29533189	6780.5351954239	188985.5729101
0.	390565.12200924	5890.9703650846	866.71173567692	5001.500450135	479192.47118467	6780.5351954239	193055.0535105
0.	403959.29270251	5312.8041246922	711.14145314645	5668.5939886228	435816.88758515	6847.2563843996	199788.7870005
0.	422045.62367192	5045.9716918765	755.58980896023	6580.3748323783	479992.13539916	7292.077957649	176017.275653
0.	407643.46290686	5446.2235441355	711.14145314645	5468.4603216522	445884.63676214	6357.9800652871	183532.3678843
0.	438016.73248549	4801.3827982459	555.57407469138	6024.3990384081	468051.97439936	6825.0159287424	192372.8805939
0.	423797.94786816	5468.4603216522	733.3656014198	5935.4463522347	457746.99340961	6446.937260185	195807.0447368
0.	489240.72986262	10807.002937904	644.46936392652	6424.6978724691	445720.64826286	6224.5460527486	197991.0819689
0.	588778.80681585	5757.5438273573	466.67973369921	6224.5460527486	436214.68996125	6936.2188003543	219155.4567322
0.	512677.43971883	5357.2770272403	844.48723179752	6269.0238196228	460210.61035167	6802.7755324172	191940.8662986
0.	506163.44321197	5179.3868406229	688.91736413994	6113.3526737582	451040.16316142	6713.8145404327	171956.0148233
0.	428729.74822356	4667.9736993025	777.81407576798	6269.0238196228	472257.33797318	6847.2563843996	161550.8885298
0.	446048.62840446	4912.5586784017	577.79780810179	5868.7324604928	449540.05329302	6402.4585440809	176720.8215261
0.	389191.9525456	5446.2235441355	666.69333440004	5179.3868406229	467535.25647616	5935.4463522347	180534.6088686
0.	422349.3341208	5535.1710101087	688.91736413994	4623.5044741297	457676.61476849	7002.9412353188	162298.5404575
0.	463261.78504818	5312.8041246922	600.02160077763	5201.6229063468	447102.93544504	7358.8032407191	187894.6495532
0.	448251.10642238	5134.9148871186	711.14145314645	6180.068523177	463402.6347417	6491.4162136014	199697.7547495
0.	455166.82144804	5601.8822324301	911.16092124147	6446.937260185	491760.5232634	8026.0854446829	181715.4168986
0.	421251.3550719	4801.3827982459	866.71173567692	5335.0405463082	482532.74010823	7025.1821656413	183464.225150
0.	399484.46570659	4823.6178556551	711.14145314645	5490.6971584864	467958.02336797	6424.6978724691	179467.4824687
0.	354331.79872011	4289.9928470482	577.79780810179	5246.095215739	487639.75041628	6335.740914881	177015.8743847
0.	390262.54025435	5068.2074017168	777.81407576798	5290.5677623922	441668.78810026	7336.5614203583	199470.1784212
0.	387865.5411585	5335.0405463082	622.24545271912	4712.4431617115	466995.08469512	6713.8145404327	197399.5160237
0.	381027.32586235	5668.5939886228	644.46936392652	4156.5919324774	447618.42172519	6847.2563843996	200175.6850299
0.	404308.98739069	6024.3990384081	711.14145314645	5379.5135674889	478604.53037502	7558.9822941956	195761.5499764
0.	413266.05206237	5846.4946152228	800.03840184329	4289.9928470482	475853.50322257	6424.6978724691	198582.6894181
0.	418518.7007605	5335.0405463082	800.03840184329	5735.3062786932	450899.51669122	7336.5614203583	196466.7463505
0.	456198.79692464	6847.2563843996	866.71173567692	6091.1141759345	444221.47055992	8137.3043378502	201017.8185720
0.	559078.79469392	6758.2949177622	688.91736413994	6736.0546994319	476605.83319276	6380.2192750204	241264.9116684
0.	533432.40590399	7670.1949563466	955.61034388194	7447.7711155427	486086.14432646	7692.4376667992	215050.5686212
0.	564421.52479967	6402.4585440809	1022.2849223641	8604.4398909837	431629.38554195	7447.7711155427	211494.61294
0.	479898.0533848	5824.2568292746	622.24545271912	9294.0687832241	478604.53037502	7292.077957649	192350.1424474
0.	541151.46459182	5557.4080248972	888.93629882483	8559.9496630493	466290.56398954	7047.4231552981	206778.4453662
0.	522552.25522552	5112.6789993376	800.03840184329	8760.1575583262	443495.40078844	5713.0687893496	200426.0402723
0.	535089.28858125	6891.7374737114	777.81407576798	8648.9303563226	509962.67403933	7180.8703392706	209990.6210789
0.	532225.44949878	4712.4431617115	933.3856029271	7247.5947322881	472022.34702235	6558.1350886904	202451.9151397
0.	509443.42532858	6180.068523177	866.71173567692	6958.4595526755	486839.37273974	7247.5947322881	206937.8862368
0.	486227.36961513	4756.9128613587	977.83514410623	7447.7711155427	484415.15497031	7736.9232657286	202406.384516
0.	568412.92493089	5023.7360413493	911.16092124147	6024.3990384081	474725.13206871	7603.4671810346	209147.5913712
0.	530924.01966854	5157.1508342136	755.58980896023	8115.0604405255	488605.01107773	6802.7755324172	201199.9125569
0.	441458.05019387	5512.9340546385	866.71173567692	7937.111398359	521417.72820276	6891.7374737114	173725.4854411
0.	467840.58602756	4979.2649182334	822.26278718639	7470.0132325949	472045.84582745	6558.1350886904	168032.7464083
0.	510057.08626884	5601.8822324301	622.24545271912	7002.9412353188	487121.85045007	8359.7465751719	185349.7107969
0.	525885.79468791	5290.5677623922	688.91736413994	7225.3532086126	458990.4447967	7603.4671810346	177447.1240809
0.	469038.52243612	5401.7501670541	844.48723179752	7492.255408986	465773.95229415	5913.2083289985	182283.1719877
0.	411982.56247142	5557.4080248972	688.91736413994	5868.7324604928	455166.82144804	6446.937260185	184372.8402584
0.	443378.2985315	5246.095215739	688.91736413994	5157.1508342136	458544.65844109	6825.0159287424	186349.4165036
0.	366763.82535419	5935.4463522347	244.44802968221	5312.8041246922	494634.46199779	6335.740914881	187531.0398141
0.	354679.46308774	4890.3233837481	266.6709334016	4734.6779818802	471904.85396337	6469.1767072291	160848.609351
0.	276099.31442792	4756.9128613587	466.67973369921	3778.6342682119	453806.68018043	7336.5614203583	141118.1614165
0.	197172.00171067	4312.2265403762	266.6709334016	3267.3070588502	467323.88085343	6780.5351954239	127591.5779705
0.	158651.53375114	3645.2415372606	133.33440000853	2422.5743030209	456761.7450737	6202.3072583001	112172.1303040
0.	123711.506379	3467.3878833464	177.7796740943	2066.9229651143	426415.42115075	6224.5460527486	97972.55159150
0.	103168.0230109	3067.2310371775	88.889362965491	1600.153614747	470354.09654769	6180.068523177	91859.06571442
0.	71595.125104	3067.2310371775	88.889362965491	1288.9885706717	458920.05593445	6446.937260185	80677.53948912
0.	50843.520984042	3489.6193825463	22.222251851891	1466.7957446922	447313.81244264	6535.8954043318	77469.53683486
0.	45702.759591006	3289.5380243924	155.55700742096	1177.8610132894	421671.84101557	6558.1350886904	75137.21582462
