# Supplementary material for: LA-iMageS: a software for elemental distribution bioimaging using LA–ICP–MS data
Source: J Cheminform. 2016 Nov 18;8:65. doi: 10.1186/s13321-016-0178-7 (PMC5116144; doi:10.1186/s13321-016-0178-7)
Supplement: Supplementary file 1 — Additional file 1. Dataset corresponding to LA–ICP–MS analysis of a human tissue used to illustrate LA-iMageS features. [file 13321_2016_178_MOESM1_ESM.zip › positions.txt]

LINE
19.3040,11.9240,4.3860
19.3040,23.2700,4.3860
19.3040,24.6980,4.3860
19.3040,26.5830,4.3860
19.3040,27.4530,4.3860
19.3040,28.7770,4.3860
19.3040,30.0260,4.3860
LINE
19.5040,11.9240,4.3860
19.5040,23.2700,4.3860
19.5040,24.6980,4.3860
19.5040,26.5830,4.3860
19.5040,27.4530,4.3860
19.5040,28.7770,4.3860
19.5040,30.0260,4.3860
LINE
19.7040,11.9240,4.3860
19.7040,23.2700,4.3860
19.7040,24.6980,4.3860
19.7040,26.5830,4.3860
19.7040,27.4530,4.3860
19.7040,28.7770,4.3860
19.7040,30.0260,4.3860
LINE
19.9040,11.9240,4.3860
19.9040,23.2700,4.3860
19.9040,24.6980,4.3860
19.9040,26.5830,4.3860
19.9040,27.4530,4.3860
19.9040,28.7770,4.3860
19.9040,30.0260,4.3860
LINE
20.1040,11.9240,4.3860
20.1040,23.2700,4.3860
20.1040,24.6980,4.3860
20.1040,26.5830,4.3860
20.1040,27.4530,4.3860
20.1040,28.7770,4.3860
20.1040,30.0260,4.3860
LINE
20.3040,11.9240,4.3860
20.3040,23.2700,4.3860
20.3040,24.6980,4.3860
20.3040,26.5830,4.3860
20.3040,27.4530,4.3860
20.3040,28.7770,4.3860
20.3040,30.0260,4.3860
LINE
20.5040,11.9240,4.3860
20.5040,23.2700,4.3860
20.5040,24.6980,4.3860
20.5040,26.5830,4.3860
20.5040,27.4530,4.3860
20.5040,28.7770,4.3860
20.5040,30.0260,4.3860
LINE
20.7040,11.9240,4.3860
20.7040,23.2700,4.3860
20.7040,24.6980,4.3860
20.7040,26.5830,4.3860
20.7040,27.4530,4.3860
20.7040,28.7770,4.3860
20.7040,30.0260,4.3860
LINE
20.9040,11.9240,4.3860
20.9040,23.2700,4.3860
20.9040,24.6980,4.3860
20.9040,26.5830,4.3860
20.9040,27.4530,4.3860
20.9040,28.7770,4.3860
20.9040,30.0260,4.3860
LINE
21.1040,11.9240,4.3860
21.1040,23.2700,4.3860
21.1040,24.6980,4.3860
21.1040,26.5830,4.3860
21.1040,27.4530,4.3860
21.1040,28.7770,4.3860
21.1040,30.0260,4.3860
LINE
21.3040,11.9240,4.3860
21.3040,23.2700,4.3860
21.3040,24.6980,4.3860
21.3040,26.5830,4.3860
21.3040,27.4530,4.3860
21.3040,28.7770,4.3860
21.3040,30.0260,4.3860
LINE
21.5040,11.9240,4.3860
21.5040,23.2700,4.3860
21.5040,24.6980,4.3860
21.5040,26.5830,4.3860
21.5040,27.4530,4.3860
21.5040,28.7770,4.3860
21.5040,30.0260,4.3860
LINE
21.7040,11.9240,4.3860
21.7040,23.2700,4.3860
21.7040,24.6980,4.3860
21.7040,26.5830,4.3860
21.7040,27.4530,4.3860
21.7040,28.7770,4.3860
21.7040,30.0260,4.3860
LINE
21.9040,11.9240,4.3860
21.9040,23.2700,4.3860
21.9040,24.6980,4.3860
21.9040,26.5830,4.3860
21.9040,27.4530,4.3860
21.9040,28.7770,4.3860
21.9040,30.0260,4.3860
LINE
22.1040,11.9240,4.3860
22.1040,23.2700,4.3860
22.1040,24.6980,4.3860
22.1040,26.5830,4.3860
22.1040,27.4530,4.3860
22.1040,28.7770,4.3860
22.1040,30.0260,4.3860
LINE
22.3040,11.9240,4.3860
22.3040,23.2700,4.3860
22.3040,24.6980,4.3860
22.3040,26.5830,4.3860
22.3040,27.4530,4.3860
22.3040,28.7770,4.3860
22.3040,30.0260,4.3860
LINE
22.5040,11.9240,4.3860
22.5040,23.2700,4.3860
22.5040,24.6980,4.3860
22.5040,26.5830,4.3860
22.5040,27.4530,4.3860
22.5040,28.7770,4.3860
22.5040,30.0260,4.3860
LINE
22.7040,11.9240,4.3860
22.7040,23.2700,4.3860
22.7040,24.6980,4.3860
22.7040,26.5830,4.3860
22.7040,27.4530,4.3860
22.7040,28.7770,4.3860
22.7040,30.0260,4.3860
LINE
22.9040,11.9240,4.3860
22.9040,23.2700,4.3860
22.9040,24.6980,4.3860
22.9040,26.5830,4.3860
22.9040,27.4530,4.3860
22.9040,28.7770,4.3860
22.9040,30.0260,4.3860
LINE
23.1040,11.9240,4.3860
23.1040,23.2700,4.3860
23.1040,24.6980,4.3860
23.1040,26.5830,4.3860
23.1040,27.4530,4.3860
23.1040,28.7770,4.3860
23.1040,30.0260,4.3860
LINE
23.3040,11.9240,4.3860
23.3040,23.2700,4.3860
23.3040,24.6980,4.3860
23.3040,26.5830,4.3860
23.3040,27.4530,4.3860
23.3040,28.7770,4.3860
23.3040,30.0260,4.3860
LINE
23.5040,11.9240,4.3860
23.5040,23.2700,4.3860
23.5040,24.6980,4.3860
23.5040,26.5830,4.3860
23.5040,27.4530,4.3860
23.5040,28.7770,4.3860
23.5040,30.0260,4.3860
LINE
23.7040,11.9240,4.3860
23.7040,23.2700,4.3860
23.7040,24.6980,4.3860
23.7040,26.5830,4.3860
23.7040,27.4530,4.3860
23.7040,28.7770,4.3860
23.7040,30.0260,4.3860
LINE
23.9040,11.9240,4.3860
23.9040,23.2700,4.3860
23.9040,24.6980,4.3860
23.9040,26.5830,4.3860
23.9040,27.4530,4.3860
23.9040,28.7770,4.3860
23.9040,30.0260,4.3860
LINE
24.1040,11.9240,4.3860
24.1040,23.2700,4.3860
24.1040,24.6980,4.3860
24.1040,26.5830,4.3860
24.1040,27.4530,4.3860
24.1040,28.7770,4.3860
24.1040,30.0260,4.3860
LINE
24.3040,11.9240,4.3860
24.3040,23.2700,4.3860
24.3040,24.6980,4.3860
24.3040,26.5830,4.3860
24.3040,27.4530,4.3860
24.3040,28.7770,4.3860
24.3040,30.0260,4.3860
LINE
24.5040,11.9240,4.3860
24.5040,23.2700,4.3860
24.5040,24.6980,4.3860
24.5040,26.5830,4.3860
24.5040,27.4530,4.3860
24.5040,28.7770,4.3860
24.5040,30.0260,4.3860
LINE
24.7040,11.9240,4.3860
24.7040,23.2700,4.3860
24.7040,24.6980,4.3860
24.7040,26.5830,4.3860
24.7040,27.4530,4.3860
24.7040,28.7770,4.3860
24.7040,30.0260,4.3860
LINE
24.9040,11.9240,4.3860
24.9040,23.2700,4.3860
24.9040,24.6980,4.3860
24.9040,26.5830,4.3860
24.9040,27.4530,4.3860
24.9040,28.7770,4.3860
24.9040,30.0260,4.3860
LINE
25.1040,11.9240,4.3860
25.1040,23.2700,4.3860
25.1040,24.6980,4.3860
25.1040,26.5830,4.3860
25.1040,27.4530,4.3860
25.1040,28.7770,4.3860
25.1040,30.0260,4.3860
LINE
25.3040,11.9240,4.3860
25.3040,23.2700,4.3860
25.3040,24.6980,4.3860
25.3040,26.5830,4.3860
25.3040,27.4530,4.3860
25.3040,28.7770,4.3860
25.3040,30.0260,4.3860
LINE
25.5040,11.9240,4.3860
25.5040,23.2700,4.3860
25.5040,24.6980,4.3860
25.5040,26.5830,4.3860
25.5040,27.4530,4.3860
25.5040,28.7770,4.3860
25.5040,30.0260,4.3860
LINE
25.7040,11.9240,4.3860
25.7040,23.2700,4.3860
25.7040,24.6980,4.3860
25.7040,26.5830,4.3860
25.7040,27.4530,4.3860
25.7040,28.7770,4.3860
25.7040,30.0260,4.3860
LINE
25.9040,11.9240,4.3860
25.9040,23.2700,4.3860
25.9040,24.6980,4.3860
25.9040,26.5830,4.3860
25.9040,27.4530,4.3860
25.9040,28.7770,4.3860
25.9040,30.0260,4.3860
LINE
26.1040,11.9240,4.3860
26.1040,23.2700,4.3860
26.1040,24.6980,4.3860
26.1040,26.5830,4.3860
26.1040,27.4530,4.3860
26.1040,28.7770,4.3860
26.1040,30.0260,4.3860
LINE
26.3040,11.9240,4.3860
26.3040,23.2700,4.3860
26.3040,24.6980,4.3860
26.3040,26.5830,4.3860
26.3040,27.4530,4.3860
26.3040,28.7770,4.3860
26.3040,30.0260,4.3860
LINE
26.5040,11.9240,4.3860
26.5040,23.2700,4.3860
26.5040,24.6980,4.3860
26.5040,26.5830,4.3860
26.5040,27.4530,4.3860
26.5040,28.7770,4.3860
26.5040,30.0260,4.3860
LINE
26.7040,11.9240,4.3860
26.7040,23.2700,4.3860
26.7040,24.6980,4.3860
26.7040,26.5830,4.3860
26.7040,27.4530,4.3860
26.7040,28.7770,4.3860
26.7040,30.0260,4.3860
LINE
26.9040,11.9240,4.3860
26.9040,23.2700,4.3860
26.9040,24.6980,4.3860
26.9040,26.5830,4.3860
26.9040,27.4530,4.3860
26.9040,28.7770,4.3860
26.9040,30.0260,4.3860
LINE
27.1040,11.9240,4.3860
27.1040,23.2700,4.3860
27.1040,24.6980,4.3860
27.1040,26.5830,4.3860
27.1040,27.4530,4.3860
27.1040,28.7770,4.3860
27.1040,30.0260,4.3860
LINE
27.3040,11.9240,4.3860
27.3040,23.2700,4.3860
27.3040,24.6980,4.3860
27.3040,26.5830,4.3860
27.3040,27.4530,4.3860
27.3040,28.7770,4.3860
27.3040,30.0260,4.3860
LINE
27.5040,11.9240,4.3860
27.5040,23.2700,4.3860
27.5040,24.6980,4.3860
27.5040,26.5830,4.3860
27.5040,27.4530,4.3860
27.5040,28.7770,4.3860
27.5040,30.0260,4.3860
LINE
27.7040,11.9240,4.3860
27.7040,23.2700,4.3860
27.7040,24.6980,4.3860
27.7040,26.5830,4.3860
27.7040,27.4530,4.3860
27.7040,28.7770,4.3860
27.7040,30.0260,4.3860
LINE
27.9040,11.9240,4.3860
27.9040,23.2700,4.3860
27.9040,24.6980,4.3860
27.9040,26.5830,4.3860
27.9040,27.4530,4.3860
27.9040,28.7770,4.3860
27.9040,30.0260,4.3860
LINE
28.1040,11.9240,4.3860
28.1040,23.2700,4.3860
28.1040,24.6980,4.3860
28.1040,26.5830,4.3860
28.1040,27.4530,4.3860
28.1040,28.7770,4.3860
28.1040,30.0260,4.3860
LINE
28.3040,11.9240,4.3860
28.3040,23.2700,4.3860
28.3040,24.6980,4.3860
28.3040,26.5830,4.3860
28.3040,27.4530,4.3860
28.3040,28.7770,4.3860
28.3040,30.0260,4.3860
LINE
28.5040,11.9240,4.3860
28.5040,23.2700,4.3860
28.5040,24.6980,4.3860
28.5040,26.5830,4.3860
28.5040,27.4530,4.3860
28.5040,28.7770,4.3860
28.5040,30.0260,4.3860
LINE
28.7040,11.9240,4.3860
28.7040,23.2700,4.3860
28.7040,24.6980,4.3860
28.7040,26.5830,4.3860
28.7040,27.4530,4.3860
28.7040,28.7770,4.3860
28.7040,30.0260,4.3860
LINE
28.9040,11.9240,4.3860
28.9040,23.2700,4.3860
28.9040,24.6980,4.3860
28.9040,26.5830,4.3860
28.9040,27.4530,4.3860
28.9040,28.7770,4.3860
28.9040,30.0260,4.3860
LINE
29.1040,11.9240,4.3860
29.1040,23.2700,4.3860
29.1040,24.6980,4.3860
29.1040,26.5830,4.3860
29.1040,27.4530,4.3860
29.1040,28.7770,4.3860
29.1040,30.0260,4.3860
LINE
29.3040,11.9240,4.3860
29.3040,23.2700,4.3860
29.3040,24.6980,4.3860
29.3040,26.5830,4.3860
29.3040,27.4530,4.3860
29.3040,28.7770,4.3860
29.3040,30.0260,4.3860
LINE
29.5040,11.9240,4.3860
29.5040,23.2700,4.3860
29.5040,24.6980,4.3860
29.5040,26.5830,4.3860
29.5040,27.4530,4.3860
29.5040,28.7770,4.3860
29.5040,30.0260,4.3860
LINE
29.7040,11.9240,4.3860
29.7040,23.2700,4.3860
29.7040,24.6980,4.3860
29.7040,26.5830,4.3860
29.7040,27.4530,4.3860
29.7040,28.7770,4.3860
29.7040,30.0260,4.3860
LINE
29.9040,11.9240,4.3860
29.9040,23.2700,4.3860
29.9040,24.6980,4.3860
29.9040,26.5830,4.3860
29.9040,27.4530,4.3860
29.9040,28.7770,4.3860
29.9040,30.0260,4.3860
LINE
30.1040,11.9240,4.3860
30.1040,23.2700,4.3860
30.1040,24.6980,4.3860
30.1040,26.5830,4.3860
30.1040,27.4530,4.3860
30.1040,28.7770,4.3860
30.1040,30.0260,4.3860
LINE
30.3040,11.9240,4.3860
30.3040,23.2700,4.3860
30.3040,24.6980,4.3860
30.3040,26.5830,4.3860
30.3040,27.4530,4.3860
30.3040,28.7770,4.3860
30.3040,30.0260,4.3860
LINE
30.5040,11.9240,4.3860
30.5040,23.2700,4.3860
30.5040,24.6980,4.3860
30.5040,26.5830,4.3860
30.5040,27.4530,4.3860
30.5040,28.7770,4.3860
30.5040,30.0260,4.3860
LINE
30.7040,11.9240,4.3860
30.7040,23.2700,4.3860
30.7040,24.6980,4.3860
30.7040,26.5830,4.3860
30.7040,27.4530,4.3860
30.7040,28.7770,4.3860
30.7040,30.0260,4.3860
LINE
30.9040,11.9240,4.3860
30.9040,23.2700,4.3860
30.9040,24.6980,4.3860
30.9040,26.5830,4.3860
30.9040,27.4530,4.3860
30.9040,28.7770,4.3860
30.9040,30.0260,4.3860
LINE
31.1040,11.9240,4.3860
31.1040,23.2700,4.3860
31.1040,24.6980,4.3860
31.1040,26.5830,4.3860
31.1040,27.4530,4.3860
31.1040,28.7770,4.3860
31.1040,30.0260,4.3860
LINE
31.3040,11.9240,4.3860
31.3040,23.2700,4.3860
31.3040,24.6980,4.3860
31.3040,26.5830,4.3860
31.3040,27.4530,4.3860
31.3040,28.7770,4.3860
31.3040,30.0260,4.3860
LINE
31.5040,11.9240,4.3860
31.5040,23.2700,4.3860
31.5040,24.6980,4.3860
31.5040,26.5830,4.3860
31.5040,27.4530,4.3860
31.5040,28.7770,4.3860
31.5040,30.0260,4.3860
LINE
31.7040,11.9240,4.3860
31.7040,23.2700,4.3860
31.7040,24.6980,4.3860
31.7040,26.5830,4.3860
31.7040,27.4530,4.3860
31.7040,28.7770,4.3860
31.7040,30.0260,4.3860
LINE
31.9040,11.9240,4.3860
31.9040,23.2700,4.3860
31.9040,24.6980,4.3860
31.9040,26.5830,4.3860
31.9040,27.4530,4.3860
31.9040,28.7770,4.3860
31.9040,30.0260,4.3860
LINE
32.1040,11.9240,4.3860
32.1040,23.2700,4.3860
32.1040,24.6980,4.3860
32.1040,26.5830,4.3860
32.1040,27.4530,4.3860
32.1040,28.7770,4.3860
32.1040,30.0260,4.3860
LINE
32.3040,11.9240,4.3860
32.3040,23.2700,4.3860
32.3040,24.6980,4.3860
32.3040,26.5830,4.3860
32.3040,27.4530,4.3860
32.3040,28.7770,4.3860
32.3040,30.0260,4.3860
LINE
32.5040,11.9240,4.3860
32.5040,23.2700,4.3860
32.5040,24.6980,4.3860
32.5040,26.5830,4.3860
32.5040,27.4530,4.3860
32.5040,28.7770,4.3860
32.5040,30.0260,4.3860
LINE
32.7040,11.9240,4.3860
32.7040,23.2700,4.3860
32.7040,24.6980,4.3860
32.7040,26.5830,4.3860
32.7040,27.4530,4.3860
32.7040,28.7770,4.3860
32.7040,30.0260,4.3860
LINE
32.9040,11.9240,4.3860
32.9040,23.2700,4.3860
32.9040,24.6980,4.3860
32.9040,26.5830,4.3860
32.9040,27.4530,4.3860
32.9040,28.7770,4.3860
32.9040,30.0260,4.3860
LINE
33.1040,11.9240,4.3860
33.1040,23.2700,4.3860
33.1040,24.6980,4.3860
33.1040,26.5830,4.3860
33.1040,27.4530,4.3860
33.1040,28.7770,4.3860
33.1040,30.0260,4.3860
LINE
33.3040,11.9240,4.3860
33.3040,23.2700,4.3860
33.3040,24.6980,4.3860
33.3040,26.5830,4.3860
33.3040,27.4530,4.3860
33.3040,28.7770,4.3860
33.3040,30.0260,4.3860
LINE
33.5040,11.9240,4.3860
33.5040,23.2700,4.3860
33.5040,24.6980,4.3860
33.5040,26.5830,4.3860
33.5040,27.4530,4.3860
33.5040,28.7770,4.3860
33.5040,30.0260,4.3860
