# Supplementary material for: LA-iMageS: a software for elemental distribution bioimaging using LA–ICP–MS data
Source: J Cheminform. 2016 Nov 18;8:65. doi: 10.1186/s13321-016-0178-7 (PMC5116144; doi:10.1186/s13321-016-0178-7)
Supplement: Supplementary file 2 — Additional file 2. Case study dataset corresponding to LA–ICP–MS analysis of a Arabidopsis thaliana seed. [file 13321_2016_178_MOESM2_ESM.zip]

Archive with 26 entries (26 files):
- Line 1.xl
- Line 2.xl
- Line 3.xl
- Line 4.xl
- Line 5.xl
- Line 6.xl
- Line 7.xl
- Line 8.xl
- Line 9.xl
- Line 10.xl
- Line 11.xl
- Line 12.xl
- Line 13.xl
- Line 14.xl
- Line 15.xl
- Line 16.xl
- Line 17.xl
- Line 18.xl
- Line 19.xl
- Line 20.xl
- Line 21.xl
- Line 22.xl
- Line 23.xl
- parameters.conf
- positions.TXT
- seed0203.JPG
