# Supplementary material for: LA-iMageS: a software for elemental distribution bioimaging using LA–ICP–MS data
Source: J Cheminform. 2016 Nov 18;8:65. doi: 10.1186/s13321-016-0178-7 (PMC5116144; doi:10.1186/s13321-016-0178-7)
Supplement: Supplementary file 2 — Additional file 2. Case study dataset corresponding to LA–ICP–MS analysis of a Arabidopsis thaliana seed. [file 13321_2016_178_MOESM2_ESM.zip › Line 1.xl]

Intensity Vs Time	Counts Per Second
Time in Seconds	C12	P31	Cu63
0.	471096.5453834	5134.9148871186	120.0008640062
0.	470419.88055588	4961.4765354169	53.33350400054
0.	480871.85219206	5068.2074017168	120.0008640062
0.	487550.29273328	4694.6553482794	253.3371840585
0.	474240.91833578	4828.0648742543	93.33385600292
0.	481125.90485472	4614.6106575633	93.33385600292
0.	483003.3050844	5268.3314594078	160.0015360147
0.	487197.17941075	5228.3062635109	120.0008640062
0.	491025.70332126	4774.7008076446	146.6679573446
0.	496948.44654179	4921.4528128704	106.667349337
0.	497726.19854836	5041.524557026	40.0000960002
0.	505932.23994709	4881.4292824939	173.3351360187
0.	507744.2853865	5201.6229063468	120.0008640062
0.	511681.13908113	4948.1352732158	200.002400028
0.	511893.61056506	5321.6986862206	186.6687573567
0.	521743.88938254	5028.1831667097	120.0008640062
0.	520836.34114636	5148.2564482579	120.0008640062
0.	507984.97643913	4801.3827982459	253.3371840585
0.	520978.13924082	5108.231828899	133.3344000085
0.	528652.90490851	5001.500450135	120.0008640062
0.	523616.01034167	5214.9645742522	120.0008640062
0.	526949.96244914	5001.500450135	173.3351360187
0.	524155.02985564	4828.0648742543	240.0034560497
0.	515393.06367122	4974.8178189705	80.00038400184
0.	518256.02455272	4854.7470356701	93.33385600292
0.	526197.93691126	5188.2812597947	160.0015360147
0.	523800.40795041	4961.4765354169	133.3344000085
0.	517306.32287723	4601.2699505063	93.33385600292
0.	520013.95833454	4374.4811971995	173.3351360187
0.	525758.10340872	4894.7704379339	133.3344000085
0.	518482.83451031	4881.4292824939	226.6697493752
0.	525502.72654053	4828.0648742543	200.002400028
0.	530682.6852409	5121.5733473323	200.002400028
0.	535411.23425047	4908.111614726	133.3344000085
0.	530867.23448796	5001.500450135	280.0047040790
0.	521772.25180926	4534.5667354854	173.3351360187
0.	530796.25353958	4868.088148406	226.6697493752
0.	535510.6610838	5028.1831667097	186.6687573567
0.	539232.89217407	4521.2261565337	200.002400028
0.	532201.78538014	5054.865968695	146.6679573446
0.	526325.63472401	5148.2564482579	133.3344000085
0.	532343.77106879	5161.5980307503	200.002400028
0.	529206.4338428	4748.0189024501	186.6687573567
0.	533280.93541296	4788.0417922694	373.3416961873
0.	528865.79643516	5281.6732340806	200.002400028
0.	524311.06812908	5321.6986862206	120.0008640062
0.	529419.339076	5321.6986862206	266.670933401
0.	526112.80608993	5388.408200197	200.002400028
0.	524708.26924389	4748.0189024501	106.667349337
0.	523162.12538894	5094.8903318187	186.6687573567
0.	537456.81765005	4601.2699505063	226.6697493752
0.	528624.51976991	5228.3062635109	160.0015360147
0.	534970.92923246	5148.2564482579	240.0034560497
0.	537939.87361634	5014.8417977461	266.670933401
0.	521531.17416567	5295.0150301069	146.6679573446
0.	517944.17063631	4921.4528128704	146.6679573446
0.	522495.5253173	4414.5022935407	280.0047040790
0.	519517.7309177	4974.8178189705	213.3360640349
0.	523998.99441482	4494.5450626822	240.0034560497
0.	534559.05139506	4908.111614726	160.0015360147
0.	531591.27363144	5121.5733473323	106.667349337
0.	531151.16414093	5375.0662546938	186.6687573567
0.	538735.5543443	5108.231828899	133.3344000085
0.	527730.43587109	4961.4765354169	213.3360640349
0.	522254.42738478	5228.3062635109	146.6679573446
0.	534218.2018938	4721.3370826618	186.6687573567
0.	527943.30455643	5041.524557026	160.0015360147
0.	534132.99162913	4828.0648742543	186.6687573567
0.	533181.53435305	5001.500450135	186.6687573567
0.	534914.11732359	4988.1591238765	240.0034560497
0.	530129.06126407	4828.0648742543	160.0015360147
0.	534701.07600748	5068.2074017168	80.00038400184
0.	528766.44640005	4667.9736993025	253.3371840585
0.	531037.59115471	4627.9513859714	146.6679573446
0.	540952.48164154	4868.088148406	133.3344000085
0.	527829.77393501	4761.3598443716	186.6687573567
0.	541663.15616738	4881.4292824939	213.3360640349
0.	524665.71110365	4828.0648742543	200.002400028
0.	528610.32723575	5575.1976794373	186.6687573567
0.	535084.55417602	5268.3314594078	133.3344000085
0.	534289.21109261	4748.0189024501	280.0047040790
0.	526609.41443278	4641.2921357306	213.3360640349
0.	528141.98675147	5068.2074017168	133.3344000085
0.	526155.37139522	4574.5886004453	106.667349337
0.	526481.71240457	4868.088148406	173.3351360187
0.	526325.63472401	5054.865968695	240.0034560497
0.	517518.93353569	5014.8417977461	253.3371840585
0.	524651.52510373	4587.9292648003	213.3360640349
0.	534331.81689331	4854.7470356701	266.670933401
0.	530696.88119621	4881.4292824939	146.6679573446
0.	519687.86280394	4507.8855989326	93.33385600292
0.	525786.47908462	4707.9962047949	160.0015360147
0.	527347.28551912	4841.4059442862	146.6679573446
0.	539289.73261393	4854.7470356701	200.002400028
0.	523942.25495681	4201.058666784	186.6687573567
0.	535666.90557268	4467.8640542332	160.0015360147
0.	532059.80203578	5308.3568474869	146.6679573446
0.	533110.53429938	5401.7501670541	160.0015360147
0.	542572.90522252	4467.8640542332	160.0015360147
0.	536618.63784662	5134.9148871186	173.3351360187
0.	525488.53915919	5134.9148871186	173.3351360187
0.	505663.29704339	4974.8178189705	200.002400028
0.	518482.83451031	5014.8417977461	160.0015360147
0.	516909.46372396	4641.2921357306	240.0034560497
0.	523218.85969725	4948.1352732158	106.667349337
0.	530356.1847373	5148.2564482579	200.002400028
0.	527503.38174937	4561.2479574412	213.3360640349
0.	532798.14102681	4761.3598443716	200.002400028
0.	527247.95303008	4748.0189024501	160.0015360147
0.	524424.55228897	4974.8178189705	106.667349337
0.	529433.53294566	5455.1182480241	120.0008640062
0.	528993.5338815	4974.8178189705	213.3360640349
0.	530569.11844218	4748.0189024501	160.0015360147
0.	536845.93277308	5108.231828899	266.670933401
0.	526410.76765303	4774.7008076446	200.002400028
0.	525275.73124895	5014.8417977461	120.0008640062
0.	532897.53765535	4681.3145131153	120.0008640062
0.	532059.80203578	4841.4059442862	93.33385600292
0.	533195.73443412	5148.2564482579	106.667349337
0.	517986.69550389	4881.4292824939	146.6679573446
0.	520524.39357403	5081.5488560913	160.0015360147
0.	523247.22699185	5001.500450135	160.0015360147
0.	515804.02416213	4841.4059442862	146.6679573446
0.	530341.98934446	5148.2564482579	213.3360640349
0.	519092.41593827	4721.3370826618	146.6679573446
0.	520935.59956682	5001.500450135	160.0015360147
0.	525970.92326114	4908.111614726	146.6679573446
0.	529064.49994951	4814.7238255742	213.3360640349
0.	524623.15317412	5188.2812597947	80.00038400184
0.	521970.79141712	5068.2074017168	240.0034560497
0.	529447.72683876	4788.0417922694	106.667349337
0.	534715.27859771	5108.231828899	160.0015360147
0.	526609.41443278	4721.3370826618	213.3360640349
0.	523516.72096014	4681.3145131153	80.00038400184
0.	523389.06486922	4841.4059442862	186.6687573567
0.	527773.00918651	4868.088148406	226.6697493752
0.	527162.8118101	5335.0405463082	173.3351360187
0.	527773.00918651	4761.3598443716	106.667349337
0.	526850.63455083	4561.2479574412	213.3360640349
0.	530569.11844218	4494.5450626822	266.670933401
0.	521857.33965101	4788.0417922694	146.6679573446
0.	540099.74968973	5014.8417977461	106.667349337
0.	534956.72622006	5121.5733473323	280.0047040790
0.	539730.25875668	4974.8178189705	253.3371840585
0.	537854.6264747	5108.231828899	133.3344000085
0.	534431.23124908	5295.0150301069	160.0015360147
0.	520992.31917895	4561.2479574412	213.3360640349
0.	531080.18084875	5001.500450135	186.6687573567
0.	531520.28670616	4481.2045477824	173.3351360187
0.	532301.17511604	4801.3827982459	346.6738774833
0.	541577.87212485	5028.1831667097	200.002400028
0.	533110.53429938	4894.7704379339	226.6697493752
0.	532400.56600066	4868.088148406	226.6697493752
0.	527545.95394042	5041.524557026	173.3351360187
0.	530029.69663102	4654.6329068409	200.002400028
0.	527929.11314677	4854.7470356701	173.3351360187
0.	526467.52340742	4988.1591238765	280.0047040790
0.	517873.29632471	4948.1352732158	226.6697493752
0.	523077.02462864	5094.8903318187	226.6697493752
0.	520510.21440797	5041.524557026	146.6679573446
0.	542416.53525811	4694.6553482794	133.3344000085
0.	534729.4812114	4667.9736993025	106.667349337
0.	542857.22152925	4934.7940323669	200.002400028
0.	537016.40790951	5028.1831667097	226.6697493752
0.	537371.57529533	4707.9962047949	213.3360640349
0.	525658.78928068	5081.5488560913	173.3351360187
0.	531832.63356079	4547.9073357879	173.3351360187
0.	542729.27802867	5188.2812597947	266.670933401
0.	533252.53499289	5054.865968695	146.6679573446
0.	515449.74670811	4828.0648742543	266.670933401
0.	500187.18737442	5001.500450135	160.0015360147
0.	497499.9361493	5201.6229063468	200.002400028
0.	518100.0961797	4654.6329068409	120.0008640062
0.	527758.81805794	4921.4528128704	133.3344000085
0.	531335.72344291	5335.0405463082	253.3371840585
0.	527773.00918651	4641.2921357306	253.3371840585
0.	542018.5154439	4721.3370826618	93.33385600292
0.	540227.65409462	5028.1831667097	186.6687573567
0.	535326.01216525	5054.865968695	160.0015360147
0.	537456.81765005	5108.231828899	173.3351360187
0.	536135.65606947	4774.7008076446	213.3360640349
0.	522623.16813738	4654.6329068409	200.002400028
0.	533096.33435899	4814.7238255742	226.6697493752
0.	524736.64145444	4694.6553482794	240.0034560497
0.	533792.1590126	4854.7470356701	120.0008640062
0.	528071.02829759	4748.0189024501	173.3351360187
0.	532925.93690309	4854.7470356701	253.3371840585
0.	533706.95296895	4441.1831311861	253.3371840585
0.	528042.64508002	4427.8427016882	160.0015360147
0.	527872.34774236	4934.7940323669	186.6687573567
0.	528326.48147246	4988.1591238765	173.3351360187
0.	531988.81124269	4841.4059442862	146.6679573446
0.	542956.73445606	4707.9962047949	280.0047040790
0.	542999.38320557	5361.7243305447	173.3351360187
0.	542032.73012024	5228.3062635109	213.3360640349
0.	539815.52448661	4894.7704379339	266.670933401
0.	535652.70141095	4908.111614726	173.3351360187
0.	531364.11753327	5054.865968695	133.3344000085
0.	529192.24034803	4401.1619067434	160.0015360147
0.	525985.11143864	5214.9645742522	253.3371840585
0.	517844.94676376	4614.6106575633	106.667349337
0.	521006.49914048	4681.3145131153	133.3344000085
0.	523062.84125051	4908.111614726	186.6687573567
0.	519659.50725565	5041.524557026	133.3344000085
0.	526368.20108313	4948.1352732158	120.0008640062
0.	515974.08252946	4721.3370826618	173.3351360187
0.	518936.47238686	4774.7008076446	146.6679573446
0.	517065.37049089	4534.5667354854	80.00038400184
0.	526240.50263808	4361.1408744528	106.667349337
0.	517405.5405298	4641.2921357306	106.667349337
0.	528638.71232749	5335.0405463082	133.3344000085
0.	520113.20725662	4988.1591238765	146.6679573446
0.	525999.29963956	5321.6986862206	106.667349337
0.	528042.64508002	4601.2699505063	213.3360640349
0.	514613.70983704	5161.5980307503	66.666933334
0.	516455.93285111	4841.4059442862	133.3344000085
0.	516583.48598933	5188.2812597947	133.3344000085
0.	531846.83141467	5201.6229063468	106.667349337
0.	525360.85378084	4587.9292648003	120.0008640062
0.	513876.93123054	5268.3314594078	133.3344000085
0.	512049.42632708	4534.5667354854	160.0015360147
0.	520680.36594474	4667.9736993025	120.0008640062
0.	528510.98015264	4561.2479574412	186.6687573567
0.	516711.04102126	4667.9736993025	213.3360640349
0.	518312.72648084	4494.5450626822	226.6697493752
0.	520297.52972451	4707.9962047949	133.3344000085
0.	524183.40024012	4988.1591238765	173.3351360187
0.	523559.27341178	5001.500450135	120.0008640062
0.	524921.06310578	5001.500450135	160.0015360147
0.	525162.23585099	4681.3145131153	133.3344000085
0.	524623.15317412	4988.1591238765	120.0008640062
0.	525630.41402627	4974.8178189705	93.33385600292
0.	531477.69483227	5134.9148871186	240.0034560497
0.	530569.11844218	4774.7008076446	133.3344000085
0.	532769.74220109	4894.7704379339	146.6679573446
0.	532911.7372675	5121.5733473323	160.0015360147
0.	522637.35078997	5001.500450135	93.33385600292
0.	520099.028769	4988.1591238765	93.33385600292
0.	504361.16633314	4614.6106575633	186.6687573567
0.	507645.17926684	4441.1831311861	160.0015360147
0.	506640.0246856	4667.9736993025	240.0034560497
0.	507362.02522741	5094.8903318187	80.00038400184
0.	492551.93820924	4334.4602930095	93.33385600292
0.	489245.43906645	4387.8215412963	120.0008640062
0.	488991.14575914	4801.3827982459	133.3344000085
0.	488157.68165587	4507.8855989326	106.667349337
0.	484485.75356675	4667.9736993025	200.002400028
0.	488835.74800461	4601.2699505063	133.3344000085
0.	481027.1057025	5161.5980307503	173.3351360187
0.	477442.87788429	4627.9513859714	93.33385600292
