# Supplementary material for: LA-iMageS: a software for elemental distribution bioimaging using LA–ICP–MS data
Source: J Cheminform. 2016 Nov 18;8:65. doi: 10.1186/s13321-016-0178-7 (PMC5116144; doi:10.1186/s13321-016-0178-7)
Supplement: Supplementary file 2 — Additional file 2. Case study dataset corresponding to LA–ICP–MS analysis of a Arabidopsis thaliana seed. [file 13321_2016_178_MOESM2_ESM.zip › Line 2.xl]

Intensity Vs Time	Counts Per Second
Time in Seconds	C12	P31	Cu63
0.	443664.03085444	4988.1591238765	120.0008640062
0.	450510.40683285	4161.0385952334	146.6679573446
0.	450032.24786075	3907.5826040291	146.6679573446
0.	455194.96458377	4521.2261565337	160.0015360147
0.	452887.53466367	4401.1619067434	133.3344000085
0.	459009.21525769	4481.2045477824	133.3344000085
0.	463050.51485078	4347.8005730561	120.0008640062
0.	468051.97439936	4294.4395809694	120.0008640062
0.	468263.36798702	4694.6553482794	80.00038400184
0.	472605.13640667	4974.8178189705	200.002400028
0.	476920.89098379	4454.5235820345	173.3351360187
0.	476427.14884567	4881.4292824939	200.002400028
0.	480589.58028455	4734.6779818802	93.33385600292
0.	491718.12809434	4948.1352732158	133.3344000085
0.	486716.96862111	4894.7704379339	226.6697493752
0.	486039.06974702	4707.9962047949	80.00038400184
0.	487366.67199128	4667.9736993025	120.0008640062
0.	489810.56229599	4934.7940323669	120.0008640062
0.	501630.16412068	4974.8178189705	173.3351360187
0.	495067.99204684	5081.5488560913	146.6679573446
0.	505790.69000033	4868.088148406	106.667349337
0.	502111.21027797	4721.3370826618	293.3384960908
0.	503823.38736131	5121.5733473323	160.0015360147
0.	506512.61912691	4427.8427016882	133.3344000085
0.	511454.50862465	5081.5488560913	253.3371840585
0.	510732.16395099	4561.2479574412	173.3351360187
0.	513791.92238061	4908.111614726	160.0015360147
0.	510633.02334491	4894.7704379339	186.6687573567
0.	507319.55292679	4748.0189024501	186.6687573567
0.	523984.8095152	4587.9292648003	200.002400028
0.	507376.18270763	4601.2699505063	146.6679573446
0.	502535.68515694	4721.3370826618	186.6687573567
0.	507815.07617226	4814.7238255742	253.3371840585
0.	502394.19119851	4627.9513859714	280.0047040790
0.	507319.55292679	4774.7008076446	266.670933401
0.	509018.60882445	4561.2479574412	146.6679573446
0.	511879.44563595	4921.4528128704	93.33385600292
0.	508749.56924056	4614.6106575633	200.002400028
0.	513706.91437192	4774.7008076446	160.0015360147
0.	513437.72789408	4654.6329068409	133.3344000085
0.	507093.03753799	4828.0648742543	293.3384960908
0.	516611.83138832	5068.2074017168	186.6687573567
0.	515959.91087028	5188.2812597947	173.3351360187
0.	512021.09597829	4534.5667354854	106.667349337
0.	511624.4809064	5081.5488560913	186.6687573567
0.	506696.64998515	5028.1831667097	106.667349337
0.	510123.17544703	5148.2564482579	160.0015360147
0.	503271.49133687	4908.111614726	80.00038400184
0.	502946.03082509	5254.9897060887	213.3360640349
0.	499041.46685782	4574.5886004453	160.0015360147
0.	500738.88513495	4841.4059442862	93.33385600292
0.	510930.44859638	5014.8417977461	120.0008640062
0.	506993.93893431	4748.0189024501	146.6679573446
0.	503299.79283405	4627.9513859714	213.3360640349
0.	514245.31263487	5028.1831667097	93.33385600292
0.	509202.69339617	5214.9645742522	173.3351360187
0.	510533.88388322	4748.0189024501	106.667349337
0.	507107.19457474	4627.9513859714	186.6687573567
0.	510392.25806593	4908.111614726	200.002400028
0.	507758.44349697	4894.7704379339	226.6697493752
0.	513480.23046136	4561.2479574412	213.3360640349
0.	511468.67285299	4494.5450626822	226.6697493752
0.	506045.48158467	5094.8903318187	240.0034560497
0.	504842.36554708	4281.0993863224	146.6679573446
0.	506031.3262983	5041.524557026	200.002400028
0.	496114.20910748	4667.9736993025	226.6697493752
0.	510165.66161585	4534.5667354854	120.0008640062
0.	508353.10521609	5134.9148871186	200.002400028
0.	516810.2517998	4721.3370826618	160.0015360147
0.	512346.90063109	4801.3827982459	133.3344000085
0.	517306.32287723	4734.6779818802	66.666933334
0.	516144.14426303	4801.3827982459	173.3351360187
0.	505196.20570518	4654.6329068409	106.667349337
0.	509146.05156921	4721.3370826618	146.6679573446
0.	520070.67186394	4654.6329068409	173.3351360187
0.	505252.82148375	4828.0648742543	253.3371840585
0.	504290.40401751	4921.4528128704	146.6679573446
0.	511454.50862465	4641.2921357306	186.6687573567
0.	512757.71541693	4694.6553482794	253.3371840585
0.	511511.16567817	4601.2699505063	146.6679573446
0.	507390.3402112	4561.2479574412	120.0008640062
0.	508069.92783313	4761.3598443716	133.3344000085
0.	507206.29448548	4814.7238255742	200.002400028
0.	508593.81333377	4561.2479574412	106.667349337
0.	518426.13145964	4721.3370826618	160.0015360147
0.	510562.20932693	4988.1591238765	186.6687573567
0.	512290.23806461	5081.5488560913	160.0015360147
0.	508636.29193728	4788.0417922694	173.3351360187
0.	512842.71403264	4601.2699505063	186.6687573567
0.	517221.28008693	4494.5450626822	53.33350400054
0.	504290.40401751	5161.5980307503	146.6679573446
0.	509712.48665052	4748.0189024501	80.00038400184
0.	511596.15195919	4627.9513859714	173.3351360187
0.	509443.42532858	4694.6553482794	93.33385600292
0.	508225.67423818	4281.0993863224	80.00038400184
0.	515548.9429226	4521.2261565337	106.667349337
0.	520425.13990293	4654.6329068409	186.6687573567
0.	518950.64895641	4707.9962047949	253.3371840585
0.	505550.0604462	4948.1352732158	266.670933401
0.	509301.81749228	4948.1352732158	160.0015360147
0.	506597.55595599	4494.5450626822	266.670933401
0.	514571.20166127	4481.2045477824	213.3360640349
0.	512403.56357136	4868.088148406	173.3351360187
0.	507220.45170895	4254.4190610777	280.0047040790
0.	510278.95909358	5121.5733473323	200.002400028
0.	510109.01343746	4534.5667354854	80.00038400184
0.	515067.14346665	4814.7238255742	120.0008640062
0.	514372.83295549	4574.5886004453	226.6697493752
0.	505337.74585159	4427.8427016882	133.3344000085
0.	507701.81119516	4347.8005730561	200.002400028
0.	515591.45593658	4627.9513859714	173.3351360187
0.	506300.28072993	4227.7388212317	146.6679573446
0.	497796.90677142	4814.7238255742	200.002400028
0.	512403.56357136	4667.9736993025	133.3344000085
0.	504587.6096625	4601.2699505063	186.6687573567
0.	503370.54698519	4721.3370826618	280.0047040790
0.	498178.74124284	4694.6553482794	93.33385600292
0.	505634.98775409	3920.9222009017	226.6697493752
0.	516470.1053285	4227.7388212317	186.6687573567
0.	508749.56924056	5041.524557026	160.0015360147
0.	507659.33721391	4868.088148406	226.6697493752
0.	505450.97964871	4441.1831311861	133.3344000085
0.	503611.11546091	4667.9736993025	213.3360640349
0.	496354.57428842	4721.3370826618	226.6697493752
0.	506625.86841906	4534.5667354854	200.002400028
0.	505535.90597656	4721.3370826618	160.0015360147
0.	511128.73781957	5041.524557026	93.33385600292
0.	503681.87217788	4201.058666784	280.0047040790
0.	508268.15102071	4801.3827982459	146.6679573446
0.	518142.62181899	4921.4528128704	173.3351360187
0.	505012.20700308	4521.2261565337	146.6679573446
0.	501361.35595008	4534.5667354854	213.3360640349
0.	514075.28848527	4801.3827982459	173.3351360187
0.	511440.34441967	4707.9962047949	173.3351360187
0.	515279.69871938	4854.7470356701	213.3360640349
0.	514231.14382721	4721.3370826618	266.670933401
0.	515704.82500236	4841.4059442862	120.0008640062
0.	511270.3757818	5401.7501670541	133.3344000085
0.	510944.61196051	4507.8855989326	213.3360640349
0.	509514.23012235	4627.9513859714	173.3351360187
0.	506144.5692427	4761.3598443716	293.3384960908
0.	505974.70538616	5134.9148871186	200.002400028
0.	500215.47870469	5335.0405463082	186.6687573567
0.	509967.39462616	4748.0189024501	200.002400028
0.	503497.90592673	4974.8178189705	133.3344000085
0.	506512.61912691	4774.7008076446	200.002400028
0.	518723.82665028	4734.6779818802	186.6687573567
0.	505394.36256348	4707.9962047949	226.6697493752
0.	515534.7719647	4908.111614726	226.6697493752
0.	510675.51203596	3987.6205054916	226.6697493752
0.	502238.55053784	4828.0648742543	253.3371840585
0.	509924.90943814	4667.9736993025	226.6697493752
0.	510548.0465934	4694.6553482794	200.002400028
0.	499465.78995795	4681.3145131153	146.6679573446
0.	498716.16668713	4908.111614726	160.0015360147
0.	497754.48176768	4681.3145131153	160.0015360147
0.	497613.06660317	4601.2699505063	173.3351360187
0.	494205.66577869	4374.4811971995	160.0015360147
0.	508905.32797236	4894.7704379339	226.6697493752
0.	510052.36563271	4587.9292648003	120.0008640062
0.	508310.62801335	4547.9073357879	200.002400028
0.	506498.46307041	4908.111614726	293.3384960908
0.	515818.19556417	4854.7470356701	173.3351360187
0.	508862.84803806	4788.0417922694	240.0034560497
0.	510902.1219382	4267.7592130252	186.6687573567
0.	516484.27782928	4641.2921357306	253.3371840585
0.	509471.74717604	4641.2921357306	146.6679573446
0.	513820.25857045	4854.7470356701	213.3360640349
0.	511482.83710469	4427.8427016882	226.6697493752
0.	511865.28073019	4761.3598443716	160.0015360147
0.	516980.33008549	5068.2074017168	146.6679573446
0.	521616.25962063	4307.7797969662	133.3344000085
0.	520283.35093277	4841.4059442862	213.3360640349
0.	520878.88032903	4227.7388212317	120.0008640062
0.	515322.21040101	4828.0648742543	160.0015360147
0.	510533.88388322	4107.6787987227	80.00038400184
0.	508508.85675711	5054.865968695	226.6697493752
0.	515152.16493666	5001.500450135	120.0008640062
0.	515591.45593658	4587.9292648003	133.3344000085
0.	517136.23813836	4534.5667354854	160.0015360147
0.	529759.99841518	4814.7238255742	160.0015360147
0.	510604.69766766	4627.9513859714	106.667349337
0.	507149.66582501	4961.4765354169	160.0015360147
0.	509924.90943814	4801.3827982459	160.0015360147
0.	512233.57587192	4788.0417922694	160.0015360147
0.	505281.12951303	13611.106663037	120.0008640062
0.	504148.88113592	4934.7940323669	120.0008640062
0.	506187.0357319	4801.3827982459	133.3344000085
0.	504318.70887377	5001.500450135	120.0008640062
0.	509868.2628477	4774.7008076446	146.6679573446
0.	503710.17502795	4694.6553482794	106.667349337
0.	506271.9693404	4961.4765354169	133.3344000085
0.	505281.12951303	4788.0417922694	120.0008640062
0.	509854.10125848	4881.4292824939	146.6679573446
0.	512389.39780125	4748.0189024501	133.3344000085
0.	505408.51679978	4774.7008076446	160.0015360147
0.	509386.78191386	4467.8640542332	226.6697493752
0.	504615.91549861	5028.1831667097	133.3344000085
0.	516540.96806618	4654.6329068409	106.667349337
0.	509400.94273252	4574.5886004453	66.666933334
0.	494092.58023685	4948.1352732158	160.0015360147
0.	506526.77520674	4507.8855989326	120.0008640062
0.	505578.36945549	4467.8640542332	160.0015360147
0.	508282.30999491	4574.5886004453	80.00038400184
0.	504686.68049716	4934.7940323669	93.33385600292
0.	499875.98889586	4281.0993863224	160.0015360147
0.	503158.28628115	4187.7186215844	186.6687573567
0.	503993.20866061	3934.2618191226	120.0008640062
0.	500724.73859556	4374.4811971995	66.666933334
0.	502733.78061682	4707.9962047949	160.0015360147
0.	500243.7701282	5001.500450135	120.0008640062
0.	502535.68515694	4748.0189024501	173.3351360187
0.	501134.99770363	4934.7940323669	133.3344000085
0.	510817.14252419	4587.9292648003	120.0008640062
0.	506314.4364597	4347.8005730561	120.0008640062
0.	507064.72353452	4641.2921357306	146.6679573446
0.	507376.18270763	4161.0385952334	80.00038400184
0.	514769.57494776	4467.8640542332	160.0015360147
0.	510533.88388322	4467.8640542332	146.6679573446
0.	501304.76582887	4854.7470356701	173.3351360187
0.	502917.73049412	4721.3370826618	146.6679573446
0.	504814.05896439	4908.111614726	80.00038400184
0.	511553.65871356	4801.3827982459	186.6687573567
0.	504120.57683955	4774.7008076446	120.0008640062
0.	516172.48821257	4681.3145131153	146.6679573446
0.	513041.04740692	4868.088148406	160.0015360147
0.	514231.14382721	4841.4059442862	160.0015360147
0.	506413.52722153	4507.8855989326	120.0008640062
0.	508763.72900853	4601.2699505063	240.0034560497
0.	507588.547712	4814.7238255742	306.6723094371
0.	504120.57683955	4374.4811971995	146.6679573446
0.	510859.6321261	5214.9645742522	200.002400028
0.	518383.60441719	4814.7238255742	146.6679573446
0.	501234.02870198	4748.0189024501	160.0015360147
0.	513848.59485376	4547.9073357879	240.0034560497
0.	507871.70922105	4654.6329068409	186.6687573567
0.	503073.38346897	4534.5667354854	120.0008640062
0.	499211.19358057	4214.3987333331	133.3344000085
0.	498829.31317417	4294.4395809694	200.002400028
0.	490163.78322111	4988.1591238765	146.6679573446
0.	486533.36571858	4414.5022935407	186.6687573567
0.	479728.70836066	4601.2699505063	186.6687573567
0.	481140.01911226	4454.5235820345	106.667349337
0.	469700.9827227	4467.8640542332	160.0015360147
0.	464585.86361933	4841.4059442862	173.3351360187
0.	473831.94358171	4467.8640542332	146.6679573446
0.	471604.07907296	5214.9645742522	160.0015360147
0.	461923.82847292	5054.865968695	133.3344000085
0.	455448.2569687	4227.7388212317	146.6679573446
0.	461092.99222509	4574.5886004453	160.0015360147
