# Supplementary material for: LA-iMageS: a software for elemental distribution bioimaging using LA–ICP–MS data
Source: J Cheminform. 2016 Nov 18;8:65. doi: 10.1186/s13321-016-0178-7 (PMC5116144; doi:10.1186/s13321-016-0178-7)
Supplement: Supplementary file 2 — Additional file 2. Case study dataset corresponding to LA–ICP–MS analysis of a Arabidopsis thaliana seed. [file 13321_2016_178_MOESM2_ESM.zip › Line 3.xl]

Intensity Vs Time	Counts Per Second
Time in Seconds	C12	P31	Cu63
0.	440137.54418003	4307.7797969662	106.667349337
0.	443397.0347849	4627.9513859714	133.3344000085
0.	438985.77986585	4481.2045477824	120.0008640062
0.	441331.60994202	4214.3987333331	120.0008640062
0.	444198.04799255	4014.2999767677	106.667349337
0.	451705.92114922	4027.6397444289	133.3344000085
0.	452085.70770429	4788.0417922694	106.667349337
0.	462487.15313464	4441.1831311861	133.3344000085
0.	467009.17570023	4347.8005730561	146.6679573446
0.	467572.83491064	4694.6553482794	146.6679573446
0.	471914.25334881	4374.4811971995	120.0008640062
0.	475891.11815282	4334.4602930095	160.0015360147
0.	477583.96088148	4334.4602930095	160.0015360147
0.	490220.29991885	4694.6553482794	160.0015360147
0.	487974.04791058	4521.2261565337	186.6687573567
0.	481845.76161482	4281.0993863224	106.667349337
0.	484118.64721191	4014.2999767677	120.0008640062
0.	482593.91209481	4841.4059442862	226.6697493752
0.	486957.07065509	4294.4395809694	200.002400028
0.	491477.89276022	4774.7008076446	186.6687573567
0.	495124.54105938	4334.4602930095	146.6679573446
0.	496835.3248488	4694.6553482794	146.6679573446
0.	500356.93675476	4561.2479574412	200.002400028
0.	494643.88633117	5001.500450135	173.3351360187
0.	498405.02153873	4427.8427016882	200.002400028
0.	502167.80571582	4828.0648742543	160.0015360147
0.	495774.88148991	4707.9962047949	240.0034560497
0.	506172.88021216	4667.9736993025	120.0008640062
0.	511567.82310541	4614.6106575633	226.6697493752
0.	497952.46691279	4534.5667354854	146.6679573446
0.	500498.39713613	4401.1619067434	200.002400028
0.	504262.09925456	4334.4602930095	186.6687573567
0.	502436.63914116	4627.9513859714	213.3360640349
0.	499296.05820058	4267.7592130252	226.6697493752
0.	504998.05342009	4441.1831311861	146.6679573446
0.	504969.7463241	4681.3145131153	200.002400028
0.	498390.87884545	4788.0417922694	200.002400028
0.	513508.56562305	4201.058666784	146.6679573446
0.	520410.96090064	4641.2921357306	146.6679573446
0.	514840.42366023	4334.4602930095	240.0034560497
0.	514755.40527538	4734.6779818802	160.0015360147
0.	507758.44349697	4561.2479574412	186.6687573567
0.	513636.07500728	4894.7704379339	160.0015360147
0.	511921.94049337	4841.4059442862	226.6697493752
0.	503512.05703686	4894.7704379339	160.0015360147
0.	497202.97580306	4814.7238255742	186.6687573567
0.	504431.929232	4521.2261565337	93.33385600292
0.	498461.5925449	4921.4528128704	186.6687573567
0.	488383.6978164	4481.2045477824	213.3360640349
0.	495690.05168203	4427.8427016882	146.6679573446
0.	496326.2956824	4908.111614726	133.3344000085
0.	498885.88697706	4748.0189024501	120.0008640062
0.	496085.93129352	4267.7592130252	106.667349337
0.	502762.08034139	4774.7008076446	146.6679573446
0.	493710.92753626	5335.0405463082	160.0015360147
0.	490149.65410486	4614.6106575633	186.6687573567
0.	490474.62966654	4868.088148406	160.0015360147
0.	497485.79494742	4587.9292648003	186.6687573567
0.	501050.11490009	4707.9962047949	106.667349337
0.	492453.0073485	4694.6553482794	173.3351360187
0.	499310.20238549	4427.8427016882	213.3360640349
0.	495280.05276543	4868.088148406	213.3360640349
0.	498730.30991644	4601.2699505063	226.6697493752
0.	494417.70518685	4467.8640542332	160.0015360147
0.	493965.36078375	4868.088148406	146.6679573446
0.	498433.3069952	4121.0187158266	160.0015360147
0.	493597.84851468	4627.9513859714	186.6687573567
0.	494276.34499921	4748.0189024501	240.0034560497
0.	499041.46685782	4281.0993863224	200.002400028
0.	495647.63709257	4147.6986140819	106.667349337
0.	497796.90677142	4707.9962047949	213.3360640349
0.	501035.96784778	4654.6329068409	226.6697493752
0.	504771.59926534	4934.7940323669	173.3351360187
0.	500554.98194146	4627.9513859714	173.3351360187
0.	492311.67952629	4561.2479574412	186.6687573567
0.	484330.43742177	4521.2261565337	80.00038400184
0.	495675.91346225	4481.2045477824	120.0008640062
0.	496750.48455759	4574.5886004453	186.6687573567
0.	504134.72897607	4574.5886004453	213.3360640349
0.	498390.87884545	4894.7704379339	120.0008640062
0.	495294.19033301	4734.6779818802	213.3360640349
0.	503370.54698519	4707.9962047949	80.00038400184
0.	496821.18474202	4841.4059442862	186.6687573567
0.	502931.88064794	4494.5450626822	173.3351360187
0.	494120.85148258	4587.9292648003	133.3344000085
0.	501969.72331575	4908.111614726	106.667349337
0.	517603.9792722	4334.4602930095	120.0008640062
0.	507843.39264997	4507.8855989326	213.3360640349
0.	504177.18552561	4534.5667354854	213.3360640349
0.	500102.31394312	5028.1831667097	120.0008640062
0.	508239.83314235	4761.3598443716	146.6679573446
0.	505224.5135478	5081.5488560913	146.6679573446
0.	504474.38725127	4707.9962047949	133.3344000085
0.	499960.86008924	4134.3586542796	226.6697493752
0.	496821.18474202	4641.2921357306	160.0015360147
0.	505153.74411625	4988.1591238765	173.3351360187
0.	500738.88513495	4561.2479574412	93.33385600292
0.	496213.18219015	4681.3145131153	120.0008640062
0.	506187.0357319	4654.6329068409	173.3351360187
0.	506102.10296353	4694.6553482794	106.667349337
0.	500852.05828936	4614.6106575633	106.667349337
0.	496906.02573218	4321.1200343129	106.667349337
0.	497542.35989474	4281.0993863224	93.33385600292
0.	504955.59281111	4494.5450626822	80.00038400184
0.	499522.3679563	4774.7008076446	160.0015360147
0.	504729.13977626	5081.5488560913	120.0008640062
0.	495209.36527694	4161.0385952334	133.3344000085
0.	494163.25852584	4841.4059442862	226.6697493752
0.	494205.66577869	4961.4765354169	133.3344000085
0.	486971.19451347	4454.5235820345	173.3351360187
0.	505649.14238707	4654.6329068409	146.6679573446
0.	495675.91346225	4481.2045477824	146.6679573446
0.	499805.26354242	4187.7186215844	173.3351360187
0.	494855.93656882	4654.6329068409	120.0008640062
0.	492693.26998921	4667.9736993025	200.002400028
0.	500229.62440479	4454.5235820345	120.0008640062
0.	495605.22271274	4427.8427016882	213.3360640349
0.	493159.68138184	4641.2921357306	120.0008640062
0.	502776.23023866	4201.058666784	120.0008640062
0.	496849.46497888	4667.9736993025	146.6679573446
0.	495704.18992511	4881.4292824939	293.3384960908
0.	501785.79375112	4201.058666784	173.3351360187
0.	503979.05675736	4294.4395809694	160.0015360147
0.	497796.90677142	4828.0648742543	213.3360640349
0.	500724.73859556	4641.2921357306	306.6723094371
0.	504842.36554708	4667.9736993025	173.3351360187
0.	500979.37987166	5081.5488560913	186.6687573567
0.	500554.98194146	4294.4395809694	200.002400028
0.	515223.01680444	4908.111614726	240.0034560497
0.	499635.52507187	4828.0648742543	173.3351360187
0.	494050.1735429	4734.6779818802	120.0008640062
0.	495690.05168203	4614.6106575633	133.3344000085
0.	496396.99237219	4601.2699505063	120.0008640062
0.	495308.32792388	4494.5450626822	160.0015360147
0.	504417.77660557	4561.2479574412	213.3360640349
0.	496665.64510513	4921.4528128704	213.3360640349
0.	493004.20810041	4694.6553482794	173.3351360187
0.	494078.44464891	4387.8215412963	146.6679573446
0.	504502.69271409	4707.9962047949	226.6697493752
0.	494120.85148258	4761.3598443716	173.3351360187
0.	505507.59710727	4721.3370826618	186.6687573567
0.	508480.538085	4707.9962047949	200.002400028
0.	499904.27920041	4841.4059442862	253.3371840585
0.	497839.33198489	4788.0417922694	200.002400028
0.	495138.67837074	4587.9292648003	293.3384960908
0.	500498.39713613	5014.8417977461	160.0015360147
0.	498928.31757394	4494.5450626822	80.00038400184
0.	498631.30780071	4494.5450626822	120.0008640062
0.	504163.0333191	4334.4602930095	173.3351360187
0.	489655.14969646	4401.1619067434	186.6687573567
0.	489443.22796188	4414.5022935407	146.6679573446
0.	489047.6547315	4574.5886004453	160.0015360147
0.	496962.58685826	4481.2045477824	160.0015360147
0.	501134.99770363	4641.2921357306	133.3344000085
0.	494530.79501375	4908.111614726	226.6697493752
0.	499960.86008924	4654.6329068409	120.0008640062
0.	501771.64548631	4134.3586542796	186.6687573567
0.	495280.05276543	4841.4059442862	120.0008640062
0.	500583.274484	4748.0189024501	120.0008640062
0.	491605.07533442	4481.2045477824	160.0015360147
0.	495789.01987275	4000.9602304553	133.3344000085
0.	499380.9236597	4241.0789304799	120.0008640062
0.	497697.91542225	4294.4395809694	146.6679573446
0.	499083.89822385	4414.5022935407	146.6679573446
0.	502068.76394445	4894.7704379339	93.33385600292
0.	508268.15102071	4134.3586542796	160.0015360147
0.	506003.01579556	4841.4059442862	226.6697493752
0.	502479.08729371	4201.058666784	133.3344000085
0.	501417.94644437	4601.2699505063	133.3344000085
0.	502521.53565615	4441.1831311861	160.0015360147
0.	496071.79242148	4227.7388212317	160.0015360147
0.	513579.40393617	4561.2479574412	40.0000960002
0.	508777.88879985	4361.1408744528	173.3351360187
0.	507121.35163482	4427.8427016882	200.002400028
0.	492594.33749878	4667.9736993025	213.3360640349
0.	497881.75740808	4934.7940323669	173.3351360187
0.	497033.2887901	4161.0385952334	173.3351360187
0.	498108.02987385	4401.1619067434	133.3344000085
0.	507022.25270438	4574.5886004453	146.6679573446
0.	496524.24788151	4974.8178189705	173.3351360187
0.	508154.88006753	4534.5667354854	93.33385600292
0.	499423.35670393	5014.8417977461	80.00038400184
0.	497825.19022376	4748.0189024501	213.3360640349
0.	502153.65682138	4521.2261565337	133.3344000085
0.	498885.88697706	4561.2479574412	106.667349337
0.	507956.65949454	4707.9962047949	213.3360640349
0.	499380.9236597	4441.1831311861	120.0008640062
0.	493809.87290265	4494.5450626822	93.33385600292
0.	509188.5329044	4614.6106575633	226.6697493752
0.	497613.06660317	4561.2479574412	200.002400028
0.	506172.88021216	4521.2261565337	106.667349337
0.	510916.28525561	3920.9222009017	146.6679573446
0.	495704.18992511	4441.1831311861	213.3360640349
0.	492000.76651199	4214.3987333331	200.002400028
0.	482678.612489	4441.1831311861	146.6679573446
0.	482015.14845957	4427.8427016882	120.0008640062
0.	484598.71252997	4721.3370826618	186.6687573567
0.	482975.07045759	4241.0789304799	200.002400028
0.	490488.75931805	4814.7238255742	120.0008640062
0.	493301.02317337	4614.6106575633	186.6687573567
0.	485883.72546808	4174.3785977342	173.3351360187
0.	486222.66206805	4334.4602930095	173.3351360187
0.	495350.74083624	4121.0187158266	133.3344000085
0.	504191.33775545	4534.5667354854	53.33350400054
0.	503865.84237121	4734.6779818802	120.0008640062
0.	493315.15748059	4507.8855989326	106.667349337
0.	498617.16473454	4254.4190610777	133.3344000085
0.	507135.50871825	4294.4395809694	146.6679573446
0.	503554.51050721	4481.2045477824	133.3344000085
0.	500569.12820107	4241.0789304799	93.33385600292
0.	507220.45170895	4361.1408744528	133.3344000085
0.	526964.15224259	4161.0385952334	186.6687573567
0.	514401.17106158	4641.2921357306	133.3344000085
0.	519730.39630182	4948.1352732158	240.0034560497
0.	518780.53166549	4374.4811971995	133.3344000085
0.	505337.74585159	4788.0417922694	93.33385600292
0.	512531.05655364	4601.2699505063	106.667349337
0.	502521.53565615	4814.7238255742	120.0008640062
0.	501587.72016569	4467.8640542332	146.6679573446
0.	502563.98422848	4641.2921357306	160.0015360147
0.	508664.61112302	5054.865968695	106.667349337
0.	500342.79084485	5028.1831667097	160.0015360147
0.	503257.34062327	4654.6329068409	146.6679573446
0.	507107.19457474	4734.6779818802	240.0034560497
0.	494191.53000446	4748.0189024501	160.0015360147
0.	505097.12899099	4667.9736993025	133.3344000085
0.	500951.0860235	4614.6106575633	213.3360640349
0.	491605.07533442	4627.9513859714	80.00038400184
0.	496962.58685826	4414.5022935407	133.3344000085
0.	496156.62600313	4134.3586542796	106.667349337
0.	501757.49724481	4507.8855989326	146.6679573446
0.	495477.98083112	4908.111614726	160.0015360147
0.	502549.83468105	5228.3062635109	200.002400028
0.	504884.82559611	4494.5450626822	106.667349337
0.	505252.82148375	4254.4190610777	186.6687573567
0.	499649.66981621	4334.4602930095	146.6679573446
0.	500781.32489299	4494.5450626822	200.002400028
0.	494587.34048614	4481.2045477824	186.6687573567
0.	482551.56221146	4521.2261565337	160.0015360147
0.	490912.65968559	4467.8640542332	146.6679573446
0.	481873.99252324	4521.2261565337	120.0008640062
0.	483892.74341995	4734.6779818802	146.6679573446
0.	472703.83853342	4707.9962047949	226.6697493752
0.	468390.2066433	4534.5667354854	106.667349337
0.	465191.62737304	4961.4765354169	66.666933334
0.	460881.77552114	4121.0187158266	200.002400028
0.	467558.74297839	4801.3827982459	80.00038400184
0.	464585.86361933	4054.3193437977	80.00038400184
0.	458403.88862402	4107.6787987227	160.0015360147
0.	464797.17169126	4734.6779818802	160.0015360147
