# Supplementary material for: LA-iMageS: a software for elemental distribution bioimaging using LA–ICP–MS data
Source: J Cheminform. 2016 Nov 18;8:65. doi: 10.1186/s13321-016-0178-7 (PMC5116144; doi:10.1186/s13321-016-0178-7)
Supplement: Supplementary file 2 — Additional file 2. Case study dataset corresponding to LA–ICP–MS analysis of a Arabidopsis thaliana seed. [file 13321_2016_178_MOESM2_ESM.zip › Line 4.xl]

Intensity Vs Time	Counts Per Second
Time in Seconds	C12	P31	Cu63
0.	425260.82965036	3627.4560010925	93.33385600292
0.	438395.91186268	4147.6986140819	120.0008640062
0.	442188.63046761	4187.7186215844	173.3351360187
0.	446784.28673053	4254.4190610777	133.3344000085
0.	449258.81196307	4347.8005730561	133.3344000085
0.	455574.9059715	4094.3389029679	240.0034560497
0.	456757.05368618	4361.1408744528	200.002400028
0.	460839.53280548	4494.5450626822	200.002400028
0.	456869.64769625	4361.1408744528	160.0015360147
0.	461980.15927175	4267.7592130252	160.0015360147
0.	463768.85478516	4494.5450626822	133.3344000085
0.	472576.93600782	4027.6397444289	146.6679573446
0.	473394.78525286	4467.8640542332	133.3344000085
0.	478303.52028757	4321.1200343129	146.6679573446
0.	477456.98607952	4201.058666784	173.3351360187
0.	471054.25226616	4040.9795334389	160.0015360147
0.	477583.96088148	4814.7238255742	160.0015360147
0.	472548.73570178	4481.2045477824	200.002400028
0.	480307.31767005	4267.7592130252	173.3351360187
0.	485502.43780349	4894.7704379339	226.6697493752
0.	468037.88167897	4387.8215412963	160.0015360147
0.	465487.48105526	4321.1200343129	253.3371840585
0.	470546.75114079	4387.8215412963	200.002400028
0.	472830.74293825	4161.0385952334	173.3351360187
0.	482029.26418101	4307.7797969662	293.3384960908
0.	472012.94751835	4401.1619067434	213.3360640349
0.	484528.1130036	4174.3785977342	213.3360640349
0.	486321.52109955	4227.7388212317	186.6687573567
0.	483906.8622326	4307.7797969662	173.3351360187
0.	480744.82868364	4294.4395809694	253.3371840585
0.	482015.14845957	4347.8005730561	266.670933401
0.	489980.10652493	4814.7238255742	93.33385600292
0.	478430.50762929	4721.3370826618	200.002400028
0.	479234.80447911	4614.6106575633	133.3344000085
0.	485897.84755898	4254.4190610777	226.6697493752
0.	489259.56669346	4254.4190610777	213.3360640349
0.	489909.46268898	4387.8215412963	213.3360640349
0.	481450.53865666	4441.1831311861	293.3384960908
0.	488694.47976161	4374.4811971995	133.3344000085
0.	489203.05632505	3974.2808018765	160.0015360147
0.	481648.14785853	4427.8427016882	186.6687573567
0.	485234.13442315	4281.0993863224	213.3360640349
0.	485361.22445171	4307.7797969662	226.6697493752
0.	490262.68768651	4654.6329068409	146.6679573446
0.	481394.0797212	4788.0417922694	306.6723094371
0.	490008.36422221	4000.9602304553	106.667349337
0.	493202.08367481	4841.4059442862	173.3351360187
0.	484584.5925782	4788.0417922694	146.6679573446
0.	473098.65840886	4267.7592130252	146.6679573446
0.	486533.36571858	4040.9795334389	120.0008640062
0.	491251.79506143	4694.6553482794	173.3351360187
0.	492170.35403211	4854.7470356701	146.6679573446
0.	485869.60340043	4694.6553482794	146.6679573446
0.	482565.67881601	4614.6106575633	173.3351360187
0.	490093.13787255	4000.9602304553	146.6679573446
0.	480575.46693312	4201.058666784	200.002400028
0.	481958.68580618	4401.1619067434	186.6687573567
0.	474664.01620555	4107.6787987227	160.0015360147
0.	489655.14969646	4134.3586542796	133.3344000085
0.	489443.22796188	4467.8640542332	173.3351360187
0.	488807.49416988	4574.5886004453	160.0015360147
0.	482396.28109537	4374.4811971995	160.0015360147
0.	495280.05276543	4441.1831311861	106.667349337
0.	485008.20124485	4241.0789304799	240.0034560497
0.	483709.20097085	3960.94111961	120.0008640062
0.	479446.47408701	4161.0385952334	120.0008640062
0.	478924.3651742	3987.6205054916	146.6679573446
0.	479009.02932432	4414.5022935407	106.667349337
0.	483624.49039625	4414.5022935407	213.3360640349
0.	483935.09992764	3880.9034743288	173.3351360187
0.	486095.55927336	3974.2808018765	146.6679573446
0.	480264.97907937	4521.2261565337	133.3344000085
0.	478684.48795615	4414.5022935407	160.0015360147
0.	485728.38400288	4241.0789304799	146.6679573446
0.	489570.38037436	4334.4602930095	186.6687573567
0.	485431.83083695	4521.2261565337	160.0015360147
0.	488313.06712648	4214.3987333331	66.666933334
0.	478007.22380548	4654.6329068409	146.6679573446
0.	481676.3781163	4574.5886004453	160.0015360147
0.	486222.66206805	4694.6553482794	133.3344000085
0.	476666.96290347	4321.1200343129	240.0034560497
0.	480631.92047824	4494.5450626822	200.002400028
0.	481506.99796389	4801.3827982459	240.0034560497
0.	484810.51459646	3867.5639415011	120.0008640062
0.	481888.1080123	4334.4602930095	160.0015360147
0.	476046.28148499	4321.1200343129	160.0015360147
0.	482015.14845957	4281.0993863224	200.002400028
0.	485544.80226245	4094.3389029679	120.0008640062
0.	486194.41683977	3920.9222009017	333.3400001333
0.	480857.73837597	4294.4395809694	253.3371840585
0.	480053.28926215	4561.2479574412	320.0061441179
0.	489344.3329441	4321.1200343129	333.3400001333
0.	483328.00997499	4281.0993863224	266.670933401
0.	484626.95250327	4307.7797969662	346.6738774833
0.	492297.54687211	4774.7008076446	493.3479364322
0.	487338.42299526	5028.1831667097	226.6697493752
0.	492127.95683781	5028.1831667097	453.345664335
0.	488256.56299329	4881.4292824939	386.6756375414
0.	486900.57545415	4707.9962047949	466.6797336992
0.	479672.26076262	4387.8215412963	333.3400001333
0.	475989.85813012	4267.7592130252	293.3384960908
0.	474452.46465981	5081.5488560913	493.3479364322
0.	481168.24769705	4521.2261565337	453.345664335
0.	484711.67298112	4454.5235820345	480.0138243981
0.	478571.60688191	4801.3827982459	480.0138243981
0.	476596.42866057	5081.5488560913	466.6797336992
0.	482170.42267356	4788.0417922694	480.0138243981
0.	481281.16296559	4828.0648742543	506.6820698015
0.	487366.67199128	5108.231828899	293.3384960908
0.	480631.92047824	4894.7704379339	333.3400001333
0.	481619.91769371	7189.7668941514	480.0138243981
0.	483356.24576394	5081.5488560913	453.345664335
0.	485897.84755898	4974.8178189705	506.6820698015
0.	480377.88245248	4801.3827982459	386.6756375414
0.	479220.69335774	5068.2074017168	520.016224506
0.	478656.26754824	4721.3370826618	626.6902302193
0.	492891.13839252	4734.6779818802	466.6797336992
0.	480829.51081349	4934.7940323669	400.0096002304
0.	485629.53180818	4534.5667354854	373.3416961873
0.	484810.51459646	4961.4765354169	333.3400001333
0.	485318.86089959	4748.0189024501	626.6902302193
0.	479263.02679154	5388.408200197	360.0077761679
0.	471984.74906821	4761.3598443716	493.3479364322
0.	475961.64659196	4828.0648742543	493.3479364322
0.	476201.44762607	4627.9513859714	600.0216007776
0.	481041.2197974	4948.1352732158	506.6820698015
0.	474833.2612019	4481.2045477824	466.6797336992
0.	483384.48164588	4974.8178189705	440.0116163066
0.	477386.44533557	4801.3827982459	466.6797336992
0.	480264.97907937	4774.7008076446	453.345664335
0.	477626.28623343	4961.4765354169	426.6775896129
0.	490799.61753949	4934.7940323669	493.3479364322
0.	487183.05518023	4934.7940323669	520.016224506
0.	478966.69714474	4707.9962047949	360.0077761679
0.	484118.64721191	4721.3370826618	453.345664335
0.	472280.83742269	4841.4059442862	480.0138243981
0.	482664.49569854	4561.2479574412	453.345664335
0.	484796.39429594	5455.1182480241	426.6775896129
0.	481986.9170864	5108.231828899	373.3416961873
0.	483370.36369329	4734.6779818802	440.0116163066
0.	472929.44766349	5335.0405463082	413.3435842542
0.	484217.48199226	4814.7238255742	373.3416961873
0.	486660.4750017	4561.2479574412	386.6756375414
0.	476018.06976113	4454.5235820345	320.0061441179
0.	471533.58648512	4614.6106575633	253.3371840585
0.	479926.2778807	4427.8427016882	253.3371840585
0.	481690.49328004	5975.4749435531	186.6687573567
0.	481902.2235246	4454.5235820345	226.6697493752
0.	471096.5453834	4321.1200343129	200.002400028
0.	488397.82402417	4214.3987333331	306.6723094371
0.	486321.52109955	4107.6787987227	240.0034560497
0.	487974.04791058	4147.6986140819	240.0034560497
0.	479347.69428629	4534.5667354854	106.667349337
0.	477146.61114814	4161.0385952334	266.670933401
0.	482692.72930271	4414.5022935407	120.0008640062
0.	479573.47836035	4654.6329068409	226.6697493752
0.	479220.69335774	4294.4395809694	186.6687573567
0.	477231.25774218	4454.5235820345	186.6687573567
0.	477090.18054982	4454.5235820345	146.6679573446
0.	478063.66044107	4267.7592130252	133.3344000085
0.	481125.90485472	4361.1408744528	160.0015360147
0.	485629.53180818	4054.3193437977	160.0015360147
0.	485191.77149883	4734.6779818802	293.3384960908
0.	484401.03532077	4774.7008076446	200.002400028
0.	477344.12116783	4774.7008076446	186.6687573567
0.	478613.93711056	4094.3389029679	146.6679573446
0.	481563.45764291	4187.7186215844	160.0015360147
0.	477725.04620071	8310.8087737595	293.3384960908
0.	481902.2235246	4454.5235820345	120.0008640062
0.	483426.83564311	4601.2699505063	226.6697493752
0.	480010.95192593	4441.1831311861	160.0015360147
0.	497570.64250821	4307.7797969662	186.6687573567
0.	487620.91714232	3960.94111961	213.3360640349
0.	478571.60688191	3720.8304893652	106.667349337
0.	472844.84354368	4694.6553482794	186.6687573567
0.	477061.96538997	4174.3785977342	240.0034560497
0.	480010.95192593	4281.0993863224	253.3371840585
0.	482368.04846729	4307.7797969662	240.0034560497
0.	484104.52805057	3987.6205054916	133.3344000085
0.	480462.56095804	4641.2921357306	106.667349337
0.	484782.27401868	4000.9602304553	213.3360640349
0.	484697.55284335	4227.7388212317	146.6679573446
0.	487070.06217338	4467.8640542332	226.6697493752
0.	488524.96094106	4334.4602930095	160.0015360147
0.	480349.65646982	3974.2808018765	93.33385600292
0.	474339.63930386	4561.2479574412	280.0047040790
0.	477118.39580254	4347.8005730561	66.666933334
0.	474015.27467874	4094.3389029679	106.667349337
0.	477090.18054982	4361.1408744528	133.3344000085
0.	471998.84828168	4401.1619067434	80.00038400184
0.	477047.85784487	4374.4811971995	200.002400028
0.	482876.24999588	4121.0187158266	80.00038400184
0.	478670.37774058	4254.4190610777	120.0008640062
0.	486618.10503135	4387.8215412963	226.6697493752
0.	482763.31371987	3947.6014586921	160.0015360147
0.	479093.69431057	4401.1619067434	173.3351360187
0.	481295.27747872	4334.4602930095	226.6697493752
0.	477908.46058723	4187.7186215844	160.0015360147
0.	478049.55124734	4174.3785977342	93.33385600292
0.	474621.70547866	4347.8005730561	106.667349337
0.	481012.99163083	3960.94111961	160.0015360147
0.	479178.36013297	4134.3586542796	106.667349337
0.	475129.44798754	4467.8640542332	133.3344000085
0.	477033.75032299	4427.8427016882	160.0015360147
0.	470363.49423222	4507.8855989326	213.3360640349
0.	476328.40383081	3920.9222009017	146.6679573446
0.	476145.02324977	4507.8855989326	133.3344000085
0.	476808.03313052	4147.6986140819	160.0015360147
0.	470885.08188459	4281.0993863224	133.3344000085
0.	474960.19714242	4294.4395809694	146.6679573446
0.	476455.36191599	3974.2808018765	93.33385600292
0.	483511.54426516	4294.4395809694	133.3344000085
0.	476779.81889937	3787.5271928449	133.3344000085
0.	480533.12701823	4387.8215412963	133.3344000085
0.	478331.73953428	4361.1408744528	240.0034560497
0.	480504.90052446	4094.3389029679	120.0008640062
0.	480575.46693312	4414.5022935407	133.3344000085
0.	484881.11644776	4281.0993863224	120.0008640062
0.	479375.91697036	4054.3193437977	173.3351360187
0.	478684.48795615	4067.6591755055	186.6687573567
0.	487804.54332739	4427.8427016882	186.6687573567
0.	482226.88672127	4294.4395809694	186.6687573567
0.	477852.02497339	4654.6329068409	133.3344000085
0.	481662.2629758	4187.7186215844	200.002400028
0.	479121.91615847	4614.6106575633	106.667349337
0.	471392.60304909	4374.4811971995	106.667349337
0.	479686.37262729	4307.7797969662	253.3371840585
0.	477852.02497339	4427.8427016882	226.6697493752
0.	475326.91153113	4587.9292648003	213.3360640349
0.	482932.71869169	4187.7186215844	173.3351360187
0.	469404.98349865	4401.1619067434	186.6687573567
0.	481027.1057025	4227.7388212317	106.667349337
0.	478952.58646467	4387.8215412963	173.3351360187
0.	475806.48479188	4707.9962047949	93.33385600292
0.	475341.01624404	4321.1200343129	186.6687573567
0.	471491.29121076	4401.1619067434	106.667349337
0.	461698.50898266	3960.94111961	93.33385600292
0.	454364.78096996	4601.2699505063	186.6687573567
0.	453576.88454847	4254.4190610777	213.3360640349
0.	446910.80759383	4454.5235820345	160.0015360147
0.	454632.11944695	4387.8215412963	160.0015360147
0.	444549.39323628	4494.5450626822	146.6679573446
0.	439266.68369049	4174.3785977342	160.0015360147
0.	438072.90614725	3800.8665975842	93.33385600292
0.	433678.4319777	4574.5886004453	133.3344000085
0.	438255.47309615	4681.3145131153	66.666933334
0.	432120.55055359	4214.3987333331	106.667349337
0.	432443.33149757	4214.3987333331	80.00038400184
0.	432780.15938873	3947.6014586921	146.6679573446
0.	427336.40150176	4334.4602930095	186.6687573567
