# Supplementary material for: LA-iMageS: a software for elemental distribution bioimaging using LA–ICP–MS data
Source: J Cheminform. 2016 Nov 18;8:65. doi: 10.1186/s13321-016-0178-7 (PMC5116144; doi:10.1186/s13321-016-0178-7)
Supplement: Supplementary file 2 — Additional file 2. Case study dataset corresponding to LA–ICP–MS analysis of a Arabidopsis thaliana seed. [file 13321_2016_178_MOESM2_ESM.zip › Line 5.xl]

Intensity Vs Time	Counts Per Second
Time in Seconds	C12	P31	Cu63
0.	409500.14098083	4214.3987333331	13.33334400000
0.	406827.21214431	4134.3586542796	106.667349337
0.	414778.48371974	4707.9962047949	133.3344000085
0.	413588.12154364	4040.9795334389	133.3344000085
0.	405064.3768149	4080.9990285622	173.3351360187
0.	417271.77976644	4534.5667354854	120.0008640062
0.	420116.14638096	4134.3586542796	53.33350400054
0.	427097.96559586	4067.6591755055	133.3344000085
0.	425050.49576918	4721.3370826618	146.6679573446
0.	436668.67528237	3974.2808018765	173.3351360187
0.	438311.64832602	4374.4811971995	200.002400028
0.	443101.94356021	3867.5639415011	200.002400028
0.	446685.88290798	4467.8640542332	160.0015360147
0.	436766.96393803	4374.4811971995	80.00038400184
0.	444802.37074612	3880.9034743288	240.0034560497
0.	449188.50307469	4134.3586542796	160.0015360147
0.	453225.16848713	4014.2999767677	146.6679573446
0.	453126.69057959	4267.7592130252	320.0061441179
0.	451466.80492641	3907.5826040291	146.6679573446
0.	447051.38852494	4774.7008076446	266.670933401
0.	452071.64123507	4654.6329068409	146.6679573446
0.	452620.25066471	4347.8005730561	160.0015360147
0.	451762.18476071	4494.5450626822	133.3344000085
0.	446517.19327356	4361.1408744528	160.0015360147
0.	464783.08432428	4214.3987333331	173.3351360187
0.	459220.3857791	4481.2045477824	173.3351360187
0.	457052.61612074	4267.7592130252	146.6679573446
0.	454195.93991755	4828.0648742543	186.6687573567
0.	456757.05368618	3907.5826040291	146.6679573446
0.	448457.324876	4174.3785977342	226.6697493752
0.	457024.46687785	4321.1200343129	106.667349337
0.	450735.43206377	3680.8127234493	160.0015360147
0.	454632.11944695	4161.0385952334	93.33385600292
0.	453365.85317751	4347.8005730561	106.667349337
0.	456630.38719473	4174.3785977342	133.3344000085
0.	456911.87083178	4547.9073357879	120.0008640062
0.	442975.47900839	4654.6329068409	226.6697493752
0.	457221.51352157	4161.0385952334	120.0008640062
0.	458685.43057245	3987.6205054916	200.002400028
0.	453675.36763538	4241.0789304799	266.670933401
0.	456011.15576705	4187.7186215844	173.3351360187
0.	465205.71541191	4441.1831311861	213.3360640349
0.	457897.13644414	4000.9602304553	240.0034560497
0.	458164.58524618	4441.1831311861	186.6687573567
0.	455406.04105079	3960.94111961	200.002400028
0.	452535.8469253	4094.3389029679	200.002400028
0.	460487.5182781	4561.2479574412	106.667349337
0.	454055.24158434	4054.3193437977	173.3351360187
0.	452099.77419662	4067.6591755055	120.0008640062
0.	455349.75348406	4641.2921357306	106.667349337
0.	449399.43147275	4147.6986140819	200.002400028
0.	454392.92146912	4227.7388212317	213.3360640349
0.	455434.18497293	3947.6014586921	253.3371840585
0.	457376.33906592	4241.0789304799	320.0061441179
0.	458882.51544451	4147.6986140819	120.0008640062
0.	465107.09962634	3987.6205054916	186.6687573567
0.	460895.85647267	4574.5886004453	146.6679573446
0.	452915.67030697	4201.058666784	160.0015360147
0.	455532.68942906	4214.3987333331	240.0034560497
0.	459347.09059168	4387.8215412963	253.3371840585
0.	465529.74670116	4254.4190610777	360.0077761679
0.	459121.83888771	4121.0187158266	440.0116163066
0.	460994.42378163	4654.6329068409	306.6723094371
0.	468066.06714293	4267.7592130252	453.345664335
0.	471026.05697063	4201.058666784	333.3400001333
0.	458783.97244145	4507.8855989326	480.0138243981
0.	458826.20501818	4921.4528128704	373.3416961873
0.	468798.92175425	4654.6329068409	346.6738774833
0.	464388.64745522	4334.4602930095	386.6756375414
0.	465896.05770137	4921.4528128704	320.0061441179
0.	453745.71339115	4054.3193437977	520.016224506
0.	454392.92146912	5295.0150301069	386.6756375414
0.	463036.43035625	5081.5488560913	466.6797336992
0.	462275.90204437	4841.4059442862	546.6845979214
0.	457601.54485558	4521.2261565337	520.016224506
0.	468150.62409117	4828.0648742543	413.3435842542
0.	460459.357741	5308.3568474869	666.6933344000
0.	478952.58646467	5415.0921552654	506.6820698015
0.	463740.68345666	5802.0191026477	493.3479364322
0.	464205.52222573	5188.2812597947	533.3504005461
0.	463613.91362501	5535.1710101087	346.6738774833
0.	464881.69637962	5628.5668708423	520.016224506
0.	470856.88714571	6255.6804646437	493.3479364322
0.	462796.99749279	6162.2775777928	480.0138243981
0.	461980.15927175	6269.0238196228	440.0116163066
0.	461951.99382602	6068.8757374351	400.0096002304
0.	460755.04799926	5948.7891946513	386.6756375414
0.	464106.91795456	6255.6804646437	546.6845979214
0.	458600.96701591	6068.8757374351	426.6775896129
0.	458122.35593257	5628.5668708423	320.0061441179
0.	461881.58061695	13677.882530342	493.3479364322
0.	463275.8699133	5922.1035311743	480.0138243981
0.	467967.41842475	7323.2163566238	533.3504005461
0.	461712.59127713	6362.4279024876	493.3479364322
0.	458502.42725297	5481.8024166346	413.3435842542
0.	458586.88983749	5828.7043817185	320.0061441179
0.	453661.29855359	15227.232751389	480.0138243981
0.	463980.1427024	6375.7714283275	373.3416961873
0.	462994.17701161	7416.6322513587	480.0138243981
0.	464543.60263048	7736.9232657286	413.3435842542
0.	465487.48105526	6055.532702811	293.3384960908
0.	462177.31998544	6802.7755324172	466.6797336992
0.	465346.59707506	6562.5830326817	413.3435842542
0.	458417.96550159	6335.740914881	306.6723094371
0.	461219.72474801	5521.8288297084	400.0096002304
0.	459304.85544584	6976.2521972527	360.0077761679
0.	464360.47408816	6495.8641219953	546.6845979214
0.	467009.17570023	7696.8862160106	466.6797336992
0.	465980.59323367	6402.4585440809	346.6738774833
0.	465557.92391428	6295.7105936535	573.3530566784
0.	455462.3289876	6108.9049694475	506.6820698015
0.	452535.8469253	6709.3665157526	373.3416961873
0.	454519.55486012	7002.9412353188	413.3435842542
0.	458910.67079653	7416.6322513587	413.3435842542
0.	458713.58527645	7309.8713142508	506.6820698015
0.	465980.59323367	6976.2521972527	400.0096002304
0.	452170.10700506	7163.07725799	320.0061441179
0.	460980.34266804	7723.5775611263	400.0096002304
0.	455954.86422172	7429.9774646249	413.3435842542
0.	471237.52394851	7870.3814867284	413.3435842542
0.	459023.29313043	6188.9640101072	360.0077761679
0.	471322.1122009	8777.9540483444	466.6797336992
0.	472111.64282457	6589.2707464657	373.3416961873
0.	462980.09260972	8150.6507047311	440.0116163066
0.	472097.54342552	8123.9579923339	373.3416961873
0.	467502.3754812	7042.97495262	266.670933401
0.	453309.57902389	7163.07725799	426.6775896129
0.	462135.07087898	7496.7038513849	466.6797336992
0.	460529.75925739	7376.596739731	440.0116163066
0.	459797.61177621	7470.0132325949	493.3479364322
0.	464304.12763204	7176.4220653903	320.0061441179
0.	461980.15927175	7203.1117442735	493.3479364322
0.	461909.74583111	7483.3585313089	480.0138243981
0.	465501.56958073	6175.6207832715	373.3416961873
0.	454125.59046188	6789.4313231014	400.0096002304
0.	462064.6561647	6629.3024773317	360.0077761679
0.	460924.01844518	5788.6764951458	453.345664335
0.	465557.92391428	8430.9293445433	413.3435842542
0.	468362.02011296	6442.4893778956	346.6738774833
0.	460712.8059087	5535.1710101087	186.6687573567
0.	466558.2750324	17725.498235993	666.6933344000
0.	466699.1789417	6042.1896895435	706.696630603
0.	460403.0369446	5748.6488007732	426.6775896129
0.	462895.58668477	6082.2187934158	440.0116163066
0.	459741.29533189	18193.171167174	440.0116163066
0.	461515.44126171	5401.7501670541	346.6738774833
0.	461233.80625522	4467.8640542332	426.6775896129
0.	462895.58668477	5268.3314594078	493.3479364322
0.	460924.01844518	5508.4866706627	373.3416961873
0.	460839.53280548	4921.4528128704	466.6797336992
0.	465374.77368573	5108.231828899	480.0138243981
0.	457728.22571542	9351.911218478	373.3416961873
0.	459994.72224803	4267.7592130252	426.6775896129
0.	474748.63828597	6108.9049694475	346.6738774833
0.	469362.69872996	5895.4179531216	400.0096002304
0.	462557.57132266	4814.7238255742	400.0096002304
0.	455194.96458377	5535.1710101087	373.3416961873
0.	456334.83933556	8524.3576516315	453.345664335
0.	457263.73839237	4988.1591238765	413.3435842542
0.	454603.97816148	4614.6106575633	480.0138243981
0.	469010.33377283	4374.4811971995	453.345664335
0.	459713.13724862	4427.8427016882	386.6756375414
0.	454477.34352165	4627.9513859714	400.0096002304
0.	449554.11560213	4587.9292648003	320.0061441179
0.	456517.79633109	4254.4190610777	346.6738774833
0.	458460.19627313	4627.9513859714	413.3435842542
0.	456461.50145451	4014.2999767677	400.0096002304
0.	460740.96727925	4681.3145131153	346.6738774833
0.	455462.3289876	4427.8427016882	306.6723094371
0.	459389.32594584	4174.3785977342	320.0061441179
0.	459530.11196422	4134.3586542796	333.3400001333
0.	449315.05948968	4347.8005730561	200.002400028
0.	453436.19638977	4121.0187158266	386.6756375414
0.	455898.57304651	4014.2999767677	213.3360640349
0.	451818.44874205	3840.8849398902	213.3360640349
0.	456700.7572364	4147.6986140819	133.3344000085
0.	452029.44196611	4121.0187158266	146.6679573446
0.	453886.40663697	4361.1408744528	133.3344000085
0.	444577.5014791	4014.2999767677	213.3360640349
0.	449286.93568016	4187.7186215844	80.00038400184
0.	450862.01135618	4307.7797969662	200.002400028
0.	452212.30696752	4547.9073357879	146.6679573446
0.	452676.5202867	3960.94111961	186.6687573567
0.	451016.72192255	3894.2430285048	120.0008640062
0.	449230.68833841	3934.2618191226	66.666933334
0.	449399.43147275	3867.5639415011	80.00038400184
0.	447768.38720136	4254.4190610777	40.0000960002
0.	451551.19812461	3934.2618191226	53.33350400054
0.	440306.10806516	3867.5639415011	40.0000960002
0.	448893.21205111	4040.9795334389	66.666933334
0.	452563.98141262	3667.4735108391	160.0015360147
0.	448190.17919392	3694.1519574071	133.3344000085
0.	437679.69826291	4027.6397444289	106.667349337
0.	441148.97732215	4387.8215412963	146.6679573446
0.	443144.09882627	4241.0789304799	26.66670933340
0.	450369.7690679	4267.7592130252	133.3344000085
0.	447065.44674508	4134.3586542796	66.666933334
0.	452465.51111155	4161.0385952334	80.00038400184
0.	447937.10150357	3760.8484474097	106.667349337
0.	444436.96118846	3774.1878094534	93.33385600292
0.	449680.67742395	4134.3586542796	53.33350400054
0.	446896.74962775	3680.8127234493	80.00038400184
0.	448415.14342439	4187.7186215844	106.667349337
0.	437202.2558498	3920.9222009017	133.3344000085
0.	444015.35416785	3854.2244300216	106.667349337
0.	444971.02657506	4000.9602304553	133.3344000085
0.	444760.20730836	3960.94111961	66.666933334
0.	445575.40393105	4134.3586542796	80.00038400184
0.	448654.17439937	4000.9602304553	146.6679573446
0.	447923.04185133	4121.0187158266	80.00038400184
0.	444352.6381222	3774.1878094534	40.0000960002
0.	442413.4369514	3934.2618191226	80.00038400184
0.	440685.38895276	4147.6986140819	80.00038400184
0.	441233.26881602	3894.2430285048	106.667349337
0.	447726.20914555	4281.0993863224	80.00038400184
0.	456362.98631117	4014.2999767677	93.33385600292
0.	448836.96729706	3667.4735108391	160.0015360147
0.	449666.61490687	3720.8304893652	120.0008640062
0.	454688.40229541	3827.5454711068	106.667349337
0.	452535.8469253	4281.0993863224	80.00038400184
0.	449061.94853122	4281.0993863224	106.667349337
0.	441640.68941278	3867.5639415011	106.667349337
0.	442624.1983955	3894.2430285048	160.0015360147
0.	447669.97206119	3974.2808018765	93.33385600292
0.	438072.90614725	4387.8215412963	93.33385600292
0.	443635.92561262	3854.2244300216	160.0015360147
0.	441134.9288206	3640.7951496607	133.3344000085
0.	441991.92964044	4374.4811971995	120.0008640062
0.	446123.59705923	4067.6591755055	146.6679573446
0.	443902.92913788	4094.3389029679	106.667349337
0.	441879.53119846	4067.6591755055	160.0015360147
0.	438199.29823524	3667.4735108391	160.0015360147
0.	449202.56480616	4201.058666784	93.33385600292
0.	451607.46071904	4534.5667354854	80.00038400184
0.	446025.20083455	3880.9034743288	160.0015360147
0.	449652.55241291	3787.5271928449	106.667349337
0.	448597.93121635	4121.0187158266	146.6679573446
0.	441710.93630455	3867.5639415011	106.667349337
0.	431980.21481372	3774.1878094534	66.666933334
0.	426130.26461564	3880.9034743288	93.33385600292
0.	424433.54624742	3760.8484474097	66.666933334
0.	425793.69865254	3627.4560010925	160.0015360147
0.	421419.54696613	3667.4735108391	53.33350400054
0.	416893.53634616	3974.2808018765	66.666933334
0.	409024.27043086	3707.4912127124	133.3344000085
0.	418014.30630181	3654.1343195762	93.33385600292
0.	417509.94162405	3880.9034743288	93.33385600292
0.	416529.31777095	4161.0385952334	66.666933334
0.	407177.0243432	4134.3586542796	173.3351360187
0.	410927.91178452	4401.1619067434	66.666933334
