# Supplementary material for: LA-iMageS: a software for elemental distribution bioimaging using LA–ICP–MS data
Source: J Cheminform. 2016 Nov 18;8:65. doi: 10.1186/s13321-016-0178-7 (PMC5116144; doi:10.1186/s13321-016-0178-7)
Supplement: Supplementary file 2 — Additional file 2. Case study dataset corresponding to LA–ICP–MS analysis of a Arabidopsis thaliana seed. [file 13321_2016_178_MOESM2_ESM.zip › Line 6.xl]

Intensity Vs Time	Counts Per Second
Time in Seconds	C12	P31	Cu63
0.	387107.01966068	3867.5639415011	120.0008640062
0.	386716.15149079	3360.6775125865	40.0000960002
0.	388949.92525547	3854.2244300216	80.00038400184
0.	388531.04810057	4080.9990285622	66.666933334
0.	382041.08220287	3934.2618191226	66.666933334
0.	384943.51006168	3907.5826040291	106.667349337
0.	392245.80992168	3480.7267757508	40.0000960002
0.	394131.7404826	3467.3878833464	53.33350400054
0.	411123.89896069	3920.9222009017	106.667349337
0.	408394.48254232	4187.7186215844	93.33385600292
0.	413322.06327357	3880.9034743288	106.667349337
0.	409458.151336	4000.9602304553	160.0015360147
0.	409234.21005107	4147.6986140819	133.3344000085
0.	408142.58039435	3947.6014586921	106.667349337
0.	423171.74275883	4080.9990285622	120.0008640062
0.	418728.87390841	3880.9034743288	173.3351360187
0.	413028.00851307	4067.6591755055	146.6679573446
0.	423129.68585126	3960.94111961	133.3344000085
0.	433285.42610755	4054.3193437977	133.3344000085
0.	428612.84799151	3787.5271928449	146.6679573446
0.	427168.09311299	3667.4735108391	93.33385600292
0.	417257.77045219	3734.1697873657	80.00038400184
0.	428697.01599743	4027.6397444289	93.33385600292
0.	424279.31582619	3400.6937415233	66.666933334
0.	430759.39106902	4000.9602304553	146.6679573446
0.	423942.82275069	3614.1168738716	80.00038400184
0.	423494.18592728	4161.0385952334	93.33385600292
0.	429749.18600545	3720.8304893652	106.667349337
0.	430759.39106902	3774.1878094534	146.6679573446
0.	428977.58200302	3974.2808018765	120.0008640062
0.	426256.48026902	4040.9795334389	106.667349337
0.	435054.09479498	3707.4912127124	66.666933334
0.	433159.10662849	4067.6591755055	120.0008640062
0.	431096.15262038	4000.9602304553	80.00038400184
0.	433650.35953075	3707.4912127124	133.3344000085
0.	427476.66102423	4241.0789304799	120.0008640062
0.	422372.69691016	3614.1168738716	226.6697493752
0.	432766.12462833	3800.8665975842	226.6697493752
0.	439182.41157439	3947.6014586921	146.6679573446
0.	431853.91461737	4214.3987333331	106.667349337
0.	439519.50502087	3920.9222009017	66.666933334
0.	437356.71959609	3907.5826040291	186.6687573567
0.	430057.84710933	4227.7388212317	146.6679573446
0.	429707.09671843	4534.5667354854	213.3360640349
0.	425793.69865254	4094.3389029679	280.0047040790
0.	427841.34655491	4347.8005730561	373.3416961873
0.	432387.19480583	4067.6591755055	240.0034560497
0.	443621.87302633	4507.8855989326	280.0047040790
0.	433439.81911644	4521.2261565337	320.0061441179
0.	430815.517073	4321.1200343129	386.6756375414
0.	433467.89087214	4454.5235820345	240.0034560497
0.	433411.74745291	4908.111614726	266.670933401
0.	433734.57714812	3947.6014586921	573.3530566784
0.	439940.89051251	4134.3586542796	400.0096002304
0.	434324.12369735	4654.6329068409	226.6697493752
0.	433074.89467927	4961.4765354169	400.0096002304
0.	438732.97431152	4627.9513859714	520.016224506
0.	438859.37615462	4467.8640542332	400.0096002304
0.	443621.87302633	5001.500450135	413.3435842542
0.	439098.14028862	5214.9645742522	466.6797336992
0.	437230.33995979	5321.6986862206	386.6756375414
0.	442230.78123332	5641.9092220808	346.6738774833
0.	451185.50027539	5868.7324604928	466.6797336992
0.	442427.48755279	6228.9938187574	306.6723094371
0.	447430.96857578	6335.740914881	360.0077761679
0.	442919.27314099	6909.5299758887	373.3416961873
0.	438480.17622954	6309.0540127051	226.6697493752
0.	440362.29676507	6455.8330318833	240.0034560497
0.	444844.53439167	7163.07725799	253.3371840585
0.	441739.03522279	5428.4341648307	426.6775896129
0.	436401.89748284	5922.1035311743	360.0077761679
0.	440011.12344617	6442.4893778956	226.6697493752
0.	451494.93590002	7136.387707272	520.016224506
0.	443397.0347849	7830.3437961133	213.3360640349
0.	442610.14747102	8310.8087737595	240.0034560497
0.	452676.5202867	6389.1149755253	333.3400001333
0.	442834.96503228	7149.7324719506	306.6723094371
0.	456588.16544735	7363.2516119118	293.3384960908
0.	453351.78460442	10192.896565047	280.0047040790
0.	441724.98575213	6896.1855956957	600.0216007776
0.	447177.91333768	6789.4313231014	186.6687573567
0.	453619.09144698	7630.1582270714	346.6738774833
0.	444408.85340736	7283.181293589	266.670933401
0.	449666.61490687	8204.0363859019	280.0047040790
0.	442567.99483602	8057.2265852193	306.6723094371
0.	454041.17187821	8804.6488545952	360.0077761679
0.	446503.13595414	8430.9293445433	226.6697493752
0.	450932.33399421	6562.5830326817	253.3371840585
0.	457854.90844957	7923.7653733054	306.6723094371
0.	453211.10014526	8524.3576516315	266.670933401
0.	454800.96910246	10526.644417957	346.6738774833
0.	444465.0690619	8951.4718167379	280.0047040790
0.	448260.47988065	7336.5614203583	320.0061441179
0.	445167.79591085	6442.4893778956	293.3384960908
0.	450172.88007942	8137.3043378502	146.6679573446
0.	451326.15144521	6802.7755324172	320.0061441179
0.	445294.29287354	7109.6982419971	293.3384960908
0.	456362.98631117	7630.1582270714	213.3360640349
0.	450088.50047092	9111.645269642	200.002400028
0.	441275.41487444	9405.3045917898	293.3384960908
0.	446250.10815363	9004.8626258179	346.6738774833
0.	445687.85094017	7523.3945556235	480.0138243981
0.	458178.66173033	7643.5037821337	253.3371840585
0.	445659.73904934	9084.949480477	293.3384960908
0.	443607.82046312	8430.9293445433	346.6738774833
0.	444689.93537383	7576.7762204479	480.0138243981
0.	438873.42091917	6709.3665157526	306.6723094371
0.	446376.62111859	6922.8743774415	413.3435842542
0.	460276.316507	7963.8035125576	280.0047040790
0.	435376.98650498	8137.3043378502	253.3371840585
0.	439561.64263584	8123.9579923339	386.6756375414
0.	442736.60662224	7403.2870594544	280.0047040790
0.	446517.19327356	7670.1949563466	320.0061441179
0.	446334.44992243	7056.3195677744	386.6756375414
0.	441865.48149705	8751.2593275618	426.6775896129
0.	446981.09777068	8791.3014407862	506.6820698015
0.	454758.75637636	8030.5341719239	306.6723094371
0.	459107.76085295	7816.9979419685	426.6775896129
0.	453239.23685212	9298.5181870744	600.0216007776
0.	454716.54385841	8791.3014407862	400.0096002304
0.	454238.14986846	10940.510308095	346.6738774833
0.	449455.67992358	8017.1879973224	293.3384960908
0.	469024.42809288	8310.8087737595	240.0034560497
0.	454786.89817063	9071.6016179468	306.6723094371
0.	483539.78065846	10059.401164116	346.6738774833
0.	454294.43012676	9231.7773786235	226.6697493752
0.	451002.65721004	8604.4398909837	360.0077761679
0.	445617.57138629	9912.5586915529	333.3400001333
0.	448668.23525288	9165.0371043926	280.0047040790
0.	447206.0302168	7536.7399397861	373.3416961873
0.	448133.93906036	8324.1554183849	173.3351360187
0.	438522.3087243	9365.2595297519	346.6738774833
0.	447430.96857578	9231.7773786235	186.6687573567
0.	451213.63032445	9111.645269642	360.0077761679
0.	468122.43834903	9218.4292810399	213.3360640349
0.	438367.82392488	9832.4638873747	280.0047040790
0.	452338.90810326	8644.4812991055	346.6738774833
0.	448851.02845092	8017.1879973224	293.3384960908
0.	440137.54418003	8898.0813495414	333.3400001333
0.	450482.27909498	7736.9232657286	320.0061441179
0.	439828.51901818	7042.97495262	413.3435842542
0.	437735.86971098	7883.7274263272	413.3435842542
0.	460487.5182781	7483.3585313089	346.6738774833
0.	460248.15666441	8350.8487717316	213.3360640349
0.	435180.44227292	7790.306297769	240.0034560497
0.	436177.24894872	8070.5728239134	386.6756375414
0.	439674.010624	7816.9979419685	306.6723094371
0.	441682.83747862	8430.9293445433	306.6723094371
0.	443101.94356021	7456.6679552429	360.0077761679
0.	441500.19735981	7590.12169006	333.3400001333
0.	441879.53119846	7002.9412353188	320.0061441179
0.	441612.59081759	9458.6983070131	333.3400001333
0.	440362.29676507	6789.4313231014	333.3400001333
0.	441963.82989149	7897.0733872896	480.0138243981
0.	422568.94686287	6415.8021339945	400.0096002304
0.	425723.58241185	7603.4671810346	480.0138243981
0.	423157.72376664	6936.2188003543	560.0188166322
0.	427476.66102423	7096.3535414006	266.670933401
0.	437047.79489335	7243.1464228061	400.0096002304
0.	439294.77458038	9138.3411442804	466.6797336992
0.	455138.67840483	8751.2593275618	440.0116163066
0.	450693.23938231	7389.9418889118	466.6797336992
0.	443101.94356021	7109.6982419971	453.345664335
0.	436879.2952135	8257.4224089102	480.0138243981
0.	438943.64508787	5908.7607314699	680.02774513
0.	447698.09055717	5948.7891946513	466.6797336992
0.	449750.99035593	5561.8554349731	573.3530566784
0.	448668.23525288	6042.1896895435	480.0138243981
0.	442202.68069977	6696.0224559516	226.6697493752
0.	439800.42637527	5174.9396345959	240.0034560497
0.	451143.30537516	5588.5399452563	266.670933401
0.	445673.79498321	5361.7243305447	280.0047040790
0.	432499.46855792	4948.1352732158	386.6756375414
0.	434590.83668108	4921.4528128704	133.3344000085
0.	431994.24828405	4547.9073357879	280.0047040790
0.	434015.3085305	4654.6329068409	253.3371840585
0.	436022.80650482	3814.2060236715	280.0047040790
0.	425891.86235595	4401.1619067434	200.002400028
0.	430941.80192927	4667.9736993025	160.0015360147
0.	427434.58292581	4174.3785977342	146.6679573446
0.	424531.69432843	4587.9292648003	253.3371840585
0.	419681.72370363	4080.9990285622	186.6687573567
0.	424279.31582619	3974.2808018765	120.0008640062
0.	431432.92743813	3827.5454711068	93.33385600292
0.	427252.24689308	4374.4811971995	120.0008640062
0.	430394.58102489	4254.4190610777	106.667349337
0.	422036.27890622	3987.6205054916	173.3351360187
0.	431432.92743813	3680.8127234493	66.666933334
0.	421783.97409555	3574.0996202919	120.0008640062
0.	419457.51419037	3694.1519574071	106.667349337
0.	426593.06445773	3827.5454711068	146.6679573446
0.	429707.09671843	3987.6205054916	133.3344000085
0.	420060.09060066	3987.6205054916	160.0015360147
0.	429005.63911008	3440.7101625776	26.66670933340
0.	419331.39892498	3760.8484474097	80.00038400184
0.	420508.54714174	3680.8127234493	53.33350400054
0.	424265.29501683	3867.5639415011	53.33350400054
0.	431867.94788038	3667.4735108391	66.666933334
0.	416837.50170835	3760.8484474097	80.00038400184
0.	418448.64419359	4307.7797969662	93.33385600292
0.	413994.22646333	4321.1200343129	40.0000960002
0.	411263.89255495	3854.2244300216	160.0015360147
0.	416991.59784686	3440.7101625776	53.33350400054
0.	412789.97159891	3800.8665975842	80.00038400184
0.	420704.75428086	4000.9602304553	106.667349337
0.	424643.86494419	3787.5271928449	80.00038400184
0.	424615.82215222	3814.2060236715	80.00038400184
0.	429356.36071897	4054.3193437977	106.667349337
0.	419317.38623263	4401.1619067434	160.0015360147
0.	431643.41843641	3774.1878094534	106.667349337
0.	422625.01910583	4094.3389029679	66.666933334
0.	419947.98014344	4014.2999767677	53.33350400054
0.	424882.23239147	3814.2060236715	146.6679573446
0.	418266.49980838	3800.8665975842	120.0008640062
0.	418336.55488154	4161.0385952334	160.0015360147
0.	423466.14690788	3614.1168738716	146.6679573446
0.	416851.51033334	4067.6591755055	93.33385600292
0.	429061.7536005	3814.2060236715	80.00038400184
0.	417341.82668232	3694.1519574071	40.0000960002
0.	423185.76177402	3827.5454711068	93.33385600292
0.	420802.85954018	3534.0825588358	106.667349337
0.	418840.9683683	3747.5091067139	53.33350400054
0.	434773.3293056	3640.7951496607	106.667349337
0.	426859.53634152	4121.0187158266	120.0008640062
0.	424699.95080421	4147.6986140819	80.00038400184
0.	429159.95484514	4040.9795334389	106.667349337
0.	426102.2169458	3974.2808018765	120.0008640062
0.	422358.67922888	3894.2430285048	93.33385600292
0.	425302.89704782	3867.5639415011	133.3344000085
0.	422737.16469564	3627.4560010925	106.667349337
0.	424307.35751392	3734.1697873657	53.33350400054
0.	423241.83806478	4000.9602304553	106.667349337
0.	419947.98014344	3840.8849398902	80.00038400184
0.	416473.28552241	4027.6397444289	93.33385600292
0.	417075.65145776	4000.9602304553	146.6679573446
0.	423382.03040169	3747.5091067139	53.33350400054
0.	415142.62764143	3427.371334213	106.667349337
0.	412901.98814377	4000.9602304553	146.6679573446
0.	409920.04878713	3774.1878094534	146.6679573446
0.	411613.88658218	3640.7951496607	66.666933334
0.	400714.80924402	3854.2244300216	160.0015360147
0.	395459.12679043	3787.5271928449	120.0008640062
0.	398897.31882242	3574.0996202919	160.0015360147
0.	393433.19906352	3720.8304893652	66.666933334
0.	393405.25859657	3867.5639415011	80.00038400184
0.	388517.08588308	4214.3987333331	80.00038400184
0.	385962.38490157	4014.2999767677	93.33385600292
0.	387707.31638101	3720.8304893652	120.0008640062
0.	385222.64174417	3787.5271928449	66.666933334
0.	385725.10180278	3680.8127234493	66.666933334
