# Supplementary material for: LA-iMageS: a software for elemental distribution bioimaging using LA–ICP–MS data
Source: J Cheminform. 2016 Nov 18;8:65. doi: 10.1186/s13321-016-0178-7 (PMC5116144; doi:10.1186/s13321-016-0178-7)
Supplement: Supplementary file 2 — Additional file 2. Case study dataset corresponding to LA–ICP–MS analysis of a Arabidopsis thaliana seed. [file 13321_2016_178_MOESM2_ESM.zip › Line 7.xl]

Intensity Vs Time	Counts Per Second
Time in Seconds	C12	P31	Cu63
0.	357257.25791163	3654.1343195762	66.666933334
0.	363394.25190485	3720.8304893652	106.667349337
0.	362294.55580023	3494.0656895019	66.666933334
0.	360791.40355838	3640.7951496607	106.667349337
0.	360902.73906844	3667.4735108391	80.00038400184
0.	371848.55622437	3827.5454711068	106.667349337
0.	369006.30510699	3974.2808018765	93.33385600292
0.	372196.93654864	3720.8304893652	106.667349337
0.	379948.59831819	3640.7951496607	40.0000960002
0.	382808.45501203	3760.8484474097	146.6679573446
0.	386744.07005159	4347.8005730561	173.3351360187
0.	392106.12794789	3987.6205054916	93.33385600292
0.	392106.12794789	4027.6397444289	160.0015360147
0.	389829.63425687	3814.2060236715	80.00038400184
0.	389089.5555461	3907.5826040291	120.0008640062
0.	398869.3604547	3880.9034743288	120.0008640062
0.	399666.20983507	3880.9034743288	106.667349337
0.	400155.54019086	3574.0996202919	213.3360640349
0.	409304.19107164	3494.0656895019	106.667349337
0.	397192.02601788	3960.94111961	133.3344000085
0.	403735.49562069	3640.7951496607	80.00038400184
0.	413154.03074204	3680.8127234493	93.33385600292
0.	406687.29127825	3507.4046245997	133.3344000085
0.	401539.79800529	4294.4395809694	160.0015360147
0.	408380.48778356	4080.9990285622	240.0034560497
0.	412075.90066457	3960.94111961	346.6738774833
0.	409374.17266582	4027.6397444289	320.0061441179
0.	409220.21391578	3800.8665975842	173.3351360187
0.	404546.78796242	3774.1878094534	240.0034560497
0.	418406.61052922	3680.8127234493	213.3360640349
0.	413672.14166679	3587.4386834714	186.6687573567
0.	411935.89375743	3720.8304893652	280.0047040790
0.	409934.04606966	4054.3193437977	280.0047040790
0.	421111.19768919	4027.6397444289	186.6687573567
0.	413126.02564155	4321.1200343129	320.0061441179
0.	408254.53598697	4294.4395809694	266.670933401
0.	412313.91767494	4681.3145131153	280.0047040790
0.	413840.18439295	3934.2618191226	413.3435842542
0.	408030.62626985	4761.3598443716	440.0116163066
0.	414120.2629512	4281.0993863224	360.0077761679
0.	411543.8866291	4601.2699505063	466.6797336992
0.	405400.12690692	4587.9292648003	386.6756375414
0.	405987.72134696	4734.6779818802	240.0034560497
0.	412411.92660751	4868.088148406	306.6723094371
0.	415478.7742727	8030.5341719239	506.6820698015
0.	416809.48452729	4761.3598443716	386.6756375414
0.	412327.91888215	5415.0921552654	240.0034560497
0.	414540.39801126	5241.6479741231	346.6738774833
0.	412495.9351593	5028.1831667097	373.3416961873
0.	414204.2883098	6188.9640101072	493.3479364322
0.	403931.31774638	5348.3824277495	320.0061441179
0.	414750.47329191	4561.2479574412	346.6738774833
0.	414316.32340723	5428.4341648307	293.3384960908
0.	419149.23571728	5535.1710101087	320.0061441179
0.	418280.51077705	6122.2480894985	640.0245769437
0.	418000.29576975	6255.6804646437	306.6723094371
0.	418434.63294915	6962.9077102598	440.0116163066
0.	426172.33629299	7016.2857863922	306.6723094371
0.	418098.36997674	7510.0491928231	280.0047040790
0.	433018.75384059	7496.7038513849	346.6738774833
0.	421826.02437995	6736.0546994319	320.0061441179
0.	416011.03349653	6882.8412368626	320.0061441179
0.	423325.95319092	7296.5262932393	213.3360640349
0.	428262.15688768	6922.8743774415	240.0034560497
0.	423830.66133662	6642.6464303378	253.3371840585
0.	424840.16706469	7723.5775611263	213.3360640349
0.	430506.82861109	7990.495712212	400.0096002304
0.	421741.9240181	5922.1035311743	426.6775896129
0.	423634.38240437	6188.9640101072	253.3371840585
0.	418042.32743487	9391.9562164077	413.3435842542
0.	423368.0110645	6776.0871351451	320.0061441179
0.	419261.33569311	7830.3437961133	266.670933401
0.	428668.95990337	6869.4968993892	373.3416961873
0.	432850.33353634	8070.5728239134	346.6738774833
0.	417005.60672457	8444.2761814583	293.3384960908
0.	414120.2629512	5415.0921552654	280.0047040790
0.	414106.25880514	8150.6507047311	266.670933401
0.	423732.52130694	6375.7714283275	400.0096002304
0.	438115.03663571	5134.9148871186	440.0116163066
0.	412761.96769228	6162.2775777928	480.0138243981
0.	432681.91654971	5868.7324604928	360.0077761679
0.	420298.3302071	5281.6732340806	400.0096002304
0.	425779.67535838	6028.8466976325	466.6797336992
0.	424181.17064378	6535.8954043318	426.6775896129
0.	419457.51419037	6162.2775777928	346.6738774833
0.	414652.4375179	5721.9637779686	293.3384960908
0.	420032.06284843	6255.6804646437	213.3360640349
0.	418672.82723004	6549.2392078275	293.3384960908
0.	418140.40212442	5761.9913442086	240.0034560497
0.	415198.65116125	5922.1035311743	266.670933401
0.	422036.27890622	6175.6207832715	546.6845979214
0.	412607.94784727	5481.8024166346	453.345664335
0.	415926.99036132	5641.9092220808	426.6775896129
0.	417145.69676534	6389.1149755253	413.3435842542
0.	422232.52113213	6455.8330318833	560.0188166322
0.	420592.6353639	6028.8466976325	426.6775896129
0.	418967.07639383	5935.4463522347	266.670933401
0.	421573.72577776	6322.3974531142	266.670933401
0.	417565.98067322	6829.4640151273	240.0034560497
0.	418042.32743487	7149.7324719506	400.0096002304
0.	425106.58429799	12836.545672216	573.3530566784
0.	421335.45060515	4854.7470356701	386.6756375414
0.	426915.63674415	6362.4279024876	466.6797336992
0.	441865.48149705	5348.3824277495	373.3416961873
0.	427546.79164862	5468.4603216522	426.6775896129
0.	427350.42735043	5601.8822324301	520.016224506
0.	423017.53510973	6349.0843980054	346.6738774833
0.	428290.21164651	6562.5830326817	680.02774513
0.	422358.67922888	5815.3617315053	400.0096002304
0.	422428.76786528	6856.1525832756	360.0077761679
0.	423662.42197581	6042.1896895435	733.365601419
0.	423844.68143287	6829.4640151273	373.3416961873
0.	417341.82668232	6215.6505278501	213.3360640349
0.	422344.66157059	6242.3371310219	346.6738774833
0.	426466.84383358	9899.209504095	453.345664335
0.	420550.59114937	6655.9904047029	280.0047040790
0.	422064.31323398	5988.8178500384	440.0116163066
0.	419625.67077366	6642.6464303378	600.0216007776
0.	436275.53195623	6335.740914881	413.3435842542
0.	414820.49953374	6255.6804646437	293.3384960908
0.	421167.26036637	6682.6784175097	320.0061441179
0.	414484.3788091	5815.3617315053	360.0077761679
0.	419177.26057334	7977.1496017028	386.6756375414
0.	424181.17064378	8217.3828596065	466.6797336992
0.	425905.8858342	6162.2775777928	333.3400001333
0.	421573.72577776	8470.9699193857	480.0138243981
0.	407260.9814039	6709.3665157526	400.0096002304
0.	417832.17117738	6349.0843980054	333.3400001333
0.	423998.9040098	7042.97495262	266.670933401
0.	418364.57707167	6095.5618707533	333.3400001333
0.	423129.68585126	6722.7105969127	520.016224506
0.	430282.33491254	6469.1767072291	293.3384960908
0.	424629.8435367	6309.0540127051	360.0077761679
0.	416669.40000044	7389.9418889118	386.6756375414
0.	412859.98176726	7042.97495262	253.3371840585
0.	414932.54271493	7456.6679552429	320.0061441179
0.	413784.16978351	6816.1197630925	333.3400001333
0.	422106.36489807	7269.8363153001	400.0096002304
0.	424349.42021804	7229.8015086008	360.0077761679
0.	425443.12320157	8430.9293445433	346.6738774833
0.	422232.52113213	6535.8954043318	413.3435842542
0.	428107.85736011	7283.181293589	240.0034560497
0.	417117.67857338	8083.9190839719	386.6756375414
0.	418967.07639383	7470.0132325949	200.002400028
0.	418098.36997674	7897.0733872896	320.0061441179
0.	421209.30761567	7683.5405754972	413.3435842542
0.	414330.32789775	8484.3168203982	346.6738774833
0.	415800.92720901	8257.4224089102	386.6756375414
0.	420999.07343841	6202.3072583001	333.3400001333
0.	426158.31237753	6522.5516221946	360.0077761679
0.	417201.73342496	7229.8015086008	386.6756375414
0.	422526.89292212	7163.07725799	360.0077761679
0.	418630.79246257	7176.4220653903	320.0061441179
0.	419597.6444466	7630.1582270714	400.0096002304
0.	420550.59114937	8043.8803678895	306.6723094371
0.	417481.92223733	7229.8015086008	253.3371840585
0.	420999.07343841	6816.1197630925	360.0077761679
0.	417299.79846386	5441.7761957503	413.3435842542
0.	414372.34150709	7416.6322513587	520.016224506
0.	412453.9307801	5828.7043817185	333.3400001333
0.	412817.97559738	6042.1896895435	640.0245769437
0.	407638.79839507	6962.9077102598	533.3504005461
0.	407694.77270473	6362.4279024876	560.0188166322
0.	407330.94625188	5241.6479741231	573.3530566784
0.	418196.44530971	6202.3072583001	666.6933344000
0.	411249.89309224	5601.8822324301	546.6845979214
0.	413238.04659453	5121.5733473323	653.3589450039
0.	414988.56485672	5548.5132118636	680.02774513
0.	411795.88914575	4934.7940323669	466.6797336992
0.	412257.91307565	5094.8903318187	386.6756375414
0.	409136.23758589	4841.4059442862	533.3504005461
0.	411711.88748054	4828.0648742543	426.6775896129
0.	411725.88770069	4574.5886004453	346.6738774833
0.	414120.2629512	4868.088148406	173.3351360187
0.	413728.15554145	4347.8005730561	253.3371840585
0.	412747.9657734	4281.0993863224	373.3416961873
0.	406295.52505368	4014.2999767677	306.6723094371
0.	417860.19171299	3680.8127234493	240.0034560497
0.	406337.49914635	4121.0187158266	253.3371840585
0.	396968.40633839	4254.4190610777	173.3351360187
0.	407330.94625188	3800.8665975842	160.0015360147
0.	400896.5795784	4134.3586542796	200.002400028
0.	404183.09565248	4281.0993863224	213.3360640349
0.	407442.89120132	3947.6014586921	226.6697493752
0.	404490.83429068	3880.9034743288	213.3360640349
0.	402141.11124766	3894.2430285048	146.6679573446
0.	411165.89679797	3867.5639415011	240.0034560497
0.	409794.07427687	4161.0385952334	106.667349337
0.	405735.8902056	3600.7777679979	146.6679573446
0.	401903.3776925	3787.5271928449	53.33350400054
0.	400267.39106927	3960.94111961	120.0008640062
0.	396744.79251984	4241.0789304799	106.667349337
0.	406351.49055644	3680.8127234493	66.666933334
0.	401148.26797179	3800.8665975842	106.667349337
0.	399610.28815248	4294.4395809694	160.0015360147
0.	406855.19659273	3734.1697873657	120.0008640062
0.	413882.19559114	3307.322839518	160.0015360147
0.	409962.04070358	3827.5454711068	26.66670933340
0.	402211.03414185	3560.7605784596	93.33385600292
0.	395990.13914938	3880.9034743288	80.00038400184
0.	398687.63329748	3454.0490122887	133.3344000085
0.	396032.06258543	3454.0490122887	80.00038400184
0.	403623.59928026	3414.0325271949	120.0008640062
0.	406029.69392616	3574.0996202919	53.33350400054
0.	403036.16755948	3707.4912127124	146.6679573446
0.	411921.89319297	3667.4735108391	40.0000960002
0.	399638.24894796	3507.4046245997	120.0008640062
0.	398841.4021786	3694.1519574071	66.666933334
0.	405120.33424647	3947.6014586921	120.0008640062
0.	400770.7381653	3734.1697873657	106.667349337
0.	409906.05152753	3520.7435810443	146.6679573446
0.	399372.62508997	3360.6775125865	80.00038400184
0.	396227.70801102	3707.4912127124	173.3351360187
0.	406967.13530377	3800.8665975842	146.6679573446
0.	403763.46993501	3547.4215579742	40.0000960002
0.	401637.68332042	3640.7951496607	93.33385600292
0.	406435.43949853	3654.1343195762	53.33350400054
0.	403987.26775034	3614.1168738716	186.6687573567
0.	408394.48254232	3440.7101625776	80.00038400184
0.	412215.90986722	3560.7605784596	93.33385600292
0.	400253.40962929	3987.6205054916	80.00038400184
0.	398477.95292532	3800.8665975842	66.666933334
0.	410255.98990139	3574.0996202919	66.666933334
0.	409976.03805496	3560.7605784596	173.3351360187
0.	403399.81100022	3814.2060236715	106.667349337
0.	403609.61234085	4000.9602304553	53.33350400054
0.	409164.22960408	3534.0825588358	80.00038400184
0.	400994.457516	3880.9034743288	93.33385600292
0.	398519.88858754	4134.3586542796	173.3351360187
0.	398813.4439941	3947.6014586921	80.00038400184
0.	406239.55991784	3814.2060236715	133.3344000085
0.	401763.53751818	3774.1878094534	106.667349337
0.	397597.35162622	3480.7267757508	66.666933334
0.	399288.74558947	3894.2430285048	66.666933334
0.	399750.0930461	3560.7605784596	133.3344000085
0.	400630.91654938	3520.7435810443	146.6679573446
0.	401162.25087797	3600.7777679979	40.0000960002
0.	397080.2154455	3427.371334213	40.0000960002
0.	394453.08874512	3360.6775125865	66.666933334
0.	388838.22266903	3574.0996202919	80.00038400184
0.	383938.71166717	3827.5454711068	106.667349337
0.	381845.76197167	3494.0656895019	173.3351360187
0.	383492.17261308	3614.1168738716	133.3344000085
0.	374371.15162243	3774.1878094534	80.00038400184
0.	376908.43727869	3187.276073852	26.66670933340
0.	371987.90664453	3414.0325271949	40.0000960002
0.	369145.60903983	3507.4046245997	26.66670933340
0.	372029.71221506	3600.7777679979	93.33385600292
0.	372280.54994633	3334.00013336	66.666933334
0.	368658.05524188	3720.8304893652	66.666933334
