# Supplementary material for: LA-iMageS: a software for elemental distribution bioimaging using LA–ICP–MS data
Source: J Cheminform. 2016 Nov 18;8:65. doi: 10.1186/s13321-016-0178-7 (PMC5116144; doi:10.1186/s13321-016-0178-7)
Supplement: Supplementary file 2 — Additional file 2. Case study dataset corresponding to LA–ICP–MS analysis of a Arabidopsis thaliana seed. [file 13321_2016_178_MOESM2_ESM.zip › Line 8.xl]

Intensity Vs Time	Counts Per Second
Time in Seconds	C12	P31	Cu63
0.	352278.55084635	3347.3388123002	53.33350400054
0.	353891.44424201	3734.1697873657	93.33385600292
0.	346455.21397744	3360.6775125865	93.33385600292
0.	352487.09743915	3600.7777679979	66.666933334
0.	357507.66087845	3133.9225107654	80.00038400184
0.	357841.54295978	3694.1519574071	80.00038400184
0.	371778.88186905	3987.6205054916	106.667349337
0.	370928.90061439	3654.1343195762	133.3344000085
0.	366596.70764734	3427.371334213	120.0008640062
0.	372183.00106213	3774.1878094534	80.00038400184
0.	372601.07557311	3574.0996202919	106.667349337
0.	380994.77605101	3427.371334213	26.66670933340
0.	378693.35451867	3614.1168738716	120.0008640062
0.	388949.92525547	3907.5826040291	173.3351360187
0.	387288.50025881	3574.0996202919	146.6679573446
0.	385236.59856819	3694.1519574071	80.00038400184
0.	386758.02936627	3667.4735108391	160.0015360147
0.	387763.16008488	3747.5091067139	146.6679573446
0.	392175.96864885	3520.7435810443	240.0034560497
0.	387777.121068	3720.8304893652	106.667349337
0.	391337.91797911	3680.8127234493	173.3351360187
0.	393377.31822114	4121.0187158266	213.3360640349
0.	397066.23922698	4121.0187158266	346.6738774833
0.	400952.50969099	3907.5826040291	440.0116163066
0.	397807.01035882	3987.6205054916	453.345664335
0.	401050.38827008	4361.1408744528	306.6723094371
0.	401483.86404358	4187.7186215844	346.6738774833
0.	402742.46686008	4387.8215412963	320.0061441179
0.	402896.30882308	4307.7797969662	466.6797336992
0.	404434.88098574	5308.3568474869	320.0061441179
0.	401232.16575251	4854.7470356701	213.3360640349
0.	405204.27108164	5081.5488560913	453.345664335
0.	403665.56023601	5001.500450135	373.3416961873
0.	401623.69963523	4427.8427016882	226.6697493752
0.	406463.42266268	5335.0405463082	373.3416961873
0.	402043.22015823	5508.4866706627	413.3435842542
0.	404322.97547623	5094.8903318187	306.6723094371
0.	405931.75822906	6402.4585440809	346.6738774833
0.	409290.19482164	5842.0470532875	360.0077761679
0.	421643.80797551	7123.0429639542	346.6738774833
0.	417285.78910366	7269.8363153001	320.0061441179
0.	420872.93541512	6148.9343936711	386.6756375414
0.	414456.36934581	6776.0871351451	320.0061441179
0.	408366.49304773	6575.9268788944	426.6775896129
0.	417271.77976644	6749.3988233103	200.002400028
0.	410493.95618793	7229.8015086008	373.3416961873
0.	406939.1504884	5788.6764951458	373.3416961873
0.	408170.56915487	5895.4179531216	373.3416961873
0.	412467.93221688	6989.5967056057	186.6687573567
0.	419499.55302589	6442.4893778956	386.6756375414
0.	410367.97321009	7309.8713142508	253.3371840585
0.	421391.51475383	7309.8713142508	506.6820698015
0.	404350.95171606	6349.0843980054	173.3351360187
0.	400127.57770034	6055.532702811	293.3384960908
0.	416893.53634616	7643.5037821337	386.6756375414
0.	403721.50849791	6949.563244627	373.3416961873
0.	401078.35378459	5855.3897462122	280.0047040790
0.	400602.95250111	6295.7105936535	453.345664335
0.	405330.17788201	5708.6212985993	373.3416961873
0.	404798.58402439	6749.3988233103	400.0096002304
0.	406491.40591857	5815.3617315053	280.0047040790
0.	411599.88654566	5895.4179531216	360.0077761679
0.	410521.95265766	5134.9148871186	533.3504005461
0.	403847.3934281	4494.5450626822	506.6820698015
0.	404169.10779618	4227.7388212317	386.6756375414
0.	401833.45731892	4227.7388212317	373.3416961873
0.	406827.21214431	5148.2564482579	360.0077761679
0.	402434.79125308	4521.2261565337	413.3435842542
0.	405288.20874221	4801.3827982459	373.3416961873
0.	403637.58624259	5455.1182480241	493.3479364322
0.	404812.57291229	4641.2921357306	440.0116163066
0.	406603.33985942	4307.7797969662	466.6797336992
0.	402169.08033659	4361.1408744528	546.6845979214
0.	408772.34970062	5895.4179531216	533.3504005461
0.	401861.42539961	4681.3145131153	426.6775896129
0.	403036.16755948	4294.4395809694	546.6845979214
0.	410353.97521619	4454.5235820345	426.6775896129
0.	403945.30521298	4414.5022935407	506.6820698015
0.	400882.59710753	4868.088148406	493.3479364322
0.	409514.137575	4561.2479574412	480.0138243981
0.	402071.18892635	4627.9513859714	520.016224506
0.	410927.91178452	4721.3370826618	533.3504005461
0.	405749.88062966	5388.408200197	613.3559048306
0.	408702.37303917	5548.5132118636	666.6933344000
0.	405540.02667635	4534.5667354854	360.0077761679
0.	405442.096597	4908.111614726	413.3435842542
0.	409864.05988644	4988.1591238765	533.3504005461
0.	401330.04753915	6776.0871351451	626.6902302193
0.	410507.95441132	5134.9148871186	453.345664335
0.	409696.0953872	4374.4811971995	626.6902302193
0.	413882.19559114	5468.4603216522	466.6797336992
0.	406897.17343736	4601.2699505063	573.3530566784
0.	414526.39317627	4721.3370826618	640.0245769437
0.	406939.1504884	5214.9645742522	653.3589450039
0.	412075.90066457	4414.5022935407	613.3559048306
0.	412986.00151667	4961.4765354169	600.0216007776
0.	405274.21907479	5014.8417977461	760.0346575803
0.	413588.12154364	5815.3617315053	653.3589450039
0.	405288.20874221	5335.0405463082	360.0077761679
0.	412775.96963412	9872.5111932931	613.3559048306
0.	407862.69783574	5962.1320584241	506.6820698015
0.	408142.58039435	7256.4913583725	680.02774513
0.	409962.04070358	6362.4279024876	586.6873180602
0.	414988.56485672	6429.145745266	786.7037990859
0.	409794.07427687	6148.9343936711	586.6873180602
0.	407834.71008453	5708.6212985993	560.0188166322
0.	411011.90573777	5668.5939886228	346.6738774833
0.	412663.95474223	6936.2188003543	573.3530566784
0.	404211.07143384	5628.5668708423	586.6873180602
0.	416697.41672202	5895.4179531216	440.0116163066
0.	416991.59784686	5575.1976794373	466.6797336992
0.	409248.20620929	5548.5132118636	413.3435842542
0.	409080.25382483	5601.8822324301	573.3530566784
0.	412005.89692406	5455.1182480241	600.0216007776
0.	410619.94102462	5788.6764951458	626.6902302193
0.	409850.06271863	6722.7105969127	426.6775896129
0.	408912.30474417	6175.6207832715	546.6845979214
0.	408184.56356953	6696.0224559516	426.6775896129
0.	405512.04653903	4627.9513859714	320.0061441179
0.	406995.12021087	6269.0238196228	386.6756375414
0.	410997.90668819	5548.5132118636	440.0116163066
0.	409024.27043086	5655.2515946742	440.0116163066
0.	400127.57770034	4961.4765354169	586.6873180602
0.	408590.4115738	7590.12169006	520.016224506
0.	404462.85759236	8097.2653653948	666.6933344000
0.	410255.98990139	5415.0921552654	440.0116163066
0.	403777.45712656	5855.3897462122	720.0311053437
0.	402029.23580854	5335.0405463082	466.6797336992
0.	409738.08620224	4641.2921357306	706.696630603
0.	412145.90497895	5068.2074017168	386.6756375414
0.	410661.93638326	5761.9913442086	520.016224506
0.	412117.90318433	5641.9092220808	466.6797336992
0.	406253.55116741	7670.1949563466	533.3504005461
0.	418266.49980838	7056.3195677744	346.6738774833
0.	410521.95265766	5681.9364039265	346.6738774833
0.	413546.11179204	5988.8178500384	333.3400001333
0.	403903.34288193	6589.2707464657	506.6820698015
0.	410857.91745462	6322.3974531142	373.3416961873
0.	399540.38656461	5321.6986862206	320.0061441179
0.	410605.94261763	8163.9970929767	306.6723094371
0.	411361.88943657	6349.0843980054	440.0116163066
0.	406827.21214431	6602.6146353956	440.0116163066
0.	400169.52147049	7363.2516119118	320.0061441179
0.	413868.19183545	6709.3665157526	360.0077761679
0.	416445.26953597	6495.8641219953	253.3371840585
0.	406085.65768613	6696.0224559516	600.0216007776
0.	433818.79559502	6802.7755324172	1040.064900049
0.	407792.72862974	6669.3344004268	373.3416961873
0.	410451.96165545	6575.9268788944	373.3416961873
0.	416361.22212802	10232.945602088	453.345664335
0.	412887.98599531	7269.8363153001	413.3435842542
0.	423199.78081221	6442.4893778956	480.0138243981
0.	418532.71214282	5988.8178500384	586.6873180602
0.	404714.65117842	7323.2163566238	480.0138243981
0.	413056.01329212	7189.7668941514	493.3479364322
0.	420536.57645717	6002.16077788	533.3504005461
0.	409976.03805496	6896.1855956957	346.6738774833
0.	401427.93044847	8470.9699193857	573.3530566784
0.	409150.23358351	5802.0191026477	653.3589450039
0.	420284.3159287	6989.5967056057	613.3559048306
0.	406239.55991784	5908.7607314699	933.385602927
0.	401945.33019162	5735.3062786932	773.3692176650
0.	408338.5036449	5401.7501670541	786.7037990859
0.	395151.71368904	6762.742968548	1333.44000853
0.	438718.9297776	5962.1320584241	680.02774513
0.	396046.0371099	5588.5399452563	666.6933344000
0.	391561.39010639	5201.6229063468	653.3589450039
0.	400323.31705825	4694.6553482794	586.6873180602
0.	397443.60516324	4387.8215412963	306.6723094371
0.	402155.09578067	4441.1831311861	506.6820698015
0.	399736.11245367	4521.2261565337	520.016224506
0.	405246.23980875	3907.5826040291	386.6756375414
0.	396381.43256438	4841.4059442862	306.6723094371
0.	400672.86279361	4147.6986140819	360.0077761679
0.	405162.30256088	4321.1200343129	266.670933401
0.	397988.7187611	3947.6014586921	200.002400028
0.	400826.66745314	4107.6787987227	106.667349337
0.	402574.64242671	4067.6591755055	293.3384960908
0.	405861.80484761	3974.2808018765	306.6723094371
0.	401973.29863893	3934.2618191226	200.002400028
0.	403609.61234085	3694.1519574071	226.6697493752
0.	402854.35164907	4321.1200343129	733.365601419
0.	411879.89163731	3494.0656895019	133.3344000085
0.	405148.31309982	3520.7435810443	80.00038400184
0.	404910.49576953	3547.4215579742	213.3360640349
0.	400896.5795784	3667.4735108391	226.6697493752
0.	405861.80484761	4054.3193437977	173.3351360187
0.	403707.52139806	3747.5091067139	173.3351360187
0.	407023.10520972	3520.7435810443	186.6687573567
0.	404910.49576953	4134.3586542796	133.3344000085
0.	409626.11115437	3800.8665975842	133.3344000085
0.	404043.21812106	3694.1519574071	146.6679573446
0.	405442.096597	3587.4386834714	186.6687573567
0.	398925.27728174	3907.5826040291	93.33385600292
0.	405148.31309982	3680.8127234493	133.3344000085
0.	402644.5688729	3894.2430285048	160.0015360147
0.	401302.08119984	3547.4215579742	93.33385600292
0.	401316.06435804	3880.9034743288	226.6697493752
0.	406141.62181298	3587.4386834714	146.6679573446
0.	401595.7323336	3600.7777679979	80.00038400184
0.	397807.01035882	3494.0656895019	120.0008640062
0.	402252.98815335	3307.322839518	120.0008640062
0.	403791.44434102	3840.8849398902	120.0008640062
0.	401274.11495217	3920.9222009017	106.667349337
0.	400588.97051133	3293.9842246161	160.0015360147
0.	405288.20874221	3854.2244300216	93.33385600292
0.	405344.16764114	4000.9602304553	80.00038400184
0.	399917.86194198	3560.7605784596	213.3360640349
0.	397541.44350095	3734.1697873657	120.0008640062
0.	401204.19973396	3494.0656895019	93.33385600292
0.	399093.02996147	4067.6591755055	120.0008640062
0.	406827.21214431	3454.0490122887	80.00038400184
0.	399764.07366145	3440.7101625776	93.33385600292
0.	401413.94710697	3320.661475766	93.33385600292
0.	399750.0930461	3987.6205054916	160.0015360147
0.	390904.95739428	4000.9602304553	93.33385600292
0.	403567.65166016	3173.9376510621	40.0000960002
0.	397904.8528638	3374.0162342191	93.33385600292
0.	400980.47488475	3480.7267757508	53.33350400054
0.	398100.54123981	3654.1343195762	146.6679573446
0.	398911.29804063	3520.7435810443	106.667349337
0.	403931.31774638	3894.2430285048	120.0008640062
0.	405903.77680769	3534.0825588358	120.0008640062
0.	401385.98049272	3440.7101625776	53.33350400054
0.	402043.22015823	3574.0996202919	106.667349337
0.	402532.68683399	3987.6205054916	13.33334400000
0.	397611.32871478	3534.0825588358	93.33385600292
0.	399274.76575289	3387.354977198	93.33385600292
0.	400001.74762685	3720.8304893652	106.667349337
0.	400602.95250111	3680.8127234493	80.00038400184
0.	407037.09774354	3747.5091067139	80.00038400184
0.	403595.62542437	3614.1168738716	93.33385600292
0.	397401.67479053	3707.4912127124	80.00038400184
0.	393908.20100469	3200.6145179875	173.3351360187
0.	405791.85203942	3720.8304893652	173.3351360187
0.	404322.97547623	3800.8665975842	66.666933334
0.	401623.69963523	3133.9225107654	106.667349337
0.	397848.94272357	3534.0825588358	200.002400028
0.	384427.14053975	3680.8127234493	106.667349337
0.	396730.81685077	3320.661475766	120.0008640062
0.	386381.13589124	3947.6014586921	93.33385600292
0.	381162.17640493	3374.0162342191	120.0008640062
0.	379544.11068418	3494.0656895019	93.33385600292
0.	377438.29556769	3520.7435810443	160.0015360147
0.	376002.17709869	3200.6145179875	13.33334400000
0.	376434.38147041	3747.5091067139	106.667349337
0.	374970.55205089	3494.0656895019	80.00038400184
0.	377061.81392175	3587.4386834714	106.667349337
0.	376308.90052356	3547.4215579742	80.00038400184
0.	365329.50508562	3987.6205054916	93.33385600292
