# Supplementary material for: LA-iMageS: a software for elemental distribution bioimaging using LA–ICP–MS data
Source: J Cheminform. 2016 Nov 18;8:65. doi: 10.1186/s13321-016-0178-7 (PMC5116144; doi:10.1186/s13321-016-0178-7)
Supplement: Supplementary file 2 — Additional file 2. Case study dataset corresponding to LA–ICP–MS analysis of a Arabidopsis thaliana seed. [file 13321_2016_178_MOESM2_ESM.zip › Line 9.xl]

Intensity Vs Time	Counts Per Second
Time in Seconds	C12	P31	Cu63
0.	316844.38212628	2760.457131701	120.0008640062
0.	319309.1681329	3320.661475766	66.666933334
0.	320458.72305196	3013.8782425196	53.33350400054
0.	318270.54749382	2947.1877294572	53.33350400054
0.	317785.90132821	3400.6937415233	133.3344000085
0.	322924.55833179	3293.9842246161	53.33350400054
0.	325294.0968569	3334.00013336	133.3344000085
0.	332656.35229343	2987.2019732603	80.00038400184
0.	333349.92534953	3067.2310371775	106.667349337
0.	337304.37271399	3334.00013336	160.0015360147
0.	334737.24126243	3280.6456310602	186.6687573567
0.	343176.99790139	3334.00013336	213.3360640349
0.	342079.91117352	3600.7777679979	173.3351360187
0.	342927.01632404	3480.7267757508	200.002400028
0.	343621.42773744	3160.5992496177	106.667349337
0.	347608.44626729	3240.6299784678	306.6723094371
0.	345163.22374449	3440.7101625776	213.3360640349
0.	352334.16277136	3147.2608695188	306.6723094371
0.	342940.90399669	3574.0996202919	320.0061441179
0.	355407.28648259	3720.8304893652	213.3360640349
0.	355949.71764246	3814.2060236715	266.670933401
0.	351833.66852972	3800.8665975842	346.6738774833
0.	352459.29093147	3734.1697873657	333.3400001333
0.	355017.87004529	3827.5454711068	320.0061441179
0.	353363.04894361	3814.2060236715	333.3400001333
0.	358773.6997535	4027.6397444289	413.3435842542
0.	362378.07203967	4307.7797969662	226.6697493752
0.	358175.43813772	4241.0789304799	426.6775896129
0.	355852.35565789	5041.524557026	386.6756375414
0.	362907.02724677	5161.5980307503	293.3384960908
0.	366373.88913916	5361.7243305447	280.0047040790
0.	359608.55367377	5761.9913442086	306.6723094371
0.	361278.50716413	4214.3987333331	226.6697493752
0.	362781.7454122	5935.4463522347	413.3435842542
0.	370705.96875046	4054.3193437977	293.3384960908
0.	369981.480482	5134.9148871186	493.3479364322
0.	360179.08427717	4307.7797969662	346.6738774833
0.	364132.10231995	4788.0417922694	360.0077761679
0.	368853.07341219	5001.500450135	373.3416961873
0.	365789.01829013	4481.2045477824	426.6775896129
0.	369006.30510699	5174.9396345959	373.3416961873
0.	365148.49153982	4854.7470356701	333.3400001333
0.	362739.9852103	4414.5022935407	346.6738774833
0.	361821.3125831	3640.7951496607	293.3384960908
0.	363004.46994808	4761.3598443716	293.3384960908
0.	364466.24429457	4054.3193437977	400.0096002304
0.	360735.73634934	4361.1408744528	266.670933401
0.	360095.58960545	4121.0187158266	293.3384960908
0.	356589.55267785	4094.3389029679	440.0116163066
0.	365900.41916466	3907.5826040291	413.3435842542
0.	364675.08968705	4121.0187158266	466.6797336992
0.	362795.66552501	4054.3193437977	306.6723094371
0.	373437.2861467	4094.3389029679	533.3504005461
0.	362294.55580023	4748.0189024501	440.0116163066
0.	360359.99220843	4414.5022935407	346.6738774833
0.	364939.63453715	5548.5132118636	306.6723094371
0.	361181.08421347	4507.8855989326	346.6738774833
0.	360499.15477149	4748.0189024501	346.6738774833
0.	361709.9650605	4401.1619067434	373.3416961873
0.	365594.07026611	5895.4179531216	346.6738774833
0.	359135.45973343	5321.6986862206	400.0096002304
0.	357535.48388503	4494.5450626822	360.0077761679
0.	362934.86790479	5615.2245409587	306.6723094371
0.	363825.81702766	4788.0417922694	226.6697493752
0.	365496.59792758	5108.231828899	373.3416961873
0.	357841.54295978	5228.3062635109	280.0047040790
0.	371597.73121197	5401.7501670541	293.3384960908
0.	361640.37359833	5535.1710101087	400.0096002304
0.	361306.34249765	5441.7761957503	426.6775896129
0.	368003.38403941	5268.3314594078	546.6845979214
0.	367139.85218472	4908.111614726	280.0047040790
0.	366485.29766455	6015.5037270781	373.3416961873
0.	366137.15086159	6028.8466976325	426.6775896129
0.	363087.99315104	5855.3897462122	413.3435842542
0.	366457.44539657	5601.8822324301	320.0061441179
0.	367766.60046405	6095.5618707533	320.0061441179
0.	371569.862222	6335.740914881	480.0138243981
0.	368894.86360103	5641.9092220808	400.0096002304
0.	369897.88964668	6282.3671959594	373.3416961873
0.	369744.64191235	5815.3617315053	466.6797336992
0.	362600.78601649	6989.5967056057	386.6756375414
0.	365858.64366594	8457.6230397391	413.3435842542
0.	368184.45827402	7643.5037821337	293.3384960908
0.	363185.43792333	6509.2078614158	360.0077761679
0.	365357.35366494	7002.9412353188	493.3479364322
0.	372169.06559843	7843.6896716215	413.3435842542
0.	368964.51437139	5962.1320584241	373.3416961873
0.	375235.41683538	6629.3024773317	320.0061441179
0.	372350.22840461	6776.0871351451	413.3435842542
0.	367905.88412293	8777.9540483444	453.345664335
0.	367794.45701361	6282.3671959594	440.0116163066
0.	376796.89236303	8364.195480453	306.6723094371
0.	379655.69156248	11621.431146556	386.6756375414
0.	371165.77211231	8177.343502587	293.3384960908
0.	379153.58911337	6269.0238196228	453.345664335
0.	385906.55299012	7096.3535414006	386.6756375414
0.	372935.54995384	9258.4736378971	440.0116163066
0.	375820.93662785	7309.8713142508	506.6820698015
0.	373088.85510019	7042.97495262	440.0116163066
0.	374287.51770555	7069.6642042893	333.3400001333
0.	368616.26621486	7389.9418889118	480.0138243981
0.	378344.70849212	5855.3897462122	413.3435842542
0.	367404.47361041	7710.231877887	533.3504005461
0.	364076.41326556	5922.1035311743	480.0138243981
0.	370385.51441675	6762.742968548	520.016224506
0.	375193.59553258	7897.0733872896	466.6797336992
0.	376518.03646151	7002.9412353188	653.3589450039
0.	372280.54994633	5802.0191026477	533.3504005461
0.	362016.17425165	6922.8743774415	773.3692176650
0.	370775.63433124	7163.07725799	466.6797336992
0.	360443.4894733	5922.1035311743	400.0096002304
0.	369020.23539776	6615.9585456843	573.3530566784
0.	362795.66552501	6389.1149755253	360.0077761679
0.	361765.63863977	5895.4179531216	640.0245769437
0.	370079.00415996	6642.6464303378	453.345664335
0.	371904.29611891	5842.0470532875	426.6775896129
0.	358773.6997535	6188.9640101072	493.3479364322
0.	367822.31365427	6602.6146353956	426.6775896129
0.	360805.32041752	5548.5132118636	453.345664335
0.	360944.49026007	4948.1352732158	600.0216007776
0.	370901.03381235	4974.8178189705	573.3530566784
0.	368574.47739287	5014.8417977461	493.3479364322
0.	369758.57341064	4547.9073357879	466.6797336992
0.	365301.65659737	5054.865968695	560.0188166322
0.	361946.58028664	4387.8215412963	640.0245769437
0.	361362.0134377	5295.0150301069	440.0116163066
0.	361459.43845872	6976.2521972527	653.3589450039
0.	358495.43330672	8457.6230397391	640.0245769437
0.	359664.21351291	4667.9736993025	640.0245769437
0.	365496.59792758	8497.6637427767	573.3530566784
0.	366401.74113388	5441.7761957503	600.0216007776
0.	364215.63658441	10726.899541785	506.6820698015
0.	364800.39938109	5268.3314594078	626.6902302193
0.	359358.08890091	5041.524557026	653.3589450039
0.	366568.85501501	4961.4765354169	693.362177199
0.	365287.73238739	6162.2775777928	720.0311053437
0.	364897.8637513	4347.8005730561	480.0138243981
0.	364494.09005097	4174.3785977342	666.6933344000
0.	359469.40566799	4868.088148406	533.3504005461
0.	364744.70595609	4494.5450626822	826.7076713671
0.	362809.58566058	4374.4811971995	440.0116163066
0.	362572.94645081	4334.4602930095	520.016224506
0.	362016.17425165	4014.2999767677	413.3435842542
0.	360220.8319201	5001.500450135	573.3530566784
0.	374914.79209271	4734.6779818802	720.0311053437
0.	364396.63030194	8577.7457257347	506.6820698015
0.	367376.61833632	4828.0648742543	573.3530566784
0.	367571.60716812	5335.0405463082	640.0245769437
0.	357076.41590557	11140.775371281	640.0245769437
0.	364118.18002221	6282.3671959594	520.016224506
0.	364313.09426198	6122.2480894985	546.6845979214
0.	363742.28658718	6842.8082885216	480.0138243981
0.	361668.21011494	6549.2392078275	613.3559048306
0.	360805.32041752	5815.3617315053	440.0116163066
0.	355685.45198975	8764.6066772696	506.6820698015
0.	365064.94812407	5401.7501670541	560.0188166322
0.	363171.5171733	6789.4313231014	733.365601419
0.	360680.06950427	7496.7038513849	533.3504005461
0.	362238.87876237	6202.3072583001	760.0346575803
0.	363463.85770331	7923.7653733054	720.0311053437
0.	358314.56499402	6762.742968548	613.3559048306
0.	365064.94812407	7977.1496017028	666.6933344000
0.	366610.63399766	7389.9418889118	1013.394947746
0.	364605.47398712	8390.8889619923	720.0311053437
0.	360958.40736945	7496.7038513849	706.696630603
0.	361640.37359833	7296.5262932393	573.3530566784
0.	365482.67339886	6402.4585440809	706.696630603
0.	359121.54560378	7550.085345311	680.02774513
0.	363143.67574151	7389.9418889118	653.3589450039
0.	363853.66068991	5735.3062786932	493.3479364322
0.	369883.95792054	6509.2078614158	520.016224506
0.	364939.63453715	4881.4292824939	346.6738774833
0.	355462.91885673	5188.2812597947	400.0096002304
0.	364758.62927819	4134.3586542796	333.3400001333
0.	363449.9364981	4414.5022935407	453.345664335
0.	361779.55709148	4614.6106575633	413.3435842542
0.	366680.26609086	4734.6779818802	346.6738774833
0.	363867.58255517	3800.8665975842	413.3435842542
0.	358996.31946028	3854.2244300216	333.3400001333
0.	367557.67924637	4134.3586542796	160.0015360147
0.	363686.60008207	4414.5022935407	240.0034560497
0.	359566.80903322	3947.6014586921	226.6697493752
0.	362057.9309037	3627.4560010925	160.0015360147
0.	361918.74285991	3774.1878094534	226.6697493752
0.	362614.70583347	3133.9225107654	200.002400028
0.	358356.30349432	3654.1343195762	253.3371840585
0.	357410.2810716	3720.8304893652	226.6697493752
0.	361570.78270498	3667.4735108391	160.0015360147
0.	365301.65659737	3107.2458572945	213.3360640349
0.	357646.77682078	4067.6591755055	186.6687573567
0.	360791.40355838	3867.5639415011	240.0034560497
0.	360401.7407385	3600.7777679979	146.6679573446
0.	363937.19222293	3414.0325271949	200.002400028
0.	355462.91885673	3707.4912127124	186.6687573567
0.	356478.27356439	3747.5091067139	133.3344000085
0.	362712.14518949	3547.4215579742	186.6687573567
0.	362113.60675833	3480.7267757508	106.667349337
0.	360526.98755707	2867.1598181554	226.6697493752
0.	366875.23898059	3320.661475766	186.6687573567
0.	366554.928733	3800.8665975842	120.0008640062
0.	361570.78270498	3414.0325271949	133.3344000085
0.	362893.1069519	2960.5257893802	133.3344000085
0.	356714.74341951	3374.0162342191	133.3344000085
0.	354531.12455377	2867.1598181554	160.0015360147
0.	356895.57774157	3027.2164091666	200.002400028
0.	362767.82532214	3574.0996202919	146.6679573446
0.	362517.26759251	3400.6937415233	106.667349337
0.	362684.3052597	3347.3388123002	120.0008640062
0.	361904.82418068	3240.6299784678	200.002400028
0.	357229.43581446	3307.322839518	106.667349337
0.	361737.80180463	3147.2608695188	80.00038400184
0.	364299.17166832	3414.0325271949	213.3360640349
0.	354642.37821185	3667.4735108391	133.3344000085
0.	358759.78621513	3027.2164091666	160.0015360147
0.	363394.25190485	2800.4704790405	133.3344000085
0.	364132.10231995	3374.0162342191	93.33385600292
0.	360053.84257666	3067.2310371775	93.33385600292
0.	363881.5044432	3654.1343195762	106.667349337
0.	362893.1069519	3600.7777679979	160.0015360147
0.	363895.42635399	3547.4215579742	200.002400028
0.	364716.85938018	3093.9075625769	120.0008640062
0.	356812.11526938	3160.5992496177	120.0008640062
0.	363547.38541255	3160.5992496177	133.3344000085
0.	359163.28806097	3147.2608695188	213.3360640349
0.	363101.91376452	3133.9225107654	200.002400028
0.	363115.83440076	3187.276073852	200.002400028
0.	369075.95678863	3147.2608695188	93.33385600292
0.	365900.41916466	3440.7101625776	120.0008640062
0.	363241.12115104	3253.9685079861	146.6679573446
0.	367989.45541158	3280.6456310602	146.6679573446
0.	362364.15260954	3307.322839518	146.6679573446
0.	368908.79370954	3267.3070588502	120.0008640062
0.	367362.69073343	3040.5545971585	160.0015360147
0.	368853.07341219	3213.9529834685	106.667349337
0.	366763.82535419	3173.9376510621	200.002400028
0.	358871.09515886	3427.371334213	80.00038400184
0.	357618.95345043	3494.0656895019	160.0015360147
0.	356394.81518403	3120.5841733573	146.6679573446
0.	350026.57326816	3107.2458572945	120.0008640062
0.	350874.47017587	3120.5841733573	173.3351360187
0.	339552.98403374	3147.2608695188	26.66670933340
0.	336568.84501238	3293.9842246161	93.33385600292
0.	333544.13594729	3053.8928064955	93.33385600292
0.	330728.5165163	3080.5692892046	120.0008640062
0.	331352.58814561	3227.2914702953	93.33385600292
0.	331532.88403692	3574.0996202919	146.6679573446
0.	324365.60242996	3334.00013336	53.33350400054
0.	321733.1103368	3227.2914702953	93.33385600292
0.	323783.61288741	3320.661475766	93.33385600292
0.	315515.35623999	2933.8496908789	133.3344000085
