# Supplementary material for: LA-iMageS: a software for elemental distribution bioimaging using LA–ICP–MS data
Source: J Cheminform. 2016 Nov 18;8:65. doi: 10.1186/s13321-016-0178-7 (PMC5116144; doi:10.1186/s13321-016-0178-7)
Supplement: Supplementary file 2 — Additional file 2. Case study dataset corresponding to LA–ICP–MS analysis of a Arabidopsis thaliana seed. [file 13321_2016_178_MOESM2_ESM.zip › Line 10.xl]

Intensity Vs Time	Counts Per Second
Time in Seconds	C12	P31	Cu63
0.	307808.33998054	2973.8638706479	120.0008640062
0.	303300.83516677	2840.4840184767	26.66670933340
0.	308057.29037234	2827.1461506538	40.0000960002
0.	307476.41748353	3013.8782425196	66.666933334
0.	302360.92117113	2853.8219076439	66.666933334
0.	310561.03082467	3387.354977198	106.667349337
0.	313508.36769442	2987.2019732603	106.667349337
0.	318062.83860757	2920.5116736452	160.0015360147
0.	315529.19918757	2960.5257893802	93.33385600292
0.	320611.08538105	2867.1598181554	266.670933401
0.	322758.29974184	3213.9529834685	173.3351360187
0.	328842.7118633	3547.4215579742	146.6679573446
0.	325696.01397234	3374.0162342191	240.0034560497
0.	328523.83038419	3494.0656895019	186.6687573567
0.	325973.20926803	3654.1343195762	306.6723094371
0.	328953.62996537	3574.0996202919	200.002400028
0.	332462.16197912	3093.9075625769	200.002400028
0.	338706.21490601	3600.7777679979	226.6697493752
0.	340066.63918379	3667.4735108391	253.3371840585
0.	337651.34183114	4054.3193437977	346.6738774833
0.	341260.66022869	3454.0490122887	226.6697493752
0.	339455.80952272	3854.2244300216	240.0034560497
0.	340760.81706403	4934.7940323669	333.3400001333
0.	345816.14051821	5001.500450135	440.0116163066
0.	343635.31654403	4134.3586542796	520.016224506
0.	344913.18378385	3934.2618191226	333.3400001333
0.	344760.38520403	4908.111614726	146.6679573446
0.	340802.46953894	5108.231828899	400.0096002304
0.	350693.76375003	4334.4602930095	400.0096002304
0.	348136.48431153	4734.6779818802	426.6775896129
0.	352000.49667278	4774.7008076446	226.6697493752
0.	349025.88563277	4774.7008076446	240.0034560497
0.	351110.78436978	4748.0189024501	413.3435842542
0.	349998.77480009	5001.500450135	280.0047040790
0.	349748.59267439	5174.9396345959	320.0061441179
0.	350026.57326816	5134.9148871186	213.3360640349
0.	343218.66221198	5148.2564482579	426.6775896129
0.	352056.10678064	4641.2921357306	413.3435842542
0.	347066.54656332	4614.6106575633	373.3416961873
0.	343690.8719972	5641.9092220808	360.0077761679
0.	360081.67390644	4748.0189024501	320.0061441179
0.	349957.07726827	4227.7388212317	413.3435842542
0.	358495.43330672	4707.9962047949	253.3371840585
0.	358829.3541344	4854.7470356701	346.6738774833
0.	351458.31716611	4801.3827982459	280.0047040790
0.	352361.96887015	5548.5132118636	400.0096002304
0.	348317.13642995	5508.4866706627	400.0096002304
0.	345024.31174781	5308.3568474869	373.3416961873
0.	354169.56020883	6228.9938187574	280.0047040790
0.	342899.24104678	5014.8417977461	360.0077761679
0.	354906.61147864	5188.2812597947	426.6775896129
0.	352306.35676342	4934.7940323669	386.6756375414
0.	348122.58815362	7683.5405754972	413.3435842542
0.	357006.86231089	5375.0662546938	333.3400001333
0.	355810.62943401	4067.6591755055	360.0077761679
0.	354517.21794877	4574.5886004453	386.6756375414
0.	350040.47253626	4814.7238255742	320.0061441179
0.	357452.01513812	5415.0921552654	386.6756375414
0.	359372.00341719	5441.7761957503	333.3400001333
0.	356172.26350374	4788.0417922694	426.6775896129
0.	353098.86359706	9725.6720119173	360.0077761679
0.	354086.12446446	4547.9073357879	386.6756375414
0.	351361.00655235	7096.3535414006	373.3416961873
0.	357674.60028209	5388.408200197	400.0096002304
0.	358801.52689847	4801.3827982459	386.6756375414
0.	351347.10512694	6175.6207832715	440.0116163066
0.	351138.58647114	5001.500450135	400.0096002304
0.	350415.76135788	9645.5790028953	440.0116163066
0.	361584.70083814	4814.7238255742	320.0061441179
0.	354517.21794877	6122.2480894985	400.0096002304
0.	354767.54031561	6696.0224559516	320.0061441179
0.	352306.35676342	5588.5399452563	426.6775896129
0.	356102.71729701	7683.5405754972	426.6775896129
0.	357145.9700686	6015.5037270781	200.002400028
0.	350457.46113765	5802.0191026477	333.3400001333
0.	351972.69175514	5628.5668708423	293.3384960908
0.	350777.16623892	6375.7714283275	253.3371840585
0.	357285.08009974	7616.8126933717	440.0116163066
0.	349887.58183601	5268.3314594078	346.6738774833
0.	356826.02562458	6255.6804646437	360.0077761679
0.	353488.19223353	5775.3339089994	306.6723094371
0.	351861.47299309	4974.8178189705	586.6873180602
0.	372043.64745082	5521.8288297084	413.3435842542
0.	360958.40736945	6002.16077788	426.6775896129
0.	351722.45158473	5214.9645742522	426.6775896129
0.	353696.76847295	4988.1591238765	306.6723094371
0.	358286.73944085	6602.6146353956	413.3435842542
0.	355059.59238276	7550.085345311	440.0116163066
0.	360109.5053272	6282.3671959594	253.3371840585
0.	361904.82418068	12062.056612676	253.3371840585
0.	355810.62943401	8497.6637427767	346.6738774833
0.	363157.59644603	6269.0238196228	386.6756375414
0.	357145.9700686	8991.5148914962	386.6756375414
0.	352806.87880828	9004.8626258179	453.345664335
0.	365719.39348355	6562.5830326817	373.3416961873
0.	363199.35869612	7083.0088621646	453.345664335
0.	367348.76315333	10006.003602161	466.6797336992
0.	368351.60713814	7857.0355684932	240.0034560497
0.	358578.91228566	9712.3231236539	306.6723094371
0.	364396.63030194	7056.3195677744	320.0061441179
0.	368031.24136341	6535.8954043318	373.3416961873
0.	367125.92496901	6509.2078614158	400.0096002304
0.	368240.17419759	6869.4968993892	453.345664335
0.	368769.4936496	8511.0106865211	306.6723094371
0.	362948.78826793	6002.16077788	386.6756375414
0.	362962.70865383	7656.8493585588	400.0096002304
0.	359344.17440737	7109.6982419971	386.6756375414
0.	374217.82340191	5882.0751961292	506.6820698015
0.	363213.27949166	5695.2788405853	733.365601419
0.	369953.61677908	7456.6679552429	280.0047040790
0.	364870.01667456	7429.9774646249	480.0138243981
0.	355546.36809977	6148.9343936711	560.0188166322
0.	363366.40974478	6108.9049694475	440.0116163066
0.	375695.46471386	6108.9049694475	560.0188166322
0.	368811.28342838	5828.7043817185	600.0216007776
0.	358718.04573645	7910.4193696156	680.02774513
0.	356227.90087827	5561.8554349731	413.3435842542
0.	360791.40355838	5748.6488007732	453.345664335
0.	352834.68645177	5201.6229063468	426.6775896129
0.	360888.82205006	5348.3824277495	466.6797336992
0.	354837.07561306	5121.5733473323	560.0188166322
0.	360193.0001354	12689.654288983	493.3479364322
0.	353154.4808832	4908.111614726	653.3589450039
0.	369326.7075585	5121.5733473323	440.0116163066
0.	358731.9592066	6095.5618707533	533.3504005461
0.	363770.12997629	5295.0150301069	626.6902302193
0.	360680.06950427	5788.6764951458	626.6902302193
0.	363436.01531565	9605.5327868852	480.0138243981
0.	358592.82552841	4734.6779818802	533.3504005461
0.	362322.39445569	6055.532702811	413.3435842542
0.	368518.75928247	5641.9092220808	440.0116163066
0.	358523.25954207	8671.1756780192	573.3530566784
0.	359427.66170976	6736.0546994319	480.0138243981
0.	345566.0813642	5588.5399452563	520.016224506
0.	348553.37960384	5882.0751961292	373.3416961873
0.	346024.52876206	5014.8417977461	520.016224506
0.	352445.38771171	5415.0921552654	480.0138243981
0.	348080.89981608	5041.524557026	533.3504005461
0.	354767.54031561	5174.9396345959	893.3812185666
0.	353988.78379655	5495.1445329714	826.7076713671
0.	352292.45379353	6522.5516221946	626.6902302193
0.	349609.60578325	4921.4528128704	693.362177199
0.	355490.73518017	4654.6329068409	653.3589450039
0.	355198.6683182	6615.9585456843	653.3589450039
0.	356812.11526938	5455.1182480241	533.3504005461
0.	356506.09320637	5321.6986862206	586.6873180602
0.	360986.24165645	7389.9418889118	586.6873180602
0.	353446.47759908	8057.2265852193	520.016224506
0.	350290.66324476	7550.085345311	626.6902302193
0.	355073.49987404	11634.783091351	386.6756375414
0.	353376.95366273	5855.3897462122	440.0116163066
0.	352042.20421961	4934.7940323669	546.6845979214
0.	355115.22248422	6696.0224559516	386.6756375414
0.	351500.02205554	5468.4603216522	466.6797336992
0.	350068.27114057	6148.9343936711	626.6902302193
0.	352403.67818871	7523.3945556235	640.0245769437
0.	353988.78379655	9485.3952928426	386.6756375414
0.	348817.42385571	7296.5262932393	573.3530566784
0.	355657.63502993	8457.6230397391	573.3530566784
0.	351680.74560511	6269.0238196228	453.345664335
0.	341802.19014652	6042.1896895435	573.3530566784
0.	336124.78362248	8310.8087737595	586.6873180602
0.	337568.06795164	7776.9605077141	653.3589450039
0.	332198.62507738	7950.4574447763	773.3692176650
0.	329882.62590976	7470.0132325949	680.02774513
0.	345052.09396566	7002.9412353188	813.37302593
0.	348011.41970746	8057.2265852193	640.0245769437
0.	361125.41445646	7083.0088621646	760.0346575803
0.	349317.74070199	6762.742968548	520.016224506
0.	349804.18806658	6615.9585456843	640.0245769437
0.	349234.35251774	6242.3371310219	506.6820698015
0.	354392.05952632	6856.1525832756	546.6845979214
0.	355073.49987404	5842.0470532875	333.3400001333
0.	353029.34250055	4788.0417922694	360.0077761679
0.	343176.99790139	5868.7324604928	386.6756375414
0.	349025.88563277	4507.8855989326	280.0047040790
0.	346719.19311363	5254.9897060887	386.6756375414
0.	345427.16278832	4161.0385952334	320.0061441179
0.	350471.36110966	4387.8215412963	280.0047040790
0.	347636.23692621	5401.7501670541	240.0034560497
0.	342607.60611202	4000.9602304553	200.002400028
0.	352014.39916568	4347.8005730561	266.670933401
0.	349512.31631035	5415.0921552654	146.6679573446
0.	352584.42093155	3800.8665975842	240.0034560497
0.	353112.76788452	3534.0825588358	226.6697493752
0.	351764.15776875	3547.4215579742	213.3360640349
0.	349164.86298852	3614.1168738716	293.3384960908
0.	346274.60139359	3787.5271928449	240.0034560497
0.	348970.29532612	3027.2164091666	186.6687573567
0.	348553.37960384	3147.2608695188	133.3344000085
0.	352904.20595805	3320.661475766	120.0008640062
0.	351972.69175514	3347.3388123002	106.667349337
0.	351611.23609334	3360.6775125865	120.0008640062
0.	350374.06178248	2960.5257893802	200.002400028
0.	352445.38771171	3013.8782425196	173.3351360187
0.	350471.36110966	3307.322839518	146.6679573446
0.	347761.29601484	3360.6775125865	186.6687573567
0.	357994.57662391	3040.5545971585	93.33385600292
0.	351722.45158473	2947.1877294572	200.002400028
0.	361069.74506345	3040.5545971585	213.3360640349
0.	353502.09715711	3307.322839518	186.6687573567
0.	355588.09302812	3200.6145179875	160.0015360147
0.	359664.21351291	3440.7101625776	80.00038400184
0.	363324.64667536	3080.5692892046	200.002400028
0.	361292.42481952	2973.8638706479	120.0008640062
0.	354433.77879596	3347.3388123002	133.3344000085
0.	361918.74285991	3307.322839518	106.667349337
0.	362531.18727295	3374.0162342191	213.3360640349
0.	353613.33736374	3293.9842246161	133.3344000085
0.	355115.22248422	3040.5545971585	253.3371840585
0.	357062.50514117	3147.2608695188	120.0008640062
0.	354600.65791964	3000.5400972175	146.6679573446
0.	351180.28979351	3334.00013336	80.00038400184
0.	355129.1300664	3494.0656895019	93.33385600292
0.	355615.90976066	3027.2164091666	120.0008640062
0.	356992.95166016	3093.9075625769	120.0008640062
0.	353891.44424201	3240.6299784678	106.667349337
0.	356297.44810788	3240.6299784678	173.3351360187
0.	354781.44732965	3320.661475766	146.6679573446
0.	362433.74998774	3467.3878833464	133.3344000085
0.	362670.38532894	3334.00013336	146.6679573446
0.	359719.87371597	3414.0325271949	53.33350400054
0.	361041.91050345	3494.0656895019	93.33385600292
0.	361014.07603445	3000.5400972175	146.6679573446
0.	356283.53861649	3240.6299784678	80.00038400184
0.	361139.33186159	2960.5257893802	186.6687573567
0.	352361.96887015	3067.2310371775	146.6679573446
0.	355866.26444464	3067.2310371775	186.6687573567
0.	350777.16623892	3107.2458572945	93.33385600292
0.	354545.0311815	3320.661475766	186.6687573567
0.	352862.49418613	3374.0162342191	106.667349337
0.	352125.61992653	3107.2458572945	93.33385600292
0.	348247.65439197	3200.6145179875	80.00038400184
0.	347261.07069056	3160.5992496177	120.0008640062
0.	351583.43244762	3374.0162342191	106.667349337
0.	351917.08219241	3120.5841733573	146.6679573446
0.	353502.09715711	2867.1598181554	146.6679573446
0.	347052.65215301	3027.2164091666	66.666933334
0.	339705.68908052	3547.4215579742	200.002400028
0.	338914.42900428	3187.276073852	80.00038400184
0.	334140.66767203	2880.4977500112	173.3351360187
0.	330575.97264341	2533.718458539	66.666933334
0.	327955.41916352	2587.0681796481	133.3344000085
0.	322702.88093496	2747.1193919425	40.0000960002
0.	322425.7923237	3374.0162342191	40.0000960002
0.	319932.40148928	2827.1461506538	106.667349337
0.	319447.66048209	2813.8083041751	106.667349337
0.	315653.7867314	3120.5841733573	106.667349337
0.	316844.38212628	3280.6456310602	120.0008640062
0.	313328.45396194	3374.0162342191	106.667349337
