# Supplementary material for: LA-iMageS: a software for elemental distribution bioimaging using LA–ICP–MS data
Source: J Cheminform. 2016 Nov 18;8:65. doi: 10.1186/s13321-016-0178-7 (PMC5116144; doi:10.1186/s13321-016-0178-7)
Supplement: Supplementary file 2 — Additional file 2. Case study dataset corresponding to LA–ICP–MS analysis of a Arabidopsis thaliana seed. [file 13321_2016_178_MOESM2_ESM.zip › Line 11.xl]

Intensity Vs Time	Counts Per Second
Time in Seconds	C12	P31	Cu63
0.	295660.14119169	2853.8219076439	53.33350400054
0.	295273.45361384	2840.4840184767	80.00038400184
0.	300025.40931805	2827.1461506538	120.0008640062
0.	299348.3692945	3027.2164091666	66.666933334
0.	297718.16809615	2893.8357032114	80.00038400184
0.	304600.29950892	2907.1736777561	120.0008640062
0.	305651.07575981	3213.9529834685	133.3344000085
0.	308721.19378532	3013.8782425196	133.3344000085
0.	317813.59464975	3133.9225107654	173.3351360187
0.	317412.05032614	3253.9685079861	226.6697493752
0.	322592.04440584	3267.3070588502	266.670933401
0.	316775.15689304	3387.354977198	226.6697493752
0.	327331.59695457	4254.4190610777	266.670933401
0.	329716.23111056	4441.1831311861	293.3384960908
0.	328399.05393228	3774.1878094534	346.6738774833
0.	333960.31645647	4000.9602304553	320.0061441179
0.	333655.11542402	3920.9222009017	306.6723094371
0.	336402.31927302	4107.6787987227	320.0061441179
0.	336097.03055573	4414.5022935407	280.0047040790
0.	338789.49993347	4294.4395809694	333.3400001333
0.	343621.42773744	3907.5826040291	360.0077761679
0.	343246.43853243	5241.6479741231	253.3371840585
0.	335056.35595134	4267.7592130252	320.0061441179
0.	333655.11542402	4988.1591238765	200.002400028
0.	337068.4418022	4868.088148406	373.3416961873
0.	344079.77033043	4721.3370826618	346.6738774833
0.	339192.0557335	4748.0189024501	306.6723094371
0.	339275.34551993	4347.8005730561	293.3384960908
0.	343732.53882522	5228.3062635109	466.6797336992
0.	341038.50408389	5761.9913442086	306.6723094371
0.	344274.22616549	4547.9073357879	440.0116163066
0.	339761.21886837	4841.4059442862	213.3360640349
0.	341343.97027925	5335.0405463082	333.3400001333
0.	347511.17967598	5508.4866706627	253.3371840585
0.	347274.96544128	4427.8427016882	440.0116163066
0.	350151.66749845	5188.2812597947	346.6738774833
0.	351069.08138807	4801.3827982459	386.6756375414
0.	346649.72412567	4547.9073357879	306.6723094371
0.	343968.65470642	5655.2515946742	266.670933401
0.	350485.26110437	5228.3062635109	333.3400001333
0.	354155.65419463	4667.9736993025	226.6697493752
0.	355796.72073818	4681.3145131153	333.3400001333
0.	358036.31355526	4494.5450626822	426.6775896129
0.	359886.85650865	4894.7704379339	266.670933401
0.	361807.39406314	4494.5450626822	453.345664335
0.	365872.56880941	5281.6732340806	373.3416961873
0.	378916.49546083	5655.2515946742	226.6697493752
0.	356659.10286256	5134.9148871186	320.0061441179
0.	352723.45642301	5188.2812597947	373.3416961873
0.	360179.08427717	5935.4463522347	426.6775896129
0.	358592.82552841	4988.1591238765	373.3416961873
0.	351096.88335317	5628.5668708423	280.0047040790
0.	349081.47630264	5641.9092220808	200.002400028
0.	351152.48755589	4934.7940323669	346.6738774833
0.	350485.26110437	5521.8288297084	293.3384960908
0.	352612.22784812	4948.1352732158	320.0061441179
0.	349206.55663795	5028.1831667097	373.3416961873
0.	353960.97238165	5375.0662546938	200.002400028
0.	353237.90749396	5455.1182480241	293.3384960908
0.	354322.52786472	5975.4749435531	213.3360640349
0.	354531.12455377	5281.6732340806	400.0096002304
0.	354405.96592681	6028.8466976325	280.0047040790
0.	349276.0465077	7536.7399397861	400.0096002304
0.	347511.17967598	6482.520403933	280.0047040790
0.	351805.86415719	4908.111614726	280.0047040790
0.	356450.45401334	5134.9148871186	266.670933401
0.	354489.40480694	5081.5488560913	453.345664335
0.	351249.795785	5228.3062635109	320.0061441179
0.	353057.150871	5081.5488560913	333.3400001333
0.	355963.62658831	4894.7704379339	453.345664335
0.	356353.08630072	4894.7704379339	280.0047040790
0.	347427.80919714	4347.8005730561	440.0116163066
0.	351847.57075005	7897.0733872896	400.0096002304
0.	351736.35362335	5041.524557026	346.6738774833
0.	350554.76141856	4908.111614726	293.3384960908
0.	355101.31492477	6269.0238196228	306.6723094371
0.	351263.69705143	5895.4179531216	360.0077761679
0.	348428.30887107	7496.7038513849	280.0047040790
0.	347941.94016629	5028.1831667097	386.6756375414
0.	347983.6278229	5508.4866706627	493.3479364322
0.	349081.47630264	5975.4749435531	386.6756375414
0.	356770.38434018	5521.8288297084	400.0096002304
0.	355143.03767131	4948.1352732158	373.3416961873
0.	357048.5943995	6028.8466976325	333.3400001333
0.	354934.42598395	13651.172119262	493.3479364322
0.	359274.60228082	5308.3568474869	413.3435842542
0.	357020.77298436	6349.0843980054	346.6738774833
0.	359775.53428295	6949.563244627	413.3435842542
0.	362447.66953164	6135.5912309063	346.6738774833
0.	361696.04672256	5655.2515946742	506.6820698015
0.	359385.91795622	7510.0491928231	360.0077761679
0.	366053.59774656	5588.5399452563	480.0138243981
0.	356283.53861649	7363.2516119118	506.6820698015
0.	362990.54949391	8030.5341719239	1133.410405240
0.	359149.37388583	9165.0371043926	400.0096002304
0.	358217.17595585	6255.6804646437	386.6756375414
0.	357744.15933323	5988.8178500384	426.6775896129
0.	355643.72658411	6829.4640151273	373.3416961873
0.	352890.30201136	7536.7399397861	453.345664335
0.	350860.56954532	5868.7324604928	506.6820698015
0.	366722.04562005	7656.8493585588	306.6723094371
0.	357424.19240437	5335.0405463082	440.0116163066
0.	354684.09870858	11848.417115519	293.3384960908
0.	353682.86323128	6615.9585456843	493.3479364322
0.	359872.94115083	5988.8178500384	533.3504005461
0.	356645.19278015	5641.9092220808	280.0047040790
0.	361654.29184526	5401.7501670541	466.6797336992
0.	353182.28966258	5188.2812597947	373.3416961873
0.	358871.09515886	5321.6986862206	373.3416961873
0.	359859.02581575	11621.431146556	453.345664335
0.	353084.95933232	5174.9396345959	320.0061441179
0.	353112.76788452	5094.8903318187	493.3479364322
0.	368769.4936496	6362.4279024876	373.3416961873
0.	358648.4787268	13971.70269818	386.6756375414
0.	354739.7263557	5761.9913442086	560.0188166322
0.	354600.65791964	7536.7399397861	493.3479364322
0.	354183.46624575	4641.2921357306	386.6756375414
0.	349957.07726827	9725.6720119173	426.6775896129
0.	356088.80812386	4694.6553482794	400.0096002304
0.	360554.82043365	5375.0662546938	400.0096002304
0.	336860.27290525	5628.5668708423	720.0311053437
0.	358245.00128164	6696.0224559516	373.3416961873
0.	349164.86298852	7496.7038513849	626.6902302193
0.	352111.71725192	6269.0238196228	426.6775896129
0.	347858.5654659	5788.6764951458	520.016224506
0.	348136.48431153	4494.5450626822	666.6933344000
0.	345524.40555321	4868.088148406	413.3435842542
0.	342621.4932631	5295.0150301069	653.3589450039
0.	349734.69388311	5495.1445329714	613.3559048306
0.	345191.00641606	5348.3824277495	560.0188166322
0.	345552.18940452	4254.4190610777	546.6845979214
0.	345010.42067292	4574.5886004453	453.345664335
0.	355782.81206508	4467.8640542332	493.3479364322
0.	366596.70764734	4894.7704379339	68791.95561125
0.	348219.86173567	4894.7704379339	373.3416961873
0.	347038.7577654	4614.6106575633	453.345664335
0.	350304.56294428	4507.8855989326	413.3435842542
0.	347261.07069056	4334.4602930095	480.0138243981
0.	352904.20595805	4828.0648742543	493.3479364322
0.	352028.30168128	5134.9148871186	546.6845979214
0.	351833.66852972	5121.5733473323	600.0216007776
0.	356770.38434018	11501.264605405	546.6845979214
0.	352528.80737103	5561.8554349731	506.6820698015
0.	349039.78326618	4227.7388212317	373.3416961873
0.	349498.41790504	11995.293681883	586.6873180602
0.	348831.3211486	4481.2045477824	680.02774513
0.	354016.59530235	5108.231828899	453.345664335
0.	346830.34467439	4614.6106575633	466.6797336992
0.	352612.22784812	4707.9962047949	706.696630603
0.	347038.7577654	5081.5488560913	480.0138243981
0.	352083.91197085	3507.4046245997	533.3504005461
0.	348192.06917016	4587.9292648003	640.0245769437
0.	344329.78579209	5094.8903318187	480.0138243981
0.	370552.70647815	4427.8427016882	586.6873180602
0.	347344.43953534	4974.8178189705	600.0216007776
0.	349317.74070199	4467.8640542332	626.6902302193
0.	348845.2184642	5761.9913442086	706.696630603
0.	351013.47773039	5882.0751961292	653.3589450039
0.	349401.12970355	4227.7388212317	600.0216007776
0.	353947.06670828	6028.8466976325	773.3692176650
0.	349220.45456649	5895.4179531216	706.696630603
0.	347400.01921909	6455.8330318833	960.0552991852
0.	354127.84223439	8791.3014407862	1013.394947746
0.	353321.33492259	7963.8035125576	773.3692176650
0.	348761.83491114	6028.8466976325	786.7037990859
0.	359580.72389066	5735.3062786932	626.6902302193
0.	353043.24667442	6776.0871351451	666.6933344000
0.	355282.11497033	6269.0238196228	640.0245769437
0.	356826.02562458	5948.7891946513	560.0188166322
0.	352250.74502013	4788.0417922694	333.3400001333
0.	349456.72282532	4494.5450626822	386.6756375414
0.	347344.43953534	4267.7592130252	400.0096002304
0.	346205.13603628	4667.9736993025	426.6775896129
0.	350471.36110966	4187.7186215844	280.0047040790
0.	355184.76062238	4801.3827982459	360.0077761679
0.	355003.96264492	3974.2808018765	293.3384960908
0.	351402.71096484	4294.4395809694	266.670933401
0.	348873.01316349	3587.4386834714	413.3435842542
0.	349637.40297984	3800.8665975842	280.0047040790
0.	347094.33545202	3600.7777679979	213.3360640349
0.	348261.55075417	5441.7761957503	213.3360640349
0.	342677.04209418	3414.0325271949	146.6679573446
0.	349887.58183601	3040.5545971585	293.3384960908
0.	346121.7783563	3440.7101625776	93.33385600292
0.	355073.49987404	4067.6591755055	200.002400028
0.	354280.80914044	3747.5091067139	120.0008640062
0.	355309.93070285	3213.9529834685	133.3344000085
0.	346483.00086917	3334.00013336	226.6697493752
0.	347844.66976195	3307.322839518	160.0015360147
0.	347566.76044912	3133.9225107654	146.6679573446
0.	351778.05987552	2973.8638706479	173.3351360187
0.	358759.78621513	3467.3878833464	133.3344000085
0.	355393.37844588	3213.9529834685	213.3360640349
0.	355254.29932871	3013.8782425196	213.3360640349
0.	357298.99122789	3133.9225107654	66.666933334
0.	349748.59267439	3414.0325271949	213.3360640349
0.	355073.49987404	3147.2608695188	106.667349337
0.	351277.59834057	3093.9075625769	186.6687573567
0.	356394.81518403	2827.1461506538	120.0008640062
0.	359455.4909925	2827.1461506538	213.3360640349
0.	357340.72474877	3093.9075625769	186.6687573567
0.	356116.6264929	2813.8083041751	120.0008640062
0.	359956.43363894	3120.5841733573	146.6679573446
0.	361417.68474177	3414.0325271949	160.0015360147
0.	360193.0001354	3080.5692892046	200.002400028
0.	349748.59267439	3587.4386834714	1506.802881647
0.	353043.24667442	3173.9376510621	186.6687573567
0.	356325.26715884	3067.2310371775	146.6679573446
0.	359246.7735894	2947.1877294572	173.3351360187
0.	350721.56448882	3240.6299784678	106.667349337
0.	358620.65208212	3293.9842246161	186.6687573567
0.	355059.59238276	3053.8928064955	106.667349337
0.	361932.6615619	2893.8357032114	106.667349337
0.	358745.87269949	3000.5400972175	106.667349337
0.	358356.30349432	3147.2608695188	173.3351360187
0.	358634.56539309	3427.371334213	106.667349337
0.	356603.46266933	2893.8357032114	120.0008640062
0.	358829.3541344	3374.0162342191	133.3344000085
0.	350221.16508777	3027.2164091666	186.6687573567
0.	355337.74652629	3374.0162342191	120.0008640062
0.	359956.43363894	2947.1877294572	93.33385600292
0.	356867.75682657	2933.8496908789	160.0015360147
0.	357660.68854007	3520.7435810443	93.33385600292
0.	349637.40297984	2653.7558112585	66.666933334
0.	357368.54720969	2920.5116736452	53.33350400054
0.	352083.91197085	3040.5545971585	120.0008640062
0.	349401.12970355	2933.8496908789	146.6679573446
0.	345788.35580474	3027.2164091666	146.6679573446
0.	347719.60944769	3173.9376510621	40.0000960002
0.	347622.3415854	3213.9529834685	106.667349337
0.	352723.45642301	3040.5545971585	106.667349337
0.	352528.80737103	3574.0996202919	186.6687573567
0.	353627.2424918	3027.2164091666	133.3344000085
0.	353919.2554297	3107.2458572945	186.6687573567
0.	352514.90403769	3053.8928064955	53.33350400054
0.	349581.80867747	2987.2019732603	200.002400028
0.	350207.26552449	3173.9376510621	186.6687573567
0.	349039.78326618	3067.2310371775	200.002400028
0.	346427.42717647	3414.0325271949	106.667349337
0.	341552.24897638	2773.7948928035	80.00038400184
0.	341482.82217721	3067.2310371775	53.33350400054
0.	329619.16898224	3253.9685079861	120.0008640062
0.	328995.2246269	3147.2608695188	106.667349337
0.	323354.07475065	2680.4310133069	80.00038400184
0.	324116.17345822	2346.9971238617	80.00038400184
0.	326208.8323801	3053.8928064955	106.667349337
0.	322107.15159423	2800.4704790405	106.667349337
0.	324393.31721222	2933.8496908789	93.33385600292
0.	318132.07433852	2760.457131701	120.0008640062
0.	318644.4362915	2867.1598181554	120.0008640062
