# Supplementary material for: LA-iMageS: a software for elemental distribution bioimaging using LA–ICP–MS data
Source: J Cheminform. 2016 Nov 18;8:65. doi: 10.1186/s13321-016-0178-7 (PMC5116144; doi:10.1186/s13321-016-0178-7)
Supplement: Supplementary file 2 — Additional file 2. Case study dataset corresponding to LA–ICP–MS analysis of a Arabidopsis thaliana seed. [file 13321_2016_178_MOESM2_ESM.zip › Line 12.xl]

Intensity Vs Time	Counts Per Second
Time in Seconds	C12	P31	Cu63
0.	300135.95159602	3293.9842246161	66.666933334
0.	304835.33026814	3080.5692892046	40.0000960002
0.	300799.23551386	2627.0806945841	106.667349337
0.	300826.87346919	3160.5992496177	133.3344000085
0.	305042.71575591	2893.8357032114	66.666933334
0.	306439.24334165	2680.4310133069	133.3344000085
0.	304849.15580965	3160.5992496177	53.33350400054
0.	311626.38193118	2920.5116736452	106.667349337
0.	316650.55289529	3187.276073852	280.0047040790
0.	319544.60647025	3147.2608695188	120.0008640062
0.	318727.52492641	3200.6145179875	200.002400028
0.	327789.06209638	3213.9529834685	253.3371840585
0.	329841.02690452	3760.8484474097	293.3384960908
0.	333433.1579195	3654.1343195762	253.3371840585
0.	338012.20473416	3614.1168738716	266.670933401
0.	334265.52844746	3907.5826040291	320.0061441179
0.	335722.37302208	4054.3193437977	320.0061441179
0.	339081.00395404	3827.5454711068	226.6697493752
0.	337790.13344281	4267.7592130252	306.6723094371
0.	340955.19702582	4387.8215412963	333.3400001333
0.	341052.38867291	4868.088148406	413.3435842542
0.	342274.32128883	3934.2618191226	293.3384960908
0.	345955.06544688	3560.7605784596	386.6756375414
0.	340177.70383655	5321.6986862206	466.6797336992
0.	342746.47864325	4267.7592130252	253.3371840585
0.	350735.46489228	4107.6787987227	306.6723094371
0.	345288.24648118	4401.1619067434	320.0061441179
0.	342635.38043685	3827.5454711068	333.3400001333
0.	346858.13279151	4774.7008076446	266.670933401
0.	352445.38771171	4294.4395809694	253.3371840585
0.	347900.25271396	4321.1200343129	346.6738774833
0.	347149.91350176	5655.2515946742	373.3416961873
0.	347872.46119256	5134.9148871186	333.3400001333
0.	346635.83039616	4868.088148406	360.0077761679
0.	346357.96057116	4601.2699505063	213.3360640349
0.	344538.13762419	4587.9292648003	373.3416961873
0.	348970.29532612	5348.3824277495	400.0096002304
0.	343621.42773744	5001.500450135	280.0047040790
0.	347997.52375383	4788.0417922694	346.6738774833
0.	349595.70721901	4721.3370826618	226.6697493752
0.	343801.9839922	5628.5668708423	293.3384960908
0.	344496.46684946	5441.7761957503	493.3479364322
0.	352125.61992653	6976.2521972527	373.3416961873
0.	343704.76091719	5161.5980307503	333.3400001333
0.	345830.03290897	4681.3145131153	373.3416961873
0.	343760.31682397	5214.9645742522	373.3416961873
0.	351972.69175514	5134.9148871186	466.6797336992
0.	348761.83491114	5508.4866706627	333.3400001333
0.	348650.65811164	5361.7243305447	226.6697493752
0.	350151.66749845	4894.7704379339	333.3400001333
0.	346997.07473871	5548.5132118636	266.670933401
0.	351402.71096484	5001.500450135	373.3416961873
0.	347552.86522179	5228.3062635109	226.6697493752
0.	343163.10984322	5748.6488007732	280.0047040790
0.	348261.55075417	4988.1591238765	386.6756375414
0.	342968.67941001	5054.865968695	200.002400028
0.	344107.54946325	5575.1976794373	400.0096002304
0.	342510.39668939	5468.4603216522	453.345664335
0.	337110.07619324	5521.8288297084	400.0096002304
0.	348636.76111385	4814.7238255742	413.3435842542
0.	349970.97642284	5495.1445329714	306.6723094371
0.	349651.30161219	6629.3024773317	493.3479364322
0.	342885.35344216	4481.2045477824	400.0096002304
0.	342524.28368174	6829.4640151273	306.6723094371
0.	355852.35565789	5361.7243305447	373.3416961873
0.	349123.16954342	6015.5037270781	253.3371840585
0.	352820.78261866	6749.3988233103	373.3416961873
0.	356227.90087827	4908.111614726	373.3416961873
0.	347552.86522179	5495.1445329714	293.3384960908
0.	352195.13364027	6722.7105969127	266.670933401
0.	344302.00593343	6589.2707464657	306.6723094371
0.	352904.20595805	5348.3824277495	386.6756375414
0.	353182.28966258	10246.295323847	266.670933401
0.	356116.6264929	5495.1445329714	560.0188166322
0.	349317.74070199	11434.506164093	333.3400001333
0.	358105.87556226	6349.0843980054	346.6738774833
0.	371458.38717381	13143.690561496	320.0061441179
0.	347066.54656332	6215.6505278501	266.670933401
0.	350485.26110437	7269.8363153001	213.3360640349
0.	350957.87443607	8924.7765404044	440.0116163066
0.	349025.88563277	22015.709791023	413.3435842542
0.	353682.86323128	8003.8418440852	266.670933401
0.	351778.05987552	6002.16077788	293.3384960908
0.	347191.59727735	6842.8082885216	413.3435842542
0.	354892.70426007	5481.8024166346	386.6756375414
0.	347080.44099632	6255.6804646437	253.3371840585
0.	348775.73211323	6282.3671959594	426.6775896129
0.	347386.12426411	5815.3617315053	386.6756375414
0.	357312.90237878	6842.8082885216	546.6845979214
0.	352765.16751342	6575.9268788944	320.0061441179
0.	356561.7327631	8350.8487717316	480.0138243981
0.	354586.75120102	8430.9293445433	400.0096002304
0.	356380.90553353	6082.2187934158	373.3416961873
0.	360777.486722	7349.9065054543	213.3360640349
0.	358286.73944085	6175.6207832715	346.6738774833
0.	355991.44454821	6442.4893778956	413.3435842542
0.	352932.01391958	6335.740914881	373.3416961873
0.	356102.71729701	7243.1464228061	333.3400001333
0.	350707.66410807	5748.6488007732	506.6820698015
0.	355309.93070285	6135.5912309063	413.3435842542
0.	349512.31631035	4667.9736993025	600.0216007776
0.	352056.10678064	11114.07308497	453.345664335
0.	348664.55513212	5922.1035311743	440.0116163066
0.	350387.96161824	5908.7607314699	266.670933401
0.	342690.92935864	6709.3665157526	373.3416961873
0.	357104.23750258	5188.2812597947	613.3559048306
0.	354378.15314855	4961.4765354169	466.6797336992
0.	352361.96887015	5721.9637779686	373.3416961873
0.	352792.97502061	5295.0150301069	413.3435842542
0.	345913.38773004	5268.3314594078	546.6845979214
0.	351416.61248109	5601.8822324301	320.0061441179
0.	359191.11647948	7229.8015086008	346.6738774833
0.	355156.94529894	6188.9640101072	440.0116163066
0.	352459.29093147	5828.7043817185	613.3559048306
0.	363282.88381079	5548.5132118636	626.6902302193
0.	353279.62110604	8030.5341719239	626.6902302193
0.	349637.40297984	5441.7761957503	480.0138243981
0.	345468.83812286	8083.9190839719	520.016224506
0.	338386.96319127	5375.0662546938	506.6820698015
0.	345649.43359875	8230.7293546761	680.02774513
0.	345482.72994642	6709.3665157526	640.0245769437
0.	347052.65215301	7376.596739731	720.0311053437
0.	351041.27951381	5695.2788405853	520.016224506
0.	350652.06281215	6469.1767072291	586.6873180602
0.	349067.57860112	4307.7797969662	413.3435842542
0.	346205.13603628	11928.531285575	560.0188166322
0.	348275.44713907	5335.0405463082	493.3479364322
0.	353947.06670828	5655.2515946742	680.02774513
0.	350665.96310207	5375.0662546938	453.345664335
0.	344746.49456016	5161.5980307503	546.6845979214
0.	339650.1596553	5201.6229063468	333.3400001333
0.	348067.00374896	4427.8427016882	453.345664335
0.	354044.40689903	5761.9913442086	640.0245769437
0.	352278.55084635	5535.1710101087	493.3479364322
0.	346524.68137695	4894.7704379339	560.0188166322
0.	345774.46348205	4321.1200343129	546.6845979214
0.	340816.35374259	6696.0224559516	546.6845979214
0.	341413.39594484	4734.6779818802	533.3504005461
0.	331699.3144083	4321.1200343129	786.7037990859
0.	332448.29141216	7269.8363153001	600.0216007776
0.	334487.50768792	4494.5450626822	520.016224506
0.	336749.25157764	7456.6679552429	600.0216007776
0.	339705.68908052	5054.865968695	573.3530566784
0.	336402.31927302	4614.6106575633	546.6845979214
0.	346163.45709419	4694.6553482794	626.6902302193
0.	340163.82067563	4961.4765354169	440.0116163066
0.	341399.51076638	4467.8640542332	426.6775896129
0.	338983.83483677	4294.4395809694	720.0311053437
0.	342913.12867407	4427.8427016882	400.0096002304
0.	345343.81273179	3747.5091067139	440.0116163066
0.	345454.94632199	4921.4528128704	520.016224506
0.	339316.99071909	4161.0385952334	560.0188166322
0.	354141.74820315	3574.0996202919	626.6902302193
0.	342760.3660211	4027.6397444289	600.0216007776
0.	346107.88548906	3934.2618191226	760.0346575803
0.	344232.55668372	4054.3193437977	960.0552991852
0.	340538.67397677	4694.6553482794	893.3812185666
0.	344510.35708502	3920.9222009017	933.385602927
0.	340497.02279395	5415.0921552654	933.385602927
0.	349998.77480009	4974.8178189705	800.0384018432
0.	348525.58594877	5468.4603216522	1280.098311550
0.	345677.21785844	5134.9148871186	1520.138636643
0.	351527.82542872	4854.7470356701	1133.410405240
0.	345316.02956111	4267.7592130252	1146.745562761
0.	340608.09306816	4561.2479574412	1226.756955978
0.	352070.00936439	4227.7388212317	746.7001188319
0.	341219.00550947	3934.2618191226	893.3812185666
0.	345024.31174781	4574.5886004453	1000.060003600
0.	343024.2305088	4774.7008076446	800.0384018432
0.	343301.99144548	3200.6145179875	613.3559048306
0.	341552.24897638	4067.6591755055	506.6820698015
0.	339136.52966247	3400.6937415233	653.3589450039
0.	342704.81664578	3800.8665975842	480.0138243981
0.	334376.5173431	3240.6299784678	506.6820698015
0.	341996.59391313	3147.2608695188	320.0061441179
0.	342482.62277272	3627.4560010925	400.0096002304
0.	340635.86086339	3080.5692892046	346.6738774833
0.	342927.01632404	3040.5545971585	200.002400028
0.	338331.44237754	4000.9602304553	453.345664335
0.	341746.64702943	3414.0325271949	160.0015360147
0.	343524.20672635	3467.3878833464	266.670933401
0.	343204.77408577	2973.8638706479	240.0034560497
0.	346705.29927066	3040.5545971585	226.6697493752
0.	342940.90399669	3120.5841733573	346.6738774833
0.	339636.27735566	2907.1736777561	240.0034560497
0.	347997.52375383	3027.2164091666	120.0008640062
0.	340219.35345534	3013.8782425196	173.3351360187
0.	341482.82217721	2987.2019732603	146.6679573446
0.	343829.76221776	2907.1736777561	146.6679573446
0.	347538.97001716	3040.5545971585	186.6687573567
0.	342343.75454991	2947.1877294572	280.0047040790
0.	341094.042576	2800.4704790405	186.6687573567
0.	343968.65470642	3120.5841733573	146.6679573446
0.	336943.53985238	2733.7816735278	186.6687573567
0.	343885.31894105	2920.5116736452	186.6687573567
0.	342052.1386627	2933.8496908789	200.002400028
0.	347010.96905825	3067.2310371775	133.3344000085
0.	346788.66266891	3133.9225107654	200.002400028
0.	338192.64192936	2960.5257893802	133.3344000085
0.	347205.4919146	3093.9075625769	160.0015360147
0.	345760.57118204	3387.354977198	120.0008640062
0.	347636.23692621	2733.7816735278	106.667349337
0.	343426.98682657	3093.9075625769	120.0008640062
0.	335139.60523166	3080.5692892046	106.667349337
0.	349317.74070199	2867.1598181554	93.33385600292
0.	342288.20789569	3093.9075625769	173.3351360187
0.	341580.01985475	3187.276073852	160.0015360147
0.	337012.92959796	2973.8638706479	80.00038400184
0.	348122.58815362	3040.5545971585	93.33385600292
0.	348247.65439197	2893.8357032114	120.0008640062
0.	341788.30433324	2933.8496908789	173.3351360187
0.	342482.62277272	2800.4704790405	213.3360640349
0.	346093.9926445	2787.13267525	93.33385600292
0.	348747.93773175	2893.8357032114	106.667349337
0.	347358.33442223	3000.5400972175	186.6687573567
0.	346830.34467439	3013.8782425196	146.6679573446
0.	342663.15485239	2467.0317873712	106.667349337
0.	344482.57663659	3040.5545971585	173.3351360187
0.	351041.27951381	3027.2164091666	120.0008640062
0.	349387.23147986	3173.9376510621	213.3360640349
0.	344038.10180131	3320.661475766	106.667349337
0.	342121.57010982	3173.9376510621	93.33385600292
0.	347288.8602147	3414.0325271949	106.667349337
0.	336596.5996194	3027.2164091666	120.0008640062
0.	346580.25570502	2840.4840184767	133.3344000085
0.	343774.20585736	3213.9529834685	120.0008640062
0.	343204.77408577	2933.8496908789	160.0015360147
0.	345691.11002232	2693.7686463466	186.6687573567
0.	345718.89441814	2853.8219076439	213.3360640349
0.	346941.49768751	2680.4310133069	120.0008640062
0.	338275.92192636	2987.2019732603	226.6697493752
0.	345705.00220889	2573.7307173561	133.3344000085
0.	349887.58183601	2960.5257893802	160.0015360147
0.	342718.70395559	3187.276073852	146.6679573446
0.	345774.46348205	2947.1877294572	226.6697493752
0.	348456.10220835	2907.1736777561	200.002400028
0.	341302.31515195	2933.8496908789	133.3344000085
0.	341427.28114597	2933.8496908789	120.0008640062
0.	335028.6063724	3107.2458572945	66.666933334
0.	335902.76162534	2893.8357032114	93.33385600292
0.	332281.84637411	2813.8083041751	146.6679573446
0.	333530.26361457	2867.1598181554	66.666933334
0.	327109.80453894	2853.8219076439	53.33350400054
0.	316664.39769364	3080.5692892046	66.666933334
0.	316373.66166849	3000.5400972175	93.33385600292
0.	314546.40598739	3040.5545971585	53.33350400054
0.	316525.95072592	2720.443976457	13.33334400000
0.	312844.08978548	2640.4182422496	120.0008640062
0.	312470.45630141	2960.5257893802	106.667349337
0.	309011.66785904	3147.2608695188	146.6679573446
