# Supplementary material for: LA-iMageS: a software for elemental distribution bioimaging using LA–ICP–MS data
Source: J Cheminform. 2016 Nov 18;8:65. doi: 10.1186/s13321-016-0178-7 (PMC5116144; doi:10.1186/s13321-016-0178-7)
Supplement: Supplementary file 2 — Additional file 2. Case study dataset corresponding to LA–ICP–MS analysis of a Arabidopsis thaliana seed. [file 13321_2016_178_MOESM2_ESM.zip › Line 13.xl]

Intensity Vs Time	Counts Per Second
Time in Seconds	C12	P31	Cu63
0.	293947.80147017	2573.7307173561	66.666933334
0.	291517.97730371	2800.4704790405	53.33350400054
0.	296323.07520277	2800.4704790405	66.666933334
0.	293602.61356393	2653.7558112585	80.00038400184
0.	294279.19507964	3160.5992496177	133.3344000085
0.	299942.50355484	2693.7686463466	160.0015360147
0.	300647.22836891	3080.5692892046	173.3351360187
0.	304282.32707825	3374.0162342191	146.6679573446
0.	307075.36178513	3374.0162342191	146.6679573446
0.	308555.21306348	3040.5545971585	146.6679573446
0.	321054.3367885	3080.5692892046	173.3351360187
0.	323021.54401199	3587.4386834714	226.6697493752
0.	325446.54593838	3600.7777679979	293.3384960908
0.	319336.86642207	3360.6775125865	226.6697493752
0.	319142.98029483	4334.4602930095	280.0047040790
0.	323783.61288741	3293.9842246161	306.6723094371
0.	321137.44900261	3627.4560010925	253.3371840585
0.	325862.33006451	4254.4190610777	293.3384960908
0.	325100.0747094	4040.9795334389	306.6723094371
0.	327317.73475898	3840.8849398902	306.6723094371
0.	330367.96268376	3427.371334213	213.3360640349
0.	323700.47477882	3787.5271928449	306.6723094371
0.	331505.14595854	4574.5886004453	360.0077761679
0.	330797.85554548	4654.6329068409	253.3371840585
0.	337845.65072188	5308.3568474869	453.345664335
0.	331727.05312039	4627.9513859714	240.0034560497
0.	332739.57807202	4054.3193437977	293.3384960908
0.	328953.62996537	3814.2060236715	400.0096002304
0.	327886.10332307	3960.94111961	360.0077761679
0.	330007.42414724	4201.058666784	333.3400001333
0.	332628.61054832	7069.6642042893	480.0138243981
0.	337443.15866168	4481.2045477824	320.0061441179
0.	337359.8868212	4374.4811971995	413.3435842542
0.	333502.51901707	4201.058666784	533.3504005461
0.	335888.88544304	5174.9396345959	466.6797336992
0.	335902.76162534	4774.7008076446	386.6756375414
0.	331685.44508621	5161.5980307503	480.0138243981
0.	334099.04782111	5054.865968695	373.3416961873
0.	334709.49272518	5188.2812597947	493.3479364322
0.	335833.38094033	5148.2564482579	253.3371840585
0.	344232.55668372	5241.6479741231	453.345664335
0.	348956.39780621	5068.2074017168	333.3400001333
0.	336874.15067314	5375.0662546938	360.0077761679
0.	335569.73950126	5108.231828899	453.345664335
0.	339511.33767875	4881.4292824939	293.3384960908
0.	339330.87249747	4921.4528128704	413.3435842542
0.	339886.16221694	6375.7714283275	533.3504005461
0.	335764.00082156	5855.3897462122	346.6738774833
0.	338498.00590637	5375.0662546938	400.0096002304
0.	341871.61955302	4894.7704379339	480.0138243981
0.	335541.98824644	5975.4749435531	333.3400001333
0.	342399.30156693	6589.2707464657	413.3435842542
0.	338275.92192636	5641.9092220808	333.3400001333
0.	333835.46016415	6335.740914881	293.3384960908
0.	334903.73438814	6242.3371310219	280.0047040790
0.	343413.09836017	7870.3814867284	240.0034560497
0.	342079.91117352	5561.8554349731	400.0096002304
0.	338386.96319127	4974.8178189705	373.3416961873
0.	339011.59732839	5988.8178500384	280.0047040790
0.	340760.81706403	5134.9148871186	226.6697493752
0.	339983.34164618	4614.6106575633	426.6775896129
0.	334348.76998333	5254.9897060887	373.3416961873
0.	333058.61777274	4641.2921357306	453.345664335
0.	334973.10748627	4988.1591238765	320.0061441179
0.	333835.46016415	5121.5733473323	466.6797336992
0.	333030.87471468	4681.3145131153	386.6756375414
0.	339983.34164618	6108.9049694475	453.345664335
0.	342329.86785234	5401.7501670541	306.6723094371
0.	341802.19014652	5695.2788405853	413.3435842542
0.	339150.41114624	5415.0921552654	440.0116163066
0.	342343.75454991	5321.6986862206	373.3416961873
0.	339400.28172931	5401.7501670541	280.0047040790
0.	339691.80669022	9845.8129679763	426.6775896129
0.	338733.97649119	5775.3339089994	346.6738774833
0.	339025.4786082	5375.0662546938	333.3400001333
0.	343204.77408577	6949.563244627	266.670933401
0.	342399.30156693	8884.7337861613	360.0077761679
0.	333821.58735599	6162.2775777928	573.3530566784
0.	342621.4932631	6882.8412368626	373.3416961873
0.	336804.76206022	6095.5618707533	360.0077761679
0.	341885.50550233	5802.0191026477	280.0047040790
0.	343621.42773744	5882.0751961292	413.3435842542
0.	343371.43309707	5855.3897462122	613.3559048306
0.	342274.32128883	5748.6488007732	493.3479364322
0.	338650.69200758	20237.877831567	306.6723094371
0.	346205.13603628	5761.9913442086	480.0138243981
0.	346274.60139359	5802.0191026477	386.6756375414
0.	338109.36274806	7696.8862160106	520.016224506
0.	342690.92935864	5828.7043817185	333.3400001333
0.	345635.54150294	6415.8021339945	306.6723094371
0.	347330.54467113	7510.0491928231	520.016224506
0.	357535.48388503	6108.9049694475	346.6738774833
0.	351374.90800047	7296.5262932393	413.3435842542
0.	347288.8602147	8884.7337861613	493.3479364322
0.	351736.35362335	7883.7274263272	426.6775896129
0.	349373.33327888	7029.6303588259	520.016224506
0.	351152.48755589	6188.9640101072	440.0116163066
0.	348011.41970746	9084.949480477	426.6775896129
0.	340344.30353569	7696.8862160106	400.0096002304
0.	346927.60348144	5388.408200197	520.016224506
0.	339303.10896337	11474.561164748	480.0138243981
0.	343690.8719972	6135.5912309063	480.0138243981
0.	337845.65072188	6522.5516221946	306.6723094371
0.	342399.30156693	6469.1767072291	493.3479364322
0.	345065.98510861	6989.5967056057	706.696630603
0.	343579.76145375	6522.5516221946	413.3435842542
0.	342399.30156693	6802.7755324172	626.6902302193
0.	338969.95362495	7016.2857863922	506.6820698015
0.	342774.25342162	6148.9343936711	493.3479364322
0.	342482.62277272	5575.1976794373	440.0116163066
0.	335195.1052048	8137.3043378502	533.3504005461
0.	335236.73042244	5321.6986862206	640.0245769437
0.	337804.01272859	9098.2973643753	493.3479364322
0.	336665.98653336	5268.3314594078	426.6775896129
0.	334015.80873063	5241.6479741231	426.6775896129
0.	330631.44282585	6175.6207832715	320.0061441179
0.	333266.69359456	7963.8035125576	560.0188166322
0.	353474.28733266	6629.3024773317	706.696630603
0.	338053.84374702	6375.7714283275	453.345664335
0.	340830.2379689	6989.5967056057	560.0188166322
0.	341538.3635712	5575.1976794373	560.0188166322
0.	338053.84374702	6856.1525832756	533.3504005461
0.	342343.75454991	5108.231828899	493.3479364322
0.	344315.89585142	5148.2564482579	493.3479364322
0.	336138.66018982	5588.5399452563	706.696630603
0.	343621.42773744	4481.2045477824	426.6775896129
0.	341330.08521415	7683.5405754972	813.37302593
0.	335500.36153408	5855.3897462122	573.3530566784
0.	338248.16183673	4627.9513859714	453.345664335
0.	339941.69318337	5468.4603216522	440.0116163066
0.	339511.33767875	4961.4765354169	493.3479364322
0.	338039.96405341	6362.4279024876	586.6873180602
0.	335958.26658103	5855.3897462122	533.3504005461
0.	344093.6598855	5014.8417977461	506.6820698015
0.	338275.92192636	7630.1582270714	360.0077761679
0.	338609.05007169	4494.5450626822	453.345664335
0.	341496.7074917	6429.145745266	520.016224506
0.	342732.59128809	4948.1352732158	933.385602927
0.	341746.64702943	4654.6329068409	440.0116163066
0.	338720.09568727	6789.4313231014	493.3479364322
0.	333530.26361457	9191.7331499789	333.3400001333
0.	337151.71078817	4667.9736993025	440.0116163066
0.	335611.36655334	4988.1591238765	400.0096002304
0.	339414.16364367	4574.5886004453	506.6820698015
0.	335833.38094033	5668.5939886228	466.6797336992
0.	337137.83256721	4321.1200343129	453.345664335
0.	337734.61652626	4467.8640542332	400.0096002304
0.	332684.09412908	4187.7186215844	586.6873180602
0.	337026.80761504	3987.6205054916	626.6902302193
0.	334737.24126243	3787.5271928449	773.3692176650
0.	334237.78144997	3894.2430285048	573.3530566784
0.	340733.04886076	3720.8304893652	786.7037990859
0.	342038.25244129	4467.8640542332	693.362177199
0.	335084.10562086	4187.7186215844	866.7117356769
0.	329189.3357394	3694.1519574071	973.3901793198
0.	334792.73860868	4307.7797969662	760.0346575803
0.	332906.03207398	4054.3193437977	800.0384018432
0.	331768.66135826	4094.3389029679	800.0384018432
0.	337068.4418022	4454.5235820345	866.7117356769
0.	334945.35817908	4040.9795334389	960.0552991852
0.	334001.93562812	4161.0385952334	1306.769117365
0.	333918.69748859	4854.7470356701	1120.075269058
0.	340122.17132884	4641.2921357306	986.7250807914
0.	338581.2888944	4427.8427016882	880.0464664534
0.	346594.14934376	3720.8304893652	773.3692176650
0.	327761.33623517	4681.3145131153	733.365601419
0.	327109.80453894	3547.4215579742	706.696630603
0.	330964.27152369	4414.5022935407	760.0346575803
0.	327941.55595019	3374.0162342191	613.3559048306
0.	332337.3276913	3374.0162342191	520.016224506
0.	329286.3929584	3253.9685079861	413.3435842542
0.	330978.13966897	3347.3388123002	333.3400001333
0.	332309.58698743	3454.0490122887	266.670933401
0.	329383.45128592	3734.1697873657	306.6723094371
0.	327179.11404692	3293.9842246161	266.670933401
0.	329993.55758591	3694.1519574071	253.3371840585
0.	328509.9662435	3120.5841733573	240.0034560497
0.	330409.56426839	3120.5841733573	320.0061441179
0.	327608.84561557	2760.457131701	173.3351360187
0.	327525.67006741	2893.8357032114	173.3351360187
0.	328302.00684748	3173.9376510621	240.0034560497
0.	330770.11986592	2707.1063007299	173.3351360187
0.	331435.80115865	3147.2608695188	226.6697493752
0.	334862.110801	3347.3388123002	200.002400028
0.	333266.69359456	3360.6775125865	173.3351360187
0.	330340.22840714	2867.1598181554	293.3384960908
0.	340524.7902265	3027.2164091666	120.0008640062
0.	335791.75280112	3080.5692892046	213.3360640349
0.	335472.61050574	3080.5692892046	146.6679573446
0.	331227.77015366	2760.457131701	173.3351360187
0.	335000.85688404	2760.457131701	186.6687573567
0.	327747.47333848	3360.6775125865	120.0008640062
0.	332184.75494048	2987.2019732603	106.667349337
0.	325862.33006451	2853.8219076439	93.33385600292
0.	330312.49422103	2720.443976457	146.6679573446
0.	328204.96087101	2773.7948928035	133.3344000085
0.	329300.25836589	2813.8083041751	133.3344000085
0.	327872.24022284	2627.0806945841	120.0008640062
0.	330839.45923454	3253.9685079861	200.002400028
0.	333516.3913045	2960.5257893802	160.0015360147
0.	337221.10223281	3267.3070588502	53.33350400054
0.	328204.96087101	2640.4182422496	133.3344000085
0.	327428.63295691	3080.5692892046	160.0015360147
0.	331657.70650992	2840.4840184767	160.0015360147
0.	333821.58735599	2947.1877294572	133.3344000085
0.	334653.9959224	2413.6828346078	66.666933334
0.	335208.9802547	2920.5116736452	93.33385600292
0.	326596.9317507	2547.0558568016	133.3344000085
0.	330978.13966897	2827.1461506538	253.3371840585
0.	331740.92251038	2973.8638706479	106.667349337
0.	336291.30392556	2813.8083041751	93.33385600292
0.	333918.69748859	2467.0317873712	226.6697493752
0.	332697.96508086	2813.8083041751	173.3351360187
0.	334959.23282135	2840.4840184767	66.666933334
0.	332143.14466558	2960.5257893802	106.667349337
0.	337568.06795164	2853.8219076439	133.3344000085
0.	335944.39030813	2520.3810816195	93.33385600292
0.	342191.00212379	2787.13267525	200.002400028
0.	340344.30353569	2907.1736777561	66.666933334
0.	333599.62550453	2853.8219076439	80.00038400184
0.	332351.19807718	2920.5116736452	253.3371840585
0.	342149.34284738	3120.5841733573	226.6697493752
0.	336360.68834784	3187.276073852	146.6679573446
0.	337526.43131775	3507.4046245997	120.0008640062
0.	332378.93891685	3240.6299784678	146.6679573446
0.	333460.90229061	3027.2164091666	146.6679573446
0.	337637.46279458	2693.7686463466	200.002400028
0.	333655.11542402	2760.457131701	120.0008640062
0.	336790.8844056	2973.8638706479	173.3351360187
0.	333696.73310137	2747.1193919425	106.667349337
0.	336527.21327174	3013.8782425196	120.0008640062
0.	339289.22723032	2853.8219076439	173.3351360187
0.	333211.20621069	2827.1461506538	66.666933334
0.	338858.9047462	3133.9225107654	160.0015360147
0.	337262.73737145	2987.2019732603	106.667349337
0.	337679.09997222	2867.1598181554	120.0008640062
0.	335084.10562086	3027.2164091666	93.33385600292
0.	326790.98808392	3013.8782425196	120.0008640062
0.	325709.87352234	2960.5257893802	160.0015360147
0.	322772.15450005	2933.8496908789	106.667349337
0.	321012.78098641	3053.8928064955	93.33385600292
0.	315833.74974424	2813.8083041751	106.667349337
0.	309385.14913258	2787.13267525	146.6679573446
0.	313619.08573251	2813.8083041751	66.666933334
0.	305899.9628776	2907.1736777561	80.00038400184
0.	305374.54307871	2667.0934016109	40.0000960002
0.	302996.7339507	2747.1193919425	160.0015360147
0.	297165.62861584	2840.4840184767	120.0008640062
0.	300826.87346919	2987.2019732603	80.00038400184
0.	302485.31557464	2907.1736777561	93.33385600292
