# Supplementary material for: LA-iMageS: a software for elemental distribution bioimaging using LA–ICP–MS data
Source: J Cheminform. 2016 Nov 18;8:65. doi: 10.1186/s13321-016-0178-7 (PMC5116144; doi:10.1186/s13321-016-0178-7)
Supplement: Supplementary file 2 — Additional file 2. Case study dataset corresponding to LA–ICP–MS analysis of a Arabidopsis thaliana seed. [file 13321_2016_178_MOESM2_ESM.zip › Line 14.xl]

Intensity Vs Time	Counts Per Second
Time in Seconds	C12	P31	Cu63
0.	278042.34116775	2520.3810816195	106.667349337
0.	277725.3631251	2853.8219076439	120.0008640062
0.	282674.32939593	2627.0806945841	173.3351360187
0.	281116.26504489	2587.0681796481	80.00038400184
0.	281571.2453755	2467.0317873712	66.666933334
0.	283625.85470155	3173.9376510621	93.33385600292
0.	287295.05372914	2547.0558568016	120.0008640062
0.	287019.1188749	3200.6145179875	173.3351360187
0.	289199.24905861	2693.7686463466	133.3344000085
0.	296171.14824842	3173.9376510621	186.6687573567
0.	294500.13134728	3253.9685079861	173.3351360187
0.	303245.5432259	2907.1736777561	186.6687573567
0.	300840.69248063	4121.0187158266	173.3351360187
0.	305982.92687232	3427.371334213	253.3371840585
0.	306370.10290549	4241.0789304799	186.6687573567
0.	311211.29417338	4494.5450626822	253.3371840585
0.	308375.4042776	3774.1878094534	373.3416961873
0.	309302.15187381	4801.3827982459	373.3416961873
0.	310242.83499721	3987.6205054916	186.6687573567
0.	315473.82753264	4614.6106575633	240.0034560497
0.	316996.67962588	3960.94111961	266.670933401
0.	318464.41370453	4521.2261565337	306.6723094371
0.	316678.24251456	3614.1168738716	213.3360640349
0.	317508.97307967	4214.3987333331	333.3400001333
0.	317107.44315938	4347.8005730561	293.3384960908
0.	314117.33477222	4307.7797969662	306.6723094371
0.	317218.20813764	4681.3145131153	413.3435842542
0.	318256.70007669	4307.7797969662	333.3400001333
0.	323492.63306693	5001.500450135	280.0047040790
0.	319558.45598747	5895.4179531216	413.3435842542
0.	318644.4362915	4974.8178189705	320.0061441179
0.	325931.62939714	4267.7592130252	346.6738774833
0.	323769.75647947	5761.9913442086	253.3371840585
0.	322079.44426957	5508.4866706627	320.0061441179
0.	323270.94084566	5134.9148871186	266.670933401
0.	326915.74092427	7056.3195677744	213.3360640349
0.	329799.42810291	9712.3231236539	440.0116163066
0.	322786.00928086	5975.4749435531	360.0077761679
0.	327220.70002308	5014.8417977461	453.345664335
0.	325779.17161147	6575.9268788944	373.3416961873
0.	321733.1103368	4828.0648742543	320.0061441179
0.	327636.57097922	6282.3671959594	373.3416961873
0.	327331.59695457	5895.4179531216	293.3384960908
0.	330201.55838166	5254.9897060887	333.3400001333
0.	329757.82950492	5588.5399452563	440.0116163066
0.	328801.11794827	5802.0191026477	320.0061441179
0.	328648.60866832	5508.4866706627	360.0077761679
0.	325335.67360783	6882.8412368626	253.3371840585
0.	329854.89321697	4908.111614726	480.0138243981
0.	349081.47630264	4734.6779818802	253.3371840585
0.	322993.83370466	6976.2521972527	293.3384960908
0.	329327.98924874	4974.8178189705	226.6697493752
0.	326777.12677028	4788.0417922694	173.3351360187
0.	320361.76662921	6108.9049694475	266.670933401
0.	320971.22538763	6135.5912309063	146.6679573446
0.	320957.37356655	4788.0417922694	173.3351360187
0.	326541.48789812	4681.3145131153	240.0034560497
0.	331075.21731953	6055.532702811	293.3384960908
0.	330562.10515438	4774.7008076446	306.6723094371
0.	329854.89321697	4414.5022935407	333.3400001333
0.	326361.29787582	4441.1831311861	386.6756375414
0.	325197.08522929	4828.0648742543	333.3400001333
0.	328828.84720234	5108.231828899	386.6756375414
0.	323229.37419825	5134.9148871186	506.6820698015
0.	329924.22511862	6362.4279024876	346.6738774833
0.	326832.57216052	4814.7238255742	373.3416961873
0.	329494.3764462	4774.7008076446	320.0061441179
0.	326278.13453899	4201.058666784	200.002400028
0.	328953.62996537	7857.0355684932	320.0061441179
0.	324781.33365739	4427.8427016882	253.3371840585
0.	327220.70002308	4561.2479574412	386.6756375414
0.	322273.39744008	4627.9513859714	413.3435842542
0.	326264.27406199	6309.0540127051	453.345664335
0.	323187.80775422	4681.3145131153	360.0077761679
0.	335791.75280112	4587.9292648003	413.3435842542
0.	323090.82017579	6309.0540127051	400.0096002304
0.	321262.11884864	4614.6106575633	400.0096002304
0.	324102.31650785	5575.1976794373	400.0096002304
0.	323340.21904332	4801.3827982459	373.3416961873
0.	324490.31966211	9378.6078623951	400.0096002304
0.	324545.75013076	5455.1182480241	400.0096002304
0.	326499.9052461	5948.7891946513	360.0077761679
0.	323797.46931794	5548.5132118636	413.3435842542
0.	329743.96335084	7163.07725799	533.3504005461
0.	333419.28576791	6188.9640101072	426.6775896129
0.	344496.46684946	7603.4671810346	333.3400001333
0.	328925.90030413	4721.3370826618	373.3416961873
0.	335514.23708222	5708.6212985993	253.3371840585
0.	325931.62939714	9712.3231236539	466.6797336992
0.	335292.23102969	6415.8021339945	413.3435842542
0.	333211.20621069	5375.0662546938	386.6756375414
0.	333752.22365479	6856.1525832756	173.3351360187
0.	331935.09634671	4761.3598443716	480.0138243981
0.	326028.64941242	5161.5980307503	426.6775896129
0.	328607.01570336	4547.9073357879	400.0096002304
0.	329854.89321697	4881.4292824939	200.002400028
0.	331421.93226656	5348.3824277495	493.3479364322
0.	335167.35517294	6949.563244627	360.0077761679
0.	332059.92472692	5134.9148871186	320.0061441179
0.	328925.90030413	6028.8466976325	346.6738774833
0.	326250.4136076	8110.6116681821	320.0061441179
0.	330312.49422103	6882.8412368626	426.6775896129
0.	329910.35869304	7189.7668941514	293.3384960908
0.	321816.22919285	6442.4893778956	386.6756375414
0.	322827.57375887	6362.4279024876	373.3416961873
0.	327012.77217757	7456.6679552429	320.0061441179
0.	323589.625233	5161.5980307503	386.6756375414
0.	320057.05364869	5908.7607314699	466.6797336992
0.	324947.63184473	5735.3062786932	480.0138243981
0.	319503.05805411	6162.2775777928	453.345664335
0.	324046.88893239	5254.9897060887	173.3351360187
0.	324476.46210146	6949.563244627	386.6756375414
0.	321982.469345	7002.9412353188	360.0077761679
0.	318879.85620172	8390.8889619923	346.6738774833
0.	329896.49229009	6042.1896895435	360.0077761679
0.	326735.54296503	4667.9736993025	426.6775896129
0.	322453.5007781	5548.5132118636	373.3416961873
0.	321026.63289785	5962.1320584241	493.3479364322
0.	326389.01916898	5695.2788405853	413.3435842542
0.	320721.89606436	5375.0662546938	400.0096002304
0.	327567.25773972	5681.9364039265	546.6845979214
0.	324906.05699273	20090.85605736	373.3416961873
0.	325820.75073625	5681.9364039265	533.3504005461
0.	329327.98924874	4614.6106575633	466.6797336992
0.	321082.04076951	4734.6779818802	440.0116163066
0.	317924.36883901	4681.3145131153	400.0096002304
0.	324033.03209502	5948.7891946513	413.3435842542
0.	323866.75180963	4507.8855989326	440.0116163066
0.	322467.35503919	5241.6479741231	466.6797336992
0.	324739.75961918	4067.6591755055	400.0096002304
0.	325973.20926803	4774.7008076446	400.0096002304
0.	324878.34053775	4627.9513859714	546.6845979214
0.	327858.37714522	7630.1582270714	533.3504005461
0.	328357.46218879	5054.865968695	453.345664335
0.	327276.14830791	11768.303715101	533.3504005461
0.	330229.29220574	12208.936941841	466.6797336992
0.	335153.48019098	6122.2480894985	506.6820698015
0.	328593.15142695	6882.8412368626	626.6902302193
0.	322439.6465396	4347.8005730561	480.0138243981
0.	328787.25335517	5228.3062635109	546.6845979214
0.	324476.46210146	7096.3535414006	520.016224506
0.	323742.04373141	4454.5235820345	466.6797336992
0.	323021.54401199	4401.1619067434	533.3504005461
0.	325709.87352234	5228.3062635109	533.3504005461
0.	325086.21615413	4481.2045477824	426.6775896129
0.	318035.14447323	4080.9990285622	520.016224506
0.	321857.78892587	4294.4395809694	453.345664335
0.	321857.78892587	4494.5450626822	733.365601419
0.	325529.70113581	3854.2244300216	506.6820698015
0.	320708.04464989	6589.2707464657	693.362177199
0.	321913.20221955	3560.7605784596	573.3530566784
0.	319558.45598747	3667.4735108391	680.02774513
0.	316650.55289529	4000.9602304553	586.6873180602
0.	319835.45107453	3747.5091067139	520.016224506
0.	321469.90599173	3787.5271928449	640.0245769437
0.	316055.24791921	3427.371334213	746.7001188319
0.	323437.20946922	3560.7605784596	746.7001188319
0.	316304.44027252	3547.4215579742	640.0245769437
0.	319793.90123555	2920.5116736452	586.6873180602
0.	320472.57405985	3587.4386834714	853.3770262370
0.	323451.06533475	3467.3878833464	693.362177199
0.	315653.7867314	3240.6299784678	826.7076713671
0.	322065.59064114	3574.0996202919	693.362177199
0.	322702.88093496	3107.2458572945	773.3692176650
0.	319987.80222316	3080.5692892046	573.3530566784
0.	322010.17635334	3107.2458572945	533.3504005461
0.	320832.70819336	3133.9225107654	586.6873180602
0.	317522.81927763	3053.8928064955	493.3479364322
0.	317868.98156376	3840.8849398902	280.0047040790
0.	310713.21565429	3133.9225107654	186.6687573567
0.	316249.06356203	2893.8357032114	253.3371840585
0.	318284.39493354	2787.13267525	400.0096002304
0.	313549.8867895	4161.0385952334	306.6723094371
0.	317121.28870266	3120.5841733573	186.6687573567
0.	320070.90400156	3040.5545971585	213.3360640349
0.	317301.28281948	2987.2019732603	280.0047040790
0.	319212.22483216	3000.5400972175	253.3371840585
0.	320278.66200491	2933.8496908789	146.6679573446
0.	320195.55819373	2933.8496908789	173.3351360187
0.	317508.97307967	2773.7948928035	146.6679573446
0.	320015.50272562	2907.1736777561	200.002400028
0.	318713.67676414	2773.7948928035	146.6679573446
0.	318741.37311126	2533.718458539	120.0008640062
0.	314933.97281966	3120.5841733573	200.002400028
0.	315861.43670014	2733.7816735278	146.6679573446
0.	311114.44328362	2907.1736777561	186.6687573567
0.	315626.10045257	2987.2019732603	133.3344000085
0.	318630.58826471	3107.2458572945	120.0008640062
0.	321220.56202998	2707.1063007299	213.3360640349
0.	323963.74824725	3133.9225107654	80.00038400184
0.	324698.1857844	2613.7431682621	133.3344000085
0.	321497.6113282	2773.7948928035	120.0008640062
0.	322134.85900926	2947.1877294572	106.667349337
0.	323187.80775422	2573.7307173561	133.3344000085
0.	317010.52498856	2960.5257893802	93.33385600292
0.	318229.00531016	2667.0934016109	93.33385600292
0.	317965.90953251	2640.4182422496	80.00038400184
0.	314006.61023649	2747.1193919425	133.3344000085
0.	313148.54404197	2973.8638706479	120.0008640062
0.	311335.8183696	2840.4840184767	53.33350400054
0.	315058.55163001	2987.2019732603	120.0008640062
0.	311252.80203583	2640.4182422496	106.667349337
0.	319018.34155033	2827.1461506538	80.00038400184
0.	316789.00189454	2547.0558568016	133.3344000085
0.	317481.2807515	2840.4840184767	146.6679573446
0.	314145.01613177	2680.4310133069	106.667349337
0.	319239.92280517	2613.7431682621	93.33385600292
0.	316761.31191411	3120.5841733573	146.6679573446
0.	318159.76878895	2560.3932764073	106.667349337
0.	320611.08538105	2760.457131701	66.666933334
0.	321400.64304591	3093.9075625769	133.3344000085
0.	323215.51869431	2467.0317873712	146.6679573446
0.	320721.89606436	2960.5257893802	160.0015360147
0.	318644.4362915	2907.1736777561	53.33350400054
0.	319239.92280517	3053.8928064955	133.3344000085
0.	318284.39493354	2627.0806945841	66.666933334
0.	322841.42863007	2853.8219076439	120.0008640062
0.	317148.97985692	2627.0806945841	146.6679573446
0.	319558.45598747	2507.0437260431	173.3351360187
0.	320735.74750142	2787.13267525	160.0015360147
0.	323104.67547634	2827.1461506538	173.3351360187
0.	327844.51409022	3067.2310371775	240.0034560497
0.	320777.30194815	2800.4704790405	120.0008640062
0.	324753.61760931	2507.0437260431	146.6679573446
0.	326707.82054126	3080.5692892046	160.0015360147
0.	320334.06499743	2840.4840184767	186.6687573567
0.	320334.06499743	2640.4182422496	106.667349337
0.	316982.83428578	2587.0681796481	120.0008640062
0.	316664.39769364	2733.7816735278	173.3351360187
0.	315446.14184058	2853.8219076439	106.667349337
0.	314380.31133187	3013.8782425196	200.002400028
0.	315833.74974424	3053.8928064955	66.666933334
0.	318672.13241281	2853.8219076439	120.0008640062
0.	319461.50984122	2600.4056632835	120.0008640062
0.	323118.53079949	2640.4182422496	173.3351360187
0.	322938.41336117	2613.7431682621	186.6687573567
0.	320347.91580203	2920.5116736452	133.3344000085
0.	318381.32764375	2547.0558568016	66.666933334
0.	310353.51045391	2840.4840184767	106.667349337
0.	306204.16815688	2773.7948928035	106.667349337
0.	301061.79972488	2720.443976457	160.0015360147
0.	298933.88166154	2733.7816735278	253.3371840585
0.	301393.47139633	2627.0806945841	26.66670933340
0.	296530.25270821	2453.6945171663	93.33385600292
0.	292636.16217218	2840.4840184767	120.0008640062
0.	293119.37409977	2467.0317873712	40.0000960002
0.	290234.31724056	2640.4182422496	146.6679573446
0.	285653.37360662	2693.7686463466	66.666933334
0.	289047.44968426	2840.4840184767	53.33350400054
0.	286715.60090924	2973.8638706479	80.00038400184
