# Supplementary material for: LA-iMageS: a software for elemental distribution bioimaging using LA–ICP–MS data
Source: J Cheminform. 2016 Nov 18;8:65. doi: 10.1186/s13321-016-0178-7 (PMC5116144; doi:10.1186/s13321-016-0178-7)
Supplement: Supplementary file 2 — Additional file 2. Case study dataset corresponding to LA–ICP–MS analysis of a Arabidopsis thaliana seed. [file 13321_2016_178_MOESM2_ESM.zip › Line 15.xl]

Intensity Vs Time	Counts Per Second
Time in Seconds	C12	P31	Cu63
0.	263418.58240739	2427.0200407846	93.33385600292
0.	264161.55423378	2520.3810816195	93.33385600292
0.	265207.32876525	2587.0681796481	66.666933334
0.	269405.48696221	2613.7431682621	93.33385600292
0.	270727.30524707	2573.7307173561	80.00038400184
0.	272159.50791219	2587.0681796481	200.002400028
0.	278193.94355436	2973.8638706479	173.3351360187
0.	276746.94049392	2960.5257893802	133.3344000085
0.	279131.18216597	2720.443976457	93.33385600292
0.	282302.02248654	3400.6937415233	173.3351360187
0.	279586.0559183	3280.6456310602	93.33385600292
0.	281998.67339407	3454.0490122887	226.6697493752
0.	286922.5437979	3347.3388123002	226.6697493752
0.	286012.03287572	2880.4977500112	280.0047040790
0.	290441.34604167	3200.6145179875	213.3360640349
0.	292139.17291497	3400.6937415233	253.3371840585
0.	295135.35518013	3587.4386834714	240.0034560497
0.	294997.25899511	3494.0656895019	226.6697493752
0.	296544.06472184	3947.6014586921	386.6756375414
0.	297718.16809615	4014.2999767677	266.670933401
0.	301186.17508218	3947.6014586921	226.6697493752
0.	306715.81071936	3894.2430285048	226.6697493752
0.	300978.88383298	3547.4215579742	280.0047040790
0.	299569.43764664	4227.7388212317	346.6738774833
0.	310768.55626879	4547.9073357879	240.0034560497
0.	303950.54246238	4227.7388212317	266.670933401
0.	305374.54307871	4014.2999767677	266.670933401
0.	305830.8268349	4641.2921357306	213.3360640349
0.	301075.61911898	4147.6986140819	280.0047040790
0.	304890.63256931	3414.0325271949	360.0077761679
0.	309827.81488613	4934.7940323669	320.0061441179
0.	310284.33812436	4054.3193437977	293.3384960908
0.	308541.38148317	4707.9962047949	240.0034560497
0.	304379.10003495	4214.3987333331	306.6723094371
0.	307711.52791131	4347.8005730561	360.0077761679
0.	311308.14616814	4641.2921357306	306.6723094371
0.	310422.68334713	4601.2699505063	240.0034560497
0.	307642.3771094	4734.6779818802	266.670933401
0.	309509.64654243	5268.3314594078	266.670933401
0.	310837.73254427	5441.7761957503	240.0034560497
0.	306093.54679363	4881.4292824939	253.3371840585
0.	310989.92233469	5321.6986862206	306.6723094371
0.	307185.99594692	7149.7324719506	226.6697493752
0.	303577.30027584	8911.4289342892	240.0034560497
0.	308735.02565866	8310.8087737595	293.3384960908
0.	307227.48412941	5601.8822324301	333.3400001333
0.	305996.75428363	4347.8005730561	346.6738774833
0.	305180.97556353	4481.2045477824	280.0047040790
0.	306231.82372301	4707.9962047949	280.0047040790
0.	308790.35337741	4627.9513859714	333.3400001333
0.	309454.31413483	4347.8005730561	426.6775896129
0.	311571.03572411	4587.9292648003	320.0061441179
0.	309883.14972855	5468.4603216522	240.0034560497
0.	314546.40598739	7376.596739731	266.670933401
0.	314477.19948606	7269.8363153001	320.0061441179
0.	318395.1752641	4601.2699505063	253.3371840585
0.	314975.49888668	11714.895209062	253.3371840585
0.	308541.38148317	6162.2775777928	280.0047040790
0.	305775.51840627	5548.5132118636	306.6723094371
0.	309689.47935824	5588.5399452563	320.0061441179
0.	306660.49652278	6108.9049694475	320.0061441179
0.	305692.5564392	5922.1035311743	213.3360640349
0.	305775.51840627	4667.9736993025	280.0047040790
0.	307517.90708576	4908.111614726	320.0061441179
0.	311584.87224205	5735.3062786932	306.6723094371
0.	314850.92129488	5521.8288297084	293.3384960908
0.	317245.89960796	6495.8641219953	226.6697493752
0.	317301.28281948	6122.2480894985	226.6697493752
0.	316027.56033136	5441.7761957503	293.3384960908
0.	317744.36151523	4961.4765354169	266.670933401
0.	317841.2880616	6162.2775777928	306.6723094371
0.	311861.6073369	4614.6106575633	333.3400001333
0.	308084.95197775	4481.2045477824	373.3416961873
0.	307863.66165877	7296.5262932393	226.6697493752
0.	315473.82753264	4961.4765354169	320.0061441179
0.	315639.9435807	8764.6066772696	226.6697493752
0.	310242.83499721	4828.0648742543	306.6723094371
0.	314587.93015895	5214.9645742522	293.3384960908
0.	312013.81548439	3920.9222009017	293.3384960908
0.	313286.93594971	4267.7592130252	426.6775896129
0.	308831.84940316	5535.1710101087	360.0077761679
0.	314795.554063	4521.2261565337	320.0061441179
0.	314767.87058245	6509.2078614158	266.670933401
0.	320472.57405985	4868.088148406	280.0047040790
0.	311958.46675137	5668.5939886228	320.0061441179
0.	311889.28134255	4267.7592130252	293.3384960908
0.	310851.56786702	6255.6804646437	346.6738774833
0.	316844.38212628	5148.2564482579	213.3360640349
0.	314740.18719216	4868.088148406	373.3416961873
0.	307199.82531855	5201.6229063468	293.3384960908
0.	313093.18791052	5134.9148871186	306.6723094371
0.	316221.37534221	8564.3986751596	280.0047040790
0.	311861.6073369	6429.145745266	386.6756375414
0.	311432.67178509	5108.231828899	386.6756375414
0.	314933.97281966	5788.6764951458	373.3416961873
0.	317079.75214056	6509.2078614158	320.0061441179
0.	314615.61305282	6816.1197630925	346.6738774833
0.	321262.11884864	6429.145745266	426.6775896129
0.	321123.59691045	6202.3072583001	280.0047040790
0.	314241.90160093	6749.3988233103	333.3400001333
0.	311557.19922873	5068.2074017168	293.3384960908
0.	314532.56464199	6028.8466976325	266.670933401
0.	314228.06075194	15213.875054049	266.670933401
0.	322730.59029321	8284.1155486045	306.6723094371
0.	315432.29902841	6976.2521972527	386.6756375414
0.	312055.32727098	6575.9268788944	346.6738774833
0.	312525.80837256	7083.0088621646	266.670933401
0.	310491.85680405	6082.2187934158	453.345664335
0.	312069.16457828	5295.0150301069	466.6797336992
0.	312124.51403304	7136.387707272	253.3371840585
0.	313868.20659741	6148.9343936711	440.0116163066
0.	313702.12520862	6148.9343936711	453.345664335
0.	313162.38313123	5775.3339089994	360.0077761679
0.	312788.73563912	5641.9092220808	453.345664335
0.	316013.71657129	5335.0405463082	373.3416961873
0.	312774.89715892	8364.195480453	466.6797336992
0.	313591.40608763	5548.5132118636	373.3416961873
0.	308140.27545902	5575.1976794373	346.6738774833
0.	313619.08573251	4667.9736993025	453.345664335
0.	308555.21306348	5228.3062635109	453.345664335
0.	310159.82935166	4948.1352732158	413.3435842542
0.	306536.04089863	4908.111614726	520.016224506
0.	313729.80521448	4080.9990285622	453.345664335
0.	311999.97826731	4294.4395809694	626.6902302193
0.	313190.06137743	5628.5668708423	706.696630603
0.	312193.70135896	4921.4528128704	520.016224506
0.	310505.69156308	3720.8304893652	440.0116163066
0.	311211.29417338	4414.5022935407	493.3479364322
0.	311930.79252018	4307.7797969662	466.6797336992
0.	314186.53834032	5268.3314594078	426.6775896129
0.	307960.47546338	4667.9736993025	520.016224506
0.	309634.14577835	5081.5488560913	480.0138243981
0.	304130.25751895	4387.8215412963	440.0116163066
0.	303425.24335112	4321.1200343129	386.6756375414
0.	310491.85680405	4307.7797969662	346.6738774833
0.	307836.00077458	4000.9602304553	466.6797336992
0.	310312.00698854	4147.6986140819	533.3504005461
0.	304752.37749215	6282.3671959594	413.3435842542
0.	303231.72029698	4481.2045477824	400.0096002304
0.	310104.49270556	4494.5450626822	426.6775896129
0.	314781.71231144	4841.4059442862	506.6820698015
0.	310837.73254427	4347.8005730561	533.3504005461
0.	312318.23996657	4187.7186215844	533.3504005461
0.	305471.32849206	5068.2074017168	520.016224506
0.	308195.59930091	4067.6591755055	493.3479364322
0.	306010.58171747	4534.5667354854	453.345664335
0.	307946.64485225	4894.7704379339	600.0216007776
0.	302457.67221625	4080.9990285622	440.0116163066
0.	308914.84206326	4214.3987333331	466.6797336992
0.	310588.70059075	4681.3145131153	586.6873180602
0.	310145.99515631	4828.0648742543	506.6820698015
0.	308596.70793964	4134.3586542796	533.3504005461
0.	307988.13675325	3814.2060236715	520.016224506
0.	310242.83499721	3600.7777679979	546.6845979214
0.	312318.23996657	3347.3388123002	440.0116163066
0.	311930.79252018	6842.8082885216	626.6902302193
0.	319392.26327141	3507.4046245997	600.0216007776
0.	311321.98225759	3974.2808018765	466.6797336992
0.	310118.32683326	3240.6299784678	653.3589450039
0.	309938.4849317	3133.9225107654	520.016224506
0.	303204.07450669	3013.8782425196	573.3530566784
0.	295991.60172004	6349.0843980054	466.6797336992
0.	296378.32204273	3173.9376510621	346.6738774833
0.	286439.68491635	3120.5841733573	440.0116163066
0.	294431.08814533	3374.0162342191	333.3400001333
0.	294154.9209585	2720.443976457	386.6756375414
0.	297041.31219302	2667.0934016109	293.3384960908
0.	305153.32342179	2853.8219076439	306.6723094371
0.	306923.2421675	2533.718458539	133.3344000085
0.	310339.6759429	2987.2019732603	293.3384960908
0.	306854.09778812	3120.5841733573	213.3360640349
0.	312816.41266718	2773.7948928035	226.6697493752
0.	313757.48531057	2733.7816735278	213.3360640349
0.	312636.51359757	2880.4977500112	226.6697493752
0.	314089.65350291	3307.322839518	120.0008640062
0.	311155.9506725	2560.3932764073	146.6679573446
0.	312705.70509628	2747.1193919425	133.3344000085
0.	312207.53889181	2933.8496908789	200.002400028
0.	307725.3581393	2640.4182422496	226.6697493752
0.	313660.60536904	2920.5116736452	253.3371840585
0.	306771.12527646	2627.0806945841	80.00038400184
0.	302720.28775736	2693.7686463466	106.667349337
0.	307905.15315409	2933.8496908789	186.6687573567
0.	305402.19594131	2627.0806945841	146.6679573446
0.	304641.77505223	2933.8496908789	146.6679573446
0.	302941.44399147	2627.0806945841	80.00038400184
0.	303812.30270121	2693.7686463466	146.6679573446
0.	303729.35992554	2840.4840184767	133.3344000085
0.	304890.63256931	2813.8083041751	133.3344000085
0.	311308.14616814	2693.7686463466	146.6679573446
0.	307089.19097648	2667.0934016109	133.3344000085
0.	301255.27329078	2613.7431682621	40.0000960002
0.	304240.8532918	2867.1598181554	80.00038400184
0.	302222.70730621	2827.1461506538	146.6679573446
0.	305526.63493817	2853.8219076439	146.6679573446
0.	305443.67540418	2853.8219076439	66.666933334
0.	304959.76095261	2853.8219076439	66.666933334
0.	300578.13511248	2667.0934016109	146.6679573446
0.	308140.27545902	2533.718458539	186.6687573567
0.	305526.63493817	2880.4977500112	106.667349337
0.	305429.84889403	2720.443976457	93.33385600292
0.	303314.65820828	2867.1598181554	80.00038400184
0.	308306.24806655	2707.1063007299	173.3351360187
0.	305125.67137016	2787.13267525	106.667349337
0.	305028.88989904	2893.8357032114	106.667349337
0.	310104.49270556	2653.7558112585	40.0000960002
0.	307296.63155093	2507.0437260431	93.33385600292
0.	303314.65820828	2627.0806945841	93.33385600292
0.	310187.49780999	2480.3690789189	93.33385600292
0.	310865.40321231	2707.1063007299	66.666933334
0.	308015.79813327	2573.7307173561	186.6687573567
0.	310976.08678645	2613.7431682621	186.6687573567
0.	311183.62237784	2480.3690789189	133.3344000085
0.	313259.25738769	2640.4182422496	133.3344000085
0.	314366.47025725	2573.7307173561	173.3351360187
0.	311349.65450416	2880.4977500112	26.66670933340
0.	309675.64592945	2787.13267525	93.33385600292
0.	313259.25738769	2720.443976457	173.3351360187
0.	309371.31619976	2613.7431682621	93.33385600292
0.	310118.32683326	2480.3690789189	106.667349337
0.	310339.6759429	2960.5257893802	93.33385600292
0.	314311.10618436	2827.1461506538	93.33385600292
0.	311764.74902754	2627.0806945841	200.002400028
0.	306342.44688874	2667.0934016109	213.3360640349
0.	313549.8867895	2587.0681796481	120.0008640062
0.	309053.16496679	2840.4840184767	80.00038400184
0.	311377.32684093	2747.1193919425	160.0015360147
0.	312373.59104528	2920.5116736452	106.667349337
0.	311958.46675137	2400.3456497736	53.33350400054
0.	306245.65153986	3040.5545971585	53.33350400054
0.	317841.2880616	3200.6145179875	146.6679573446
0.	315958.34175672	2840.4840184767	146.6679573446
0.	314048.13176817	2920.5116736452	106.667349337
0.	318284.39493354	2907.1736777561	146.6679573446
0.	306052.06415416	3200.6145179875	106.667349337
0.	312179.86384867	2853.8219076439	80.00038400184
0.	307766.8489585	2827.1461506538	26.66670933340
0.	301559.31209454	2733.7816735278	133.3344000085
0.	300840.69248063	2853.8219076439	120.0008640062
0.	296972.24830099	2613.7431682621	160.0015360147
0.	293989.22496315	2680.4310133069	80.00038400184
0.	290800.20793924	2733.7816735278	106.667349337
0.	291228.10159217	2747.1193919425	186.6687573567
0.	290786.4052777	2720.443976457	93.33385600292
0.	282853.59411187	2827.1461506538	40.0000960002
0.	284825.75628744	2507.0437260431	133.3344000085
0.	282674.32939593	2387.0084862819	53.33350400054
0.	281281.70961141	2827.1461506538	53.33350400054
0.	276774.50014815	2760.457131701	80.00038400184
0.	279586.0559183	2867.1598181554	40.0000960002
