# Supplementary material for: LA-iMageS: a software for elemental distribution bioimaging using LA–ICP–MS data
Source: J Cheminform. 2016 Nov 18;8:65. doi: 10.1186/s13321-016-0178-7 (PMC5116144; doi:10.1186/s13321-016-0178-7)
Supplement: Supplementary file 2 — Additional file 2. Case study dataset corresponding to LA–ICP–MS analysis of a Arabidopsis thaliana seed. [file 13321_2016_178_MOESM2_ESM.zip › Line 16.xl]

Intensity Vs Time	Counts Per Second
Time in Seconds	C12	P31	Cu63
0.	260956.23464665	2346.9971238617	80.00038400184
0.	262180.44092469	2413.6828346078	53.33350400054
0.	261355.11387413	2947.1877294572	53.33350400054
0.	262483.08100774	2240.3010964674	80.00038400184
0.	266211.94437129	2320.3229889601	106.667349337
0.	273702.15091185	2560.3932764073	106.667349337
0.	269983.75707478	2293.6489394274	120.0008640062
0.	274170.50884854	2827.1461506538	120.0008640062
0.	276319.77731765	2413.6828346078	146.6679573446
0.	282136.55799908	2680.4310133069	200.002400028
0.	281281.70961141	3107.2458572945	266.670933401
0.	288178.1056257	3720.8304893652	266.670933401
0.	291821.66725004	3747.5091067139	253.3371840585
0.	287515.80807974	3800.8665975842	226.6697493752
0.	291876.88477253	3027.2164091666	253.3371840585
0.	294072.07255614	4347.8005730561	200.002400028
0.	296544.06472184	13063.56471722	173.3351360187
0.	298326.0030993	4881.4292824939	226.6697493752
0.	297925.37968114	3840.8849398902	213.3360640349
0.	306245.65153986	18273.346302204	306.6723094371
0.	303687.88884173	3854.2244300216	240.0034560497
0.	306632.83955968	4254.4190610777	200.002400028
0.	301752.79700639	4281.0993863224	360.0077761679
0.	302181.24358578	4347.8005730561	266.670933401
0.	300661.04708773	4054.3193437977	213.3360640349
0.	297151.81558999	3587.4386834714	346.6738774833
0.	300453.76866892	4654.6329068409	213.3360640349
0.	303549.65335957	4761.3598443716	386.6756375414
0.	302181.24358578	4801.3827982459	320.0061441179
0.	302222.70730621	4387.8215412963	253.3371840585
0.	304061.1358929	5068.2074017168	240.0034560497
0.	315570.72816573	4454.5235820345	240.0034560497
0.	311654.05517003	4161.0385952334	266.670933401
0.	311418.83551522	4401.1619067434	346.6738774833
0.	309357.48328948	4254.4190610777	200.002400028
0.	313729.80521448	4627.9513859714	333.3400001333
0.	315252.34452374	4187.7186215844	306.6723094371
0.	311875.44432845	4974.8178189705	346.6738774833
0.	312193.70135896	17872.478332123	346.6738774833
0.	316678.24251456	4748.0189024501	266.670933401
0.	311225.13010498	5548.5132118636	386.6756375414
0.	312138.35145311	4681.3145131153	400.0096002304
0.	307753.0186629	5254.9897060887	253.3371840585
0.	310505.69156308	5348.3824277495	266.670933401
0.	312539.64644674	4414.5022935407	306.6723094371
0.	307006.21616638	4948.1352732158	360.0077761679
0.	311363.49066127	4814.7238255742	293.3384960908
0.	308416.89827471	4040.9795334389	213.3360640349
0.	311598.70878254	4921.4528128704	346.6738774833
0.	309053.16496679	5455.1182480241	280.0047040790
0.	316165.99917341	5788.6764951458	360.0077761679
0.	316359.81734415	4988.1591238765	320.0061441179
0.	310561.03082467	5882.0751961292	186.6687573567
0.	312802.57414187	5561.8554349731	240.0034560497
0.	316567.48457922	5161.5980307503	320.0061441179
0.	314158.85684539	4761.3598443716	266.670933401
0.	309412.81506585	5401.7501670541	253.3371840585
0.	304544.99909985	5121.5733473323	400.0096002304
0.	308776.52141391	4788.0417922694	386.6756375414
0.	313342.29334446	5201.6229063468	280.0047040790
0.	308237.09241898	4908.111614726	333.3400001333
0.	309592.64583014	5375.0662546938	253.3371840585
0.	307061.53261631	5535.1710101087	213.3360640349
0.	309758.64684037	4854.7470356701	253.3371840585
0.	313217.73971386	5134.9148871186	280.0047040790
0.	315778.37610328	6095.5618707533	306.6723094371
0.	312511.97032094	7790.306297769	226.6697493752
0.	310671.71043017	5708.6212985993	400.0096002304
0.	322550.48108026	5001.500450135	333.3400001333
0.	312705.70509628	5161.5980307503	440.0116163066
0.	314394.15242907	5575.1976794373	226.6697493752
0.	313965.08890787	5428.4341648307	506.6820698015
0.	323132.38614524	5655.2515946742	333.3400001333
0.	315972.1854265	5788.6764951458	226.6697493752
0.	313314.61460197	4401.1619067434	346.6738774833
0.	308804.18536345	4814.7238255742	480.0138243981
0.	309675.64592945	4227.7388212317	360.0077761679
0.	309883.14972855	5201.6229063468	440.0116163066
0.	312940.96041008	4534.5667354854	386.6756375414
0.	307130.67868574	5375.0662546938	226.6697493752
0.	314352.62920518	4881.4292824939	426.6775896129
0.	309053.16496679	5214.9645742522	413.3435842542
0.	308416.89827471	4507.8855989326	426.6775896129
0.	312511.97032094	5134.9148871186	386.6756375414
0.	312498.13229187	5601.8822324301	293.3384960908
0.	312276.72689437	5295.0150301069	413.3435842542
0.	310464.18735364	5308.3568474869	346.6738774833
0.	316982.83428578	5535.1710101087	373.3416961873
0.	313010.15439009	6068.8757374351	333.3400001333
0.	314920.13084245	5108.231828899	400.0096002304
0.	309910.81728504	5895.4179531216	373.3416961873
0.	311183.62237784	5735.3062786932	413.3435842542
0.	313840.52614034	6188.9640101072	533.3504005461
0.	310519.52634465	6122.2480894985	480.0138243981
0.	318312.0898807	4067.6591755055	493.3479364322
0.	312567.32266277	4627.9513859714	653.3589450039
0.	314435.67585602	4507.8855989326	360.0077761679
0.	314186.53834032	5415.0921552654	560.0188166322
0.	312747.22026619	4681.3145131153	400.0096002304
0.	312733.38185367	4361.1408744528	920.0507868034
0.	320347.91580203	5174.9396345959	533.3504005461
0.	314297.26522255	4507.8855989326	306.6723094371
0.	310353.51045391	4814.7238255742	333.3400001333
0.	311335.8183696	4347.8005730561	480.0138243981
0.	319821.60110562	4241.0789304799	466.6797336992
0.	314754.02887602	4774.7008076446	386.6756375414
0.	310588.70059075	5134.9148871186	413.3435842542
0.	310187.49780999	4361.1408744528	333.3400001333
0.	310851.56786702	4974.8178189705	333.3400001333
0.	312899.44429276	5361.7243305447	346.6738774833
0.	311418.83551522	4748.0189024501	426.6775896129
0.	315889.12374631	5455.1182480241	440.0116163066
0.	314781.71231144	5161.5980307503	720.0311053437
0.	325280.23798513	6135.5912309063	400.0096002304
0.	320749.59896108	8898.0813495414	520.016224506
0.	315473.82753264	6829.4640151273	600.0216007776
0.	321843.93565894	4721.3370826618	306.6723094371
0.	310879.23858016	4734.6779818802	440.0116163066
0.	310519.52634465	5601.8822324301	760.0346575803
0.	313120.86593113	5081.5488560913	586.6873180602
0.	313453.00921681	5615.2245409587	586.6873180602
0.	316069.09174699	4694.6553482794	426.6775896129
0.	308831.84940316	6882.8412368626	426.6775896129
0.	313286.93594971	6002.16077788	413.3435842542
0.	311640.21853933	5188.2812597947	586.6873180602
0.	309136.15979092	5335.0405463082	546.6845979214
0.	317744.36151523	5188.2812597947	533.3504005461
0.	309066.99738112	4000.9602304553	560.0188166322
0.	309398.98208794	4427.8427016882	480.0138243981
0.	309786.31399104	4494.5450626822	626.6902302193
0.	310201.33207297	5908.7607314699	573.3530566784
0.	314947.81481943	5481.8024166346	480.0138243981
0.	310062.99045772	3867.5639415011	626.6902302193
0.	307628.54701663	3574.0996202919	426.6775896129
0.	306439.24334165	4201.058666784	466.6797336992
0.	311999.97826731	6015.5037270781	413.3435842542
0.	303881.42230028	3480.7267757508	640.0245769437
0.	312954.79916096	6215.6505278501	373.3416961873
0.	324518.03485123	3907.5826040291	506.6820698015
0.	297359.0133397	4174.3785977342	426.6775896129
0.	319503.05805411	3894.2430285048	520.016224506
0.	304434.39936286	4054.3193437977	400.0096002304
0.	309025.50020575	3827.5454711068	413.3435842542
0.	309205.32276429	3747.5091067139	400.0096002304
0.	314352.62920518	3654.1343195762	746.7001188319
0.	308472.22391974	3640.7951496607	386.6756375414
0.	311709.40191837	7349.9065054543	293.3384960908
0.	314850.92129488	3720.8304893652	386.6756375414
0.	307822.17036629	3494.0656895019	466.6797336992
0.	306162.68497668	3347.3388123002	253.3371840585
0.	308541.38148317	3013.8782425196	400.0096002304
0.	304904.45820092	2987.2019732603	346.6738774833
0.	308264.75461039	3400.6937415233	480.0138243981
0.	309412.81506585	3147.2608695188	426.6775896129
0.	306743.46795284	3133.9225107654	386.6756375414
0.	307213.65471271	2800.4704790405	306.6723094371
0.	307020.04524506	3000.5400972175	266.670933401
0.	314145.01613177	2800.4704790405	346.6738774833
0.	306536.04089863	3547.4215579742	266.670933401
0.	307780.67927664	2827.1461506538	146.6679573446
0.	310159.82935166	3467.3878833464	186.6687573567
0.	310893.07397055	3734.1697873657	320.0061441179
0.	316193.68721267	2813.8083041751	253.3371840585
0.	312594.99896902	3160.5992496177	173.3351360187
0.	307020.04524506	2827.1461506538	280.0047040790
0.	304351.45050613	2733.7816735278	213.3360640349
0.	311335.8183696	2680.4310133069	133.3344000085
0.	310145.99515631	2667.0934016109	200.002400028
0.	306660.49652278	2947.1877294572	160.0015360147
0.	308818.01737203	2560.3932764073	133.3344000085
0.	310519.52634465	2547.0558568016	173.3351360187
0.	306494.55609616	2440.3572683041	133.3344000085
0.	307918.98369761	2373.6713441327	133.3344000085
0.	304918.28385505	2867.1598181554	66.666933334
0.	305346.89030621	2480.3690789189	146.6679573446
0.	300149.76948205	3013.8782425196	93.33385600292
0.	304448.22425115	2867.1598181554	146.6679573446
0.	305015.0640647	2707.1063007299	106.667349337
0.	306757.29660339	2453.6945171663	146.6679573446
0.	309564.97931073	2613.7431682621	66.666933334
0.	306397.75901236	2453.6945171663	120.0008640062
0.	309025.50020575	2547.0558568016	146.6679573446
0.	315736.84610954	2827.1461506538	173.3351360187
0.	316249.06356203	2667.0934016109	93.33385600292
0.	314767.87058245	2733.7816735278	80.00038400184
0.	314449.51704347	2186.9535949783	146.6679573446
0.	309080.829818	2653.7558112585	120.0008640062
0.	311930.79252018	2627.0806945841	93.33385600292
0.	308901.00989689	2613.7431682621	106.667349337
0.	310090.6586004	2520.3810816195	80.00038400184
0.	309924.6510971	2653.7558112585	80.00038400184
0.	316498.26160324	2733.7816735278	93.33385600292
0.	312788.73563912	2760.457131701	173.3351360187
0.	310685.54548233	2600.4056632835	160.0015360147
0.	306743.46795284	2627.0806945841	80.00038400184
0.	311238.96605913	2813.8083041751	133.3344000085
0.	304821.50474917	2520.3810816195	53.33350400054
0.	310823.89724408	2387.0084862819	66.666933334
0.	312166.02636093	2653.7558112585	26.66670933340
0.	306328.61891416	2413.6828346078	106.667349337
0.	308043.45960345	2533.718458539	133.3344000085
0.	308140.27545902	2560.3932764073	93.33385600292
0.	308859.51353303	2427.0200407846	66.666933334
0.	314158.85684539	2667.0934016109	133.3344000085
0.	308942.50646363	2707.1063007299	226.6697493752
0.	306052.06415416	2600.4056632835	93.33385600292
0.	305070.36753722	2547.0558568016	93.33385600292
0.	309578.81255916	2907.1736777561	160.0015360147
0.	319392.26327141	2293.6489394274	93.33385600292
0.	318062.83860757	2560.3932764073	66.666933334
0.	316027.56033136	2467.0317873712	120.0008640062
0.	313217.73971386	2773.7948928035	120.0008640062
0.	311598.70878254	2480.3690789189	160.0015360147
0.	313425.33011336	2480.3690789189	160.0015360147
0.	304088.78447575	2800.4704790405	146.6679573446
0.	302305.63535498	2533.718458539	133.3344000085
0.	307559.39689081	2453.6945171663	146.6679573446
0.	307227.48412941	2667.0934016109	160.0015360147
0.	311640.21853933	2453.6945171663	146.6679573446
0.	310076.82451779	2587.0681796481	93.33385600292
0.	313411.49059548	2627.0806945841	146.6679573446
0.	315916.81088277	2773.7948928035	106.667349337
0.	316373.66166849	2840.4840184767	160.0015360147
0.	319710.80216741	2787.13267525	120.0008640062
0.	315778.37610328	2453.6945171663	80.00038400184
0.	312498.13229187	2587.0681796481	106.667349337
0.	318062.83860757	2453.6945171663	146.6679573446
0.	311155.9506725	2960.5257893802	40.0000960002
0.	314601.7715946	3000.5400972175	80.00038400184
0.	311211.29417338	2507.0437260431	226.6697493752
0.	310727.05077409	2560.3932764073	133.3344000085
0.	307780.67927664	2987.2019732603	66.666933334
0.	309509.64654243	2733.7816735278	93.33385600292
0.	309357.48328948	3107.2458572945	120.0008640062
0.	308292.41689196	2893.8357032114	120.0008640062
0.	313577.56629902	2467.0317873712	120.0008640062
0.	311986.14107277	2413.6828346078	93.33385600292
0.	306964.72906554	2573.7307173561	106.667349337
0.	306688.153576	2467.0317873712	106.667349337
0.	301338.19188397	2947.1877294572	133.3344000085
0.	298850.98656521	2640.4182422496	120.0008640062
0.	296184.95967727	2427.0200407846	160.0015360147
0.	292622.3565217	2520.3810816195	66.666933334
0.	287888.34408252	2240.3010964674	93.33385600292
0.	290855.4188101	2827.1461506538	106.667349337
0.	284729.20619732	2707.1063007299	93.33385600292
0.	284329.22468315	2493.7063918095	26.66670933340
0.	281709.12302595	2387.0084862819	26.66670933340
0.	279792.82478771	2640.4182422496	53.33350400054
0.	282591.59311367	2707.1063007299	173.3351360187
