# Supplementary material for: LA-iMageS: a software for elemental distribution bioimaging using LA–ICP–MS data
Source: J Cheminform. 2016 Nov 18;8:65. doi: 10.1186/s13321-016-0178-7 (PMC5116144; doi:10.1186/s13321-016-0178-7)
Supplement: Supplementary file 2 — Additional file 2. Case study dataset corresponding to LA–ICP–MS analysis of a Arabidopsis thaliana seed. [file 13321_2016_178_MOESM2_ESM.zip › Line 17.xl]

Intensity Vs Time	Counts Per Second
Time in Seconds	C12	P31	Cu63
0.	264780.7472376	2520.3810816195	93.33385600292
0.	266266.99524686	2080.2596164001	120.0008640062
0.	271264.35286399	2653.7558112585	120.0008640062
0.	268841.02327318	2320.3229889601	80.00038400184
0.	267326.79437336	2320.3229889601	93.33385600292
0.	270038.83247837	2587.0681796481	93.33385600292
0.	272751.73940724	2373.6713441327	120.0008640062
0.	277890.74149383	2467.0317873712	93.33385600292
0.	279972.02855604	2146.9431929499	213.3360640349
0.	281502.30739152	2493.7063918095	160.0015360147
0.	282357.17803363	2400.3456497736	186.6687573567
0.	286260.344337	3614.1168738716	146.6679573446
0.	284329.22468315	2480.3690789189	253.3371840585
0.	291669.82091725	3000.5400972175	240.0034560497
0.	291255.70837583	3040.5545971585	240.0034560497
0.	289323.45056841	2920.5116736452	266.670933401
0.	290399.93987702	5535.1710101087	480.0138243981
0.	299983.95633517	3213.9529834685	293.3384960908
0.	293726.87959152	2627.0806945841	266.670933401
0.	298920.0657559	3067.2310371775	293.3384960908
0.	299486.53633946	3360.6775125865	333.3400001333
0.	295425.36448822	3280.6456310602	306.6723094371
0.	298933.88166154	3160.5992496177	360.0077761679
0.	305388.36949875	3027.2164091666	413.3435842542
0.	302526.7807811	3454.0490122887	346.6738774833
0.	301462.57129329	3547.4215579742	280.0047040790
0.	309703.31280958	4921.4528128704	373.3416961873
0.	303646.41796062	3774.1878094534	293.3384960908
0.	299914.86848049	3480.7267757508	280.0047040790
0.	302899.97675848	4854.7470356701	360.0077761679
0.	299749.05992484	4494.5450626822	253.3371840585
0.	301296.73248608	3814.2060236715	280.0047040790
0.	302899.97675848	4401.1619067434	346.6738774833
0.	301020.34167763	4868.088148406	360.0077761679
0.	305471.32849206	4214.3987333331	346.6738774833
0.	311031.42911471	3640.7951496607	346.6738774833
0.	306259.47937925	4521.2261565337	320.0061441179
0.	309537.31288149	4574.5886004453	386.6756375414
0.	303425.24335112	4054.3193437977	293.3384960908
0.	310644.0403935	4307.7797969662	266.670933401
0.	307960.47546338	4587.9292648003	320.0061441179
0.	312138.35145311	5108.231828899	320.0061441179
0.	315086.23605832	4187.7186215844	400.0096002304
0.	311211.29417338	4254.4190610777	386.6756375414
0.	301061.79972488	5641.9092220808	253.3371840585
0.	307241.31356864	5028.1831667097	320.0061441179
0.	308347.74172556	4547.9073357879	306.6723094371
0.	306010.58171747	5802.0191026477	240.0034560497
0.	310270.5037261	4868.088148406	186.6687573567
0.	310270.5037261	5201.6229063468	293.3384960908
0.	309025.50020575	4574.5886004453	253.3371840585
0.	307725.3581393	4601.2699505063	346.6738774833
0.	306867.92661893	5148.2564482579	226.6697493752
0.	308112.61367331	4934.7940323669	200.002400028
0.	309371.31619976	3987.6205054916	240.0034560497
0.	308762.68947295	5308.3568474869	266.670933401
0.	302886.15439252	4547.9073357879	240.0034560497
0.	311197.45826434	4467.8640542332	293.3384960908
0.	310602.53550762	4707.9962047949	306.6723094371
0.	313203.90053436	4267.7592130252	266.670933401
0.	313895.88714474	4828.0648742543	306.6723094371
0.	312442.78040116	4667.9736993025	413.3435842542
0.	308278.58573991	4414.5022935407	253.3371840585
0.	307227.48412941	4974.8178189705	373.3416961873
0.	311681.7284991	4454.5235820345	213.3360640349
0.	310339.6759429	4721.3370826618	293.3384960908
0.	309661.81252321	4507.8855989326	493.3479364322
0.	307379.60920042	4814.7238255742	253.3371840585
0.	306536.04089863	4681.3145131153	426.6775896129
0.	306591.35428404	6282.3671959594	266.670933401
0.	305568.11500929	5254.9897060887	346.6738774833
0.	309758.64684037	5641.9092220808	306.6723094371
0.	303964.36656237	5615.2245409587	346.6738774833
0.	306439.24334165	5214.9645742522	386.6756375414
0.	309578.81255916	4841.4059442862	253.3371840585
0.	310049.1564202	4908.111614726	386.6756375414
0.	306660.49652278	4174.3785977342	320.0061441179
0.	316595.17392762	4454.5235820345	426.6775896129
0.	307421.0983294	5721.9637779686	360.0077761679
0.	309537.31288149	4627.9513859714	440.0116163066
0.	312207.53889181	4908.111614726	266.670933401
0.	311225.13010498	4654.6329068409	280.0047040790
0.	309385.14913258	5842.0470532875	293.3384960908
0.	305720.21033811	5001.500450135	280.0047040790
0.	309744.81329886	4828.0648742543	440.0116163066
0.	309786.31399104	5628.5668708423	333.3400001333
0.	310796.22671134	5761.9913442086	200.002400028
0.	305803.17257553	4707.9962047949	333.3400001333
0.	311072.93609769	5401.7501670541	440.0116163066
0.	311571.03572411	4841.4059442862	413.3435842542
0.	314394.15242907	4881.4292824939	440.0116163066
0.	310256.66935038	4494.5450626822	306.6723094371
0.	311903.11837921	7336.5614203583	293.3384960908
0.	317855.13480139	4627.9513859714	346.6738774833
0.	309191.49012453	4748.0189024501	320.0061441179
0.	316609.01863568	4881.4292824939	346.6738774833
0.	317259.74537698	4641.2921357306	173.3351360187
0.	315861.43670014	4627.9513859714	333.3400001333
0.	306632.83955968	4067.6591755055	306.6723094371
0.	305651.07575981	6242.3371310219	160.0015360147
0.	307033.87434627	4948.1352732158	320.0061441179
0.	321289.82350736	5054.865968695	240.0034560497
0.	311986.14107277	4868.088148406	306.6723094371
0.	307351.94989378	4507.8855989326	320.0061441179
0.	309592.64583014	4121.0187158266	293.3384960908
0.	314491.04074119	5281.6732340806	226.6697493752
0.	311820.09649757	4587.9292648003	346.6738774833
0.	313895.88714474	4814.7238255742	293.3384960908
0.	312968.63793441	4587.9292648003	306.6723094371
0.	310325.84145445	4494.5450626822	306.6723094371
0.	307683.86752293	4694.6553482794	333.3400001333
0.	313217.73971386	4387.8215412963	373.3416961873
0.	311584.87224205	6015.5037270781	426.6775896129
0.	305554.28829639	4307.7797969662	453.345664335
0.	317273.59116857	4347.8005730561	320.0061441179
0.	305305.41131642	4547.9073357879	253.3371840585
0.	315072.39383288	4467.8640542332	320.0061441179
0.	308403.0669198	4281.0993863224	426.6775896129
0.	313190.06137743	5241.6479741231	293.3384960908
0.	310602.53550762	4214.3987333331	346.6738774833
0.	311626.38193118	4587.9292648003	413.3435842542
0.	307822.17036629	4134.3586542796	373.3416961873
0.	315653.7867314	4000.9602304553	466.6797336992
0.	313107.02690955	4187.7186215844	400.0096002304
0.	309343.65040175	4894.7704379339	400.0096002304
0.	309149.99234051	4401.1619067434	360.0077761679
0.	308970.17095417	4267.7592130252	440.0116163066
0.	309689.47935824	4374.4811971995	426.6775896129
0.	312484.29428536	4974.8178189705	413.3435842542
0.	311889.28134255	4494.5450626822	373.3416961873
0.	311142.11485365	4868.088148406	266.670933401
0.	308154.10638568	5308.3568474869	360.0077761679
0.	312636.51359757	3894.2430285048	440.0116163066
0.	307794.50961732	7429.9774646249	493.3479364322
0.	308375.4042776	4227.7388212317	440.0116163066
0.	307600.88689869	3760.8484474097	400.0096002304
0.	303646.41796062	4267.7592130252	480.0138243981
0.	309108.49475937	3827.5454711068	480.0138243981
0.	309800.14760019	3627.4560010925	440.0116163066
0.	316968.98896825	5481.8024166346	346.6738774833
0.	304586.47437286	4881.4292824939	453.345664335
0.	310837.73254427	3627.4560010925	333.3400001333
0.	314020.45072449	3574.0996202919	493.3479364322
0.	309620.31243973	4094.3389029679	520.016224506
0.	315861.43670014	5375.0662546938	426.6775896129
0.	311916.95543842	3547.4215579742	333.3400001333
0.	304503.52402955	3480.7267757508	480.0138243981
0.	307407.2685972	3240.6299784678	533.3504005461
0.	311252.80203583	3173.9376510621	506.6820698015
0.	311308.14616814	3414.0325271949	480.0138243981
0.	309122.32726388	3213.9529834685	386.6756375414
0.	311903.11837921	2973.8638706479	346.6738774833
0.	308707.36193453	3213.9529834685	426.6775896129
0.	306632.83955968	2907.1736777561	346.6738774833
0.	309426.6480663	3013.8782425196	413.3435842542
0.	303273.18915129	3920.9222009017	440.0116163066
0.	305927.61745239	3120.5841733573	373.3416961873
0.	308914.84206326	2747.1193919425	240.0034560497
0.	297925.37968114	2467.0317873712	320.0061441179
0.	306909.41324656	2920.5116736452	160.0015360147
0.	311488.01709007	2667.0934016109	240.0034560497
0.	305250.10631209	2533.718458539	160.0015360147
0.	304697.07609199	2893.8357032114	160.0015360147
0.	301172.35550799	2573.7307173561	280.0047040790
0.	307780.67927664	3200.6145179875	160.0015360147
0.	296765.05999898	2840.4840184767	200.002400028
0.	298685.19880271	3000.5400972175	200.002400028
0.	306563.69754627	2787.13267525	93.33385600292
0.	304586.47437286	2360.334223326	93.33385600292
0.	308665.86651739	2453.6945171663	146.6679573446
0.	309288.31907625	2973.8638706479	93.33385600292
0.	308555.21306348	2720.443976457	173.3351360187
0.	304240.8532918	2493.7063918095	80.00038400184
0.	303383.77375366	2653.7558112585	106.667349337
0.	303314.65820828	2493.7063918095	146.6679573446
0.	311266.63803508	2507.0437260431	93.33385600292
0.	309094.66227741	2427.0200407846	120.0008640062
0.	306743.46795284	2600.4056632835	93.33385600292
0.	310035.32240523	2306.9859535226	120.0008640062
0.	311903.11837921	2613.7431682621	106.667349337
0.	307891.32263312	2653.7558112585	173.3351360187
0.	304517.34903046	2587.0681796481	93.33385600292
0.	308831.84940316	2373.6713441327	173.3351360187
0.	312733.38185367	2693.7686463466	160.0015360147
0.	309883.14972855	2320.3229889601	93.33385600292
0.	311266.63803508	2587.0681796481	120.0008640062
0.	305498.98167006	2293.6489394274	53.33350400054
0.	306563.69754627	2880.4977500112	133.3344000085
0.	310104.49270556	2427.0200407846	106.667349337
0.	311958.46675137	2733.7816735278	106.667349337
0.	308098.78281426	2627.0806945841	93.33385600292
0.	301393.47139633	2360.334223326	106.667349337
0.	305761.69135544	2320.3229889601	93.33385600292
0.	307794.50961732	2373.6713441327	80.00038400184
0.	309578.81255916	2520.3810816195	120.0008640062
0.	306135.02963587	2613.7431682621	120.0008640062
0.	303853.77439309	2600.4056632835	120.0008640062
0.	311584.87224205	2387.0084862819	80.00038400184
0.	306466.89967384	2560.3932764073	146.6679573446
0.	308486.05538734	2387.0084862819	120.0008640062
0.	309924.6510971	2653.7558112585	53.33350400054
0.	312705.70509628	2453.6945171663	186.6687573567
0.	310118.32683326	2773.7948928035	146.6679573446
0.	308541.38148317	2600.4056632835	200.002400028
0.	313231.57891591	2733.7816735278	200.002400028
0.	311861.6073369	2813.8083041751	213.3360640349
0.	308181.76830663	3120.5841733573	120.0008640062
0.	314670.97911132	2893.8357032114	106.667349337
0.	313508.36769442	2560.3932764073	160.0015360147
0.	312802.57414187	2787.13267525	53.33350400054
0.	308638.20301867	2813.8083041751	133.3344000085
0.	309883.14972855	2573.7307173561	120.0008640062
0.	310934.58027703	2480.3690789189	106.667349337
0.	311045.26475316	2707.1063007299	120.0008640062
0.	309315.98469391	2587.0681796481	146.6679573446
0.	311142.11485365	2240.3010964674	53.33350400054
0.	306453.07149648	3093.9075625769	160.0015360147
0.	309910.81728504	2200.2904383379	146.6679573446
0.	308818.01737203	2613.7431682621	120.0008640062
0.	311598.70878254	2867.1598181554	146.6679573446
0.	311806.25959623	2106.9329829957	120.0008640062
0.	305098.01940864	2573.7307173561	66.666933334
0.	308873.34563177	2600.4056632835	120.0008640062
0.	302540.60256162	2627.0806945841	133.3344000085
0.	312166.02636093	2840.4840184767	160.0015360147
0.	310561.03082467	2653.7558112585	133.3344000085
0.	303494.35979728	2573.7307173561	93.33385600292
0.	307670.03736255	2333.6600457397	93.33385600292
0.	310505.69156308	2507.0437260431	106.667349337
0.	316913.60792386	2827.1461506538	80.00038400184
0.	305651.07575981	2507.0437260431	66.666933334
0.	308735.02565866	2533.718458539	106.667349337
0.	304074.96017306	2520.3810816195	53.33350400054
0.	308098.78281426	2493.7063918095	120.0008640062
0.	305429.84889403	2613.7431682621	106.667349337
0.	312096.83926055	2186.9535949783	146.6679573446
0.	307407.2685972	2680.4310133069	80.00038400184
0.	305734.03732136	2520.3810816195	53.33350400054
0.	302070.67465528	2573.7307173561	93.33385600292
0.	296129.71409682	2173.6167729605	80.00038400184
0.	292208.19745883	2293.6489394274	66.666933334
0.	293726.87959152	2507.0437260431	66.666933334
0.	289006.05032661	2560.3932764073	93.33385600292
0.	286632.82516835	2480.3690789189	160.0015360147
0.	284853.34222949	2440.3572683041	80.00038400184
0.	282288.23365585	2133.606434957	53.33350400054
0.	279875.53374829	2306.9859535226	93.33385600292
0.	277987.21369974	2627.0806945841	53.33350400054
0.	276361.11474821	2773.7948928035	40.0000960002
0.	272820.60622224	2587.0681796481	133.3344000085
