# Supplementary material for: LA-iMageS: a software for elemental distribution bioimaging using LA–ICP–MS data
Source: J Cheminform. 2016 Nov 18;8:65. doi: 10.1186/s13321-016-0178-7 (PMC5116144; doi:10.1186/s13321-016-0178-7)
Supplement: Supplementary file 2 — Additional file 2. Case study dataset corresponding to LA–ICP–MS analysis of a Arabidopsis thaliana seed. [file 13321_2016_178_MOESM2_ESM.zip › Line 18.xl]

Intensity Vs Time	Counts Per Second
Time in Seconds	C12	P31	Cu63
0.	256074.92577686	2293.6489394274	93.33385600292
0.	262895.78946884	2333.6600457397	13.33334400000
0.	258398.35266311	2373.6713441327	133.3344000085
0.	257848.37150962	2720.443976457	66.666933334
0.	259457.16702184	2373.6713441327	26.66670933340
0.	266789.99641824	2653.7558112585	53.33350400054
0.	265757.78830568	2346.9971238617	186.6687573567
0.	272848.15310503	2667.0934016109	186.6687573567
0.	273206.2707344	2840.4840184767	226.6697493752
0.	273950.10188765	2920.5116736452	146.6679573446
0.	276347.33558228	2867.1598181554	120.0008640062
0.	276650.48241013	3213.9529834685	186.6687573567
0.	282095.19238201	2613.7431682621	160.0015360147
0.	284053.38636061	3760.8484474097	200.002400028
0.	287515.80807974	4241.0789304799	266.670933401
0.	290551.76346932	3920.9222009017	173.3351360187
0.	284177.51249481	3600.7777679979	186.6687573567
0.	287419.22734398	5001.500450135	226.6697493752
0.	294168.72910425	5335.0405463082	186.6687573567
0.	290054.89636866	2987.2019732603	280.0047040790
0.	291366.13640933	3440.7101625776	253.3371840585
0.	292028.73481349	3120.5841733573	346.6738774833
0.	293008.92323155	3987.6205054916	173.3351360187
0.	289019.85009003	3213.9529834685	266.670933401
0.	290593.17037542	3974.2808018765	293.3384960908
0.	296944.62290164	4387.8215412963	306.6723094371
0.	295991.60172004	3974.2808018765	253.3371840585
0.	294693.45530315	3667.4735108391	320.0061441179
0.	291711.23328379	3960.94111961	186.6687573567
0.	296834.12220397	4267.7592130252	306.6723094371
0.	293685.45737999	4134.3586542796	333.3400001333
0.	297276.13363244	3840.8849398902	373.3416961873
0.	295784.43737178	3827.5454711068	386.6756375414
0.	297953.00827493	4401.1619067434	373.3416961873
0.	298781.90793706	3427.371334213	2453.694517166
0.	296475.0048786	3854.2244300216	200.002400028
0.	302208.88604355	4454.5235820345	453.345664335
0.	299762.8771807	4054.3193437977	386.6756375414
0.	303839.95047327	8430.9293445433	253.3371840585
0.	297179.44166418	4254.4190610777	440.0116163066
0.	302941.44399147	4307.7797969662	333.3400001333
0.	293229.82640664	4467.8640542332	293.3384960908
0.	298740.46103019	3654.1343195762	400.0096002304
0.	302830.86515386	3507.4046245997	333.3400001333
0.	299237.83727879	4094.3389029679	293.3384960908
0.	297939.19396679	4054.3193437977	453.345664335
0.	296557.87675797	4387.8215412963	253.3371840585
0.	303618.77081915	4761.3598443716	346.6738774833
0.	298629.93693524	3440.7101625776	320.0061441179
0.	301738.97650921	3840.8849398902	386.6756375414
0.	294969.64002794	4241.0789304799	360.0077761679
0.	300716.32218807	4481.2045477824	320.0061441179
0.	294500.13134728	4294.4395809694	186.6687573567
0.	298864.80235834	3787.5271928449	373.3416961873
0.	302554.42436465	4067.6591755055	293.3384960908
0.	299279.2866159	4761.3598443716	306.6723094371
0.	296544.06472184	15147.086888228	346.6738774833
0.	294596.79277434	4681.3145131153	360.0077761679
0.	299569.43764664	4321.1200343129	333.3400001333
0.	300287.94958018	4427.8427016882	346.6738774833
0.	300813.05448027	4334.4602930095	266.670933401
0.	299113.4904826	4521.2261565337	480.0138243981
0.	296778.87239499	3934.2618191226	440.0116163066
0.	305485.1550698	5281.6732340806	320.0061441179
0.	296102.09144154	5548.5132118636	186.6687573567
0.	303632.59437862	5134.9148871186	280.0047040790
0.	298505.59904973	5455.1182480241	293.3384960908
0.	299887.23349616	12703.007944184	306.6723094371
0.	298547.04480907	6375.7714283275	306.6723094371
0.	299873.41603775	4321.1200343129	266.670933401
0.	301365.83159513	4027.6397444289	333.3400001333
0.	305872.30839293	4574.5886004453	386.6756375414
0.	307946.64485225	4921.4528128704	346.6738774833
0.	304614.1246675	4721.3370826618	346.6738774833
0.	301877.18249411	5481.8024166346	306.6723094371
0.	302195.0648034	4507.8855989326	346.6738774833
0.	304268.50246024	4801.3827982459	333.3400001333
0.	297552.4024727	4707.9962047949	360.0077761679
0.	302913.79914696	8324.1554183849	386.6756375414
0.	300550.49796746	4467.8640542332	293.3384960908
0.	302595.88990885	4574.5886004453	200.002400028
0.	298588.4907709	4321.1200343129	413.3435842542
0.	302250.34989907	4441.1831311861	493.3479364322
0.	303895.24628766	4734.6779818802	266.670933401
0.	305084.19346167	5775.3339089994	306.6723094371
0.	303784.65501924	4707.9962047949	400.0096002304
0.	300564.31652872	6295.7105936535	480.0138243981
0.	296585.5008977	7136.387707272	466.6797336992
0.	302969.08892605	4361.1408744528	373.3416961873
0.	304406.74965386	8377.5422105399	480.0138243981
0.	301310.55226286	5041.524557026	440.0116163066
0.	301130.89692049	8097.2653653948	360.0077761679
0.	298961.51354034	5455.1182480241	200.002400028
0.	296557.87675797	8911.4289342892	346.6738774833
0.	296792.6848135	6322.3974531142	466.6797336992
0.	300661.04708773	4881.4292824939	466.6797336992
0.	298477.96865601	6669.3344004268	400.0096002304
0.	295218.21397051	6228.9938187574	693.362177199
0.	298477.96865601	3467.3878833464	453.345664335
0.	294610.60163957	3574.0996202919	333.3400001333
0.	295894.92439447	5241.6479741231	400.0096002304
0.	295881.11343792	4040.9795334389	426.6775896129
0.	298035.89459627	3707.4912127124	440.0116163066
0.	302112.13783535	8057.2265852193	520.016224506
0.	299196.3881442	3614.1168738716	413.3435842542
0.	298975.32951349	3987.6205054916	533.3504005461
0.	295729.19440018	4254.4190610777	480.0138243981
0.	298491.78384162	3840.8849398902	560.0188166322
0.	302471.49388419	4401.1619067434	600.0216007776
0.	299942.50355484	3587.4386834714	426.6775896129
0.	304849.15580965	4441.1831311861	520.016224506
0.	305955.2721173	4868.088148406	493.3479364322
0.	304171.73076484	4387.8215412963	586.6873180602
0.	303522.00653339	7149.7324719506	333.3400001333
0.	304683.25079826	4027.6397444289	360.0077761679
0.	302195.0648034	3654.1343195762	400.0096002304
0.	305485.1550698	3654.1343195762	413.3435842542
0.	304171.73076484	4881.4292824939	586.6873180602
0.	309606.47912367	3814.2060236715	560.0188166322
0.	302803.22066963	3320.661475766	360.0077761679
0.	306660.49652278	4134.3586542796	560.0188166322
0.	305996.75428363	3920.9222009017	533.3504005461
0.	298588.4907709	3440.7101625776	493.3479364322
0.	298837.17079458	3774.1878094534	440.0116163066
0.	295245.8337472	4361.1408744528	373.3416961873
0.	299583.25460993	4267.7592130252	413.3435842542
0.	301987.74890301	4014.2999767677	320.0061441179
0.	298339.81803741	4227.7388212317	440.0116163066
0.	297745.79601502	3414.0325271949	333.3400001333
0.	297359.0133397	4414.5022935407	453.345664335
0.	299527.98689178	3974.2808018765	466.6797336992
0.	298574.67542779	4414.5022935407	346.6738774833
0.	303107.31495005	3560.7605784596	333.3400001333
0.	296903.18497131	5108.231828899	293.3384960908
0.	305167.1494814	4734.6779818802	413.3435842542
0.	300730.14101943	4054.3193437977	453.345664335
0.	299168.75550032	5375.0662546938	480.0138243981
0.	293837.33981143	24582.872321021	586.6873180602
0.	299210.20449989	3080.5692892046	426.6775896129
0.	300218.85924978	3520.7435810443	333.3400001333
0.	296875.55979689	3400.6937415233	400.0096002304
0.	297345.19999891	4307.7797969662	413.3435842542
0.	298616.12152463	3680.8127234493	520.016224506
0.	302139.78006798	3334.00013336	360.0077761679
0.	296461.19297743	3013.8782425196	266.670933401
0.	298560.86010718	3614.1168738716	346.6738774833
0.	302139.78006798	4414.5022935407	360.0077761679
0.	300135.95159602	3227.2914702953	386.6756375414
0.	298712.82987145	2600.4056632835	253.3371840585
0.	297897.75117734	2827.1461506538	333.3400001333
0.	292774.21991321	6295.7105936535	280.0047040790
0.	298602.30613651	3080.5692892046	346.6738774833
0.	298008.2657325	3000.5400972175	306.6723094371
0.	299431.26925143	2840.4840184767	186.6687573567
0.	301573.13229906	3027.2164091666	293.3384960908
0.	291849.27596634	2440.3572683041	226.6697493752
0.	295756.815841	2880.4977500112	240.0034560497
0.	294541.55753825	2453.6945171663	213.3360640349
0.	298339.81803741	2853.8219076439	160.0015360147
0.	297138.00258664	2467.0317873712	120.0008640062
0.	292829.44363898	2573.7307173561	173.3351360187
0.	299790.51175993	2427.0200407846	160.0015360147
0.	295839.68070321	2413.6828346078	80.00038400184
0.	301600.77277562	2346.9971238617	93.33385600292
0.	295591.08854543	2627.0806945841	120.0008640062
0.	302029.21167783	2680.4310133069	213.3360640349
0.	299887.23349616	2387.0084862819	106.667349337
0.	296557.87675797	2627.0806945841	66.666933334
0.	295729.19440018	2667.0934016109	66.666933334
0.	296944.62290164	2400.3456497736	213.3360640349
0.	296171.14824842	2120.2696983056	106.667349337
0.	299306.91961983	2827.1461506538	80.00038400184
0.	296364.510299	2427.0200407846	120.0008640062
0.	296074.46887622	2507.0437260431	53.33350400054
0.	300882.14964998	2600.4056632835	106.667349337
0.	296737.43527444	2253.6380251943	120.0008640062
0.	298118.78172754	2280.3119466743	133.3344000085
0.	297041.31219302	2547.0558568016	120.0008640062
0.	302554.42436465	2453.6945171663	133.3344000085
0.	303287.01214777	2467.0317873712	146.6679573446
0.	298892.43401212	3013.8782425196	173.3351360187
0.	303342.30435888	2640.4182422496	146.6679573446
0.	295480.60548081	2573.7307173561	200.002400028
0.	294748.69152857	2320.3229889601	133.3344000085
0.	295176.78447413	2587.0681796481	106.667349337
0.	304987.4124636	2667.0934016109	120.0008640062
0.	302457.67221625	2587.0681796481	120.0008640062
0.	300937.42619092	2867.1598181554	160.0015360147
0.	298920.0657559	2893.8357032114	80.00038400184
0.	300937.42619092	2240.3010964674	146.6679573446
0.	304088.78447575	2360.334223326	173.3351360187
0.	302319.45677524	2373.6713441327	106.667349337
0.	299376.00252346	2533.718458539	133.3344000085
0.	300978.88383298	2733.7816735278	80.00038400184
0.	299790.51175993	2733.7816735278	160.0015360147
0.	297179.44166418	2587.0681796481	120.0008640062
0.	302139.78006798	2200.2904383379	133.3344000085
0.	302402.38576966	2947.1877294572	160.0015360147
0.	299707.6082923	2667.0934016109	160.0015360147
0.	299804.3290833	2320.3229889601	93.33385600292
0.	297331.38668063	2413.6828346078	93.33385600292
0.	306079.71922461	2306.9859535226	120.0008640062
0.	297994.45133436	2827.1461506538	213.3360640349
0.	299735.24269148	2680.4310133069	200.002400028
0.	303604.94728219	2266.9749752633	186.6687573567
0.	301020.34167763	2453.6945171663	213.3360640349
0.	294320.62019139	2160.2799722844	146.6679573446
0.	296585.5008977	2840.4840184767	160.0015360147
0.	302720.28775736	2400.3456497736	93.33385600292
0.	298367.44798113	2773.7948928035	120.0008640062
0.	304268.50246024	2640.4182422496	146.6679573446
0.	298436.52323418	2213.6273030392	160.0015360147
0.	293851.14744009	2200.2904383379	173.3351360187
0.	297745.79601502	2733.7816735278	106.667349337
0.	298519.41428034	2533.718458539	93.33385600292
0.	299569.43764664	2720.443976457	160.0015360147
0.	305789.34547964	2280.3119466743	160.0015360147
0.	302734.10985311	2613.7431682621	133.3344000085
0.	300177.40532162	2640.4182422496	160.0015360147
0.	297994.45133436	2560.3932764073	186.6687573567
0.	296571.68881658	2507.0437260431	66.666933334
0.	301158.53595631	2800.4704790405	106.667349337
0.	295660.14119169	2853.8219076439	80.00038400184
0.	299735.24269148	2306.9859535226	146.6679573446
0.	298284.55841996	2493.7063918095	66.666933334
0.	294293.00342774	2266.9749752633	80.00038400184
0.	299541.80378756	2733.7816735278	133.3344000085
0.	295107.73576324	2840.4840184767	66.666933334
0.	295784.43737178	2520.3810816195	66.666933334
0.	295508.22611203	2733.7816735278	120.0008640062
0.	297994.45133436	2226.9641890823	120.0008640062
0.	299514.17001851	2613.7431682621	160.0015360147
0.	293920.1859206	2373.6713441327	106.667349337
0.	296143.52545819	2627.0806945841	133.3344000085
0.	297538.58881698	2480.3690789189	146.6679573446
0.	303369.95059954	2600.4056632835	186.6687573567
0.	292760.41403796	2680.4310133069	106.667349337
0.	287612.38991587	2467.0317873712	120.0008640062
0.	284922.30747741	2507.0437260431	120.0008640062
0.	287736.56817922	2226.9641890823	66.666933334
0.	287308.85070763	2613.7431682621	120.0008640062
0.	279916.88853134	2213.6273030392	66.666933334
0.	276250.88204829	2346.9971238617	80.00038400184
0.	277270.58925592	2333.6600457397	106.667349337
0.	273261.36709827	2186.9535949783	80.00038400184
0.	268551.92229634	2093.5962890272	53.33350400054
0.	270162.7534461	2853.8219076439	66.666933334
0.	266542.25499408	2373.6713441327	80.00038400184
0.	265331.17904138	2186.9535949783	106.667349337
0.	263968.92564688	2000.2400288035	106.667349337
