# Supplementary material for: LA-iMageS: a software for elemental distribution bioimaging using LA–ICP–MS data
Source: J Cheminform. 2016 Nov 18;8:65. doi: 10.1186/s13321-016-0178-7 (PMC5116144; doi:10.1186/s13321-016-0178-7)
Supplement: Supplementary file 2 — Additional file 2. Case study dataset corresponding to LA–ICP–MS analysis of a Arabidopsis thaliana seed. [file 13321_2016_178_MOESM2_ESM.zip › Line 19.xl]

Intensity Vs Time	Counts Per Second
Time in Seconds	C12	P31	Cu63
0.	247803.75750224	2333.6600457397	53.33350400054
0.	248202.01711839	2467.0317873712	80.00038400184
0.	249602.94131976	2600.4056632835	66.666933334
0.	246114.79584243	2226.9641890823	106.667349337
0.	247446.71310064	2440.3572683041	93.33385600292
0.	252432.96652725	2213.6273030392	80.00038400184
0.	252089.46638243	2186.9535949783	53.33350400054
0.	258343.35293926	2293.6489394274	80.00038400184
0.	257229.68543486	2293.6489394274	80.00038400184
0.	259154.63511585	2200.2904383379	133.3344000085
0.	267519.49937669	2613.7431682621	213.3360640349
0.	266996.45314266	2520.3810816195	133.3344000085
0.	269171.43647611	2387.0084862819	146.6679573446
0.	268758.4219869	2333.6600457397	280.0047040790
0.	268978.69387426	2720.443976457	160.0015360147
0.	274666.44548062	3240.6299784678	306.6723094371
0.	276554.02542459	3000.5400972175	213.3360640349
0.	273509.3051709	3600.7777679979	200.002400028
0.	277408.39694139	3454.0490122887	240.0034560497
0.	279062.26403072	3547.4215579742	240.0034560497
0.	275134.85674013	2773.7948928035	146.6679573446
0.	275920.19255453	3507.4046245997	186.6687573567
0.	275148.633934	2667.0934016109	320.0061441179
0.	279310.37194115	3160.5992496177	333.3400001333
0.	279200.1008618	3080.5692892046	200.002400028
0.	279517.13408309	3253.9685079861	306.6723094371
0.	281888.36732536	3680.8127234493	200.002400028
0.	280123.66547415	3694.1519574071	200.002400028
0.	280358.01877622	3827.5454711068	306.6723094371
0.	281888.36732536	3147.2608695188	226.6697493752
0.	284012.01138652	3880.9034743288	346.6738774833
0.	282026.25013559	23192.227919918	280.0047040790
0.	277380.83522497	3427.371334213	386.6756375414
0.	283239.7156104	3894.2430285048	146.6679573446
0.	282922.54308925	3454.0490122887	280.0047040790
0.	280413.16167162	3814.2060236715	160.0015360147
0.	283805.13954578	3907.5826040291	280.0047040790
0.	286825.96982116	3867.5639415011	320.0061441179
0.	280702.66775998	3680.8127234493	253.3371840585
0.	282564.01453241	3760.8484474097	453.345664335
0.	284646.44985259	3614.1168738716	280.0047040790
0.	284508.52440698	3760.8484474097	360.0077761679
0.	285046.44633779	3654.1343195762	213.3360640349
0.	284274.05630045	3494.0656895019	253.3371840585
0.	290675.98479428	3494.0656895019	480.0138243981
0.	288316.09079407	4054.3193437977	386.6756375414
0.	295135.35518013	4027.6397444289	373.3416961873
0.	283322.45822031	3520.7435810443	360.0077761679
0.	288454.07820841	3387.354977198	200.002400028
0.	283860.30487625	4121.0187158266	320.0061441179
0.	283653.43673842	3293.9842246161	320.0061441179
0.	283074.23281405	3534.0825588358	173.3351360187
0.	283198.34460838	5148.2564482579	386.6756375414
0.	285874.085207	3627.4560010925	333.3400001333
0.	286674.21293776	3707.4912127124	240.0034560497
0.	285115.41315697	4040.9795334389	413.3435842542
0.	283681.01886506	4174.3785977342	360.0077761679
0.	280854.31775382	3814.2060236715	413.3435842542
0.	280744.02658005	3467.3878833464	226.6697493752
0.	283446.57364987	4601.2699505063	226.6697493752
0.	285474.04966299	3854.2244300216	320.0061441179
0.	285432.66775323	3614.1168738716	426.6775896129
0.	282591.59311367	3667.4735108391	320.0061441179
0.	287971.13208422	3667.4735108391	493.3479364322
0.	290275.72259636	4908.111614726	280.0047040790
0.	285129.20658815	3040.5545971585	413.3435842542
0.	285267.14213451	3534.0825588358	360.0077761679
0.	291131.4785572	3947.6014586921	413.3435842542
0.	285060.23965673	4667.9736993025	453.345664335
0.	277849.39659901	3667.4735108391	306.6723094371
0.	303439.06659531	4347.8005730561	280.0047040790
0.	291945.90718131	3987.6205054916	293.3384960908
0.	291421.3509654	4521.2261565337	440.0116163066
0.	292056.34420401	7349.9065054543	413.3435842542
0.	287515.80807974	4040.9795334389	266.670933401
0.	287074.30512719	3614.1168738716	426.6775896129
0.	285998.23800782	3880.9034743288	413.3435842542
0.	280937.0370762	4641.2921357306	493.3479364322
0.	281943.52018024	3734.1697873657	546.6845979214
0.	285460.25567062	4014.2999767677	306.6723094371
0.	290027.2934946	5068.2074017168	440.0116163066
0.	291103.87217802	3787.5271928449	426.6775896129
0.	280151.23611446	3854.2244300216	506.6820698015
0.	285543.01996157	4040.9795334389	386.6756375414
0.	282894.96343098	4241.0789304799	413.3435842542
0.	284467.14721097	9138.3411442804	573.3530566784
0.	291159.08502627	5094.8903318187	426.6775896129
0.	289295.85007565	4094.3389029679	480.0138243981
0.	288895.65302788	9779.0677786788	493.3479364322
0.	289820.27480361	4801.3827982459	466.6797336992
0.	287998.72826446	4961.4765354169	440.0116163066
0.	287281.2567731	11621.431146556	506.6820698015
0.	288095.31560272	4481.2045477824	360.0077761679
0.	290827.81332973	5081.5488560913	546.6845979214
0.	294058.26456777	4534.5667354854	306.6723094371
0.	285225.7612349	11514.6163578	306.6723094371
0.	287805.55688931	4267.7592130252	400.0096002304
0.	288398.88297315	4814.7238255742	346.6738774833
0.	286205.16338364	6495.8641219953	400.0096002304
0.	285005.06651565	4307.7797969662	373.3416961873
0.	280495.87668756	4067.6591755055	413.3435842542
0.	284398.18566651	3920.9222009017	333.3400001333
0.	289502.85596155	3947.6014586921	400.0096002304
0.	287212.27232975	8751.2593275618	346.6738774833
0.	282274.4448476	3894.2430285048	373.3416961873
0.	286149.9827895	3694.1519574071	333.3400001333
0.	284108.55330693	3867.5639415011	453.345664335
0.	283832.72216613	3187.276073852	466.6797336992
0.	284839.54924724	3387.354977198	413.3435842542
0.	287626.18741085	3267.3070588502	493.3479364322
0.	287060.50853044	3494.0656895019	506.6820698015
0.	284480.93958719	3267.3070588502	333.3400001333
0.	284563.69431589	3480.7267757508	453.345664335
0.	292387.66390248	3240.6299784678	466.6797336992
0.	287764.16359588	3547.4215579742	506.6820698015
0.	282701.90833619	2933.8496908789	453.345664335
0.	283019.07259998	3320.661475766	346.6738774833
0.	287764.16359588	2893.8357032114	400.0096002304
0.	285115.41315697	3374.0162342191	346.6738774833
0.	282343.3891132	3187.276073852	466.6797336992
0.	285336.11074947	3240.6299784678	333.3400001333
0.	286246.54906499	3814.2060236715	400.0096002304
0.	286205.16338364	3814.2060236715	293.3384960908
0.	283212.13491995	3987.6205054916	346.6738774833
0.	285722.34536438	3534.0825588358	373.3416961873
0.	286715.60090924	3827.5454711068	386.6756375414
0.	282950.12283726	3374.0162342191	386.6756375414
0.	285874.085207	7790.306297769	360.0077761679
0.	291310.92221281	4427.8427016882	253.3371840585
0.	285267.14213451	3947.6014586921	400.0096002304
0.	287598.59244333	3173.9376510621	346.6738774833
0.	284094.76153669	2707.1063007299	293.3384960908
0.	288357.48678254	3307.322839518	253.3371840585
0.	287529.60541753	3147.2608695188	346.6738774833
0.	287295.05372914	3240.6299784678	346.6738774833
0.	285018.85976725	3640.7951496607	453.345664335
0.	279847.96400506	2800.4704790405	320.0061441179
0.	284191.30439971	2813.8083041751	253.3371840585
0.	282991.49262758	3080.5692892046	333.3400001333
0.	286619.02929012	3547.4215579742	266.670933401
0.	281047.33076216	3627.4560010925	320.0061441179
0.	283322.45822031	2920.5116736452	280.0047040790
0.	286536.25449226	3040.5545971585	213.3360640349
0.	283901.67910974	2520.3810816195	293.3384960908
0.	277918.30486914	2787.13267525	200.002400028
0.	282701.90833619	2533.718458539	186.6687573567
0.	282536.43604089	2640.4182422496	160.0015360147
0.	284453.35485719	2520.3810816195	213.3360640349
0.	281543.67011461	2413.6828346078	186.6687573567
0.	277849.39659901	2013.5765733834	186.6687573567
0.	280137.45078309	2226.9641890823	146.6679573446
0.	285405.07992563	2480.3690789189	106.667349337
0.	277367.05440038	2373.6713441327	173.3351360187
0.	280040.9540915	2640.4182422496	160.0015360147
0.	284260.26426088	3427.371334213	173.3351360187
0.	285887.87987284	2373.6713441327	106.667349337
0.	285749.93422462	2600.4056632835	200.002400028
0.	287722.77050457	2360.334223326	80.00038400184
0.	285363.69835259	2587.0681796481	133.3344000085
0.	281833.21482942	2240.3010964674	106.667349337
0.	283708.60108146	2213.6273030392	120.0008640062
0.	289723.66781102	2587.0681796481	106.667349337
0.	284756.79182513	2360.334223326	80.00038400184
0.	288357.48678254	2400.3456497736	40.0000960002
0.	288040.12270325	2440.3572683041	93.33385600292
0.	286936.34017011	2360.334223326	106.667349337
0.	283515.5274517	2453.6945171663	53.33350400054
0.	287419.22734398	2907.1736777561	93.33385600292
0.	282288.23365585	2306.9859535226	53.33350400054
0.	281778.06269243	2547.0558568016	146.6679573446
0.	287764.16359588	2453.6945171663	120.0008640062
0.	289765.07067305	2453.6945171663	106.667349337
0.	289903.08167342	2573.7307173561	200.002400028
0.	287971.13208422	2547.0558568016	106.667349337
0.	286950.13656477	2547.0558568016	120.0008640062
0.	285253.34847886	2427.0200407846	146.6679573446
0.	283846.51350997	2413.6828346078	93.33385600292
0.	287446.82172763	2547.0558568016	40.0000960002
0.	286936.34017011	2400.3456497736	80.00038400184
0.	283598.27275444	2480.3690789189	106.667349337
0.	281378.22043359	2093.5962890272	106.667349337
0.	285018.85976725	2346.9971238617	80.00038400184
0.	281695.33515996	2413.6828346078	146.6679573446
0.	284880.92826132	2920.5116736452	133.3344000085
0.	287226.06917351	2453.6945171663	133.3344000085
0.	288785.25716673	2547.0558568016	200.002400028
0.	288302.29217616	2573.7307173561	133.3344000085
0.	287212.27232975	2573.7307173561	93.33385600292
0.	292567.13414455	2333.6600457397	93.33385600292
0.	285239.55484565	2453.6945171663	120.0008640062
0.	288343.68809726	2320.3229889601	53.33350400054
0.	282522.64682879	2387.0084862819	80.00038400184
0.	288854.25441149	2253.6380251943	106.667349337
0.	287074.30512719	2333.6600457397	186.6687573567
0.	287681.37761538	2373.6713441327	93.33385600292
0.	285294.72951315	2573.7307173561	106.667349337
0.	289006.05032661	2427.0200407846	253.3371840585
0.	286812.17362858	2240.3010964674	106.667349337
0.	288964.65117112	2160.2799722844	93.33385600292
0.	290606.97272239	2373.6713441327	133.3344000085
0.	286894.95112085	2480.3690789189	53.33350400054
0.	284329.22468315	2280.3119466743	66.666933334
0.	282688.11885484	2720.443976457	160.0015360147
0.	287957.33402779	2373.6713441327	66.666933334
0.	287060.50853044	2346.9971238617	93.33385600292
0.	284811.96335009	2360.334223326	40.0000960002
0.	284922.30747741	2453.6945171663	40.0000960002
0.	285267.14213451	2306.9859535226	26.66670933340
0.	283708.60108146	2226.9641890823	93.33385600292
0.	279461.99701857	2240.3010964674	226.6697493752
0.	279723.9012706	2547.0558568016	53.33350400054
0.	282398.54492953	2200.2904383379	106.667349337
0.	280178.80684446	2560.3932764073	80.00038400184
0.	280247.73406197	2640.4182422496	80.00038400184
0.	276002.86371777	2306.9859535226	133.3344000085
0.	271718.80437222	2293.6489394274	80.00038400184
0.	271291.89468546	2333.6600457397	146.6679573446
0.	277201.68625378	2400.3456497736	93.33385600292
0.	283612.06371678	2427.0200407846	93.33385600292
0.	285198.17408073	2346.9971238617	80.00038400184
0.	286825.96982116	2427.0200407846	106.667349337
0.	285901.67456114	2480.3690789189	40.0000960002
0.	287446.82172763	2266.9749752633	66.666933334
0.	288191.90404147	2453.6945171663	80.00038400184
0.	282826.01467799	2413.6828346078	120.0008640062
0.	289433.85343798	2346.9971238617	146.6679573446
0.	293216.01978961	2440.3572683041	53.33350400054
0.	284094.76153669	2240.3010964674	133.3344000085
0.	287253.6629284	2093.5962890272	80.00038400184
0.	282550.22527543	2547.0558568016	93.33385600292
0.	286839.76603619	1986.9035055645	93.33385600292
0.	283363.8298282	3027.2164091666	106.667349337
0.	284894.72131091	2226.9641890823	173.3351360187
0.	281709.12302595	2293.6489394274	133.3344000085
0.	285363.69835259	2560.3932764073	173.3351360187
0.	282288.23365585	2333.6600457397	106.667349337
0.	285956.85353883	2547.0558568016	106.667349337
0.	276085.53568781	2400.3456497736	93.33385600292
0.	274900.64787264	2320.3229889601	80.00038400184
0.	269226.50659673	2320.3229889601	66.666933334
0.	265482.55406164	2427.0200407846	93.33385600292
0.	269804.76448685	2360.334223326	80.00038400184
0.	261148.79468537	2453.6945171663	53.33350400054
0.	261451.39788336	2413.6828346078	93.33385600292
0.	260763.67898875	2080.2596164001	120.0008640062
0.	263184.69736469	2493.7063918095	80.00038400184
0.	254315.59499994	2587.0681796481	80.00038400184
0.	253930.790154	2253.6380251943	93.33385600292
0.	255621.31331034	2573.7307173561	106.667349337
0.	256583.55049248	2387.0084862819	66.666933334
