# Supplementary material for: LA-iMageS: a software for elemental distribution bioimaging using LA–ICP–MS data
Source: J Cheminform. 2016 Nov 18;8:65. doi: 10.1186/s13321-016-0178-7 (PMC5116144; doi:10.1186/s13321-016-0178-7)
Supplement: Supplementary file 2 — Additional file 2. Case study dataset corresponding to LA–ICP–MS analysis of a Arabidopsis thaliana seed. [file 13321_2016_178_MOESM2_ESM.zip › Line 20.xl]

Intensity Vs Time	Counts Per Second
Time in Seconds	C12	P31	Cu63
0.	238799.85793998	1906.8848142894	53.33350400054
0.	240103.18269266	2387.0084862819	80.00038400184
0.	240775.50244184	2320.3229889601	53.33350400054
0.	239430.91641057	2587.0681796481	26.66670933340
0.	240995.04700195	1973.5670036666	26.66670933340
0.	247707.6286805	2306.9859535226	40.0000960002
0.	244082.99633591	2573.7307173561	66.666933334
0.	249767.77118804	2146.9431929499	80.00038400184
0.	247007.29452931	2213.6273030392	53.33350400054
0.	251897.11239367	2413.6828346078	53.33350400054
0.	256940.98074608	2200.2904383379	93.33385600292
0.	258810.86198614	2346.9971238617	133.3344000085
0.	258920.8678683	2453.6945171663	160.0015360147
0.	261313.84963403	2427.0200407846	133.3344000085
0.	260186.03829856	2093.5962890272	240.0034560497
0.	261093.77708442	2573.7307173561	160.0015360147
0.	261987.85741468	2133.606434957	66.666933334
0.	268730.88840386	2266.9749752633	173.3351360187
0.	270011.2947318	2333.6600457397	80.00038400184
0.	264175.31358628	2240.3010964674	120.0008640062
0.	265441.26969678	2080.2596164001	186.6687573567
0.	265276.13425053	2280.3119466743	266.670933401
0.	268138.9380224	2587.0681796481	253.3371840585
0.	268634.52156826	2640.4182422496	240.0034560497
0.	268386.72616967	2733.7816735278	173.3351360187
0.	271264.35286399	2573.7307173561	173.3351360187
0.	269405.48696221	2346.9971238617	440.0116163066
0.	276181.98733922	2387.0084862819	186.6687573567
0.	273908.77622096	2480.3690789189	226.6697493752
0.	272490.05061691	2520.3810816195	213.3360640349
0.	274638.89268374	2226.9641890823	253.3371840585
0.	277959.65010024	2627.0806945841	373.3416961873
0.	276884.73966165	2360.334223326	320.0061441179
0.	278883.07950255	2493.7063918095	253.3371840585
0.	275548.18230365	3320.661475766	426.6775896129
0.	278097.46899447	2627.0806945841	280.0047040790
0.	276994.98060967	2507.0437260431	346.6738774833
0.	277408.39694139	3067.2310371775	386.6756375414
0.	276361.11474821	2800.4704790405	266.670933401
0.	275561.96016977	2573.7307173561	226.6697493752
0.	277187.9057206	2720.443976457	400.0096002304
0.	277615.1126727	2467.0317873712	373.3416961873
0.	274280.71447971	2840.4840184767	226.6697493752
0.	272985.88886287	2987.2019732603	293.3384960908
0.	275203.74293355	2573.7307173561	413.3435842542
0.	274542.45860043	2413.6828346078	346.6738774833
0.	277077.66226211	3120.5841733573	333.3400001333
0.	277160.34472148	2813.8083041751	440.0116163066
0.	274087.85556611	2747.1193919425	360.0077761679
0.	273027.210027	2280.3119466743	386.6756375414
0.	275947.7495193	2733.7816735278	520.016224506
0.	278717.68176297	2773.7948928035	480.0138243981
0.	277766.70741464	2800.4704790405	333.3400001333
0.	276140.65078272	3107.2458572945	386.6756375414
0.	275245.07491849	3347.3388123002	226.6697493752
0.	279434.42862085	2800.4704790405	400.0096002304
0.	276374.89393656	2813.8083041751	306.6723094371
0.	272366.09559089	3334.00013336	440.0116163066
0.	276843.39967599	3000.5400972175	360.0077761679
0.	281130.05196872	3667.4735108391	333.3400001333
0.	276691.82145441	13611.106663037	466.6797336992
0.	275878.85727545	3013.8782425196	333.3400001333
0.	279985.81361828	2827.1461506538	413.3435842542
0.	282715.69783997	3574.0996202919	360.0077761679
0.	279269.02011821	12569.472354366	333.3400001333
0.	279158.74957703	3907.5826040291	333.3400001333
0.	273220.04479177	3600.7777679979	333.3400001333
0.	278827.94656394	3213.9529834685	360.0077761679
0.	275506.84883976	3867.5639415011	373.3416961873
0.	278552.2872521	3814.2060236715	306.6723094371
0.	281378.22043359	3560.7605784596	493.3479364322
0.	274886.8710821	3627.4560010925	346.6738774833
0.	283143.18358651	3867.5639415011	466.6797336992
0.	282522.64682879	2840.4840184767	440.0116163066
0.	275548.18230365	3454.0490122887	413.3435842542
0.	280178.80684446	4934.7940323669	440.0116163066
0.	279200.1008618	3454.0490122887	453.345664335
0.	278069.90503627	3053.8928064955	333.3400001333
0.	276250.88204829	3520.7435810443	480.0138243981
0.	275603.29390257	3280.6456310602	346.6738774833
0.	280675.09532541	5268.3314594078	333.3400001333
0.	275851.30053479	3187.276073852	280.0047040790
0.	277615.1126727	3440.7101625776	306.6723094371
0.	278593.63557713	3160.5992496177	413.3435842542
0.	278786.59709541	3280.6456310602	613.3559048306
0.	280675.09532541	3293.9842246161	413.3435842542
0.	280647.52298056	5441.7761957503	400.0096002304
0.	283115.60321021	3427.371334213	373.3416961873
0.	280937.0370762	5735.3062786932	346.6738774833
0.	274941.97837871	3053.8928064955	386.6756375414
0.	281116.26504489	6455.8330318833	533.3504005461
0.	281267.92244083	3454.0490122887	320.0061441179
0.	277628.89390079	2720.443976457	293.3384960908
0.	276678.04175057	4547.9073357879	520.016224506
0.	274886.8710821	4067.6591755055	320.0061441179
0.	276195.76623621	3040.5545971585	333.3400001333
0.	278883.07950255	3387.354977198	333.3400001333
0.	278111.2510072	6976.2521972527	253.3371840585
0.	277353.27359821	3440.7101625776	333.3400001333
0.	276209.54515561	5521.8288297084	320.0061441179
0.	279337.93993523	3787.5271928449	333.3400001333
0.	276264.66105734	3374.0162342191	346.6738774833
0.	279103.6148446	3253.9685079861	386.6756375414
0.	278951.99618032	3400.6937415233	360.0077761679
0.	276815.83979761	3547.4215579742	240.0034560497
0.	282260.65606179	2933.8496908789	200.002400028
0.	282508.85763913	7163.07725799	346.6738774833
0.	280123.66547415	3734.1697873657	426.6775896129
0.	285170.58701636	5161.5980307503	266.670933401
0.	280757.81289826	3827.5454711068	320.0061441179
0.	280385.59017906	3320.661475766	240.0034560497
0.	282963.91274493	3454.0490122887	413.3435842542
0.	282315.81133966	3640.7951496607	306.6723094371
0.	281764.27471427	3374.0162342191	253.3371840585
0.	280013.38381004	3907.5826040291	266.670933401
0.	279351.7239659	3494.0656895019	373.3416961873
0.	274680.22191267	7243.1464228061	226.6697493752
0.	274280.71447971	3000.5400972175	333.3400001333
0.	279434.42862085	6949.563244627	426.6775896129
0.	278290.41921282	2627.0806945841	386.6756375414
0.	280937.0370762	3213.9529834685	213.3360640349
0.	274349.59372732	3213.9529834685	280.0047040790
0.	274501.13004366	3440.7101625776	386.6756375414
0.	278152.59717989	3387.354977198	413.3435842542
0.	278262.85462687	3027.2164091666	373.3416961873
0.	277311.93132619	3107.2458572945	293.3384960908
0.	276760.72030983	2827.1461506538	240.0034560497
0.	281419.58255101	2893.8357032114	266.670933401
0.	273867.4507559	2827.1461506538	320.0061441179
0.	272503.82350956	3360.6775125865	253.3371840585
0.	277132.78381203	2493.7063918095	173.3351360187
0.	273771.02545484	3187.276073852	160.0015360147
0.	275548.18230365	2693.7686463466	173.3351360187
0.	279779.04003944	2760.457131701	146.6679573446
0.	275313.96200822	2573.7307173561	146.6679573446
0.	278524.72181418	5775.3339089994	186.6687573567
0.	272710.41958702	2306.9859535226	200.002400028
0.	270465.67900151	2333.6600457397	133.3344000085
0.	275630.84983649	2400.3456497736	93.33385600292
0.	279682.54742944	2253.6380251943	173.3351360187
0.	276912.29976417	2160.2799722844	106.667349337
0.	277642.67515129	2306.9859535226	133.3344000085
0.	277959.65010024	2387.0084862819	133.3344000085
0.	271250.58198684	2533.718458539	146.6679573446
0.	276471.34888253	2387.0084862819	120.0008640062
0.	274446.02561496	3080.5692892046	106.667349337
0.	275520.62663865	2360.334223326	133.3344000085
0.	277932.08659042	2200.2904383379	120.0008640062
0.	280358.01877622	2493.7063918095	133.3344000085
0.	276857.17964879	2707.1063007299	93.33385600292
0.	281709.12302595	2413.6828346078	106.667349337
0.	278428.24348773	2400.3456497736	106.667349337
0.	282577.80381182	2573.7307173561	106.667349337
0.	275093.52529296	2373.6713441327	66.666933334
0.	278938.21279992	2467.0317873712	133.3344000085
0.	282095.19238201	2360.334223326	93.33385600292
0.	276030.42095147	2320.3229889601	173.3351360187
0.	277559.98798451	2333.6600457397	133.3344000085
0.	274514.90620684	2093.5962890272	80.00038400184
0.	283446.57364987	2387.0084862819	133.3344000085
0.	280165.02146825	2320.3229889601	80.00038400184
0.	272958.34153211	2013.5765733834	13.33334400000
0.	279572.2715064	2493.7063918095	66.666933334
0.	272283.45991472	2253.6380251943	80.00038400184
0.	278042.34116775	2040.2497265665	93.33385600292
0.	276402.45238049	2240.3010964674	93.33385600292
0.	280137.45078309	2400.3456497736	66.666933334
0.	280385.59017906	2360.334223326	120.0008640062
0.	275630.84983649	2360.334223326	133.3344000085
0.	274349.59372732	2266.9749752633	120.0008640062
0.	276733.16070042	2080.2596164001	93.33385600292
0.	276705.60118067	2280.3119466743	66.666933334
0.	281433.36996835	2266.9749752633	146.6679573446
0.	276802.05989204	2387.0084862819	146.6679573446
0.	276264.66105734	2373.6713441327	120.0008640062
0.	277132.78381203	2280.3119466743	93.33385600292
0.	280385.59017906	2306.9859535226	13.33334400000
0.	276347.33558228	2373.6713441327	80.00038400184
0.	274680.22191267	2400.3456497736	160.0015360147
0.	279310.37194115	2387.0084862819	106.667349337
0.	280385.59017906	2360.334223326	66.666933334
0.	276581.58445125	2493.7063918095	93.33385600292
0.	279944.45849883	1906.8848142894	186.6687573567
0.	273523.07972108	2573.7307173561	253.3371840585
0.	279117.39849408	2373.6713441327	93.33385600292
0.	279461.99701857	2560.3932764073	106.667349337
0.	280950.82370844	2106.9329829957	80.00038400184
0.	281281.70961141	2080.2596164001	80.00038400184
0.	283060.44272687	2080.2596164001	93.33385600292
0.	280454.51907866	2333.6600457397	66.666933334
0.	286287.93494839	2440.3572683041	106.667349337
0.	285046.44633779	2333.6600457397	53.33350400054
0.	284315.43255381	2173.6167729605	93.33385600292
0.	285239.55484565	2547.0558568016	186.6687573567
0.	282315.81133966	1973.5670036666	106.667349337
0.	284191.30439971	2333.6600457397	173.3351360187
0.	284480.93958719	2373.6713441327	106.667349337
0.	288426.48054586	2293.6489394274	146.6679573446
0.	281888.36732536	2600.4056632835	93.33385600292
0.	283115.60321021	2480.3690789189	93.33385600292
0.	279296.58797775	2400.3456497736	93.33385600292
0.	280675.09532541	2413.6828346078	93.33385600292
0.	277559.98798451	2306.9859535226	106.667349337
0.	281984.88505696	2213.6273030392	200.002400028
0.	278786.59709541	2413.6828346078	106.667349337
0.	281557.45773384	2173.6167729605	133.3344000085
0.	278731.46478462	2253.6380251943	26.66670933340
0.	278028.55926712	2440.3572683041	80.00038400184
0.	278111.2510072	2520.3810816195	80.00038400184
0.	278152.59717989	2360.334223326	146.6679573446
0.	278745.24782868	2693.7686463466	146.6679573446
0.	279834.17916708	2440.3572683041	213.3360640349
0.	279406.86031284	2346.9971238617	146.6679573446
0.	282688.11885484	2493.7063918095	186.6687573567
0.	283474.15510328	2453.6945171663	93.33385600292
0.	280633.73684178	2346.9971238617	200.002400028
0.	276485.12825017	2773.7948928035	106.667349337
0.	286494.86739644	2440.3572683041	146.6679573446
0.	283336.24873383	2360.334223326	133.3344000085
0.	281364.43310599	2693.7686463466	146.6679573446
0.	285736.13978328	2613.7431682621	186.6687573567
0.	284411.97793051	2440.3572683041	53.33350400054
0.	284867.13523418	2160.2799722844	80.00038400184
0.	284287.84836246	2373.6713441327	80.00038400184
0.	283156.97380832	2173.6167729605	133.3344000085
0.	286067.21257182	2160.2799722844	160.0015360147
0.	277559.98798451	2093.5962890272	133.3344000085
0.	286867.35853361	2106.9329829957	80.00038400184
0.	286605.23343435	2547.0558568016	106.667349337
0.	280744.02658005	2200.2904383379	66.666933334
0.	278841.72976496	2320.3229889601	173.3351360187
0.	277766.70741464	2493.7063918095	93.33385600292
0.	282384.7559418	2120.2696983056	200.002400028
0.	279489.56550598	2200.2904383379	133.3344000085
0.	279792.82478771	2400.3456497736	80.00038400184
0.	282839.80438371	2467.0317873712	93.33385600292
0.	278069.90503627	2266.9749752633	93.33385600292
0.	273068.53139272	2427.0200407846	146.6679573446
0.	274652.66907098	2413.6828346078	80.00038400184
0.	269212.739033	2547.0558568016	66.666933334
0.	273660.82645488	2200.2904383379	200.002400028
0.	265344.94029502	2600.4056632835	120.0008640062
0.	263473.6151213	2427.0200407846	133.3344000085
0.	263391.06618461	2693.7686463466	160.0015360147
0.	261533.92790591	2280.3119466743	80.00038400184
0.	260241.04999911	2467.0317873712	66.666933334
0.	256267.37477638	2293.6489394274	146.6679573446
0.	257229.68543486	2200.2904383379	66.666933334
0.	252694.03596596	2480.3690789189	53.33350400054
0.	249891.39569724	2533.718458539	66.666933334
