# Supplementary material for: LA-iMageS: a software for elemental distribution bioimaging using LA–ICP–MS data
Source: J Cheminform. 2016 Nov 18;8:65. doi: 10.1186/s13321-016-0178-7 (PMC5116144; doi:10.1186/s13321-016-0178-7)
Supplement: Supplementary file 2 — Additional file 2. Case study dataset corresponding to LA–ICP–MS analysis of a Arabidopsis thaliana seed. [file 13321_2016_178_MOESM2_ESM.zip › Line 21.xl]

Intensity Vs Time	Counts Per Second
Time in Seconds	C12	P31	Cu63
0.	241036.21224172	2066.9229651143	66.666933334
0.	245112.56344961	2213.6273030392	53.33350400054
0.	244467.353394	2253.6380251943	53.33350400054
0.	249300.76157039	2240.3010964674	80.00038400184
0.	250454.59688259	2133.606434957	66.666933334
0.	249630.41274141	2293.6489394274	80.00038400184
0.	258315.85321139	2186.9535949783	80.00038400184
0.	261052.51411839	2293.6489394274	53.33350400054
0.	261919.07865156	2186.9535949783	66.666933334
0.	262139.17266082	2427.0200407846	106.667349337
0.	262373.02881648	2306.9859535226	120.0008640062
0.	265262.37310874	2160.2799722844	66.666933334
0.	262152.92872642	2306.9859535226	106.667349337
0.	264271.62968002	2320.3229889601	120.0008640062
0.	263377.30810676	2467.0317873712	120.0008640062
0.	264574.34453748	2173.6167729605	66.666933334
0.	267271.73660654	2333.6600457397	200.002400028
0.	268662.05483795	2467.0317873712	80.00038400184
0.	267987.51550198	2587.0681796481	106.667349337
0.	269680.8487576	2293.6489394274	106.667349337
0.	271209.26948974	2346.9971238617	80.00038400184
0.	276361.11474821	2480.3690789189	160.0015360147
0.	272696.6463584	2120.2696983056	120.0008640062
0.	273040.98379317	2346.9971238617	160.0015360147
0.	272393.64099545	2520.3810816195	173.3351360187
0.	273812.35044945	2427.0200407846	160.0015360147
0.	274873.09431396	2467.0317873712	93.33385600292
0.	282246.86729841	2573.7307173561	146.6679573446
0.	278097.46899447	2520.3810816195	146.6679573446
0.	278855.5129884	2186.9535949783	133.3344000085
0.	276691.82145441	2120.2696983056	133.3344000085
0.	276030.42095147	2266.9749752633	133.3344000085
0.	274266.9386974	2467.0317873712	160.0015360147
0.	279296.58797775	2480.3690789189	266.670933401
0.	275010.86300363	2373.6713441327	280.0047040790
0.	272861.92658002	2667.0934016109	186.6687573567
0.	277229.24738739	2507.0437260431	240.0034560497
0.	280165.02146825	2280.3119466743	386.6756375414
0.	280744.02658005	2280.3119466743	346.6738774833
0.	282591.59311367	2360.334223326	240.0034560497
0.	276016.64232342	2413.6828346078	333.3400001333
0.	279627.40928852	2453.6945171663	306.6723094371
0.	281171.41287483	4027.6397444289	320.0061441179
0.	285570.60823814	2867.1598181554	266.670933401
0.	278855.5129884	2627.0806945841	293.3384960908
0.	282591.59311367	2853.8219076439	306.6723094371
0.	278896.86279326	2680.4310133069	306.6723094371
0.	280564.80648431	2427.0200407846	373.3416961873
0.	277463.52064324	4521.2261565337	320.0061441179
0.	276498.90764023	3000.5400972175	306.6723094371
0.	280537.23449832	2973.8638706479	253.3371840585
0.	282067.61541613	3974.2808018765	360.0077761679
0.	282632.96115383	3227.2914702953	293.3384960908
0.	280385.59017906	2600.4056632835	346.6738774833
0.	280054.73926588	3027.2164091666	333.3400001333
0.	284384.39342494	2800.4704790405	240.0034560497
0.	284646.44985259	2373.6713441327	333.3400001333
0.	278841.72976496	2520.3810816195	533.3504005461
0.	280992.18373974	4107.6787987227	360.0077761679
0.	278400.67845338	2960.5257893802	373.3416961873
0.	278731.46478462	3107.2458572945	346.6738774833
0.	279751.47061017	2973.8638706479	320.0061441179
0.	280688.88153148	3200.6145179875	386.6756375414
0.	281033.54397291	3520.7435810443	413.3435842542
0.	282343.3891132	3534.0825588358	386.6756375414
0.	277904.52317028	3160.5992496177	426.6775896129
0.	280040.9540915	4521.2261565337	320.0061441179
0.	280123.66547415	3920.9222009017	413.3435842542
0.	274941.97837871	8551.0516459507	400.0096002304
0.	281984.88505696	6509.2078614158	253.3371840585
0.	282412.3339397	3173.9376510621	360.0077761679
0.	282564.01453241	3347.3388123002	453.345664335
0.	280054.73926588	4067.6591755055	226.6697493752
0.	284260.26426088	3374.0162342191	360.0077761679
0.	280909.46387902	3720.8304893652	373.3416961873
0.	284012.01138652	4187.7186215844	346.6738774833
0.	288688.66196746	3454.0490122887	333.3400001333
0.	279820.39435153	3974.2808018765	506.6820698015
0.	286674.21293776	3400.6937415233	466.6797336992
0.	285639.57932242	3680.8127234493	346.6738774833
0.	281116.26504489	3147.2608695188	373.3416961873
0.	282302.02248654	4441.1831311861	346.6738774833
0.	279434.42862085	4174.3785977342	373.3416961873
0.	281805.63871606	4254.4190610777	360.0077761679
0.	282412.3339397	4067.6591755055	373.3416961873
0.	294969.64002794	8270.7689680748	546.6845979214
0.	286605.23343435	7176.4220653903	373.3416961873
0.	277918.30486914	4361.1408744528	360.0077761679
0.	282853.59411187	4748.0189024501	426.6775896129
0.	280233.94857361	4641.2921357306	573.3530566784
0.	283336.24873383	4854.7470356701	360.0077761679
0.	280826.74482579	3867.5639415011	546.6845979214
0.	280165.02146825	4481.2045477824	413.3435842542
0.	282495.0684719	4227.7388212317	200.002400028
0.	278855.5129884	3787.5271928449	360.0077761679
0.	281902.15550542	6869.4968993892	386.6756375414
0.	285680.96224238	3867.5639415011	453.345664335
0.	280440.73325389	3454.0490122887	506.6820698015
0.	280661.30914177	3894.2430285048	386.6756375414
0.	285308.52323614	4241.0789304799	373.3416961873
0.	281502.30739152	3494.0656895019	506.6820698015
0.	286039.62267887	4147.6986140819	453.345664335
0.	286412.09381101	3627.4560010925	280.0047040790
0.	285653.37360662	4054.3193437977	506.6820698015
0.	285377.49218782	3547.4215579742	293.3384960908
0.	284439.56252585	3080.5692892046	293.3384960908
0.	285074.03299812	3160.5992496177	306.6723094371
0.	282067.61541613	2973.8638706479	360.0077761679
0.	284191.30439971	10940.510308095	293.3384960908
0.	280688.88153148	2640.4182422496	280.0047040790
0.	280688.88153148	2507.0437260431	306.6723094371
0.	281736.69882525	4934.7940323669	280.0047040790
0.	281833.21482942	2520.3810816195	266.670933401
0.	281791.85069303	2600.4056632835	266.670933401
0.	282908.75324889	2266.9749752633	186.6687573567
0.	278359.33107002	2453.6945171663	173.3351360187
0.	285129.20658815	2333.6600457397	93.33385600292
0.	277201.68625378	2333.6600457397	146.6679573446
0.	276622.92315934	2987.2019732603	80.00038400184
0.	273715.92577565	2320.3229889601	106.667349337
0.	279227.66849709	2480.3690789189	186.6687573567
0.	277270.58925592	2186.9535949783	200.002400028
0.	277766.70741464	2733.7816735278	120.0008640062
0.	281378.22043359	4908.111614726	80.00038400184
0.	274941.97837871	2240.3010964674	146.6679573446
0.	272903.24713938	3787.5271928449	80.00038400184
0.	272572.68830878	2467.0317873712	66.666933334
0.	279503.34978332	2547.0558568016	93.33385600292
0.	276802.05989204	2600.4056632835	106.667349337
0.	274514.90620684	2106.9329829957	53.33350400054
0.	279076.04761293	2560.3932764073	93.33385600292
0.	275947.7495193	2213.6273030392	120.0008640062
0.	278455.80861176	2373.6713441327	53.33350400054
0.	280482.0907955	2293.6489394274	120.0008640062
0.	282881.17363551	1840.2031584287	40.0000960002
0.	280137.45078309	2146.9431929499	80.00038400184
0.	278965.77958314	2026.9131393044	106.667349337
0.	278221.50791611	2360.334223326	53.33350400054
0.	281598.82072613	2520.3810816195	26.66670933340
0.	283639.64570877	2173.6167729605	13.33334400000
0.	281130.05196872	2266.9749752633	93.33385600292
0.	276361.11474821	2427.0200407846	93.33385600292
0.	280826.74482579	2360.334223326	26.66670933340
0.	284163.72061235	2253.6380251943	120.0008640062
0.	280523.44853898	2240.3010964674	66.666933334
0.	280151.23611446	2293.6489394274	80.00038400184
0.	282784.64569545	2427.0200407846	53.33350400054
0.	281598.82072613	2613.7431682621	40.0000960002
0.	283667.22779052	2453.6945171663	53.33350400054
0.	279241.45234838	2640.4182422496	93.33385600292
0.	281309.28401988	2213.6273030392	133.3344000085
0.	284991.27328649	2226.9641890823	40.0000960002
0.	281309.28401988	2040.2497265665	40.0000960002
0.	277477.30162474	2186.9535949783	66.666933334
0.	284770.5846727	2093.5962890272	133.3344000085
0.	283336.24873383	2173.6167729605	146.6679573446
0.	275699.74006344	2653.7558112585	133.3344000085
0.	281612.60843509	2240.3010964674	133.3344000085
0.	282508.85763913	2413.6828346078	93.33385600292
0.	280358.01877622	2520.3810816195	26.66670933340
0.	279985.81361828	2467.0317873712	93.33385600292
0.	282191.71246926	2213.6273030392	13.33334400000
0.	278827.94656394	2093.5962890272	160.0015360147
0.	278442.02603853	2320.3229889601	133.3344000085
0.	278345.54865374	2373.6713441327	133.3344000085
0.	283653.43673842	2360.334223326	93.33385600292
0.	282150.34658297	2320.3229889601	106.667349337
0.	284080.96978889	2493.7063918095	53.33350400054
0.	280661.30914177	1946.8940638933	93.33385600292
0.	282384.7559418	2240.3010964674	93.33385600292
0.	282508.85763913	2186.9535949783	106.667349337
0.	285501.63771508	2400.3456497736	120.0008640062
0.	285708.55096793	2520.3810816195	80.00038400184
0.	282605.38243795	2120.2696983056	186.6687573567
0.	285736.13978328	2280.3119466743	146.6679573446
0.	290303.32627923	2320.3229889601	120.0008640062
0.	283749.97457438	2240.3010964674	40.0000960002
0.	283474.15510328	2440.3572683041	93.33385600292
0.	286094.80255458	2093.5962890272	80.00038400184
0.	285791.31768337	2146.9431929499	146.6679573446
0.	286012.03287572	2346.9971238617	173.3351360187
0.	291297.11871986	2320.3229889601	53.33350400054
0.	284605.07198324	2280.3119466743	93.33385600292
0.	285060.23965673	2213.6273030392	106.667349337
0.	285322.31698158	2266.9749752633	133.3344000085
0.	284467.14721097	2453.6945171663	146.6679573446
0.	288771.45778516	2360.334223326	146.6679573446
0.	282839.80438371	2547.0558568016	40.0000960002
0.	284563.69431589	2186.9535949783	106.667349337
0.	288219.50094039	2467.0317873712	120.0008640062
0.	290689.78727607	2253.6380251943	120.0008640062
0.	289033.64987591	2160.2799722844	93.33385600292
0.	284480.93958719	2547.0558568016	160.0015360147
0.	287888.34408252	2413.6828346078	93.33385600292
0.	285018.85976725	2627.0806945841	186.6687573567
0.	285956.85353883	2387.0084862819	93.33385600292
0.	286246.54906499	2226.9641890823	80.00038400184
0.	282826.01467799	2226.9641890823	173.3351360187
0.	284963.68689552	2400.3456497736	53.33350400054
0.	285115.41315697	2186.9535949783	160.0015360147
0.	282688.11885484	2240.3010964674	26.66670933340
0.	278855.5129884	2200.2904383379	146.6679573446
0.	279241.45234838	2360.334223326	173.3351360187
0.	284439.56252585	2026.9131393044	160.0015360147
0.	285984.44316237	2226.9641890823	80.00038400184
0.	281929.73193286	2266.9749752633	146.6679573446
0.	283777.55701519	2453.6945171663	26.66670933340
0.	285391.2860455	2640.4182422496	133.3344000085
0.	287860.74826162	2346.9971238617	40.0000960002
0.	284936.10059434	2560.3932764073	133.3344000085
0.	283763.76578356	2240.3010964674	173.3351360187
0.	288274.69500773	2640.4182422496	240.0034560497
0.	282867.38386247	2520.3810816195	66.666933334
0.	285005.06651565	2186.9535949783	93.33385600292
0.	283846.51350997	2440.3572683041	200.002400028
0.	283281.08681438	2333.6600457397	93.33385600292
0.	283267.29639061	2293.6489394274	66.666933334
0.	285667.16791327	2467.0317873712	93.33385600292
0.	284825.75628744	2453.6945171663	80.00038400184
0.	282302.02248654	2453.6945171663	173.3351360187
0.	287902.14202666	2427.0200407846	80.00038400184
0.	286384.50279549	2200.2904383379	80.00038400184
0.	284356.80900916	2000.2400288035	80.00038400184
0.	280399.37591412	2280.3119466743	133.3344000085
0.	287695.17522265	2547.0558568016	93.33385600292
0.	278759.03089517	1880.2120879235	160.0015360147
0.	285667.16791327	2120.2696983056	120.0008640062
0.	283267.29639061	2346.9971238617	146.6679573446
0.	286950.13656477	2360.334223326	53.33350400054
0.	286825.96982116	2093.5962890272	93.33385600292
0.	283984.42818267	2306.9859535226	226.6697493752
0.	288564.46975702	2053.5863351698	106.667349337
0.	285115.41315697	2146.9431929499	80.00038400184
0.	283487.94586365	2200.2904383379	106.667349337
0.	281598.82072613	2026.9131393044	66.666933334
0.	287584.79499326	3000.5400972175	66.666933334
0.	285349.9045398	2266.9749752633	146.6679573446
0.	278869.29623427	2186.9535949783	80.00038400184
0.	277463.52064324	2213.6273030392	66.666933334
0.	281474.73235495	2346.9971238617	120.0008640062
0.	270575.83643556	2320.3229889601	106.667349337
0.	266143.13128021	2106.9329829957	66.666933334
0.	265620.17006518	2266.9749752633	146.6679573446
0.	265083.48030092	2600.4056632835	80.00038400184
0.	260983.74295539	2533.718458539	133.3344000085
0.	267271.73660654	2266.9749752633	53.33350400054
0.	262565.62109019	2266.9749752633	53.33350400054
0.	259099.63047667	1893.5484404362	106.667349337
0.	258659.60623296	2320.3229889601	66.666933334
0.	259814.7186724	2280.3119466743	13.33334400000
