# Supplementary material for: LA-iMageS: a software for elemental distribution bioimaging using LA–ICP–MS data
Source: J Cheminform. 2016 Nov 18;8:65. doi: 10.1186/s13321-016-0178-7 (PMC5116144; doi:10.1186/s13321-016-0178-7)
Supplement: Supplementary file 2 — Additional file 2. Case study dataset corresponding to LA–ICP–MS analysis of a Arabidopsis thaliana seed. [file 13321_2016_178_MOESM2_ESM.zip › Line 22.xl]

Intensity Vs Time	Counts Per Second
Time in Seconds	C12	P31	Cu63
0.	242586.91559252	2000.2400288035	40.0000960002
0.	244700.72156069	2400.3456497736	106.667349337
0.	245332.2206591	2093.5962890272	120.0008640062
0.	244659.53847503	1653.4973602715	40.0000960002
0.	241036.21224172	2066.9229651143	146.6679573446
0.	246746.40055508	2333.6600457397	66.666933334
0.	252378.00556677	2360.334223326	106.667349337
0.	252529.14906732	2240.3010964674	93.33385600292
0.	255635.05878537	2120.2696983056	120.0008640062
0.	259402.16041634	3627.4560010925	93.33385600292
0.	262730.70366972	2066.9229651143	40.0000960002
0.	260172.2854293	2507.0437260431	66.666933334
0.	262262.97805604	2253.6380251943	213.3360640349
0.	260089.76868301	2346.9971238617	146.6679573446
0.	261657.72444859	2266.9749752633	53.33350400054
0.	268689.58819717	1973.5670036666	80.00038400184
0.	269735.92219119	2173.6167729605	106.667349337
0.	266266.99524686	2306.9859535226	53.33350400054
0.	268097.64070283	2293.6489394274	106.667349337
0.	265221.08981757	2747.1193919425	80.00038400184
0.	267602.08857788	2520.3810816195	66.666933334
0.	269570.70296495	2493.7063918095	120.0008640062
0.	269212.739033	2453.6945171663	160.0015360147
0.	270699.76526165	2200.2904383379	133.3344000085
0.	274693.99836712	2026.9131393044	66.666933334
0.	270135.21529656	2293.6489394274	146.6679573446
0.	269350.4156776	2293.6489394274	53.33350400054
0.	271099.10381604	2427.0200407846	80.00038400184
0.	271980.46933332	2120.2696983056	80.00038400184
0.	271911.60934923	2226.9641890823	66.666933334
0.	268125.17222683	2053.5863351698	93.33385600292
0.	273302.68960637	2146.9431929499	120.0008640062
0.	274294.49028443	2266.9749752633	146.6679573446
0.	273495.53064313	2240.3010964674	106.667349337
0.	277739.14453253	2373.6713441327	133.3344000085
0.	270837.46608434	2026.9131393044	120.0008640062
0.	272283.45991472	2533.718458539	133.3344000085
0.	276374.89393656	2360.334223326	106.667349337
0.	273330.2380571	2226.9641890823	133.3344000085
0.	276154.42961247	2053.5863351698	53.33350400054
0.	272352.32292221	2733.7816735278	93.33385600292
0.	267065.27316954	1946.8940638933	146.6679573446
0.	276691.82145441	2160.2799722844	66.666933334
0.	273771.02545484	2173.6167729605	160.0015360147
0.	278125.03304234	2160.2799722844	160.0015360147
0.	272255.9148685	2453.6945171663	80.00038400184
0.	269143.9015501	2373.6713441327	40.0000960002
0.	273688.37607046	2240.3010964674	120.0008640062
0.	275630.84983649	2053.5863351698	66.666933334
0.	275341.51700097	1893.5484404362	80.00038400184
0.	270493.21822568	2520.3810816195	146.6679573446
0.	274211.8357922	2066.9229651143	40.0000960002
0.	272558.91530414	2293.6489394274	120.0008640062
0.	272434.95927027	2160.2799722844	53.33350400054
0.	273123.6268606	1960.2305231095	120.0008640062
0.	271663.71804211	1893.5484404362	120.0008640062
0.	278662.54990061	2360.334223326	53.33350400054
0.	274666.44548062	2293.6489394274	160.0015360147
0.	271154.18647375	1786.8582178676	66.666933334
0.	271016.4805012	2186.9535949783	93.33385600292
0.	273206.2707344	2373.6713441327	133.3344000085
0.	273013.43628322	2480.3690789189	146.6679573446
0.	274074.08009745	2306.9859535226	133.3344000085
0.	276319.77731765	1986.9035055645	66.666933334
0.	275258.85229162	2013.5765733834	40.0000960002
0.	272104.41871558	2587.0681796481	120.0008640062
0.	277063.88193066	2306.9859535226	93.33385600292
0.	276057.97827482	1826.866891278	66.666933334
0.	273963.87715468	2293.6489394274	80.00038400184
0.	277959.65010024	2026.9131393044	66.666933334
0.	275575.73805829	1986.9035055645	106.667349337
0.	274018.97844684	2320.3229889601	93.33385600292
0.	270713.53524317	2186.9535949783	66.666933334
0.	272476.27774665	2186.9535949783	120.0008640062
0.	270713.53524317	2093.5962890272	120.0008640062
0.	272311.00505053	2093.5962890272	66.666933334
0.	270617.14584275	2387.0084862819	40.0000960002
0.	271223.04029971	1880.2120879235	53.33350400054
0.	271567.31782658	2306.9859535226	66.666933334
0.	271319.43659651	2026.9131393044	80.00038400184
0.	270259.13767471	2146.9431929499	66.666933334
0.	274239.38719999	2120.2696983056	106.667349337
0.	272875.70007741	2200.2904383379	133.3344000085
0.	271443.37630464	2106.9329829957	66.666933334
0.	274211.8357922	1866.8757567514	26.66670933340
0.	273054.75758174	2293.6489394274	93.33385600292
0.	273371.5609012	2346.9971238617	106.667349337
0.	274983.30908644	2013.5765733834	106.667349337
0.	274018.97844684	2360.334223326	106.667349337
0.	275892.6356794	2146.9431929499	93.33385600292
0.	271002.7100271	2160.2799722844	93.33385600292
0.	274404.69752869	2200.2904383379	106.667349337
0.	275258.85229162	2547.0558568016	66.666933334
0.	272503.82350956	2133.606434957	226.6697493752
0.	274335.81783299	2226.9641890823	26.66670933340
0.	275947.7495193	2226.9641890823	66.666933334
0.	275575.73805829	1720.1775223203	53.33350400054
0.	275245.07491849	2293.6489394274	26.66670933340
0.	275134.85674013	2213.6273030392	146.6679573446
0.	275189.96565005	2240.3010964674	53.33350400054
0.	277201.68625378	2040.2497265665	80.00038400184
0.	281915.94370793	2186.9535949783	93.33385600292
0.	279282.80403677	2013.5765733834	53.33350400054
0.	276857.17964879	2266.9749752633	53.33350400054
0.	272311.00505053	2333.6600457397	93.33385600292
0.	273220.04479177	2413.6828346078	93.33385600292
0.	277752.92596238	2026.9131393044	133.3344000085
0.	277435.95874748	2253.6380251943	93.33385600292
0.	273633.27692891	2440.3572683041	120.0008640062
0.	277050.10162164	2133.606434957	106.667349337
0.	276664.26206914	2280.3119466743	80.00038400184
0.	274900.64787264	2280.3119466743	40.0000960002
0.	279186.31707779	2240.3010964674	106.667349337
0.	280247.73406197	2066.9229651143	93.33385600292
0.	279834.17916708	2280.3119466743	93.33385600292
0.	279269.02011821	2360.334223326	40.0000960002
0.	281778.06269243	2306.9859535226	93.33385600292
0.	276760.72030983	2240.3010964674	80.00038400184
0.	275534.40445995	2333.6600457397	40.0000960002
0.	277863.1782082	2613.7431682621	120.0008640062
0.	278014.77738891	2253.6380251943	106.667349337
0.	279517.13408309	2427.0200407846	106.667349337
0.	274570.01108363	2200.2904383379	40.0000960002
0.	275245.07491849	2253.6380251943	66.666933334
0.	276870.95964402	2533.718458539	186.6687573567
0.	277284.36992359	2453.6945171663	80.00038400184
0.	276912.29976417	2507.0437260431	93.33385600292
0.	278304.20153942	2186.9535949783	40.0000960002
0.	281915.94370793	2333.6600457397	133.3344000085
0.	277422.17783323	2133.606434957	106.667349337
0.	278648.76699107	2160.2799722844	120.0008640062
0.	277077.66226211	2373.6713441327	80.00038400184
0.	276802.05989204	2333.6600457397	120.0008640062
0.	282894.96343098	2280.3119466743	93.33385600292
0.	281915.94370793	1933.557626018	106.667349337
0.	280923.2504664	2186.9535949783	80.00038400184
0.	280619.95072543	2200.2904383379	93.33385600292
0.	278125.03304234	2093.5962890272	120.0008640062
0.	280592.37856001	1960.2305231095	40.0000960002
0.	275754.85264837	2266.9749752633	186.6687573567
0.	276347.33558228	2026.9131393044	80.00038400184
0.	278800.38022917	2533.718458539	120.0008640062
0.	277711.58174009	2226.9641890823	93.33385600292
0.	282522.64682879	2333.6600457397	120.0008640062
0.	278097.46899447	2146.9431929499	160.0015360147
0.	278566.07000469	2387.0084862819	93.33385600292
0.	279034.69693359	2600.4056632835	120.0008640062
0.	278400.67845338	2346.9971238617	106.667349337
0.	272407.41373133	1960.2305231095	120.0008640062
0.	275989.08513454	2213.6273030392	133.3344000085
0.	283294.87726058	2000.2400288035	186.6687573567
0.	276815.83979761	2360.334223326	66.666933334
0.	277132.78381203	2026.9131393044	106.667349337
0.	273027.210027	2240.3010964674	133.3344000085
0.	281943.52018024	2066.9229651143	173.3351360187
0.	273467.98165478	1973.5670036666	133.3344000085
0.	282674.32939593	2266.9749752633	66.666933334
0.	277036.32133502	2226.9641890823	80.00038400184
0.	278910.64610639	2440.3572683041	106.667349337
0.	278317.98388844	2333.6600457397	133.3344000085
0.	279103.6148446	2106.9329829957	80.00038400184
0.	284549.90180499	2200.2904383379	133.3344000085
0.	279586.0559183	2200.2904383379	80.00038400184
0.	279834.17916708	2293.6489394274	93.33385600292
0.	278538.50452193	2240.3010964674	106.667349337
0.	275424.18251701	2320.3229889601	66.666933334
0.	281722.91091438	2306.9859535226	66.666933334
0.	283998.21977337	2467.0317873712	173.3351360187
0.	277615.1126727	2160.2799722844	53.33350400054
0.	281130.05196872	2413.6828346078	53.33350400054
0.	277959.65010024	2186.9535949783	120.0008640062
0.	282150.34658297	2520.3810816195	93.33385600292
0.	275617.07185832	2440.3572683041	66.666933334
0.	276140.65078272	2253.6380251943	160.0015360147
0.	280551.0204801	2520.3810816195	93.33385600292
0.	277187.9057206	2493.7063918095	120.0008640062
0.	280344.23310844	2520.3810816195	40.0000960002
0.	275851.30053479	2106.9329829957	146.6679573446
0.	281874.57916772	2320.3229889601	106.667349337
0.	276430.01091407	2200.2904383379	93.33385600292
0.	273220.04479177	2453.6945171663	1880.212087923
0.	276967.42023818	2173.6167729605	120.0008640062
0.	275713.51817606	2160.2799722844	146.6679573446
0.	279172.5333162	2160.2799722844	106.667349337
0.	277780.48888932	2146.9431929499	160.0015360147
0.	279930.67350387	2453.6945171663	173.3351360187
0.	279723.9012706	2400.3456497736	66.666933334
0.	277601.33146702	2266.9749752633	146.6679573446
0.	279861.74886546	2507.0437260431	66.666933334
0.	274060.30465119	2146.9431929499	106.667349337
0.	274886.8710821	2000.2400288035	80.00038400184
0.	279696.33202074	2453.6945171663	146.6679573446
0.	278579.8527797	2320.3229889601	66.666933334
0.	276140.65078272	2400.3456497736	40.0000960002
0.	274129.18210651	2440.3572683041	53.33350400054
0.	278648.76699107	2320.3229889601	93.33385600292
0.	274983.30908644	2346.9971238617	93.33385600292
0.	276361.11474821	2106.9329829957	80.00038400184
0.	273399.10957593	2160.2799722844	146.6679573446
0.	275892.6356794	2533.718458539	13.33334400000
0.	279599.84035261	2346.9971238617	53.33350400054
0.	277256.80861066	2453.6945171663	80.00038400184
0.	276264.66105734	2106.9329829957	66.666933334
0.	272834.37965243	2160.2799722844	186.6687573567
0.	276113.09319044	2253.6380251943	120.0008640062
0.	281805.63871606	2787.13267525	106.667349337
0.	280082.30968191	2000.2400288035	66.666933334
0.	272104.41871558	2186.9535949783	146.6679573446
0.	276002.86371777	2346.9971238617	173.3351360187
0.	276347.33558228	2387.0084862819	173.3351360187
0.	276788.28000889	2373.6713441327	80.00038400184
0.	280123.66547415	2333.6600457397	106.667349337
0.	276622.92315934	2093.5962890272	80.00038400184
0.	279654.97831413	2106.9329829957	66.666933334
0.	273908.77622096	2346.9971238617	160.0015360147
0.	279213.88466823	2080.2596164001	160.0015360147
0.	278593.63557713	2600.4056632835	66.666933334
0.	277215.46680937	2026.9131393044	106.667349337
0.	281447.15740812	2346.9971238617	80.00038400184
0.	276443.79021447	2373.6713441327	160.0015360147
0.	278566.07000469	2200.2904383379	146.6679573446
0.	281957.30845004	1973.5670036666	133.3344000085
0.	277353.27359821	2213.6273030392	146.6679573446
0.	276305.99821895	2306.9859535226	93.33385600292
0.	272379.86828197	2173.6167729605	106.667349337
0.	273963.87715468	2360.334223326	120.0008640062
0.	273564.403506	1813.5306454676	66.666933334
0.	275520.62663865	2133.606434957	133.3344000085
0.	275134.85674013	2080.2596164001	93.33385600292
0.	277684.01903732	2080.2596164001	93.33385600292
0.	275796.18732238	2253.6380251943	80.00038400184
0.	276237.10306165	2120.2696983056	106.667349337
0.	277050.10162164	1933.557626018	133.3344000085
0.	276278.4400888	2266.9749752633	120.0008640062
0.	277463.52064324	2213.6273030392	80.00038400184
0.	277821.83344788	2333.6600457397	13.33334400000
0.	279379.29209452	2373.6713441327	106.667349337
0.	271705.0327561	2186.9535949783	53.33350400054
0.	272641.55366793	2226.9641890823	66.666933334
0.	266762.46923535	2440.3572683041	80.00038400184
0.	265730.26447862	2160.2799722844	66.666933334
0.	263735.02539831	2026.9131393044	93.33385600292
0.	261671.47973177	2320.3229889601	93.33385600292
0.	262180.44092469	2133.606434957	80.00038400184
0.	261575.19321895	2200.2904383379	0
0.	258040.86084749	2627.0806945841	80.00038400184
0.	252419.22625366	1853.5394469198	80.00038400184
0.	251663.54557311	2520.3810816195	53.33350400054
0.	254659.18554545	2173.6167729605	93.33385600292
0.	250976.62171175	1920.2212094833	40.0000960002
