# Supplementary material for: LA-iMageS: a software for elemental distribution bioimaging using LA–ICP–MS data
Source: J Cheminform. 2016 Nov 18;8:65. doi: 10.1186/s13321-016-0178-7 (PMC5116144; doi:10.1186/s13321-016-0178-7)
Supplement: Supplementary file 2 — Additional file 2. Case study dataset corresponding to LA–ICP–MS analysis of a Arabidopsis thaliana seed. [file 13321_2016_178_MOESM2_ESM.zip › Line 23.xl]

Intensity Vs Time	Counts Per Second
Time in Seconds	C12	P31	Cu63
0.	237949.37540825	2253.6380251943	93.33385600292
0.	237935.65864929	2253.6380251943	53.33350400054
0.	238607.80601725	2253.6380251943	106.667349337
0.	240926.43871444	2200.2904383379	93.33385600292
0.	241008.76872627	2253.6380251943	66.666933334
0.	242381.05364199	2440.3572683041	80.00038400184
0.	244069.26962126	2240.3010964674	53.33350400054
0.	241749.77491516	2053.5863351698	120.0008640062
0.	244934.09616829	2106.9329829957	146.6679573446
0.	252350.52522043	2133.606434957	93.33385600292
0.	256377.34759851	2000.2400288035	173.3351360187
0.	256267.37477638	2306.9859535226	133.3344000085
0.	260309.81512763	1986.9035055645	120.0008640062
0.	261492.66279405	2306.9859535226	133.3344000085
0.	260199.79119018	2133.606434957	173.3351360187
0.	261726.50108802	2160.2799722844	106.667349337
0.	257848.37150962	1840.2031584287	133.3344000085
0.	261616.45873318	2520.3810816195	253.3371840585
0.	262070.39266815	2373.6713441327	80.00038400184
0.	265482.55406164	2173.6167729605	133.3344000085
0.	268551.92229634	2333.6600457397	146.6679573446
0.	269061.29730928	2266.9749752633	66.666933334
0.	265510.0770834	1853.5394469198	53.33350400054
0.	264822.02838151	2373.6713441327	120.0008640062
0.	267326.79437336	2093.5962890272	80.00038400184
0.	266404.62400183	2053.5863351698	80.00038400184
0.	267725.97389015	2026.9131393044	106.667349337
0.	270630.91568993	2373.6713441327	93.33385600292
0.	268194.00142849	2186.9535949783	106.667349337
0.	268841.02327318	2333.6600457397	160.0015360147
0.	271787.66278871	2320.3229889601	120.0008640062
0.	269570.70296495	2026.9131393044	106.667349337
0.	273936.32664301	2533.718458539	106.667349337
0.	270975.16914607	2280.3119466743	120.0008640062
0.	271278.12376353	2413.6828346078	93.33385600292
0.	267395.61708536	2547.0558568016	106.667349337
0.	273385.33522737	2240.3010964674	146.6679573446
0.	268276.59720901	2066.9229651143	133.3344000085
0.	266390.86102566	2200.2904383379	66.666933334
0.	265744.02638097	2226.9641890823	66.666933334
0.	270286.67622724	2520.3810816195	173.3351360187
0.	270176.52255446	2240.3010964674	173.3351360187
0.	271402.06286706	2293.6489394274	106.667349337
0.	271705.0327561	2120.2696983056	120.0008640062
0.	264271.62968002	2080.2596164001	80.00038400184
0.	266225.70705663	1906.8848142894	93.33385600292
0.	270782.38548658	1986.9035055645	160.0015360147
0.	272283.45991472	2427.0200407846	80.00038400184
0.	268951.15957498	1960.2305231095	266.670933401
0.	266569.78146101	2320.3229889601	13.33334400000
0.	267436.91098108	2146.9431929499	160.0015360147
0.	269157.66900191	2360.334223326	53.33350400054
0.	269735.92219119	1973.5670036666	120.0008640062
0.	268648.28819191	2186.9535949783	106.667349337
0.	274170.50884854	2280.3119466743	80.00038400184
0.	267849.86101504	2160.2799722844	160.0015360147
0.	270878.77676776	2013.5765733834	53.33350400054
0.	268304.1293149	2400.3456497736	80.00038400184
0.	270933.85799245	1826.866891278	120.0008640062
0.	269240.27418285	2040.2497265665	133.3344000085
0.	269185.20397269	2053.5863351698	120.0008640062
0.	269501.86257207	2213.6273030392	93.33385600292
0.	272999.66256185	2093.5962890272	120.0008640062
0.	268249.06519265	2280.3119466743	80.00038400184
0.	264409.22600061	2146.9431929499	106.667349337
0.	268964.92671343	2560.3932764073	106.667349337
0.	267670.91352758	2467.0317873712	93.33385600292
0.	270465.67900151	2000.2400288035	40.0000960002
0.	269887.37598039	2266.9749752633	93.33385600292
0.	269818.53301314	2373.6713441327	80.00038400184
0.	263377.30810676	2213.6273030392	80.00038400184
0.	263693.74955473	2013.5765733834	80.00038400184
0.	265207.32876525	2400.3456497736	106.667349337
0.	268125.17222683	2280.3119466743	133.3344000085
0.	264051.48021883	1933.557626018	66.666933334
0.	268083.87497439	1893.5484404362	66.666933334
0.	264877.07021985	2306.9859535226	80.00038400184
0.	265152.28477965	1920.2212094833	80.00038400184
0.	269212.739033	2373.6713441327	80.00038400184
0.	267877.3917334	2306.9859535226	146.6679573446
0.	267698.44366411	1986.9035055645	66.666933334
0.	264656.90501365	2146.9431929499	66.666933334
0.	265331.17904138	1973.5670036666	120.0008640062
0.	272545.1423219	2080.2596164001	80.00038400184
0.	265042.1978821	2133.606434957	133.3344000085
0.	268304.1293149	2160.2799722844	53.33350400054
0.	264010.20283222	1960.2305231095	80.00038400184
0.	265234.85089226	2173.6167729605	93.33385600292
0.	271388.29176599	2387.0084862819	80.00038400184
0.	263446.09871962	2213.6273030392	106.667349337
0.	271126.64510011	2120.2696983056	93.33385600292
0.	271374.52068731	2066.9229651143	120.0008640062
0.	267436.91098108	2226.9641890823	66.666933334
0.	262813.24616683	2306.9859535226	66.666933334
0.	268235.29921804	2266.9749752633	26.66670933340
0.	267918.68797877	2120.2696983056	146.6679573446
0.	265991.74444853	2387.0084862819	93.33385600292
0.	265537.60019463	2120.2696983056	120.0008640062
0.	266583.54472803	2026.9131393044	53.33350400054
0.	266418.38700038	2146.9431929499	80.00038400184
0.	271925.38130126	2320.3229889601	80.00038400184
0.	268042.57792337	2066.9229651143	53.33350400054
0.	268882.32421849	2387.0084862819	133.3344000085
0.	270837.46608434	2360.334223326	40.0000960002
0.	270190.2916852	2427.0200407846	40.0000960002
0.	274804.21080936	1893.5484404362	66.666933334
0.	269281.5770755	2080.2596164001	80.00038400184
0.	268785.95565946	2280.3119466743	160.0015360147
0.	272476.27774665	2346.9971238617	53.33350400054
0.	271291.89468546	2146.9431929499	53.33350400054
0.	270093.90824015	1946.8940638933	53.33350400054
0.	269019.99549104	2186.9535949783	26.66670933340
0.	271526.0037844	2080.2596164001	93.33385600292
0.	275093.52529296	2093.5962890272	106.667349337
0.	269088.83196669	2053.5863351698	93.33385600292
0.	268882.32421849	2640.4182422496	66.666933334
0.	270327.98422393	2333.6600457397	106.667349337
0.	270768.61539312	2146.9431929499	146.6679573446
0.	273054.75758174	2120.2696983056	53.33350400054
0.	269777.22750142	2133.606434957	80.00038400184
0.	269667.08045517	2480.3690789189	120.0008640062
0.	271360.74963102	2240.3010964674	53.33350400054
0.	267574.55875464	1906.8848142894	93.33385600292
0.	272820.60622224	2106.9329829957	80.00038400184
0.	269612.00746931	2186.9535949783	66.666933334
0.	277656.45642422	2026.9131393044	80.00038400184
0.	275617.07185832	2186.9535949783	93.33385600292
0.	281281.70961141	2013.5765733834	120.0008640062
0.	281447.15740812	2400.3456497736	106.667349337
0.	275231.29756777	2080.2596164001	80.00038400184
0.	269254.04179135	2186.9535949783	133.3344000085
0.	272558.91530414	1933.557626018	93.33385600292
0.	279448.2128085	2120.2696983056	93.33385600292
0.	275920.19255453	2333.6600457397	120.0008640062
0.	268166.46968069	2293.6489394274	106.667349337
0.	271870.29362751	2080.2596164001	80.00038400184
0.	273784.80043064	2186.9535949783	66.666933334
0.	274721.55134325	2280.3119466743	93.33385600292
0.	276554.02542459	2427.0200407846	106.667349337
0.	272999.66256185	2200.2904383379	53.33350400054
0.	277808.05190594	2093.5962890272	93.33385600292
0.	276774.50014815	1693.5053934813	80.00038400184
0.	272944.56790033	2533.718458539	106.667349337
0.	278731.46478462	2146.9431929499	93.33385600292
0.	274941.97837871	2200.2904383379	133.3344000085
0.	271388.29176599	2200.2904383379	146.6679573446
0.	274156.73324546	2173.6167729605	120.0008640062
0.	271278.12376353	2280.3119466743	93.33385600292
0.	273399.10957593	2320.3229889601	80.00038400184
0.	272324.77765202	2186.9535949783	133.3344000085
0.	274886.8710821	2200.2904383379	160.0015360147
0.	276209.54515561	2093.5962890272	66.666933334
0.	271388.29176599	2280.3119466743	106.667349337
0.	276471.34888253	2253.6380251943	80.00038400184
0.	273206.2707344	2173.6167729605	173.3351360187
0.	271842.749925	2120.2696983056	66.666933334
0.	273771.02545484	2080.2596164001	106.667349337
0.	271002.7100271	2387.0084862819	173.3351360187
0.	273371.5609012	2373.6713441327	213.3360640349
0.	270933.85799245	1960.2305231095	173.3351360187
0.	272049.32987729	2080.2596164001	106.667349337
0.	270892.54704034	2373.6713441327	106.667349337
0.	274666.44548062	2040.2497265665	80.00038400184
0.	277794.27038642	2373.6713441327	173.3351360187
0.	271980.46933332	2093.5962890272	146.6679573446
0.	270341.75360094	2266.9749752633	160.0015360147
0.	273688.37607046	2373.6713441327	120.0008640062
0.	272269.68738041	2387.0084862819	40.0000960002
0.	272049.32987729	2120.2696983056	146.6679573446
0.	270672.22536579	2080.2596164001	120.0008640062
0.	272724.19283803	2480.3690789189	93.33385600292
0.	270410.60082181	2093.5962890272	93.33385600292
0.	272614.00745708	2440.3572683041	93.33385600292
0.	272090.64647242	2160.2799722844	160.0015360147
0.	270410.60082181	2280.3119466743	106.667349337
0.	272682.87315219	2453.6945171663	160.0015360147
0.	272820.60622224	2160.2799722844	80.00038400184
0.	272930.79429095	1906.8848142894	120.0008640062
0.	272242.14237898	2293.6489394274	106.667349337
0.	273027.210027	2093.5962890272	80.00038400184
0.	279682.54742944	2040.2497265665	80.00038400184
0.	273660.82645488	2160.2799722844	160.0015360147
0.	270768.61539312	2186.9535949783	133.3344000085
0.	264766.98690103	2106.9329829957	93.33385600292
0.	263941.40763514	2280.3119466743	106.667349337
0.	271815.20631206	2293.6489394274	120.0008640062
0.	277477.30162474	2200.2904383379	133.3344000085
0.	276512.6870527	2173.6167729605	133.3344000085
0.	280220.16310768	2266.9749752633	80.00038400184
0.	275424.18251701	2106.9329829957	106.667349337
0.	279668.76286057	2293.6489394274	146.6679573446
0.	283639.64570877	2373.6713441327	80.00038400184
0.	277119.00339093	1960.2305231095	106.667349337
0.	272861.92658002	2333.6600457397	40.0000960002
0.	271443.37630464	1920.2212094833	146.6679573446
0.	270920.08765269	1853.5394469198	40.0000960002
0.	270741.07527336	2240.3010964674	226.6697493752
0.	271360.74963102	2306.9859535226	160.0015360147
0.	270644.68555949	2373.6713441327	80.00038400184
0.	273702.15091185	2146.9431929499	93.33385600292
0.	268400.49239046	2413.6828346078	93.33385600292
0.	269543.16674064	2560.3932764073	146.6679573446
0.	269846.07013288	2106.9329829957	93.33385600292
0.	269088.83196669	2200.2904383379	106.667349337
0.	270286.67622724	2627.0806945841	133.3344000085
0.	274638.89268374	2120.2696983056	160.0015360147
0.	273523.07972108	2373.6713441327	120.0008640062
0.	270396.83133286	2413.6828346078	213.3360640349
0.	271677.48959105	2133.606434957	120.0008640062
0.	273743.47557044	2547.0558568016	146.6679573446
0.	275189.96565005	2186.9535949783	186.6687573567
0.	269529.39866207	2013.5765733834	133.3344000085
0.	273867.4507559	1866.8757567514	66.666933334
0.	273922.55142079	2387.0084862819	93.33385600292
0.	265909.17095399	2266.9749752633	133.3344000085
0.	271044.02151658	2333.6600457397	120.0008640062
0.	270975.16914607	2266.9749752633	120.0008640062
0.	269997.52589209	2026.9131393044	106.667349337
0.	270424.37033315	2066.9229651143	133.3344000085
0.	268028.81228446	2346.9971238617	160.0015360147
0.	272352.32292221	1933.557626018	120.0008640062
0.	270658.45545145	1933.557626018	53.33350400054
0.	271856.52176505	2306.9859535226	80.00038400184
0.	274473.5777845	2373.6713441327	80.00038400184
0.	269570.70296495	2106.9329829957	66.666933334
0.	268909.85829393	2240.3010964674	80.00038400184
0.	265551.36178379	2320.3229889601	66.666933334
0.	268648.28819191	2320.3229889601	53.33350400054
0.	268469.32383015	2213.6273030392	106.667349337
0.	262895.78946884	1960.2305231095	80.00038400184
0.	269777.22750142	2000.2400288035	53.33350400054
0.	259938.49007099	2160.2799722844	133.3344000085
0.	262771.97481766	2173.6167729605	66.666933334
0.	263927.64866281	2200.2904383379	66.666933334
0.	262510.59427913	2173.6167729605	160.0015360147
0.	265881.64663478	2293.6489394274	186.6687573567
0.	264987.15497014	2226.9641890823	120.0008640062
0.	262565.62109019	2133.606434957	146.6679573446
0.	260914.97235117	1920.2212094833	120.0008640062
0.	263679.99098493	2240.3010964674	106.667349337
0.	260282.30900917	2146.9431929499	160.0015360147
0.	258054.61025346	2200.2904383379	93.33385600292
0.	257270.92976593	1946.8940638933	120.0008640062
0.	254604.21012049	2146.9431929499	40.0000960002
0.	252982.59577198	2320.3229889601	66.666933334
0.	250344.70102363	2373.6713441327	40.0000960002
0.	251402.50793457	1946.8940638933	106.667349337
0.	243739.83515465	1960.2305231095	53.33350400054
0.	246705.20750542	2387.0084862819	80.00038400184
0.	248339.35236908	2320.3229889601	120.0008640062
