# Supplementary material for: LA-iMageS: a software for elemental distribution bioimaging using LA–ICP–MS data
Source: J Cheminform. 2016 Nov 18;8:65. doi: 10.1186/s13321-016-0178-7 (PMC5116144; doi:10.1186/s13321-016-0178-7)
Supplement: Supplementary file 2 — Additional file 2. Case study dataset corresponding to LA–ICP–MS analysis of a Arabidopsis thaliana seed. [file 13321_2016_178_MOESM2_ESM.zip › positions.TXT]

LINE
9.9530,27.2930,3.4420
10.5730,27.2930,3.4420
LINE
9.9530,27.3080,3.4420
10.5730,27.3080,3.4420
LINE
9.9530,27.3230,3.4420
10.5730,27.3230,3.4420
LINE
9.9530,27.3380,3.3590
10.5730,27.3380,3.3590
LINE
9.9530,27.3530,3.2920
10.5730,27.3530,3.2920
LINE
9.9530,27.3680,3.2820
10.5730,27.3680,3.2820
LINE
9.9530,27.3830,3.2620
10.5730,27.3830,3.2620
LINE
9.9530,27.3980,3.2620
10.5730,27.3980,3.2620
LINE
9.9530,27.4130,3.2820
10.5730,27.4130,3.2820
LINE
9.9530,27.4280,3.3020
10.5730,27.4280,3.3020
LINE
9.9530,27.4430,3.2920
10.5730,27.4430,3.2920
LINE
9.9530,27.4580,3.2920
10.5730,27.4580,3.2920
LINE
9.9530,27.4730,3.2920
10.5730,27.4730,3.2920
LINE
9.9530,27.4880,3.3120
10.5730,27.4880,3.3120
LINE
9.9530,27.5030,3.3020
10.5730,27.5030,3.3020
LINE
9.9530,27.5180,3.2920
10.5730,27.5180,3.2920
LINE
9.9530,27.5330,3.2920
10.5730,27.5330,3.2920
LINE
9.9530,27.5480,3.2820
10.5730,27.5480,3.2820
LINE
9.9530,27.5630,3.2820
10.5730,27.5630,3.2820
LINE
9.9530,27.5780,3.2420
10.5730,27.5780,3.2420
LINE
9.9530,27.5930,3.2420
10.5730,27.5930,3.2420
LINE
9.9530,27.6080,3.1820
10.5730,27.6080,3.1820
LINE
9.9530,27.6230,3.1820
10.5730,27.6230,3.1820
