# Supplementary material for: LA-iMageS: a software for elemental distribution bioimaging using LA–ICP–MS data
Source: J Cheminform. 2016 Nov 18;8:65. doi: 10.1186/s13321-016-0178-7 (PMC5116144; doi:10.1186/s13321-016-0178-7)
Supplement: Supplementary file 3 — Additional file 3. Dataset corresponding to a 5 × 5 section of 31P+ element from case study dataset (Additional file 2) to reproduce Fig. 4b [file 13321_2016_178_MOESM3_ESM.zip › parameters.conf]

ablation.speed=0.10
acquisition.time=2.70
space.interval=0.15
standard=
